# Supplementary material for: The Language of Innovation
Source: PLoS One. 2020 Apr 30;15(4):e0230107. doi: 10.1371/journal.pone.0230107 (PMC7194493; doi:10.1371/journal.pone.0230107)
Supplement: S8 File — (GZ) [file pone.0230107.s008.tar.gz › 1986-1990/V2Run_7_VS_4500_embeddings1986-1990ED32.txt]

2.762571275234222412e-01 2.053269445896148682e-01 -4.297851771116256714e-02 -2.763100564479827881e-01 2.875036299228668213e-01 1.548591256141662598e-01 1.061175838112831116e-01 -2.155686318874359131e-01 3.029980361461639404e-01 -3.068293631076812744e-01 -1.556084305047988892e-01 -2.148440852761268616e-02 -5.419086664915084839e-02 1.164866536855697632e-01 -2.838121540844440460e-02 -4.464316740632057190e-02 9.616104885935783386e-03 2.966602444648742676e-01 2.416238486766815186e-01 7.955527305603027344e-02 7.841879129409790039e-02 -1.385570317506790161e-01 -1.665114909410476685e-01 -1.187259331345558167e-01 -2.735916338860988617e-02 -2.236049026250839233e-01 1.806931495666503906e-01 -2.336098849773406982e-01 -1.475257873535156250e-01 6.701210141181945801e-02 -8.584366738796234131e-02 1.321013569831848145e-01
-8.905198425054550171e-02 -2.266146242618560791e-01 2.537662722170352936e-02 -3.178146481513977051e-01 2.672041654586791992e-01 7.652052491903305054e-02 8.338730037212371826e-02 -1.682088673114776611e-01 9.200318902730941772e-02 -6.165026128292083740e-02 3.475774079561233521e-02 1.515135169029235840e-01 -6.038599833846092224e-02 1.712349653244018555e-01 8.950816094875335693e-02 2.294245176017284393e-03 1.968867033720016479e-01 3.663975596427917480e-01 -2.675496041774749756e-02 -1.158360671252012253e-02 2.852924168109893799e-02 -4.575880765914916992e-01 2.767747938632965088e-01 -5.776368826627731323e-02 7.025398313999176025e-03 -1.599920690059661865e-01 2.385177165269851685e-01 -1.427876204252243042e-01 2.612392902374267578e-01 -7.279969751834869385e-02 -8.521853387355804443e-02 3.758373111486434937e-02
1.942719891667366028e-02 -1.938224732875823975e-01 1.163460016250610352e-01 1.325915902853012085e-01 1.271230429410934448e-01 -6.009048223495483398e-02 -6.574712693691253662e-02 -3.129706531763076782e-02 6.327231973409652710e-02 -3.686990439891815186e-01 -1.082866638898849487e-01 1.875828504562377930e-01 7.089748978614807129e-02 -1.765961945056915283e-02 2.234337776899337769e-01 -1.583598703145980835e-01 2.436045855283737183e-01 1.394366323947906494e-01 1.794329136610031128e-01 2.618034929037094116e-02 1.687761843204498291e-01 -4.232228398323059082e-01 8.025768399238586426e-02 -1.552322953939437866e-01 -6.380190700292587280e-02 -1.847357302904129028e-01 1.252754330635070801e-01 -2.106396406888961792e-01 2.670245245099067688e-02 6.134423986077308655e-02 -4.264674484729766846e-01 6.519504636526107788e-02
-4.339781403541564941e-02 9.740543365478515625e-02 -1.270931512117385864e-01 -3.644129037857055664e-01 5.347991734743118286e-02 -1.614243835210800171e-01 -5.851918086409568787e-02 -1.528055057860910892e-03 2.124675363302230835e-01 -3.228961527347564697e-01 -1.546780914068222046e-01 -3.773757070302963257e-02 1.482692062854766846e-01 2.030517160892486572e-01 1.623693555593490601e-01 -1.082893554121255875e-02 1.490361690521240234e-01 1.248034387826919556e-01 1.235564704984426498e-03 -1.112331971526145935e-01 4.433245584368705750e-02 -4.062511324882507324e-01 -4.501357302069664001e-02 1.037146747112274170e-01 -8.359626680612564087e-02 1.641906350851058960e-01 1.281820088624954224e-01 -2.299781143665313721e-01 -2.728419750928878784e-02 9.503434598445892334e-02 -1.577262580394744873e-01 4.183472692966461182e-01
5.038572847843170166e-02 -8.687733858823776245e-02 4.167300090193748474e-02 -2.618966102600097656e-01 2.672309279441833496e-01 1.166398078203201294e-01 1.806317120790481567e-01 -3.545887172222137451e-01 1.876419931650161743e-01 -1.913756579160690308e-01 -2.830352261662483215e-02 1.819705367088317871e-01 1.416212618350982666e-01 8.444394916296005249e-02 2.070734798908233643e-01 -9.909789264202117920e-02 1.578407436609268188e-01 3.731823265552520752e-01 1.557829976081848145e-01 -2.512195408344268799e-01 5.699726566672325134e-02 -6.714517623186111450e-02 1.160701811313629150e-01 1.164180040359497070e-01 3.592300042510032654e-02 8.337682485580444336e-02 1.986102610826492310e-01 -2.156089693307876587e-01 8.250749111175537109e-02 2.701013386249542236e-01 1.098038032650947571e-01 1.350473612546920776e-01
1.226594299077987671e-01 -1.501602977514266968e-01 -9.396452456712722778e-03 -2.419534474611282349e-01 2.920964658260345459e-01 -1.927344948053359985e-01 -3.037789650261402130e-02 1.425503939390182495e-01 1.842431575059890747e-01 -3.983085751533508301e-01 -1.947946101427078247e-01 8.645943552255630493e-02 2.388359606266021729e-01 -4.020339995622634888e-02 1.192854717373847961e-01 -2.962639331817626953e-01 8.832866698503494263e-02 4.044298082590103149e-02 -4.365858435630798340e-02 -1.746216118335723877e-01 1.840444356203079224e-01 -4.335182905197143555e-01 1.358707100152969360e-01 -4.325324296951293945e-02 -1.828017383813858032e-01 -1.166583038866519928e-02 -4.962024092674255371e-02 -3.427732363343238831e-02 -1.381783038377761841e-01 1.206753700971603394e-01 9.236181154847145081e-03 -8.050654828548431396e-02
-7.978732138872146606e-02 -2.652976512908935547e-01 5.374807119369506836e-02 -3.988250792026519775e-01 2.277577370405197144e-01 -3.839646279811859131e-02 2.174970507621765137e-01 -8.304304629564285278e-02 2.174814194440841675e-01 -3.995544910430908203e-01 -8.790306746959686279e-02 1.105157583951950073e-01 2.738716900348663330e-01 6.160937249660491943e-02 6.803765892982482910e-02 -1.310560405254364014e-01 -1.201590709388256073e-02 -4.553708061575889587e-02 -5.502756102941930294e-04 -1.864078268408775330e-02 6.014509126543998718e-02 -1.654194742441177368e-01 -1.334973275661468506e-01 4.593770578503608704e-02 -7.498798519372940063e-02 -2.451342195272445679e-01 7.850623130798339844e-02 -2.392464578151702881e-01 -1.365332603454589844e-01 1.216473802924156189e-01 -2.410873472690582275e-01 2.282668948173522949e-01
-9.818584658205509186e-04 9.257845580577850342e-03 -1.207217872142791748e-01 -3.544643223285675049e-01 2.144472748041152954e-01 3.417611718177795410e-01 1.833484694361686707e-02 -3.231178522109985352e-01 6.830139458179473877e-02 -2.161157429218292236e-01 5.607856065034866333e-02 1.335294097661972046e-01 1.690146625041961670e-01 5.321554467082023621e-02 1.008430495858192444e-01 -1.532015353441238403e-01 3.023134768009185791e-01 1.266030520200729370e-01 3.023049794137477875e-02 -2.120483964681625366e-01 -2.619801647961139679e-02 -2.688623964786529541e-01 -4.067038372159004211e-02 8.457825332880020142e-02 3.438745737075805664e-01 -3.423899784684181213e-02 1.400332599878311157e-01 -2.034721374511718750e-01 -9.372381865978240967e-02 9.175486117601394653e-02 1.479177474975585938e-01 -1.360446680337190628e-02
2.133605778217315674e-01 -8.026548475027084351e-02 2.625868469476699829e-02 -2.935645878314971924e-01 1.806168407201766968e-01 1.390324831008911133e-01 1.062740385532379150e-01 -6.900113821029663086e-02 9.159647673368453979e-02 -1.811579018831253052e-01 -5.437288433313369751e-02 -1.126713454723358154e-01 -6.494868546724319458e-02 3.246648013591766357e-01 1.979763805866241455e-01 3.028156422078609467e-02 1.286610215902328491e-01 2.140287905931472778e-01 -1.102362126111984253e-01 -1.065479889512062073e-01 1.129226684570312500e-01 -3.911550641059875488e-01 4.290716722607612610e-02 1.487417519092559814e-01 -9.591381251811981201e-02 1.616723835468292236e-01 9.190786629915237427e-02 7.053218036890029907e-02 2.788041532039642334e-01 3.435333669185638428e-01 1.315400004386901855e-01 -2.217347919940948486e-01
7.159709185361862183e-02 -1.219513937830924988e-01 4.491388797760009766e-02 -2.734346985816955566e-01 9.041579067707061768e-02 -1.414636075496673584e-01 9.511481970548629761e-03 1.492471992969512939e-02 2.950399816036224365e-01 -1.393624693155288696e-01 -3.466533124446868896e-02 1.708581745624542236e-01 -9.434644132852554321e-02 3.994351029396057129e-01 1.815653443336486816e-01 1.860256642103195190e-01 3.724507987499237061e-02 2.070091962814331055e-01 -5.396587774157524109e-02 -2.323803901672363281e-01 1.464637964963912964e-01 -4.187013804912567139e-01 8.260769397020339966e-02 5.647682701237499714e-04 1.412393748760223389e-01 -2.337273359298706055e-01 1.724134832620620728e-01 1.509571671485900879e-01 1.868126913905143738e-02 2.638947069644927979e-01 4.458258335944265127e-04 3.314350033178925514e-03
-7.372548431158065796e-02 1.037358958274126053e-02 -2.583970427513122559e-01 -3.998567461967468262e-01 2.844299077987670898e-01 -8.263900130987167358e-02 1.534807831048965454e-01 -1.372130471281707287e-03 -1.765941828489303589e-01 -3.021411001682281494e-01 -3.466654941439628601e-02 -3.739528730511665344e-02 -1.368993818759918213e-01 8.216306567192077637e-02 -1.573702692985534668e-01 -1.769367456436157227e-01 2.719802595674991608e-02 -3.944519907236099243e-02 3.446715474128723145e-01 -2.862160801887512207e-01 -2.407624572515487671e-02 -2.184637188911437988e-01 6.880266219377517700e-02 -1.322180628776550293e-01 -3.142348825931549072e-01 5.176824331283569336e-02 -6.625481694936752319e-02 -5.653865262866020203e-02 1.612848490476608276e-01 2.417924068868160248e-02 -1.870668828487396240e-01 7.575635612010955811e-02
6.078648939728736877e-02 1.578700989484786987e-01 1.607819832861423492e-02 -2.030484378337860107e-01 8.538918197154998779e-02 4.339386150240898132e-02 1.662657260894775391e-01 -3.989057838916778564e-01 9.440935403108596802e-02 -3.016202747821807861e-01 -2.270341217517852783e-01 3.935534879565238953e-02 2.874928414821624756e-01 2.281071692705154419e-01 3.099086880683898926e-01 -2.472606897354125977e-01 -4.578245431184768677e-02 1.066225767135620117e-01 5.953728407621383667e-02 -4.617146402597427368e-02 1.221552044153213501e-01 -1.608676463365554810e-01 2.367376983165740967e-01 -2.441039383411407471e-01 -2.066119015216827393e-01 3.780041262507438660e-02 2.428924590349197388e-01 -4.952637478709220886e-02 5.240917205810546875e-02 -3.656561672687530518e-02 6.055169552564620972e-02 -1.459292508661746979e-02
3.784393146634101868e-02 -4.677972197532653809e-01 1.832938194274902344e-02 2.264648862183094025e-02 3.334434330463409424e-01 -7.689220458269119263e-02 7.827713340520858765e-02 -1.191330328583717346e-01 -1.063350960612297058e-01 -3.285009264945983887e-01 -1.327456682920455933e-01 1.741765625774860382e-02 -2.800630405545234680e-02 -4.638851806521415710e-02 3.926621079444885254e-01 -1.498907357454299927e-01 1.104100719094276428e-01 -1.450060307979583740e-02 -1.318822950124740601e-01 -1.235121265053749084e-01 1.353101730346679688e-01 -3.521478474140167236e-01 -7.173217833042144775e-02 -4.419256001710891724e-02 3.151810541749000549e-02 3.482921048998832703e-02 1.507274806499481201e-01 -2.278952151536941528e-01 -3.149043768644332886e-03 1.341866403818130493e-01 1.179657131433486938e-01 1.465549618005752563e-01
2.477169781923294067e-01 5.567977204918861389e-02 8.620353415608406067e-03 -2.609750330448150635e-01 3.349185287952423096e-01 1.394107490777969360e-01 -2.468262426555156708e-02 -2.586989104747772217e-01 7.103938609361648560e-02 -2.636785507202148438e-01 1.734285056591033936e-02 1.237754225730895996e-01 4.498041234910488129e-03 1.122085973620414734e-01 3.266354501247406006e-01 6.449857354164123535e-02 -1.687685996294021606e-01 1.265106052160263062e-01 -8.976018428802490234e-02 -3.115871921181678772e-02 9.719697386026382446e-02 -4.389119744300842285e-01 -1.501661539077758789e-01 1.659689247608184814e-01 2.359687387943267822e-01 -1.881287246942520142e-01 1.905642747879028320e-01 9.863576292991638184e-02 3.105439431965351105e-02 8.121493458747863770e-02 5.492508411407470703e-02 -3.407775610685348511e-02
3.056868016719818115e-01 -4.213988408446311951e-02 -1.195421535521745682e-02 -3.803717195987701416e-01 1.684937328100204468e-01 -8.868277072906494141e-02 -2.039902657270431519e-02 1.115988641977310181e-01 -8.697403222322463989e-02 -2.571444511413574219e-01 -6.866620481014251709e-02 1.269755214452743530e-01 8.496700972318649292e-02 -2.906674891710281372e-02 1.998446732759475708e-01 3.124804235994815826e-02 6.523227691650390625e-02 4.731247425079345703e-01 6.225185841321945190e-02 6.117233633995056152e-02 -1.253436356782913208e-01 -9.640868008136749268e-02 -4.208831116557121277e-03 -5.946757644414901733e-02 -2.237009257078170776e-01 -3.283725380897521973e-01 2.696663439273834229e-01 6.790119409561157227e-02 8.715286850929260254e-02 9.348237514495849609e-02 1.139189973473548889e-01 1.962962448596954346e-01
-5.914023146033287048e-02 -1.263424456119537354e-01 1.692561246454715729e-02 -3.434197604656219482e-01 2.975792288780212402e-01 6.151330471038818359e-02 2.939625680446624756e-01 -1.973455697298049927e-01 2.257557958364486694e-01 -3.344612121582031250e-01 -2.420480400323867798e-01 -6.575298309326171875e-02 1.748927682638168335e-01 -1.096695736050605774e-01 -7.183903455734252930e-02 1.132185664027929306e-02 -2.050866633653640747e-01 5.876130238175392151e-02 -4.292920976877212524e-02 1.644185185432434082e-01 1.268441826105117798e-01 -2.910083234310150146e-01 -3.676487505435943604e-02 7.044314593076705933e-02 7.558978348970413208e-02 1.666982322931289673e-01 2.241007983684539795e-01 -1.407768726348876953e-01 -1.495734043419361115e-02 2.890534400939941406e-01 4.482398182153701782e-02 1.303727272897958755e-02
1.000524461269378662e-01 -1.547326296567916870e-01 -1.660611480474472046e-01 -5.241803824901580811e-02 3.026075959205627441e-01 -2.036962509155273438e-01 2.449120134115219116e-01 6.347164511680603027e-02 -2.610212564468383789e-01 -2.657417058944702148e-01 -1.640226691961288452e-01 2.620910406112670898e-01 2.133125811815261841e-02 1.855823844671249390e-01 -1.436406970024108887e-01 -8.587265014648437500e-02 -4.288031160831451416e-02 4.052143692970275879e-01 -8.148993551731109619e-02 8.746445924043655396e-02 -5.490652099251747131e-02 -2.947055995464324951e-01 -1.992626041173934937e-01 -2.865000665187835693e-01 -1.679555699229240417e-02 -1.138407811522483826e-01 -4.319719970226287842e-02 4.281555861234664917e-02 1.811180263757705688e-02 1.530502289533615112e-01 -3.991749882698059082e-02 8.445058763027191162e-02
6.669413298368453979e-02 -1.911163330078125000e-01 -1.012551784515380859e-01 -3.894632160663604736e-01 9.136491268873214722e-02 1.841685622930526733e-01 2.440826892852783203e-01 -2.603642940521240234e-01 1.678001135587692261e-01 -2.348795086145401001e-01 9.852217137813568115e-02 9.480191022157669067e-02 3.186071515083312988e-01 -5.892387405037879944e-02 1.591486781835556030e-01 7.661503273993730545e-03 2.576702535152435303e-01 1.357052326202392578e-01 1.162869408726692200e-01 8.748155087232589722e-03 6.755863130092620850e-02 -3.278425335884094238e-01 -3.554055094718933105e-02 1.076272502541542053e-02 -3.793075913563370705e-03 -3.696087747812271118e-02 -1.448908587917685509e-03 -3.075948730111122131e-02 5.677502229809761047e-02 3.064005076885223389e-01 -1.946431994438171387e-01 -2.142887115478515625e-01
8.770675212144851685e-02 -6.718628108501434326e-02 -9.288237988948822021e-02 -1.601117253303527832e-01 2.680361866950988770e-01 9.129086136817932129e-02 -4.297357052564620972e-02 4.165675118565559387e-02 1.267967000603675842e-02 -1.597742438316345215e-01 -1.575601994991302490e-01 -7.115387916564941406e-02 8.906477689743041992e-02 -1.627042889595031738e-02 3.134769201278686523e-01 -2.577756904065608978e-02 -1.117284744977951050e-01 2.057033628225326538e-01 7.260153442621231079e-02 -2.966926991939544678e-02 1.101517397910356522e-02 -2.840508222579956055e-01 -2.943496918305754662e-03 -2.276118695735931396e-01 -2.565723061561584473e-01 -2.782583534717559814e-01 2.525094449520111084e-01 -1.863205879926681519e-01 4.021160602569580078e-01 2.215318977832794189e-01 -7.367716729640960693e-02 2.357098758220672607e-01
3.804916923400014639e-04 1.446689665317535400e-01 1.280854269862174988e-02 -9.007609635591506958e-02 1.124522928148508072e-02 -6.591980159282684326e-02 -2.096824347972869873e-01 -1.706532984972000122e-01 -9.410200268030166626e-02 -3.010054230690002441e-01 6.375074735842645168e-04 8.769573271274566650e-02 1.782525926828384399e-01 1.335926949977874756e-01 4.101244807243347168e-01 -6.566706299781799316e-02 2.168896608054637909e-03 3.272565901279449463e-01 1.275641322135925293e-01 1.214983090758323669e-01 1.186702251434326172e-01 -3.279444575309753418e-01 9.609537571668624878e-02 -1.278510093688964844e-01 3.119996488094329834e-01 -6.389436870813369751e-02 -8.942151069641113281e-02 -1.831341385841369629e-01 1.010901182889938354e-01 2.730015516281127930e-01 2.182778567075729370e-01 5.696403235197067261e-02
-1.428048759698867798e-01 -1.394015103578567505e-01 -4.756968468427658081e-02 -3.858246505260467529e-01 2.895750999450683594e-01 3.627577796578407288e-02 4.387356713414192200e-02 -2.163216322660446167e-01 1.193680986762046814e-01 -3.997910320758819580e-01 -1.853250563144683838e-01 1.277083531022071838e-02 1.458407789468765259e-01 -1.090823188424110413e-01 6.021236255764961243e-02 -1.108575612306594849e-01 1.835322752594947815e-02 -1.956835240125656128e-01 -1.081312820315361023e-01 1.833818666636943817e-02 1.631511002779006958e-01 -2.570199072360992432e-01 -2.000628039240837097e-02 -4.998486116528511047e-02 2.054101824760437012e-01 -1.991877704858779907e-01 5.250207334756851196e-02 -5.084482487291097641e-03 9.919928759336471558e-02 4.155405759811401367e-01 -5.635581165552139282e-02 3.019353747367858887e-02
-7.397686690092086792e-02 -2.354112267494201660e-01 5.822184681892395020e-02 -4.958760142326354980e-01 1.106332316994667053e-01 1.213374286890029907e-01 1.972824037075042725e-01 -1.124648228287696838e-01 -2.924326807260513306e-02 -4.503716528415679932e-01 -2.592712342739105225e-01 2.227589190006256104e-01 4.767119884490966797e-02 -1.041548773646354675e-01 -7.391366362571716309e-02 2.641848288476467133e-02 -1.161059178411960602e-02 -6.034756824374198914e-02 7.670156657695770264e-03 -2.683822624385356903e-02 9.081815183162689209e-02 -3.247154876589775085e-02 1.198959350585937500e-01 2.483110129833221436e-02 1.544313281774520874e-01 -1.621478199958801270e-01 3.585164994001388550e-02 -2.835608124732971191e-01 -5.480784550309181213e-02 2.938824295997619629e-01 -5.734241753816604614e-02 -1.346789449453353882e-01
6.168336048722267151e-02 -4.821516573429107666e-02 -1.046055108308792114e-01 -1.476375572383403778e-02 3.947710692882537842e-01 1.601934283971786499e-01 2.436647564172744751e-01 -1.178348157554864883e-02 1.547676920890808105e-01 -3.464165627956390381e-01 1.053745150566101074e-01 5.457995831966400146e-02 2.672255039215087891e-01 1.263388991355895996e-01 -5.853978544473648071e-02 7.451977580785751343e-02 -2.494987696409225464e-01 4.377443492412567139e-01 2.022745460271835327e-02 -3.870341554284095764e-02 4.062426462769508362e-02 -2.861548066139221191e-01 -9.300143271684646606e-02 -1.413414925336837769e-01 -2.055029720067977905e-01 2.041184008121490479e-01 -5.528566986322402954e-02 -1.837358810007572174e-02 -1.234370544552803040e-01 1.263807713985443115e-01 8.877201937139034271e-03 -2.802691049873828888e-02
9.803750365972518921e-02 -2.142345607280731201e-01 -2.240720987319946289e-01 -1.251301318407058716e-01 1.370538771152496338e-01 5.778755247592926025e-02 1.770422309637069702e-01 -2.948947846889495850e-01 2.239838391542434692e-01 -3.205306828022003174e-01 -1.122481077909469604e-01 7.385692000389099121e-02 1.430396586656570435e-01 2.693888247013092041e-01 3.364222943782806396e-01 -2.968067526817321777e-01 -4.237666726112365723e-02 -3.435050323605537415e-02 -7.618004828691482544e-02 1.829408854246139526e-02 -1.014530099928379059e-02 -2.542554140090942383e-01 1.109397932887077332e-01 2.166250646114349365e-01 -4.412249103188514709e-02 -1.128322929143905640e-01 -6.556274741888046265e-02 -2.493735589087009430e-02 1.453318744897842407e-01 2.434549629688262939e-01 1.322324387729167938e-02 1.991655975580215454e-01
-1.734822988510131836e-02 6.231136247515678406e-02 -1.955553740262985229e-01 -1.611628010869026184e-02 3.145895600318908691e-01 1.621333882212638855e-02 4.864165186882019043e-02 1.105092614889144897e-01 9.240505844354629517e-02 -2.941714525222778320e-01 -1.451197862625122070e-01 1.451690942049026489e-01 1.018754541873931885e-01 1.724315732717514038e-01 1.935539841651916504e-01 -1.272566020488739014e-01 -1.168148964643478394e-01 2.105290442705154419e-01 8.920963108539581299e-02 -8.641204982995986938e-02 -4.712993279099464417e-02 -3.808617293834686279e-01 2.452949807047843933e-02 2.567097730934619904e-02 -1.059737801551818848e-01 -1.013942807912826538e-01 4.692073166370391846e-01 -1.624932289123535156e-01 3.966229408979415894e-02 2.553929090499877930e-01 1.234358623623847961e-01 -2.012264132499694824e-01
7.395556569099426270e-02 -1.359744668006896973e-01 1.235456243157386780e-01 -3.315183222293853760e-01 2.710639834403991699e-01 -6.628337502479553223e-02 1.270749270915985107e-01 -2.475382685661315918e-01 1.754016131162643433e-01 -4.435234963893890381e-01 -2.920035421848297119e-01 -9.002219140529632568e-02 -1.165157184004783630e-03 8.441362529993057251e-03 2.330867387354373932e-02 4.003153741359710693e-02 9.725689888000488281e-02 -8.747258037328720093e-02 -7.526728510856628418e-02 -1.713822782039642334e-01 1.497002393007278442e-01 -4.592899978160858154e-02 8.392111212015151978e-02 -6.692222505807876587e-02 -1.390679627656936646e-01 -5.138252303004264832e-02 1.201732903718948364e-01 -2.531776428222656250e-01 1.773431748151779175e-01 3.227011561393737793e-01 -2.137558311223983765e-01 -5.026840791106224060e-02
7.395678013563156128e-02 -3.520789742469787598e-01 1.556619256734848022e-01 1.702977530658245087e-02 2.241719663143157959e-01 1.041513755917549133e-01 1.395893692970275879e-01 3.957551904022693634e-03 -7.115461677312850952e-02 -3.105072975158691406e-01 -1.778957247734069824e-01 1.615313142538070679e-01 1.120356321334838867e-01 1.404386609792709351e-01 2.291167229413986206e-01 -9.727691859006881714e-02 1.399603784084320068e-01 1.793047785758972168e-01 8.879861235618591309e-02 -4.620050545781850815e-03 2.602150738239288330e-01 -2.128872126340866089e-01 1.395694464445114136e-01 1.220473200082778931e-01 -2.942583560943603516e-01 8.986444026231765747e-02 4.716787487268447876e-02 -2.587206065654754639e-01 -2.134275287389755249e-01 2.056834399700164795e-01 -2.173700481653213501e-01 -7.755315303802490234e-02
1.900497227907180786e-01 5.171078070998191833e-02 -3.865113481879234314e-02 -3.015297949314117432e-01 4.048344120383262634e-02 -2.180998623371124268e-01 8.043778687715530396e-02 3.869017958641052246e-02 2.803138792514801025e-01 -3.352786600589752197e-01 -2.878365814685821533e-01 2.718574702739715576e-01 9.040853381156921387e-02 9.657068550586700439e-02 6.377496570348739624e-02 -2.209896594285964966e-01 -8.045759052038192749e-02 1.768128275871276855e-01 -9.961909800767898560e-02 6.065428629517555237e-02 1.172787249088287354e-01 -2.346100658178329468e-01 -4.263449832797050476e-02 -1.268147975206375122e-01 4.649157170206308365e-03 7.707424461841583252e-02 9.974378161132335663e-03 -2.021646350622177124e-01 -5.058090388774871826e-02 3.226702809333801270e-01 2.469760328531265259e-01 2.020723968744277954e-01
-5.387695506215095520e-02 -1.398710310459136963e-01 -2.626475319266319275e-02 -5.021741986274719238e-01 2.549129724502563477e-01 1.646270900964736938e-01 2.464663386344909668e-01 6.322953104972839355e-02 2.667945325374603271e-01 -2.169146984815597534e-01 -2.975625693798065186e-01 1.159089654684066772e-01 -3.848812729120254517e-02 1.766568049788475037e-02 1.343427598476409912e-01 -2.363879382610321045e-01 -7.307731360197067261e-02 -1.432367321103811264e-02 -1.447008997201919556e-01 -1.129577085375785828e-01 2.179462760686874390e-01 -4.728382825851440430e-02 -4.013492725789546967e-03 -7.241245359182357788e-02 5.153974052518606186e-03 -1.780436374247074127e-03 7.601343095302581787e-02 -1.849156916141510010e-01 1.400223076343536377e-01 3.163391947746276855e-01 -1.069969907402992249e-01 -8.088248968124389648e-02
-1.496300399303436279e-01 -9.191193431615829468e-02 5.945708835497498512e-04 -3.159825205802917480e-01 2.642435207962989807e-02 1.253099367022514343e-02 -1.096470877528190613e-01 -3.376829922199249268e-01 1.250999420881271362e-01 -1.023347154259681702e-01 -1.475421190261840820e-01 1.990945488214492798e-01 -2.547729611396789551e-01 3.108968734741210938e-01 -5.169656500220298767e-02 -1.101068630814552307e-01 2.692249119281768799e-01 -1.195389032363891602e-01 2.126802802085876465e-01 1.057278439402580261e-01 1.060296148061752319e-01 -3.904386758804321289e-01 -1.341530214995145798e-02 -7.848168164491653442e-02 -1.851747035980224609e-01 -9.554824791848659515e-03 -6.451275944709777832e-02 2.327640503644943237e-01 2.868780493736267090e-02 -2.353260070085525513e-01 1.134696006774902344e-01 5.927099287509918213e-02
-8.060860447585582733e-03 -1.675948947668075562e-01 2.092293649911880493e-01 -2.208544313907623291e-01 8.808765560388565063e-02 -5.873140692710876465e-02 1.768834739923477173e-01 -3.108093440532684326e-01 -1.133987680077552795e-01 -1.901512891054153442e-01 -2.055056244134902954e-01 -1.344840526580810547e-01 1.112751215696334839e-01 3.184856474399566650e-01 6.304181367158889771e-02 -3.123152814805507660e-02 2.335693836212158203e-01 -1.119821146130561829e-01 1.722918450832366943e-01 -8.191373199224472046e-02 2.882432937622070312e-01 -2.356367409229278564e-01 -2.025604099035263062e-01 -1.350414901971817017e-01 2.348274588584899902e-01 -1.488638371229171753e-01 1.662412434816360474e-01 -4.050907492637634277e-02 2.337524294853210449e-01 -8.047452569007873535e-02 1.471955776214599609e-01 -1.461670249700546265e-01
4.014335572719573975e-02 -1.087182294577360153e-02 -9.800770878791809082e-02 -2.104562669992446899e-01 1.349056065082550049e-01 -6.851533055305480957e-02 -6.547976285219192505e-02 -1.725154817104339600e-01 -1.390560567378997803e-01 -1.816493868827819824e-01 2.060804516077041626e-01 -3.384121134877204895e-02 -8.421263843774795532e-02 2.506977021694183350e-01 2.564706653356552124e-02 -1.947336494922637939e-01 7.293483614921569824e-02 2.419975996017456055e-01 1.979392468929290771e-01 -3.118804991245269775e-01 3.037097156047821045e-01 -4.886797368526458740e-01 -1.948782652616500854e-01 -6.674355268478393555e-02 -1.705171167850494385e-01 -1.255749762058258057e-01 1.295406371355056763e-01 1.513077169656753540e-01 -9.336293488740921021e-02 1.073904633522033691e-01 -2.366380952298641205e-02 6.181918457150459290e-02
4.138686135411262512e-02 -1.370282620191574097e-01 7.538340985774993896e-02 -4.591080844402313232e-01 3.158710598945617676e-01 -9.958596527576446533e-02 2.674187719821929932e-01 -1.348129939287900925e-03 9.105107188224792480e-02 -3.543933629989624023e-01 -2.607170343399047852e-01 1.230359426699578762e-03 -2.816123329102993011e-02 -7.170696556568145752e-02 -2.418470755219459534e-02 -6.035920977592468262e-02 1.873900927603244781e-02 1.186701133847236633e-01 -6.454068236052989960e-03 -7.079119235277175903e-02 2.993213832378387451e-01 -1.293339729309082031e-01 7.814940065145492554e-02 9.023787826299667358e-02 2.021557837724685669e-01 -3.224661573767662048e-02 5.314625427126884460e-02 -8.000162243843078613e-02 1.976924017071723938e-03 3.390530347824096680e-01 -1.420448571443557739e-01 2.085455954074859619e-01
8.501018583774566650e-02 -2.001073062419891357e-01 -9.499460458755493164e-02 -2.104280889034271240e-01 1.301628202199935913e-01 7.774411141872406006e-02 2.557305395603179932e-01 -3.366572856903076172e-01 3.016096651554107666e-01 -6.746716052293777466e-02 -9.629778563976287842e-02 3.623054325580596924e-01 -4.191039875149726868e-02 2.029912024736404419e-01 3.951629102230072021e-01 1.404000520706176758e-01 1.845897585153579712e-01 -1.033827066421508789e-01 1.970740109682083130e-01 2.125079371035099030e-02 6.323646008968353271e-02 -1.211297735571861267e-01 1.193499751389026642e-02 2.552844583988189697e-01 -7.931865751743316650e-02 -5.574039369821548462e-02 1.052347570657730103e-01 -2.870174311101436615e-02 -2.871668525040149689e-02 1.523018628358840942e-01 -1.077247038483619690e-01 1.336432546377182007e-01
2.197262644767761230e-02 -2.689604461193084717e-01 -6.637737900018692017e-02 -4.095903337001800537e-01 2.281520813703536987e-01 -4.893605783581733704e-02 -8.199904859066009521e-02 -3.134598135948181152e-01 -2.563721239566802979e-01 -1.107249557971954346e-01 -2.205888628959655762e-01 5.387917533516883850e-02 -1.461249310523271561e-02 3.133647739887237549e-01 -5.687589570879936218e-02 -2.475862950086593628e-01 -8.349581062793731689e-02 2.249385714530944824e-01 1.760469079017639160e-01 -3.074436783790588379e-01 1.003387719392776489e-01 1.318777352571487427e-02 3.865799680352210999e-02 -6.316568702459335327e-02 5.315289017744362354e-04 -1.631942689418792725e-01 2.674237638711929321e-02 -1.656474769115447998e-01 -1.919126957654953003e-01 9.197469800710678101e-02 -4.137020558118820190e-02 4.986919835209846497e-02
1.107587590813636780e-01 -1.045860350131988525e-01 7.218505721539258957e-03 -5.436225607991218567e-02 -1.224146690219640732e-02 3.350480198860168457e-01 1.575647294521331787e-01 -1.245606765151023865e-01 2.360744625329971313e-01 -3.367752134799957275e-01 1.803193986415863037e-01 -1.810191273689270020e-01 1.345982700586318970e-01 1.886424869298934937e-01 5.284845363348722458e-03 5.795509740710258484e-02 -2.009733915328979492e-01 1.687545627355575562e-01 3.049386739730834961e-01 -1.873500458896160126e-02 1.559582501649856567e-01 -3.051795065402984619e-01 -3.380749821662902832e-01 -3.921655192971229553e-02 -1.386620104312896729e-01 -2.218587398529052734e-01 4.106814414262771606e-02 -2.094650715589523315e-01 5.405838042497634888e-02 7.411972433328628540e-02 -1.003936752676963806e-01 3.890927881002426147e-02
-1.588043570518493652e-01 -9.002970904111862183e-02 -2.631905721500515938e-03 -2.106585204601287842e-01 2.216360121965408325e-01 4.494060948491096497e-02 2.178659588098526001e-01 -3.458461724221706390e-03 9.336993843317031860e-02 -3.786830306053161621e-01 -1.524723768234252930e-01 2.055473178625106812e-01 1.532481163740158081e-01 -1.133951768279075623e-01 5.793809145689010620e-02 -1.801005750894546509e-02 -1.004125177860260010e-01 2.098630219697952271e-01 -2.289200276136398315e-01 -2.102587372064590454e-02 -3.252661600708961487e-02 -4.019680619239807129e-01 -1.371496617794036865e-01 -9.761311113834381104e-02 -1.808893634006381035e-03 -5.233115330338478088e-02 1.913714706897735596e-01 -2.591164112091064453e-01 -1.111522549763321877e-03 3.285708427429199219e-01 2.041164785623550415e-01 1.093407794833183289e-01
-3.008239567279815674e-01 -9.126620367169380188e-03 2.841349504888057709e-02 -2.410381473600864410e-02 1.005783677101135254e-01 1.696487069129943848e-01 2.006397992372512817e-01 -1.313989609479904175e-01 -2.676884233951568604e-01 -2.214137166738510132e-01 -1.534052640199661255e-01 3.593731224536895752e-01 -3.496054112911224365e-01 2.802733778953552246e-01 -8.267010748386383057e-02 -1.563905924558639526e-02 8.789703249931335449e-02 1.074365526437759399e-01 1.223719939589500427e-01 -1.166900619864463806e-01 2.618878185749053955e-01 -1.443250179290771484e-01 5.622424930334091187e-02 -1.995670199394226074e-01 1.547019332647323608e-01 -1.009626239538192749e-01 2.958175837993621826e-01 -3.160951659083366394e-02 -1.910975761711597443e-02 4.805237054824829102e-02 -1.571594774723052979e-01 -1.120431721210479736e-02
1.628823950886726379e-02 -9.602918475866317749e-02 4.141447320580482483e-02 -3.460228443145751953e-03 3.981748223304748535e-02 -1.656733900308609009e-01 1.238504648208618164e-01 -1.765604466199874878e-01 -2.764846682548522949e-01 -1.164730414748191833e-01 -2.045011967420578003e-01 -2.115128934383392334e-01 -1.803474873304367065e-01 2.302936166524887085e-01 -2.073026001453399658e-01 1.722557283937931061e-02 2.903607189655303955e-01 9.963072091341018677e-02 2.582066655158996582e-01 -8.245686441659927368e-02 3.709490597248077393e-01 -3.065196573734283447e-01 1.227333545684814453e-01 -5.712623521685600281e-02 3.816991345956921577e-03 -4.564364440739154816e-03 -1.377889811992645264e-01 -2.128887921571731567e-01 8.084531128406524658e-02 3.406886756420135498e-01 -2.737481519579887390e-02 5.053628236055374146e-02
4.941764846444129944e-02 1.864065974950790405e-01 -5.881642550230026245e-02 -1.376066636294126511e-02 1.600327789783477783e-01 3.167324960231781006e-01 1.956792473793029785e-01 -1.178917810320854187e-01 -2.048806548118591309e-01 -4.442231655120849609e-01 -2.604713737964630127e-01 2.522691786289215088e-01 3.001404367387294769e-02 1.541347205638885498e-01 -1.605095267295837402e-01 1.243003271520137787e-02 1.251057535409927368e-01 1.355840861797332764e-01 1.017314121127128601e-01 -4.900512844324111938e-02 2.962501049041748047e-01 5.907315015792846680e-02 -1.379627883434295654e-01 -4.832868650555610657e-02 8.249580860137939453e-02 -2.092402130365371704e-01 1.163365468382835388e-01 -6.822096556425094604e-02 -6.843796372413635254e-02 -1.419178396463394165e-01 3.125317990779876709e-01 -9.480113536119461060e-02
1.254819333553314209e-01 -4.513260349631309509e-02 1.702861040830612183e-01 -3.817037865519523621e-02 1.511448919773101807e-01 2.201550006866455078e-01 -3.034782223403453827e-02 -2.062462717294692993e-01 -1.598738878965377808e-01 -2.682701945304870605e-01 -3.226610645651817322e-02 3.589332476258277893e-02 -1.243626251816749573e-01 1.665767431259155273e-01 7.292107492685317993e-02 3.577117621898651123e-02 -7.041747123003005981e-02 -3.919964656233787537e-02 3.252846896648406982e-01 -1.281284242868423462e-01 2.413250505924224854e-01 -4.655712842941284180e-01 -7.192356884479522705e-02 1.771064400672912598e-01 -2.566905617713928223e-01 3.802960738539695740e-02 1.541253775358200073e-01 7.270886003971099854e-02 4.201659187674522400e-02 8.727432787418365479e-02 3.569123446941375732e-01 1.179830208420753479e-01
-3.348780795931816101e-02 -1.780089735984802246e-02 1.393101736903190613e-02 -7.926236093044281006e-02 3.011730909347534180e-01 9.258757531642913818e-02 3.003538958728313446e-02 -3.496811538934707642e-02 1.316578090190887451e-01 -3.778473436832427979e-01 1.768300980329513550e-01 6.683859229087829590e-02 -8.133399486541748047e-02 -9.518013149499893188e-02 5.715866107493638992e-03 3.487586677074432373e-01 5.154126137495040894e-02 2.474258691072463989e-01 2.036929130554199219e-01 -7.557568140327930450e-03 2.897447347640991211e-01 -2.283769398927688599e-01 3.298174124211072922e-03 -9.072557091712951660e-02 -1.354607641696929932e-01 -1.447979509830474854e-01 -8.974408358335494995e-02 -1.857552975416183472e-01 -4.478520154953002930e-02 2.345625758171081543e-01 -2.620272571220993996e-03 -4.108804166316986084e-01
-6.953980773687362671e-02 -1.325203180313110352e-01 -1.372626572847366333e-01 6.317202746868133545e-02 1.950805485248565674e-01 7.476497441530227661e-02 1.029804721474647522e-01 -5.940202623605728149e-02 1.947823762893676758e-01 -2.321501076221466064e-01 -3.398418128490447998e-01 1.769789457321166992e-01 1.124571189284324646e-01 9.612368047237396240e-02 2.243510484695434570e-01 -8.746604621410369873e-02 -2.663535252213478088e-02 1.810288727283477783e-01 -3.251859918236732483e-02 -2.220060229301452637e-01 2.022017240524291992e-01 -3.859187960624694824e-01 9.160707145929336548e-02 6.340663135051727295e-02 -2.503773272037506104e-01 -1.642773449420928955e-01 -5.390600115060806274e-02 -4.201576709747314453e-01 2.035726979374885559e-02 -7.590786367654800415e-02 -1.294583082199096680e-01 1.915325596928596497e-02
3.655923902988433838e-02 -2.239407002925872803e-01 -1.313982605934143066e-01 -2.741182744503021240e-01 2.991038188338279724e-02 -1.046710237860679626e-01 1.877001821994781494e-01 -1.608305871486663818e-01 1.408786922693252563e-01 -5.984368920326232910e-01 -3.362896740436553955e-01 7.464624196290969849e-02 6.297433376312255859e-02 -1.458852458745241165e-02 1.026676818728446960e-01 -1.829326897859573364e-01 -1.152456179261207581e-01 2.689942419528961182e-01 -2.314232289791107178e-01 -8.052165806293487549e-02 1.590760983526706696e-02 -1.676490902900695801e-01 -3.524777293205261230e-02 1.324828416109085083e-01 -4.408205673098564148e-02 -4.708061460405588150e-03 1.114221215248107910e-01 -8.376625925302505493e-02 -9.245977550745010376e-02 6.768330186605453491e-02 -2.926070988178253174e-02 1.006121933460235596e-01
1.206607669591903687e-01 1.423045247793197632e-01 -1.169840171933174133e-01 -3.611949682235717773e-01 1.683822423219680786e-01 -6.849375367164611816e-02 -1.936750859022140503e-02 -1.707912534475326538e-01 -3.479887247085571289e-01 -2.895852923393249512e-01 -1.884054541587829590e-01 9.953533858060836792e-02 -1.479974985122680664e-01 2.207304686307907104e-01 -1.884134411811828613e-01 7.531344145536422729e-02 7.149069011211395264e-02 2.996103763580322266e-01 2.512467205524444580e-01 1.649702042341232300e-01 7.625729590654373169e-02 -1.245628967881202698e-01 -3.896794747561216354e-03 -1.188271343708038330e-01 -2.182889729738235474e-01 1.105237528681755066e-01 4.740464314818382263e-02 -5.166400223970413208e-02 3.587894514203071594e-02 2.146691977977752686e-01 -2.251455783843994141e-01 1.130121871829032898e-01
1.168446689844131470e-01 -3.192027285695075989e-02 -7.865794748067855835e-02 -4.543728530406951904e-01 2.694256901741027832e-01 -1.554237492382526398e-02 -1.660374402999877930e-01 -1.411791145801544189e-01 -1.279111504554748535e-01 -3.577435314655303955e-01 -2.270478755235671997e-01 5.642643198370933533e-03 2.537552416324615479e-01 -4.561445489525794983e-02 2.038942426443099976e-01 8.966444432735443115e-02 1.646568626165390015e-02 1.374950110912322998e-01 9.191033244132995605e-02 9.732721745967864990e-02 1.380641106516122818e-02 6.872338801622390747e-02 -8.276221901178359985e-02 1.724666655063629150e-01 -1.760906279087066650e-01 1.131369546055793762e-01 5.531254038214683533e-02 -2.417067140340805054e-01 9.483952075242996216e-03 3.493181467056274414e-01 1.521023064851760864e-01 1.058494821190834045e-01
2.034314675256609917e-03 -6.335378438234329224e-02 -1.230147257447242737e-01 -1.658650338649749756e-01 1.106094047427177429e-01 -1.553279608488082886e-01 -1.688108891248703003e-01 -1.533409357070922852e-01 -1.499699354171752930e-01 -1.673301011323928833e-01 4.848301783204078674e-02 -8.094628155231475830e-02 -3.294997513294219971e-01 3.444276154041290283e-01 2.566437795758247375e-02 -1.098491549491882324e-01 7.980549335479736328e-02 1.256733983755111694e-01 3.311901390552520752e-01 1.812957413494586945e-02 1.414042860269546509e-01 -9.355291724205017090e-02 1.925500780344009399e-01 -3.161262273788452148e-01 -1.040088161826133728e-01 -1.343148499727249146e-01 9.539174288511276245e-02 -1.864650696516036987e-01 1.383316963911056519e-01 2.875469326972961426e-01 -1.219956055283546448e-01 2.797884643077850342e-01
-1.255656331777572632e-01 -1.736192107200622559e-01 -2.701636403799057007e-02 -3.612529337406158447e-01 1.290724575519561768e-01 -8.964209817349910736e-03 1.170360743999481201e-01 4.505369067192077637e-02 2.749302983283996582e-01 -4.783186912536621094e-01 4.730696231126785278e-02 -1.082762256264686584e-01 -1.161082834005355835e-01 -9.142512828111648560e-02 2.715219557285308838e-01 1.474867165088653564e-01 -1.157673299312591553e-01 2.590315043926239014e-01 1.104270741343498230e-01 1.782015711069107056e-01 2.076971381902694702e-01 -3.447773680090904236e-02 7.834868738427758217e-04 -5.395931750535964966e-02 2.107765972614288330e-01 2.693524584174156189e-02 8.723194897174835205e-02 -1.631286889314651489e-01 9.978007525205612183e-02 2.873354554176330566e-01 -8.295927196741104126e-02 6.537953019142150879e-02
1.406423002481460571e-01 -4.143273690715432167e-04 8.260573446750640869e-02 -9.303212165832519531e-02 -9.906864911317825317e-02 1.111369803547859192e-01 6.580046564340591431e-02 -1.362432688474655151e-01 5.976113304495811462e-02 -3.329946100711822510e-01 -1.340586543083190918e-01 1.271625012159347534e-01 -7.738508284091949463e-02 2.418484687805175781e-01 -2.582907304167747498e-02 -2.211015671491622925e-01 -2.863339185714721680e-01 1.166894361376762390e-01 1.551799327135086060e-01 -6.035281785443658009e-06 1.618726253509521484e-01 -5.253377556800842285e-01 -2.972241342067718506e-01 1.020024716854095459e-01 -1.479058861732482910e-01 -1.999546140432357788e-01 4.307417571544647217e-02 -5.898743867874145508e-02 1.391684561967849731e-01 -1.113290041685104370e-01 1.818829625844955444e-01 -6.634670495986938477e-02
2.610839307308197021e-01 -1.567798480391502380e-02 1.307815164327621460e-01 -1.596436947584152222e-01 -3.160432912409305573e-03 8.223064243793487549e-02 -1.858478761278092861e-03 -2.887480854988098145e-01 -1.488124281167984009e-01 -4.008983448147773743e-02 -2.832368910312652588e-01 9.901674930006265640e-04 -3.657432273030281067e-02 2.693483531475067139e-01 8.839193731546401978e-02 -1.117871180176734924e-01 4.619934782385826111e-02 2.254210561513900757e-01 3.070109486579895020e-01 -9.385284036397933960e-02 2.284596711397171021e-01 -4.054294526576995850e-01 -1.191533431410789490e-01 -8.113985508680343628e-02 -2.353588342666625977e-01 -1.102429702877998352e-01 3.102196156978607178e-01 1.068605408072471619e-01 1.907148584723472595e-02 5.586426705121994019e-02 1.691977977752685547e-01 -6.284702685661613941e-04
-1.178624257445335388e-01 -2.567626535892486572e-01 7.369727641344070435e-02 -2.136074006557464600e-01 3.436999022960662842e-02 7.202588021755218506e-03 2.110438346862792969e-01 -1.996224969625473022e-01 -1.582274436950683594e-01 -3.525426983833312988e-01 -3.412310406565666199e-02 3.279038369655609131e-01 3.776338696479797363e-01 -5.230041220784187317e-02 -1.298001855611801147e-01 7.255786657333374023e-02 1.193872094154357910e-01 3.222627798095345497e-03 1.920228004455566406e-01 -2.126202918589115143e-02 -5.038498714566230774e-02 -2.487410157918930054e-01 -2.810628898441791534e-02 -3.362860977649688721e-01 -7.806439697742462158e-02 -6.361719965934753418e-02 -1.447892189025878906e-01 -1.546628624200820923e-01 9.833139926195144653e-02 1.290493607521057129e-01 1.077208295464515686e-02 2.160903215408325195e-01
-8.590221405029296875e-02 -1.401675492525100708e-01 -1.027160659432411194e-01 -3.352294266223907471e-01 2.492210119962692261e-01 -5.477692559361457825e-02 -9.345335513353347778e-02 -8.413800597190856934e-02 -1.631204783916473389e-01 -2.091015577316284180e-01 1.426181104034185410e-02 -1.466522365808486938e-02 5.467535182833671570e-02 3.080676496028900146e-01 2.367532700300216675e-01 7.498402893543243408e-02 8.502137660980224609e-02 -2.757076174020767212e-02 2.933728694915771484e-01 -1.257440447807312012e-01 3.078265190124511719e-01 -8.313924819231033325e-02 -2.324660867452621460e-01 -1.141375526785850525e-01 -1.285889595746994019e-01 -1.767900437116622925e-01 3.107675909996032715e-01 2.037688493728637695e-01 9.141056984663009644e-02 1.069130375981330872e-01 1.503478437662124634e-01 1.786507815122604370e-01
2.438327968120574951e-01 -4.979723691940307617e-02 3.014045394957065582e-02 -5.016627907752990723e-01 1.467217057943344116e-01 7.437773793935775757e-02 6.347534805536270142e-02 -1.567558497190475464e-01 2.543060295283794403e-02 -4.978385940194129944e-02 -3.923600018024444580e-01 1.410910189151763916e-01 1.517916917800903320e-01 2.062366157770156860e-02 1.420472562313079834e-01 -1.972453109920024872e-02 1.014967709779739380e-01 1.200550124049186707e-01 -1.452964730560779572e-02 -3.530635312199592590e-02 3.460689485073089600e-01 -2.008576691150665283e-01 -1.078914254903793335e-01 1.410191208124160767e-01 -1.867087632417678833e-01 2.011013031005859375e-01 7.878672331571578979e-03 -5.565230548381805420e-02 -1.273695230484008789e-01 2.207168191671371460e-01 7.741702347993850708e-02 2.040097862482070923e-01
-1.959152147173881531e-02 -2.623746693134307861e-01 -1.043196469545364380e-01 -1.638240665197372437e-01 1.942503750324249268e-01 1.588309705257415771e-01 -9.043563157320022583e-02 1.062260121107101440e-01 9.142097085714340210e-02 -2.541127204895019531e-01 -2.072870731353759766e-01 -9.673244319856166840e-03 2.209770679473876953e-01 7.259374111890792847e-02 1.833175867795944214e-01 3.367740213871002197e-01 -1.726716570556163788e-02 4.066631495952606201e-01 -2.687924727797508240e-02 -1.038985028862953186e-01 5.629505217075347900e-02 -3.237810134887695312e-01 8.279289118945598602e-03 -1.913455724716186523e-01 -9.503196924924850464e-02 7.903377711772918701e-02 -8.655859529972076416e-02 -1.621426790952682495e-01 -8.297622948884963989e-02 2.574159502983093262e-01 2.095968574285507202e-01 -7.417581230401992798e-02
8.729471266269683838e-02 -1.821790821850299835e-02 -8.331391960382461548e-02 1.500383019447326660e-03 4.363397359848022461e-01 1.521730609238147736e-02 -1.834106743335723877e-01 -7.441504299640655518e-02 -1.825358122587203979e-01 -5.264607667922973633e-01 1.600377112627029419e-01 8.664114773273468018e-02 1.673586517572402954e-01 2.111013084650039673e-01 -4.119414836168289185e-03 4.645583406090736389e-02 -1.455183774232864380e-01 -1.110742613673210144e-02 3.797129169106483459e-02 1.108405552804470062e-02 2.566748559474945068e-01 -3.436281085014343262e-01 2.666052989661693573e-02 -1.626583398319780827e-03 -4.034734144806861877e-02 -8.730407059192657471e-02 2.412147223949432373e-01 -1.812697052955627441e-01 -1.642348170280456543e-01 1.035625115036964417e-02 -1.872610487043857574e-02 4.114702716469764709e-02
1.090606600046157837e-01 -1.089973300695419312e-01 4.504110664129257202e-02 -1.438905447721481323e-01 2.507227659225463867e-01 3.752044960856437683e-02 1.437356621026992798e-01 -3.681022226810455322e-01 -5.171229317784309387e-02 -9.228748083114624023e-02 5.243704095482826233e-02 -2.123106420040130615e-01 -1.091454029083251953e-01 2.529595792293548584e-01 1.824317574501037598e-01 -2.945384681224822998e-01 7.155064493417739868e-02 3.269366621971130371e-01 1.830256581306457520e-01 -2.362733893096446991e-02 2.867374122142791748e-01 -1.569272726774215698e-01 -2.988405525684356689e-01 4.050718247890472412e-02 -1.332568824291229248e-01 -1.173390001058578491e-01 1.812186092138290405e-01 1.435778290033340454e-01 1.115070804953575134e-01 5.762699991464614868e-02 4.578821733593940735e-02 1.772700101137161255e-01
1.027258560061454773e-01 -1.044200211763381958e-01 -3.916675969958305359e-02 -4.769347012042999268e-01 7.542110234498977661e-02 1.162843555212020874e-01 1.925548166036605835e-01 -7.592509686946868896e-02 2.085680216550827026e-01 -3.983603119850158691e-01 -2.503643333911895752e-01 4.867846146225929260e-02 -2.360616065561771393e-02 -9.340404719114303589e-02 1.904649585485458374e-01 1.162888929247856140e-01 2.700027227401733398e-01 -1.722019910812377930e-02 2.738980390131473541e-02 -7.824375480413436890e-02 1.826985180377960205e-01 -1.489979028701782227e-01 8.198504149913787842e-02 9.492795914411544800e-02 4.135523736476898193e-02 5.362045764923095703e-02 2.854997217655181885e-01 -7.200573384761810303e-02 1.200689077377319336e-01 2.415844798088073730e-01 -1.741136759519577026e-01 1.241287514567375183e-01
-1.454756259918212891e-01 -6.307517737150192261e-02 -1.930407248437404633e-02 -1.457654386758804321e-01 3.590413630008697510e-01 1.755517870187759399e-01 3.000301122665405273e-01 1.374566256999969482e-01 -4.417214170098304749e-02 -1.376336216926574707e-01 -9.368430078029632568e-02 1.458602547645568848e-01 2.903697192668914795e-01 2.579383552074432373e-01 -1.185988187789916992e-01 -1.508059054613113403e-01 5.575653538107872009e-02 3.104940950870513916e-01 -1.964096724987030029e-02 4.176655784249305725e-02 1.089896634221076965e-01 -2.603171467781066895e-01 -3.578062057495117188e-01 1.078348830342292786e-01 -6.956848502159118652e-02 2.253801375627517700e-01 2.796670049428939819e-02 2.029216140508651733e-01 -1.233205106109380722e-02 1.429006010293960571e-01 -7.173468917608261108e-02 -4.169919714331626892e-02
1.283438056707382202e-01 -4.458760023117065430e-01 -1.143454834818840027e-01 -2.383717000484466553e-01 -1.015225052833557129e-01 2.394240051507949829e-01 2.171772271394729614e-01 -1.895694434642791748e-01 3.932971134781837463e-02 -1.563731133937835693e-01 -2.890468239784240723e-01 5.584570765495300293e-02 -1.374160051345825195e-01 -1.456958651542663574e-01 1.500755101442337036e-01 -3.499753475189208984e-01 2.900085784494876862e-02 2.670636475086212158e-01 1.534721702337265015e-01 9.742287546396255493e-02 7.162395864725112915e-02 -1.252575665712356567e-01 -1.388146728277206421e-01 3.907487168908119202e-02 1.408886257559061050e-02 -1.790391057729721069e-01 -2.023003548383712769e-01 -1.494768112897872925e-01 -6.561116874217987061e-02 1.235686540603637695e-01 -4.057238996028900146e-02 -5.238293111324310303e-02
1.407553851604461670e-01 1.371376663446426392e-01 -4.162709042429924011e-02 -3.622700273990631104e-01 1.211721822619438171e-01 -2.688477635383605957e-01 1.337365359067916870e-01 -9.496515989303588867e-02 3.513054177165031433e-02 -4.280097484588623047e-01 -2.529924809932708740e-01 -6.899906694889068604e-02 1.809024810791015625e-01 2.219994552433490753e-02 2.132240533828735352e-01 -6.183922290802001953e-02 -2.383896335959434509e-02 1.378381550312042236e-01 2.102655917406082153e-02 -1.537273358553647995e-02 -1.349477469921112061e-01 -4.154870510101318359e-01 5.012479051947593689e-02 1.649533212184906006e-01 -1.442409213632345200e-02 -4.415964707732200623e-02 5.801476165652275085e-02 -2.223241627216339111e-01 -7.265896350145339966e-02 3.660234436392784119e-02 1.638177931308746338e-01 2.227728366851806641e-01
1.905840188264846802e-01 7.490549236536026001e-02 1.484577655792236328e-01 -3.589778840541839600e-01 9.376218169927597046e-02 3.999661654233932495e-02 -3.345098579302430153e-03 -1.633459329605102539e-01 -6.177838519215583801e-02 -2.911204099655151367e-01 -6.860323995351791382e-02 2.679119408130645752e-01 -1.048003230243921280e-02 -6.869169324636459351e-02 3.038257546722888947e-02 1.280774623155593872e-01 2.063680142164230347e-01 -7.615066319704055786e-02 -2.660422399640083313e-02 3.269140794873237610e-02 2.849099934101104736e-01 -3.782352209091186523e-01 -9.604763239622116089e-02 -1.346171498298645020e-01 -3.775325790047645569e-02 8.131822943687438965e-02 1.376408487558364868e-01 -9.106190502643585205e-02 -2.648697197437286377e-01 2.118308246135711670e-01 -2.250041365623474121e-01 2.831883132457733154e-01
2.303987145423889160e-01 1.830386817455291748e-01 7.545431610196828842e-03 -1.175471618771553040e-01 2.905206978321075439e-01 3.367540538311004639e-01 1.555629521608352661e-01 -1.542066037654876709e-01 2.857792675495147705e-01 -2.092938572168350220e-01 1.321326494216918945e-01 5.080867558717727661e-02 1.122870519757270813e-01 2.274410426616668701e-01 1.594618260860443115e-01 -2.107030451297760010e-01 2.469053417444229126e-01 2.679526507854461670e-01 -8.021109551191329956e-02 -1.266506314277648926e-01 2.128442525863647461e-01 -3.058103621006011963e-01 9.850360453128814697e-02 -8.183781057596206665e-02 -9.735161066055297852e-02 -7.220409810543060303e-02 4.513129591941833496e-02 -1.793998479843139648e-01 8.780455216765403748e-03 -8.517026901245117188e-03 -3.255820274353027344e-02 1.161820590496063232e-01
1.788249984383583069e-02 -1.568745970726013184e-01 -1.107363328337669373e-01 -4.078232347965240479e-01 2.051152288913726807e-01 1.442905701696872711e-02 -9.162810444831848145e-02 -2.973545789718627930e-01 -2.608601450920104980e-01 -3.655201196670532227e-01 -7.362101972103118896e-02 3.288022428750991821e-02 8.566771447658538818e-02 3.081831037998199463e-01 -7.909964025020599365e-02 -2.789405882358551025e-01 1.317855268716812134e-01 -6.970679759979248047e-02 2.119838446378707886e-01 -3.006605207920074463e-01 1.269812732934951782e-01 6.932544708251953125e-02 7.647245191037654877e-03 -9.801260381937026978e-02 -8.071788400411605835e-02 2.497921884059906006e-02 -3.656771779060363770e-02 -7.736167311668395996e-02 -1.317632496356964111e-01 -4.034643247723579407e-02 9.468210488557815552e-02 -1.796847879886627197e-01
1.801298111677169800e-01 2.249085530638694763e-02 -2.362136542797088623e-01 -1.730858534574508667e-01 6.389649957418441772e-02 2.127646356821060181e-01 -1.352375745773315430e-01 5.456830933690071106e-02 1.107136756181716919e-01 -2.472700774669647217e-01 -2.159640789031982422e-01 1.583318561315536499e-01 1.848743557929992676e-01 2.542667388916015625e-01 1.650993973016738892e-01 7.978984713554382324e-02 -4.069839790463447571e-02 1.972392648458480835e-01 1.534368693828582764e-01 9.449505060911178589e-02 5.591295287013053894e-02 -3.847277462482452393e-01 1.899030208587646484e-01 -1.428991109132766724e-01 -2.015945762395858765e-01 2.553118951618671417e-02 -5.096122622489929199e-02 -3.991020321846008301e-01 -1.810824573040008545e-01 -1.866742409765720367e-02 9.048099070787429810e-02 8.919014036655426025e-02
-1.165925264358520508e-01 4.872323013842105865e-03 -1.636338979005813599e-01 -2.169404178857803345e-01 4.355246201157569885e-02 -1.715137958526611328e-01 2.140499353408813477e-01 -1.468137949705123901e-01 -2.469133287668228149e-01 -3.103325366973876953e-01 -2.485900819301605225e-01 -1.339860260486602783e-01 -4.547318071126937866e-02 3.973833918571472168e-01 -2.953521013259887695e-01 -1.101694814860820770e-02 1.011643707752227783e-01 1.529524773359298706e-01 2.436191588640213013e-01 4.225997999310493469e-02 7.254090160131454468e-02 -2.180876135826110840e-01 -2.230477631092071533e-01 -8.142400532960891724e-02 -1.788529306650161743e-01 -3.118231892585754395e-02 1.598200201988220215e-02 -1.489920914173126221e-01 -6.645751744508743286e-02 1.743707805871963501e-01 -1.845711320638656616e-01 3.504223749041557312e-02
8.006373047828674316e-02 7.466438226401805878e-03 -1.176226958632469177e-01 -5.499147344380617142e-03 4.130383729934692383e-01 8.832066506147384644e-02 -3.668945655226707458e-02 -1.733159273862838745e-01 1.025498136878013611e-01 -1.814485937356948853e-01 8.688385039567947388e-02 8.980215340852737427e-02 -4.156754910945892334e-02 -2.287706583738327026e-01 1.778306625783443451e-02 2.731868028640747070e-01 2.490273118019104004e-01 1.263918727636337280e-01 4.045099914073944092e-01 -5.542504414916038513e-02 1.516373008489608765e-01 -2.878075540065765381e-01 -1.394076943397521973e-01 3.246760964393615723e-01 -4.278242215514183044e-02 6.315311789512634277e-02 7.395713776350021362e-02 -2.128618210554122925e-01 4.487690702080726624e-02 1.192966476082801819e-01 1.229140087962150574e-01 1.360177993774414062e-01
-1.992298522964119911e-03 6.827987730503082275e-02 -5.669460073113441467e-02 -1.888675689697265625e-01 1.559900790452957153e-01 -2.374597191810607910e-01 2.482575625181198120e-01 -1.445467621088027954e-01 -2.299759536981582642e-01 -2.380690723657608032e-01 -2.531301081180572510e-01 1.053491085767745972e-01 -1.131145134568214417e-01 5.095462128520011902e-02 -1.199639886617660522e-01 -7.880861312150955200e-02 -3.230870515108108521e-02 2.919396460056304932e-01 2.773486971855163574e-01 9.936922788619995117e-02 -2.673231996595859528e-02 -2.262675166130065918e-01 -1.967382729053497314e-01 -8.292164653539657593e-02 -3.455446064472198486e-01 3.022271394729614258e-01 7.106078416109085083e-02 -3.317924216389656067e-02 -6.638301163911819458e-02 2.298423051834106445e-01 -1.395391374826431274e-01 -9.115795791149139404e-02
1.326395124197006226e-01 -2.109555304050445557e-01 1.955150067806243896e-01 -1.574616432189941406e-01 1.920998096466064453e-01 2.959224581718444824e-01 1.121501252055168152e-01 -1.094321385025978088e-01 -3.844752162694931030e-02 -6.655434519052505493e-02 -1.382800489664077759e-01 3.676994889974594116e-02 -8.690340816974639893e-02 2.919016480445861816e-01 1.233228966593742371e-01 4.382321983575820923e-02 1.503470353782176971e-02 -1.043968945741653442e-01 3.905675411224365234e-01 5.511390790343284607e-02 1.097873225808143616e-01 -3.943904042243957520e-01 -2.427857369184494019e-02 2.277812510728836060e-01 -1.920726001262664795e-01 1.399130374193191528e-02 1.354275345802307129e-01 2.755811810493469238e-01 -2.079283446073532104e-02 8.708029985427856445e-02 2.467295974493026733e-01 5.049668252468109131e-02
8.438207954168319702e-02 1.377853192389011383e-02 2.098202705383300781e-01 -3.034497797489166260e-01 1.527709066867828369e-01 1.684204041957855225e-01 -2.879310213029384613e-02 -2.547199651598930359e-02 -1.131167542189359665e-02 -4.533988833427429199e-01 3.535291552543640137e-02 -2.707053441554307938e-03 2.834282815456390381e-01 2.309240698814392090e-01 7.376737892627716064e-02 1.378702968358993530e-01 2.585259079933166504e-01 1.279653608798980713e-01 3.561344742774963379e-01 -1.169067323207855225e-01 4.559092968702316284e-02 -2.938625216484069824e-01 3.064907155930995941e-02 -1.202694103121757507e-01 1.106385588645935059e-01 -9.499609470367431641e-03 2.631336450576782227e-01 7.172227837145328522e-03 1.134137734770774841e-01 -4.644859209656715393e-02 1.078929156064987183e-01 -5.007889121770858765e-02
9.304541349411010742e-02 -1.476194560527801514e-01 -2.904926836490631104e-01 -3.626692295074462891e-01 2.950857207179069519e-02 7.000035047531127930e-02 7.772409915924072266e-02 -1.896507591009140015e-01 2.120535671710968018e-01 -2.534247338771820068e-01 -3.763447403907775879e-01 1.298311948776245117e-01 1.376823931932449341e-01 1.452127285301685333e-02 1.023027300834655762e-01 -1.550323218107223511e-01 6.647819653153419495e-03 1.730295643210411072e-02 9.889153391122817993e-02 -1.156617105007171631e-01 6.437732279300689697e-02 -7.506483793258666992e-02 -3.358575403690338135e-01 -3.248619735240936279e-01 2.637627422809600830e-01 -7.427265495061874390e-02 -1.517272442579269409e-01 2.773158065974712372e-02 -5.567979067564010620e-02 8.595420420169830322e-02 -1.083583161234855652e-01 -1.085528284311294556e-01
-6.727450340986251831e-02 -6.414196640253067017e-02 1.630350798368453979e-01 -3.274158239364624023e-01 1.596400588750839233e-01 -1.566947698593139648e-01 1.778123080730438232e-01 -1.582594662904739380e-01 -3.751229867339134216e-02 -2.613970637321472168e-01 -1.418232470750808716e-01 3.154586553573608398e-01 -8.180130273103713989e-02 -2.456410378217697144e-01 1.937979757785797119e-01 -7.075481116771697998e-02 -1.673373766243457794e-02 2.017376124858856201e-01 -2.681183256208896637e-02 -8.067465573549270630e-02 3.558572828769683838e-01 -9.680018573999404907e-02 1.428088452666997910e-02 -6.447587907314300537e-02 -1.325759142637252808e-01 4.502588417381048203e-03 -8.632981218397617340e-03 -1.015508994460105896e-01 -1.984945088624954224e-01 3.202216923236846924e-01 -4.589638486504554749e-02 3.021836876869201660e-01
5.020188167691230774e-02 -1.159713137894868851e-03 5.118799954652786255e-02 -3.667375147342681885e-01 2.663519978523254395e-01 2.841724753379821777e-01 2.734785526990890503e-02 -5.307998880743980408e-02 2.553182542324066162e-01 -2.622999846935272217e-01 -1.605453640222549438e-01 9.255456179380416870e-02 2.691832184791564941e-01 -4.585267230868339539e-02 1.545945107936859131e-01 -2.298599630594253540e-01 1.960690021514892578e-01 2.140695601701736450e-01 1.375194638967514038e-01 -5.486191064119338989e-02 1.299636662006378174e-01 -1.909987777471542358e-01 -1.167241577059030533e-02 2.502276301383972168e-01 1.674983948469161987e-01 -5.885324906557798386e-03 -1.538281291723251343e-01 -1.092208847403526306e-01 1.923928409814834595e-01 1.756975352764129639e-01 -9.529758989810943604e-02 1.500386297702789307e-01
-5.048872902989387512e-02 -2.148666530847549438e-01 3.341684862971305847e-02 -4.475230723619461060e-02 3.080414533615112305e-01 -1.886336952447891235e-01 -7.233926653861999512e-02 -4.615087434649467468e-02 2.107958644628524780e-01 -4.829722642898559570e-01 -3.120408654212951660e-01 1.416654437780380249e-01 -6.482814997434616089e-02 4.660321399569511414e-02 2.893633842468261719e-01 2.403048798441886902e-02 -5.041325092315673828e-02 3.403386473655700684e-02 -1.064837500452995300e-01 7.748063653707504272e-03 3.944535851478576660e-01 -2.179958224296569824e-01 -1.139356046915054321e-01 6.444805860519409180e-02 -6.784181296825408936e-02 3.733713412657380104e-03 1.780153214931488037e-01 -1.217681095004081726e-01 -4.804323986172676086e-02 1.737083122134208679e-02 -1.866575032472610474e-01 2.400285005569458008e-02
2.164951860904693604e-01 -3.833748772740364075e-02 9.673509746789932251e-03 -3.942002356052398682e-01 2.678824067115783691e-01 -1.213451847434043884e-01 2.439060211181640625e-01 -3.619539439678192139e-01 -8.799916505813598633e-02 -5.340538546442985535e-02 -2.523088157176971436e-01 5.534130334854125977e-02 -4.484081268310546875e-02 -7.950402051210403442e-02 1.720126569271087646e-01 -2.168712913990020752e-01 8.729472756385803223e-02 7.868391275405883789e-02 -1.140885427594184875e-01 1.888959258794784546e-01 3.240205049514770508e-01 -1.762535125017166138e-01 -2.976046875119209290e-02 -5.680869147181510925e-02 -3.263191878795623779e-02 4.497760441154241562e-03 -1.351447254419326782e-01 -4.313568398356437683e-02 -1.029999032616615295e-01 2.533254921436309814e-01 9.824899584054946899e-02 2.204363793134689331e-01
1.542820036411285400e-02 -1.557261310517787933e-02 -1.066908687353134155e-01 -2.760493159294128418e-01 4.440729320049285889e-01 6.347212940454483032e-02 -3.810724616050720215e-02 -2.615056037902832031e-01 1.428033411502838135e-01 -2.912025749683380127e-01 -1.046157628297805786e-01 3.412759676575660706e-02 2.327221781015396118e-01 -1.135361790657043457e-01 -5.387229099869728088e-02 1.293238699436187744e-01 8.946900255978107452e-03 6.205362826585769653e-02 -1.378737669438123703e-02 1.280351914465427399e-02 3.508887588977813721e-01 -1.878947466611862183e-01 -4.192379862070083618e-02 1.803850829601287842e-01 -1.908510774374008179e-01 -2.940741479396820068e-01 3.160035908222198486e-01 -4.162245616316795349e-02 8.072609454393386841e-02 1.807879284024238586e-02 1.858651638031005859e-02 9.053564071655273438e-02
-1.115666106343269348e-01 -8.318785578012466431e-02 -1.924760341644287109e-01 -1.475506871938705444e-01 1.846170425415039062e-01 -1.588597446680068970e-01 1.053969413042068481e-01 -1.418226808309555054e-01 -7.386322319507598877e-02 -3.117910921573638916e-01 -2.138807177543640137e-01 -2.210797183215618134e-02 2.778422785922884941e-03 2.770878076553344727e-01 -1.882831156253814697e-01 -2.617314159870147705e-01 3.263581544160842896e-02 1.831418126821517944e-01 3.684765994548797607e-01 1.192841865122318268e-02 -1.061111912131309509e-01 -9.385373443365097046e-02 3.511948511004447937e-02 2.090959250926971436e-02 -2.838941514492034912e-01 1.697530597448348999e-02 -7.766484469175338745e-02 1.874816603958606720e-02 4.793051257729530334e-02 4.501617252826690674e-01 -1.281018406152725220e-01 2.734068967401981354e-02
7.687890529632568359e-02 5.353257805109024048e-02 4.785038158297538757e-02 -3.865463137626647949e-01 7.357914000749588013e-02 8.525464683771133423e-02 1.708222329616546631e-01 -4.212221130728721619e-02 -1.419381983578205109e-02 -1.121389940381050110e-01 -3.221023455262184143e-02 5.107657313346862793e-01 1.024269089102745056e-01 1.327695250511169434e-01 3.755905628204345703e-01 6.811711192131042480e-02 -2.803220413625240326e-02 -6.545764952898025513e-02 8.069695532321929932e-02 1.387647073715925217e-02 2.369869351387023926e-01 -3.122062087059020996e-01 -1.241150125861167908e-01 1.192937269806861877e-01 -1.281141042709350586e-01 -1.835067570209503174e-01 2.335290238261222839e-02 1.577251404523849487e-02 1.565292477607727051e-01 2.461702972650527954e-01 -6.540655344724655151e-02 -1.097685992717742920e-01
2.750547528266906738e-01 -7.724202424287796021e-02 -1.187638938426971436e-01 -3.094616830348968506e-01 -1.184626296162605286e-01 1.800547987222671509e-01 -2.860600352287292480e-01 -1.003963798284530640e-01 3.449364379048347473e-02 -3.322957754135131836e-01 -1.332716941833496094e-01 1.533852070569992065e-01 -2.166369110345840454e-01 -2.361784130334854126e-02 1.974112540483474731e-01 3.879080712795257568e-02 2.467129081487655640e-01 1.325391232967376709e-01 1.279177814722061157e-01 1.816805601119995117e-01 -7.779737561941146851e-02 -3.122989535331726074e-01 -1.782398670911788940e-01 1.529163867235183716e-01 -5.617358908057212830e-02 -3.751053288578987122e-02 2.034849971532821655e-01 -1.051086038351058960e-01 -1.265214979648590088e-01 -9.107393212616443634e-03 1.767690181732177734e-01 -1.959217041730880737e-01
-3.726228326559066772e-02 -1.153614092618227005e-02 3.954240083694458008e-01 -1.583227142691612244e-02 2.767320275306701660e-01 4.269733652472496033e-02 1.719672530889511108e-01 -1.233899891376495361e-01 -8.661013841629028320e-02 -2.665955126285552979e-01 1.016999781131744385e-02 2.439279109239578247e-01 2.633458375930786133e-02 1.612444818019866943e-01 2.956576049327850342e-01 -7.893495261669158936e-02 2.685601413249969482e-01 1.095806211233139038e-01 1.383706480264663696e-01 -7.875214517116546631e-02 9.323669224977493286e-02 -4.142525792121887207e-01 -5.278757959604263306e-02 -1.883836388587951660e-01 1.626647561788558960e-01 -3.081024251878261566e-02 -8.855030871927738190e-03 1.658613234758377075e-01 7.066866010427474976e-02 1.429791748523712158e-01 2.253733873367309570e-01 -2.946497686207294464e-02
1.188579425215721130e-01 1.619753427803516388e-02 1.336084306240081787e-01 -1.406383216381072998e-01 -2.328174263238906860e-01 3.167200386524200439e-01 2.353357970714569092e-01 -9.453855454921722412e-02 9.958259016275405884e-02 -2.589536607265472412e-01 -1.033890917897224426e-01 1.087925806641578674e-01 -4.557446762919425964e-02 1.824899166822433472e-01 4.479037970304489136e-02 3.787641227245330811e-02 -1.478479802608489990e-01 2.000877261161804199e-01 2.051144093275070190e-01 2.837804704904556274e-02 1.827408969402313232e-01 -2.952663898468017578e-01 -3.304803669452667236e-01 1.921190321445465088e-01 -1.955903172492980957e-01 -1.332125812768936157e-01 2.282444238662719727e-01 -7.481432706117630005e-02 1.246102377772331238e-01 1.649341881275177002e-01 2.498224973678588867e-01 2.266882918775081635e-02
1.294866949319839478e-01 -2.107377797365188599e-01 6.778131425380706787e-02 -3.809448778629302979e-01 3.810197114944458008e-01 -3.192945197224617004e-02 -1.072243079543113708e-01 1.155621558427810669e-02 2.083471268415451050e-01 -2.377285659313201904e-01 -1.813839823007583618e-01 1.129695177078247070e-01 7.653614878654479980e-02 -9.498897939920425415e-02 3.238722980022430420e-01 1.367669850587844849e-01 -2.145657390356063843e-01 9.013891965150833130e-02 1.364969760179519653e-01 5.832805112004280090e-02 7.725189626216888428e-02 -4.883155971765518188e-02 -1.862530857324600220e-01 -8.917116560041904449e-03 -3.026145398616790771e-01 -3.329409658908843994e-02 -1.300008147954940796e-01 -1.933656483888626099e-01 8.354339003562927246e-02 -2.033824846148490906e-02 5.498754605650901794e-02 2.655333280563354492e-01
-8.556334674358367920e-02 1.256688982248306274e-01 2.775416895747184753e-02 2.809778787195682526e-02 1.762875020503997803e-01 1.041358569636940956e-03 2.290030717849731445e-01 -2.519705295562744141e-01 -1.014983355998992920e-01 -3.082343935966491699e-01 5.977534456178545952e-04 -1.286807805299758911e-01 -1.423259973526000977e-01 2.098723649978637695e-01 -7.469633966684341431e-02 -1.424861252307891846e-01 -1.764806546270847321e-02 4.934598505496978760e-02 2.784441411495208740e-01 -1.320557147264480591e-01 1.375689655542373657e-01 -7.879264652729034424e-02 -1.862006485462188721e-01 -2.060952037572860718e-01 -2.158927619457244873e-01 -7.427349686622619629e-02 1.913839206099510193e-02 -1.770927608013153076e-01 2.125354856252670288e-01 4.716175198554992676e-01 -7.101675868034362793e-02 2.444879263639450073e-01
4.937151819467544556e-02 -1.379854977130889893e-01 -1.615444123744964600e-01 -1.668143123388290405e-01 2.482072860002517700e-01 -1.161020100116729736e-01 1.848012655973434448e-01 -3.646879643201828003e-02 3.583327531814575195e-01 -2.033730149269104004e-01 -1.006557121872901917e-01 1.106523424386978149e-01 5.684101209044456482e-02 1.769880577921867371e-02 1.114315167069435120e-01 2.029823958873748779e-01 -3.764652460813522339e-02 1.663885265588760376e-01 2.602575719356536865e-01 7.507871091365814209e-02 4.360924661159515381e-02 -4.375618100166320801e-01 1.748082339763641357e-01 -2.966821752488613129e-02 -8.285274356603622437e-02 -2.129537761211395264e-01 2.550143981352448463e-03 1.168341785669326782e-01 2.185032069683074951e-01 1.696349233388900757e-01 -1.939880847930908203e-01 -2.396548539400100708e-01
7.737118005752563477e-02 -3.712151944637298584e-02 -1.024316102266311646e-01 -1.395343337208032608e-02 2.130807787179946899e-01 8.418220281600952148e-02 -8.303301036357879639e-02 -3.223425745964050293e-01 -7.837487757205963135e-02 -1.624722331762313843e-01 2.610429562628269196e-02 -6.919592618942260742e-02 6.636904180049896240e-02 1.341232955455780029e-01 5.492266267538070679e-02 -2.322172075510025024e-01 6.923442333936691284e-02 1.784945726394653320e-01 2.693149149417877197e-01 -6.972019374370574951e-02 3.751994967460632324e-01 -2.087252736091613770e-01 -4.379448294639587402e-01 1.075835376977920532e-01 -1.914803832769393921e-01 -1.930647343397140503e-01 -6.551282014697790146e-03 9.711645543575286865e-02 4.605769738554954529e-02 2.418609708547592163e-01 2.091877162456512451e-01 -1.084816679358482361e-01
1.663051992654800415e-01 -2.991075515747070312e-01 -9.370852261781692505e-02 1.800629682838916779e-02 2.809096872806549072e-01 1.352395713329315186e-01 -2.354019507765769958e-02 -1.579062491655349731e-01 9.226074814796447754e-02 -1.689393371343612671e-01 -2.650714293122291565e-02 5.800686404109001160e-02 -2.086744830012321472e-02 1.561716347932815552e-01 -2.642300724983215332e-01 2.441335916519165039e-01 1.353771984577178955e-01 1.218801140785217285e-01 4.733367264270782471e-01 -3.943983092904090881e-02 2.490684986114501953e-01 -2.349678128957748413e-01 -1.039854884147644043e-01 1.035601869225502014e-01 -2.201251387596130371e-01 7.970419712364673615e-03 -1.516530662775039673e-01 1.229389756917953491e-01 7.013131678104400635e-02 1.915600150823593140e-01 5.433564633131027222e-02 1.641784757375717163e-01
-2.341688424348831177e-02 -2.374831587076187134e-01 -1.545293778181076050e-01 -2.791822850704193115e-01 2.416361719369888306e-01 4.410899803042411804e-02 7.049652189016342163e-02 -1.962986141443252563e-01 1.958997733891010284e-02 -4.562336802482604980e-01 -1.869858801364898682e-02 1.615384221076965332e-01 7.645101845264434814e-02 1.182954311370849609e-01 3.426838815212249756e-01 -1.747764647006988525e-01 -1.085170060396194458e-01 5.534914508461952209e-02 -3.648288920521736145e-02 -7.523992657661437988e-02 -2.153960987925529480e-03 -2.204841971397399902e-01 2.820986807346343994e-01 1.721564233303070068e-01 5.202705413103103638e-02 5.579563230276107788e-02 -1.188671067357063293e-01 -1.268996745347976685e-01 -9.287729859352111816e-02 1.251636892557144165e-01 4.016072303056716919e-02 3.049180209636688232e-01
5.320572480559349060e-02 6.281456351280212402e-02 -1.795562952756881714e-01 -9.695759415626525879e-02 1.125760152935981750e-01 2.124993950128555298e-01 -2.368454337120056152e-01 -7.909926027059555054e-02 1.429281979799270630e-01 -3.336982727050781250e-01 -9.634241461753845215e-02 1.188564896583557129e-01 2.620150446891784668e-01 3.774306178092956543e-01 2.065665870904922485e-01 -2.491663098335266113e-01 -7.801026850938796997e-02 4.500551521778106689e-02 -9.458817541599273682e-03 -1.074298750609159470e-02 1.165786013007164001e-01 -4.748464524745941162e-01 9.232390671968460083e-02 -9.302260726690292358e-02 -7.818424701690673828e-02 -1.168732196092605591e-01 4.238337650895118713e-02 -1.664356291294097900e-01 1.359610855579376221e-01 5.297638103365898132e-02 6.738691031932830811e-02 1.438215374946594238e-01
8.516847342252731323e-02 1.048253029584884644e-01 1.782165467739105225e-01 -2.959748804569244385e-01 1.499637812376022339e-01 1.663847826421260834e-02 2.357645481824874878e-01 3.593572229146957397e-02 6.416843971237540245e-04 -3.381646573543548584e-01 -2.964180111885070801e-01 8.497893065214157104e-02 5.160662531852722168e-02 -3.688501194119453430e-02 1.835969984531402588e-01 -1.149331852793693542e-01 7.878606021404266357e-02 -6.354612996801733971e-04 -7.959290593862533569e-02 -1.945636793971061707e-02 2.204989194869995117e-01 -2.036333531141281128e-01 -5.847014114260673523e-02 -1.360655128955841064e-01 5.791550874710083008e-02 -1.948232352733612061e-01 -1.082210764288902283e-01 -1.548245251178741455e-01 -1.242560818791389465e-01 5.286005735397338867e-01 -1.221474632620811462e-01 1.032492667436599731e-01
1.893473118543624878e-01 1.840538159012794495e-02 -8.402857184410095215e-02 -3.164449036121368408e-01 7.565589249134063721e-02 7.234811037778854370e-02 1.930399984121322632e-01 8.470169454813003540e-02 4.778768867254257202e-02 -4.170714914798736572e-01 -1.746436208486557007e-01 2.630279362201690674e-01 5.529315769672393799e-02 1.173293367028236389e-01 1.812332719564437866e-01 1.866841763257980347e-01 1.277484297752380371e-01 1.068350113928318024e-02 -8.092342875897884369e-03 -7.646243087947368622e-03 1.742389649152755737e-01 -7.318896800279617310e-02 1.015868782997131348e-01 7.814501971006393433e-02 5.387911573052406311e-03 3.322019800543785095e-02 -3.280084431171417236e-01 -1.047233492136001587e-01 -2.319413870573043823e-01 4.171524047851562500e-01 -7.093060296028852463e-03 1.566040962934494019e-01
1.770323812961578369e-01 -5.527024343609809875e-02 -1.370305269956588745e-01 -2.086848169565200806e-01 -1.157119497656822205e-01 2.163203358650207520e-01 1.260574460029602051e-01 1.340755075216293335e-01 1.003150865435600281e-01 7.161288708448410034e-02 -1.032192632555961609e-01 1.677209287881851196e-01 -2.036590874195098877e-01 3.787308633327484131e-01 1.198697313666343689e-01 -5.219626426696777344e-02 3.421264886856079102e-01 1.037787273526191711e-01 2.191115617752075195e-01 -1.308220475912094116e-01 1.765343709848821163e-03 -2.992877662181854248e-01 -3.782056272029876709e-01 -1.461769491434097290e-01 -2.476606518030166626e-01 -1.439879834651947021e-01 -3.070543892681598663e-02 -6.647986918687820435e-02 3.971272334456443787e-02 5.040359497070312500e-02 1.444529835134744644e-02 -1.206604093313217163e-01
-2.090397924184799194e-01 -1.047441288828849792e-01 -2.737169265747070312e-01 -6.270550191402435303e-02 2.737641036510467529e-01 1.101933792233467102e-01 -5.617007985711097717e-02 -6.602054834365844727e-02 -3.081344626843929291e-02 -2.275768220424652100e-01 -1.226259320974349976e-01 4.402785748243331909e-02 2.458781450986862183e-01 3.131777644157409668e-01 -2.905711531639099121e-02 -7.515437155961990356e-02 -3.821609169244766235e-02 -9.761177748441696167e-02 2.622892558574676514e-01 -9.509408473968505859e-02 2.071126401424407959e-01 -3.630049228668212891e-01 6.728018075227737427e-02 -1.501684337854385376e-01 -2.119258791208267212e-01 -1.464169472455978394e-01 3.659809827804565430e-01 -6.542559713125228882e-02 4.101187735795974731e-02 1.817622780799865723e-01 -3.949379920959472656e-02 -7.553122192621231079e-02
4.786831140518188477e-02 -2.563888020813465118e-02 3.676396608352661133e-02 -2.472824603319168091e-01 5.514622330665588379e-01 1.081697046756744385e-01 2.240372151136398315e-01 -2.071066945791244507e-01 -5.974306911230087280e-02 -2.431676685810089111e-01 2.434865757822990417e-02 9.917293488979339600e-02 1.749059557914733887e-01 1.315588802099227905e-01 6.472022086381912231e-02 -4.994883388280868530e-02 2.975505590438842773e-01 -6.921990215778350830e-02 2.824781537055969238e-01 1.685303300619125366e-01 -9.898976422846317291e-03 -2.405136525630950928e-01 4.287621378898620605e-02 -1.441745366901159286e-02 1.380153745412826538e-01 3.268425166606903076e-02 -4.615746438503265381e-02 1.367077380418777466e-01 2.807009816169738770e-01 2.105240710079669952e-02 1.272581368684768677e-01 -7.780327927321195602e-03
-1.417954824864864349e-02 -6.836844608187675476e-03 1.619255393743515015e-01 -1.557148993015289307e-01 -4.845279827713966370e-02 2.237459123134613037e-01 3.379621356725692749e-02 3.254596889019012451e-02 1.242581568658351898e-02 -2.688765525817871094e-01 -1.581207104027271271e-02 -1.210307404398918152e-01 -4.663739353418350220e-02 2.995499968528747559e-01 7.923816144466400146e-02 -4.751139134168624878e-02 -2.865766584873199463e-01 3.678945004940032959e-01 3.375467360019683838e-01 1.514337658882141113e-01 9.729371219873428345e-02 -3.827932476997375488e-01 -2.186745256185531616e-01 1.262792050838470459e-01 -1.659289002418518066e-01 9.441155195236206055e-02 9.857024997472763062e-02 -2.146808952093124390e-01 1.647658497095108032e-01 -1.845508627593517303e-02 2.073468454182147980e-02 1.123060435056686401e-01
2.254589796066284180e-01 2.312673255801200867e-02 7.788677513599395752e-02 -2.610629424452781677e-02 1.844334304332733154e-01 2.206104546785354614e-01 -4.593287408351898193e-02 -2.521309256553649902e-01 3.294593095779418945e-02 -2.332509905099868774e-01 -9.447862207889556885e-02 8.474337309598922729e-02 -2.648233063519001007e-02 2.330458611249923706e-01 7.004114985466003418e-02 -1.406016759574413300e-02 5.316401273012161255e-02 -1.223828941583633423e-01 3.510798215866088867e-01 -5.326498672366142273e-02 2.331077158451080322e-01 -4.580025076866149902e-01 -3.815828636288642883e-02 8.981814235448837280e-02 -8.070540614426136017e-03 -5.610399693250656128e-02 2.873019278049468994e-01 1.086006462574005127e-01 -3.111289814114570618e-02 1.391782313585281372e-01 2.161750048398971558e-01 2.822415828704833984e-01
9.190247207880020142e-02 -1.006202250719070435e-01 1.095976606011390686e-01 -5.562146902084350586e-01 3.008913993835449219e-01 8.919563889503479004e-02 2.251076996326446533e-01 -1.661363244056701660e-01 2.712392993271350861e-02 -2.489162534475326538e-01 -5.589874833822250366e-02 -1.446688920259475708e-01 1.687931567430496216e-01 -8.443023264408111572e-02 4.711324349045753479e-02 -1.931915283203125000e-01 1.878441125154495239e-01 5.630726739764213562e-02 -1.462302822619676590e-02 -1.914354264736175537e-01 1.083505675196647644e-01 -1.595972627401351929e-01 1.764255203306674957e-02 2.953615598380565643e-02 1.108962371945381165e-01 -3.685458377003669739e-02 1.243088692426681519e-01 -3.776893019676208496e-01 7.443688809871673584e-02 9.302641451358795166e-02 1.273608505725860596e-01 -7.402723282575607300e-02
-5.100504681468009949e-02 1.398666948080062866e-01 7.503087073564529419e-02 -3.372957110404968262e-01 2.324756979942321777e-01 -2.106435894966125488e-01 1.293829977512359619e-01 -2.416841685771942139e-01 -1.090866164304316044e-03 -1.998120844364166260e-01 -3.705939352512359619e-01 2.619639635086059570e-01 2.701878733932971954e-02 -2.225651293992996216e-01 6.684718281030654907e-02 -9.827322792261838913e-04 2.139669358730316162e-01 -1.093392446637153625e-02 6.491769850254058838e-02 -1.025336161255836487e-01 2.055353373289108276e-01 -3.168084621429443359e-01 4.379672557115554810e-02 -1.562077701091766357e-01 -2.092073205858469009e-03 1.071483921259641647e-02 1.160456910729408264e-01 7.072997838258743286e-02 -2.225207686424255371e-01 1.941180378198623657e-01 -1.837401092052459717e-01 1.230386048555374146e-01
-1.349808722734451294e-01 -1.808408945798873901e-01 1.382316499948501587e-01 2.525082044303417206e-02 2.893971800804138184e-01 1.077633127570152283e-01 -1.173484232276678085e-02 4.310298338532447815e-02 7.179331965744495392e-03 -3.497667312622070312e-01 -1.782657392323017120e-02 9.377899020910263062e-02 2.878086082637310028e-02 -8.055733889341354370e-02 1.185835152864456177e-01 -1.285192556679248810e-02 2.068589478731155396e-01 8.449044078588485718e-02 1.196192130446434021e-01 1.219683960080146790e-01 1.847218275070190430e-01 -3.894079327583312988e-01 -1.143389046192169189e-01 7.568474113941192627e-02 -1.703217625617980957e-01 -1.253077983856201172e-01 1.075329333543777466e-01 -4.668608605861663818e-01 -9.598887711763381958e-02 1.244038566946983337e-01 2.559298574924468994e-01 -1.755716055631637573e-01
-3.742722328752279282e-03 -6.149367615580558777e-02 -2.298285998404026031e-02 -3.672696948051452637e-01 3.331233859062194824e-01 6.191023439168930054e-02 2.886175215244293213e-01 -1.348541826009750366e-01 -9.726616740226745605e-02 -1.859770268201828003e-01 -7.642370462417602539e-02 7.060826569795608521e-02 1.444965004920959473e-01 1.045577675104141235e-01 1.454641669988632202e-01 1.252726912498474121e-01 -1.068441495299339294e-01 -7.947852462530136108e-02 -5.914339562878012657e-04 1.167440488934516907e-01 3.026081621646881104e-01 -1.640027612447738647e-01 1.362503468990325928e-01 1.642886847257614136e-01 -7.995586097240447998e-02 -2.819164395332336426e-01 2.214660495519638062e-01 -1.171050518751144409e-01 1.397881358861923218e-01 2.601361572742462158e-01 1.696788668632507324e-01 2.468643933534622192e-01
-1.589817367494106293e-02 -2.315826267004013062e-01 -1.961792856454849243e-01 6.322022061794996262e-03 -6.704362481832504272e-02 1.854085773229598999e-01 3.428538143634796143e-01 -1.458997130393981934e-01 5.144460126757621765e-02 -3.204034268856048584e-01 -3.706514835357666016e-02 1.311562061309814453e-01 -1.909374743700027466e-01 6.004855036735534668e-02 2.781714797019958496e-01 -6.386188417673110962e-02 1.780878901481628418e-01 -1.019707787781953812e-02 2.616140246391296387e-01 -4.710343107581138611e-02 9.499706327915191650e-03 -1.745161712169647217e-01 -2.606087327003479004e-01 -2.470706701278686523e-01 2.860215306282043457e-01 -2.197895571589469910e-02 -8.457614481449127197e-02 -2.134473919868469238e-01 -1.453216820955276489e-01 2.191623672842979431e-02 -9.862274676561355591e-02 2.369938492774963379e-01
8.741708099842071533e-02 -7.668723911046981812e-02 1.862615793943405151e-01 -1.320440918207168579e-01 -3.548034653067588806e-02 4.183948040008544922e-01 -1.118072643876075745e-01 -3.304966092109680176e-01 4.937019944190979004e-02 -2.302211672067642212e-01 -1.271080523729324341e-01 1.710574775934219360e-01 -1.955315619707107544e-01 1.493756473064422607e-01 -1.362952589988708496e-01 -8.995901048183441162e-02 3.951357677578926086e-03 2.711633220314979553e-02 2.345335632562637329e-01 -8.487396687269210815e-02 7.333713024854660034e-02 -3.767151832580566406e-01 -8.463730663061141968e-02 7.405710220336914062e-02 -1.625366508960723877e-01 -9.933038800954818726e-02 1.279231607913970947e-01 2.041903585195541382e-01 1.114142872393131256e-02 1.643797159194946289e-01 2.822029590606689453e-01 1.555896997451782227e-01
-2.318458259105682373e-02 -1.203281059861183167e-01 1.337966620922088623e-01 -7.372057437896728516e-02 1.886326521635055542e-01 -6.858621537685394287e-02 1.297964602708816528e-01 7.529030740261077881e-02 8.401958644390106201e-02 -2.244117408990859985e-01 -3.503616154193878174e-02 1.845839768648147583e-01 -4.830862209200859070e-02 1.122193858027458191e-01 8.987557142972946167e-03 -5.274242162704467773e-02 2.101484835147857666e-01 8.100258558988571167e-02 -3.337506903335452080e-03 1.081597134470939636e-01 3.740729093551635742e-01 -3.613882958889007568e-01 -1.023173928260803223e-01 1.653996855020523071e-01 -2.774141132831573486e-01 -5.309440568089485168e-02 1.811088062822818756e-02 -4.391340315341949463e-01 2.070710179395973682e-04 2.205910831689834595e-01 1.170610487461090088e-01 -2.867710888385772705e-01
1.894272416830062866e-01 -1.264672577381134033e-01 -3.518198430538177490e-02 -4.040402770042419434e-01 9.046803414821624756e-02 1.039782017469406128e-01 2.593680322170257568e-01 -2.338070720434188843e-01 3.186335861682891846e-01 -1.833010464906692505e-01 -1.065970733761787415e-01 3.153470456600189209e-01 -9.685738384723663330e-02 3.758470341563224792e-02 2.557917833328247070e-01 1.427352130413055420e-01 4.784717038273811340e-02 -9.559392184019088745e-02 1.586319692432880402e-02 9.669166989624500275e-03 2.341457456350326538e-01 -3.147276639938354492e-01 -3.922342136502265930e-02 2.264557927846908569e-01 -1.514785140752792358e-01 -1.625816524028778076e-02 8.211387693881988525e-02 -3.269180282950401306e-02 9.294627606868743896e-02 -5.636342987418174744e-02 -3.081140166614204645e-04 1.971420645713806152e-01
1.449575573205947876e-01 -8.800176531076431274e-02 -3.794028982520103455e-02 -2.035332284867763519e-02 -4.867498576641082764e-02 1.400255262851715088e-01 1.214322149753570557e-01 -1.264912337064743042e-01 5.962872877717018127e-02 -2.190566956996917725e-01 3.232882916927337646e-02 1.503543853759765625e-01 -3.309261053800582886e-02 2.750742733478546143e-01 -9.873505681753158569e-03 5.938893556594848633e-02 -9.661647677421569824e-02 3.861105069518089294e-02 4.816405773162841797e-01 1.693782955408096313e-01 2.355704009532928467e-01 -4.901553094387054443e-01 -2.572163008153438568e-02 1.255985051393508911e-01 -1.352365128695964813e-02 -3.236572444438934326e-01 -4.409041255712509155e-02 -1.789043098688125610e-01 -8.035166189074516296e-03 6.060692481696605682e-03 1.881310790777206421e-01 -5.506462231278419495e-02
-2.461411207914352417e-01 -4.159609228372573853e-02 -1.160137355327606201e-01 -1.157326623797416687e-01 3.765172064304351807e-01 -8.418856561183929443e-02 -1.698112040758132935e-01 -1.918892413377761841e-01 -9.195999056100845337e-02 -5.401136726140975952e-02 -7.451035082340240479e-02 -9.316240251064300537e-02 8.419915288686752319e-02 4.273478984832763672e-01 6.835486739873886108e-02 -5.313953384757041931e-02 -6.475190073251724243e-02 4.041380286216735840e-01 3.257805109024047852e-01 -1.876460909843444824e-01 -6.750508211553096771e-03 -2.547805309295654297e-01 -1.327518373727798462e-01 2.565418137237429619e-03 -1.739869415760040283e-01 -1.151399761438369751e-01 7.301492989063262939e-02 7.027946412563323975e-02 -7.980794459581375122e-02 6.398800760507583618e-02 1.273909509181976318e-01 -3.949776664376258850e-02
7.257823366671800613e-03 -2.019225060939788818e-02 -2.150176018476486206e-01 -8.078086376190185547e-02 -4.248981829732656479e-03 -1.207449194043874741e-02 1.281477161683142185e-04 -8.540263026952743530e-02 1.978668123483657837e-01 -4.549188315868377686e-01 -7.732922583818435669e-02 6.313173472881317139e-02 1.963298618793487549e-01 2.621091604232788086e-01 3.448122441768646240e-01 -1.364559680223464966e-01 -1.148070171475410461e-01 2.112733125686645508e-01 5.310428887605667114e-02 5.145864561200141907e-02 1.361978799104690552e-01 -2.601113319396972656e-01 2.071162462234497070e-01 -1.702686697244644165e-01 -5.909316986799240112e-02 -1.351263187825679779e-02 8.090762421488761902e-03 -3.109191358089447021e-01 -9.106474369764328003e-02 7.951062917709350586e-02 2.537303566932678223e-01 1.941850781440734863e-01
3.340333700180053711e-02 -1.578292995691299438e-01 -1.067945808172225952e-01 -1.499505788087844849e-01 3.282409012317657471e-01 1.950216442346572876e-01 4.140743315219879150e-01 2.729190289974212646e-01 3.202333301305770874e-02 -1.223426982760429382e-01 -1.190258096903562546e-02 1.374991536140441895e-01 6.704247742891311646e-02 2.127181142568588257e-01 4.651591181755065918e-02 -4.477867856621742249e-02 2.340607196092605591e-01 1.185351833701133728e-01 1.091187745332717896e-01 -1.609473377466201782e-01 -1.309046298265457153e-01 -3.802762329578399658e-01 -1.082867681980133057e-01 -1.488761454820632935e-01 1.201710179448127747e-01 6.722578406333923340e-02 2.292203456163406372e-01 -1.807317435741424561e-01 -1.342598628252744675e-02 2.018026262521743774e-01 2.279433421790599823e-02 1.074238196015357971e-01
-2.035420835018157959e-01 -2.805025279521942139e-01 -1.865082085132598877e-01 -3.641774356365203857e-01 2.935764193534851074e-01 8.063592016696929932e-02 8.297948166728019714e-03 -3.107186034321784973e-02 1.766674369573593140e-01 -1.312614381313323975e-01 -6.661774963140487671e-02 4.348774254322052002e-02 2.585742175579071045e-01 -9.264627099037170410e-02 3.170457482337951660e-01 -3.532001376152038574e-02 1.418756842613220215e-01 3.500114083290100098e-01 2.556487619876861572e-01 1.533992141485214233e-01 -1.659117043018341064e-01 -1.599256247282028198e-01 -1.254218518733978271e-01 -1.510872840881347656e-01 -2.190484479069709778e-02 4.594457894563674927e-02 3.680455684661865234e-02 5.767012387514114380e-02 -1.083679199218750000e-01 7.729329168796539307e-02 -3.238815814256668091e-02 1.937844306230545044e-01
6.596451252698898315e-02 5.660462751984596252e-02 -2.322947233915328979e-01 -1.512355953454971313e-01 1.427053958177566528e-01 1.540860682725906372e-01 -5.641296738758683205e-04 -2.945638000965118408e-01 -3.163210302591323853e-02 -2.104170769453048706e-01 5.433063954114913940e-02 -1.482863575220108032e-01 -3.487589955329895020e-01 1.841881871223449707e-01 1.481348276138305664e-01 -6.063985079526901245e-02 1.723655462265014648e-01 2.237098217010498047e-01 3.714519143104553223e-01 -1.574383229017257690e-01 -3.234477713704109192e-02 -1.749089956283569336e-01 -6.717234104871749878e-02 -1.710806936025619507e-01 -1.505064666271209717e-01 -1.161595955491065979e-01 3.968812823295593262e-01 1.048361808061599731e-01 1.296314448118209839e-01 -3.055951744318008423e-02 4.819008335471153259e-02 2.626101486384868622e-02
1.412878781557083130e-01 -1.378755867481231689e-01 2.556774914264678955e-01 4.686342552304267883e-02 2.949777262983843684e-05 1.931947171688079834e-01 1.291741877794265747e-01 -8.503203839063644409e-02 -5.840316880494356155e-04 -4.858192801475524902e-01 1.127832978963851929e-01 1.640992462635040283e-01 2.173571474850177765e-02 2.854541838169097900e-01 1.953768581151962280e-01 -1.566993258893489838e-02 2.150576859712600708e-01 2.527932226657867432e-01 8.817774057388305664e-02 -2.135931551456451416e-01 3.492190241813659668e-01 -2.399495244026184082e-01 -4.714233055710792542e-02 2.100586891174316406e-01 1.011196989566087723e-02 4.925500229001045227e-02 -1.999500989913940430e-01 -3.850790113210678101e-02 1.670869998633861542e-02 -4.185038432478904724e-02 2.628585323691368103e-02 -5.961683113127946854e-03
-8.921647816896438599e-02 -7.741371169686317444e-03 -1.767542064189910889e-01 -1.686187386512756348e-01 3.068827390670776367e-01 -6.464444100856781006e-02 2.758903615176677704e-02 1.114665251225233078e-02 -3.335486054420471191e-01 -2.068554908037185669e-01 -3.142803609371185303e-01 1.863915473222732544e-01 -1.928949207067489624e-01 1.920781913213431835e-03 -2.227288037538528442e-01 -4.829855170100927353e-04 1.625842005014419556e-01 3.520031273365020752e-01 1.861532777547836304e-01 8.083663135766983032e-02 1.490646600723266602e-01 -5.718178302049636841e-02 -2.142362110316753387e-02 -4.043031111359596252e-02 -3.528164625167846680e-01 -1.099561005830764771e-01 1.478205174207687378e-01 -1.009378433227539062e-01 -4.898136109113693237e-02 1.523592323064804077e-01 -2.120689749717712402e-01 1.950717158615589142e-02
-3.354107029736042023e-03 1.014967411756515503e-01 2.303319126367568970e-01 -2.354060858488082886e-01 3.465334475040435791e-01 2.212860435247421265e-01 1.881692111492156982e-01 -1.196911111474037170e-01 -6.607759743928909302e-02 -2.849432826042175293e-01 -5.384244769811630249e-02 6.396217644214630127e-02 5.621962621808052063e-02 1.583611071109771729e-01 9.754727035760879517e-02 -3.614986315369606018e-02 2.532304823398590088e-01 -1.728735119104385376e-01 1.658972203731536865e-01 -1.529928445816040039e-01 -3.945688903331756592e-02 -3.836852908134460449e-01 -8.327038958668708801e-03 -2.401168644428253174e-01 9.391617029905319214e-02 -1.539890468120574951e-01 -1.238757595419883728e-01 9.573772549629211426e-02 3.399505615234375000e-01 6.621360778808593750e-02 3.369421511888504028e-02 -3.543348610401153564e-02
1.218997240066528320e-01 5.483526736497879028e-02 3.536658287048339844e-01 -3.846445083618164062e-01 5.103340372443199158e-02 -1.022564172744750977e-01 2.050861269235610962e-01 1.071500778198242188e-01 -1.221541240811347961e-01 -3.496839702129364014e-01 -9.592716395854949951e-02 2.209513485431671143e-01 -5.191238597035408020e-02 1.819974631071090698e-01 2.072379291057586670e-01 9.577587246894836426e-02 4.574287310242652893e-02 6.528233736753463745e-02 2.245380580425262451e-01 9.235592558979988098e-03 -1.457535848021507263e-02 -6.442483514547348022e-02 -3.394477069377899170e-01 8.335505425930023193e-02 1.787385493516921997e-01 -2.030217498540878296e-01 2.787617444992065430e-01 -5.103038251399993896e-02 5.083445832133293152e-02 6.645809113979339600e-02 1.158782914280891418e-01 -4.517727345228195190e-02
-9.479458630084991455e-02 -3.685590252280235291e-02 1.662396639585494995e-01 -1.638625115156173706e-01 1.531700193881988525e-01 4.102191627025604248e-01 1.471347659826278687e-01 -7.647325843572616577e-02 -8.841848373413085938e-02 -2.976374626159667969e-01 -1.155347973108291626e-01 -6.028173491358757019e-02 2.068579941987991333e-01 1.523251682519912720e-01 8.169112354516983032e-02 9.894303977489471436e-02 3.120626509189605713e-01 2.277899384498596191e-01 3.794615268707275391e-01 -1.806478500366210938e-01 5.432343110442161560e-02 -2.185911685228347778e-01 9.494708478450775146e-02 -1.139660701155662537e-01 1.880972534418106079e-01 -7.289653271436691284e-02 2.659549415111541748e-01 3.578435862436890602e-03 4.923961684107780457e-02 -1.109907776117324829e-02 8.600444346666336060e-02 8.415098302066326141e-03
1.182242762297391891e-02 -5.244790390133857727e-02 -1.855607703328132629e-02 -4.648774862289428711e-01 -3.229974210262298584e-02 -1.223080605268478394e-02 1.586167514324188232e-01 -9.418655931949615479e-02 1.415892839431762695e-01 -2.002860903739929199e-01 -2.013162374496459961e-01 1.655650585889816284e-01 6.434768438339233398e-03 -1.094751060009002686e-01 1.179148554801940918e-01 -1.005407050251960754e-01 1.086443737149238586e-01 -2.662623487412929535e-02 9.497904032468795776e-02 -1.546916961669921875e-01 4.227894842624664307e-01 -1.306843608617782593e-01 -1.597770955413579941e-03 -1.810446530580520630e-01 2.249856851994991302e-02 -4.222980886697769165e-02 -1.471101958304643631e-02 -2.459496557712554932e-01 -9.384994953870773315e-02 4.044014811515808105e-01 -1.666209399700164795e-01 2.100235074758529663e-01
-2.393235266208648682e-02 1.381770521402359009e-01 -1.490878760814666748e-01 -1.652356833219528198e-01 5.895283445715904236e-02 1.685817912220954895e-02 3.410784900188446045e-01 3.014022670686244965e-02 -1.809035241603851318e-01 -3.765917420387268066e-01 -2.444659024477005005e-01 4.981157928705215454e-02 -1.016688272356987000e-01 2.766165733337402344e-01 -2.318322211503982544e-01 -1.868395060300827026e-01 1.210855022072792053e-01 1.667823195457458496e-01 2.350047081708908081e-01 6.164340302348136902e-02 -3.724887222051620483e-02 -6.728432327508926392e-02 -1.836130619049072266e-01 -2.087472006678581238e-02 -3.414717316627502441e-01 1.174996867775917053e-01 -4.445271566510200500e-02 -8.349329978227615356e-02 -1.323654502630233765e-01 2.909100353717803955e-01 -1.019980832934379578e-01 6.342522054910659790e-02
8.679386228322982788e-02 -1.044472083449363708e-01 1.117078028619289398e-02 -2.932226061820983887e-01 4.806986749172210693e-01 2.900074236094951630e-02 -1.181071624159812927e-01 -1.964235156774520874e-01 -1.527794301509857178e-01 -2.582195103168487549e-01 -2.977180182933807373e-01 2.453416883945465088e-01 4.783802479505538940e-02 1.756701618432998657e-01 3.455264121294021606e-02 2.178587764501571655e-02 3.816526383161544800e-02 -1.278992369771003723e-02 1.074561178684234619e-01 -3.975118994712829590e-01 1.561626940965652466e-01 1.587956845760345459e-01 -1.267180293798446655e-01 -2.146797031164169312e-01 -4.931354522705078125e-02 -2.335863001644611359e-02 -2.033552154898643494e-03 7.468083873391151428e-03 9.686382114887237549e-02 2.290146425366401672e-02 9.508319944143295288e-02 -1.800817549228668213e-01
1.792999655008316040e-01 1.861366257071495056e-02 1.072509028017520905e-02 -4.098865687847137451e-01 -1.777582019567489624e-01 8.883360028266906738e-02 -1.709664613008499146e-02 -3.167395293712615967e-02 1.807773262262344360e-01 -3.265315294265747070e-01 -5.205566436052322388e-02 7.895964384078979492e-02 -3.233053684234619141e-01 6.519065797328948975e-02 1.308916211128234863e-01 -8.614132553339004517e-02 -1.480713933706283569e-01 1.113399714231491089e-01 2.741370499134063721e-01 1.753376275300979614e-01 2.250007390975952148e-01 -9.248827397823333740e-02 -1.314827203750610352e-01 -6.105834618210792542e-03 -1.118053942918777466e-01 -2.160634696483612061e-01 -3.091194629669189453e-01 2.071965038776397705e-01 -1.738305389881134033e-01 7.389755919575691223e-03 1.447253674268722534e-01 1.068394631147384644e-01
5.825042724609375000e-02 -4.727132618427276611e-02 4.193722456693649292e-02 -1.804580353200435638e-02 -1.136345565319061279e-01 1.598846912384033203e-01 -6.176902353763580322e-02 -2.324926108121871948e-01 3.028718531131744385e-01 -4.917418658733367920e-01 -1.232592612504959106e-01 5.005629360675811768e-02 -2.194343358278274536e-01 3.747577965259552002e-02 1.777976751327514648e-01 -7.037617266178131104e-02 -2.068352848291397095e-01 -1.064268033951520920e-02 1.342073380947113037e-01 1.222204137593507767e-02 1.538628488779067993e-01 -3.204702436923980713e-01 -2.640972137451171875e-01 7.681830972433090210e-02 -6.886743754148483276e-02 -2.688366770744323730e-01 1.419612485915422440e-02 2.005530595779418945e-01 -1.800447553396224976e-01 1.663955003023147583e-01 1.918268017470836639e-02 1.326433271169662476e-01
7.503180950880050659e-02 1.935649812221527100e-01 -2.839157916605472565e-02 -1.141889542341232300e-01 2.579820752143859863e-01 1.691801249980926514e-01 2.327446192502975464e-01 -5.836102366447448730e-02 5.213208124041557312e-02 -1.640131920576095581e-01 2.783337607979774475e-02 -3.758038207888603210e-02 1.941965073347091675e-01 3.209745883941650391e-01 3.219359815120697021e-01 -1.211215853691101074e-01 1.463131159543991089e-01 3.678471744060516357e-01 1.758979707956314087e-01 1.441100686788558960e-01 2.190747708082199097e-01 -2.591362595558166504e-01 2.078727632761001587e-01 2.544934861361980438e-02 1.275251507759094238e-01 -6.360103189945220947e-02 -2.561321482062339783e-02 -2.307773828506469727e-01 -1.161267459392547607e-01 9.885282814502716064e-02 5.739941820502281189e-02 1.767616868019104004e-01
3.817630559206008911e-02 -1.206905022263526917e-01 4.299552366137504578e-02 -3.656060099601745605e-01 3.222842812538146973e-01 1.102310195565223694e-01 -7.956439512781798840e-04 -6.033634394407272339e-02 -4.122337326407432556e-03 -3.047649562358856201e-01 -2.030008137226104736e-01 3.862079698592424393e-03 1.861079409718513489e-02 -2.059674635529518127e-02 3.394980132579803467e-01 2.387702018022537231e-01 -1.353928539901971817e-02 5.119928717613220215e-02 6.340069323778152466e-02 2.922794520854949951e-01 1.005582213401794434e-01 -1.658796565607190132e-03 9.012764692306518555e-02 -9.266788512468338013e-02 -3.306805491447448730e-01 -5.776778236031532288e-02 1.451631486415863037e-01 -3.230966627597808838e-01 1.134235486388206482e-01 -7.271853834390640259e-02 -7.003743201494216919e-02 2.033525407314300537e-01
-1.434998307377099991e-02 -6.242951005697250366e-02 -3.590723276138305664e-01 -3.546220362186431885e-01 1.505917310714721680e-01 2.276381244882941246e-03 1.116814836859703064e-01 -3.383454382419586182e-01 -1.715319901704788208e-01 -5.037399008870124817e-02 1.758679002523422241e-01 -1.001119054853916168e-02 -7.306014001369476318e-02 1.883635669946670532e-01 7.045436650514602661e-02 8.713910356163978577e-03 2.372284047305583954e-02 1.853636056184768677e-01 2.063379734754562378e-01 -2.526593506336212158e-01 3.318660333752632141e-02 -3.723199665546417236e-01 -1.962037980556488037e-01 -1.750180497765541077e-02 -2.124419994652271271e-02 -2.037186026573181152e-01 3.057403266429901123e-01 1.267939060926437378e-01 -9.458003938198089600e-02 -2.567274682223796844e-02 4.158534109592437744e-02 4.911987110972404480e-03
2.275616116821765900e-02 -3.675935864448547363e-01 -9.452817589044570923e-02 -1.021908596158027649e-01 3.066423535346984863e-01 -1.599041745066642761e-02 -5.913145840167999268e-02 -8.719049394130706787e-02 4.136246442794799805e-02 -5.177865624427795410e-01 -3.137835264205932617e-01 9.597240388393402100e-02 8.415338397026062012e-02 -3.196451067924499512e-02 1.393939703702926636e-01 -2.027038186788558960e-01 7.351083308458328247e-02 3.805600339546799660e-03 -7.395203411579132080e-02 7.544633001089096069e-02 1.726595908403396606e-01 -2.334774136543273926e-01 5.551569908857345581e-02 1.645977199077606201e-01 8.165805041790008545e-02 -1.092795096337795258e-02 1.003418043255805969e-01 -3.282743096351623535e-01 -1.227994188666343689e-01 1.305668950080871582e-01 -3.978830203413963318e-02 6.387258321046829224e-02
1.778678596019744873e-01 -1.250914931297302246e-01 -3.632277622818946838e-02 -4.673914015293121338e-01 2.118166238069534302e-01 -4.540510848164558411e-02 -9.658735990524291992e-02 -8.774542808532714844e-02 4.218676593154668808e-03 -4.555602073669433594e-01 -1.161072477698326111e-01 1.293789502233266830e-02 1.372863948345184326e-01 1.336999684572219849e-01 1.292436718940734863e-01 7.128586620092391968e-02 -3.139480948448181152e-02 1.705545336008071899e-01 -9.539955854415893555e-02 2.415528446435928345e-01 -2.550258114933967590e-02 -4.618405178189277649e-02 -1.574625372886657715e-01 1.182024776935577393e-01 -1.274760961532592773e-01 -1.148945838212966919e-01 6.317877769470214844e-02 -2.990263104438781738e-01 2.075691893696784973e-02 1.561573147773742676e-01 5.059121176600456238e-04 3.201974034309387207e-01
-1.075064390897750854e-02 3.494828473776578903e-03 -4.046970233321189880e-02 -3.002177476882934570e-01 3.749945461750030518e-01 1.224891990423202515e-01 3.759454702958464622e-03 2.384720183908939362e-02 1.935155317187309265e-02 -3.980167210102081299e-02 -4.363953322172164917e-02 3.612065315246582031e-02 1.940746754407882690e-01 3.588624671101570129e-02 2.614928781986236572e-01 -1.878580749034881592e-01 9.887287020683288574e-02 5.658070743083953857e-02 1.891894191503524780e-01 3.323788195848464966e-02 2.216144949197769165e-01 -3.228966891765594482e-01 1.561200916767120361e-01 -2.669776231050491333e-02 5.133456364274024963e-02 1.363223940134048462e-01 -1.993611752986907959e-01 -7.435450702905654907e-02 -9.067131578922271729e-02 4.017057716846466064e-01 3.064954467117786407e-02 3.724915683269500732e-01
4.045612365007400513e-02 -7.800334692001342773e-02 9.673671424388885498e-02 -2.812764346599578857e-01 -3.467264771461486816e-02 1.713363230228424072e-01 4.122940301895141602e-01 -1.422184854745864868e-01 -1.655180007219314575e-02 -2.586265802383422852e-01 1.624275743961334229e-02 -6.864680349826812744e-02 7.220446318387985229e-02 2.994544208049774170e-01 1.250772476196289062e-01 -3.295704126358032227e-01 2.632799148559570312e-01 2.192529886960983276e-01 2.192611843347549438e-01 -7.616962492465972900e-02 -2.698697149753570557e-02 -1.371724605560302734e-01 8.768276870250701904e-02 -1.690188944339752197e-01 2.211955040693283081e-01 -1.258545070886611938e-01 1.978417187929153442e-01 -1.158534735441207886e-01 1.150716990232467651e-01 9.794465452432632446e-02 1.424488127231597900e-01 -6.500943005084991455e-02
-1.063929721713066101e-01 5.891587585210800171e-02 -1.562391519546508789e-01 -2.453024536371231079e-01 7.334761321544647217e-02 2.473221421241760254e-01 6.377704441547393799e-02 -1.238406822085380554e-01 -2.402818650007247925e-01 -2.228654921054840088e-01 4.201314970850944519e-02 5.523982457816600800e-03 -5.201543122529983521e-02 3.375611305236816406e-01 1.954264007508754730e-02 -1.757294982671737671e-01 -6.761420518159866333e-02 4.558289051055908203e-02 1.684253960847854614e-01 -2.336633801460266113e-01 1.269595772027969360e-01 -2.459517717361450195e-01 -1.513423323631286621e-01 1.182171702384948730e-02 -3.473902046680450439e-01 -3.641779422760009766e-01 1.308712214231491089e-01 -7.188186515122652054e-03 9.306216239929199219e-02 -6.612708419561386108e-02 2.714030444622039795e-01 1.054016128182411194e-01
-8.352869749069213867e-02 -6.519816070795059204e-02 -2.558563463389873505e-02 -2.746973037719726562e-01 3.232254385948181152e-01 -2.240425199270248413e-01 5.619623884558677673e-02 -1.386276781558990479e-01 1.657693535089492798e-01 -6.700010895729064941e-01 -8.960521966218948364e-02 1.625663340091705322e-01 3.815314546227455139e-02 -8.811281621456146240e-02 1.686770021915435791e-01 -1.774806380271911621e-01 -3.826433047652244568e-02 4.503387585282325745e-02 -4.889792203903198242e-02 -3.832165896892547607e-02 -9.415095299482345581e-02 -1.538815200328826904e-01 -3.465082868933677673e-02 7.308022677898406982e-02 6.093309074640274048e-02 2.333058714866638184e-01 5.149703100323677063e-02 -1.892164349555969238e-01 -6.570610404014587402e-02 8.128403685986995697e-03 7.101833075284957886e-02 5.605047196149826050e-02
-5.499525368213653564e-02 -1.763416826725006104e-02 -1.123233139514923096e-01 -3.943482935428619385e-01 2.226841449737548828e-01 8.006186783313751221e-02 1.049944832921028137e-01 2.498362446203827858e-03 -1.311586797237396240e-01 -3.122240602970123291e-01 3.931665793061256409e-02 -5.145220458507537842e-02 2.386804968118667603e-01 1.319300830364227295e-01 1.185339763760566711e-01 9.468814730644226074e-02 1.318726390600204468e-01 7.709030807018280029e-02 -5.869288742542266846e-02 -1.766806989908218384e-01 -1.083220690488815308e-01 -2.477123439311981201e-01 -2.985535562038421631e-01 -2.436499297618865967e-01 1.149652376770973206e-01 3.800455853343009949e-02 -2.344228476285934448e-01 -1.137061044573783875e-01 2.907494902610778809e-01 1.781979054212570190e-01 -6.236181408166885376e-02 2.508533000946044922e-01
-2.525829523801803589e-02 -1.286158263683319092e-01 -2.757586538791656494e-01 -1.943663358688354492e-01 1.904541701078414917e-01 7.134228199720382690e-02 3.102845251560211182e-01 1.115425396710634232e-02 7.638862729072570801e-02 -2.212461084127426147e-01 -1.118481084704399109e-01 9.260247647762298584e-02 9.877977520227432251e-02 2.452560365200042725e-01 -2.654445767402648926e-01 1.369612962007522583e-01 1.671353541314601898e-02 4.777781367301940918e-01 1.253788620233535767e-01 7.454716414213180542e-02 1.158865764737129211e-01 -1.792334467172622681e-01 -1.668056398630142212e-01 -3.419368565082550049e-01 -1.683318056166172028e-03 4.487823694944381714e-02 1.393279898911714554e-02 -1.621337234973907471e-01 1.633632332086563110e-01 -1.659850124269723892e-03 4.901953041553497314e-03 -2.996143512427806854e-02
1.673399657011032104e-01 -6.455868482589721680e-02 -1.043391749262809753e-01 -3.303911685943603516e-01 2.602091431617736816e-01 5.752902477979660034e-02 2.182368636131286621e-01 -3.279580920934677124e-02 -1.681783003732562065e-03 -2.619069814682006836e-01 -9.522977471351623535e-02 1.397587507963180542e-01 -1.488061845302581787e-01 -4.524022713303565979e-02 3.494463562965393066e-01 -2.140414416790008545e-01 1.620924919843673706e-01 1.512047797441482544e-01 2.957706153392791748e-01 2.409879490733146667e-02 -3.618277609348297119e-03 -1.456019133329391479e-01 2.991320788860321045e-01 2.331928312778472900e-01 1.988071650266647339e-01 2.071453332901000977e-01 -1.662627905607223511e-01 -3.766584396362304688e-02 1.172468885779380798e-01 -1.815958507359027863e-02 -1.034455299377441406e-01 1.430288795381784439e-02
-8.728684484958648682e-02 -3.615041375160217285e-01 -7.959479093551635742e-02 1.551314443349838257e-02 2.158637791872024536e-01 -1.081340909004211426e-01 9.832310676574707031e-02 9.050583094358444214e-02 1.279462315142154694e-02 -4.121667444705963135e-01 -3.678175806999206543e-01 8.310346305370330811e-02 -2.284896373748779297e-02 5.962890386581420898e-02 7.807423174381256104e-02 -9.628881514072418213e-02 6.549318134784698486e-02 2.806185930967330933e-02 -2.963064424693584442e-02 1.529788970947265625e-01 2.633891403675079346e-01 -3.259550333023071289e-01 7.822809368371963501e-02 9.458943456411361694e-02 -2.260915935039520264e-01 -3.327569365501403809e-01 1.806680927984416485e-03 -2.044537514448165894e-01 -1.099919602274894714e-01 3.508040308952331543e-02 -9.928216785192489624e-02 2.013541571795940399e-02
1.189369522035121918e-02 -2.009712457656860352e-01 -1.386513262987136841e-01 -2.330801784992218018e-01 2.422734200954437256e-01 2.606710195541381836e-01 7.849523425102233887e-02 -7.331854850053787231e-02 1.775432378053665161e-01 -3.852647244930267334e-01 -2.147412449121475220e-01 1.770026832818984985e-01 6.779325753450393677e-02 -2.131454944610595703e-01 3.843478485941886902e-02 -1.894976645708084106e-01 3.044470958411693573e-02 4.121161997318267822e-02 2.174778282642364502e-01 -4.636241868138313293e-02 -5.021096393465995789e-02 -1.091001853346824646e-01 -2.278857976198196411e-01 -2.731056809425354004e-01 2.103247642517089844e-01 8.332601934671401978e-02 -2.039243131875991821e-01 7.019812613725662231e-02 -1.786110699176788330e-01 2.479521036148071289e-01 -8.687153458595275879e-02 -1.062653884291648865e-01
7.817586511373519897e-02 -2.825653366744518280e-02 -1.087023913860321045e-01 -2.991168200969696045e-02 2.390766888856887817e-02 7.006046921014785767e-02 2.548359930515289307e-01 9.382550418376922607e-02 6.339173018932342529e-02 -3.094744384288787842e-01 -1.686225086450576782e-01 2.688362635672092438e-02 1.529083102941513062e-01 2.576705813407897949e-01 4.012963175773620605e-01 -1.717589050531387329e-01 -1.170888692140579224e-01 2.075220048427581787e-01 6.580578535795211792e-02 1.471980363130569458e-01 2.041588276624679565e-01 -2.029729038476943970e-01 5.111214891076087952e-02 -2.437774240970611572e-01 3.774327691644430161e-03 -9.245248883962631226e-02 9.829661995172500610e-02 -3.752535581588745117e-01 -7.012093067169189453e-02 -5.527951940894126892e-02 9.394474327564239502e-02 2.972561120986938477e-01
-9.838696569204330444e-03 -9.391687810420989990e-03 -3.195572197437286377e-01 -1.632171720266342163e-01 3.326807916164398193e-01 -4.617653042078018188e-02 1.954195201396942139e-01 -2.407673895359039307e-01 -2.563891410827636719e-01 -3.360913693904876709e-01 -2.122624963521957397e-01 6.880041956901550293e-02 -1.236342862248420715e-01 -3.109695948660373688e-02 3.105123760178685188e-03 -1.106566865928471088e-03 3.374440595507621765e-02 -4.307262599468231201e-02 1.958327740430831909e-01 -1.445035934448242188e-01 1.021306887269020081e-01 -2.549573481082916260e-01 1.400509923696517944e-01 -2.290500998497009277e-01 -1.129790693521499634e-01 -1.519273128360509872e-02 1.401336342096328735e-01 3.021247982978820801e-01 -2.792237699031829834e-01 6.426113843917846680e-02 -3.859921917319297791e-02 1.058434508740901947e-02
9.418822824954986572e-02 -7.086148858070373535e-02 -2.022282928228378296e-01 -3.708544671535491943e-01 4.493488967418670654e-01 5.558801069855690002e-02 -1.884935349225997925e-01 9.737793356180191040e-02 2.300286442041397095e-01 -3.163093626499176025e-01 -1.158087998628616333e-01 -7.738887798041105270e-03 9.433665126562118530e-02 1.678352653980255127e-01 1.700187623500823975e-01 2.025751769542694092e-01 -1.938297152519226074e-01 6.642223149538040161e-02 1.147530451416969299e-01 2.712146043777465820e-01 2.140318229794502258e-02 -2.853120490908622742e-02 -9.431808441877365112e-02 -1.478221714496612549e-01 -2.511776387691497803e-01 -4.433812946081161499e-02 -3.983958438038825989e-02 -1.429610848426818848e-01 1.428789794445037842e-01 -1.885648816823959351e-02 -6.192437559366226196e-02 1.086320504546165466e-01
1.569358445703983307e-02 -8.903517574071884155e-02 8.680076897144317627e-02 -2.248070240020751953e-01 2.299764901399612427e-01 3.887729253619909286e-03 9.040885418653488159e-02 -2.130647152662277222e-01 9.598537534475326538e-02 -2.860422134399414062e-01 -1.792960911989212036e-01 -4.809426516294479370e-02 -7.218182832002639771e-02 1.573405414819717407e-01 2.125355750322341919e-01 -2.459488064050674438e-02 1.877985894680023193e-01 -1.723566092550754547e-02 3.312628865242004395e-01 -8.230847865343093872e-02 1.565303951501846313e-01 -2.960308492183685303e-01 1.427330635488033295e-02 -1.239055991172790527e-01 1.313746720552444458e-01 -1.581696420907974243e-02 2.839740216732025146e-01 2.663047611713409424e-01 2.996124029159545898e-01 -9.905795753002166748e-02 2.448208034038543701e-01 -1.330018937587738037e-01
-8.175440877676010132e-02 4.827062040567398071e-02 1.612003743648529053e-01 -4.969311356544494629e-01 2.136002480983734131e-01 1.314949095249176025e-01 8.809731900691986084e-02 -1.282319128513336182e-01 2.237652093172073364e-01 -2.325930595397949219e-01 -3.435696065425872803e-01 -1.022642925381660461e-01 3.088666312396526337e-02 6.107145175337791443e-02 1.905090510845184326e-01 -1.615637540817260742e-02 3.126058578491210938e-01 9.905843436717987061e-02 -6.109777372330427170e-03 -2.058403044939041138e-01 9.768052957952022552e-03 -1.634104102849960327e-01 1.160234957933425903e-01 4.488850384950637817e-02 1.665384769439697266e-01 1.590916961431503296e-01 4.747939482331275940e-02 -2.138286083936691284e-01 2.244163304567337036e-02 2.453183382749557495e-01 -2.884216979146003723e-02 -4.771133512258529663e-02
-9.424848854541778564e-02 8.524679578840732574e-03 -1.299941390752792358e-01 7.026297599077224731e-02 9.126340039074420929e-03 1.654526591300964355e-01 6.510978937149047852e-02 -1.627861410379409790e-01 9.781325608491897583e-02 -5.021033287048339844e-01 -2.269873172044754028e-01 3.608910441398620605e-01 -8.892347663640975952e-02 3.652398884296417236e-01 8.317337185144424438e-02 9.947059303522109985e-02 1.438495665788650513e-01 -1.322640031576156616e-01 1.389556229114532471e-01 2.013052701950073242e-01 -2.429812029004096985e-02 -1.595950573682785034e-01 -1.991333365440368652e-01 1.397120058536529541e-01 -1.455511152744293213e-01 -5.199844017624855042e-02 -2.104130983352661133e-01 1.235649287700653076e-01 4.437721148133277893e-02 1.825673133134841919e-01 4.798911884427070618e-02 -7.186661660671234131e-02
-5.836354941129684448e-02 -3.146044015884399414e-01 -4.634270817041397095e-02 -3.647174835205078125e-01 2.787761986255645752e-01 1.731292754411697388e-01 -2.567025274038314819e-02 4.809096828103065491e-02 2.067660987377166748e-01 -1.240416914224624634e-01 -2.359685599803924561e-01 1.129012554883956909e-01 2.503258883953094482e-01 -3.177042677998542786e-02 1.803591251373291016e-01 2.375411689281463623e-01 1.262487471103668213e-01 3.467929363250732422e-01 7.829677313566207886e-02 -1.878341718111187220e-04 -3.276406973600387573e-02 -1.821536421775817871e-01 -2.486336678266525269e-01 -3.038538098335266113e-01 6.436049193143844604e-02 -9.000405669212341309e-02 -8.642768114805221558e-02 -1.087349206209182739e-01 -8.011782169342041016e-02 3.994213044643402100e-02 4.253577813506126404e-02 2.241135016083717346e-02
-2.477910667657852173e-01 -3.007482886314392090e-01 3.497289493680000305e-02 2.688940614461898804e-02 1.845937818288803101e-01 1.756520420312881470e-01 8.663817495107650757e-02 7.080752402544021606e-02 1.867488026618957520e-01 -3.523986637592315674e-01 -1.035206541419029236e-01 -3.408065438270568848e-02 -5.169389024376869202e-02 -9.565548598766326904e-02 1.568695157766342163e-02 -3.160247951745986938e-02 2.150047868490219116e-01 1.075761541724205017e-01 7.191212475299835205e-02 -3.681378811597824097e-02 2.196392267942428589e-01 -3.584581017494201660e-01 -5.619237665086984634e-03 1.169054806232452393e-01 -3.860569000244140625e-01 3.520782291889190674e-02 1.773880794644355774e-02 -3.271521031856536865e-01 -6.369835138320922852e-02 1.760548204183578491e-01 1.418293714523315430e-01 -1.311537623405456543e-01
1.723050028085708618e-01 -1.283907443284988403e-01 -1.829792186617851257e-02 -2.999080419540405273e-01 1.830811798572540283e-01 6.433937698602676392e-02 2.148747444152832031e-02 -1.682433336973190308e-01 1.219521611928939819e-01 -2.562043964862823486e-01 -2.486013248562812805e-02 -3.101319819688796997e-02 1.869031973183155060e-02 6.514494866132736206e-02 2.970507442951202393e-01 1.680697798728942871e-01 1.078982725739479065e-01 -5.122458189725875854e-02 1.076213642954826355e-01 2.560689151287078857e-01 5.745812878012657166e-02 -2.180851697921752930e-01 -2.078094780445098877e-01 1.860826164484024048e-01 -3.600050806999206543e-01 1.810695528984069824e-01 1.670768409967422485e-01 -1.422909349203109741e-01 1.739735603332519531e-01 2.134666889905929565e-01 -2.785124257206916809e-02 2.944370806217193604e-01
2.693552970886230469e-01 8.077318966388702393e-02 1.314661744982004166e-02 -3.449343144893646240e-01 2.213956117630004883e-01 6.891247630119323730e-02 1.825871765613555908e-01 -2.902104258537292480e-01 -4.462932702153921127e-03 -1.695389151573181152e-01 -1.447928603738546371e-02 1.111861020326614380e-01 -6.211586296558380127e-02 -4.354812577366828918e-02 2.802303135395050049e-01 1.147044897079467773e-01 1.305562071502208710e-02 4.413278028368949890e-02 7.839005440473556519e-02 1.185862049460411072e-01 6.224617362022399902e-02 -4.748017489910125732e-01 -8.819488435983657837e-02 6.473869085311889648e-02 4.231699928641319275e-02 3.774682059884071350e-02 2.116678059101104736e-01 2.261902838945388794e-01 2.283495217561721802e-01 1.547967493534088135e-01 1.331416666507720947e-01 1.872164607048034668e-01
1.373793035745620728e-01 9.342716075479984283e-03 1.933846771717071533e-01 -2.410804629325866699e-01 -2.821396850049495697e-02 1.098101288080215454e-01 1.070537269115447998e-01 -3.744134008884429932e-01 -4.826136305928230286e-02 -2.068753540515899658e-01 -5.541906878352165222e-02 4.028139412403106689e-01 -4.963089525699615479e-02 2.051868587732315063e-01 4.464862346649169922e-01 1.594982892274856567e-01 1.377390623092651367e-01 -4.946266300976276398e-03 1.022936701774597168e-01 -1.038743183016777039e-01 1.514027919620275497e-02 -3.467829525470733643e-01 -4.231047816574573517e-03 7.922081649303436279e-02 5.982562154531478882e-02 -3.116025961935520172e-02 3.627604991197586060e-02 -3.369627520442008972e-02 7.970795035362243652e-02 2.159319519996643066e-01 -1.851129159331321716e-02 -1.177066564559936523e-01
9.060595929622650146e-02 -2.374347001314163208e-01 1.308899670839309692e-01 -9.055776894092559814e-02 8.027140796184539795e-02 1.833934187889099121e-01 1.072498932480812073e-01 -7.589583843946456909e-02 -6.513100117444992065e-02 -2.415198683738708496e-01 -2.876019477844238281e-01 2.133258730173110962e-01 -4.207643568515777588e-01 -9.918370097875595093e-02 1.338517963886260986e-01 -2.001262158155441284e-01 -3.080706484615802765e-02 5.238446965813636780e-02 1.817015409469604492e-01 2.512872219085693359e-01 -2.423344738781452179e-02 -8.875095099210739136e-02 -3.148411214351654053e-01 -2.467464469373226166e-02 -2.339312881231307983e-01 -1.481950432062149048e-01 -1.886069178581237793e-01 -4.098949208855628967e-02 -2.114558964967727661e-01 1.321347504854202271e-01 -1.252019852399826050e-01 -1.313802897930145264e-01
1.339840143918991089e-02 -6.377806421369314194e-03 -6.373497843742370605e-02 -3.439772874116897583e-02 2.698439061641693115e-01 1.853225193917751312e-02 -1.449116785079240799e-02 -2.999519705772399902e-01 -1.665493547916412354e-01 -1.184543594717979431e-01 4.765356704592704773e-02 -7.752078771591186523e-02 2.611207216978073120e-02 2.165496796369552612e-01 1.855812966823577881e-01 -9.328894317150115967e-02 8.167983591556549072e-02 3.525692522525787354e-01 2.665476202964782715e-01 -9.658291190862655640e-02 2.665109932422637939e-01 -3.321144878864288330e-01 -2.591724395751953125e-01 -4.463098943233489990e-02 -1.820466816425323486e-01 -2.906542122364044189e-01 1.128876134753227234e-01 1.991724222898483276e-01 -2.570533193647861481e-03 2.289946526288986206e-01 -2.315213903784751892e-02 7.461021840572357178e-02
1.799375191330909729e-02 5.600736290216445923e-02 -2.605792284011840820e-01 -8.317188173532485962e-02 1.371820718050003052e-01 4.451239481568336487e-02 -9.436558932065963745e-02 -3.634424209594726562e-01 -3.833021521568298340e-01 -2.120177447795867920e-01 -2.283819317817687988e-01 5.507565662264823914e-02 7.364374585449695587e-03 2.340602427721023560e-01 1.202007383108139038e-01 -1.434585005044937134e-01 1.922647953033447266e-01 1.355260908603668213e-01 3.304032385349273682e-01 -3.222449719905853271e-01 -1.150514185428619385e-02 -1.515830755233764648e-01 9.758795052766799927e-02 -3.975179046392440796e-02 -1.087555363774299622e-01 -1.207164153456687927e-01 -9.416249394416809082e-02 -2.016619294881820679e-01 -1.448500156402587891e-01 1.253615170717239380e-01 8.142701536417007446e-02 3.431839868426322937e-02
4.957627877593040466e-02 3.979735821485519409e-02 8.622387424111366272e-03 -3.862288296222686768e-01 4.124734401702880859e-01 -3.964789956808090210e-02 1.434886604547500610e-01 -5.167213454842567444e-02 2.063619494438171387e-01 -1.463293135166168213e-01 -3.394383192062377930e-01 1.690085604786872864e-02 2.425713241100311279e-01 4.475725069642066956e-02 1.837482601404190063e-01 -1.750631928443908691e-01 1.989193707704544067e-01 4.480057954788208008e-02 5.332919955253601074e-02 -7.851304113864898682e-02 -2.825876511633396149e-02 -1.026906371116638184e-01 -2.979906834661960602e-02 1.658377647399902344e-01 9.640976041555404663e-02 -3.478612378239631653e-02 -2.577342391014099121e-01 -2.933941781520843506e-01 1.248539686203002930e-01 2.764502167701721191e-01 2.398282987996935844e-03 4.050282761454582214e-02
7.888604700565338135e-02 2.172484397888183594e-01 -1.830443888902664185e-01 -2.281347364187240601e-01 2.582217454910278320e-01 -2.128295600414276123e-01 2.094817161560058594e-01 3.187854588031768799e-02 -1.515457183122634888e-01 -2.884560227394104004e-01 -3.794911503791809082e-01 1.705585420131683350e-02 -3.718699514865875244e-02 2.899639010429382324e-01 -2.089057415723800659e-01 -4.062538221478462219e-02 -1.077109277248382568e-01 9.053565561771392822e-02 2.575826942920684814e-01 9.566733241081237793e-02 1.779752224683761597e-01 -1.359266191720962524e-01 -3.237561881542205811e-02 -1.837749481201171875e-01 -2.567933499813079834e-01 -4.536136984825134277e-02 7.591360807418823242e-02 -9.856332093477249146e-02 -1.530874520540237427e-01 1.692824214696884155e-01 -6.226432695984840393e-02 5.661186575889587402e-02
-9.301976859569549561e-02 1.819675788283348083e-02 1.511844713240861893e-02 -2.366717904806137085e-01 -4.587486758828163147e-02 -2.026008665561676025e-01 1.827918291091918945e-01 -2.948514223098754883e-01 8.609560132026672363e-02 -8.704278618097305298e-02 -2.428012192249298096e-01 9.103097021579742432e-02 4.288437962532043457e-02 1.634604781866073608e-01 -6.657963246107101440e-02 -1.002522557973861694e-01 9.280170500278472900e-02 9.514854289591312408e-03 1.770371049642562866e-01 -1.236336603760719299e-01 -9.015233814716339111e-02 -1.556391716003417969e-01 -2.698776125907897949e-01 -1.302115321159362793e-01 5.526154860854148865e-02 -2.031315416097640991e-01 -1.288514137268066406e-01 -3.690161108970642090e-01 2.920236587524414062e-01 2.021755725145339966e-01 2.065439075231552124e-01 3.203552663326263428e-01
1.528101265430450439e-01 -1.683531850576400757e-01 -1.840334981679916382e-01 -1.833062916994094849e-01 -1.354770958423614502e-01 2.941849827766418457e-01 -1.302156131714582443e-02 -1.072682738304138184e-01 2.370467185974121094e-01 -4.002683162689208984e-01 -1.129157021641731262e-01 4.925021901726722717e-02 -7.214894890785217285e-02 2.327417433261871338e-01 1.439024209976196289e-01 2.375977784395217896e-01 2.602995634078979492e-01 1.282867044210433960e-01 2.172014862298965454e-02 -1.315519958734512329e-01 2.677280604839324951e-01 -8.406771719455718994e-02 -2.679226398468017578e-01 -3.189845010638237000e-02 -5.688927695155143738e-02 -9.293650835752487183e-02 -1.544625610113143921e-01 1.099376007914543152e-01 -1.839469969272613525e-01 -6.429644674062728882e-02 -1.966898739337921143e-01 1.346591264009475708e-01
4.645880777388811111e-03 -1.489500552415847778e-01 -1.895686239004135132e-02 -2.861153185367584229e-01 1.046542823314666748e-01 -1.953922510147094727e-01 2.414308637380599976e-01 -9.426789730787277222e-02 3.628993332386016846e-01 -2.842997312545776367e-01 7.318577170372009277e-02 1.029210612177848816e-01 -1.408597975969314575e-01 -7.188813388347625732e-02 1.452186107635498047e-01 1.132855862379074097e-01 1.750912815332412720e-01 -8.651661872863769531e-02 2.668305933475494385e-01 1.446314901113510132e-01 2.553749829530715942e-02 -3.616915047168731689e-01 -1.640902459621429443e-01 -4.304836690425872803e-02 3.552899137139320374e-02 -2.225538641214370728e-01 -2.116665616631507874e-02 -2.312556356191635132e-01 4.586809501051902771e-02 8.660322427749633789e-02 1.201659291982650757e-01 -2.694220244884490967e-01
1.290015280246734619e-01 3.720350563526153564e-02 9.514979273080825806e-02 2.271895064041018486e-03 -9.776164777576923370e-03 3.324680402874946594e-02 1.420600116252899170e-01 -1.323595345020294189e-01 6.100519094616174698e-03 -2.300899177789688110e-01 -1.174766421318054199e-01 -4.076980054378509521e-02 -3.071981482207775116e-02 2.299884259700775146e-01 1.343229860067367554e-01 -4.993699118494987488e-02 -2.317368537187576294e-01 2.792802155017852783e-01 4.760992228984832764e-01 9.321290254592895508e-02 3.020573854446411133e-01 -3.202460110187530518e-01 -1.603653579950332642e-01 -1.518789865076541901e-02 -7.989948987960815430e-02 -2.899776399135589600e-01 -1.419038325548171997e-01 -5.087957531213760376e-02 2.532275021076202393e-01 -1.131334230303764343e-01 1.177501901984214783e-01 2.028474211692810059e-02
2.394333481788635254e-03 2.317277342081069946e-02 2.799414657056331635e-02 -1.740079522132873535e-01 2.198631465435028076e-01 1.355858594179153442e-01 -1.204690560698509216e-01 -2.502079904079437256e-01 -3.115071654319763184e-01 -1.251167356967926025e-01 -1.078643128275871277e-01 -1.909067332744598389e-01 8.065382391214370728e-02 1.258578300476074219e-01 9.779977053403854370e-02 -2.326405234634876251e-02 4.129842296242713928e-02 1.162070259451866150e-01 1.594085693359375000e-01 -2.018830031156539917e-01 1.686317026615142822e-01 -4.048467874526977539e-01 -3.442811965942382812e-01 1.782100051641464233e-01 -2.037755399942398071e-01 -3.492044210433959961e-01 6.777004152536392212e-02 7.746542687527835369e-04 7.557541877031326294e-02 1.181855499744415283e-01 4.734233394265174866e-02 1.317069083452224731e-01
-2.479717321693897247e-02 -5.371687933802604675e-02 1.006596442312002182e-02 -4.401849806308746338e-01 -8.992268145084381104e-02 2.657981812953948975e-01 5.573464930057525635e-02 -2.408419996500015259e-01 1.982068270444869995e-01 -3.142274916172027588e-01 2.035687305033206940e-02 1.839137673377990723e-01 1.798937655985355377e-02 -1.163262501358985901e-01 4.086768627166748047e-01 -8.314096927642822266e-02 2.862825058400630951e-02 1.010372713208198547e-01 4.538742452859878540e-02 1.095375642180442810e-01 2.002615183591842651e-01 -8.768916130065917969e-02 -2.313119173049926758e-01 1.606385707855224609e-01 1.347718536853790283e-01 7.380391936749219894e-03 9.253589436411857605e-03 8.965446054935455322e-02 -9.402757883071899414e-02 3.101732432842254639e-01 9.415683150291442871e-02 1.014643236994743347e-01
-1.185228005051612854e-01 -1.695168316364288330e-01 2.318943887948989868e-01 -3.289386630058288574e-02 2.394973486661911011e-01 -3.208040446043014526e-02 2.092718034982681274e-01 -6.031591445207595825e-02 1.353496760129928589e-01 -2.671294808387756348e-01 -2.325909286737442017e-01 3.580248355865478516e-02 -4.641491454094648361e-03 -3.782812505960464478e-02 6.166051141917705536e-03 -1.286010444164276123e-01 -6.116507574915885925e-02 2.101289778947830200e-01 6.242326274514198303e-02 4.346614703536033630e-02 2.419911473989486694e-01 -2.889152467250823975e-01 -2.860483154654502869e-02 1.925433725118637085e-01 -4.340683817863464355e-01 -7.410674542188644409e-02 5.186377838253974915e-02 -2.970443069934844971e-01 -1.049994975328445435e-01 1.465429365634918213e-01 8.447799831628799438e-02 -2.745523154735565186e-01
6.684640794992446899e-02 -1.030473858118057251e-01 2.271877676248550415e-01 -3.214867413043975830e-01 3.360712826251983643e-01 1.732659637928009033e-01 1.848585903644561768e-01 -1.410440653562545776e-01 -1.237026229500770569e-01 -3.482539653778076172e-01 -3.756947815418243408e-02 1.783024892210960388e-02 3.965971618890762329e-02 1.836807131767272949e-01 -4.851455613970756531e-02 -1.464233994483947754e-01 1.933005452156066895e-01 -2.711638249456882477e-02 2.042397260665893555e-01 -4.588861763477325439e-02 1.550772786140441895e-01 -2.017054557800292969e-01 1.521884351968765259e-01 -2.770702242851257324e-01 2.469759881496429443e-01 -9.765284508466720581e-02 -1.275734156370162964e-01 2.005946934223175049e-01 2.192459106445312500e-01 -4.677968844771385193e-02 7.569414377212524414e-02 7.667885720729827881e-02
-4.088190197944641113e-02 -1.227431669831275940e-01 -8.239977061748504639e-02 -3.165646493434906006e-01 -5.113562569022178650e-02 -7.623104751110076904e-02 1.626905053853988647e-01 -2.136439681053161621e-01 3.065110929310321808e-02 -2.313433140516281128e-01 -2.449073195457458496e-01 1.583171337842941284e-01 1.072308197617530823e-01 1.925339549779891968e-01 -6.030446663498878479e-02 3.311226367950439453e-01 3.249081671237945557e-01 2.234072536230087280e-01 -5.015182867646217346e-02 -1.543833035975694656e-02 -1.569547653198242188e-01 -2.578207552433013916e-01 -1.483241468667984009e-01 -2.855233848094940186e-01 -9.762899018824100494e-03 2.287218719720840454e-02 -2.179371267557144165e-01 -1.033638119697570801e-01 -1.362756639719009399e-01 1.490936875343322754e-01 2.046249955892562866e-01 -6.503587123006582260e-03
3.713878616690635681e-02 -3.242276981472969055e-02 -2.064672112464904785e-01 -1.063546836376190186e-01 1.290125697851181030e-01 -8.938166499137878418e-02 2.010030299425125122e-01 -1.995506584644317627e-01 -3.703081309795379639e-01 -3.719912767410278320e-01 -1.081601530313491821e-01 1.521003097295761108e-01 -1.476969271898269653e-01 -3.038979135453701019e-02 -1.473916172981262207e-01 -3.281979262828826904e-01 1.260829716920852661e-01 -3.069906495511531830e-02 1.660947352647781372e-01 -8.011415600776672363e-02 5.480851978063583374e-02 -2.621161639690399170e-01 -3.812982141971588135e-02 -1.779039353132247925e-01 -6.035726889967918396e-02 -9.562483429908752441e-02 1.466026306152343750e-01 -5.405702814459800720e-02 7.221422344446182251e-02 3.293063938617706299e-01 -2.482276707887649536e-01 9.013742953538894653e-02
-8.623330295085906982e-02 7.083170861005783081e-02 6.244139745831489563e-02 -2.909234464168548584e-01 1.932135410606861115e-02 1.227798983454704285e-01 1.211780086159706116e-01 -1.515403538942337036e-01 -1.027585417032241821e-01 -1.172911301255226135e-01 -3.112924098968505859e-01 -2.962648682296276093e-02 6.628014147281646729e-02 1.744372546672821045e-01 1.541542708873748779e-01 9.161610156297683716e-02 3.482979834079742432e-01 2.449032813310623169e-01 -3.021644949913024902e-01 -6.568703800439834595e-03 -5.333846062421798706e-02 -4.136823117733001709e-01 -6.090864539146423340e-02 -1.069506406784057617e-01 -6.445950269699096680e-02 4.648841917514801025e-02 -1.492741256952285767e-01 -2.004142701625823975e-01 -1.440385282039642334e-01 1.885510534048080444e-01 1.625707894563674927e-01 2.087684720754623413e-01
-1.172204613685607910e-01 -9.533531963825225830e-02 -1.740933395922183990e-02 -3.242216706275939941e-01 1.070495992898941040e-01 2.220055013895034790e-01 -2.731344662606716156e-02 1.648707389831542969e-01 -2.504771016538143158e-02 -3.988703489303588867e-01 -3.589963912963867188e-01 3.981285542249679565e-02 8.370571769773960114e-03 -1.025298684835433960e-01 1.840252429246902466e-03 -2.483645826578140259e-01 2.344995290040969849e-01 -5.861910060048103333e-02 2.804177999496459961e-01 5.190241709351539612e-02 7.298090308904647827e-02 -4.158136621117591858e-02 -3.624493777751922607e-01 -5.510376393795013428e-02 1.022941619157791138e-01 -5.237965285778045654e-02 2.198704928159713745e-01 -5.106604471802711487e-02 -1.722403466701507568e-01 6.811895221471786499e-02 -1.646930873394012451e-01 1.175139322876930237e-01
-4.124622046947479248e-02 4.091171082109212875e-03 1.578427478671073914e-02 -1.375554502010345459e-01 9.918078035116195679e-02 2.432750016450881958e-01 1.341259926557540894e-01 -2.141746878623962402e-01 3.535790741443634033e-01 -1.987257152795791626e-01 -2.796281315386295319e-02 -5.594047904014587402e-02 1.300959438085556030e-01 7.408111542463302612e-02 3.338874876499176025e-01 -2.519145607948303223e-01 -4.544369876384735107e-02 2.060704082250595093e-01 2.235252559185028076e-01 -1.223123539239168167e-02 3.991442322731018066e-01 -2.851521670818328857e-01 1.336647272109985352e-01 3.838305175304412842e-02 1.679003611207008362e-02 1.969315111637115479e-01 2.064857333898544312e-01 -4.071693122386932373e-02 7.431574165821075439e-02 1.049302369356155396e-01 -1.178102716803550720e-01 1.098820120096206665e-01
5.590156465768814087e-02 -1.905627846717834473e-01 -6.167140230536460876e-02 -3.188030421733856201e-01 2.399342507123947144e-01 -4.033486172556877136e-02 -7.347023487091064453e-02 9.442004561424255371e-02 2.248765900731086731e-02 -2.393412292003631592e-01 -6.264281272888183594e-02 -3.301144763827323914e-02 8.849932253360748291e-02 1.575452536344528198e-01 5.942974239587783813e-02 2.845621407032012939e-01 5.233770608901977539e-02 2.096618860960006714e-01 1.354651749134063721e-01 2.389193475246429443e-01 9.552765637636184692e-02 -3.778424561023712158e-01 9.863654850050806999e-04 1.462260484695434570e-01 -4.411543607711791992e-01 -1.357348263263702393e-01 1.568944156169891357e-01 -3.923820331692695618e-02 9.682121872901916504e-02 3.588458523154258728e-02 -3.685761243104934692e-02 2.345817983150482178e-01
7.782869786024093628e-02 -3.082514405250549316e-01 3.663410842418670654e-01 -2.031944394111633301e-01 2.273496985435485840e-01 -9.615413844585418701e-02 2.053261846303939819e-01 1.597026884555816650e-01 -1.737419366836547852e-01 -3.435416221618652344e-01 -1.453593671321868896e-01 1.144613996148109436e-01 -2.009906023740768433e-01 2.066387236118316650e-01 1.488756984472274780e-01 9.806486219167709351e-02 1.512509882450103760e-01 1.035376116633415222e-01 2.459959685802459717e-01 2.239880524575710297e-02 -2.652850449085235596e-01 -1.700356900691986084e-01 -3.924034908413887024e-02 4.774357751011848450e-02 1.880471259355545044e-01 -1.748449057340621948e-01 -9.027319028973579407e-03 -1.206737458705902100e-01 -9.316992759704589844e-02 9.820728749036788940e-02 -2.674030326306819916e-02 1.344358175992965698e-02
1.463862229138612747e-02 -1.444335654377937317e-02 -2.143645733594894409e-01 -6.779088824987411499e-02 1.844159513711929321e-01 9.266000986099243164e-02 -1.926990784704685211e-02 6.128127872943878174e-02 7.342882920056581497e-03 -1.132659688591957092e-01 -4.249241948127746582e-01 3.615772128105163574e-01 4.592645913362503052e-02 5.159754678606987000e-02 2.061369419097900391e-01 6.394702009856700897e-03 1.368613392114639282e-01 -7.369185239076614380e-02 -9.264628402888774872e-03 -1.075197756290435791e-01 -2.027773112058639526e-01 -4.638617634773254395e-01 1.967921294271945953e-02 2.032585628330707550e-02 -2.814061641693115234e-01 -1.294433325529098511e-01 4.596464708447456360e-02 -1.986954212188720703e-01 2.394600957632064819e-02 2.183176130056381226e-01 -1.256223767995834351e-02 2.280237823724746704e-01
1.189085766673088074e-01 1.435226388275623322e-02 1.723848432302474976e-01 -4.695774614810943604e-01 1.677127182483673096e-01 -1.298737525939941406e-01 1.770879626274108887e-01 -1.359400302171707153e-01 1.342643499374389648e-01 -2.542235255241394043e-01 -2.144365571439266205e-02 2.014929428696632385e-02 -1.813229918479919434e-02 -9.878673404455184937e-02 2.553101480007171631e-01 -1.649519056081771851e-01 6.919185817241668701e-02 8.861896395683288574e-02 1.267989873886108398e-01 -2.452931925654411316e-02 2.381436377763748169e-01 -2.617767453193664551e-01 1.701677888631820679e-01 -2.970651984214782715e-01 1.038492843508720398e-01 -1.539286673069000244e-01 5.398438125848770142e-02 5.275614187121391296e-02 -2.183383405208587646e-01 1.733787208795547485e-01 -8.472353965044021606e-02 2.403073161840438843e-01
6.112455204129219055e-02 -3.680566549301147461e-01 -3.934744745492935181e-02 -2.611319124698638916e-01 -1.199974492192268372e-01 2.455808818340301514e-01 7.590171694755554199e-02 -1.868765205144882202e-01 -7.689177989959716797e-02 -1.915643811225891113e-01 -3.210726082324981689e-01 9.605241939425468445e-03 -2.012734711170196533e-01 -1.491393744945526123e-01 2.754646241664886475e-01 -1.284277886152267456e-01 6.690348032861948013e-03 7.048969715833663940e-02 1.170269027352333069e-01 1.329484730958938599e-01 -2.089139819145202637e-02 -1.941930353641510010e-01 -2.051580995321273804e-01 -2.318384647369384766e-01 -6.159734446555376053e-03 2.154779853299260139e-03 -1.218851730227470398e-01 -7.902395725250244141e-02 -6.487976759672164917e-02 3.393589556217193604e-01 -1.679391860961914062e-01 1.888335943222045898e-01
-6.077102199196815491e-02 2.484651058912277222e-01 1.247836276888847351e-01 -1.659676432609558105e-01 2.738667726516723633e-01 1.987178176641464233e-01 2.044572383165359497e-01 -3.382597863674163818e-01 4.086155816912651062e-02 -1.146806627511978149e-01 -5.372989177703857422e-02 1.999459713697433472e-01 -7.287078350782394409e-02 -1.654754281044006348e-01 2.531397938728332520e-01 -6.020377948880195618e-02 2.114328742027282715e-01 3.360914885997772217e-01 1.243024598807096481e-02 -2.304636389017105103e-01 1.087686792016029358e-01 -2.389211393892765045e-02 -1.775180548429489136e-01 -1.161576360464096069e-01 -4.217273555696010590e-03 -1.359592080116271973e-01 1.839128732681274414e-01 1.962112188339233398e-01 2.603032439947128296e-02 3.027802109718322754e-01 -9.445019066333770752e-02 -4.714444652199745178e-02
-2.102486044168472290e-02 -1.637639850378036499e-01 -1.480982452630996704e-01 -1.395417749881744385e-01 2.707315087318420410e-01 -5.291339010000228882e-02 -4.048255085945129395e-02 -4.768780618906021118e-02 -3.038279712200164795e-01 -3.099031448364257812e-01 -3.266985714435577393e-02 -5.444052815437316895e-02 -1.167167946696281433e-01 2.266481220722198486e-01 -2.326749563217163086e-01 -8.319085091352462769e-02 -1.590968295931816101e-02 1.054891869425773621e-01 2.828674018383026123e-01 -8.277911692857742310e-02 -2.107833325862884521e-02 -1.140275970101356506e-01 -1.773198843002319336e-01 -1.011662185192108154e-01 -2.148807793855667114e-01 -2.232682704925537109e-01 -7.708203047513961792e-02 -1.039806902408599854e-01 1.460611373186111450e-01 4.859306812286376953e-01 -3.307299688458442688e-02 9.049603343009948730e-02
1.331978850066661835e-02 -8.360318839550018311e-02 1.954998522996902466e-01 -1.015491485595703125e-01 -3.964017704129219055e-02 2.851550877094268799e-01 6.683713942766189575e-02 -1.763654351234436035e-01 -3.813247010111808777e-02 -1.080635115504264832e-01 -2.023307830095291138e-01 7.965292781591415405e-02 -1.624175310134887695e-01 2.572126388549804688e-01 6.302577257156372070e-02 -6.102224811911582947e-03 -2.646985352039337158e-01 1.524984240531921387e-01 3.123765885829925537e-01 1.495033800601959229e-01 5.950640514492988586e-02 -4.682551026344299316e-01 -2.484468519687652588e-01 -5.706963315606117249e-02 -8.975376188755035400e-02 -3.424618840217590332e-01 -1.313268244266510010e-01 1.044137179851531982e-01 1.888312213122844696e-02 5.958720576018095016e-03 1.175860986113548279e-01 -1.187392510473728180e-02
-1.885022222995758057e-01 4.561103135347366333e-02 -1.591312326490879059e-02 4.386890679597854614e-03 1.432226300239562988e-01 3.407761752605438232e-01 -1.307502202689647675e-02 -8.587909489870071411e-02 2.681174278259277344e-01 -3.628570735454559326e-01 -2.972760200500488281e-01 2.359019666910171509e-01 -1.115893572568893433e-01 2.945405244827270508e-01 -4.512291029095649719e-02 3.092022240161895752e-01 3.484177589416503906e-01 -1.093860194087028503e-01 1.010054573416709900e-01 -5.295543931424617767e-03 5.893935263156890869e-02 -1.635026037693023682e-01 5.264303460717201233e-02 -5.754920095205307007e-02 -1.292628049850463867e-01 8.091545104980468750e-02 -4.890729114413261414e-02 9.639096260070800781e-02 2.143710665404796600e-02 1.509515643119812012e-01 -1.876650005578994751e-01 1.481422875076532364e-02
-6.715318560600280762e-02 2.334485016763210297e-02 -1.866657286882400513e-01 -1.948403418064117432e-01 4.477479457855224609e-01 -9.708267450332641602e-02 2.364365458488464355e-01 -1.435370445251464844e-01 -2.364371567964553833e-01 -3.053736686706542969e-01 -2.086258679628372192e-01 -4.846285656094551086e-02 -3.060548938810825348e-02 1.335173547267913818e-01 3.916327655315399170e-02 -2.537383139133453369e-01 -1.724397391080856323e-02 -5.890790745615959167e-02 2.285611480474472046e-01 1.789692672900855541e-03 -2.467896789312362671e-02 -1.251943558454513550e-01 -1.856351271271705627e-02 -2.533509731292724609e-01 -1.822586804628372192e-01 -4.828794673085212708e-02 -9.078743308782577515e-02 -1.304633021354675293e-01 8.197793737053871155e-03 3.061294257640838623e-01 -2.424768060445785522e-01 -7.619410753250122070e-02
8.461897820234298706e-02 1.017489135265350342e-01 2.322915196418762207e-01 -1.698986738920211792e-01 2.814157605171203613e-01 1.415599416941404343e-02 2.689075656235218048e-02 2.773270010948181152e-02 -3.491476774215698242e-01 -4.979090690612792969e-01 -2.970395982265472412e-02 -1.522917449474334717e-01 7.965909689664840698e-02 1.996761858463287354e-01 3.820978999137878418e-01 1.334948390722274780e-01 3.889237344264984131e-02 2.357139885425567627e-01 1.546705216169357300e-01 3.716908022761344910e-02 3.107222728431224823e-02 -2.018835023045539856e-02 -2.692095339298248291e-01 -2.985040284693241119e-02 3.921841830015182495e-02 6.983128190040588379e-02 8.098024129867553711e-02 1.609390228986740112e-01 3.333736211061477661e-02 9.861480444669723511e-02 3.447120636701583862e-02 8.265428990125656128e-02
-2.219778299331665039e-01 -8.019804209470748901e-02 -1.811173111200332642e-01 -1.460634022951126099e-01 2.586147189140319824e-01 6.248996779322624207e-02 2.691345810890197754e-01 -1.457972675561904907e-01 2.699677348136901855e-01 -3.136978447437286377e-01 6.655990332365036011e-02 -2.350931242108345032e-02 1.039904057979583740e-01 4.709909111261367798e-02 -2.272748202085494995e-02 3.094764053821563721e-01 2.048133462667465210e-01 -9.651322662830352783e-02 7.537165284156799316e-02 1.845596730709075928e-01 2.875768542289733887e-01 -2.460714727640151978e-01 -1.294262409210205078e-01 -8.642262220382690430e-02 -3.012169301509857178e-01 -1.798508018255233765e-01 -1.209141686558723450e-03 -2.884837426245212555e-02 -1.332983225584030151e-01 1.303569525480270386e-01 -2.499040029942989349e-02 -1.493564695119857788e-01
-1.084029003977775574e-01 -7.757689803838729858e-02 -1.870494037866592407e-01 -1.084963083267211914e-01 5.477499589323997498e-02 1.347888261079788208e-01 -3.733340278267860413e-02 -1.287591159343719482e-01 1.964347660541534424e-01 -2.896544337272644043e-01 -2.901810705661773682e-01 1.872907280921936035e-01 -4.992824047803878784e-02 4.285973608493804932e-01 9.921118617057800293e-03 1.224720478057861328e-01 4.095913171768188477e-01 -1.585307866334915161e-01 1.111553758382797241e-01 4.118429124355316162e-02 2.543557286262512207e-01 -3.451564535498619080e-02 -2.263543754816055298e-01 -8.120459318161010742e-02 -9.781675785779953003e-02 -9.906034171581268311e-02 -5.992037244141101837e-03 1.352116316556930542e-01 6.826288253068923950e-02 9.594649821519851685e-02 -1.706454753875732422e-01 2.047513574361801147e-01
-2.024129629135131836e-01 -8.641275018453598022e-02 -1.872755587100982666e-01 -2.906588315963745117e-01 -1.191972494125366211e-01 2.560628056526184082e-01 -6.548810750246047974e-02 9.030995890498161316e-03 6.712557375431060791e-02 -1.178602725267410278e-01 -1.782622784376144409e-01 9.557364881038665771e-02 -2.628065943717956543e-01 1.167946215718984604e-02 1.322293281555175781e-01 -3.021110221743583679e-02 2.971801348030567169e-02 2.758909761905670166e-01 9.964779764413833618e-02 1.509464830160140991e-01 1.916979849338531494e-01 -1.327387839555740356e-01 -3.415629267692565918e-01 6.408112496137619019e-02 8.112037926912307739e-02 -2.272422909736633301e-01 -3.611924648284912109e-01 -1.556232273578643799e-01 -2.102212235331535339e-02 3.066582679748535156e-01 -7.724103331565856934e-02 -5.246469005942344666e-02
-7.757895439863204956e-02 -3.025346398353576660e-01 5.649883300065994263e-02 -2.919379770755767822e-01 2.153674066066741943e-01 1.786435395479202271e-01 1.069124601781368256e-02 6.883940100669860840e-02 2.544668912887573242e-01 -1.547982543706893921e-01 -2.224138677120208740e-01 -1.336657349020242691e-02 2.327058166265487671e-01 1.146393194794654846e-01 5.387191101908683777e-02 2.177183181047439575e-01 1.512611191719770432e-02 3.089812994003295898e-01 1.207523196935653687e-01 1.963803768157958984e-01 -4.837262630462646484e-02 -2.811107039451599121e-01 -1.185935735702514648e-01 -2.061562985181808472e-01 1.772182621061801910e-02 -1.409054454416036606e-02 -1.163499131798744202e-01 -2.000833153724670410e-01 -3.203338682651519775e-01 1.524600833654403687e-01 2.401274815201759338e-02 -8.737339079380035400e-02
-3.565314039587974548e-02 -2.321872673928737640e-02 4.526036232709884644e-02 -2.223753333091735840e-01 1.271122097969055176e-01 2.893757224082946777e-01 -1.184365376830101013e-01 2.376867458224296570e-02 1.257419735193252563e-01 -2.630482912063598633e-01 -7.784660160541534424e-02 1.789203882217407227e-01 -3.245640397071838379e-01 -2.160751968622207642e-01 2.437308877706527710e-01 -1.376607120037078857e-01 1.666954010725021362e-01 2.666893601417541504e-02 2.751573622226715088e-01 1.307055354118347168e-01 -7.663617841899394989e-03 -2.899354696273803711e-01 -1.168252006173133850e-01 8.825474232435226440e-02 1.871717572212219238e-01 -8.336283266544342041e-02 -6.046160124242305756e-03 -3.402492403984069824e-01 -9.537881612777709961e-02 -1.658396720886230469e-01 1.166983991861343384e-01 2.094741463661193848e-01
7.477163523435592651e-02 -5.133889149874448776e-03 -1.450050473213195801e-01 -5.226135998964309692e-02 1.226790696382522583e-01 -2.896025963127613068e-02 7.242548465728759766e-02 -1.264264136552810669e-01 6.339420378208160400e-02 -2.277011871337890625e-01 -1.554986387491226196e-01 5.979866907000541687e-02 1.741159856319427490e-01 2.000972628593444824e-01 4.164093732833862305e-01 -3.143183514475822449e-02 8.772415667772293091e-02 1.992603987455368042e-01 2.909756898880004883e-01 -1.373955458402633667e-01 9.773580729961395264e-02 -2.407345920801162720e-01 2.454555034637451172e-01 -1.832099705934524536e-01 3.018362522125244141e-01 6.564755737781524658e-02 -8.352097123861312866e-02 -3.418827056884765625e-01 1.374168097972869873e-01 1.028545275330543518e-01 1.604084223508834839e-01 1.356935501098632812e-01
1.293242722749710083e-01 -1.548907756805419922e-01 2.373966723680496216e-01 2.070696465671062469e-02 5.373875051736831665e-02 1.864290386438369751e-01 1.690273135900497437e-01 -1.656696796417236328e-01 -1.902396045625209808e-02 -2.606593668460845947e-01 -1.758101433515548706e-01 -1.404428780078887939e-01 -6.595132499933242798e-02 3.163300454616546631e-01 1.183348372578620911e-01 1.766517162322998047e-01 -2.347011566162109375e-01 1.137260496616363525e-01 2.720340490341186523e-01 8.397061377763748169e-02 1.243243068456649780e-01 -4.474357068538665771e-01 -1.902350187301635742e-01 -1.943647302687168121e-02 -2.603838443756103516e-01 -1.577573567628860474e-01 3.240768983960151672e-02 -9.548287093639373779e-02 5.329354107379913330e-02 -9.257195144891738892e-02 1.388881206512451172e-01 7.367290556430816650e-02
-3.317815810441970825e-02 1.201963871717453003e-01 -3.477407395839691162e-01 -2.810968756675720215e-01 8.813612163066864014e-02 -1.263119578361511230e-01 3.403395414352416992e-01 -5.912512913346290588e-02 -1.943379491567611694e-01 -1.834734380245208740e-01 -8.138285577297210693e-02 1.739092320203781128e-01 4.927850142121315002e-02 1.301295757293701172e-01 -1.681868433952331543e-01 -1.364423930644989014e-01 7.394245266914367676e-02 3.677418231964111328e-01 1.841078251600265503e-01 1.042057722806930542e-01 2.246870696544647217e-01 -2.286984771490097046e-01 -8.324304223060607910e-02 -3.188662827014923096e-01 -5.122147500514984131e-02 5.131211131811141968e-02 1.441378593444824219e-01 -5.344571545720100403e-02 4.138945788145065308e-02 1.926050335168838501e-01 -1.496345456689596176e-02 -4.615068435668945312e-02
3.053335547447204590e-01 -1.150156557559967041e-01 -4.276113212108612061e-02 -3.446419835090637207e-01 3.679964542388916016e-01 -1.515948623418807983e-01 5.422905460000038147e-02 -2.176011055707931519e-01 -3.982343152165412903e-02 -1.759699732065200806e-01 -8.675857633352279663e-02 -8.065502345561981201e-02 3.957662731409072876e-02 8.333580195903778076e-02 3.288215994834899902e-01 9.910440444946289062e-02 7.649501413106918335e-02 2.527199685573577881e-01 1.316819190979003906e-01 -8.602719008922576904e-02 2.173045724630355835e-01 -3.066105842590332031e-01 -3.609178587794303894e-02 9.938907623291015625e-02 1.600191146135330200e-01 1.283442694693803787e-02 -6.307779252529144287e-02 2.618575096130371094e-01 1.866831071674823761e-02 4.597793333232402802e-03 8.405411988496780396e-02 -1.964109838008880615e-01
-1.922387331724166870e-01 2.070241635010461323e-06 -1.047741472721099854e-01 -4.256450384855270386e-02 7.590930908918380737e-02 2.037808448076248169e-01 -1.096075996756553650e-01 -2.562768161296844482e-01 2.171559780836105347e-01 -1.944528222084045410e-01 -2.101485133171081543e-01 -9.806007891893386841e-02 5.868467316031455994e-02 2.455940097570419312e-01 2.560558319091796875e-01 -1.277171522378921509e-01 -1.402329057455062866e-01 1.797019839286804199e-01 1.074419245123863220e-01 1.460476033389568329e-02 1.574469059705734253e-01 -2.608976364135742188e-01 -6.707861274480819702e-02 1.929412782192230225e-01 -3.237541019916534424e-01 1.225202679634094238e-01 -1.487112045288085938e-01 -1.599807664752006531e-02 2.152009159326553345e-01 3.224771916866302490e-01 -2.210591286420822144e-01 3.498328104615211487e-02
1.067135632038116455e-01 -1.028808876872062683e-01 1.230089366436004639e-01 -1.346172094345092773e-01 1.697456389665603638e-01 2.850265204906463623e-01 -4.307708516716957092e-02 2.050386071205139160e-01 -6.633566692471504211e-03 -2.643868327140808105e-01 -8.567139506340026855e-02 -1.136048212647438049e-01 -2.085321098566055298e-01 1.562190055847167969e-01 3.641087710857391357e-01 -7.041887938976287842e-02 1.845908313989639282e-01 3.533426672220230103e-02 3.266552090644836426e-01 -6.427390128374099731e-02 -1.646216809749603271e-01 -1.176545023918151855e-01 -2.726260423660278320e-01 -1.930778771638870239e-01 -2.268683612346649170e-01 -2.816235125064849854e-01 -2.655250765383243561e-02 -1.543587297201156616e-01 1.230189204216003418e-01 -3.103985637426376343e-02 -1.580118536949157715e-01 1.136886607855558395e-02
2.196591114625334740e-03 -8.097509294748306274e-02 -4.760255292057991028e-02 -1.829400807619094849e-01 -6.599804013967514038e-02 1.260442435741424561e-01 1.584858074784278870e-02 -7.589019834995269775e-02 -3.820939734578132629e-02 -4.190730154514312744e-01 -1.755850315093994141e-01 1.241939738392829895e-01 -1.696670353412628174e-01 3.984128832817077637e-01 3.000704646110534668e-01 6.478680670261383057e-02 1.641557216644287109e-01 5.568759888410568237e-02 4.347969889640808105e-01 3.399105072021484375e-01 7.334691286087036133e-02 1.279536336660385132e-01 -2.070298185572028160e-03 -1.565817743539810181e-01 4.197095334529876709e-02 -5.464812368154525757e-02 -1.031704768538475037e-01 1.498438417911529541e-02 1.080002859234809875e-01 -8.579067140817642212e-02 -1.038051024079322815e-01 5.457823630422353745e-03
2.036186754703521729e-01 5.690331012010574341e-02 -1.214601006358861923e-02 -1.218415424227714539e-01 1.251719594001770020e-01 2.736200392246246338e-01 9.494663029909133911e-02 4.168402031064033508e-02 -1.325694564729928970e-02 -3.548457622528076172e-01 -1.064340844750404358e-01 1.248079612851142883e-01 2.629789113998413086e-01 2.872797250747680664e-01 1.632308363914489746e-01 -5.123980343341827393e-02 7.571861147880554199e-02 3.403779268264770508e-01 -1.039878651499748230e-02 8.880634605884552002e-02 1.542976498603820801e-01 -3.603032529354095459e-01 1.261542141437530518e-01 -1.804923415184020996e-01 -2.110085450112819672e-02 2.831551134586334229e-01 -6.388171762228012085e-02 -9.135333448648452759e-02 7.970903068780899048e-02 1.502258628606796265e-01 2.031154558062553406e-02 2.257881164550781250e-01
-1.357759833335876465e-01 -4.741421341896057129e-02 -1.745760999619960785e-02 -1.915901303291320801e-01 1.352709233760833740e-01 1.031427979469299316e-01 -1.126545146107673645e-01 3.678155317902565002e-02 2.031941339373588562e-02 -3.881346285343170166e-01 2.495808340609073639e-02 1.117802634835243225e-01 -1.062290444970130920e-01 2.782393395900726318e-01 1.220772340893745422e-01 -9.156978689134120941e-03 -5.008924752473831177e-02 1.063923686742782593e-01 5.404860973358154297e-01 -9.220767021179199219e-02 -6.705253571271896362e-02 -2.628183960914611816e-01 5.279313027858734131e-02 1.025380641222000122e-01 5.356516689062118530e-03 -1.854775846004486084e-01 3.032749891281127930e-01 2.758102118968963623e-01 5.068821087479591370e-02 8.577072620391845703e-02 7.794351130723953247e-02 1.079441383481025696e-01
-2.553514949977397919e-02 1.053407490253448486e-01 1.374960839748382568e-01 -2.216443419456481934e-01 4.214758798480033875e-02 1.274828612804412842e-01 5.007870029658079147e-03 -2.870878279209136963e-01 1.736299693584442139e-01 -2.267022728919982910e-01 9.147482365369796753e-02 2.074195295572280884e-01 -1.984353214502334595e-01 1.899485588073730469e-01 3.394323885440826416e-01 1.330158412456512451e-01 -2.147041447460651398e-02 -4.343116283416748047e-02 2.886197865009307861e-01 -1.121421977877616882e-01 4.336306080222129822e-02 -2.577244937419891357e-01 -1.088230609893798828e-01 2.867236174643039703e-02 -3.034574389457702637e-01 3.639797866344451904e-01 -1.830858439207077026e-01 6.524401158094406128e-02 6.720345467329025269e-02 1.577678173780441284e-01 -5.176497995853424072e-02 -6.948348134756088257e-02
1.353048086166381836e-01 -2.997999489307403564e-01 -3.510382026433944702e-02 -1.910729259252548218e-01 -8.521299809217453003e-02 2.277185767889022827e-01 1.779279112815856934e-02 -7.225150614976882935e-02 1.025557070970535278e-01 -2.337036430835723877e-01 -4.406611025333404541e-01 7.458472996950149536e-02 -2.079088538885116577e-01 -1.006094738841056824e-01 1.112148761749267578e-01 -1.327575147151947021e-01 -8.590259402990341187e-02 3.376193940639495850e-01 1.045813411474227905e-01 1.704771667718887329e-01 -6.786309182643890381e-02 -1.266005486249923706e-01 -2.354952394962310791e-01 -1.702284514904022217e-01 -7.817710936069488525e-02 -8.863602578639984131e-02 -4.177425429224967957e-02 -8.810385316610336304e-02 -1.202124208211898804e-01 3.362877070903778076e-01 -1.481615006923675537e-01 4.234985634684562683e-02
2.723532319068908691e-01 -8.373796194791793823e-02 3.281259536743164062e-02 -3.130193352699279785e-01 3.083682656288146973e-01 3.342958167195320129e-02 1.335278600454330444e-01 1.360557973384857178e-01 -1.280896663665771484e-01 -2.391137629747390747e-01 -1.572425961494445801e-01 -2.596353292465209961e-01 2.553290724754333496e-01 1.226881369948387146e-01 1.877912431955337524e-01 4.536294192075729370e-02 -3.511227294802665710e-02 2.845077812671661377e-01 2.652248144149780273e-01 1.466394811868667603e-01 1.015915498137474060e-01 -1.896491199731826782e-01 3.627113997936248779e-02 -9.933114796876907349e-02 -2.101745158433914185e-01 -1.164138913154602051e-01 1.050311699509620667e-01 -9.039150923490524292e-02 1.215664669871330261e-01 2.199848182499408722e-02 5.064141377806663513e-02 2.786904573440551758e-01
2.575136423110961914e-01 -4.023303389549255371e-01 5.914471577852964401e-03 -1.761674731969833374e-01 3.161307573318481445e-01 1.084819510579109192e-01 9.436360001564025879e-02 -4.596058279275894165e-02 3.489424288272857666e-02 -1.012465804815292358e-01 -8.007675409317016602e-02 1.687422543764114380e-01 -2.156880050897598267e-01 3.713675439357757568e-01 2.184412330389022827e-01 1.396370828151702881e-01 1.029391437768936157e-01 4.903513565659523010e-02 2.427044957876205444e-01 -4.362107440829277039e-02 -6.686313450336456299e-02 -2.770147323608398438e-01 1.137342210859060287e-02 1.204769983887672424e-01 6.885156035423278809e-02 8.638525009155273438e-02 -6.994483061134815216e-03 3.396553546190261841e-02 8.607029914855957031e-02 1.236144974827766418e-01 1.666889786720275879e-01 -2.940709590911865234e-01
-7.602971047163009644e-02 -2.198160737752914429e-01 -2.402360290288925171e-01 -3.148654103279113770e-01 2.227154076099395752e-01 6.705836206674575806e-02 1.385030746459960938e-01 2.495535314083099365e-01 2.177270799875259399e-01 -3.624277114868164062e-01 8.900052309036254883e-02 -6.125739216804504395e-02 -6.835423409938812256e-02 1.666938662528991699e-01 1.201474294066429138e-01 -3.942785412073135376e-02 -8.971581608057022095e-02 7.120640575885772705e-02 7.673218101263046265e-02 2.730638086795806885e-01 1.189527213573455811e-01 -3.130862116813659668e-01 2.700980985537171364e-03 3.607504069805145264e-02 7.162868231534957886e-02 -2.863194607198238373e-02 -2.407104969024658203e-01 -2.808105051517486572e-01 -6.551549769937992096e-03 1.472328603267669678e-01 1.071468293666839600e-01 -1.777819842100143433e-01
-3.508098190650343895e-03 7.374063879251480103e-02 -1.947686076164245605e-01 -2.419203966856002808e-01 -2.653168514370918274e-03 -7.599932700395584106e-02 6.967934221029281616e-02 -2.252016812562942505e-01 -6.070079747587442398e-03 -2.721415460109710693e-01 4.709880053997039795e-02 2.160440683364868164e-01 1.619422622025012970e-02 1.539789047092199326e-02 8.902353048324584961e-02 3.742294386029243469e-02 -3.745618090033531189e-02 9.476303309202194214e-02 -3.653860185295343399e-03 -2.180625796318054199e-01 -1.035130321979522705e-01 -4.354458749294281006e-01 -1.074602901935577393e-01 -2.581759393215179443e-01 -2.378597408533096313e-01 2.037128806114196777e-02 -1.862815320491790771e-01 -3.124203383922576904e-01 1.987842619419097900e-01 2.171856164932250977e-01 2.965438365936279297e-01 5.931847915053367615e-02
-3.866857290267944336e-01 1.491879224777221680e-01 -1.235681027173995972e-01 -1.597557514905929565e-01 5.233384296298027039e-02 -3.934347257018089294e-02 -1.084994897246360779e-01 -2.722307741641998291e-01 1.007553189992904663e-01 -3.742776811122894287e-01 -2.674470245838165283e-01 1.583398878574371338e-01 -1.277311742305755615e-01 1.464975923299789429e-01 3.270461037755012512e-02 9.554295241832733154e-02 1.995914429426193237e-01 -1.824868470430374146e-01 2.096702009439468384e-01 1.364822983741760254e-01 -2.833476755768060684e-03 -3.632118701934814453e-01 2.384017035365104675e-02 4.486978799104690552e-02 6.037562713027000427e-02 -1.206608489155769348e-01 -7.517830282449722290e-02 1.677842140197753906e-01 1.408836394548416138e-01 1.338622272014617920e-01 1.691242307424545288e-01 1.176030263304710388e-01
1.540590971708297729e-01 4.110236465930938721e-02 2.984159067273139954e-02 -9.779021888971328735e-02 3.276598453521728516e-01 8.502951823174953461e-03 9.180369228124618530e-02 -3.824278414249420166e-01 -2.024084478616714478e-01 -1.227229163050651550e-01 -2.158467657864093781e-02 1.279531698673963547e-02 3.002094663679599762e-02 2.929263412952423096e-01 3.421391844749450684e-01 -9.070706367492675781e-02 1.113765239715576172e-01 2.823175191879272461e-01 2.203855663537979126e-01 -1.236956045031547546e-01 -9.241425246000289917e-02 -3.272760808467864990e-01 -2.146806716918945312e-01 6.396283209323883057e-02 5.840834975242614746e-02 1.504051312804222107e-02 -2.683337777853012085e-02 2.789141833782196045e-01 8.776070922613143921e-02 -1.277138479053974152e-02 6.819006800651550293e-02 1.299378573894500732e-01
-1.786939613521099091e-02 -2.814250886440277100e-01 3.129185736179351807e-01 -2.705647051334381104e-01 1.744203269481658936e-01 3.029507100582122803e-01 -2.794679626822471619e-02 -1.326515376567840576e-01 1.171187013387680054e-01 -2.280927300453186035e-01 -3.650223910808563232e-01 1.886296123266220093e-01 -9.410198777914047241e-02 2.705407701432704926e-02 3.435842096805572510e-01 7.217366248369216919e-02 -7.145049422979354858e-02 1.193402409553527832e-01 -1.029899492859840393e-01 -5.277629941701889038e-02 1.664924621582031250e-01 -1.508048325777053833e-01 8.903614431619644165e-02 2.730376422405242920e-01 -4.840262979269027710e-02 -4.861009307205677032e-03 -1.624826937913894653e-01 8.914562314748764038e-02 5.072876811027526855e-02 5.037837475538253784e-02 -7.407370209693908691e-02 1.684512943029403687e-01
1.491236034780740738e-02 -1.755008995532989502e-01 5.612548813223838806e-02 -3.696998357772827148e-01 2.676954269409179688e-01 3.587413132190704346e-01 1.960926922038197517e-03 -2.037901133298873901e-01 9.899916499853134155e-02 -1.975282132625579834e-01 -1.472376137971878052e-01 1.915761083364486694e-01 -2.226463519036769867e-02 -3.757934272289276123e-02 3.373248279094696045e-01 4.075932502746582031e-02 3.749415278434753418e-02 -6.574308872222900391e-02 4.983177408576011658e-02 -2.079324871301651001e-01 3.657646849751472473e-02 -2.698807418346405029e-01 -9.391655027866363525e-02 1.802628338336944580e-01 -6.637835502624511719e-02 -4.413897544145584106e-02 -1.516302376985549927e-01 6.029868498444557190e-02 -7.883434742689132690e-02 8.736176416277885437e-03 -3.293505012989044189e-01 2.191398292779922485e-01
-2.911117300391197205e-02 -7.025073468685150146e-02 2.466031461954116821e-01 -2.684045732021331787e-01 1.608307510614395142e-01 4.207359254360198975e-01 8.290640264749526978e-02 -3.718732595443725586e-01 -3.046317398548126221e-01 -1.523685008287429810e-01 -2.072316128760576248e-03 5.785458534955978394e-02 3.557417914271354675e-02 1.310374736785888672e-01 5.682170391082763672e-02 4.513704404234886169e-02 9.685377776622772217e-02 1.278232485055923462e-01 2.356824576854705811e-01 6.189966201782226562e-02 1.897846311330795288e-01 4.534224048256874084e-02 -5.516633018851280212e-02 -9.561625123023986816e-02 2.242557145655155182e-02 -1.023422181606292725e-01 1.695104539394378662e-01 1.544226557016372681e-01 1.305636167526245117e-01 3.598009347915649414e-01 -1.273767054080963135e-01 -9.274630248546600342e-02
2.009647190570831299e-01 -6.563629209995269775e-02 -9.709104150533676147e-02 -3.546655476093292236e-01 1.546212285757064819e-01 9.070013463497161865e-02 6.204894557595252991e-02 -1.092555448412895203e-01 -3.476138412952423096e-02 -3.425911068916320801e-01 7.357770949602127075e-02 2.264565378427505493e-01 -1.492202579975128174e-01 2.304013222455978394e-01 4.291228055953979492e-01 -1.442954242229461670e-01 1.992966830730438232e-01 -4.283441230654716492e-02 8.068726956844329834e-02 2.477938085794448853e-01 6.396352499723434448e-02 -2.250918373465538025e-02 -1.404682993888854980e-01 -9.002713114023208618e-02 -2.304016202688217163e-01 -1.648611873388290405e-01 2.908252365887165070e-02 -1.745033115148544312e-01 1.717838793992996216e-01 -1.154060363769531250e-01 -1.049880981445312500e-01 -9.625509381294250488e-02
-9.108292311429977417e-02 5.254722386598587036e-02 -3.760752081871032715e-02 5.718176811933517456e-02 3.098953962326049805e-01 2.309919893741607666e-01 -6.776764988899230957e-02 -3.824070096015930176e-01 -2.141981869935989380e-01 -2.574221789836883545e-01 -3.543033897876739502e-01 2.520549856126308441e-02 4.767018929123878479e-02 3.644059300422668457e-01 -2.472121566534042358e-01 -1.461872737854719162e-02 1.899028718471527100e-01 1.126915961503982544e-01 1.330566406250000000e-01 -7.992526888847351074e-02 -1.039993390440940857e-01 -1.091347709298133850e-01 -1.478913277387619019e-01 -1.315571367740631104e-01 -1.058572996407747269e-02 -4.425600171089172363e-02 1.360110640525817871e-01 8.753210306167602539e-02 1.429165452718734741e-01 2.170539349317550659e-01 9.205417335033416748e-02 1.016405671834945679e-01
1.048590019345283508e-01 -2.515208721160888672e-01 -6.804094463586807251e-02 -3.607449531555175781e-01 2.227936238050460815e-01 9.930357336997985840e-02 -1.247214972972869873e-01 2.438918128609657288e-02 1.624017395079135895e-02 -3.901916146278381348e-01 -3.200193345546722412e-01 1.264098584651947021e-01 -1.931568682193756104e-01 2.405797690153121948e-02 -1.430094093084335327e-01 -2.527840137481689453e-01 5.442292988300323486e-02 3.730843961238861084e-02 1.069788411259651184e-01 -2.009834051132202148e-01 -6.961453706026077271e-02 -9.525235742330551147e-02 -3.459405601024627686e-01 -1.539920270442962646e-02 2.557262480258941650e-01 1.593138724565505981e-01 7.419098913669586182e-02 1.256577074527740479e-01 -7.347159087657928467e-02 -3.868311271071434021e-02 -1.117893159389495850e-01 -2.638092637062072754e-02
1.076961979269981384e-01 -7.630743831396102905e-02 2.936007678508758545e-01 -1.542931944131851196e-01 2.397308796644210815e-01 -7.468917965888977051e-02 3.071331381797790527e-01 -1.076276134699583054e-02 -1.946941390633583069e-02 -1.892377883195877075e-01 -3.481837213039398193e-01 -5.654067918658256531e-02 -1.443932652473449707e-01 1.792279630899429321e-01 2.171219289302825928e-01 1.260851472616195679e-01 -8.149690926074981689e-02 1.846594363451004028e-01 2.640024721622467041e-01 -8.315257728099822998e-03 -4.810393787920475006e-03 -1.942989081144332886e-01 -3.151529133319854736e-01 -3.168074786663055420e-01 -2.097706682980060577e-02 -4.806104674935340881e-02 8.200906217098236084e-02 1.371081471443176270e-01 2.273307442665100098e-01 5.000949278473854065e-02 -6.173629313707351685e-02 -6.487125158309936523e-02
1.627253144979476929e-01 -1.705726385116577148e-01 -2.384276688098907471e-01 -2.912866175174713135e-01 3.617971241474151611e-01 3.468981757760047913e-02 -5.677793547511100769e-02 -2.232525944709777832e-01 -8.369787782430648804e-02 3.304579854011535645e-02 1.046495437622070312e-01 1.439459621906280518e-01 -1.443089842796325684e-01 2.927051186561584473e-01 1.991034597158432007e-01 -9.384892135858535767e-02 1.018141359090805054e-01 1.620283871889114380e-01 -1.407895586453378201e-03 -1.454912573099136353e-01 1.062506809830665588e-01 -2.976774871349334717e-01 -2.989321053028106689e-01 9.775283187627792358e-02 -1.325834840536117554e-01 -2.855989634990692139e-01 2.245996296405792236e-01 4.643297195434570312e-02 9.149418771266937256e-02 4.009868949651718140e-02 6.638911366462707520e-02 1.021322980523109436e-02
-3.117184638977050781e-01 -1.100415810942649841e-01 -2.166513651609420776e-01 -5.025012418627738953e-02 1.054234579205513000e-01 6.245759129524230957e-02 1.518024206161499023e-01 -5.977755412459373474e-02 -1.119654104113578796e-01 -2.928962409496307373e-01 -3.706121584400534630e-03 2.004597038030624390e-01 -3.604094386100769043e-01 2.790486812591552734e-01 2.589733898639678955e-01 1.458009183406829834e-01 -4.638077691197395325e-02 8.569671958684921265e-02 9.523775428533554077e-02 -9.292199276387691498e-03 3.208162635564804077e-02 -2.079331576824188232e-01 -1.640257984399795532e-01 1.688103228807449341e-01 -1.512819379568099976e-01 3.328620791435241699e-01 -1.420153677463531494e-02 -1.653209030628204346e-01 1.166091710329055786e-01 -1.091135069727897644e-01 1.724936962127685547e-01 1.738520711660385132e-01
4.910257831215858459e-02 1.403833627700805664e-01 -3.450557962059974670e-02 -2.686952054500579834e-01 -1.963993459939956665e-01 2.167860269546508789e-01 -3.049363009631633759e-02 -1.741347014904022217e-01 2.928295731544494629e-01 -2.375931739807128906e-01 -3.544518649578094482e-01 3.675201907753944397e-02 -2.312134206295013428e-01 1.114921420812606812e-01 2.161191403865814209e-01 1.767157763242721558e-01 3.179097920656204224e-02 -3.557761386036872864e-02 2.744527459144592285e-01 -4.182349517941474915e-02 3.301276266574859619e-01 -2.437945604324340820e-01 -1.330857574939727783e-01 1.864819377660751343e-01 -2.404212504625320435e-01 -5.894377082586288452e-02 1.875131018459796906e-02 -4.821527749300003052e-02 1.568200252950191498e-02 7.292726635932922363e-02 3.814028576016426086e-02 -5.856832116842269897e-02
6.185786053538322449e-02 -6.069573760032653809e-02 2.895922213792800903e-02 -3.963480591773986816e-01 1.220409795641899109e-01 -1.261312812566757202e-01 1.983746439218521118e-01 -6.772541254758834839e-02 1.516923904418945312e-01 -3.102718591690063477e-01 -2.167954593896865845e-01 1.308845281600952148e-01 7.606392260640859604e-03 -1.727709919214248657e-01 6.686777621507644653e-02 -4.073486104607582092e-02 2.311724796891212463e-02 -3.415273874998092651e-02 1.510090976953506470e-01 -1.909289360046386719e-01 3.261097073554992676e-01 -9.651367366313934326e-02 -1.546694636344909668e-01 6.420066207647323608e-02 -3.847247734665870667e-02 2.080708369612693787e-02 -2.732905745506286621e-02 -2.118295282125473022e-01 -1.608836948871612549e-01 4.851229488849639893e-01 -1.224049851298332214e-01 1.093655675649642944e-01
-8.559669367969036102e-03 -2.113757096230983734e-02 -1.919026859104633331e-02 -2.593531012535095215e-01 3.061210215091705322e-01 -1.255677193403244019e-01 -2.302403002977371216e-02 -3.777097463607788086e-01 -3.507334589958190918e-01 -3.496274650096893311e-01 -1.087373271584510803e-01 1.869905740022659302e-01 -6.422938406467437744e-02 1.379210203886032104e-01 3.234490752220153809e-02 -1.321617215871810913e-01 6.185926869511604309e-02 2.045257538557052612e-01 2.482661753892898560e-01 -3.940106630325317383e-01 3.535483032464981079e-02 -7.165898382663726807e-02 -2.303076162934303284e-02 -1.751671731472015381e-01 -7.131040561944246292e-03 -4.058108851313591003e-02 5.015969276428222656e-02 -8.862645179033279419e-02 -5.864959955215454102e-02 -9.276112541556358337e-03 5.343861877918243408e-02 -1.639689803123474121e-01
1.624866276979446411e-01 -3.652832657098770142e-02 1.345957908779382706e-02 -9.878537058830261230e-02 3.591469824314117432e-01 9.731194376945495605e-02 2.118766903877258301e-01 1.844275444746017456e-01 9.971099346876144409e-02 -2.346908897161483765e-01 -1.781028658151626587e-01 -5.337644740939140320e-02 4.683041200041770935e-02 2.572889029979705811e-01 3.093178570270538330e-01 7.194968312978744507e-02 -1.594619601964950562e-01 2.290108054876327515e-02 2.621444165706634521e-01 4.998441785573959351e-02 -1.476590633392333984e-01 -4.239496290683746338e-01 1.192225739359855652e-01 -5.167601630091667175e-02 2.035007029771804810e-01 3.875508904457092285e-02 -3.757344186305999756e-02 -2.490710169076919556e-01 2.644600160419940948e-02 9.935536235570907593e-02 2.029296308755874634e-01 4.919844493269920349e-02
-1.142657920718193054e-01 -5.345600098371505737e-02 -2.279385179281234741e-01 -2.151515036821365356e-01 3.058763742446899414e-01 -1.490284800529479980e-01 1.166871041059494019e-01 -1.636058688163757324e-01 -2.694080770015716553e-01 -3.246141672134399414e-01 -1.763863712549209595e-01 -4.225894063711166382e-02 -1.524222046136856079e-01 1.881636232137680054e-01 5.805190652608871460e-02 -1.634493023157119751e-01 4.461886361241340637e-02 2.423723693937063217e-03 2.525270283222198486e-01 -1.224315911531448364e-01 -6.757293641567230225e-02 -4.473850876092910767e-02 -3.054635412991046906e-02 -1.432993113994598389e-01 -2.616459429264068604e-01 2.587818726897239685e-02 -6.963790208101272583e-02 -5.996708199381828308e-02 -4.214870557188987732e-02 3.614897131919860840e-01 -3.324839472770690918e-01 2.734764292836189270e-02
-3.126731514930725098e-02 -2.410037368535995483e-01 -1.332625299692153931e-01 -3.446925878524780273e-01 -4.844793677330017090e-02 3.292987644672393799e-01 2.420732676982879639e-01 -1.767833083868026733e-01 -9.035500138998031616e-02 -1.679634302854537964e-01 -3.673937320709228516e-01 5.832523852586746216e-02 -1.633078306913375854e-01 -2.968048453330993652e-01 1.184855625033378601e-01 -1.574380695819854736e-01 -1.758982986211776733e-02 1.225965023040771484e-01 3.396540135145187378e-02 3.271459415555000305e-02 -9.761066734790802002e-02 -2.603542208671569824e-01 -2.118302285671234131e-01 -1.853697597980499268e-01 -1.021432951092720032e-01 -1.050812900066375732e-01 -3.200665861368179321e-02 -4.051610827445983887e-02 -2.024504393339157104e-01 1.304203867912292480e-01 -8.877310156822204590e-02 -1.061137020587921143e-01
1.309026628732681274e-01 3.652938082814216614e-02 1.080542206764221191e-01 -2.854855060577392578e-01 -1.855885982513427734e-01 1.379535794258117676e-01 1.148577183485031128e-01 5.643890704959630966e-03 1.953890323638916016e-01 -4.274493753910064697e-01 -1.473228563554584980e-03 4.549095407128334045e-02 -2.958923280239105225e-01 6.126851588487625122e-02 2.085537761449813843e-01 2.430336363613605499e-02 4.003585316240787506e-03 -1.924700918607413769e-03 1.725735366344451904e-01 -3.566191717982292175e-02 -4.477982595562934875e-02 -2.717610001564025879e-01 -1.328840479254722595e-02 -1.052839607000350952e-01 -2.255664616823196411e-01 -2.751264572143554688e-01 -2.550056874752044678e-01 1.934714168310165405e-01 -1.217269226908683777e-01 2.161508947610855103e-01 2.761006914079189301e-02 2.318889200687408447e-01
-1.525104939937591553e-01 1.007919292896986008e-02 -2.533624470233917236e-01 -1.656703352928161621e-01 2.043327130377292633e-02 -1.375516355037689209e-01 3.179832994937896729e-01 -5.492502450942993164e-02 -2.774924039840698242e-01 -4.068105518817901611e-01 -1.271861791610717773e-01 1.153133288025856018e-01 -1.066436991095542908e-01 2.851351797580718994e-01 -1.919345110654830933e-01 -1.476339250802993774e-01 -1.294087469577789307e-01 1.741655021905899048e-01 2.665848731994628906e-01 8.393857628107070923e-02 8.216565102338790894e-02 -2.377492338418960571e-01 -1.116554513573646545e-01 -3.376124799251556396e-02 -1.758414208889007568e-01 6.420483440160751343e-02 -3.255234658718109131e-02 3.136395011097192764e-03 5.002507567405700684e-02 3.109189867973327637e-01 -2.312162704765796661e-02 1.886505447328090668e-02
1.073782220482826233e-01 -3.478943705558776855e-01 -1.620061993598937988e-01 -9.908977895975112915e-02 2.021723836660385132e-01 1.202148348093032837e-01 2.064491212368011475e-01 -9.332705289125442505e-02 1.432861685752868652e-01 -9.231644868850708008e-02 -8.476763218641281128e-02 8.802471309900283813e-02 -1.582978069782257080e-01 -4.830591008067131042e-02 3.083260171115398407e-02 4.568253085017204285e-02 1.168096214532852173e-01 1.125226616859436035e-01 3.907303810119628906e-01 1.041475869715213776e-02 3.154827654361724854e-01 -2.706248164176940918e-01 -1.307651251554489136e-01 3.301231861114501953e-01 -1.713019311428070068e-01 1.511922627687454224e-01 -6.628795713186264038e-02 -3.229052945971488953e-02 3.727401793003082275e-02 1.521782018244266510e-02 2.011674642562866211e-01 2.695178389549255371e-01
1.009102761745452881e-01 1.149485483765602112e-01 -7.142703980207443237e-02 -3.837342932820320129e-02 2.691158354282379150e-01 2.397803664207458496e-01 -2.089652791619300842e-02 7.929112017154693604e-02 1.577533334493637085e-01 -2.820945382118225098e-01 -2.614446580410003662e-01 9.482751786708831787e-02 1.859271153807640076e-02 1.734787970781326294e-01 1.849674731492996216e-01 -1.143554896116256714e-01 -6.818628311157226562e-02 1.779748499393463135e-01 2.052914164960384369e-02 -2.148792743682861328e-01 -2.907157242298126221e-01 -2.182769328355789185e-01 -9.915756434202194214e-02 -1.291596144437789917e-01 -2.630973756313323975e-01 9.035718441009521484e-02 -3.501463681459426880e-02 -2.884381711483001709e-01 -1.660233438014984131e-01 1.843936443328857422e-01 8.984929323196411133e-02 3.175053298473358154e-01
-8.296135812997817993e-02 -9.338559955358505249e-02 -9.376034885644912720e-02 -2.246365845203399658e-01 -1.275369226932525635e-01 -1.055713146924972534e-01 6.857521831989288330e-02 -1.739123463630676270e-01 7.683902233839035034e-02 -1.911976486444473267e-01 -2.734968662261962891e-01 1.245958451181650162e-02 1.520656049251556396e-01 9.412807971239089966e-02 1.741490215063095093e-01 -5.889789015054702759e-02 1.964909397065639496e-02 3.051133751869201660e-01 1.855022758245468140e-01 3.353974595665931702e-02 -7.050575315952301025e-02 -4.098769724369049072e-01 4.260498657822608948e-02 -1.825704872608184814e-01 -2.813145220279693604e-01 1.356210708618164062e-01 -2.325285077095031738e-01 -2.706966102123260498e-01 2.061792612075805664e-01 4.209309816360473633e-02 7.574778050184249878e-02 2.599181234836578369e-01
-4.010401666164398193e-03 -1.121204625815153122e-02 -1.502795368432998657e-01 -4.532186388969421387e-01 2.619768381118774414e-01 1.861683577299118042e-01 2.673015296459197998e-01 -9.722611308097839355e-02 6.439212709665298462e-02 -2.255649119615554810e-01 -1.151271387934684753e-01 1.427615433931350708e-01 6.845883280038833618e-02 -1.237318068742752075e-01 3.063844740390777588e-01 -8.863954246044158936e-02 2.388358563184738159e-01 1.776205450296401978e-01 1.352267265319824219e-01 -1.224003136157989502e-01 1.330193132162094116e-01 -2.109238356351852417e-01 3.931805491447448730e-02 8.342943340539932251e-02 -1.209865207783877850e-03 -4.325594380497932434e-02 -1.943896412849426270e-01 -2.769328467547893524e-02 1.553517132997512817e-01 -1.612478792667388916e-01 -3.038839399814605713e-01 -4.279825463891029358e-02
1.752968877553939819e-01 -1.731393635272979736e-01 -1.308251172304153442e-01 -1.294896453619003296e-01 1.620432585477828979e-01 -1.166211161762475967e-02 1.410930156707763672e-01 -1.646229624748229980e-01 9.315730631351470947e-02 -3.319993317127227783e-01 -5.002629384398460388e-02 2.306352853775024414e-01 -3.155909106135368347e-02 -1.379004418849945068e-01 -2.245731949806213379e-01 -3.273834660649299622e-02 1.000372767448425293e-01 6.811976898461580276e-03 -5.318427458405494690e-02 -4.017207026481628418e-02 -1.389206200838088989e-01 -5.280559062957763672e-01 -3.683076798915863037e-02 -2.310859411954879761e-01 -5.091569572687149048e-02 1.206155773252248764e-02 -1.787670329213142395e-02 -3.349551260471343994e-01 2.199122160673141479e-01 1.637941300868988037e-01 -5.086611583828926086e-02 1.595913767814636230e-01
1.894498318433761597e-01 -4.254345223307609558e-02 2.463459521532058716e-01 -2.680890858173370361e-01 6.042523682117462158e-02 -8.055026084184646606e-02 -1.416170001029968262e-01 -3.900118470191955566e-01 -4.289650917053222656e-02 -3.624162971973419189e-01 -1.101139485836029053e-01 2.335384339094161987e-01 -3.696478158235549927e-02 6.579300016164779663e-02 1.063070520758628845e-01 1.021130457520484924e-01 1.707185655832290649e-01 2.764035202562808990e-02 -1.565755456686019897e-01 1.554930657148361206e-01 2.298149338457733393e-04 -2.893648147583007812e-01 -2.086982727050781250e-01 6.752400100231170654e-02 -1.775989234447479248e-01 -4.066209774464368820e-03 -2.667164802551269531e-01 -7.220838218927383423e-02 5.434104055166244507e-02 1.092667132616043091e-01 2.079939842224121094e-01 2.089248150587081909e-01
-1.503426134586334229e-01 9.852407127618789673e-02 -5.060144886374473572e-02 -1.691676080226898193e-01 1.167925074696540833e-01 -2.222677171230316162e-01 1.598606258630752563e-01 -1.822417974472045898e-01 -1.187633872032165527e-01 -3.729561269283294678e-01 -2.133363783359527588e-01 2.418285980820655823e-02 1.308913528919219971e-02 3.480368177406489849e-04 -2.803882062435150146e-01 -1.468559354543685913e-01 2.830326370894908905e-02 2.388381361961364746e-01 3.427094817161560059e-01 2.173852771520614624e-01 8.054606616497039795e-02 -1.449924111366271973e-01 -1.717612892389297485e-01 -7.029952853918075562e-02 -3.440890312194824219e-01 -7.854381948709487915e-02 1.779253184795379639e-01 -1.041977778077125549e-01 8.259793370962142944e-02 2.013868838548660278e-01 -1.022026166319847107e-01 -7.507580518722534180e-02
1.205062717199325562e-01 -1.232111379504203796e-01 -2.616010904312133789e-01 -2.811137437820434570e-01 1.209212988615036011e-01 3.549683988094329834e-01 9.825737029314041138e-02 -1.529552489519119263e-01 -2.287405543029308319e-02 -2.738035023212432861e-01 -2.799822390079498291e-01 2.330999076366424561e-02 -1.501699239015579224e-01 -7.643611729145050049e-02 1.639479547739028931e-01 -3.492166399955749512e-01 -5.071388930082321167e-02 3.709828108549118042e-02 -1.312701962888240814e-02 1.909445971250534058e-01 6.472872942686080933e-02 -1.824011057615280151e-01 -2.255105227231979370e-01 -1.422418206930160522e-01 1.325870305299758911e-01 5.659115687012672424e-02 -3.384498357772827148e-01 -2.182411029934883118e-02 -1.397347263991832733e-02 1.089321449398994446e-01 3.049060143530368805e-02 -1.399550586938858032e-01
-8.094561053439974785e-04 -1.678616255521774292e-01 3.956944867968559265e-02 -3.431042134761810303e-01 -7.244820892810821533e-02 3.080315887928009033e-01 -6.761310249567031860e-02 1.368046402931213379e-01 -6.849396973848342896e-02 -3.861837089061737061e-01 8.809041976928710938e-02 1.802127808332443237e-01 -2.984326779842376709e-01 4.312527924776077271e-02 3.296956419944763184e-02 6.575700640678405762e-02 -1.509394794702529907e-01 1.340013742446899414e-01 2.618632977828383446e-03 5.648048967123031616e-02 6.345025449991226196e-02 -3.588489592075347900e-01 -7.466909009963274002e-04 5.161605775356292725e-02 -2.149401605129241943e-01 -8.198897540569305420e-02 -1.857785880565643311e-01 1.738874055445194244e-02 -3.003071844577789307e-01 -6.295301485806703568e-03 -1.465907096862792969e-01 2.446793466806411743e-01
-4.774778708815574646e-02 -1.299186795949935913e-01 2.616775967180728912e-02 -1.053720712661743164e-01 -1.289959698915481567e-01 3.059463500976562500e-01 6.812694668769836426e-02 -2.252468764781951904e-01 3.636728972196578979e-02 -2.750035226345062256e-01 6.243083626031875610e-02 -8.406194299459457397e-02 -6.713697314262390137e-02 3.557264208793640137e-01 1.106397062540054321e-01 6.684663146734237671e-02 -2.308072298765182495e-01 1.793069243431091309e-01 1.637381613254547119e-01 -6.333865225315093994e-02 2.261273860931396484e-01 -3.359601795673370361e-01 -2.692884504795074463e-01 -2.768712351098656654e-03 -1.902361363172531128e-01 -2.695136368274688721e-01 1.720820367336273193e-02 -1.579740643501281738e-01 1.055174171924591064e-01 -1.424528360366821289e-01 1.379843205213546753e-01 1.744810938835144043e-01
-1.514067500829696655e-01 9.757697582244873047e-02 -6.195725500583648682e-02 -2.341819703578948975e-01 1.813695281744003296e-01 8.371192216873168945e-02 -1.741743087768554688e-01 -2.602725625038146973e-01 2.216100990772247314e-01 -4.166921973228454590e-01 -8.304332196712493896e-02 6.882756948471069336e-02 -1.759707480669021606e-01 1.060480475425720215e-01 4.677420854568481445e-02 1.483046561479568481e-01 -7.062557339668273926e-02 -5.534927546977996826e-02 1.306618303060531616e-01 8.058123290538787842e-02 1.014864370226860046e-01 -4.228814542293548584e-01 -1.051457598805427551e-01 -2.068069577217102051e-01 -1.482642441987991333e-01 -8.533367514610290527e-02 1.988955736160278320e-01 2.661037445068359375e-01 6.024581566452980042e-02 -1.738124936819076538e-01 1.431009024381637573e-01 3.999428823590278625e-02
-4.268360882997512817e-02 2.908675186336040497e-02 4.555376619100570679e-02 -3.602893054485321045e-01 3.588376641273498535e-01 4.219818860292434692e-02 1.515202671289443970e-01 7.276025414466857910e-02 -1.492459909059107304e-03 -4.378325343132019043e-01 -9.816694259643554688e-02 1.008703559637069702e-01 1.148652099072933197e-02 -3.796585951931774616e-05 1.536609679460525513e-01 1.693664491176605225e-01 -6.099125370383262634e-02 8.478566072881221771e-03 -2.159145772457122803e-01 -1.398008782416582108e-03 2.866102159023284912e-01 -1.794780492782592773e-01 4.944441467523574829e-02 1.518473476171493530e-01 -2.430040538311004639e-01 -1.763412356376647949e-01 8.554843813180923462e-02 -1.831354498863220215e-01 1.753464639186859131e-01 2.950324714183807373e-01 -8.726605214178562164e-03 5.972636118531227112e-02
-5.518745258450508118e-02 3.562228754162788391e-02 3.150940835475921631e-01 -5.946689052507281303e-04 2.315336316823959351e-01 3.094136118888854980e-01 -2.296701818704605103e-02 -1.090387329459190369e-01 -3.375679552555084229e-01 -4.177231341600418091e-02 -2.823587954044342041e-01 8.211702853441238403e-02 -9.563528001308441162e-02 -2.326801652088761330e-03 3.485201299190521240e-02 -3.688759803771972656e-01 -1.724389940500259399e-02 1.533973366022109985e-01 3.143000602722167969e-01 -2.102432399988174438e-01 1.060424074530601501e-01 -2.545773983001708984e-01 -1.834785193204879761e-02 -7.006510347127914429e-02 -5.885682627558708191e-02 -2.297800928354263306e-01 2.373706921935081482e-02 1.012603472918272018e-02 -5.437432974576950073e-02 1.522787660360336304e-01 1.587824970483779907e-01 1.721495538949966431e-01
-1.028255373239517212e-01 2.340623410418629646e-03 -1.843214482069015503e-01 -2.943726815283298492e-02 -4.466591344680637121e-04 -3.896868228912353516e-02 1.910017132759094238e-01 -8.242347091436386108e-02 9.876412153244018555e-02 -4.276622831821441650e-01 -1.561726480722427368e-01 1.298799812793731689e-01 -2.235200405120849609e-01 9.527569264173507690e-02 1.681115776300430298e-01 -6.374703347682952881e-02 1.716542690992355347e-01 -2.110698670148849487e-01 2.330922484397888184e-01 8.941160887479782104e-02 2.701528370380401611e-02 -4.978962540626525879e-01 6.459882855415344238e-02 -1.232807114720344543e-01 -1.850653290748596191e-01 -1.996393948793411255e-01 -8.020253852009773254e-03 2.867381274700164795e-01 -2.828011475503444672e-02 9.160376503132283688e-04 2.511060610413551331e-02 1.495037972927093506e-01
1.746454648673534393e-02 5.687569826841354370e-02 -3.627257049083709717e-02 -5.447523668408393860e-02 2.621480226516723633e-01 1.897084712982177734e-01 8.008974045515060425e-02 5.655040964484214783e-02 1.120283156633377075e-01 -3.161248862743377686e-01 -3.519110381603240967e-01 3.642712831497192383e-01 -8.150333166122436523e-02 2.511876225471496582e-01 -1.119364649057388306e-01 1.409761309623718262e-01 2.588749397546052933e-03 -9.265068918466567993e-03 8.607300370931625366e-02 1.026336401700973511e-01 3.602883219718933105e-01 -5.811614915728569031e-02 -2.766412198543548584e-01 -5.452753230929374695e-02 -2.191016376018524170e-01 5.772740021347999573e-02 -2.215067623183131218e-03 7.328700274229049683e-02 2.223696708679199219e-01 -1.789365708827972412e-01 7.775016874074935913e-02 -1.781636625528335571e-01
-2.649470269680023193e-01 -1.593155711889266968e-01 2.559367753565311432e-02 -3.848031163215637207e-02 1.895396858453750610e-01 2.794657051563262939e-01 4.439480975270271301e-02 -2.096980065107345581e-02 2.322802096605300903e-01 -3.424917757511138916e-01 -1.672937348484992981e-02 -1.516563631594181061e-02 1.029881462454795837e-01 3.055600821971893311e-01 1.084437146782875061e-01 2.628438919782638550e-02 -9.956760704517364502e-02 1.643769443035125732e-01 3.797898590564727783e-01 -2.291000336408615112e-01 8.096363395452499390e-02 -2.082527577877044678e-01 -2.209607698023319244e-02 3.468073531985282898e-02 -9.964054077863693237e-02 -1.429462730884552002e-01 3.029984533786773682e-01 1.287467479705810547e-01 -1.547491997480392456e-01 -2.524880878627300262e-02 1.229598522186279297e-01 1.842130869626998901e-01
1.360065191984176636e-01 -1.793307214975357056e-01 7.558911293745040894e-02 -1.680942811071872711e-02 3.577257394790649414e-01 2.889920026063919067e-02 -4.599023610353469849e-03 -2.482531368732452393e-01 3.212963417172431946e-02 -2.041350901126861572e-01 -6.215320527553558350e-02 2.296047955751419067e-01 -1.655279248952865601e-01 3.531081601977348328e-02 1.130171418190002441e-01 2.470422834157943726e-01 6.720779091119766235e-02 2.255654036998748779e-01 4.336937069892883301e-01 -1.135136932134628296e-01 2.684587240219116211e-01 4.121023416519165039e-02 4.434188362210988998e-03 1.058392375707626343e-01 7.469904422760009766e-02 1.661784574389457703e-02 -2.150884866714477539e-01 1.733681745827198029e-02 4.730642586946487427e-02 6.584721058607101440e-02 -2.601576149463653564e-01 2.883076369762420654e-01
6.871262937784194946e-02 4.436377435922622681e-02 -1.141516398638486862e-02 -3.341559767723083496e-01 3.460071682929992676e-01 9.894259274005889893e-02 1.894516348838806152e-01 -4.941126704216003418e-02 4.248218610882759094e-02 -3.418944776058197021e-01 -4.955073073506355286e-02 2.205234766006469727e-01 1.662527173757553101e-01 -8.763243257999420166e-02 2.133653610944747925e-01 -1.678294986486434937e-01 3.508209884166717529e-01 1.396547555923461914e-01 2.341382801532745361e-01 -1.150833442807197571e-02 1.483790576457977295e-01 -1.307006776332855225e-01 6.643269956111907959e-02 2.396723926067352295e-01 8.190864324569702148e-02 1.429102569818496704e-01 -1.446206420660018921e-01 -2.104085385799407959e-01 1.214917153120040894e-01 -7.776928134262561798e-03 -1.585979461669921875e-01 -6.404825299978256226e-02
1.642306521534919739e-02 -1.014415919780731201e-01 1.025695651769638062e-01 -3.238853216171264648e-01 7.679441012442111969e-03 3.597107157111167908e-02 8.335657417774200439e-02 6.958924978971481323e-02 -4.174083843827247620e-02 -4.864329099655151367e-01 9.692659229040145874e-02 2.068244516849517822e-01 2.254800312221050262e-02 -4.149641841650009155e-02 1.872830092906951904e-01 -2.715280950069427490e-01 -5.407096073031425476e-02 1.489244550466537476e-01 -1.050631795078516006e-02 -3.800235986709594727e-01 -1.394264549016952515e-01 -4.281168878078460693e-01 3.035133332014083862e-02 -3.366691619157791138e-02 -1.625563055276870728e-01 9.156031906604766846e-02 7.746180146932601929e-02 5.610201880335807800e-02 1.612637042999267578e-01 1.964020542800426483e-02 1.193824484944343567e-01 1.738507673144340515e-02
1.434166878461837769e-01 2.324134670197963715e-02 3.153657540678977966e-02 -5.049909949302673340e-01 2.441670149564743042e-01 -2.175277322530746460e-01 9.306125342845916748e-02 -1.117719188332557678e-01 1.817760616540908813e-01 -5.321454256772994995e-02 -4.004088938236236572e-01 5.831677466630935669e-03 3.921439126133918762e-02 -9.328445792198181152e-02 9.065137058496475220e-02 -7.370048761367797852e-02 1.403141617774963379e-01 4.906898736953735352e-02 1.828444004058837891e-01 -3.237248957157135010e-02 1.586719453334808350e-01 -1.668704003095626831e-01 1.721065677702426910e-02 -1.126783434301614761e-02 2.033607661724090576e-02 -1.227563768625259399e-01 -1.772736907005310059e-01 -3.288789093494415283e-01 -1.349081844091415405e-01 2.787199020385742188e-01 -1.100287735462188721e-01 3.980224207043647766e-02
-2.113613635301589966e-01 -3.933060169219970703e-02 -9.131452441215515137e-02 -2.630426883697509766e-01 2.235990017652511597e-02 2.450755536556243896e-01 1.188287287950515747e-01 6.824189331382513046e-03 1.196408867835998535e-01 -1.715239137411117554e-01 -7.442527264356613159e-02 1.326712518930435181e-01 -3.854592740535736084e-01 -1.781651079654693604e-01 2.451942414045333862e-01 7.866082340478897095e-02 8.250263333320617676e-02 2.177587747573852539e-01 1.125252768397331238e-01 7.632623612880706787e-02 3.434087634086608887e-01 -2.558915019035339355e-01 4.502867534756660461e-02 -3.414585441350936890e-02 -1.143637858331203461e-02 -1.956125954166054726e-03 -3.198657929897308350e-01 -1.790665090084075928e-01 -2.258857190608978271e-01 1.579598039388656616e-01 1.166210398077964783e-01 -6.789647787809371948e-02
-1.829840242862701416e-01 3.643842041492462158e-02 -6.516424566507339478e-02 -1.806853413581848145e-01 2.932392805814743042e-02 -1.098829060792922974e-01 -1.854248046875000000e-01 -1.883105337619781494e-01 2.954555451869964600e-01 -3.173903226852416992e-01 -1.506152451038360596e-01 -3.251866996288299561e-02 -2.950266003608703613e-01 1.285768449306488037e-01 -2.228992246091365814e-02 1.555246561765670776e-01 3.823745995759963989e-02 5.519406870007514954e-02 1.994413435459136963e-01 1.715483516454696655e-01 2.573470175266265869e-01 -2.918836176395416260e-01 7.272508461028337479e-03 -3.730224370956420898e-01 -9.186765551567077637e-02 -7.776286918669939041e-03 -2.130741328001022339e-01 3.749463334679603577e-02 -3.205075114965438843e-02 1.095435395836830139e-01 2.085101902484893799e-01 -1.712927669286727905e-01
1.637588441371917725e-01 -1.137766167521476746e-01 1.704200357198715210e-01 -8.781668543815612793e-02 1.784780770540237427e-01 -1.036425009369850159e-01 6.495065987110137939e-02 -2.165854424238204956e-01 -5.649615079164505005e-02 -3.262763619422912598e-01 -9.809018671512603760e-02 1.530104428529739380e-01 -1.589744687080383301e-01 2.480116188526153564e-01 7.893005013465881348e-02 8.372305333614349365e-02 2.118343301117420197e-02 1.131266579031944275e-01 2.524079680442810059e-01 4.711789079010486603e-03 2.690097689628601074e-01 -1.472602039575576782e-01 5.167491734027862549e-02 1.329901516437530518e-01 8.266598731279373169e-02 -2.700704894959926605e-02 -1.140825971961021423e-01 -1.790632605552673340e-01 2.033497095108032227e-01 -8.128129690885543823e-02 -3.708983361721038818e-01 3.968668282032012939e-01
1.246364489197731018e-01 -4.325681366026401520e-03 -9.802953153848648071e-02 -1.290693432092666626e-01 -9.049199521541595459e-02 1.683570742607116699e-01 1.365385502576828003e-01 1.491431146860122681e-02 2.617983520030975342e-01 -2.672833204269409180e-01 -8.101338893175125122e-02 4.920835793018341064e-02 -1.982663273811340332e-01 1.019132435321807861e-01 2.151259928941726685e-01 -1.562534123659133911e-01 1.224371194839477539e-01 1.621020734310150146e-01 -1.341891288757324219e-02 1.357965320348739624e-01 -2.680277824401855469e-02 -4.402166903018951416e-01 -6.715271621942520142e-02 -7.928763516247272491e-03 -7.499451190233230591e-02 -4.135484695434570312e-01 -8.087492734193801880e-02 2.548312544822692871e-01 3.638041019439697266e-02 2.673050165176391602e-01 8.593616075813770294e-03 2.312593162059783936e-01
-8.765965700149536133e-02 -2.973029017448425293e-01 6.852030009031295776e-02 -2.414391040802001953e-01 1.718955188989639282e-01 9.563780575990676880e-02 -7.051478140056133270e-03 -5.493453517556190491e-02 1.582978963851928711e-01 -6.364936232566833496e-01 -1.386740952730178833e-01 5.278394743800163269e-02 9.994006901979446411e-02 7.092491537332534790e-02 8.973649702966213226e-03 -1.058435291051864624e-01 -5.588278546929359436e-02 3.674648329615592957e-02 -1.717597693204879761e-01 -1.556313931941986084e-01 6.552053242921829224e-02 -1.825402826070785522e-01 -6.011270359158515930e-02 -1.441889703273773193e-01 -3.311737673357129097e-03 1.796543151140213013e-01 9.369657188653945923e-02 -3.368461132049560547e-01 -7.667750865221023560e-02 1.667550653219223022e-01 -1.803348772227764130e-02 1.091758608818054199e-01
4.922600090503692627e-02 -3.801745548844337463e-02 2.177066653966903687e-01 -2.522617578506469727e-01 2.635898292064666748e-01 1.825340092182159424e-01 -4.913233965635299683e-02 -3.299062550067901611e-01 -2.033301740884780884e-01 -2.562618851661682129e-01 1.131998375058174133e-01 1.794805005192756653e-02 7.961425930261611938e-02 2.668079733848571777e-01 2.092387676239013672e-01 2.611682005226612091e-02 1.223948597908020020e-01 1.973803341388702393e-01 1.490944921970367432e-01 -2.398344874382019043e-01 1.010812371969223022e-01 -2.983278036117553711e-01 3.603795543313026428e-02 3.157753963023424149e-03 -1.115162149071693420e-01 -1.162706837058067322e-01 8.785793185234069824e-02 2.724247872829437256e-01 1.211665496230125427e-01 2.445457130670547485e-01 -3.531233221292495728e-02 -1.052454710006713867e-01
4.458360373973846436e-02 1.634116619825363159e-01 -2.810682058334350586e-01 -2.642886340618133545e-01 2.731254398822784424e-01 -1.693969815969467163e-01 1.939342767000198364e-01 -2.002919279038906097e-02 -3.724227845668792725e-01 -3.824797272682189941e-01 -4.839527979493141174e-02 1.022029370069503784e-01 -9.020387381315231323e-02 1.190393269062042236e-01 -4.166832566261291504e-02 -2.010743468999862671e-01 -5.063843727111816406e-02 8.114107698202133179e-02 2.896417379379272461e-01 -4.037572536617517471e-03 -4.999632388353347778e-02 -1.441974639892578125e-01 -1.101566255092620850e-01 -1.935111880302429199e-01 -3.400880098342895508e-02 -1.619875617325305939e-02 -2.924011833965778351e-02 -1.600445508956909180e-01 -9.382269345223903656e-03 2.965498268604278564e-01 -1.773414313793182373e-01 7.487932592630386353e-02
6.917273253202438354e-02 1.523181945085525513e-01 1.419733017683029175e-01 -4.867854416370391846e-01 3.032641112804412842e-01 -3.908052295446395874e-02 -9.353803843259811401e-02 2.314312011003494263e-02 9.278701990842819214e-02 -1.798095703125000000e-01 -1.629416346549987793e-01 -4.740156233310699463e-02 7.694318890571594238e-02 -7.203814387321472168e-02 3.226511180400848389e-02 -1.153116226196289062e-01 1.568454205989837646e-01 1.037289202213287354e-01 9.485039860010147095e-02 -1.795915514230728149e-01 3.568024337291717529e-01 -2.148530781269073486e-01 -1.185460016131401062e-01 -6.329977512359619141e-02 5.325377359986305237e-02 8.138087391853332520e-02 -1.105422824621200562e-01 -8.210644125938415527e-02 -1.349790394306182861e-01 3.923217058181762695e-01 -1.055754721164703369e-01 1.925869137048721313e-01
2.131774090230464935e-02 4.024907201528549194e-02 9.623221307992935181e-02 -3.914884030818939209e-01 1.555887460708618164e-01 1.150033846497535706e-01 1.145565360784530640e-01 2.182416319847106934e-01 1.542042195796966553e-01 -2.592024207115173340e-01 -1.670717447996139526e-01 2.074289321899414062e-02 -1.816679835319519043e-01 1.963904947042465210e-01 2.280758768320083618e-01 6.253116577863693237e-02 -2.822432667016983032e-02 2.554607391357421875e-01 3.431485295295715332e-01 1.364598125219345093e-01 -1.190985292196273804e-01 -3.189201354980468750e-01 4.105748981237411499e-02 1.177071407437324524e-01 2.006475925445556641e-01 1.907489895820617676e-01 -2.054120451211929321e-01 -4.233975335955619812e-02 7.403723150491714478e-02 -6.193008646368980408e-02 1.630673110485076904e-01 1.743275788612663746e-03
-7.367567718029022217e-02 -3.399332240223884583e-02 -9.017183631658554077e-02 -2.331410050392150879e-01 4.065013527870178223e-01 -6.214528158307075500e-02 1.928706020116806030e-01 -1.519299298524856567e-01 -2.603001296520233154e-01 -2.438760250806808472e-01 -8.630366623401641846e-02 6.032901257276535034e-02 -9.525377303361892700e-02 1.073808968067169189e-01 6.310073658823966980e-03 -1.645742356777191162e-01 -7.102572172880172729e-02 -1.341215670108795166e-01 2.769010365009307861e-01 -1.158521920442581177e-01 -5.403515323996543884e-02 -1.812564283609390259e-01 2.663784287869930267e-02 -2.983117401599884033e-01 -1.182431206107139587e-01 -8.642446994781494141e-02 -2.280102297663688660e-02 4.310502670705318451e-03 -6.188642606139183044e-02 4.213337898254394531e-01 -2.695709764957427979e-01 2.972354367375373840e-02
-2.026868313550949097e-01 -2.767638564109802246e-01 1.833087950944900513e-02 -5.934218689799308777e-02 1.076047867536544800e-01 -1.453351881355047226e-02 9.745673090219497681e-02 -1.848263442516326904e-01 1.788400709629058838e-01 -2.936486601829528809e-01 -1.053346022963523865e-01 1.107175350189208984e-01 1.977640390396118164e-01 1.307374835014343262e-01 1.217954233288764954e-01 -4.262907430529594421e-03 5.118700861930847168e-02 2.428848147392272949e-01 6.981967389583587646e-02 -1.483778655529022217e-01 3.735188022255897522e-02 -3.343771398067474365e-01 3.510659560561180115e-02 -1.012446805834770203e-01 5.351943522691726685e-02 -1.386823058128356934e-01 4.033996760845184326e-01 -2.317978143692016602e-01 7.276188582181930542e-02 3.520302772521972656e-01 1.617230623960494995e-01 -5.717096850275993347e-02
7.483825087547302246e-02 -2.803714275360107422e-01 -7.246891409158706665e-02 -3.850823966786265373e-03 3.883818089962005615e-01 -6.018403917551040649e-02 -1.241182629019021988e-02 -7.985094189643859863e-02 7.944762706756591797e-02 -5.279012322425842285e-01 -1.841272562742233276e-01 1.437617987394332886e-01 3.976630792021751404e-02 -6.341022090055048466e-04 1.894197613000869751e-01 -1.932023465633392334e-01 -1.335141956806182861e-01 6.436177343130111694e-02 -1.492550671100616455e-01 -9.980854578316211700e-03 2.842351198196411133e-01 -2.106598317623138428e-01 2.307864092290401459e-02 5.895535647869110107e-02 3.498622216284275055e-03 -1.309193819761276245e-01 8.693458884954452515e-02 -3.552512228488922119e-01 -4.151871055364608765e-02 6.482293456792831421e-02 -3.367345407605171204e-02 6.072408705949783325e-02
-1.861780583858489990e-01 -5.681418813765048981e-03 -1.401605643332004547e-02 -3.455204069614410400e-01 7.629717886447906494e-02 1.854807734489440918e-01 2.105452492833137512e-02 -1.459234021604061127e-02 1.132061779499053955e-01 -2.388125658035278320e-01 -3.176825046539306641e-01 5.700698122382164001e-02 -1.525619328022003174e-01 -2.767000496387481689e-01 2.178610414266586304e-01 -1.138114929199218750e-01 2.789657115936279297e-01 -1.609956026077270508e-01 1.490574479103088379e-01 -1.705736070871353149e-01 1.206930950284004211e-01 -1.716684401035308838e-01 -2.504743449389934540e-02 1.240431368350982666e-01 -2.056526839733123779e-01 -1.591790467500686646e-01 -2.590970695018768311e-01 8.378908038139343262e-02 -9.162945300340652466e-02 3.429064899682998657e-02 1.675615310668945312e-01 2.757410109043121338e-01
-5.789885297417640686e-02 -8.633034676313400269e-02 -3.962609916925430298e-03 -1.179201453924179077e-01 3.091792762279510498e-01 1.044632941484451294e-01 2.587828040122985840e-02 -1.256360411643981934e-01 1.171199306845664978e-01 -5.165563225746154785e-01 -1.019554510712623596e-01 6.849519908428192139e-02 2.111555337905883789e-01 -1.007371619343757629e-01 -3.920667991042137146e-02 9.201832115650177002e-02 -4.640727490186691284e-02 2.088449746370315552e-01 -2.450479418039321899e-01 -8.498887531459331512e-03 1.895705908536911011e-01 -2.862332165241241455e-01 -6.606569979339838028e-03 -1.653301417827606201e-01 -2.934572473168373108e-02 -1.984131336212158203e-01 -7.557079195976257324e-02 -3.164555132389068604e-01 4.078697785735130310e-02 2.607445418834686279e-01 4.126932471990585327e-02 1.528696119785308838e-01
9.903633967041969299e-03 4.184973984956741333e-02 1.613599956035614014e-01 -6.810886412858963013e-02 7.372999098151922226e-03 2.582806907594203949e-02 -1.618515513837337494e-02 -2.370230853557586670e-01 -1.315027326345443726e-01 -2.271272689104080200e-01 -4.958274215459823608e-02 1.645834445953369141e-01 -2.135919183492660522e-01 3.565316796302795410e-01 -5.448020529001951218e-03 -1.702077984809875488e-01 -6.467456370592117310e-02 1.601467579603195190e-01 3.032527267932891846e-01 -1.655256897211074829e-01 2.698164880275726318e-01 -2.309102267026901245e-01 -3.020671606063842773e-01 4.984788969159126282e-02 -1.824170500040054321e-01 -9.199680387973785400e-02 3.349546194076538086e-01 2.572102844715118408e-02 1.821677088737487793e-01 1.914479285478591919e-01 8.301876485347747803e-02 9.891027212142944336e-02
-1.764807850122451782e-01 -5.497543141245841980e-02 -2.181009389460086823e-02 -1.094888225197792053e-01 1.635176986455917358e-01 9.432508796453475952e-02 4.668459296226501465e-02 1.109180301427841187e-01 -1.563962250947952271e-01 -3.006357252597808838e-01 1.340296268463134766e-01 1.391907185316085815e-01 7.745917141437530518e-02 4.077479243278503418e-02 3.187718987464904785e-01 -2.241828292608261108e-01 6.203898414969444275e-02 2.468101829290390015e-01 2.022494971752166748e-01 -2.600930631160736084e-01 3.547987043857574463e-01 -7.266649603843688965e-02 1.284182071685791016e-01 -1.868707239627838135e-01 -1.914857178926467896e-01 -1.604303158819675446e-02 3.660019934177398682e-01 -9.162777662277221680e-02 8.365308493375778198e-02 1.774786561727523804e-01 -6.196484342217445374e-02 -1.184505447745323181e-01
6.016368046402931213e-02 -2.892502844333648682e-01 9.092122316360473633e-02 -5.262317880988121033e-02 3.144587874412536621e-01 -9.028594940900802612e-02 -6.488233804702758789e-02 1.905557662248611450e-01 1.733580380678176880e-01 -4.108981490135192871e-01 -2.012142539024353027e-01 2.132390290498733521e-01 -2.163581997156143188e-01 3.583978628739714622e-03 -3.263777494430541992e-02 -1.773575395345687866e-01 8.248131722211837769e-02 1.462939232587814331e-01 -1.050208285450935364e-01 4.291617497801780701e-02 1.994297653436660767e-01 -3.921729922294616699e-01 -6.064823642373085022e-02 1.814329922199249268e-01 -8.915005624294281006e-02 -1.519196182489395142e-01 6.231994554400444031e-02 -1.896310448646545410e-01 -1.911857575178146362e-01 -2.368160150945186615e-02 -1.267291232943534851e-02 1.026643812656402588e-01
1.659426391124725342e-01 4.689213261008262634e-02 -7.074614614248275757e-02 -4.313581585884094238e-01 2.318635769188404083e-02 -7.170476019382476807e-02 2.275945991277694702e-01 -2.704797387123107910e-01 -9.887912124395370483e-02 -2.935854196548461914e-01 -1.855490803718566895e-01 7.458833605051040649e-02 4.671374708414077759e-02 2.331281453371047974e-01 3.898421525955200195e-01 1.146594732999801636e-01 -1.224954798817634583e-01 2.943384945392608643e-01 2.162807732820510864e-01 -7.391870487481355667e-03 3.764861822128295898e-02 -1.953190863132476807e-01 -4.373890161514282227e-02 1.143189519643783569e-01 4.403575882315635681e-02 1.505557149648666382e-01 6.580844521522521973e-02 5.863084271550178528e-02 1.396134346723556519e-01 -1.779457777738571167e-01 -6.619178503751754761e-02 -1.443417277187108994e-03
-1.051681637763977051e-01 -8.614133298397064209e-02 -3.897676616907119751e-02 -2.083510011434555054e-01 1.996109187602996826e-01 6.697122007608413696e-02 1.968199014663696289e-01 -1.601462513208389282e-01 2.690072953701019287e-01 -3.412889242172241211e-01 -2.274042963981628418e-01 2.244815416634082794e-02 2.629198729991912842e-01 -7.834772765636444092e-02 -7.569430023431777954e-02 5.943758413195610046e-02 -1.835245639085769653e-01 3.141856193542480469e-01 -2.037148177623748779e-01 -3.141278028488159180e-02 8.220344036817550659e-02 -3.323291242122650146e-01 -7.986586540937423706e-02 -1.706629991531372070e-01 -1.204315498471260071e-01 -1.599894315004348755e-01 4.914544522762298584e-03 -2.381167262792587280e-01 -1.477911137044429779e-02 2.405633181333541870e-01 1.304165720939636230e-01 5.273953452706336975e-02
-3.653531894087791443e-02 2.229482121765613556e-02 -2.804653048515319824e-01 -2.255327403545379639e-01 -1.522052846848964691e-02 2.248634248971939087e-01 2.385026365518569946e-01 -1.175906211137771606e-01 1.783600747585296631e-01 -2.775379717350006104e-01 -1.728638410568237305e-01 3.831616640090942383e-01 1.071055531501770020e-01 1.962599307298660278e-01 4.260508716106414795e-02 -2.125676907598972321e-02 2.342470884323120117e-01 1.884475648403167725e-01 8.085977286100387573e-02 1.448006629943847656e-01 2.598531842231750488e-01 -1.363233942538499832e-02 1.403827592730522156e-02 -1.215308438986539841e-02 3.846826404333114624e-02 -2.174728661775588989e-01 -1.657169163227081299e-01 2.769926935434341431e-02 5.126824975013732910e-02 -5.934583395719528198e-02 -2.732852995395660400e-01 2.560514211654663086e-01
-1.062702462077140808e-01 9.615694172680377960e-03 1.086697820574045181e-02 -1.333477348089218140e-01 6.903031468391418457e-02 3.498246520757675171e-02 -8.975384384393692017e-02 -2.937387526035308838e-01 1.281014084815979004e-01 -4.128147959709167480e-01 -1.637209057807922363e-01 1.018357574939727783e-01 -2.183958292007446289e-01 2.243607193231582642e-01 3.929699957370758057e-02 2.152317762374877930e-02 -1.096189860254526138e-02 -1.524135321378707886e-01 1.786438226699829102e-01 3.966203704476356506e-02 2.421083897352218628e-01 -4.143065214157104492e-01 -6.221908703446388245e-02 -1.904204934835433960e-01 -7.045744359493255615e-02 1.191329136490821838e-01 2.284405380487442017e-02 3.349184691905975342e-01 6.396061182022094727e-02 -8.692212402820587158e-03 2.872697412967681885e-01 2.388860844075679779e-02
-2.456077933311462402e-02 -2.153352797031402588e-01 1.091140955686569214e-01 -1.024697795510292053e-01 6.184945628046989441e-02 5.319335311651229858e-02 1.220761612057685852e-01 -6.400188803672790527e-02 -1.435593217611312866e-01 -7.492457330226898193e-02 -3.021959662437438965e-01 3.967833817005157471e-01 -3.430750668048858643e-01 2.576150298118591309e-01 -5.191411450505256653e-02 -1.012551784515380859e-02 1.471276283264160156e-01 1.859685182571411133e-01 2.359895259141921997e-01 -1.182693708688020706e-02 2.626564204692840576e-01 -9.204307198524475098e-02 -1.693968772888183594e-01 -3.091851016506552696e-03 2.108668908476829529e-02 3.115850090980529785e-01 1.773847341537475586e-01 -2.444057911634445190e-01 -1.461148560047149658e-01 -1.068276017904281616e-01 5.833911523222923279e-02 -4.274067177902907133e-04
1.478374600410461426e-01 -7.727780193090438843e-02 2.479000538587570190e-01 -1.123630031943321228e-01 1.269326806068420410e-01 1.470468789339065552e-01 2.986648976802825928e-01 -1.020994186401367188e-01 -2.007173448801040649e-01 -3.447823226451873779e-01 5.430673435330390930e-02 5.845473706722259521e-02 -2.170860022306442261e-02 3.055683970451354980e-01 -6.328816059976816177e-03 1.799841225147247314e-01 1.757438182830810547e-01 2.137678712606430054e-01 1.601926088333129883e-01 -1.781061887741088867e-01 9.188279509544372559e-02 -3.011286556720733643e-01 7.339669018983840942e-02 3.607541918754577637e-01 -1.480259932577610016e-02 3.062614053487777710e-02 -2.413107454776763916e-01 -1.358232796192169189e-01 1.203117147088050842e-01 1.538598164916038513e-02 -7.311414927244186401e-02 4.914641752839088440e-02
-9.985354542732238770e-02 8.442705869674682617e-02 -1.574076116085052490e-01 -9.098615497350692749e-02 3.571484684944152832e-01 8.204619400203227997e-03 -2.713787183165550232e-02 -2.076467499136924744e-02 -3.868828341364860535e-02 -2.322512678802013397e-02 -2.869881875813007355e-02 -1.644637137651443481e-01 1.119834929704666138e-02 3.145170509815216064e-01 1.672736853361129761e-01 -3.070140480995178223e-01 -6.517415866255760193e-03 2.173457145690917969e-01 3.212583363056182861e-01 -6.766216456890106201e-02 2.046868950128555298e-01 -3.639449179172515869e-01 -2.932905554771423340e-01 2.201046235859394073e-02 -5.316900834441184998e-02 -2.259141057729721069e-01 1.196468174457550049e-01 9.656140208244323730e-02 -6.619542092084884644e-02 2.112154066562652588e-01 6.205039843916893005e-02 1.535972058773040771e-01
2.198554947972297668e-02 5.899830907583236694e-02 -6.802355498075485229e-02 -1.681969501078128815e-02 1.734172254800796509e-01 8.269128948450088501e-02 -1.056076735258102417e-01 -2.268142402172088623e-01 -5.307772383093833923e-02 -2.469737827777862549e-01 -6.272919476032257080e-02 4.763510823249816895e-02 6.308050453662872314e-02 1.103110387921333313e-01 2.094573825597763062e-01 -1.179891303181648254e-01 9.803792089223861694e-02 2.090262174606323242e-01 2.271293699741363525e-01 -2.358767688274383545e-01 1.535319685935974121e-01 -2.634886205196380615e-01 -4.067178368568420410e-01 3.665852919220924377e-02 -3.851105272769927979e-01 -2.429458200931549072e-01 1.450102031230926514e-01 2.472081333398818970e-01 4.087631031870841980e-02 1.498862504959106445e-01 1.163967326283454895e-01 -1.447980012744665146e-02
-1.730064749717712402e-01 3.419513627886772156e-02 5.364630743861198425e-02 -1.483394205570220947e-01 1.366090178489685059e-01 4.367481917142868042e-02 -2.903191149234771729e-01 -2.647237777709960938e-01 1.125081926584243774e-01 -3.802324533462524414e-01 -3.338040038943290710e-02 2.907446026802062988e-01 -1.796060949563980103e-01 1.631132662296295166e-01 8.322980254888534546e-02 -1.430251002311706543e-01 7.385381311178207397e-02 -2.303307652473449707e-01 9.006218612194061279e-02 1.172315105795860291e-01 2.830897867679595947e-01 -2.835755050182342529e-01 -1.867484897375106812e-01 -1.236722897738218307e-02 6.126134842634201050e-02 -1.675860136747360229e-01 6.196951866149902344e-02 8.077085018157958984e-02 8.971957862377166748e-02 -7.115554809570312500e-02 3.287718296051025391e-01 2.458932995796203613e-02
-1.316708922386169434e-01 -2.804879285395145416e-02 1.525075640529394150e-02 -4.078932479023933411e-02 2.374430447816848755e-01 -5.415864288806915283e-02 9.493219666182994843e-03 -1.904782652854919434e-01 -1.193077713251113892e-01 -2.691602408885955811e-01 2.201128751039505005e-02 -1.671227514743804932e-01 -1.105355620384216309e-01 4.280057549476623535e-01 1.408587768673896790e-02 -2.503811717033386230e-01 -7.116659730672836304e-02 3.599428236484527588e-01 2.708012759685516357e-01 -9.048980474472045898e-02 1.908159554004669189e-01 -2.568032443523406982e-01 -1.860816180706024170e-01 1.918896846473217010e-02 -1.487171500921249390e-01 -2.337537556886672974e-01 1.539975702762603760e-01 9.767297655344009399e-02 1.060459539294242859e-01 1.456479281187057495e-01 1.118940114974975586e-01 4.911466315388679504e-02
-5.146416276693344116e-02 -1.327845919877290726e-02 2.208141423761844635e-02 4.959996789693832397e-02 2.365719079971313477e-01 1.312068849802017212e-01 1.239603199064731598e-02 -1.082970052957534790e-01 -6.270238757133483887e-02 -4.681264162063598633e-01 -1.323627233505249023e-01 9.773167222738265991e-02 8.251080662012100220e-02 3.951810598373413086e-01 -1.393307745456695557e-02 -8.404123038053512573e-02 3.497391939163208008e-02 3.126927912235260010e-01 3.788696527481079102e-01 -2.191598713397979736e-01 1.301894038915634155e-01 -2.589794993400573730e-02 5.718854069709777832e-02 -6.081782281398773193e-02 1.371906250715255737e-01 9.851004183292388916e-02 2.808375656604766846e-01 -4.982606321573257446e-02 2.330043762922286987e-01 -6.960609927773475647e-03 3.227518498897552490e-02 -9.145538508892059326e-02
2.478080336004495621e-03 -8.902425318956375122e-02 6.529466807842254639e-02 -3.025459945201873779e-01 -4.252206534147262573e-02 1.015553101897239685e-01 3.645106405019760132e-02 -1.505566090345382690e-01 1.350088268518447876e-01 -3.844914436340332031e-01 1.220848560333251953e-01 2.226691544055938721e-01 -2.788079977035522461e-01 1.493013352155685425e-01 -6.021066009998321533e-02 8.574353903532028198e-02 -1.383288800716400146e-01 2.409241944551467896e-01 -2.712599188089370728e-02 -6.198137998580932617e-02 3.346963599324226379e-02 -1.810182034969329834e-01 -2.891066670417785645e-01 1.510044187307357788e-01 -3.535322248935699463e-01 -2.367702275514602661e-01 -7.194783538579940796e-02 -5.426140129566192627e-02 -5.138120427727699280e-02 -1.086530610918998718e-01 -2.881145477294921875e-02 3.035339415073394775e-01
-4.069283604621887207e-01 2.776836510747671127e-03 2.528481557965278625e-02 -6.075345724821090698e-02 1.228879541158676147e-01 1.871000602841377258e-02 2.742536365985870361e-01 -8.828813582658767700e-02 -7.353678345680236816e-02 -1.732085049152374268e-01 -4.038034081459045410e-01 1.460607498884201050e-01 -3.046017885208129883e-01 2.945505082607269287e-01 -7.616017758846282959e-02 -1.579053699970245361e-01 8.207034319639205933e-02 3.687860667705535889e-01 2.004061453044414520e-02 -6.366340070962905884e-02 2.832085490226745605e-01 7.205965369939804077e-02 -1.279314160346984863e-01 -3.713738173246383667e-02 -9.788580238819122314e-02 7.496452331542968750e-02 1.199434846639633179e-01 4.483048245310783386e-02 5.341972224414348602e-03 6.115004420280456543e-03 -3.727301582694053650e-02 1.346924453973770142e-01
1.637317985296249390e-01 7.780745625495910645e-02 2.275421619415283203e-01 -1.453909873962402344e-01 1.636994332075119019e-01 1.937072873115539551e-01 -1.823598295450210571e-01 -1.416316330432891846e-01 -2.008324563503265381e-01 -2.607071101665496826e-01 -5.176607891917228699e-02 1.476103961467742920e-01 -2.636912763118743896e-01 1.349187642335891724e-01 5.152698140591382980e-03 -2.159009575843811035e-01 -4.888692125678062439e-02 1.966946125030517578e-01 1.944236606359481812e-01 -9.398628026247024536e-02 1.328085362911224365e-01 -2.795269489288330078e-01 1.368700861930847168e-01 -3.276714980602264404e-01 -6.785760074853897095e-02 -2.535662949085235596e-01 1.762149780988693237e-01 1.018784716725349426e-01 -8.946228772401809692e-02 2.102134525775909424e-01 1.821737438440322876e-01 6.436493247747421265e-02
-2.424729913473129272e-01 -6.446193903684616089e-02 2.712176442146301270e-01 -7.228887081146240234e-02 1.882217675447463989e-01 9.892839938402175903e-02 1.820608824491500854e-01 -6.720793433487415314e-03 2.571849338710308075e-02 -4.720188379287719727e-01 -2.153916209936141968e-01 -4.071851447224617004e-02 2.115286514163017273e-02 2.236556448042392731e-02 -1.492750197649002075e-01 -2.519713528454303741e-02 3.075690567493438721e-01 -1.217247545719146729e-01 -5.546059459447860718e-02 8.466042578220367432e-02 2.798601388931274414e-01 -2.774674296379089355e-01 1.039712950587272644e-01 2.924413792788982391e-02 -2.134706676006317139e-01 -1.767130494117736816e-01 1.431090012192726135e-02 -5.755985900759696960e-02 -1.317660957574844360e-01 3.155534863471984863e-01 1.864117011427879333e-02 -1.574773527681827545e-02
1.516988314688205719e-02 1.596116274595260620e-01 -1.096187010407447815e-01 -4.133958816528320312e-01 3.279047906398773193e-01 4.273289814591407776e-02 -5.281378328800201416e-02 -2.284465730190277100e-01 6.663736701011657715e-02 -1.034815516322851181e-02 -3.086286783218383789e-01 2.565727531909942627e-01 2.107323259115219116e-01 1.308839768171310425e-01 1.926589906215667725e-01 -9.332606568932533264e-03 2.367265075445175171e-01 1.996411681175231934e-01 1.328911334276199341e-01 -6.093889474868774414e-02 1.300346255302429199e-01 -9.671407192945480347e-02 -4.450715333223342896e-02 1.948304176330566406e-01 1.387442797422409058e-01 4.302770644426345825e-02 1.095696017146110535e-01 -3.147832453250885010e-01 5.987212806940078735e-02 3.885944932699203491e-02 8.733281493186950684e-02 1.851906627416610718e-01
-1.546097695827484131e-01 -7.987025380134582520e-02 -1.264138072729110718e-01 -6.996984779834747314e-02 8.067226409912109375e-02 -1.090471539646387100e-02 5.322298407554626465e-02 -1.301174610853195190e-01 1.390188038349151611e-01 -3.526493310928344727e-01 -1.501284446567296982e-02 3.352988660335540771e-01 -4.538353383541107178e-01 1.781702637672424316e-01 7.589568197727203369e-02 -5.605990812182426453e-02 -6.369192898273468018e-02 2.364416867494583130e-01 -3.945400565862655640e-02 5.972357466816902161e-03 8.750878274440765381e-02 -1.083235591650009155e-01 -9.542009234428405762e-02 -2.276749350130558014e-02 7.612841576337814331e-02 2.284927852451801300e-02 9.037246555089950562e-02 2.568994835019111633e-02 1.626726090908050537e-01 -3.848386183381080627e-02 1.088829338550567627e-01 5.234360694885253906e-01
1.502092778682708740e-01 3.839954733848571777e-02 6.332020461559295654e-02 -3.795949816703796387e-01 3.509511649608612061e-01 -5.594117939472198486e-02 -3.173745051026344299e-02 -1.668957322835922241e-01 8.829595148563385010e-02 -2.036138772964477539e-01 -1.467558443546295166e-01 2.240444272756576538e-01 -6.972640007734298706e-02 1.757577955722808838e-01 1.800700873136520386e-01 -1.298186182975769043e-01 1.911147683858871460e-01 6.175610423088073730e-02 -1.716054975986480713e-01 -6.534733623266220093e-02 3.416172862052917480e-01 -5.001468956470489502e-02 -1.202167198061943054e-01 -1.301594823598861694e-01 -1.809830069541931152e-01 5.895186215639114380e-02 -1.944105140864849091e-02 7.987517863512039185e-03 -3.535382449626922607e-01 2.311900705099105835e-01 -8.411747217178344727e-02 1.408686488866806030e-01
-2.656454406678676605e-02 -9.732187539339065552e-02 -1.970312297344207764e-01 -2.091035395860671997e-01 1.618212908506393433e-01 2.309617847204208374e-01 1.554036289453506470e-01 7.193476706743240356e-02 2.769310176372528076e-01 -3.389913141727447510e-01 -1.775641292333602905e-01 -1.151997894048690796e-01 1.390817910432815552e-01 8.432175219058990479e-02 2.689550518989562988e-01 2.581847310066223145e-01 1.041063591837882996e-01 1.933025866746902466e-01 6.401576846837997437e-02 2.063519358634948730e-01 -1.587261445820331573e-02 -2.239037752151489258e-01 -8.788970112800598145e-02 -5.219257622957229614e-02 1.360209286212921143e-01 -2.028573900461196899e-01 -1.472471505403518677e-01 -3.298886120319366455e-01 -8.295170962810516357e-02 1.385398507118225098e-01 5.453775078058242798e-02 1.471076607704162598e-01
1.938993632793426514e-01 -1.934561133384704590e-01 -1.113905385136604309e-01 7.678084075450897217e-02 1.498748827725648880e-02 2.927154004573822021e-01 2.670742869377136230e-01 -4.668701067566871643e-02 -4.918266832828521729e-02 -4.485515058040618896e-01 -2.138684317469596863e-02 3.135057687759399414e-01 1.209279336035251617e-02 1.394521743059158325e-01 1.975696980953216553e-01 1.059798076748847961e-01 1.754051074385643005e-02 1.228311583399772644e-01 -1.400012616068124771e-02 -1.518761832267045975e-02 3.789543807506561279e-01 -1.933016777038574219e-01 -1.335928142070770264e-01 9.260564297437667847e-02 1.162381321191787720e-01 -5.206695571541786194e-02 -1.526430696249008179e-01 -2.183963656425476074e-01 1.463326513767242432e-01 8.612489327788352966e-03 -2.007690072059631348e-01 -5.299718677997589111e-02
2.401886284351348877e-01 -7.937835156917572021e-02 -1.716249585151672363e-01 -2.245050072669982910e-01 2.242187708616256714e-01 -9.208521223627030849e-04 -4.264943301677703857e-02 -3.288391605019569397e-02 1.624187082052230835e-01 -3.085338771343231201e-01 -2.034739404916763306e-01 -1.296864822506904602e-02 -2.001410275697708130e-01 1.006445735692977905e-01 4.958693087100982666e-01 -1.602955162525177002e-01 2.511596083641052246e-01 1.182127669453620911e-01 7.518106698989868164e-02 1.477863490581512451e-01 3.808135911822319031e-02 -2.510606124997138977e-02 -2.347601503133773804e-01 -1.065179556608200073e-01 -1.515486538410186768e-01 -5.611226335167884827e-02 2.640016376972198486e-02 -2.017904669046401978e-01 1.821430772542953491e-01 -9.699157625436782837e-02 -1.829234957695007324e-01 -3.744976222515106201e-02
1.951791942119598389e-01 -1.348849833011627197e-01 -5.556381866335868835e-02 -1.121265888214111328e-01 3.743303716182708740e-01 -9.681162983179092407e-02 -6.041904166340827942e-02 -2.753048837184906006e-01 6.619628518819808960e-02 -2.700521647930145264e-01 -9.981759637594223022e-02 1.856857389211654663e-01 1.775251775979995728e-01 1.314004808664321899e-01 2.040094435214996338e-01 -1.018247455358505249e-01 1.084728538990020752e-01 2.415580153465270996e-01 1.844824254512786865e-01 4.209072515368461609e-02 1.118765845894813538e-01 -2.509961128234863281e-01 -1.481555495411157608e-02 -4.624200239777565002e-02 2.244533896446228027e-01 -7.788351923227310181e-02 -2.374214492738246918e-02 3.701396286487579346e-01 1.013034805655479431e-01 -4.853727668523788452e-02 -2.690620422363281250e-01 -1.173462867736816406e-01
-1.665047258138656616e-01 2.709751017391681671e-02 -8.454156666994094849e-02 -5.084268450736999512e-01 2.491801083087921143e-01 1.806838810443878174e-01 2.264390438795089722e-01 -1.269219070672988892e-01 -2.477659285068511963e-02 -1.934432983398437500e-01 -1.640004366636276245e-01 2.559092342853546143e-01 3.246432542800903320e-01 -1.062714532017707825e-01 2.229764908552169800e-01 1.452832296490669250e-02 1.111560836434364319e-01 1.779100149869918823e-01 7.952895015478134155e-02 -1.796332299709320068e-01 2.195363864302635193e-02 -2.469382137060165405e-01 2.071355469524860382e-02 -8.740726858377456665e-02 -4.273421689867973328e-02 1.116502732038497925e-01 -1.097077596932649612e-02 -1.357629895210266113e-01 5.646749213337898254e-02 5.117234960198402405e-02 -2.246737778186798096e-01 -7.402477413415908813e-02
1.876000165939331055e-01 1.389746963977813721e-01 1.329919993877410889e-01 -3.106575012207031250e-01 2.584003806114196777e-01 4.210003018379211426e-01 1.726845204830169678e-01 -2.217699736356735229e-01 1.322998553514480591e-01 -6.959053128957748413e-02 1.121288463473320007e-01 2.588475644588470459e-01 -4.222514107823371887e-02 -1.510298699140548706e-01 8.569334447383880615e-02 2.729043923318386078e-02 -1.910985819995403290e-02 8.547981828451156616e-02 1.320250481367111206e-01 -1.929302811622619629e-01 2.247832715511322021e-01 -8.997425436973571777e-02 -1.698762774467468262e-01 -1.622202247381210327e-02 -3.033764958381652832e-01 4.073873907327651978e-02 1.305730938911437988e-01 6.272251904010772705e-02 9.422011673450469971e-02 3.120542466640472412e-01 -4.112375900149345398e-02 3.139559552073478699e-02
1.561055928468704224e-01 -2.757140398025512695e-01 -9.666353464126586914e-02 3.628958761692047119e-02 8.747817575931549072e-02 1.138405352830886841e-01 1.031455621123313904e-01 -2.846578061580657959e-01 8.065596222877502441e-02 -1.336857080459594727e-01 -1.730614006519317627e-01 -1.126331463456153870e-02 -1.516239792108535767e-01 -8.871799707412719727e-02 -8.855380862951278687e-02 2.736545503139495850e-01 2.500281035900115967e-01 1.144017907790839672e-03 3.735179603099822998e-01 -1.679958403110504150e-01 1.881324648857116699e-01 -4.387871921062469482e-01 7.918177172541618347e-03 -7.191631197929382324e-02 -2.895530164241790771e-01 -1.067679002881050110e-01 -3.851439803838729858e-02 -1.271761357784271240e-01 6.409891694784164429e-02 5.887350812554359436e-02 9.083174169063568115e-02 1.284065842628479004e-01
1.073193699121475220e-01 -2.154440879821777344e-01 -1.141951531171798706e-01 -1.280212849378585815e-01 6.384969502687454224e-02 3.391821309924125671e-02 -5.740844085812568665e-02 -1.440381258726119995e-01 -2.774996161460876465e-01 -3.084569573402404785e-01 4.603772982954978943e-02 -5.186966061592102051e-02 -2.650414407253265381e-01 1.624232381582260132e-01 -6.093002483248710632e-02 -1.148359552025794983e-01 1.986000835895538330e-01 2.653476297855377197e-01 1.427855640649795532e-01 -4.851750656962394714e-02 -1.435836777091026306e-02 -1.109094321727752686e-01 1.929906904697418213e-01 -3.377540111541748047e-01 -1.674179136753082275e-01 1.448177383281290531e-03 2.684195637702941895e-01 -1.097821071743965149e-01 -1.913683265447616577e-01 3.010512590408325195e-01 2.388607412576675415e-01 3.648336743935942650e-03
8.221050351858139038e-02 1.711876690387725830e-01 -1.902884920127689838e-03 -5.237491726875305176e-01 2.022559046745300293e-01 -3.178459778428077698e-02 2.455240860581398010e-02 7.116546481847763062e-02 8.773289620876312256e-02 -1.276284903287887573e-01 -3.746996819972991943e-01 9.007980674505233765e-02 1.354418098926544189e-01 -1.156167984008789062e-01 2.446752488613128662e-01 -8.907471597194671631e-02 9.393369406461715698e-02 2.399547845125198364e-01 1.432813704013824463e-01 -6.751410663127899170e-03 2.556118071079254150e-01 -1.963246911764144897e-01 1.537778996862471104e-03 3.572459146380424500e-02 1.756287552416324615e-02 -4.303662106394767761e-02 -2.452003583312034607e-02 -1.207180172204971313e-01 -2.163178846240043640e-02 3.969797492027282715e-01 -9.615312330424785614e-03 4.896793887019157410e-02
-1.959025710821151733e-01 -2.426368743181228638e-01 4.186462983489036560e-02 4.599646851420402527e-02 3.637994527816772461e-01 7.363543659448623657e-02 1.328415870666503906e-01 1.287947893142700195e-01 1.348747164011001587e-01 -2.390821278095245361e-01 -2.409421652555465698e-01 1.601552814245223999e-01 1.783667206764221191e-01 -2.752594184130430222e-03 1.060922369360923767e-01 -1.077280715107917786e-01 2.789495587348937988e-01 1.564837247133255005e-01 4.108878318220376968e-03 1.086202114820480347e-01 2.145876437425613403e-01 -3.384948372840881348e-01 -7.130369544029235840e-02 2.397639676928520203e-02 -2.203708291053771973e-01 -1.765677034854888916e-01 -6.559916585683822632e-02 -3.148208856582641602e-01 -1.367211192846298218e-01 1.468518972396850586e-01 9.421442449092864990e-02 -2.112363465130329132e-02
1.688401252031326294e-01 -2.247267365455627441e-01 3.477387130260467529e-03 -3.664194047451019287e-01 9.315675497055053711e-02 1.407448351383209229e-01 5.826448276638984680e-02 -1.856351494789123535e-01 -1.030480861663818359e-01 -1.229817569255828857e-01 1.297213602811098099e-02 2.744908630847930908e-01 -9.528034366667270660e-03 8.239019662141799927e-02 4.403125643730163574e-01 1.925021559000015259e-01 -3.691817109938710928e-04 -4.247999936342239380e-02 1.006176024675369263e-01 -3.224368207156658173e-03 1.934877038002014160e-01 -3.916195631027221680e-01 2.700981684029102325e-02 1.408008206635713577e-02 -9.290888905525207520e-02 -9.767985343933105469e-02 1.246300041675567627e-01 -1.734378375113010406e-02 1.431924402713775635e-01 3.261245191097259521e-01 -1.175221726298332214e-01 -5.436287075281143188e-02
1.659287661314010620e-01 4.734523966908454895e-02 -1.020128354430198669e-01 -1.859011650085449219e-01 2.348483800888061523e-01 8.925551176071166992e-02 4.448250830173492432e-01 -2.707632817327976227e-02 3.143966570496559143e-02 -2.490469813346862793e-01 -2.021761834621429443e-01 1.257709115743637085e-01 8.696083724498748779e-02 -1.239365339279174805e-01 2.595309913158416748e-01 1.883345991373062134e-01 -1.083603128790855408e-01 1.067106425762176514e-01 9.191489964723587036e-02 1.851415634155273438e-02 3.908818215131759644e-02 -2.133268862962722778e-01 -4.500627219676971436e-01 7.403513044118881226e-02 -5.939294397830963135e-02 -1.078234463930130005e-01 5.353865399956703186e-02 -1.619440615177154541e-01 5.603515356779098511e-02 -2.398408502340316772e-01 7.048434764146804810e-02 1.456390470266342163e-01
-2.437529265880584717e-01 9.688954800367355347e-03 -2.085653543472290039e-01 6.386458128690719604e-02 2.676130235195159912e-01 1.625034958124160767e-01 -1.563669554889202118e-02 -2.673089504241943359e-01 1.215570420026779175e-01 -1.005683168768882751e-01 2.307523041963577271e-02 1.654104292392730713e-01 -2.529223561286926270e-01 1.464318037033081055e-01 8.992636576294898987e-03 -8.664059638977050781e-02 2.235483191907405853e-02 1.560762077569961548e-01 3.190765380859375000e-01 3.769108653068542480e-01 2.337928861379623413e-01 -2.407858371734619141e-01 4.094885196536779404e-03 1.196138113737106323e-01 -1.592765003442764282e-01 -1.130664050579071045e-01 4.918555170297622681e-02 2.029007971286773682e-01 9.198476560413837433e-03 1.588137894868850708e-01 -2.422109246253967285e-01 1.264963001012802124e-01
-1.627658158540725708e-01 1.061606779694557190e-01 -1.150052994489669800e-01 -4.526079818606376648e-02 3.303793370723724365e-01 -2.494340389966964722e-02 -1.919603943824768066e-01 -1.793946772813796997e-01 -1.523124873638153076e-01 -5.724469199776649475e-02 -1.660718023777008057e-01 2.631199359893798828e-02 1.162349283695220947e-01 4.427567422389984131e-01 7.360894232988357544e-02 -7.135391980409622192e-02 1.675542816519737244e-02 3.115633726119995117e-01 3.223008811473846436e-01 -1.647649705410003662e-01 -1.566291204653680325e-03 -2.233012020587921143e-01 -3.169234395027160645e-01 -2.331684902310371399e-02 -1.224500983953475952e-01 -7.509346306324005127e-02 9.703424572944641113e-02 9.176210314035415649e-02 -2.045177817344665527e-01 1.587467789649963379e-01 6.894923001527786255e-02 6.226956471800804138e-02
3.517453745007514954e-02 -1.066909059882164001e-01 -1.962249167263507843e-02 -5.024913698434829712e-02 2.085000872611999512e-01 1.124770343303680420e-01 7.930864393711090088e-02 -2.205871790647506714e-01 -1.137695647776126862e-02 -3.658808767795562744e-01 -4.290121421217918396e-02 3.219720721244812012e-01 -3.494747579097747803e-01 3.011580705642700195e-01 8.721179515123367310e-02 -9.319505095481872559e-02 1.580341756343841553e-01 -3.838926553726196289e-02 -6.409011781215667725e-02 -7.695084810256958008e-02 3.119219541549682617e-01 -1.353058069944381714e-01 -1.803556680679321289e-01 7.809427380561828613e-02 2.785547077655792236e-01 1.019819602370262146e-01 -1.029819026589393616e-01 -1.871105730533599854e-01 -3.565727919340133667e-02 -1.146691963076591492e-01 -8.098169416189193726e-02 2.438819855451583862e-01
-8.280912041664123535e-02 -3.910510614514350891e-02 2.724321782588958740e-01 -2.343289107084274292e-01 2.385114133358001709e-01 -8.018323034048080444e-02 2.939392626285552979e-01 -7.524501532316207886e-02 -1.668168157339096069e-01 -3.369754850864410400e-01 1.005877703428268433e-01 -6.136357411742210388e-02 1.918805763125419617e-03 9.107993543148040771e-02 5.372078418731689453e-01 1.460599154233932495e-01 -6.835765670984983444e-03 2.069248259067535400e-01 9.074725955724716187e-02 1.240280084311962128e-02 -6.241915747523307800e-03 -1.804954111576080322e-01 -2.397847324609756470e-01 -6.671137362718582153e-02 6.755176186561584473e-02 -1.334489434957504272e-01 9.930926561355590820e-02 -5.371777340769767761e-02 9.516855329275131226e-02 -1.190278157591819763e-01 1.082523446530103683e-02 1.712789237499237061e-01
-4.081832990050315857e-02 -1.435599923133850098e-01 -3.832907229661941528e-02 -8.969375491142272949e-02 1.433534622192382812e-01 -3.184019820764660835e-03 2.962253391742706299e-01 -1.403818279504776001e-01 -1.788824051618576050e-01 -5.146156549453735352e-01 -1.650160849094390869e-01 2.194251418113708496e-01 2.966356277465820312e-01 -3.989355266094207764e-02 -1.031291410326957703e-01 7.635393738746643066e-02 1.054489240050315857e-01 7.481241971254348755e-02 1.072124019265174866e-01 -9.707351773977279663e-02 -1.608118116855621338e-01 -2.229686677455902100e-01 -1.876992583274841309e-01 -1.228947117924690247e-01 -1.108920946717262268e-01 1.397413015365600586e-01 -1.661462485790252686e-01 -4.968558996915817261e-02 2.405971139669418335e-01 2.517201006412506104e-01 7.217065244913101196e-02 1.001876667141914368e-01
1.140434145927429199e-01 -6.237027049064636230e-02 5.193658918142318726e-02 -2.692577429115772247e-02 2.759337723255157471e-01 5.341344699263572693e-02 6.416711490601301193e-03 -1.473285406827926636e-01 -4.197921138256788254e-03 -1.665584444999694824e-01 -6.229687854647636414e-02 7.748068124055862427e-02 1.896148771047592163e-01 4.006091654300689697e-01 -2.836606651544570923e-02 -1.036498472094535828e-01 7.642191369086503983e-03 2.238530069589614868e-01 4.598943591117858887e-01 -4.869666323065757751e-02 1.985113136470317841e-02 -3.263662159442901611e-01 -1.002494618296623230e-01 4.189666360616683960e-03 -1.469782888889312744e-01 -1.909471303224563599e-01 2.933311164379119873e-01 1.347572356462478638e-01 -6.847318727523088455e-04 8.103382587432861328e-02 2.060351669788360596e-01 2.025013267993927002e-01
5.393359810113906860e-02 -1.259578615427017212e-01 2.075996547937393188e-01 -3.182241320610046387e-01 2.591458521783351898e-02 -8.982656151056289673e-02 3.474732115864753723e-02 -2.343707680702209473e-01 3.841314837336540222e-02 -4.128091037273406982e-01 5.232395604252815247e-02 1.555532962083816528e-02 6.943253427743911743e-02 7.846993207931518555e-02 -1.925932765007019043e-01 -4.027156159281730652e-02 2.800399065017700195e-01 2.026803493499755859e-01 -2.491527702659368515e-03 -1.513000670820474625e-02 -1.149236261844635010e-01 -2.073270678520202637e-01 -2.158516943454742432e-01 -1.621741503477096558e-01 -1.731183230876922607e-01 2.583451569080352783e-01 -2.508552968502044678e-01 -2.806547284126281738e-01 8.133912831544876099e-02 3.701037913560867310e-02 2.003595978021621704e-01 1.098473891615867615e-01
-1.527032256126403809e-01 1.307610720396041870e-01 -1.372751891613006592e-01 -1.281889975070953369e-01 4.207899570465087891e-01 -8.110091090202331543e-02 -7.717326283454895020e-03 -1.664523333311080933e-01 -1.588228940963745117e-01 -3.071983344852924347e-02 -3.029366768896579742e-02 2.779068984091281891e-02 1.004556640982627869e-01 4.613502323627471924e-01 1.674874871969223022e-01 -2.000755965709686279e-01 -1.273937523365020752e-01 1.282342076301574707e-01 3.075246214866638184e-01 -4.837876930832862854e-02 -2.282878011465072632e-02 -2.310880273580551147e-01 -1.416165083646774292e-01 -1.751978397369384766e-01 -1.732306331396102905e-01 -1.428691893815994263e-01 1.553125530481338501e-01 -8.863824605941772461e-02 -1.768151670694351196e-01 1.384748518466949463e-01 1.639141589403152466e-01 7.705951575189828873e-03
1.246214471757411957e-02 -6.104954704642295837e-02 -1.632138192653656006e-01 -3.476906418800354004e-01 7.393723726272583008e-02 3.200195431709289551e-01 1.470447778701782227e-01 -1.379472315311431885e-01 1.760037094354629517e-01 -2.462667524814605713e-01 1.532380934804677963e-02 -1.027763634920120239e-01 1.555197685956954956e-02 1.803756691515445709e-02 2.834936976432800293e-02 4.940862581133842468e-02 1.537926346063613892e-01 3.880136609077453613e-01 -3.082290850579738617e-02 2.119498699903488159e-01 8.695123344659805298e-02 -1.007352545857429504e-01 1.448920518159866333e-01 -7.788890600204467773e-02 -1.181294023990631104e-01 -2.228069119155406952e-02 -2.640492916107177734e-01 -1.852692663669586182e-01 -4.049619138240814209e-01 1.568925380706787109e-01 1.224735677242279053e-01 -8.288425952196121216e-02
1.342945843935012817e-01 2.219387292861938477e-01 1.074610427021980286e-01 -2.496174722909927368e-01 1.810516417026519775e-01 -2.292224578559398651e-02 1.211927644908428192e-02 -1.557226628065109253e-01 -1.027233246713876724e-02 -3.208444118499755859e-01 2.790440618991851807e-01 1.625433117151260376e-01 1.069092601537704468e-01 2.568982243537902832e-01 3.467493653297424316e-01 2.776964940130710602e-02 -7.591165602207183838e-02 1.912795566022396088e-02 2.245538532733917236e-01 -1.318742930889129639e-01 3.070650398731231689e-01 -2.801617980003356934e-01 -1.361986994743347168e-01 -7.801759988069534302e-02 -1.815595082007348537e-03 -1.613057404756546021e-01 -1.782219111919403076e-01 1.532373279333114624e-01 -3.218356892466545105e-02 1.653064787387847900e-01 1.112454831600189209e-01 4.493864998221397400e-02
-3.111604042351245880e-02 -1.308957189321517944e-01 -1.707224920392036438e-02 -3.139997720718383789e-01 2.932806909084320068e-01 1.095624081790447235e-02 -1.421859711408615112e-01 -3.692169785499572754e-01 -3.958021104335784912e-01 -3.111923038959503174e-01 -2.306184321641921997e-01 1.567668318748474121e-01 -2.320869825780391693e-02 1.747670620679855347e-01 2.798263728618621826e-02 -1.890237629413604736e-02 7.213292270898818970e-02 7.188831269741058350e-02 2.011355459690093994e-01 -3.996891379356384277e-01 7.977832853794097900e-02 4.619988054037094116e-02 -1.589863933622837067e-02 -5.667223781347274780e-02 4.969128221273422241e-02 -2.680153772234916687e-02 5.462542641907930374e-03 -7.875162363052368164e-02 3.280177712440490723e-02 1.032736152410507202e-01 2.316591143608093262e-02 -1.806022226810455322e-01
2.059616893529891968e-02 -2.337788194417953491e-01 4.018524289131164551e-01 -2.269849628210067749e-01 1.385390162467956543e-01 -2.514140866696834564e-02 -6.604457739740610123e-03 5.946070328354835510e-02 -1.434410065412521362e-01 -5.118133425712585449e-01 -2.409390360116958618e-01 9.545486420392990112e-02 -1.493914872407913208e-01 1.458285003900527954e-01 1.741407513618469238e-01 2.188112884759902954e-01 1.561332494020462036e-01 1.607587747275829315e-02 1.316162049770355225e-01 -1.612044572830200195e-01 -1.466470509767532349e-01 -1.069378554821014404e-01 -5.793936178088188171e-02 -2.678632363677024841e-02 1.433657854795455933e-01 -1.044089868664741516e-01 -4.541912674903869629e-02 -2.009464502334594727e-01 1.736416071653366089e-01 -1.457240432500839233e-03 9.164930135011672974e-02 -1.400755792856216431e-01
-1.176600977778434753e-01 -4.964723065495491028e-02 1.447677761316299438e-01 5.362520739436149597e-02 5.859694257378578186e-02 1.180617213249206543e-01 -1.221315586008131504e-03 -5.287207663059234619e-02 -8.380680531263351440e-02 -1.362870186567306519e-01 -5.250783562660217285e-01 3.071310520172119141e-01 -2.858018577098846436e-01 2.310567796230316162e-01 -9.261652827262878418e-02 1.335658729076385498e-01 -4.802481830120086670e-02 3.119038343429565430e-01 3.235581517219543457e-01 6.213012617081403732e-03 1.268876194953918457e-01 -1.596048325300216675e-01 -1.404222548007965088e-01 -1.505662500858306885e-01 7.722566276788711548e-02 1.937148869037628174e-01 1.065967828035354614e-01 -1.557055562734603882e-01 -6.570272892713546753e-02 -7.625924050807952881e-02 -2.644341625273227692e-02 6.600879877805709839e-02
-2.124606817960739136e-01 -9.590792655944824219e-02 1.077967286109924316e-01 -1.998991072177886963e-01 2.348799109458923340e-01 -4.001321271061897278e-02 -1.245482172816991806e-02 -3.357221186161041260e-01 -5.154557526111602783e-02 -3.832920789718627930e-01 1.562231592833995819e-02 -1.398860216140747070e-01 -3.558843731880187988e-01 5.044653639197349548e-02 9.689069539308547974e-02 -1.607359945774078369e-01 2.998136170208454132e-02 4.840536415576934814e-02 2.211827412247657776e-02 -1.893578795716166496e-03 1.425806730985641479e-01 -1.574269533157348633e-01 -1.641335785388946533e-01 -3.347861766815185547e-01 2.006317824125289917e-01 3.899056930094957352e-03 6.407153606414794922e-02 2.418110519647598267e-01 5.625402182340621948e-02 8.998472243547439575e-02 2.895076274871826172e-01 -6.965997070074081421e-02
-9.339238703250885010e-02 9.687145357020199299e-04 1.545718461275100708e-01 -1.389690637588500977e-01 1.984426379203796387e-01 -9.425538033246994019e-02 3.720919368788599968e-03 -1.765944063663482666e-01 1.194046065211296082e-01 -2.995924055576324463e-01 -1.209971383213996887e-01 1.986199915409088135e-01 -2.047052048146724701e-02 3.590121269226074219e-01 -7.005289196968078613e-02 1.895686537027359009e-01 6.349254399538040161e-02 8.514754474163055420e-03 3.335410058498382568e-01 -4.250935837626457214e-02 2.955694496631622314e-01 -1.323811262845993042e-01 -1.390723288059234619e-01 3.282450437545776367e-01 2.357682399451732635e-02 -8.637494593858718872e-02 -2.836725413799285889e-01 -8.094911277294158936e-02 7.426466047763824463e-02 -9.341689199209213257e-02 -2.626786231994628906e-01 1.137531101703643799e-01
-2.245682477951049805e-02 -1.200276464223861694e-01 -1.192078441381454468e-01 -1.814957857131958008e-01 3.314490914344787598e-01 -1.067832708358764648e-01 3.390917554497718811e-02 -1.733936667442321777e-01 -1.323098242282867432e-01 -2.378782778978347778e-01 7.536972314119338989e-02 -7.891059666872024536e-02 -3.360721766948699951e-01 1.669215708971023560e-01 -1.285158377140760422e-02 -1.593020707368850708e-01 1.247689202427864075e-01 -3.419218212366104126e-02 2.503708600997924805e-01 -1.541029512882232666e-01 1.452678907662630081e-02 -1.120270267128944397e-01 -1.194833964109420776e-02 -1.736980676651000977e-01 -1.603201329708099365e-01 9.057518094778060913e-02 2.038832902908325195e-01 -2.066391408443450928e-01 -6.972751021385192871e-02 3.990609943866729736e-01 6.072869151830673218e-02 3.176376819610595703e-01
1.496642529964447021e-01 -6.305859237909317017e-02 -1.493116468191146851e-01 1.833617836236953735e-01 3.174884319305419922e-01 1.444433182477951050e-01 1.572717875242233276e-01 -1.656377017498016357e-01 -3.726979196071624756e-01 -2.798414528369903564e-01 -1.189714744687080383e-01 5.267829075455665588e-02 -1.956128627061843872e-01 2.042856365442276001e-01 3.500059479847550392e-03 9.105426073074340820e-02 2.471566647291183472e-01 1.697370260953903198e-01 3.584670126438140869e-01 5.856659263372421265e-02 1.927798092365264893e-01 -1.595197170972824097e-01 8.525718748569488525e-02 1.085596010088920593e-01 -6.259928643703460693e-02 -2.734056487679481506e-02 -9.413729608058929443e-02 3.919064998626708984e-02 1.468825638294219971e-01 2.728819549083709717e-01 2.596741914749145508e-02 7.850927114486694336e-02
-1.847103536128997803e-01 -4.318299293518066406e-01 -1.344609856605529785e-01 1.117307599633932114e-02 2.631455957889556885e-01 4.373994097113609314e-02 1.144183725118637085e-01 -1.100330948829650879e-01 1.770910061895847321e-02 -1.426978707313537598e-01 -1.882403939962387085e-01 2.593889087438583374e-02 -6.284847110509872437e-02 -1.206600964069366455e-01 -3.221952123567461967e-03 1.463263928890228271e-01 2.325429022312164307e-01 1.193275228142738342e-01 4.343639016151428223e-01 -1.206474229693412781e-01 2.035337984561920166e-01 -1.151710823178291321e-01 -5.153433978557586670e-02 5.066870898008346558e-02 -1.556527018547058105e-01 1.070109829306602478e-01 1.262817084789276123e-01 -1.389677375555038452e-01 6.575702130794525146e-02 6.294278800487518311e-02 3.221100568771362305e-01 2.317179739475250244e-01
-7.560586184263229370e-02 -2.307861298322677612e-02 -3.575190007686614990e-01 -1.559340357780456543e-01 2.077235132455825806e-01 -4.234681650996208191e-02 5.812493711709976196e-02 -4.201686754822731018e-02 -4.946051165461540222e-02 -3.648667782545089722e-02 -1.898144036531448364e-01 3.083077371120452881e-01 1.495599299669265747e-01 3.631741702556610107e-01 -2.194501310586929321e-01 -3.074870109558105469e-01 1.433860659599304199e-01 1.846098750829696655e-01 2.668945491313934326e-02 2.052745781838893890e-02 2.095553278923034668e-01 -2.288211435079574585e-01 -1.295783519744873047e-01 -3.683004379272460938e-01 -1.148707087850198150e-04 -1.455567628145217896e-01 3.306164219975471497e-02 -9.445434063673019409e-02 9.930250793695449829e-02 4.772461205720901489e-02 -4.591279476881027222e-02 -9.883286058902740479e-02
-1.269033253192901611e-01 -9.653462469577789307e-02 -4.900722205638885498e-02 -2.325195670127868652e-01 1.760087013244628906e-01 -1.650725752115249634e-01 -2.027128636837005615e-01 -3.127198815345764160e-01 -2.162953764200210571e-01 -1.331106871366500854e-01 -2.911138907074928284e-02 -1.847152248956263065e-03 3.120132908225059509e-02 3.216352462768554688e-01 1.599321812391281128e-01 -1.149847060441970825e-01 -6.082306057214736938e-02 3.164803683757781982e-01 3.983867466449737549e-01 -4.676120355725288391e-02 1.475058346986770630e-01 -1.275490783154964447e-02 -1.184601783752441406e-01 8.391740173101425171e-02 -1.497915536165237427e-01 -2.831649780273437500e-02 9.434977173805236816e-02 -9.770045429468154907e-02 -4.614035040140151978e-02 1.733200997114181519e-01 2.033681422472000122e-01 -2.990859448909759521e-01
-2.317498326301574707e-01 -2.694743685424327850e-02 -1.767878830432891846e-01 -2.495170980691909790e-01 2.775835990905761719e-01 -9.838314354419708252e-02 2.500908970832824707e-01 -1.023643985390663147e-01 -3.309929966926574707e-01 -2.940683364868164062e-01 -1.769662648439407349e-01 2.044031620025634766e-01 -1.630460657179355621e-02 3.786820471286773682e-01 -1.629416048526763916e-01 -8.908857405185699463e-02 5.897428467869758606e-02 5.284705385565757751e-02 1.710543036460876465e-01 6.023674830794334412e-02 -4.241503775119781494e-02 -1.210679635405540466e-01 -8.031696081161499023e-02 -7.111410796642303467e-02 -2.447481155395507812e-01 9.134239517152309418e-03 7.054127007722854614e-02 -6.875101476907730103e-02 -6.983006745576858521e-02 3.090962171554565430e-01 -5.372734367847442627e-02 -6.999778002500534058e-02
-8.746746927499771118e-02 -3.299679160118103027e-01 3.723948895931243896e-01 -3.617916405200958252e-01 2.323859632015228271e-01 -3.080813027918338776e-02 2.409057691693305969e-02 1.691751778125762939e-01 -6.958040595054626465e-02 -3.260973095893859863e-01 -7.106721866875886917e-03 6.159047409892082214e-02 -1.675789654254913330e-01 8.098487555980682373e-02 -1.119185821153223515e-03 -1.182629838585853577e-01 -7.870300859212875366e-02 3.473582267761230469e-01 -9.247674606740474701e-03 -8.314628154039382935e-02 -4.916915297508239746e-02 -2.609281539916992188e-01 -3.142335116863250732e-01 -6.225065514445304871e-02 1.495267748832702637e-01 -3.455537557601928711e-02 -2.675812691450119019e-02 1.352041214704513550e-01 4.831548407673835754e-02 2.135878661647439003e-03 -7.054938469082117081e-03 -1.191059127449989319e-01
9.370278567075729370e-02 2.072212472558021545e-02 -4.851733683608472347e-04 -3.041544258594512939e-01 1.950922310352325439e-01 3.641939759254455566e-01 6.579026579856872559e-02 -5.500406399369239807e-02 -1.096434444189071655e-01 -5.963976681232452393e-02 -4.581271857023239136e-02 2.846215665340423584e-01 -2.996566295623779297e-01 8.183510601520538330e-02 1.389240920543670654e-01 -1.784246265888214111e-01 2.483776509761810303e-01 7.895001769065856934e-02 -4.974969848990440369e-02 1.257667690515518188e-01 -1.710018217563629150e-01 -2.124731242656707764e-01 -2.143514305353164673e-01 6.188247725367546082e-02 2.281611040234565735e-02 -1.176349297165870667e-01 -2.746438086032867432e-01 -3.627985715866088867e-01 -1.662036031484603882e-01 1.847784034907817841e-02 7.667215168476104736e-02 9.100340306758880615e-02
1.771473325788974762e-02 -2.068933397531509399e-01 1.910757571458816528e-01 -5.760690942406654358e-02 3.404170870780944824e-01 -1.575787365436553955e-01 -5.947048589587211609e-02 -1.353002637624740601e-01 5.087433755397796631e-02 -2.811177074909210205e-01 -1.064374446868896484e-01 1.804131865501403809e-01 -2.317384034395217896e-01 9.815356880426406860e-02 -1.075937822461128235e-01 7.842158526182174683e-02 4.707982763648033142e-02 1.746094077825546265e-01 2.128184288740158081e-01 -6.841082870960235596e-02 2.769866883754730225e-01 -1.655220240354537964e-01 3.446981683373451233e-02 1.312249600887298584e-01 1.839216239750385284e-02 1.347603276371955872e-02 -3.907316923141479492e-01 1.661048084497451782e-02 1.882256716489791870e-01 7.416260987520217896e-02 -3.607502877712249756e-01 1.348997056484222412e-01
1.048077940940856934e-01 1.918523460626602173e-01 1.385767757892608643e-01 -5.568165779113769531e-01 5.373793467879295349e-02 -1.027433574199676514e-01 1.695460677146911621e-01 5.788580165244638920e-04 -2.000956051051616669e-02 -1.932722479104995728e-01 -1.240140423178672791e-01 2.615092098712921143e-01 1.819613426923751831e-01 -1.809255802072584629e-03 1.801183223724365234e-01 -7.025174796581268311e-02 2.730803564190864563e-02 2.215660661458969116e-01 1.029623225331306458e-01 -1.340255979448556900e-02 1.775628924369812012e-01 -2.624887228012084961e-01 -2.020235732197761536e-02 8.568625152111053467e-02 6.706299632787704468e-02 1.541477069258689880e-02 -1.429337710142135620e-01 -1.027191206812858582e-01 -1.871701180934906006e-01 3.502799570560455322e-01 8.228796534240245819e-03 1.626265197992324829e-01
-1.190852150321006775e-01 -9.877149760723114014e-02 -1.340368390083312988e-01 -2.675712108612060547e-01 -1.476083248853683472e-01 2.663746178150177002e-01 -9.406136721372604370e-02 1.765052601695060730e-02 -2.016018629074096680e-01 -2.870850265026092529e-01 -3.595971465110778809e-01 1.250325292348861694e-01 -4.263359308242797852e-02 1.775501817464828491e-01 1.559911072254180908e-01 -1.928230524063110352e-01 1.435067057609558105e-01 1.408498585224151611e-01 1.953079700469970703e-01 3.486359119415283203e-02 -1.798948198556900024e-01 -1.364932656288146973e-01 -7.802839577198028564e-02 -1.016333475708961487e-01 1.728729112073779106e-03 -4.220215380191802979e-01 -6.134769320487976074e-02 5.744027346372604370e-02 2.059229612350463867e-01 -1.351438164710998535e-01 -1.262940466403961182e-01 -1.129153147339820862e-01
2.618494629859924316e-02 -1.503792256116867065e-01 -9.710248559713363647e-03 -2.369751334190368652e-01 1.406557708978652954e-01 1.272796243429183960e-01 1.776199638843536377e-01 1.623567938804626465e-01 6.071015074849128723e-02 -2.710582613945007324e-01 -1.059470549225807190e-01 3.089820146560668945e-01 3.231135904788970947e-01 2.929310500621795654e-02 -2.345006316900253296e-01 -2.590660564601421356e-02 1.088006645441055298e-01 2.694823145866394043e-01 5.719573050737380981e-02 -2.457327991724014282e-01 -7.633489370346069336e-02 -4.950976073741912842e-01 -1.371555924415588379e-01 -1.281472891569137573e-01 5.930550023913383484e-02 -3.022113069891929626e-02 -6.248782854527235031e-03 -1.332768499851226807e-01 1.581564731895923615e-02 1.554159671068191528e-01 1.457399502396583557e-02 -2.521666884422302246e-02
-1.920697391033172607e-01 1.732002757489681244e-02 -1.818784624338150024e-01 -2.738224565982818604e-01 1.051399633288383484e-01 1.176929920911788940e-01 1.186240464448928833e-01 -5.290381144732236862e-03 7.380571216344833374e-02 -4.839453846216201782e-03 -1.846532523632049561e-01 1.330723334103822708e-02 -3.733277022838592529e-01 2.410584241151809692e-01 1.608659513294696808e-02 -1.200194582343101501e-01 1.409254502505064011e-02 2.989604771137237549e-01 1.424234807491302490e-01 2.249420285224914551e-01 -3.371099755167961121e-02 -3.242298960685729980e-01 -3.140195459127426147e-02 -7.559093087911605835e-02 1.676412522792816162e-01 -1.654072701930999756e-01 -4.317361414432525635e-01 1.339401025325059891e-02 -1.961830556392669678e-01 6.914839148521423340e-02 -4.791400209069252014e-02 -5.319423601031303406e-02
3.923946619033813477e-01 -1.564580500125885010e-01 -1.433040350675582886e-01 -2.723739147186279297e-01 2.911275923252105713e-01 6.244005635380744934e-02 3.176515921950340271e-03 6.675361655652523041e-03 7.387203723192214966e-02 -2.745917737483978271e-01 2.542174654081463814e-03 4.020724818110466003e-02 1.708593368530273438e-01 6.962504982948303223e-02 8.847443014383316040e-02 8.505250327289104462e-03 2.379841953516006470e-01 3.032163679599761963e-01 3.304789215326309204e-02 9.709066152572631836e-02 -4.343133047223091125e-02 -2.951547801494598389e-01 -2.495930194854736328e-01 1.575436256825923920e-02 2.303496003150939941e-01 -1.557990312576293945e-01 -3.637960180640220642e-02 -6.655871984548866749e-04 -1.156263425946235657e-01 -1.814840435981750488e-01 2.488391399383544922e-01 1.271436512470245361e-01
1.107066497206687927e-01 -2.566585317254066467e-02 6.653509289026260376e-02 -2.328914105892181396e-01 3.434845507144927979e-01 2.823142521083354950e-02 -2.361287325620651245e-01 6.694698333740234375e-02 9.175688773393630981e-02 -4.173521995544433594e-01 -7.114152610301971436e-02 1.934356405399739742e-03 6.148295104503631592e-02 -7.026479393243789673e-02 1.879432052373886108e-01 2.419099807739257812e-01 1.452736407518386841e-01 4.092870280146598816e-02 2.400524318218231201e-01 2.727271914482116699e-01 1.426421254873275757e-01 -1.406359076499938965e-01 -1.288953721523284912e-01 2.082006074488162994e-02 -2.290150225162506104e-01 -1.336440891027450562e-01 -2.479900047183036804e-02 -2.799073457717895508e-01 1.852361559867858887e-01 1.309577822685241699e-01 -3.235457837581634521e-02 2.131590098142623901e-01
1.701118499040603638e-01 -3.007480129599571228e-02 1.222468614578247070e-01 -1.373157650232315063e-01 1.219514980912208557e-01 3.658675253391265869e-01 -1.651376858353614807e-02 -2.404738068580627441e-01 2.933211624622344971e-02 -2.905490994453430176e-01 -1.563073843717575073e-01 6.017171218991279602e-02 -2.093443423509597778e-01 1.544517129659652710e-01 -1.130358502268791199e-01 5.265154689550399780e-02 8.424798958003520966e-03 -4.211096465587615967e-02 3.151361644268035889e-01 2.000107616186141968e-02 6.097321957349777222e-02 -4.571274220943450928e-01 3.842231631278991699e-02 2.255126386880874634e-01 -4.046533629298210144e-02 1.083694584667682648e-02 1.308317482471466064e-01 1.205572336912155151e-01 1.912272884510457516e-03 8.029765449464321136e-03 3.327200412750244141e-01 1.490543037652969360e-01
-8.320137113332748413e-02 -3.709898293018341064e-01 8.633849769830703735e-02 -7.244562357664108276e-02 3.132264912128448486e-01 -4.204968735575675964e-02 1.399372518062591553e-01 -6.634372472763061523e-02 1.623749583959579468e-01 -5.727947354316711426e-01 -2.404756247997283936e-01 2.007279396057128906e-01 -1.927193254232406616e-03 5.204116180539131165e-02 1.093575283885002136e-01 -2.342834770679473877e-01 -7.479979842901229858e-02 -2.448866888880729675e-02 -7.369787245988845825e-02 3.499170020222663879e-02 1.306671947240829468e-01 -4.693944752216339111e-02 -1.893460866995155811e-03 1.441857516765594482e-01 6.786812841892242432e-02 -1.113509684801101685e-01 1.113859266042709351e-01 -1.548554003238677979e-01 -4.425086081027984619e-02 2.228635549545288086e-01 2.070582285523414612e-02 1.958855390548706055e-01
-6.352057307958602905e-02 -1.044795364141464233e-01 4.544267058372497559e-01 -3.960420489311218262e-01 5.593567341566085815e-02 -4.971825703978538513e-02 3.441916704177856445e-01 3.012661635875701904e-02 -6.480842083692550659e-02 -3.968976140022277832e-01 -1.497281044721603394e-01 1.526102237403392792e-02 -1.508160382509231567e-01 6.993631273508071899e-02 1.023479700088500977e-01 2.194140255451202393e-01 1.646732911467552185e-02 5.568044632673263550e-02 2.274893075227737427e-01 -2.156418412923812866e-01 -2.099786102771759033e-01 -1.634747087955474854e-01 -1.080909073352813721e-01 -2.212973684072494507e-02 3.751123731490224600e-04 -7.076784968376159668e-02 2.903700433671474457e-02 4.209420084953308105e-02 -1.384189575910568237e-01 -1.278401032323017716e-04 1.097472757101058960e-01 5.144235864281654358e-02
1.671838909387588501e-01 2.131631039083003998e-02 1.904347687959671021e-01 -1.604303121566772461e-01 1.245383322238922119e-01 -2.758245542645454407e-02 1.584114581346511841e-01 -2.554371058940887451e-01 1.709834337234497070e-01 -1.777661591768264771e-01 4.725164175033569336e-02 2.852576076984405518e-01 -1.352115869522094727e-01 1.675761342048645020e-01 4.206191301345825195e-01 2.131289392709732056e-01 -7.920062541961669922e-02 1.160362958908081055e-01 1.953152120113372803e-01 -7.176890969276428223e-02 -6.607415527105331421e-02 -3.633587658405303955e-01 -1.527544297277927399e-02 -1.388779282569885254e-01 1.566336303949356079e-01 -2.063226550817489624e-01 -3.442207351326942444e-02 -6.638683378696441650e-02 1.507718414068222046e-01 2.057511657476425171e-01 -8.995323628187179565e-02 -1.581946909427642822e-01
1.978516578674316406e-02 -2.281660139560699463e-01 -3.628924861550331116e-02 -2.393088340759277344e-01 1.884368956089019775e-01 4.972202330827713013e-02 2.112041860818862915e-01 -6.914700567722320557e-02 3.645393252372741699e-01 -3.620993196964263916e-01 1.877208203077316284e-01 -2.678926568478345871e-03 -2.068685889244079590e-01 -1.490594595670700073e-01 1.603972762823104858e-01 1.408259570598602295e-01 4.914047569036483765e-02 -4.390195757150650024e-02 1.578275114297866821e-01 4.208583012223243713e-02 2.100287238135933876e-03 -3.686245977878570557e-01 -2.152026444673538208e-01 -6.908025825396180153e-04 4.767039325088262558e-03 -2.329072207212448120e-01 -1.179749295115470886e-01 -1.211906373500823975e-01 3.219519555568695068e-02 1.785940527915954590e-01 1.696435362100601196e-01 -1.842852383852005005e-01
1.638456434011459351e-01 7.359085977077484131e-02 2.296823076903820038e-02 -3.935417234897613525e-01 2.931163012981414795e-01 1.211484372615814209e-01 1.595854312181472778e-01 -3.382980078458786011e-02 5.013547092676162720e-02 -3.894322514533996582e-01 -8.534035086631774902e-02 6.698184460401535034e-02 1.342452783137559891e-02 -8.014563471078872681e-02 3.221577405929565430e-01 -1.477135419845581055e-01 1.510018557310104370e-01 1.784203052520751953e-01 1.932343542575836182e-01 -2.061015069484710693e-01 1.814153604209423065e-02 -1.215025410056114197e-01 1.337026804685592651e-01 2.986689805984497070e-01 7.130782306194305420e-02 2.115561068058013916e-01 -1.005423367023468018e-01 -2.448415011167526245e-01 8.362603932619094849e-02 -4.284357652068138123e-03 -5.780123174190521240e-02 -1.037534978240728378e-02
-9.747397154569625854e-02 2.760790660977363586e-02 -5.860040336847305298e-02 -2.040448933839797974e-01 2.302951365709304810e-01 1.030657589435577393e-01 1.741569340229034424e-01 7.573473453521728516e-02 1.390934139490127563e-01 -3.199345767498016357e-01 4.564039036631584167e-02 2.795847356319427490e-01 -7.034701108932495117e-02 1.925419718027114868e-01 3.506002947688102722e-03 -4.844248667359352112e-02 9.896313399076461792e-02 1.196540966629981995e-01 -4.811238497495651245e-02 -1.554300040006637573e-01 4.075081050395965576e-01 -1.106883063912391663e-01 -3.466224372386932373e-01 1.044247020035982132e-02 2.889009714126586914e-01 7.274521887302398682e-02 -2.518326044082641602e-01 -1.719322651624679565e-01 8.766620606184005737e-02 5.535457283258438110e-02 -1.840294003486633301e-01 1.519879847764968872e-01
-7.223485410213470459e-02 -1.882843375205993652e-01 -8.377742767333984375e-02 -2.386046051979064941e-01 1.285132318735122681e-01 -2.698107250034809113e-02 1.254053264856338501e-01 7.662685215473175049e-02 3.990996479988098145e-01 -2.502595186233520508e-01 1.264000684022903442e-01 -1.286762952804565430e-01 -1.593619026243686676e-02 8.975575119256973267e-02 5.645989999175071716e-02 4.505347833037376404e-02 1.892501860857009888e-01 2.834205329418182373e-01 1.279159188270568848e-01 1.649201065301895142e-01 2.707724571228027344e-01 -3.309428393840789795e-01 -1.781162768602371216e-01 2.021096646785736084e-02 -1.506946086883544922e-01 -2.119128555059432983e-01 -8.055841177701950073e-02 -1.891971826553344727e-01 7.911018282175064087e-02 -3.101581940427422523e-03 1.306975185871124268e-01 -2.839652001857757568e-01
-3.629005700349807739e-02 -1.738169044256210327e-01 -1.151197776198387146e-02 -2.137670665979385376e-01 3.618802502751350403e-02 2.902541160583496094e-01 7.879257947206497192e-02 -3.452087938785552979e-01 9.701143205165863037e-02 -2.674435079097747803e-01 -3.192534670233726501e-02 -4.964349046349525452e-02 -6.490927934646606445e-02 1.802408695220947266e-01 3.045358061790466309e-01 -2.415998280048370361e-01 -1.159360185265541077e-01 2.157940529286861420e-02 -6.496996432542800903e-02 1.062188968062400818e-01 2.235800474882125854e-01 -3.516339063644409180e-01 3.165680468082427979e-01 8.388626575469970703e-02 -1.837681233882904053e-01 -2.165539748966693878e-02 -1.157257780432701111e-01 4.235602915287017822e-02 1.206413004547357559e-02 5.334024876356124878e-02 -4.172659292817115784e-02 2.738957107067108154e-01
6.732413917779922485e-02 -1.112037673592567444e-01 1.417368352413177490e-01 -8.118876069784164429e-02 -3.011598810553550720e-02 1.120850443840026855e-01 5.447975918650627136e-02 -1.000107005238533020e-01 -9.633958339691162109e-02 -2.404020726680755615e-01 -1.186585053801536560e-01 2.262647747993469238e-01 -1.644405908882617950e-02 1.017112880945205688e-01 4.076999030075967312e-04 1.034230738878250122e-01 -2.448110878467559814e-01 1.253119856119155884e-01 3.543690741062164307e-01 5.247418582439422607e-02 6.050074100494384766e-02 -5.884310007095336914e-01 -2.014160454273223877e-01 7.728886604309082031e-02 -8.090064674615859985e-02 -2.138023674488067627e-01 1.412333250045776367e-01 7.982864975929260254e-02 -2.795230969786643982e-02 1.737608015537261963e-01 2.205174416303634644e-01 1.331166326999664307e-01
2.176088541746139526e-01 3.552989289164543152e-02 -1.480014473199844360e-01 8.929034322500228882e-02 2.754267454147338867e-01 -7.682546973228454590e-02 3.321630507707595825e-02 -1.344723626971244812e-02 8.846090734004974365e-02 -2.954514920711517334e-01 1.194676831364631653e-01 -1.214967221021652222e-01 -1.793304085731506348e-01 3.567902147769927979e-01 1.627514213323593140e-01 -2.436292618513107300e-01 2.079987227916717529e-01 5.736606195569038391e-02 1.681395769119262695e-01 -2.317326366901397705e-01 9.816920012235641479e-02 -2.808761596679687500e-01 -1.498758643865585327e-01 -8.898226916790008545e-02 -2.046728283166885376e-01 -2.186914384365081787e-01 1.149558424949645996e-01 1.405890099704265594e-02 1.501357406377792358e-01 2.964001595973968506e-01 8.129458874464035034e-02 3.796314075589179993e-02
2.083736471831798553e-02 -1.927531361579895020e-01 4.870086535811424255e-02 -3.382724523544311523e-01 1.183885931968688965e-01 -1.931203752756118774e-01 -1.006487235426902771e-01 -1.489436179399490356e-01 -8.142707496881484985e-02 -3.511054515838623047e-01 -1.938999146223068237e-01 -2.453820258378982544e-01 -6.263495981693267822e-02 2.962576448917388916e-01 1.716882735490798950e-01 1.947451382875442505e-03 1.240489482879638672e-01 3.376958891749382019e-03 2.067615389823913574e-01 -2.683823108673095703e-01 1.061411667615175247e-02 5.825223401188850403e-02 -2.808630466461181641e-01 2.461834251880645752e-02 -2.135005742311477661e-01 -2.151569277048110962e-01 1.012530028820037842e-01 3.074679896235466003e-02 -1.780488938093185425e-01 -2.050667256116867065e-01 -3.750285133719444275e-02 1.472799032926559448e-01
1.106226146221160889e-01 -1.900145858526229858e-01 2.821832895278930664e-02 -2.433926314115524292e-01 5.389960855245590210e-02 5.941284075379371643e-02 2.539264857769012451e-01 -8.818090707063674927e-02 1.340125799179077148e-01 -2.673768699169158936e-01 -2.427978813648223877e-02 -2.181606888771057129e-01 -4.022411108016967773e-01 1.598966121673583984e-02 3.744094073772430420e-01 -1.795990765094757080e-01 -1.387384440749883652e-02 3.153329789638519287e-01 1.447590142488479614e-01 4.304406791925430298e-02 -5.978383123874664307e-02 -9.875982254743576050e-02 -2.776962220668792725e-01 -3.888707607984542847e-02 -2.289828807115554810e-01 1.113057509064674377e-01 7.327654957771301270e-02 -5.847660824656486511e-02 -1.572475284337997437e-01 -1.670315712690353394e-01 1.328713446855545044e-02 -1.363395480439066887e-03
-2.006749063730239868e-01 -2.232716381549835205e-01 -5.550316721200942993e-02 -3.683742284774780273e-01 1.326846629381179810e-01 3.605172783136367798e-02 -1.574564725160598755e-02 -6.626263260841369629e-03 1.765647679567337036e-01 -1.919774562120437622e-01 -9.159029275178909302e-02 -1.766720712184906006e-01 -2.173108980059623718e-02 3.544799238443374634e-02 1.309216022491455078e-01 2.977420687675476074e-01 -6.720376759767532349e-02 1.199513226747512817e-01 3.905017673969268799e-01 -3.819213807582855225e-02 3.902423754334449768e-02 -2.736373841762542725e-01 -3.863824158906936646e-02 9.846390783786773682e-02 -2.608298324048519135e-02 -6.173944845795631409e-02 1.051981449127197266e-01 -3.517769277095794678e-01 6.760020554065704346e-02 1.766014695167541504e-01 -5.253760144114494324e-02 -3.138206601142883301e-01
-5.930789932608604431e-02 9.280735254287719727e-02 -3.327263519167900085e-02 -1.904075145721435547e-01 -8.505101501941680908e-02 4.969333410263061523e-01 -5.329333245754241943e-02 -1.389517933130264282e-01 1.430182307958602905e-01 -3.042584359645843506e-01 -2.026230990886688232e-01 -1.122383177280426025e-01 -9.113854914903640747e-02 1.253839135169982910e-01 3.676212131977081299e-01 -1.901443451642990112e-01 2.996435947716236115e-02 1.539199054241180420e-01 -9.667955338954925537e-02 2.761388756334781647e-02 1.316336542367935181e-01 -3.447410762310028076e-01 -3.409048169851303101e-02 4.991744458675384521e-02 -8.147570490837097168e-02 -4.552560299634933472e-02 -1.800178736448287964e-01 -7.579059898853302002e-02 -1.354676187038421631e-01 1.230653375387191772e-01 -1.507507413625717163e-01 1.859150528907775879e-01
-4.363270476460456848e-02 -8.314649760723114014e-02 1.088339928537607193e-02 -3.159706294536590576e-01 3.890899419784545898e-01 6.045325100421905518e-02 5.552148818969726562e-02 4.108946770429611206e-02 6.528210639953613281e-02 -4.083818793296813965e-01 -1.550148278474807739e-01 -1.634054444730281830e-02 5.876767635345458984e-02 -8.027903735637664795e-02 -9.644374251365661621e-02 5.742331594228744507e-02 2.108258455991744995e-01 -6.338962912559509277e-02 -1.488451659679412842e-01 7.487440854310989380e-02 3.881295919418334961e-01 -1.667293459177017212e-01 1.289670635014772415e-02 8.712071925401687622e-02 -1.879629939794540405e-01 -3.381921052932739258e-01 -3.501610457897186279e-02 -1.133247464895248413e-01 1.692955642938613892e-01 1.926708370447158813e-01 1.064169108867645264e-01 1.013518720865249634e-01
-6.399758160114288330e-02 -9.765219688415527344e-02 -6.909117847681045532e-02 -1.657892912626266479e-01 2.439469993114471436e-01 -1.316364854574203491e-01 1.813841611146926880e-01 2.101045399904251099e-01 2.079101651906967163e-02 -3.818556964397430420e-01 -7.652021199464797974e-02 2.032337188720703125e-01 7.115616649389266968e-02 1.324826180934906006e-01 1.846891641616821289e-01 -2.670337259769439697e-01 -6.256424635648727417e-02 1.145771443843841553e-01 1.355336159467697144e-01 -6.517603993415832520e-02 -1.994781494140625000e-01 -5.123019814491271973e-01 5.722814425826072693e-02 1.623914986848831177e-01 3.993891552090644836e-02 1.050438731908798218e-02 9.259343892335891724e-02 8.609018474817276001e-02 2.804260253906250000e-01 1.023252606391906738e-01 1.114404015243053436e-02 1.773960702121257782e-02
1.093140020966529846e-01 6.553230434656143188e-02 -5.238362774252891541e-02 -4.468776881694793701e-01 2.443799674510955811e-01 -2.127524465322494507e-02 1.732306778430938721e-01 -3.004864454269409180e-01 -6.478114519268274307e-03 5.266265198588371277e-02 -2.686192989349365234e-01 1.625528633594512939e-01 2.308548428118228912e-02 2.916278839111328125e-01 1.125561371445655823e-01 1.370919793844223022e-01 4.247916489839553833e-02 -3.056114539504051208e-02 4.896637797355651855e-02 5.368429701775312424e-03 3.959698975086212158e-02 -4.684259593486785889e-01 1.609366759657859802e-02 1.291254907846450806e-01 2.557090222835540771e-01 1.421746015548706055e-01 -3.716736659407615662e-02 -9.320800006389617920e-02 -1.314308345317840576e-01 1.148982271552085876e-01 9.803236275911331177e-02 5.962446704506874084e-02
3.917017206549644470e-02 -3.425953164696693420e-02 -1.864770650863647461e-01 -1.718544811010360718e-01 1.751497685909271240e-01 2.584674656391143799e-01 2.402101159095764160e-01 -1.589258015155792236e-01 -2.533689141273498535e-01 -3.193015158176422119e-01 -1.892202794551849365e-01 -1.314627081155776978e-01 -5.110002122819423676e-03 1.201096028089523315e-01 1.490820646286010742e-01 -6.598427891731262207e-02 -2.603006735444068909e-02 2.746328897774219513e-02 2.878594398498535156e-01 -1.802106499671936035e-01 -4.042321443557739258e-02 -9.821445494890213013e-02 1.647011339664459229e-01 -1.867115050554275513e-01 -2.901737391948699951e-01 -1.814840435981750488e-01 -3.573861718177795410e-02 1.057582795619964600e-01 3.456104546785354614e-02 3.194467127323150635e-01 -2.284794449806213379e-01 -1.311258226633071899e-01
-7.910690456628799438e-02 -1.189616397023200989e-01 -1.760273613035678864e-02 -2.838517725467681885e-01 2.751241624355316162e-01 2.357737720012664795e-01 5.560137331485748291e-02 2.618927694857120514e-02 3.025332652032375336e-02 -3.550547659397125244e-01 -2.543666064739227295e-01 -1.912485621869564056e-02 2.408587038516998291e-01 2.635690197348594666e-02 4.030369818210601807e-01 -3.970422223210334778e-02 3.034481033682823181e-02 1.944845914840698242e-01 3.983084112405776978e-02 1.675264388322830200e-01 -1.911623626947402954e-01 -3.239443525671958923e-02 -2.137965708971023560e-01 -1.679871082305908203e-01 -1.654003262519836426e-01 1.078826189041137695e-01 -2.086825966835021973e-01 -2.390618026256561279e-01 -1.653488427400588989e-01 4.135757684707641602e-02 8.491912856698036194e-03 -1.196356490254402161e-02
-1.806112229824066162e-01 -9.607192873954772949e-02 -1.737520843744277954e-01 -3.013905882835388184e-01 2.898274958133697510e-01 -6.910315155982971191e-02 1.139776781201362610e-02 -1.427491754293441772e-01 -2.028233706951141357e-01 -5.940260738134384155e-02 3.856944665312767029e-02 5.285848304629325867e-02 6.864316016435623169e-02 2.441155612468719482e-01 2.083213925361633301e-01 -2.460302263498306274e-01 -1.718519330024719238e-01 1.011992767453193665e-01 2.929221093654632568e-01 -1.886844933032989502e-01 5.022332072257995605e-02 -3.961667120456695557e-01 -1.220100298523902893e-01 3.504122793674468994e-02 -1.041184812784194946e-01 -2.388869822025299072e-01 1.902042776346206665e-01 -5.304748564958572388e-02 2.149758301675319672e-02 4.976549744606018066e-02 2.506477534770965576e-01 3.512687981128692627e-02
2.981770783662796021e-02 1.864583417773246765e-02 1.261196583509445190e-01 -4.718761146068572998e-01 2.653632760047912598e-01 2.537430524826049805e-01 3.487448096275329590e-01 4.528961144387722015e-03 -4.714049398899078369e-02 -1.927188187837600708e-01 -6.088313832879066467e-02 2.331397533416748047e-01 4.756455309689044952e-03 -3.566309437155723572e-02 1.657228767871856689e-01 -2.194849997758865356e-01 1.897819936275482178e-01 1.136027183383703232e-02 6.049431860446929932e-02 -7.361198216676712036e-02 -2.728070318698883057e-02 -2.849485278129577637e-01 3.518492355942726135e-02 3.494999557733535767e-02 -9.383345395326614380e-02 2.100314944982528687e-01 -1.334332674741744995e-01 -1.106706336140632629e-01 2.855847030878067017e-02 5.947072803974151611e-02 -3.244125247001647949e-01 -8.483812958002090454e-02
-1.127285584807395935e-01 -7.973591983318328857e-02 -2.237178534269332886e-01 -2.767735421657562256e-01 1.560101807117462158e-01 -1.259612292051315308e-01 3.348386287689208984e-01 -8.676517754793167114e-02 -2.632825970649719238e-01 -2.045903205871582031e-01 -6.195606291294097900e-02 9.355730563402175903e-02 3.093959577381610870e-02 3.630382120609283447e-01 -1.736449599266052246e-01 -1.992066949605941772e-01 1.545881759375333786e-02 1.768705099821090698e-01 2.427440881729125977e-01 1.468993574380874634e-01 6.800701469182968140e-02 -1.895700693130493164e-01 -2.131961435079574585e-01 -5.056089907884597778e-02 -2.877595424652099609e-01 8.338490873575210571e-02 5.029514804482460022e-02 -1.145485714077949524e-01 -5.539954826235771179e-02 1.985206753015518188e-01 -8.934212476015090942e-02 1.077310964465141296e-01
2.040631882846355438e-02 4.528155922889709473e-02 3.758928796742111444e-04 -2.326219379901885986e-01 2.068887948989868164e-01 8.378455042839050293e-02 2.835325896739959717e-02 -9.675733745098114014e-02 -1.488817930221557617e-01 -2.741950564086437225e-02 -1.060122475028038025e-01 -1.592094898223876953e-01 -1.081258803606033325e-01 2.409980073571205139e-02 1.274254471063613892e-01 -2.890534400939941406e-01 -2.761528827250003815e-02 2.899110019207000732e-01 2.257127016782760620e-01 -2.204040139913558960e-01 2.843972444534301758e-01 -3.124432861804962158e-01 -3.627033233642578125e-01 1.334770023822784424e-01 -6.716469675302505493e-02 -2.901258766651153564e-01 1.462261974811553955e-01 1.245013177394866943e-01 1.614782959222793579e-01 1.561957150697708130e-01 -3.171039000153541565e-02 1.503802388906478882e-01
1.603115499019622803e-01 3.143194317817687988e-02 -6.135904043912887573e-02 -3.112455606460571289e-01 1.542919874191284180e-01 1.028496548533439636e-01 6.080758571624755859e-02 -3.007820248603820801e-01 1.230947822332382202e-01 6.031953543424606323e-02 -3.336136341094970703e-01 9.771700948476791382e-02 -1.893800944089889526e-01 3.227308392524719238e-01 2.075931131839752197e-01 -2.200976014137268066e-02 9.731708467006683350e-02 -7.202399522066116333e-02 -2.646074295043945312e-01 7.608649879693984985e-02 2.265730500221252441e-01 -4.037742018699645996e-01 -3.006789647042751312e-02 -1.934830844402313232e-01 -5.172790214419364929e-02 -9.298169612884521484e-02 -1.608072966337203979e-01 -3.960601612925529480e-02 3.826083242893218994e-02 6.638201326131820679e-02 -1.753524690866470337e-02 1.810674816370010376e-01
-1.992672495543956757e-02 -1.610069163143634796e-02 1.962451785802841187e-01 -1.925307512283325195e-01 2.208866626024246216e-01 2.315958887338638306e-01 -1.655536144971847534e-01 -1.962768733501434326e-01 -7.179158180952072144e-02 -1.013720408082008362e-01 1.618733070790767670e-02 -8.042269200086593628e-02 -2.322254627943038940e-01 1.739517450332641602e-01 5.663161352276802063e-02 -2.681621015071868896e-01 -1.540243774652481079e-01 9.317509829998016357e-02 2.372541725635528564e-01 -9.981787949800491333e-02 2.548431456089019775e-01 -1.823218762874603271e-01 -2.454113448038697243e-03 -2.490677386522293091e-01 -2.731510400772094727e-01 -2.296001762151718140e-01 1.366218626499176025e-01 -8.156898617744445801e-02 -8.737289160490036011e-02 1.881304085254669189e-01 3.252660036087036133e-01 1.165336295962333679e-01
-8.723174780607223511e-02 -5.817998945713043213e-02 -4.589640721678733826e-02 -3.240581452846527100e-01 6.454676389694213867e-02 1.190551146864891052e-01 -1.224679797887802124e-01 4.330199584364891052e-02 -1.425083428621292114e-01 -4.295201003551483154e-01 -3.163878619670867920e-02 -5.454264208674430847e-02 2.767365891486406326e-03 2.517737746238708496e-01 3.583830296993255615e-01 -2.500069737434387207e-01 -5.788184702396392822e-02 -6.257443875074386597e-02 1.491204500198364258e-01 -1.990382224321365356e-01 2.634675009176135063e-03 -4.825394228100776672e-02 -1.713038235902786255e-01 7.982336729764938354e-02 -1.114966422319412231e-01 -1.707450598478317261e-01 1.665002107620239258e-01 1.528166234493255615e-01 5.364189296960830688e-02 1.439655870199203491e-01 3.510700166225433350e-01 1.920277923345565796e-01
-2.088928669691085815e-01 7.648765295743942261e-02 -1.164407655596733093e-01 -4.509971290826797485e-02 2.203418612480163574e-01 1.333176493644714355e-01 5.375909432768821716e-02 1.956209354102611542e-02 -2.108984589576721191e-01 -2.970947921276092529e-01 -2.920224964618682861e-01 -6.660905480384826660e-02 -4.446966201066970825e-02 1.079349592328071594e-01 2.419591881334781647e-02 4.806719720363616943e-02 -1.403136849403381348e-01 6.652195751667022705e-02 -3.004209510982036591e-02 -3.789431154727935791e-01 7.694352418184280396e-02 -4.547979235649108887e-01 5.458770319819450378e-02 7.474382966756820679e-02 -9.471010416746139526e-02 7.402972783893346786e-03 2.911990880966186523e-01 -9.397627413272857666e-02 -2.132032513618469238e-01 2.249779254198074341e-01 -1.854582726955413818e-01 -5.729834362864494324e-02
5.010050162672996521e-02 -8.671011775732040405e-02 -2.178847938776016235e-01 -2.650393247604370117e-01 2.149782776832580566e-01 4.327514022588729858e-02 2.621585428714752197e-01 -3.827088475227355957e-01 -2.803512215614318848e-01 -2.496593892574310303e-01 -9.028829634189605713e-02 -1.395100355148315430e-01 -4.012587666511535645e-02 1.849346309900283813e-01 9.463220834732055664e-03 -1.743113547563552856e-01 -5.930364876985549927e-02 1.037356182932853699e-01 1.377938538789749146e-01 -2.498735487461090088e-01 2.671876735985279083e-02 -1.918253451585769653e-01 2.254020869731903076e-01 -1.813850700855255127e-01 -1.108161881566047668e-01 -1.931832432746887207e-01 -1.018100511282682419e-02 -8.028876781463623047e-02 -1.723457276821136475e-01 9.984712302684783936e-02 -2.458183914422988892e-01 -3.122597746551036835e-02
-1.452653855085372925e-01 -4.594298824667930603e-02 -1.443770825862884521e-01 -2.433282881975173950e-01 3.510299921035766602e-01 -1.737776994705200195e-01 -9.033241122961044312e-02 -1.499155610799789429e-01 -1.431137770414352417e-01 -1.632916629314422607e-01 5.824993550777435303e-02 -3.391550853848457336e-02 -3.643291294574737549e-01 1.031226143240928650e-01 5.936428904533386230e-02 -1.873154342174530029e-01 -2.309389784932136536e-02 1.379617839120328426e-03 -6.981011945754289627e-03 -1.630757451057434082e-01 1.584657132625579834e-01 -1.723645031452178955e-01 4.628329351544380188e-02 -2.288829982280731201e-01 -2.904149889945983887e-01 2.567090559750795364e-03 7.715780287981033325e-02 -7.891558110713958740e-02 1.092937309294939041e-02 3.873161971569061279e-01 1.230221539735794067e-01 2.840491533279418945e-01
-3.443590551614761353e-02 2.482760250568389893e-01 -5.052000284194946289e-02 -4.230307340621948242e-01 2.355999052524566650e-01 4.692802727222442627e-01 1.401056647300720215e-01 -1.003502607345581055e-01 1.126577332615852356e-01 -1.857425272464752197e-01 1.030650082975625992e-02 3.592507839202880859e-01 -6.438018754124641418e-03 -1.034757867455482483e-01 1.705974042415618896e-01 -2.151037752628326416e-01 5.609999224543571472e-02 1.945362538099288940e-01 6.247974187135696411e-02 5.717463046312332153e-02 1.683154255151748657e-01 -2.110455557703971863e-02 4.779624193906784058e-02 9.018551558256149292e-02 -1.547594070434570312e-01 4.007573053240776062e-02 6.927078962326049805e-02 1.114539336413145065e-02 1.166654527187347412e-01 1.556308567523956299e-01 -1.769410967826843262e-01 -2.787462435662746429e-02
-1.496153622865676880e-01 -2.544125914573669434e-02 5.917442217469215393e-02 -5.029892921447753906e-01 3.021547794342041016e-01 -6.891377270221710205e-02 1.567577868700027466e-01 -8.877193927764892578e-02 2.511725723743438721e-01 -3.377361297607421875e-01 -2.435668110847473145e-01 -1.095418847398832440e-04 1.775597333908081055e-01 2.667431160807609558e-02 -3.711520507931709290e-02 -2.776162922382354736e-01 8.548092097043991089e-02 1.689372211694717407e-01 -7.766947150230407715e-02 4.855474457144737244e-02 1.007461100816726685e-01 5.538033321499824524e-02 -2.435295656323432922e-02 -4.487287998199462891e-02 1.178495511412620544e-01 -1.427921056747436523e-01 -8.594998158514499664e-03 -2.641873061656951904e-01 3.399885818362236023e-02 2.810576856136322021e-01 -1.787994243204593658e-02 1.124798785895109177e-02
1.190184950828552246e-01 1.351626813411712646e-01 -1.306685507297515869e-01 -4.544311761856079102e-01 1.270875036716461182e-01 -1.733119338750839233e-01 1.258845627307891846e-01 -5.357372760772705078e-02 1.196576207876205444e-01 -2.094471454620361328e-01 -3.025384545326232910e-01 1.150552555918693542e-01 -8.467923849821090698e-02 3.013985115103423595e-04 1.087876260280609131e-01 -1.101578623056411743e-01 4.689350351691246033e-02 1.593902111053466797e-01 -4.663496837019920349e-02 -5.944865196943283081e-02 2.358765304088592529e-01 -1.669373810291290283e-01 -6.779836863279342651e-02 4.750800877809524536e-02 1.092029586434364319e-01 -5.872828513383865356e-02 -7.869435846805572510e-02 -2.142155468463897705e-01 -1.538293212652206421e-01 4.745341539382934570e-01 -1.894224584102630615e-01 9.555117040872573853e-02
-1.032053306698799133e-01 -2.316787689924240112e-01 1.864469498395919800e-01 3.312910720705986023e-02 3.095468282699584961e-01 1.858795583248138428e-01 2.080677896738052368e-01 7.716628164052963257e-02 -2.267627976834774017e-03 -1.920019686222076416e-01 6.133101880550384521e-02 -1.532615274190902710e-01 -3.910732269287109375e-01 9.584059566259384155e-02 1.676827222108840942e-01 1.193187944591045380e-02 -2.252440750598907471e-01 2.579469233751296997e-02 4.257192090153694153e-02 -1.733722351491451263e-02 4.436106979846954346e-02 -4.271773695945739746e-01 -2.902829647064208984e-01 -8.871474117040634155e-02 -1.921605691313743591e-02 6.735625118017196655e-02 -3.055169805884361267e-02 -2.634411752223968506e-01 1.911075264215469360e-01 1.480747908353805542e-01 1.242543384432792664e-02 4.186522215604782104e-02
-8.203099668025970459e-02 -9.312394261360168457e-02 -1.873888447880744934e-02 -3.171965479850769043e-02 1.479309946298599243e-01 -7.110503315925598145e-02 -1.173020303249359131e-01 -2.411848306655883789e-01 1.532126516103744507e-01 -5.119341015815734863e-01 -1.254631131887435913e-01 2.307593971490859985e-01 1.453020274639129639e-01 1.071474477648735046e-01 3.592456281185150146e-01 -6.470554322004318237e-02 -7.636091113090515137e-02 7.631089538335800171e-02 -1.510291825979948044e-03 -1.368319541215896606e-01 -1.119068339467048645e-01 -2.732016742229461670e-01 1.651728749275207520e-01 8.214991539716720581e-02 -2.267135977745056152e-01 -2.181340754032135010e-01 -3.782434761524200439e-02 -1.404927670955657959e-01 -7.715004682540893555e-02 1.544964611530303955e-01 1.253083199262619019e-01 2.162097245454788208e-01
1.340887397527694702e-01 -1.037700939923524857e-02 -2.121121855452656746e-03 -4.640168249607086182e-01 -1.607157476246356964e-02 1.142796128988265991e-01 -6.929352879524230957e-03 -2.344954460859298706e-01 1.061045378446578979e-01 -2.720114588737487793e-01 -2.311470657587051392e-01 1.555432230234146118e-01 -5.241949483752250671e-02 6.320530176162719727e-02 2.172513902187347412e-01 1.714605242013931274e-01 1.643497049808502197e-01 -5.380583927035331726e-03 -9.013819694519042969e-02 4.169436171650886536e-02 1.082205697894096375e-01 -2.155739665031433105e-01 -8.312827348709106445e-02 1.843237727880477905e-01 -2.971634268760681152e-01 -6.223496422171592712e-02 -7.850235328078269958e-03 1.360525493510067463e-03 -3.401624858379364014e-01 1.382017731666564941e-01 9.537510573863983154e-02 2.826825082302093506e-01
2.878301404416561127e-02 -1.456091254949569702e-01 1.207481976598501205e-02 -3.054358810186386108e-02 1.354270726442337036e-01 1.387188881635665894e-01 -1.435254514217376709e-01 -3.351397216320037842e-01 -6.688222289085388184e-02 -1.518588960170745850e-01 1.752351969480514526e-02 -9.743560105562210083e-02 -9.229787439107894897e-02 1.336213648319244385e-01 6.224386021494865417e-02 -3.711121082305908203e-01 2.277105599641799927e-01 2.994765341281890869e-01 1.568285673856735229e-01 -4.068402573466300964e-02 1.574399918317794800e-01 -3.197889924049377441e-01 -3.959223628044128418e-01 8.193377405405044556e-02 -1.238628774881362915e-01 -1.702258884906768799e-01 1.633570492267608643e-01 1.107842028141021729e-01 -1.086718514561653137e-01 2.115655392408370972e-01 4.558487981557846069e-02 -2.912399172782897949e-02
-1.566593348979949951e-01 -6.463750451803207397e-02 -2.220584005117416382e-01 -2.493552416563034058e-01 2.851451635360717773e-01 -3.485638648271560669e-02 1.542610675096511841e-02 1.367617845535278320e-01 2.449211776256561279e-01 -5.997172370553016663e-02 -2.102872580289840698e-01 -5.040057748556137085e-02 -6.918738037347793579e-02 2.742830812931060791e-01 2.877911329269409180e-01 1.013567000627517700e-01 -6.580112036317586899e-03 7.049566600471735001e-03 3.009229898452758789e-01 1.392912417650222778e-01 -7.489653769880533218e-03 -1.744580715894699097e-01 -1.276832371950149536e-01 6.714802235364913940e-02 4.157233238220214844e-02 -2.282703369855880737e-01 1.226273030042648315e-01 -4.247494935989379883e-01 -2.813093177974224091e-02 2.003812044858932495e-01 -1.662975549697875977e-02 -1.516888439655303955e-01
6.515535991638898849e-03 -2.070831358432769775e-01 2.321796678006649017e-02 -3.594642281532287598e-01 5.088918656110763550e-02 2.154400050640106201e-01 2.676582150161266327e-02 1.817913353443145752e-02 5.738652311265468597e-03 -4.375846982002258301e-01 -4.474942013621330261e-02 9.626152925193309784e-03 -2.115502767264842987e-02 -3.757404908537864685e-02 4.634420201182365417e-02 -3.161486238241195679e-02 4.567165300250053406e-02 -1.563352346420288086e-01 5.071754455566406250e-01 -9.568051435053348541e-03 1.894588619470596313e-01 -3.669420257210731506e-02 -2.895545959472656250e-01 -2.461851090192794800e-01 4.788639023900032043e-02 9.293430298566818237e-02 2.477655708789825439e-01 -1.679366827011108398e-02 -1.415492296218872070e-01 7.954896241426467896e-02 -2.961318567395210266e-02 -1.152319759130477905e-01
-1.929243057966232300e-01 -1.529827862977981567e-01 -5.722727999091148376e-02 -3.017706573009490967e-01 2.104160785675048828e-01 -7.356834411621093750e-02 1.517799049615859985e-01 4.673981666564941406e-02 1.852230280637741089e-01 -2.716167569160461426e-01 1.361714154481887817e-01 -4.927224665880203247e-02 -2.365071773529052734e-01 5.627313628792762756e-02 1.333186328411102295e-01 1.837581694126129150e-01 -2.763525955379009247e-02 1.997838169336318970e-01 2.448831945657730103e-01 1.511357724666595459e-01 9.449065476655960083e-02 -2.915253937244415283e-01 7.498084753751754761e-02 -1.686427555978298187e-02 -7.094477862119674683e-02 -2.240804880857467651e-01 3.285402059555053711e-02 -2.962297201156616211e-01 4.400526359677314758e-02 1.837498545646667480e-01 2.307849377393722534e-02 -3.561055660247802734e-01
1.550015360116958618e-01 -3.125397264957427979e-01 -4.984238371253013611e-02 -2.805775403976440430e-01 1.705459803342819214e-01 1.458263397216796875e-01 -9.680388029664754868e-04 1.416412889957427979e-01 -1.512585952877998352e-02 -2.274983823299407959e-01 -2.631806731224060059e-01 -8.673639595508575439e-02 -4.684137925505638123e-02 -7.113666832447052002e-02 1.329694539308547974e-01 -6.239648908376693726e-02 2.767497897148132324e-01 -2.628418505191802979e-01 4.013498127460479736e-01 -2.877331525087356567e-02 5.553857609629631042e-02 -2.556592226028442383e-01 -2.534846365451812744e-01 -2.131859213113784790e-01 2.148360945284366608e-02 1.152707263827323914e-02 1.475233286619186401e-01 -8.262924104928970337e-02 -1.326809972524642944e-01 8.211556077003479004e-02 3.415793925523757935e-02 -1.692241281270980835e-01
5.165877565741539001e-02 -1.374159306287765503e-01 5.118984729051589966e-02 2.072789520025253296e-02 3.135126829147338867e-01 8.585588634014129639e-02 -7.384727150201797485e-02 -1.286413073539733887e-01 -8.434417843818664551e-02 -2.046275883913040161e-01 1.393990665674209595e-01 2.167176753282546997e-01 -1.523426324129104614e-01 1.621042494662106037e-03 -2.399237155914306641e-01 -1.658518910408020020e-01 6.562361866235733032e-02 5.457441881299018860e-02 3.178431987762451172e-01 2.699575386941432953e-02 -7.530122250318527222e-02 -2.464595884084701538e-01 -8.265072107315063477e-02 -2.773571908473968506e-01 -5.283097922801971436e-02 -2.818010747432708740e-01 1.721801795065402985e-02 -1.796067804098129272e-01 1.115959584712982178e-01 2.694939374923706055e-01 2.408200800418853760e-01 3.271495699882507324e-01
-3.985518217086791992e-02 -7.820233702659606934e-02 -9.462057054042816162e-02 1.225714385509490967e-01 2.539284825325012207e-01 1.623737215995788574e-01 -1.256858557462692261e-01 -1.948554068803787231e-01 -7.714416086673736572e-02 -2.744271159172058105e-01 -1.539003103971481323e-01 3.521929383277893066e-01 -5.143526196479797363e-02 2.469337731599807739e-01 -1.821261644363403320e-01 -2.373869065195322037e-03 2.585252225399017334e-01 -2.036563865840435028e-02 1.990223377943038940e-01 -1.044601425528526306e-01 2.236846238374710083e-01 3.214325755834579468e-02 -3.216444980353116989e-03 -1.540026962757110596e-01 -3.411662280559539795e-01 -2.809746563434600830e-01 -9.226169437170028687e-02 1.255789995193481445e-01 8.807995915412902832e-02 1.136022582650184631e-01 1.098681092262268066e-01 2.302168309688568115e-01
-6.196409836411476135e-02 1.163943484425544739e-02 -6.073540821671485901e-02 -1.963192522525787354e-01 3.288915157318115234e-01 9.172281622886657715e-02 -2.140114605426788330e-01 -1.925546093843877316e-03 -1.554544717073440552e-01 -3.240846097469329834e-02 1.563034504652023315e-01 -9.249545633792877197e-02 -2.959187887609004974e-02 1.816021353006362915e-01 7.507096976041793823e-02 -2.995011210441589355e-01 1.709332689642906189e-02 2.969665825366973877e-01 1.948809623718261719e-01 -7.263423502445220947e-02 2.398865967988967896e-01 -4.217633605003356934e-01 -3.366896510124206543e-01 1.191295981407165527e-01 -7.420109212398529053e-02 -1.641848534345626831e-01 -1.526437606662511826e-02 -8.761254139244556427e-03 -1.292601972818374634e-02 1.706134825944900513e-01 -9.085291624069213867e-02 1.974677294492721558e-01
-2.253420203924179077e-01 -1.013905405998229980e-01 1.078978553414344788e-01 1.327061653137207031e-01 3.237008154392242432e-01 1.337411580607295036e-03 1.564297378063201904e-01 1.855191215872764587e-02 2.104843854904174805e-01 -1.823748648166656494e-01 -1.504006385803222656e-01 -3.734539449214935303e-02 -5.419849604368209839e-02 7.858426868915557861e-02 3.950233384966850281e-02 -2.080589383840560913e-01 5.887662991881370544e-02 -1.589308492839336395e-02 1.061758399009704590e-01 5.648380611091852188e-03 3.110564947128295898e-01 -3.277937769889831543e-01 -3.760880976915359497e-02 1.942335665225982666e-01 -1.864956468343734741e-01 -1.091100722551345825e-01 -1.804081350564956665e-01 -4.398949742317199707e-01 6.442785263061523438e-02 2.695569694042205811e-01 1.209383085370063782e-01 -4.471825063228607178e-02
-4.430209100246429443e-02 1.341145671904087067e-02 -3.323264420032501221e-02 -1.958339959383010864e-01 2.658739686012268066e-01 4.648263156414031982e-01 -2.449624091386795044e-01 -1.146880239248275757e-01 2.545511536300182343e-02 -1.852649599313735962e-01 -3.299378454685211182e-01 1.325663626194000244e-01 1.306413300335407257e-02 6.711800396442413330e-02 -2.073093652725219727e-01 1.066067218780517578e-01 1.267774701118469238e-01 1.025339812040328979e-01 2.496827393770217896e-01 -1.733646243810653687e-01 8.588261157274246216e-02 -5.372513085603713989e-02 -3.497028350830078125e-01 2.237940952181816101e-02 2.263118475675582886e-01 5.905707366764545441e-03 -8.269198983907699585e-02 1.184713393449783325e-01 -1.213275268673896790e-01 -3.581773256883025169e-03 -1.214666217565536499e-01 -1.562617272138595581e-01
-1.244016438722610474e-01 -3.420729190111160278e-02 -1.067566573619842529e-01 -3.171129822731018066e-01 1.151801496744155884e-01 -1.707815378904342651e-02 2.029437385499477386e-02 2.066027224063873291e-01 3.025931715965270996e-01 -4.352546334266662598e-01 5.503250658512115479e-02 7.677645981311798096e-02 -1.661939918994903564e-02 1.369898468255996704e-01 2.294464558362960815e-01 1.161627173423767090e-01 4.947154223918914795e-02 1.529468744993209839e-01 1.239997074007987976e-01 2.724804580211639404e-01 1.596198976039886475e-01 -3.185463547706604004e-01 -4.560411348938941956e-02 -8.091370761394500732e-02 1.581402868032455444e-01 -2.451933920383453369e-02 -2.202532440423965454e-01 -2.998993694782257080e-01 -1.389735285192728043e-02 7.434125244617462158e-02 9.421660751104354858e-02 -9.965807944536209106e-02
-2.670610547065734863e-01 -1.661767959594726562e-01 -1.687435656785964966e-01 -8.105453103780746460e-02 3.029082119464874268e-01 5.613492801785469055e-02 4.810791835188865662e-02 -1.765395104885101318e-01 -4.991624504327774048e-03 -3.039507567882537842e-01 -1.656071990728378296e-01 2.013335078954696655e-01 1.891520023345947266e-01 7.159494794905185699e-03 7.999080419540405273e-02 -8.349865674972534180e-02 2.800430059432983398e-01 2.320819497108459473e-01 1.170100420713424683e-01 -1.321046892553567886e-02 4.417209699749946594e-02 -1.982093453407287598e-01 -3.340743780136108398e-01 3.030645893886685371e-03 1.734944134950637817e-01 3.280214369297027588e-01 -2.443633824586868286e-01 -1.328462660312652588e-01 -3.751407563686370850e-02 4.431346803903579712e-02 8.348991721868515015e-02 -6.046313419938087463e-02
2.201626822352409363e-02 7.514989376068115234e-02 -1.548455208539962769e-01 -2.107095867395401001e-01 3.441561758518218994e-01 6.295608729124069214e-02 -4.441951215267181396e-02 -2.230712920427322388e-01 -2.543311417102813721e-01 -3.889963328838348389e-01 -7.574713975191116333e-02 2.313938736915588379e-01 -5.029778555035591125e-02 2.980481088161468506e-01 -3.626528754830360413e-02 -2.008037120103836060e-01 -4.214271903038024902e-02 6.308840215206146240e-02 1.591694802045822144e-01 -4.033218026161193848e-01 1.837522536516189575e-01 -1.223414577543735504e-02 9.985169023275375366e-02 -1.381033062934875488e-01 5.067139118909835815e-02 2.022965438663959503e-02 -1.909952759742736816e-01 -1.735946238040924072e-01 -6.849379092454910278e-02 1.031172126531600952e-01 -1.010904647409915924e-02 3.651514276862144470e-02
-6.797580420970916748e-02 2.512804046273231506e-02 1.354383081197738647e-01 -1.419276744127273560e-01 1.282742023468017578e-01 -8.043356239795684814e-02 2.372637093067169189e-01 -1.678523719310760498e-01 -2.390123158693313599e-02 -2.350405901670455933e-01 -2.275274693965911865e-01 7.636081427335739136e-02 -2.597399614751338959e-02 4.881016910076141357e-02 -1.871649734675884247e-02 -1.271975636482238770e-01 -1.061640307307243347e-01 1.011046990752220154e-01 2.565062940120697021e-01 -8.816433697938919067e-02 -3.243714272975921631e-01 -2.019363194704055786e-01 -1.858838796615600586e-01 -2.514826059341430664e-01 -2.320354133844375610e-01 -2.609311938285827637e-01 -1.118122637271881104e-01 -2.658519521355628967e-02 2.890808284282684326e-01 1.730393916368484497e-01 2.389434427022933960e-01 2.669746875762939453e-01
-3.784343600273132324e-02 -1.215384453535079956e-01 -5.784567818045616150e-02 -6.097890809178352356e-02 2.894073128700256348e-01 1.048780158162117004e-01 -1.623585224151611328e-01 -3.670231103897094727e-01 9.878713637590408325e-02 -1.531573683023452759e-01 1.474249362945556641e-01 4.792935401201248169e-02 -7.484894990921020508e-02 1.159015744924545288e-01 1.552475094795227051e-01 -2.647744864225387573e-02 1.386842969805002213e-02 -5.718283727765083313e-02 3.721385896205902100e-01 -2.619901672005653381e-02 1.040959283709526062e-01 -2.365866005420684814e-01 -1.891567371785640717e-02 1.811973303556442261e-01 -5.855895206332206726e-02 -3.100782334804534912e-01 1.535302251577377319e-01 5.883096903562545776e-02 6.751611083745956421e-02 3.455099463462829590e-01 3.476387858390808105e-01 7.609234750270843506e-02
-2.771117724478244781e-02 -1.150846034288406372e-01 -2.665530741214752197e-01 -1.695015579462051392e-01 -3.483833745121955872e-02 2.131876349449157715e-01 -5.882717296481132507e-02 -1.349080055952072144e-01 -8.436312526464462280e-02 -3.168132901191711426e-01 -2.848988175392150879e-01 -2.054225653409957886e-02 6.594814360141754150e-02 -2.360515482723712921e-02 1.683791577816009521e-01 -5.667237564921379089e-02 1.479749381542205811e-01 -4.853845760226249695e-02 2.063317894935607910e-01 -5.667857080698013306e-02 -6.484635919332504272e-02 -3.421602249145507812e-01 -4.798680841922760010e-01 -1.585815250873565674e-01 7.223214209079742432e-02 6.063000857830047607e-02 -2.371422797441482544e-01 -3.423617407679557800e-02 -2.122398018836975098e-01 1.379636824131011963e-01 -7.440691441297531128e-02 -9.838575869798660278e-02
-2.383104860782623291e-01 1.541178822517395020e-01 -1.237008348107337952e-01 -1.546630859375000000e-01 3.940242528915405273e-01 8.747976273298263550e-03 -1.619324088096618652e-01 -6.577830761671066284e-02 -1.557705253362655640e-01 -3.909820690751075745e-02 -1.412246823310852051e-01 -7.466061413288116455e-02 -1.625445485115051270e-02 4.209804534912109375e-01 4.477589577436447144e-02 -2.186850607395172119e-01 8.303902111947536469e-03 1.460849046707153320e-01 2.874089479446411133e-01 2.909088507294654846e-02 -9.028325229883193970e-02 -3.040173649787902832e-01 -1.212678700685501099e-01 -9.809390455484390259e-02 -1.967906057834625244e-01 -1.481495201587677002e-01 1.717287451028823853e-01 -1.563316583633422852e-01 -1.114147752523422241e-01 1.657509431242942810e-02 2.184348553419113159e-01 1.046482771635055542e-01
2.215492725372314453e-01 1.047426536679267883e-01 -1.379597745835781097e-02 -2.869848012924194336e-01 -2.710639312863349915e-02 2.674552202224731445e-01 -9.612842649221420288e-02 -2.397141158580780029e-01 2.087263166904449463e-01 -3.302103877067565918e-01 -1.026190891861915588e-01 1.077623218297958374e-01 6.373612582683563232e-02 1.120337098836898804e-01 -4.526853933930397034e-02 7.704690098762512207e-02 3.189070522785186768e-01 6.589382141828536987e-02 6.182638183236122131e-02 2.260853946208953857e-01 -1.445201337337493896e-01 -1.816646456718444824e-01 -3.400387465953826904e-01 5.012705549597740173e-02 -1.428715735673904419e-01 -1.585248112678527832e-02 -2.399766072630882263e-02 6.789834052324295044e-02 4.027073830366134644e-02 2.167504429817199707e-01 3.090046346187591553e-01 1.270097494125366211e-01
-2.075543254613876343e-02 -3.612537309527397156e-02 -2.922648489475250244e-01 -2.287516742944717407e-01 2.937993109226226807e-01 2.362203225493431091e-02 -6.883678585290908813e-02 -2.521005272865295410e-01 -3.531751334667205811e-01 -2.421302199363708496e-01 -6.441146135330200195e-02 7.153493165969848633e-02 1.286704391241073608e-01 2.042896598577499390e-01 2.731979787349700928e-01 -2.651387751102447510e-01 -1.539446264505386353e-01 1.211105436086654663e-01 2.775914669036865234e-01 -1.532510519027709961e-01 1.782797276973724365e-01 -1.863619685173034668e-01 1.893002837896347046e-01 -3.634476289153099060e-02 1.110528260469436646e-01 7.954604178667068481e-02 6.472702603787183762e-03 3.567988798022270203e-02 -7.780302781611680984e-03 9.392281621694564819e-02 5.772319808602333069e-02 1.863549202680587769e-01
-2.553227916359901428e-02 -1.247448325157165527e-01 -2.232209406793117523e-02 -5.102406740188598633e-01 1.779108643531799316e-01 1.355080008506774902e-01 1.587519198656082153e-01 -2.123434990644454956e-01 9.941183030605316162e-03 -2.123627811670303345e-01 -7.999933511018753052e-02 -9.212446212768554688e-02 4.438491072505712509e-03 1.599068492650985718e-01 -2.074612677097320557e-02 -7.129765301942825317e-02 2.454723864793777466e-01 1.443972885608673096e-01 -2.538131922483444214e-02 -8.702915161848068237e-02 2.598775327205657959e-01 -9.027616679668426514e-02 4.719008877873420715e-02 6.251398473978042603e-02 1.974293775856494904e-02 7.067751139402389526e-02 3.215715587139129639e-01 -3.948373198509216309e-01 2.287703901529312134e-01 1.512099057435989380e-01 3.806782653555274010e-03 1.995394565165042877e-02
2.130411863327026367e-01 -1.158523410558700562e-01 3.092922270298004150e-01 -4.635232388973236084e-01 1.450548917055130005e-01 2.093737274408340454e-01 1.948415786027908325e-01 8.055386692285537720e-02 -1.977518349885940552e-01 -2.066445499658584595e-01 -9.008697420358657837e-02 -8.699794113636016846e-02 -1.131294667720794678e-01 1.413675844669342041e-01 1.130060404539108276e-01 6.675896048545837402e-02 4.053035750985145569e-02 2.621469497680664062e-01 1.997126638889312744e-01 -3.631147742271423340e-02 2.057800590991973877e-01 -1.337863206863403320e-01 -2.403966933488845825e-01 -1.421036273241043091e-01 2.239344082772731781e-02 6.113935261964797974e-02 1.332909762859344482e-01 6.023627892136573792e-02 2.358637303113937378e-01 1.306294351816177368e-01 2.182491682469844818e-02 -1.588757038116455078e-01
-1.239396706223487854e-01 -2.679693400859832764e-01 -2.085876613855361938e-01 -3.994828462600708008e-01 -1.023948565125465393e-01 3.685247004032135010e-01 1.035672128200531006e-01 -5.050804466009140015e-02 -8.292347937822341919e-02 -3.013009130954742432e-01 -2.790444791316986084e-01 -1.397139206528663635e-02 -2.525872178375720978e-02 2.760520875453948975e-01 5.734970048069953918e-02 -2.302803248167037964e-01 1.484006196260452271e-01 4.180440213531255722e-03 1.827830225229263306e-01 1.142835840582847595e-01 -6.479096412658691406e-02 -2.934665605425834656e-02 -1.088837757706642151e-01 9.930812567472457886e-02 -2.610920667648315430e-01 -1.032920479774475098e-01 -4.199576564133167267e-03 1.525769662111997604e-02 1.425222754478454590e-01 -2.047326564788818359e-01 2.988629974424839020e-02 -6.152789667248725891e-02
-5.553206428885459900e-02 -2.048346698284149170e-01 -8.674965053796768188e-02 1.547597907483577728e-02 4.753992334008216858e-02 1.484582126140594482e-01 2.828110456466674805e-01 -1.710228323936462402e-01 1.493283659219741821e-01 -3.123439550399780273e-01 -2.126691490411758423e-01 1.804993450641632080e-01 -7.577034085988998413e-02 3.470636010169982910e-01 2.038365155458450317e-01 1.997420340776443481e-01 1.064087674021720886e-01 2.372719049453735352e-01 1.414533406496047974e-01 -1.074775084853172302e-01 -5.955735966563224792e-02 1.434786431491374969e-02 1.023740023374557495e-01 -4.140058904886245728e-02 -1.362980455160140991e-01 -5.607205256819725037e-02 1.837822496891021729e-01 -1.540644466876983643e-01 6.325071305036544800e-02 1.737795174121856689e-01 3.851961791515350342e-01 -1.772545278072357178e-01
4.263012856245040894e-02 -7.496884465217590332e-02 2.027541697025299072e-01 -8.941752463579177856e-02 1.107311323285102844e-01 -3.164468333125114441e-02 -3.344697505235671997e-02 -2.870584093034267426e-02 -1.129339486360549927e-01 -1.987462937831878662e-01 -1.834112554788589478e-01 2.960909344255924225e-02 1.100648120045661926e-01 8.925903588533401489e-02 -5.712388455867767334e-02 4.716835450381040573e-03 -1.717378348112106323e-01 2.615094184875488281e-01 2.555216252803802490e-01 -1.822462081909179688e-01 7.488308101892471313e-02 -4.362426400184631348e-01 -3.719434440135955811e-01 1.641661822795867920e-01 -8.534725755453109741e-02 -3.392525911331176758e-01 -1.844340004026889801e-02 2.920632809400558472e-02 -1.198458857834339142e-02 2.168832421302795410e-01 2.995707988739013672e-01 5.170527845621109009e-03
-3.230116963386535645e-01 1.457069516181945801e-01 -1.075996756553649902e-01 -1.310667246580123901e-01 1.233895048499107361e-01 -3.179722651839256287e-02 2.788493223488330841e-02 -3.396965861320495605e-01 1.692651212215423584e-01 -4.746022224426269531e-01 -1.478591710329055786e-01 3.402898907661437988e-01 -2.428406924009323120e-01 7.637594640254974365e-02 7.842087000608444214e-02 1.140822619199752808e-01 1.320592164993286133e-01 -5.491559579968452454e-02 -9.932171553373336792e-02 1.467833220958709717e-01 1.081158146262168884e-01 -2.320348769426345825e-01 -1.774042844772338867e-02 4.219189286231994629e-02 -1.532293111085891724e-01 3.957062959671020508e-02 1.281495839357376099e-01 3.049941733479499817e-02 4.489815607666969299e-02 1.300569325685501099e-01 1.711854934692382812e-01 1.661925166845321655e-01
2.255967259407043457e-01 -3.518949449062347412e-01 -1.695777773857116699e-01 -2.179858088493347168e-02 1.237833499908447266e-01 1.846751272678375244e-01 3.218427672982215881e-02 -1.347992420196533203e-01 2.078950963914394379e-02 -1.462417989969253540e-01 -9.107331931591033936e-02 -7.269521802663803101e-02 -1.065837070345878601e-01 -8.722356706857681274e-02 -7.612299174070358276e-02 7.413505017757415771e-02 1.631715707480907440e-02 2.592443525791168213e-01 4.517375230789184570e-01 -4.690957814455032349e-02 1.933629214763641357e-01 -3.780542314052581787e-01 -1.819342523813247681e-01 1.089275330305099487e-01 -2.136471718549728394e-01 7.814602553844451904e-02 2.978236414492130280e-02 9.609933011233806610e-03 1.801716238260269165e-01 5.579893290996551514e-02 8.270807564258575439e-02 2.599731087684631348e-01
1.921383887529373169e-01 -1.073170974850654602e-01 4.809267818927764893e-02 -1.610587090253829956e-01 1.693703979253768921e-01 1.340869963169097900e-01 -6.656169891357421875e-02 -1.894432008266448975e-01 -1.163735985755920410e-01 -1.583507657051086426e-01 -2.905080467462539673e-02 -1.803539097309112549e-01 -1.055407449603080750e-01 1.846587955951690674e-01 1.351578384637832642e-01 -2.308149784803390503e-01 9.640154987573623657e-02 2.864483296871185303e-01 9.573738276958465576e-02 -1.356640160083770752e-01 2.932013273239135742e-01 -4.027175307273864746e-01 -3.596138954162597656e-01 8.875031769275665283e-02 -3.815237432718276978e-02 -2.511588633060455322e-01 1.188980415463447571e-01 1.168273612856864929e-01 1.715024262666702271e-01 1.236259192228317261e-01 2.741925977170467377e-02 7.432751357555389404e-02
-1.076145842671394348e-01 -1.520795971155166626e-01 -6.787124276161193848e-02 -5.457691475749015808e-02 -1.513328999280929565e-01 3.697567284107208252e-01 -1.702553778886795044e-01 -1.070333793759346008e-01 1.840726137161254883e-01 -3.243596851825714111e-01 -3.158755302429199219e-01 1.514742374420166016e-01 -3.482083603739738464e-02 1.502276211977005005e-01 -1.778523176908493042e-01 -1.124314889311790466e-01 1.628428250551223755e-01 -1.080774143338203430e-01 3.823387324810028076e-01 -6.936132907867431641e-02 2.373478561639785767e-02 -1.950321942567825317e-01 -2.982061803340911865e-01 -2.534236293286085129e-03 6.864634156227111816e-02 -2.311561815440654755e-02 7.526417821645736694e-02 -6.361101567745208740e-02 -2.930501699447631836e-01 5.608636140823364258e-02 -7.989395409822463989e-02 -2.613071911036968231e-02
3.405703976750373840e-02 -8.776954561471939087e-02 -1.077877581119537354e-01 -1.391372084617614746e-01 2.434800565242767334e-01 -4.284011200070381165e-02 1.530235260725021362e-01 -2.959030866622924805e-01 -2.520386874675750732e-01 -2.820474505424499512e-01 3.665411472320556641e-02 -1.873149350285530090e-02 -5.377485230565071106e-02 2.972435653209686279e-01 1.052810996770858765e-02 -3.986511006951332092e-02 -3.145217522978782654e-02 1.884255856275558472e-01 3.994997441768646240e-01 -2.362177670001983643e-01 -3.238109126687049866e-02 -3.825775906443595886e-02 -1.450526565313339233e-01 -2.302194237709045410e-01 -2.246485352516174316e-01 -2.077766954898834229e-01 1.437900960445404053e-01 4.180893674492835999e-02 -1.692552566528320312e-01 1.178086921572685242e-01 -2.508483231067657471e-01 1.984280347824096680e-02
-1.034665554761886597e-01 1.582873016595840454e-01 -2.038088887929916382e-01 -1.909370124340057373e-01 4.399727284908294678e-01 -3.199480101466178894e-02 1.150536686182022095e-01 -7.961542904376983643e-02 -2.884678542613983154e-01 -3.028865158557891846e-01 -1.772211045026779175e-01 -4.350880905985832214e-02 -1.040362119674682617e-01 1.419838517904281616e-01 -5.526306107640266418e-02 -8.496239036321640015e-02 -1.113967876881361008e-02 -4.017965495586395264e-02 3.011519014835357666e-01 -9.883883595466613770e-02 -1.078148707747459412e-01 -2.259540259838104248e-01 4.143550246953964233e-02 -1.547363996505737305e-01 -5.840995162725448608e-02 -5.611961334943771362e-02 -1.533974111080169678e-01 -6.435304880142211914e-02 -3.898965567350387573e-02 3.768789172172546387e-01 -1.864078193902969360e-01 1.395734697580337524e-01
2.776181884109973907e-02 2.533052302896976471e-02 -4.076613858342170715e-02 -2.327540069818496704e-01 4.254798293113708496e-01 6.072077900171279907e-02 1.101540923118591309e-01 -5.768673494458198547e-02 -9.289103560149669647e-03 -4.117978513240814209e-01 -7.750531286001205444e-02 -4.655595496296882629e-02 2.429915219545364380e-01 -2.560394443571567535e-02 2.074247598648071289e-01 2.169569730758666992e-01 2.365312166512012482e-02 -1.993446145206689835e-03 -1.878471374511718750e-01 1.100601479411125183e-01 3.060690462589263916e-01 -3.130767047405242920e-01 1.065859105437994003e-02 -1.375835835933685303e-01 -2.064816206693649292e-01 -1.014188751578330994e-01 -2.401005662977695465e-02 -2.428275048732757568e-01 1.213349327445030212e-01 1.416264325380325317e-01 1.942300796508789062e-02 9.281434118747711182e-02
7.729785051196813583e-03 -6.756938993930816650e-02 -7.087959349155426025e-02 -2.536063492298126221e-01 -4.602966830134391785e-02 1.980316936969757080e-01 6.784445792436599731e-02 -2.594876885414123535e-01 6.575348228216171265e-02 -3.308455944061279297e-01 -2.545265257358551025e-01 2.748439833521842957e-02 -1.402322351932525635e-01 -1.178171336650848389e-01 3.136279881000518799e-01 -1.381660997867584229e-02 -7.424240559339523315e-02 3.410865366458892822e-01 1.289216130971908569e-01 7.734280824661254883e-02 -1.314921528100967407e-01 -4.501940682530403137e-02 -2.604036629199981689e-01 -1.560205370187759399e-01 4.777988418936729431e-02 1.366369277238845825e-01 -1.798159927129745483e-01 -2.516790330410003662e-01 -3.252726495265960693e-01 -1.474262923002243042e-01 6.550140213221311569e-03 3.477303683757781982e-02
-5.628323554992675781e-02 -4.298324882984161377e-02 -2.378929704427719116e-01 -3.706770390272140503e-02 1.807266771793365479e-01 1.782583892345428467e-01 3.589390590786933899e-02 -2.291685938835144043e-01 -7.619077712297439575e-02 -3.469469249248504639e-01 -1.773253642022609711e-02 -8.641824871301651001e-02 -1.753760874271392822e-01 4.511121287941932678e-02 -2.346350848674774170e-01 -2.748140096664428711e-01 4.454653710126876831e-02 2.835724055767059326e-01 3.094683885574340820e-01 -8.376388996839523315e-02 1.955836862325668335e-01 -1.172755509614944458e-01 2.331981509923934937e-01 -1.904764175415039062e-01 -1.653572022914886475e-01 -1.279429197311401367e-01 -1.452509406954050064e-02 2.574828863143920898e-01 -1.466885954141616821e-01 1.390673816204071045e-01 8.967386186122894287e-02 1.856647431850433350e-01
-3.358953297138214111e-01 2.398110367357730865e-02 -1.246000081300735474e-02 -2.979957461357116699e-01 1.697338819503784180e-01 3.314040228724479675e-02 5.026813223958015442e-02 2.893716283142566681e-02 1.753605157136917114e-01 -1.310716569423675537e-01 2.443184889853000641e-02 3.093847446143627167e-02 -7.544660568237304688e-02 -1.667198538780212402e-02 2.600023895502090454e-02 2.831808850169181824e-02 2.151683270931243896e-01 1.396329849958419800e-01 2.478615343570709229e-01 1.561609059572219849e-01 1.603884547948837280e-01 -4.522110819816589355e-01 -2.324901372194290161e-01 4.411596804857254028e-02 -2.501227855682373047e-01 -1.488623321056365967e-01 -1.911907494068145752e-01 4.709259606897830963e-03 1.346716843545436859e-02 4.024790972471237183e-02 4.830007441341876984e-03 -3.827291727066040039e-01
3.129826858639717102e-03 -1.698874533176422119e-01 -6.806610524654388428e-02 7.428801059722900391e-02 9.622351080179214478e-02 1.348290443420410156e-01 2.015681266784667969e-01 -1.717655509710311890e-01 -8.561307191848754883e-02 -6.047418117523193359e-01 -4.522677883505821228e-02 -9.915585815906524658e-02 -3.019821941852569580e-01 1.339429318904876709e-01 8.602277189493179321e-02 9.951387345790863037e-02 2.000416666269302368e-01 1.351946126669645309e-02 1.339970380067825317e-01 2.156364470720291138e-01 4.918159916996955872e-02 -1.462752968072891235e-01 -1.241418123245239258e-01 8.314388990402221680e-02 -8.493807166814804077e-02 -1.318512856960296631e-01 -5.844999477267265320e-02 2.358074337244033813e-01 1.860049962997436523e-01 1.058963015675544739e-01 -7.278329133987426758e-02 2.579266726970672607e-01
-1.993547528982162476e-01 -4.052976071834564209e-01 2.187760323286056519e-01 -2.145452350378036499e-01 -7.039611041545867920e-02 2.868906557559967041e-01 1.358705013990402222e-01 5.354993417859077454e-02 -7.872252166271209717e-02 -1.749270260334014893e-01 -1.846250444650650024e-01 -7.062263786792755127e-02 -9.825213253498077393e-02 -1.051362138241529465e-02 -5.474466830492019653e-03 -3.907737508416175842e-02 -3.418557718396186829e-02 2.091957032680511475e-01 2.049395591020584106e-01 2.063367962837219238e-01 3.760464489459991455e-02 -3.823198378086090088e-01 -2.061462253332138062e-01 -1.017076298594474792e-01 -2.503802813589572906e-02 2.819052711129188538e-02 1.889818161725997925e-01 -1.385147720575332642e-01 3.055956959724426270e-01 6.523702293634414673e-02 -1.383551359176635742e-01 5.725681409239768982e-02
3.514493117108941078e-03 1.122999191284179688e-01 6.328895688056945801e-02 -1.510882675647735596e-01 1.363845169544219971e-01 1.573510915040969849e-01 -1.107852607965469360e-01 -1.385295242071151733e-01 2.046436071395874023e-01 -2.813308835029602051e-01 -1.000010743737220764e-01 2.463258951902389526e-01 -3.452064990997314453e-01 2.753158211708068848e-01 7.703085243701934814e-02 -2.266261726617813110e-01 2.459028363227844238e-01 9.976678527891635895e-03 4.113663360476493835e-02 4.395594894886016846e-01 -2.180317230522632599e-02 -3.052203059196472168e-01 -7.093624025583267212e-02 -2.961261011660099030e-02 1.263104099780321121e-02 1.384289115667343140e-01 1.706048995256423950e-01 7.929950207471847534e-02 1.534241344779729843e-02 1.684463918209075928e-01 3.641565889120101929e-02 4.570323228836059570e-02
-1.679573357105255127e-01 -7.832049578428268433e-02 5.880263075232505798e-02 -8.310084044933319092e-02 3.466906398534774780e-02 2.863820791244506836e-01 -2.043697983026504517e-01 -1.284221112728118896e-01 1.926412135362625122e-01 -4.577404856681823730e-01 -8.323272317647933960e-02 1.118864193558692932e-01 -8.374290913343429565e-02 1.220450103282928467e-01 -1.197303924709558487e-02 -1.606143862009048462e-01 1.238301545381546021e-01 -1.454443931579589844e-01 3.414019942283630371e-01 -4.557559639215469360e-02 -9.780912101268768311e-02 -4.653693735599517822e-02 -4.439539313316345215e-01 7.719843834638595581e-02 1.441107094287872314e-01 -8.386787027120590210e-02 -5.452804267406463623e-02 -9.232349693775177002e-02 -9.278600662946701050e-02 1.453232914209365845e-01 -4.600818827748298645e-02 -2.425583004951477051e-01
3.958480432629585266e-02 4.705316573381423950e-02 -9.222794324159622192e-02 -9.345021843910217285e-02 5.804958753287792206e-03 6.048276275396347046e-02 3.257035017013549805e-01 -5.919514596462249756e-02 -9.160407632589340210e-02 -1.297477185726165771e-01 -2.194749116897583008e-01 3.418002128601074219e-01 -8.426106721162796021e-02 1.431856453418731689e-01 -1.808825135231018066e-01 -2.976454496383666992e-01 -9.841963183134794235e-04 1.911618560552597046e-01 2.812781929969787598e-01 -3.376612812280654907e-02 5.385958123952150345e-03 -3.074917383491992950e-02 -1.660519987344741821e-01 -2.102229446172714233e-01 -1.151001304388046265e-01 -1.071643531322479248e-01 -1.639149934053421021e-01 -1.657578945159912109e-01 4.166656136512756348e-01 1.139260604977607727e-01 2.447789013385772705e-01 1.069603040814399719e-01
8.234317600727081299e-02 -2.833859622478485107e-01 -3.962268680334091187e-02 -1.003091186285018921e-01 2.455004602670669556e-01 3.243017792701721191e-01 -4.480128362774848938e-02 -1.236179172992706299e-01 6.342657655477523804e-02 -3.855177015066146851e-02 -7.465412467718124390e-02 3.104619681835174561e-01 -1.548673659563064575e-01 -8.524821139872074127e-03 1.903810501098632812e-01 -5.651982128620147705e-02 1.062114089727401733e-01 2.277917265892028809e-01 3.541319370269775391e-01 1.455017924308776855e-01 -1.120158508419990540e-01 -1.602530665695667267e-02 -2.012323290109634399e-01 -1.459942311048507690e-01 -1.588263362646102905e-01 -1.663172096014022827e-01 -3.567603230476379395e-01 -1.243373826146125793e-01 -2.178753018379211426e-01 -6.897606700658798218e-02 4.507858678698539734e-02 1.154848933219909668e-01
9.216699749231338501e-02 -1.021235510706901550e-01 2.816196717321872711e-02 -2.036129981279373169e-01 1.202923879027366638e-01 -1.474684220738708973e-03 -4.647526144981384277e-02 -2.029002159833908081e-01 -3.744544982910156250e-01 -2.358613163232803345e-01 -2.455717772245407104e-01 2.127023190259933472e-01 -1.706278920173645020e-01 2.103108763694763184e-01 1.790318451821804047e-02 -1.273624598979949951e-01 5.905968695878982544e-02 9.126570820808410645e-02 3.443720340728759766e-01 -4.590639173984527588e-01 2.042262814939022064e-02 -9.055355191230773926e-02 1.519261952489614487e-02 -2.267972677946090698e-01 -8.518436551094055176e-02 1.546632647514343262e-01 -2.525723353028297424e-02 -5.893711000680923462e-02 -1.086554154753684998e-01 1.128481552004814148e-01 1.848786696791648865e-02 -1.677428930997848511e-01
2.752843685448169708e-02 -3.663697242736816406e-01 -9.071226813830435276e-04 -3.305208683013916016e-01 -1.058703064918518066e-01 1.375154405832290649e-01 -1.511710137128829956e-01 -2.109289914369583130e-01 1.982910633087158203e-01 -1.990860253572463989e-01 -2.156591713428497314e-01 5.467972159385681152e-02 -2.382665574550628662e-01 -7.565240561962127686e-02 2.308214008808135986e-01 -2.914234437048435211e-02 1.456278413534164429e-01 2.584412395954132080e-01 5.777284502983093262e-02 5.452318117022514343e-02 3.087408840656280518e-03 -2.298008948564529419e-01 -3.080799877643585205e-01 3.160763904452323914e-02 -5.668508261442184448e-02 -6.978940963745117188e-02 -2.256706506013870239e-01 4.488724842667579651e-02 -6.876263022422790527e-02 1.129691898822784424e-01 -2.743251919746398926e-01 1.281474828720092773e-01
-9.776451438665390015e-02 -2.236813902854919434e-01 -2.403230071067810059e-01 -3.375202715396881104e-01 -3.453939035534858704e-02 2.514693140983581543e-01 2.360309064388275146e-01 -6.181484460830688477e-02 -7.049094885587692261e-02 8.086964488029479980e-02 -1.223310679197311401e-01 -4.844870790839195251e-02 -1.846264749765396118e-01 1.359149813652038574e-01 1.309286206960678101e-01 1.745062619447708130e-01 3.453399613499641418e-02 3.083103597164154053e-01 2.027827650308609009e-01 3.195556998252868652e-01 1.022597774863243103e-01 -1.829311400651931763e-01 -2.727126777172088623e-01 -9.955158084630966187e-02 6.422936916351318359e-02 -2.268727421760559082e-01 -2.338255643844604492e-01 -1.629985570907592773e-01 -7.699521631002426147e-02 1.791205257177352905e-02 -4.463228955864906311e-02 5.502456054091453552e-02
-5.403613671660423279e-02 1.148307025432586670e-01 -1.955285817384719849e-01 2.653694525361061096e-02 1.878430843353271484e-01 3.683670610189437866e-02 6.339498609304428101e-02 -9.526461362838745117e-02 2.618063688278198242e-01 -2.677165567874908447e-01 -1.406992971897125244e-01 1.582871824502944946e-01 -2.312420159578323364e-01 1.234650537371635437e-01 2.466419935226440430e-01 -5.108695104718208313e-02 1.891820132732391357e-01 3.757394850254058838e-02 1.026744619011878967e-01 9.827301651239395142e-02 4.856195766478776932e-03 -5.014973878860473633e-01 1.431066095829010010e-01 -4.566103592514991760e-02 -1.640663444995880127e-01 -1.558519452810287476e-01 -7.683918625116348267e-02 2.630863785743713379e-01 -7.836321741342544556e-02 6.303055584430694580e-02 -4.920498654246330261e-02 3.280967473983764648e-01
-1.666651815176010132e-01 8.420535176992416382e-02 3.799265995621681213e-02 -2.384681403636932373e-01 8.199670910835266113e-02 -6.272519379854202271e-02 6.638740748167037964e-02 -1.124328449368476868e-01 1.120986342430114746e-01 1.469755196012556553e-03 -1.042473874986171722e-02 2.614963054656982422e-01 2.692288346588611603e-02 2.223891764879226685e-01 3.177532553672790527e-01 5.517096072435379028e-02 -1.054623723030090332e-01 1.331493109464645386e-01 3.116099238395690918e-01 7.482247799634933472e-02 1.727168858051300049e-01 -4.308870136737823486e-01 -2.045962028205394745e-02 -8.075780421495437622e-02 1.308109015226364136e-01 -1.532375663518905640e-01 -4.489099979400634766e-01 -2.996227890253067017e-02 2.406188659369945526e-02 1.433894634246826172e-01 9.174370020627975464e-02 -1.315773576498031616e-01
-6.207242980599403381e-02 5.024085938930511475e-02 -1.478863954544067383e-01 -4.126420319080352783e-01 2.687231898307800293e-01 7.497328519821166992e-02 2.214079536497592926e-02 -1.501202136278152466e-01 6.173562258481979370e-02 -1.333696097135543823e-01 -2.801614403724670410e-01 -8.108833432197570801e-02 6.977051496505737305e-02 5.463306605815887451e-02 1.368494331836700439e-02 -1.965767592191696167e-01 2.285620421171188354e-01 1.836100965738296509e-01 -3.087630569934844971e-01 2.085000276565551758e-01 1.757473349571228027e-01 -2.169957309961318970e-01 -4.414642602205276489e-02 -2.505699694156646729e-01 -5.363126471638679504e-02 -1.377955265343189240e-02 -3.046184480190277100e-01 -1.016235575079917908e-01 -4.659669473767280579e-03 1.244870424270629883e-01 1.949877589941024780e-01 1.417006552219390869e-01
2.089094519615173340e-01 -3.129637539386749268e-01 -1.438355147838592529e-01 4.701055586338043213e-02 2.073302417993545532e-01 9.996700286865234375e-02 1.514978259801864624e-01 -1.869374811649322510e-01 1.244384720921516418e-01 -1.042823791503906250e-01 -1.430980265140533447e-01 3.499258682131767273e-02 -1.685916483402252197e-01 1.329476982355117798e-01 -2.312730848789215088e-01 4.637924209237098694e-02 1.709219962358474731e-01 7.370252907276153564e-02 4.596686363220214844e-01 7.510932534933090210e-02 1.151150688529014587e-01 -4.524336755275726318e-01 2.919485978782176971e-02 1.377017945051193237e-01 -9.414938092231750488e-02 1.263673901557922363e-01 -5.166260898113250732e-02 -1.086421590298414230e-02 7.406926713883876801e-03 9.742049872875213623e-02 6.003032252192497253e-02 2.114789634943008423e-01
-2.175436317920684814e-01 -5.982332676649093628e-02 -5.815132055431604385e-03 -2.973001003265380859e-01 1.549910008907318115e-01 -2.519131405279040337e-03 3.722869157791137695e-01 -7.203973829746246338e-02 1.322041302919387817e-01 -5.181878805160522461e-01 6.710768491029739380e-02 1.225616782903671265e-02 3.278909251093864441e-02 -7.953295856714248657e-02 -2.164774201810359955e-02 1.051263064146041870e-01 -1.364372670650482178e-01 -4.005004838109016418e-02 -6.318160146474838257e-02 -2.443677000701427460e-02 2.881523072719573975e-01 -6.234752759337425232e-02 2.874886058270931244e-02 -4.232877492904663086e-02 7.232616841793060303e-02 -5.526315886527299881e-03 -2.189588546752929688e-01 -2.618915140628814697e-01 1.039197668433189392e-01 2.527758181095123291e-01 2.372377216815948486e-01 1.271779239177703857e-01
-6.510880589485168457e-02 1.857451051473617554e-01 -1.384049803018569946e-01 -1.696962118148803711e-01 -6.616465747356414795e-02 6.120219361037015915e-03 -9.568804502487182617e-02 -1.332734972238540649e-01 4.858541861176490784e-02 -1.868811547756195068e-01 -2.188275754451751709e-01 4.406755566596984863e-01 -2.252874970436096191e-01 1.790769398212432861e-01 1.911959946155548096e-01 3.963850438594818115e-02 2.145224213600158691e-01 2.331331968307495117e-01 2.054992765188217163e-01 2.625293433666229248e-01 1.148691475391387939e-01 -3.693068623542785645e-01 8.436388522386550903e-02 -6.278292089700698853e-02 1.233313605189323425e-02 -1.049277335405349731e-01 1.608281023800373077e-02 2.940129637718200684e-01 -2.723602205514907837e-02 1.437078882008790970e-02 7.866516709327697754e-02 6.703127175569534302e-02
-9.129152446985244751e-02 -1.029953584074974060e-01 6.249929592013359070e-02 -4.789117574691772461e-01 -3.354013198986649513e-03 -5.055166780948638916e-02 -9.574555605649948120e-02 -1.663649976253509521e-01 -3.577117994427680969e-02 -3.411156237125396729e-01 -3.987593650817871094e-01 3.109750449657440186e-01 7.492248713970184326e-02 -9.246409684419631958e-02 -4.472854488994926214e-04 7.434065639972686768e-02 -1.654508411884307861e-01 1.626729667186737061e-01 5.981269292533397675e-03 2.466067373752593994e-01 1.263458430767059326e-01 -8.106082677841186523e-02 1.139834001660346985e-01 -9.615477919578552246e-02 -8.612266182899475098e-02 -1.989674270153045654e-01 -3.567427396774291992e-02 4.664796963334083557e-02 -1.211547479033470154e-01 2.411360889673233032e-01 1.381183101329952478e-04 1.805603653192520142e-01
1.235739700496196747e-02 9.392289817333221436e-02 1.415921002626419067e-01 -1.464348733425140381e-01 1.688012629747390747e-01 1.878492087125778198e-01 -7.817246764898300171e-02 -1.101739183068275452e-01 6.905692163854837418e-03 -2.655573189258575439e-01 -1.246442273259162903e-01 -1.020542234182357788e-01 -2.103247791528701782e-01 1.653599739074707031e-01 -3.768426552414894104e-02 -2.691441178321838379e-01 -8.015640079975128174e-02 7.658556103706359863e-02 1.547105014324188232e-01 -2.533423900604248047e-01 1.178935766220092773e-01 -2.001514285802841187e-01 3.599460795521736145e-02 -3.956123590469360352e-01 -1.434350311756134033e-01 -3.167165219783782959e-01 1.826595813035964966e-01 -3.397764638066291809e-02 -1.981332898139953613e-01 2.249383330345153809e-01 2.269321382045745850e-01 1.289137005805969238e-01
2.305078655481338501e-01 -3.122203797101974487e-02 1.695103496313095093e-01 -3.701838552951812744e-01 5.516683682799339294e-02 2.321720272302627563e-01 -1.688894331455230713e-01 7.335076108574867249e-03 -1.837613433599472046e-02 -1.955566555261611938e-01 -8.745189756155014038e-02 1.919338554143905640e-01 -3.716254234313964844e-01 -4.293792694807052612e-02 1.448452472686767578e-01 -1.296042185276746750e-02 1.998850405216217041e-01 6.568820681422948837e-04 1.373321413993835449e-01 2.991112172603607178e-01 2.873754315078258514e-02 -3.441503643989562988e-01 -3.183188736438751221e-01 1.189757585525512695e-01 1.434536650776863098e-02 -9.141146391630172729e-02 7.637061178684234619e-02 -1.773202866315841675e-01 -1.771108433604240417e-02 9.136261790990829468e-02 9.909780323505401611e-02 5.554842203855514526e-02
-1.317593157291412354e-01 -3.423634469509124756e-01 8.669461309909820557e-02 -1.097617670893669128e-01 1.505113244056701660e-01 2.475706487894058228e-01 2.043946683406829834e-01 -1.281831413507461548e-02 2.280638925731182098e-02 -1.159657724201679230e-02 -1.314122229814529419e-01 2.501060068607330322e-01 1.935787126421928406e-02 1.370488852262496948e-01 3.041914291679859161e-02 -7.621724903583526611e-02 1.512631028890609741e-01 3.452728986740112305e-01 1.294279005378484726e-02 -6.925171613693237305e-02 3.742294609546661377e-01 -2.929179370403289795e-01 -1.938999742269515991e-01 -7.336385548114776611e-02 9.604184329509735107e-02 2.898359596729278564e-01 -2.289449870586395264e-01 -7.870256155729293823e-02 -1.632338017225265503e-01 -1.010027900338172913e-01 8.047445863485336304e-02 5.060973390936851501e-02
-6.202941387891769409e-02 5.984238535165786743e-02 -2.436664104461669922e-01 -2.976367175579071045e-01 2.811676859855651855e-01 -3.781570121645927429e-02 1.419669985771179199e-01 -1.357067078351974487e-01 -3.052477836608886719e-01 -3.730009198188781738e-01 -9.224267303943634033e-02 5.864471942186355591e-02 -1.388089209794998169e-01 2.132742553949356079e-01 -8.743434399366378784e-02 -2.624802589416503906e-01 -8.440930396318435669e-02 -2.446707524359226227e-02 2.798046767711639404e-01 -5.028633400797843933e-02 -1.695772074162960052e-02 -9.540163725614547729e-02 -6.635967642068862915e-02 -8.196251094341278076e-02 -1.101105362176895142e-01 -1.092072296887636185e-02 9.355200454592704773e-03 -1.307745277881622314e-01 2.122775185853242874e-04 3.032493591308593750e-01 -3.285097181797027588e-01 4.050343483686447144e-02
1.043029949069023132e-01 -3.266163170337677002e-02 1.845186799764633179e-01 -9.622580558061599731e-02 1.419413387775421143e-01 1.030568405985832214e-01 -1.422704011201858521e-01 -6.753993779420852661e-02 -9.481962025165557861e-02 -2.974874675273895264e-01 -1.108055487275123596e-01 -1.914441399276256561e-02 9.993566572666168213e-02 4.036606848239898682e-02 -2.977029792964458466e-02 -4.235054552555084229e-02 -1.514957696199417114e-01 2.686889469623565674e-01 3.852505385875701904e-01 -1.727685779333114624e-01 6.527871638536453247e-02 -3.646699786186218262e-01 -2.144468724727630615e-01 2.464031130075454712e-01 -5.763255804777145386e-02 -3.991156816482543945e-01 -6.166790425777435303e-02 -5.368773266673088074e-02 4.709431901574134827e-03 6.877028942108154297e-02 2.643366158008575439e-01 5.884072557091712952e-02
-1.799435317516326904e-01 -4.066002666950225830e-01 -2.925431728363037109e-02 -2.906213998794555664e-01 1.498949378728866577e-01 -1.112386807799339294e-01 -4.675546288490295410e-02 -1.532976888120174408e-02 2.879795432090759277e-01 -1.029585152864456177e-01 -2.561273425817489624e-02 5.225349217653274536e-02 1.219016388058662415e-01 1.349755823612213135e-01 7.479602843523025513e-02 1.274905949831008911e-01 5.366378277540206909e-02 2.374831587076187134e-01 2.312101125717163086e-01 1.839288324117660522e-01 -7.600725162774324417e-03 -2.593206167221069336e-01 -2.183485031127929688e-01 -3.218955993652343750e-01 5.249068886041641235e-02 -1.103405207395553589e-01 -7.378717511892318726e-02 -1.739158332347869873e-01 -2.403710335493087769e-01 2.118595540523529053e-01 9.694377332925796509e-02 -4.951498005539178848e-03
1.889433115720748901e-01 -5.734784156084060669e-02 -2.961782217025756836e-01 -1.999803334474563599e-01 2.826263904571533203e-01 7.243170589208602905e-02 2.731975615024566650e-01 -1.134994849562644958e-01 -2.565663754940032959e-01 -1.803043633699417114e-01 -1.245328038930892944e-01 1.157602220773696899e-01 -1.039295569062232971e-01 2.398339658975601196e-01 9.706873446702957153e-02 -1.558596640825271606e-01 2.417409420013427734e-02 -2.162132598459720612e-02 2.093228548765182495e-01 -2.124973088502883911e-01 6.399428099393844604e-02 -2.911645174026489258e-01 1.181717738509178162e-01 -1.800948679447174072e-01 -1.725427210330963135e-01 -1.931278854608535767e-01 -3.448661044239997864e-02 4.023157432675361633e-02 -1.471769213676452637e-01 1.802040487527847290e-01 -2.798636257648468018e-01 -6.119399145245552063e-02
2.100364305078983307e-02 -1.052079871296882629e-01 1.015830859541893005e-01 1.335369609296321869e-02 1.664373278617858887e-01 -4.303378239274024963e-02 1.972673535346984863e-01 3.560747019946575165e-03 9.959881007671356201e-02 -2.725825607776641846e-01 -4.240843653678894043e-01 -7.526293396949768066e-02 -1.582145988941192627e-01 2.250111661851406097e-02 2.890696749091148376e-02 1.288835704326629639e-01 -1.700755208730697632e-01 1.342352777719497681e-01 7.050827890634536743e-02 -1.110852733254432678e-01 1.059084981679916382e-01 -5.698957443237304688e-01 8.402361720800399780e-02 1.470263898372650146e-01 1.021784693002700806e-01 -1.588230431079864502e-01 -7.089704275131225586e-02 -2.597211599349975586e-01 -1.424422413110733032e-01 -7.062629610300064087e-02 1.628109812736511230e-01 -8.905909210443496704e-02
8.214144408702850342e-02 -7.152334600687026978e-02 2.609522044658660889e-01 1.123346537351608276e-01 2.619829475879669189e-01 -1.149757131934165955e-01 1.641450077295303345e-01 1.697265543043613434e-02 1.001949887722730637e-02 -3.553871810436248779e-01 -2.261010557413101196e-01 7.233440876007080078e-02 -3.616696968674659729e-02 5.831913277506828308e-02 1.712223142385482788e-01 1.599251478910446167e-01 6.928604096174240112e-02 1.633979082107543945e-01 -3.735322132706642151e-02 1.739791594445705414e-02 8.505146205425262451e-02 -4.326040446758270264e-01 -2.157786190509796143e-01 1.230986267328262329e-01 -1.730006933212280273e-01 -2.703710794448852539e-01 8.711620420217514038e-02 -2.547559738159179688e-01 -2.342222034931182861e-01 1.105197817087173462e-01 1.551720350980758667e-01 3.952907398343086243e-03
6.451152265071868896e-02 -1.149890795350074768e-01 2.922938764095306396e-01 6.703424453735351562e-02 3.331752121448516846e-01 -2.423112839460372925e-02 8.477941900491714478e-02 1.309196949005126953e-01 3.569024428725242615e-02 -3.481107950210571289e-01 -1.592027395963668823e-01 7.770281285047531128e-02 -8.280822075903415680e-03 2.670829370617866516e-02 1.620128750801086426e-01 9.989051520824432373e-02 -7.903985679149627686e-02 3.435637056827545166e-01 1.048023775219917297e-01 6.802062690258026123e-02 -1.107789762318134308e-02 -3.430948853492736816e-01 -1.398528218269348145e-01 1.666174829006195068e-01 -1.761602163314819336e-01 -2.277778834104537964e-01 -3.357828781008720398e-02 -2.894621193408966064e-01 -2.419752776622772217e-01 -3.880689293146133423e-02 3.373400121927261353e-02 1.784436702728271484e-01
7.302742451429367065e-02 1.290722042322158813e-01 -8.994431048631668091e-02 -3.695508092641830444e-02 1.697520911693572998e-01 -4.941232129931449890e-02 1.084627509117126465e-01 -3.560458868741989136e-02 -1.902218014001846313e-01 -2.793488502502441406e-01 -2.997216880321502686e-01 2.652815878391265869e-01 6.472902745008468628e-02 2.043161243200302124e-01 -2.473433464765548706e-01 1.640427112579345703e-02 -3.070131875574588776e-02 5.124433636665344238e-01 2.395879775285720825e-01 2.180101722478866577e-01 2.810939252376556396e-01 -1.366047561168670654e-01 -5.715651810169219971e-02 -1.154784411191940308e-01 -4.858017712831497192e-02 5.164691433310508728e-02 9.055620431900024414e-02 2.001524670049548149e-03 1.910682022571563721e-01 2.986390516161918640e-02 -8.588743209838867188e-02 4.118764773011207581e-02
1.383372694253921509e-01 -6.301672011613845825e-02 -1.132835745811462402e-01 -4.379795789718627930e-01 2.568077445030212402e-01 1.808164119720458984e-01 1.135868504643440247e-01 -2.423091381788253784e-01 1.562479883432388306e-01 -1.033566668629646301e-01 1.291159167885780334e-02 9.991910308599472046e-02 7.905357517302036285e-03 6.119275838136672974e-02 3.412252068519592285e-01 3.941558673977851868e-02 1.981304585933685303e-01 2.322435081005096436e-01 1.637416034936904907e-01 -1.595191806554794312e-01 1.752860546112060547e-01 -3.294203579425811768e-01 2.054447084665298462e-01 2.433401942253112793e-01 -9.608929604291915894e-02 4.457559436559677124e-03 1.590784639120101929e-01 4.627859592437744141e-02 8.041124790906906128e-02 5.128939077258110046e-02 -3.079068288207054138e-02 -4.548879340291023254e-02
1.113723777234554291e-02 -8.112926036119461060e-02 1.005209386348724365e-01 -3.582468032836914062e-01 -1.235464401543140411e-02 -1.033443436026573181e-01 -9.128073602914810181e-02 -4.677323624491691589e-02 1.317592263221740723e-01 -5.375769138336181641e-01 -1.237209513783454895e-01 1.192523390054702759e-01 -4.542281478643417358e-02 3.740620985627174377e-02 -1.242926195263862610e-01 -2.390500605106353760e-01 -5.603944882750511169e-02 1.750043183565139771e-01 1.797224581241607666e-01 1.355488896369934082e-01 2.668031454086303711e-01 7.290278375148773193e-02 2.469293773174285889e-01 1.650010198354721069e-01 -1.962625086307525635e-01 -2.503897547721862793e-01 -1.317633539438247681e-01 -1.362428069114685059e-01 1.732100099325180054e-01 3.805101662874221802e-02 -7.885749451816082001e-03 6.143576651811599731e-02
1.374487206339836121e-02 -4.809614643454551697e-02 -1.526937074959278107e-02 -3.233946859836578369e-01 8.291555941104888916e-02 2.694811820983886719e-01 2.315255999565124512e-01 -2.073505371809005737e-01 1.369545608758926392e-01 -2.844547033309936523e-01 -1.019310206174850464e-01 3.510959148406982422e-01 -9.514436125755310059e-03 -1.340088844299316406e-01 1.169213652610778809e-01 2.551261894404888153e-02 8.259666711091995239e-02 2.349981814622879028e-01 -1.701283007860183716e-01 -3.056630678474903107e-02 1.315727084875106812e-01 -2.617350518703460693e-01 -6.864222139120101929e-02 -2.862115800380706787e-01 -1.141431853175163269e-01 2.001634240150451660e-01 -2.485594451427459717e-01 1.027722060680389404e-01 -1.086417771875858307e-02 1.784790754318237305e-01 -7.495229691267013550e-02 1.532617956399917603e-01
-1.046851351857185364e-01 8.047460764646530151e-02 6.853532046079635620e-02 -1.410842835903167725e-01 4.431203603744506836e-01 1.503190845251083374e-01 2.552303373813629150e-01 -9.289254993200302124e-02 -1.242365166544914246e-01 -1.886637359857559204e-01 -1.019574478268623352e-01 2.162962555885314941e-01 -6.728297472000122070e-02 2.888752222061157227e-01 1.135778985917568207e-02 -9.130336344242095947e-02 3.255309462547302246e-01 -4.453880339860916138e-02 1.728783100843429565e-01 -1.866175234317779541e-01 2.441870123147964478e-01 -2.526175975799560547e-02 6.951026618480682373e-02 -9.540326893329620361e-02 1.022350266575813293e-01 -1.838702857494354248e-01 -1.623469032347202301e-02 1.144152600318193436e-02 3.231171667575836182e-01 -1.440492272377014160e-01 1.772318780422210693e-01 1.118214130401611328e-01
-1.870930194854736328e-01 8.625188493169844151e-04 -9.586698375642299652e-03 -2.526561319828033447e-01 1.203180551528930664e-01 -6.698149442672729492e-02 -1.467279493808746338e-01 -1.875987797975540161e-01 -1.879124641418457031e-01 -8.380684256553649902e-02 -2.157802879810333252e-02 9.115141630172729492e-02 7.812323421239852905e-02 4.330309629440307617e-01 2.065503448247909546e-01 -1.594269424676895142e-01 5.018646363168954849e-03 1.321258544921875000e-01 1.946648508310317993e-01 -2.185840457677841187e-01 -7.368519157171249390e-02 -4.043934941291809082e-01 -1.368968486785888672e-01 3.569819033145904541e-02 -1.608018577098846436e-01 -1.913919001817703247e-01 2.472971826791763306e-01 -1.013666614890098572e-01 -6.660906970500946045e-02 1.940467208623886108e-01 2.062955945730209351e-01 4.327634349465370178e-02
-1.603891998529434204e-01 -7.785858213901519775e-02 -4.602624475955963135e-02 9.371876716613769531e-03 1.401975303888320923e-01 2.642987966537475586e-01 -8.357613696716725826e-04 -1.258795410394668579e-01 -2.550036087632179260e-02 -2.863078415393829346e-01 -5.784227047115564346e-03 2.578857839107513428e-01 -2.956019639968872070e-01 5.130454301834106445e-01 7.656741887331008911e-02 2.836862951517105103e-02 3.839049115777015686e-02 -3.858820348978042603e-02 7.207076530903577805e-03 9.707394987344741821e-02 2.562431097030639648e-01 -1.229349747300148010e-01 -1.890285760164260864e-01 6.951626390218734741e-02 1.769720017910003662e-01 1.263990849256515503e-01 -8.394912630319595337e-02 -2.619927823543548584e-01 5.593991652131080627e-02 1.437974274158477783e-01 -1.222791075706481934e-01 2.422980368137359619e-01
2.251284429803490639e-03 -8.744140714406967163e-02 1.690112352371215820e-01 8.434806764125823975e-02 -7.419972866773605347e-02 9.828663617372512817e-02 6.194609403610229492e-02 -1.163376271724700928e-01 4.446938261389732361e-02 -3.245632946491241455e-01 -1.603583544492721558e-01 -7.235153019428253174e-02 1.183797791600227356e-01 4.899206757545471191e-01 -8.036617934703826904e-02 -2.827674336731433868e-02 -1.774883419275283813e-01 2.626309394836425781e-01 3.840684890747070312e-01 6.095958128571510315e-02 -9.421692229807376862e-03 -3.888304531574249268e-01 -1.704095005989074707e-01 8.525111526250839233e-02 -9.521167725324630737e-02 -1.704953312873840332e-01 2.228379808366298676e-02 -1.509894430637359619e-01 8.086562156677246094e-02 1.053341329097747803e-01 7.863230258226394653e-02 -6.026406772434711456e-03
1.771823614835739136e-01 -6.535526365041732788e-03 -7.702838629484176636e-02 -1.530448049306869507e-01 2.600511312484741211e-01 -1.377258151769638062e-01 -8.016051352024078369e-02 -2.351705729961395264e-01 -3.068291544914245605e-01 -1.858864426612854004e-01 -7.547129690647125244e-02 4.218353331089019775e-02 1.274456549435853958e-02 2.872664630413055420e-01 6.308548897504806519e-02 -1.717562973499298096e-01 -1.866347193717956543e-01 1.234047338366508484e-01 1.846325993537902832e-01 -2.297541797161102295e-01 1.739675253629684448e-01 -3.326208293437957764e-01 -1.224678978323936462e-01 3.297815471887588501e-02 -1.808286830782890320e-02 -4.323449134826660156e-01 1.368846424156799912e-04 -1.264583319425582886e-01 8.852479606866836548e-02 -3.992636129260063171e-02 8.519817888736724854e-02 1.571274697780609131e-01
-6.512743234634399414e-02 3.397871553897857666e-02 1.230656057596206665e-01 4.805867373943328857e-02 1.880759596824645996e-01 -4.855397343635559082e-02 2.660996615886688232e-01 -8.698919415473937988e-02 4.131274297833442688e-02 -3.246343731880187988e-01 -4.606917798519134521e-01 -1.135997697710990906e-01 -6.495577096939086914e-02 -2.118451334536075592e-02 -1.673759892582893372e-02 1.259970813989639282e-01 -1.496473997831344604e-01 1.068936064839363098e-01 7.874042540788650513e-02 -1.195545941591262817e-01 -1.367010874673724174e-03 -5.062213540077209473e-01 -6.043029576539993286e-02 2.440966516733169556e-01 1.174651756882667542e-01 -1.706430315971374512e-01 1.305030565708875656e-02 -1.881962120532989502e-01 -1.912923157215118408e-01 -4.531586915254592896e-02 1.120670735836029053e-01 -6.679700314998626709e-02
-6.417747586965560913e-02 -2.544592134654521942e-02 -7.340040802955627441e-02 -4.429823160171508789e-01 3.998455777764320374e-02 2.477113753557205200e-01 8.394119888544082642e-02 -2.059549093246459961e-01 7.753001153469085693e-02 -3.394976258277893066e-01 -7.972605526447296143e-02 -1.031805202364921570e-01 1.552102994173765182e-02 1.537001598626375198e-02 9.977098554372787476e-02 -2.725279033184051514e-01 -2.748248167335987091e-02 6.375291943550109863e-02 -3.229860067367553711e-01 1.213166639208793640e-01 1.863280087709426880e-01 -3.245629072189331055e-01 7.837638258934020996e-02 -1.119650378823280334e-01 -1.608083993196487427e-01 1.792314229533076286e-03 -1.457984298467636108e-01 -3.924648836255073547e-02 -2.624203264713287354e-01 2.273053973913192749e-01 4.807565361261367798e-02 6.415253877639770508e-02
-8.693326264619827271e-02 -2.622466087341308594e-01 -9.127735346555709839e-02 -2.280486673116683960e-01 1.894356161355972290e-01 4.715392887592315674e-01 -2.024181932210922241e-02 -2.296533063054084778e-02 -2.975731529295444489e-02 -3.189188241958618164e-01 -1.413519978523254395e-01 2.771426439285278320e-01 -2.355756610631942749e-01 1.403744667768478394e-01 1.201288551092147827e-01 -7.526320964097976685e-02 1.976208984851837158e-01 -1.431987285614013672e-01 1.256815344095230103e-01 4.345835000276565552e-02 -1.602436453104019165e-01 -6.919058412313461304e-02 -2.414372861385345459e-01 -4.308607801795005798e-02 -1.061012968420982361e-01 -2.070528417825698853e-01 -2.009879983961582184e-02 3.748530289158225060e-03 1.059427857398986816e-01 -2.724038064479827881e-01 -3.951117023825645447e-02 -9.295330382883548737e-03
1.379648298025131226e-01 -3.201663494110107422e-01 1.251860801130533218e-02 -6.938007473945617676e-02 -6.607991643249988556e-03 2.572891414165496826e-01 1.534719467163085938e-01 1.477223075926303864e-02 1.343640033155679703e-02 -1.165371909737586975e-01 -3.037102520465850830e-01 1.037270724773406982e-01 -3.490474224090576172e-01 3.004725836217403412e-02 2.985029518604278564e-01 -1.949838548898696899e-01 1.330528408288955688e-01 1.135518625378608704e-01 2.094295024871826172e-01 2.807377874851226807e-01 2.085601240396499634e-01 -1.562112290412187576e-02 -1.325318515300750732e-01 -2.465816438198089600e-01 -1.420146673917770386e-01 -9.519898146390914917e-02 3.708032891154289246e-02 -2.238711863756179810e-01 2.586362510919570923e-02 1.921511292457580566e-01 1.615609973669052124e-02 -1.513235419988632202e-01
1.534505933523178101e-01 -4.551944136619567871e-02 -1.069454550743103027e-01 -4.424075484275817871e-01 1.688835024833679199e-01 1.256911754608154297e-01 -6.251554936170578003e-02 -1.811710149049758911e-01 -1.681021414697170258e-02 -2.540959715843200684e-01 3.551476448774337769e-02 1.330570876598358154e-02 -1.289261281490325928e-01 2.466673851013183594e-01 4.659863412380218506e-01 -9.582347422838211060e-02 7.423148304224014282e-02 1.374906748533248901e-01 7.977478206157684326e-02 5.753880739212036133e-02 -4.832950653508305550e-04 -2.620078250765800476e-02 -1.566536873579025269e-01 -2.017421573400497437e-01 -1.753053516149520874e-01 2.672148682177066803e-02 9.048143029212951660e-02 -2.336033284664154053e-01 1.139980107545852661e-01 -2.798742353916168213e-01 -1.650684475898742676e-01 5.743261054158210754e-02
-3.756192326545715332e-02 -6.995827704668045044e-02 2.926651202142238617e-02 -2.729056775569915771e-01 2.964691221714019775e-01 1.788191497325897217e-01 1.302075386047363281e-01 5.758632346987724304e-02 7.305405288934707642e-02 -3.176614940166473389e-01 -1.804857254028320312e-01 4.318182542920112610e-02 7.018800824880599976e-02 -9.575737267732620239e-02 7.978254556655883789e-02 1.698237098753452301e-02 1.988650411367416382e-01 1.021684855222702026e-01 -1.220165714621543884e-01 -8.629235625267028809e-02 7.725748419761657715e-02 -4.044397473335266113e-01 2.045365283265709877e-03 -1.398268938064575195e-01 -2.936005890369415283e-01 1.944026947021484375e-01 -2.376028895378112793e-01 1.812798976898193359e-01 -3.844855353236198425e-02 1.016282662749290466e-01 7.726360857486724854e-02 3.525365293025970459e-01
-2.328689545392990112e-01 -2.104277759790420532e-01 -1.808842420578002930e-01 -3.054240047931671143e-01 2.174963057041168213e-01 -1.362383179366588593e-02 2.220105975866317749e-01 1.344554275274276733e-01 1.633580625057220459e-01 -1.148300841450691223e-01 -2.837050259113311768e-01 2.098189480602741241e-02 -3.425377309322357178e-01 3.187392652034759521e-01 2.084399908781051636e-01 1.428741216659545898e-01 -6.385897845029830933e-02 1.476299017667770386e-01 1.877858191728591919e-01 6.163427606225013733e-02 5.988409742712974548e-02 -6.625083088874816895e-02 2.646015398204326630e-02 7.490314543247222900e-02 9.039744734764099121e-02 -1.316331177949905396e-01 1.092148572206497192e-01 -3.215418457984924316e-01 9.486762434244155884e-02 -2.675471082329750061e-02 -4.674151912331581116e-02 -1.584525257349014282e-01
3.304670006036758423e-02 1.476134080439805984e-02 5.108907818794250488e-02 -4.104107022285461426e-01 3.556835353374481201e-01 8.053341507911682129e-02 -7.237449288368225098e-02 -1.183579564094543457e-01 1.360989958047866821e-01 -2.608194947242736816e-01 -3.529014289379119873e-01 7.422739267349243164e-02 3.113809823989868164e-01 -2.671472541987895966e-02 2.069083452224731445e-01 -7.561413198709487915e-02 -4.481932520866394043e-02 3.111591041088104248e-01 -2.477939240634441376e-02 -2.085641259327530861e-03 -2.615975402295589447e-02 -1.242521032691001892e-01 -1.267115473747253418e-01 8.185742050409317017e-02 1.542125642299652100e-01 7.609201967716217041e-02 -8.268801122903823853e-02 -2.995531558990478516e-01 -4.260073881596326828e-03 1.907989084720611572e-01 -9.504888206720352173e-02 5.173564329743385315e-02
-4.921777546405792236e-02 -1.913294196128845215e-02 5.202526226639747620e-02 -2.306372076272964478e-01 7.659288495779037476e-02 4.809154272079467773e-01 -7.247127592563629150e-02 -1.509906947612762451e-01 2.350056916475296021e-01 -2.045178115367889404e-01 -8.559620380401611328e-02 -9.910605847835540771e-02 -3.499999269843101501e-02 -1.947932690382003784e-02 7.039094716310501099e-02 -6.403661519289016724e-02 -9.665455669164657593e-02 2.246408611536026001e-01 -1.335673630237579346e-01 -2.842225693166255951e-02 9.568524360656738281e-02 -3.307342827320098877e-01 -2.916379868984222412e-01 -1.667788065969944000e-02 -2.181461825966835022e-02 -7.198043167591094971e-02 -1.490224599838256836e-01 4.180248361080884933e-03 -2.846069931983947754e-01 1.409537941217422485e-01 2.778870761394500732e-01 2.509044408798217773e-01
-8.902894705533981323e-02 6.110236421227455139e-02 1.879415810108184814e-01 -4.388172626495361328e-01 2.576691210269927979e-01 5.171811208128929138e-02 -1.156544908881187439e-01 -1.603315770626068115e-01 1.753724515438079834e-01 -4.597630798816680908e-01 -2.238263636827468872e-01 2.549974620342254639e-01 1.038649827241897583e-01 -4.645431414246559143e-02 -1.008510589599609375e-01 -3.991106152534484863e-02 -1.750063449144363403e-01 1.991155594587326050e-01 -9.718326479196548462e-02 1.027489304542541504e-01 5.991411209106445312e-02 -2.363663911819458008e-02 -6.294529139995574951e-02 -1.563471555709838867e-02 -1.772441118955612183e-01 -5.152532830834388733e-02 -2.332020737230777740e-02 1.084873452782630920e-01 -1.158193275332450867e-01 2.683409452438354492e-01 -1.409001648426055908e-01 1.415955722332000732e-01
-1.289786249399185181e-01 -8.236628025770187378e-02 -7.351756840944290161e-02 -4.289084300398826599e-02 -5.967438686639070511e-03 2.240618914365768433e-01 1.875806450843811035e-01 -1.538502871990203857e-01 2.173201441764831543e-01 -1.909472197294235229e-01 -1.276200544089078903e-02 4.272547662258148193e-01 -1.582156866788864136e-01 3.471850156784057617e-01 5.994521453976631165e-02 -5.344833061099052429e-02 6.984614580869674683e-02 1.109123826026916504e-01 3.125188350677490234e-01 3.315647831186652184e-03 -1.647271662950515747e-01 -2.621217370033264160e-01 -3.841868638992309570e-01 -3.496254235506057739e-02 8.405438810586929321e-02 5.078151077032089233e-02 -9.452919661998748779e-02 -8.566579967737197876e-02 -6.836360692977905273e-02 1.139945685863494873e-01 1.783754527568817139e-01 -8.302910625934600830e-02
1.690664589405059814e-01 -1.652647554874420166e-01 -2.850344181060791016e-01 -1.559766232967376709e-01 4.217478036880493164e-01 4.682990163564682007e-02 5.285778641700744629e-02 -2.789345681667327881e-01 -2.471254020929336548e-01 -2.409372478723526001e-01 -1.915416568517684937e-01 6.011347100138664246e-02 -4.405305534601211548e-02 1.847124248743057251e-01 3.180512040853500366e-02 -2.346871346235275269e-01 -2.979378402233123779e-02 4.789460822939872742e-02 2.602882683277130127e-01 -3.196952342987060547e-01 9.041363000869750977e-02 -4.966152086853981018e-02 7.127042114734649658e-02 -4.300394654273986816e-02 -1.888674497604370117e-01 -4.329715669155120850e-02 2.342038229107856750e-02 -2.402470819652080536e-02 -8.307910710573196411e-02 2.371793687343597412e-01 -1.837326139211654663e-01 -2.065845066681504250e-03
8.459017425775527954e-02 -3.525784313678741455e-01 1.039774715900421143e-02 -2.935582101345062256e-01 7.485439628362655640e-02 1.555850505828857422e-01 6.473026424646377563e-02 -1.014729365706443787e-01 1.574396044015884399e-01 -1.258108168840408325e-01 -1.446942687034606934e-01 3.098093532025814056e-02 -2.961676716804504395e-01 -1.059620678424835205e-01 2.128013223409652710e-01 -2.082466632127761841e-01 -5.685474723577499390e-02 1.095200181007385254e-01 2.297340035438537598e-01 2.123957127332687378e-01 4.220113530755043030e-02 -6.243056431412696838e-02 -1.408879309892654419e-01 -1.940774917602539062e-01 -2.423063218593597412e-01 -3.972020465880632401e-03 1.244276762008666992e-01 -3.022593259811401367e-01 -8.769457787275314331e-02 2.825288474559783936e-01 -8.742961287498474121e-02 -2.254042476415634155e-01
-1.103442255407571793e-02 7.284999638795852661e-02 -1.829643249511718750e-01 -1.986806839704513550e-01 4.254198670387268066e-01 -1.507530808448791504e-01 1.482162922620773315e-01 -9.871365129947662354e-02 -2.037502378225326538e-01 -2.543765604496002197e-01 -7.077977061271667480e-02 3.131057322025299072e-02 -1.051035001873970032e-01 1.737502515316009521e-01 -3.604761138558387756e-02 -2.067546099424362183e-01 3.835564013570547104e-03 -3.642486780881881714e-02 3.245817422866821289e-01 -1.432545334100723267e-01 7.267049513757228851e-03 -1.354939192533493042e-01 3.420740738511085510e-02 -3.043885231018066406e-01 -1.577706634998321533e-01 1.032805256545543671e-02 -9.052778035402297974e-02 -1.014518961310386658e-01 1.195483282208442688e-02 3.905721902847290039e-01 -2.251681834459304810e-01 4.877460002899169922e-02
-6.510523706674575806e-02 -1.129715051501989365e-02 2.523634731769561768e-01 -2.234496474266052246e-01 1.581772118806838989e-01 7.381226122379302979e-02 2.527798414230346680e-01 -3.228554427623748779e-01 6.909298896789550781e-02 -3.116325438022613525e-01 -1.203453019261360168e-01 -4.789856076240539551e-02 -1.200348585844039917e-01 1.456616967916488647e-01 6.271058320999145508e-02 -3.988149017095565796e-02 -1.485173255205154419e-01 -1.083065383136272430e-02 2.640819847583770752e-01 8.260811865329742432e-02 2.414987087249755859e-01 -2.111152112483978271e-01 -6.077264621853828430e-02 -1.794964224100112915e-01 5.629950319416821003e-04 9.623350203037261963e-02 -3.373029083013534546e-02 1.794047504663467407e-01 3.335408866405487061e-01 -1.663521677255630493e-01 2.993836998939514160e-01 -1.221495419740676880e-01
-2.255843728780746460e-01 -1.294634789228439331e-01 2.201220393180847168e-02 -3.152307569980621338e-01 2.322801649570465088e-01 1.728505641222000122e-01 1.905492879450321198e-02 1.130302324891090393e-01 7.410705834627151489e-02 -1.598007529973983765e-01 -7.939628511667251587e-02 1.961993277072906494e-01 2.611047923564910889e-01 2.552472352981567383e-01 -1.402436047792434692e-01 2.437294125556945801e-01 -5.278350040316581726e-02 3.454251289367675781e-01 1.787296235561370850e-01 1.195920482277870178e-01 -1.209577322006225586e-01 -2.034493833780288696e-01 -3.034476339817047119e-01 -6.075684353709220886e-02 -1.377154141664505005e-01 5.146551132202148438e-02 -1.789895594120025635e-01 -7.506661117076873779e-02 4.797588661313056946e-02 2.087409645318984985e-01 3.988452628254890442e-02 -1.428398787975311279e-01
-1.054984033107757568e-01 -1.829579770565032959e-01 8.365073800086975098e-02 -2.072290703654289246e-02 2.134539484977722168e-01 -9.382479824125766754e-03 2.518976032733917236e-01 -1.075719743967056274e-01 -6.925803422927856445e-02 -3.423377871513366699e-02 -3.277818858623504639e-01 -2.342578768730163574e-02 -2.523459196090698242e-01 2.142903208732604980e-01 -9.531165659427642822e-02 7.771572470664978027e-02 -4.953213408589363098e-02 2.989727258682250977e-01 2.350671291351318359e-01 -1.021911576390266418e-01 1.837129294872283936e-01 -1.951127648353576660e-01 8.308968693017959595e-02 1.613216102123260498e-01 1.535177528858184814e-01 -8.668292313814163208e-02 -3.877350389957427979e-01 -7.123621553182601929e-02 -8.703482896089553833e-02 -6.143638119101524353e-02 -6.225475296378135681e-02 3.529987931251525879e-01
-3.296947479248046875e-01 -2.506628334522247314e-01 -6.896954029798507690e-02 2.567166276276111603e-02 1.403896212577819824e-01 2.329961508512496948e-01 4.155112802982330322e-02 2.180986106395721436e-02 2.028423249721527100e-01 -1.668866127729415894e-01 -7.424537837505340576e-02 1.304914504289627075e-01 1.093212813138961792e-01 2.504222691059112549e-01 1.231928318738937378e-01 1.927423626184463501e-01 -3.884311765432357788e-02 2.164010554552078247e-01 4.623489975929260254e-01 -1.967527270317077637e-01 2.027769386768341064e-01 -1.178821176290512085e-01 1.733874529600143433e-02 -9.568794071674346924e-02 2.776656672358512878e-02 -2.669439911842346191e-01 2.356041371822357178e-01 -7.142169028520584106e-02 -8.015150576829910278e-02 1.319388300180435181e-01 7.585413008928298950e-02 2.855843678116798401e-02
3.494372963905334473e-02 8.586377836763858795e-03 -8.665006607770919800e-02 -2.399952262639999390e-01 3.294687569141387939e-01 1.822170317173004150e-01 1.084243059158325195e-01 -2.866339981555938721e-01 -1.350250840187072754e-01 6.675057858228683472e-02 -1.484917551279067993e-01 6.438758969306945801e-02 5.415721982717514038e-02 3.743819594383239746e-01 1.376316547393798828e-01 -4.041523858904838562e-02 -1.529743671417236328e-01 1.879692375659942627e-01 2.098777443170547485e-01 -3.534453809261322021e-01 1.237760707736015320e-01 -2.305786460638046265e-01 1.101555582135915756e-02 -4.840345680713653564e-02 -9.598559886217117310e-02 -2.389882802963256836e-01 1.913583725690841675e-01 5.554565414786338806e-02 9.342559427022933960e-02 2.321928888559341431e-01 1.298876106739044189e-01 3.430079668760299683e-02
-1.608419269323348999e-01 -9.188766777515411377e-02 -1.426037251949310303e-01 -4.031300544738769531e-01 1.501320749521255493e-01 9.586624056100845337e-02 2.879883348941802979e-01 -9.013300389051437378e-02 1.014412865042686462e-01 -1.063668131828308105e-01 -2.056781798601150513e-01 3.021330535411834717e-01 1.476216912269592285e-01 1.898967623710632324e-01 3.148226141929626465e-01 1.101980060338973999e-01 1.495106220245361328e-01 3.339050710201263428e-02 5.964161083102226257e-02 -1.517487913370132446e-01 -1.053506955504417419e-01 -3.393365144729614258e-01 -9.528654813766479492e-02 3.015769459307193756e-02 5.929500609636306763e-02 1.431344896554946899e-01 1.052150800824165344e-01 -8.189642801880836487e-03 -5.128271132707595825e-02 2.372407466173171997e-01 -1.261018514633178711e-01 -1.987413167953491211e-01
-1.757350564002990723e-01 -1.923091360367834568e-03 -6.477180868387222290e-02 -1.285234242677688599e-01 2.846897840499877930e-01 3.055138513445854187e-02 -6.522487848997116089e-02 -1.612537652254104614e-01 -2.204180881381034851e-02 -1.235778722912073135e-02 1.873162016272544861e-02 -6.048970669507980347e-02 6.630804389715194702e-02 9.030570089817047119e-02 4.088780656456947327e-02 -2.260296195745468140e-01 4.988500103354454041e-02 3.891251981258392334e-01 2.102664560079574585e-01 -2.621405720710754395e-01 2.264122813940048218e-01 -3.748540580272674561e-01 -3.233978450298309326e-01 1.493660062551498413e-01 -2.301484644412994385e-01 -2.794862389564514160e-01 7.261160761117935181e-02 7.251113653182983398e-02 3.120055189356207848e-03 1.792752295732498169e-01 3.260738775134086609e-02 7.658245414495468140e-02
6.964122503995895386e-02 -1.538045406341552734e-01 -1.604783385992050171e-01 -9.913349896669387817e-02 2.915669083595275879e-01 -6.329223513603210449e-02 1.278444081544876099e-01 -3.794204890727996826e-01 -3.440407514572143555e-01 -2.593640089035034180e-01 1.003172844648361206e-01 5.427904799580574036e-02 -1.506547927856445312e-01 3.472417294979095459e-01 1.586117297410964966e-01 -1.976505815982818604e-01 1.239984259009361267e-01 1.590846925973892212e-01 2.429722547531127930e-01 -2.739670276641845703e-01 -1.682832278311252594e-02 -1.405302733182907104e-01 6.122948601841926575e-02 -9.603552520275115967e-02 -7.910249382257461548e-02 -1.597506552934646606e-01 2.098701149225234985e-02 1.107475953176617622e-03 4.329725727438926697e-02 1.272480785846710205e-01 1.621418260037899017e-02 -1.487352252006530762e-01
4.779249802231788635e-02 -1.581345498561859131e-01 -3.226823210716247559e-01 -1.528805941343307495e-01 1.250641644001007080e-01 8.806876838207244873e-02 6.196115631610155106e-03 -9.312053024768829346e-02 -9.921939671039581299e-02 -1.774190068244934082e-01 -3.880144655704498291e-01 3.608412742614746094e-01 -2.426102012395858765e-01 4.549793899059295654e-02 1.086663827300071716e-01 -1.366965919733047485e-01 -6.234733760356903076e-02 -9.321904182434082031e-02 4.061680436134338379e-01 1.752160638570785522e-01 1.109298542141914368e-01 -5.028391629457473755e-02 -2.281420081853866577e-01 -1.368577629327774048e-01 2.125050574541091919e-01 6.695637106895446777e-02 -5.412439256906509399e-02 2.324643544852733612e-02 -4.036305844783782959e-02 1.783697633072733879e-03 -2.112428098917007446e-02 2.248236089944839478e-01
8.405012637376785278e-02 -1.796735078096389771e-02 -1.053397133946418762e-01 -2.069215178489685059e-01 -4.778886958956718445e-02 1.453361064195632935e-01 1.620314270257949829e-01 -1.134840026497840881e-02 -8.376711606979370117e-02 -2.976419925689697266e-01 -1.242176145315170288e-01 2.397046387195587158e-01 1.685519665479660034e-01 -4.782018065452575684e-02 -1.912407875061035156e-01 -1.498162150382995605e-01 2.671479880809783936e-01 2.554799616336822510e-01 3.677844302728772163e-03 -2.139341086149215698e-01 1.119576022028923035e-01 -4.887617826461791992e-01 8.897792547941207886e-02 -1.486535370349884033e-01 1.852370612323284149e-02 2.557941973209381104e-01 8.912517130374908447e-02 -1.755333989858627319e-01 7.840753346681594849e-02 2.223609387874603271e-01 8.033353835344314575e-02 -1.638329401612281799e-02
-6.945516169071197510e-02 1.843327134847640991e-01 4.221374168992042542e-03 -1.716853529214859009e-01 3.852438181638717651e-02 -5.888978950679302216e-03 8.747721463441848755e-02 -5.544987693428993225e-02 2.218107692897319794e-02 -3.267861306667327881e-01 1.268334835767745972e-01 2.950992584228515625e-01 1.550623923540115356e-01 3.061208426952362061e-01 -1.352275758981704712e-01 -2.707270532846450806e-02 -1.596809481270611286e-03 7.804580032825469971e-03 2.900334298610687256e-01 -1.873049288988113403e-01 2.304829889908432961e-03 -2.757088840007781982e-01 5.897613242268562317e-02 -1.624538451433181763e-01 1.294471621513366699e-01 -5.342892929911613464e-02 -1.443395912647247314e-01 -2.233592867851257324e-01 1.107801944017410278e-01 3.016859591007232666e-01 8.150023221969604492e-02 3.831621706485748291e-01
7.818701863288879395e-02 -3.375019133090972900e-01 5.906830355525016785e-02 -3.349870443344116211e-01 -3.620994836091995239e-02 1.714599281549453735e-01 1.215032562613487244e-01 -1.582231670618057251e-01 1.518778204917907715e-01 -2.178947776556015015e-01 -3.061022758483886719e-01 2.012719511985778809e-01 -3.900903165340423584e-01 -2.522399127483367920e-01 2.179270237684249878e-01 -1.247533187270164490e-01 -2.307839691638946533e-02 1.931079179048538208e-01 7.663915306329727173e-02 -1.353595219552516937e-02 -3.558975830674171448e-02 -9.077676385641098022e-02 -1.500982344150543213e-01 -1.943873614072799683e-01 -4.350750520825386047e-02 -2.328939549624919891e-02 -1.178162917494773865e-01 -3.507268428802490234e-02 -2.128603160381317139e-01 1.774545758962631226e-01 4.547793418169021606e-02 -6.666253786534070969e-03
1.185587495565414429e-01 -3.125644922256469727e-01 4.245654214173555374e-03 -2.196080535650253296e-01 1.323206722736358643e-01 3.663609176874160767e-02 2.367038875818252563e-01 -2.065357118844985962e-01 -1.095392089337110519e-02 -2.872892022132873535e-01 -2.380047179758548737e-02 2.339851260185241699e-01 2.481530159711837769e-01 1.039915084838867188e-01 1.483478248119354248e-01 -5.724759399890899658e-02 1.078275889158248901e-01 3.150993883609771729e-01 -1.089375540614128113e-01 -6.349212676286697388e-02 3.793205618858337402e-01 -2.308232784271240234e-01 -2.678999006748199463e-01 2.520535141229629517e-03 9.189017117023468018e-02 1.270303279161453247e-01 -1.550348699092864990e-01 -6.700751930475234985e-02 1.695863455533981323e-01 -4.445369914174079895e-02 -6.038537621498107910e-02 -5.978445336222648621e-02
-4.026677086949348450e-02 -1.718397140502929688e-01 -5.820823460817337036e-02 -2.994264960289001465e-01 3.535431921482086182e-01 -8.098847419023513794e-02 6.970655918121337891e-02 -4.024404287338256836e-02 -8.392777293920516968e-02 -3.747577369213104248e-01 6.485565751791000366e-02 -2.719172239303588867e-01 -4.725385084748268127e-02 2.920598387718200684e-01 2.517623603343963623e-01 2.810695953667163849e-02 -5.663659423589706421e-02 1.535153388977050781e-01 6.929475069046020508e-02 -1.008126959204673767e-01 1.720188111066818237e-01 3.753928095102310181e-02 -1.424124091863632202e-01 8.290559053421020508e-03 -1.068758890032768250e-01 -2.114136070013046265e-01 1.611036062240600586e-01 2.160939574241638184e-01 8.249530196189880371e-02 1.918021887540817261e-01 1.982757151126861572e-01 2.359466850757598877e-01
2.109912186861038208e-01 -1.209292188286781311e-01 -1.448181271553039551e-01 -1.320810317993164062e-01 2.092002034187316895e-01 1.746452301740646362e-01 4.809629172086715698e-02 -2.260286957025527954e-01 1.365756839513778687e-01 -2.509634792804718018e-01 4.234610497951507568e-02 9.154151380062103271e-02 -9.528377652168273926e-02 -1.271341741085052490e-01 9.638386964797973633e-02 1.754533685743808746e-02 -1.265007108449935913e-01 3.972389921545982361e-02 8.556642383337020874e-02 1.917878165841102600e-02 4.805791974067687988e-01 -4.001747071743011475e-01 8.982060849666595459e-02 9.288803488016128540e-02 1.314310170710086823e-02 -1.193230822682380676e-01 2.411552220582962036e-01 -5.647739022970199585e-02 1.374437958002090454e-01 1.528109908103942871e-01 1.556973606348037720e-01 2.698575854301452637e-01
2.890148572623729706e-02 -2.650375962257385254e-01 1.479602158069610596e-01 9.101440012454986572e-02 3.570572435855865479e-01 -1.972752362489700317e-01 7.272887229919433594e-02 4.917058348655700684e-02 1.893442571163177490e-01 -3.434037864208221436e-01 -2.261119484901428223e-01 7.871822267770767212e-02 1.639370247721672058e-02 7.388879358768463135e-02 -2.403342537581920624e-02 -7.450490444898605347e-02 6.636556237936019897e-02 1.027340441942214966e-01 -1.484173536300659180e-02 1.065848842263221741e-01 2.432968169450759888e-01 -3.001315593719482422e-01 -2.391706407070159912e-01 8.279601484537124634e-02 -9.841941297054290771e-02 -3.347418010234832764e-01 6.125077139586210251e-03 -1.143409237265586853e-01 -2.339179515838623047e-01 1.296583861112594604e-01 7.907829433679580688e-02 2.217437475919723511e-01
-1.821328997611999512e-01 -3.372394442558288574e-01 -7.355325669050216675e-02 -3.211450949311256409e-02 3.545882180333137512e-03 -9.562504291534423828e-02 2.113332450389862061e-01 -9.862675517797470093e-02 3.809296712279319763e-02 -4.159423708915710449e-01 -4.760276898741722107e-02 3.639404177665710449e-01 -2.027628570795059204e-01 1.711223125457763672e-01 1.285103559494018555e-01 3.441069647669792175e-02 4.180813580751419067e-02 2.624196410179138184e-01 3.370135128498077393e-01 -2.526849880814552307e-02 4.378808662295341492e-02 2.384674549102783203e-02 -8.968738466501235962e-02 1.744860708713531494e-01 1.657575666904449463e-01 -6.608805060386657715e-02 1.858823746442794800e-01 -2.595319226384162903e-02 -1.048942729830741882e-01 -1.207897439599037170e-01 2.480032593011856079e-01 7.658997178077697754e-02
1.292934864759445190e-01 6.263419985771179199e-02 1.023993045091629028e-01 -4.005368947982788086e-01 4.059611856937408447e-01 1.084016449749469757e-02 7.280022650957107544e-02 -1.138718798756599426e-01 4.731611907482147217e-02 -4.037152826786041260e-01 -1.184165626764297485e-01 1.220341306179761887e-02 6.251986324787139893e-02 5.854890495538711548e-02 -3.545766696333885193e-02 -1.363362520933151245e-01 1.551737338304519653e-01 1.704642735421657562e-02 -8.739311993122100830e-02 -4.131648689508438110e-03 1.024371609091758728e-01 -1.459796428680419922e-01 5.866156518459320068e-02 1.049769073724746704e-01 3.105758875608444214e-02 3.748714178800582886e-02 2.818314433097839355e-01 -2.462804019451141357e-01 1.590745151042938232e-01 3.913578689098358154e-01 6.055723875761032104e-02 1.257122159004211426e-01
-7.052515167742967606e-03 4.102636128664016724e-02 1.669646948575973511e-01 -1.467640250921249390e-01 5.617740750312805176e-01 3.312100768089294434e-01 3.636333346366882324e-02 -1.733001917600631714e-01 3.627518564462661743e-02 -1.700680702924728394e-01 -3.734463360160589218e-03 -2.411559037864208221e-02 -7.567571010440587997e-03 1.805354952812194824e-01 7.542575243860483170e-03 -2.240857779979705811e-01 8.774551004171371460e-02 2.352679371833801270e-01 1.914439052343368530e-01 -8.953237533569335938e-02 8.140017837285995483e-02 3.918036818504333496e-02 -2.348657846450805664e-01 -1.634428352117538452e-01 1.071917116641998291e-01 -2.110218852758407593e-01 1.764130294322967529e-01 6.559735629707574844e-03 3.032164275646209717e-01 -8.848586119711399078e-03 2.825400978326797485e-02 -2.632679790258407593e-02
-2.904731035232543945e-01 -2.314224094152450562e-02 1.440476160496473312e-02 -6.589201092720031738e-02 3.220865130424499512e-01 8.923432230949401855e-02 1.034858403727412224e-03 -4.081834480166435242e-02 -2.813101410865783691e-01 -2.976174354553222656e-01 -3.293350338935852051e-01 -2.455399185419082642e-02 -4.502702355384826660e-01 2.171576321125030518e-01 -5.129345133900642395e-02 2.058468386530876160e-02 9.044477343559265137e-02 3.023436367511749268e-01 4.726950451731681824e-02 8.521756529808044434e-02 2.488983273506164551e-01 -7.907432503998279572e-03 2.343301475048065186e-02 -4.925094917416572571e-02 5.511971190571784973e-02 1.778698340058326721e-02 9.845149517059326172e-02 -2.196914702653884888e-01 1.201419830322265625e-01 -5.397452786564826965e-02 6.683022528886795044e-02 -1.011846140027046204e-01
3.393768332898616791e-03 2.392532862722873688e-02 -1.453810781240463257e-01 -1.376512795686721802e-01 2.399578839540481567e-01 -8.601666241884231567e-02 1.311936378479003906e-01 -1.345121413469314575e-01 -1.312295794486999512e-01 -2.030255645513534546e-01 -3.153340816497802734e-01 1.306413859128952026e-01 -1.861127465963363647e-01 2.115081250667572021e-01 -2.885357439517974854e-01 -9.886466711759567261e-02 -4.626408219337463379e-02 7.744260132312774658e-02 3.460712432861328125e-01 -1.137166749686002731e-02 -8.759900927543640137e-02 -7.954438030719757080e-02 -1.962811499834060669e-01 -4.392527416348457336e-02 -2.774859964847564697e-01 9.454368799924850464e-02 6.647996604442596436e-02 -1.699234843254089355e-01 2.491441518068313599e-01 3.206293284893035889e-01 -1.244577988982200623e-01 1.721023917198181152e-01
1.640393584966659546e-01 -3.904232382774353027e-01 1.661897599697113037e-01 -1.308527886867523193e-01 1.505041718482971191e-01 1.110556572675704956e-01 2.149498835206031799e-02 1.018205359578132629e-01 9.673814289271831512e-03 -1.374267786741256714e-01 -2.959922850131988525e-01 5.317028262652456760e-04 -2.430708855390548706e-01 8.292379975318908691e-02 3.567102849483489990e-01 -1.579683721065521240e-01 2.274797409772872925e-01 -7.804381661117076874e-03 1.869931817054748535e-01 3.639974594116210938e-01 8.827245235443115234e-02 -2.833273410797119141e-01 -9.940899163484573364e-02 -1.368555128574371338e-01 -9.860555827617645264e-02 -1.570172905921936035e-01 2.615299262106418610e-02 -1.056126132607460022e-01 -1.196294948458671570e-01 8.848603069782257080e-02 -2.613246813416481018e-02 -1.927403360605239868e-02
2.610200345516204834e-01 -9.093600511550903320e-02 4.219636619091033936e-01 -5.168856382369995117e-01 1.374319046735763550e-01 -4.806984588503837585e-02 2.487052083015441895e-01 2.081575989723205566e-02 6.923981476575136185e-03 -2.461880892515182495e-01 1.461668759584426880e-01 5.559864640235900879e-02 -9.622525423765182495e-02 2.450619786977767944e-01 -5.877294111996889114e-03 9.685161709785461426e-02 3.746411949396133423e-02 1.264245510101318359e-01 3.615372180938720703e-01 -8.717826567590236664e-03 5.678750574588775635e-02 -1.280655115842819214e-01 -8.789021521806716919e-02 -8.926687389612197876e-02 -2.864938788115978241e-02 -2.383495867252349854e-02 3.926855325698852539e-02 2.371175214648246765e-02 1.224171277135610580e-02 1.686763316392898560e-01 -5.110367015004158020e-02 -1.133601292967796326e-01
2.393557317554950714e-02 1.172631308436393738e-01 -7.268312573432922363e-02 -7.771565765142440796e-02 1.996158510446548462e-01 3.679239004850387573e-02 6.976724416017532349e-02 -1.393062621355056763e-01 -1.271892786026000977e-01 -2.551615536212921143e-01 -1.940724551677703857e-01 -8.809433877468109131e-02 2.425298839807510376e-01 2.347553074359893799e-01 2.666675746440887451e-01 -2.262233942747116089e-01 -3.186400607228279114e-02 2.207047045230865479e-01 2.734351456165313721e-01 -4.071892425417900085e-02 -9.583836793899536133e-02 -3.426048159599304199e-01 6.030817329883575439e-02 -8.354684710502624512e-02 -2.672030031681060791e-01 -5.155252665281295776e-02 2.196607440710067749e-01 -7.078202813863754272e-02 2.042439579963684082e-01 9.904664941132068634e-03 3.134412467479705811e-01 1.234722957015037537e-01
-1.669334918260574341e-01 -3.065778017044067383e-01 -3.078624308109283447e-01 -2.243924885988235474e-01 1.905343867838382721e-02 3.084435760974884033e-01 2.474951148033142090e-01 -8.656638674437999725e-03 -6.307797133922576904e-02 -3.178180456161499023e-01 -2.788564562797546387e-01 1.240266039967536926e-01 -1.771002262830734253e-01 2.033220529556274414e-01 1.380676925182342529e-01 -8.753643929958343506e-02 6.584512442350387573e-02 1.920265257358551025e-01 1.145718470215797424e-01 9.766474366188049316e-02 -2.089563459157943726e-01 -3.005601651966571808e-02 -8.673124015331268311e-02 1.543387956917285919e-02 2.113009989261627197e-02 -2.790093980729579926e-02 -3.356285393238067627e-01 -5.686407536268234253e-02 5.862036347389221191e-02 -1.403638571500778198e-01 -1.289246678352355957e-01 7.453852891921997070e-02
-1.638592183589935303e-01 -1.736167222261428833e-01 -6.619168072938919067e-02 -3.290319144725799561e-01 5.618360266089439392e-02 1.081566363573074341e-01 3.675386011600494385e-01 3.117780201137065887e-02 1.414274275302886963e-01 -5.173607468605041504e-01 -1.917612701654434204e-01 9.165461361408233643e-02 2.557065105065703392e-03 6.922945380210876465e-02 1.949044167995452881e-01 -9.541104664094746113e-04 -5.976930633187294006e-02 1.501337438821792603e-01 1.697040535509586334e-02 1.599009484052658081e-01 -1.923796720802783966e-02 -2.418109588325023651e-02 4.236829280853271484e-02 1.124986335635185242e-01 2.399527281522750854e-01 1.472020000219345093e-01 -5.536450073122978210e-02 -1.009817495942115784e-01 -1.502957046031951904e-01 3.055261075496673584e-01 -1.465760767459869385e-01 8.078255504369735718e-02
-1.564639061689376831e-02 -2.857516705989837646e-01 -1.637251526117324829e-01 -3.183203637599945068e-01 9.057344496250152588e-02 2.230938076972961426e-01 5.278819706290960312e-03 -2.342303246259689331e-01 2.760120630264282227e-01 -2.629539668560028076e-01 2.932784520089626312e-02 -8.495909860357642174e-04 4.318116977810859680e-02 2.284796237945556641e-01 3.163703717291355133e-03 -1.347094476222991943e-01 2.057602554559707642e-01 1.792481169104576111e-02 -1.159562170505523682e-01 -3.227366879582405090e-02 -1.639010384678840637e-02 -1.264357715845108032e-01 7.556466013193130493e-02 -1.989134401082992554e-01 -1.399494707584381104e-01 1.160324066877365112e-01 -1.801204681396484375e-01 -1.590884625911712646e-01 -4.178244173526763916e-01 2.406312227249145508e-01 8.321747928857803345e-02 9.901474416255950928e-02
-8.432375639677047729e-02 9.042700380086898804e-02 7.159451395273208618e-02 -4.831863343715667725e-01 4.068711102008819580e-01 1.634053587913513184e-01 1.517600864171981812e-01 -1.056489571928977966e-01 -6.724119186401367188e-02 -1.753855496644973755e-01 -2.543801367282867432e-01 -5.206432938575744629e-02 3.660900890827178955e-02 1.580223739147186279e-01 -6.301034986972808838e-02 4.951354116201400757e-02 1.785176247358322144e-01 1.907826364040374756e-01 -2.072109133005142212e-01 -2.874005958437919617e-02 2.169940620660781860e-02 -1.510181725025177002e-01 -7.342978566884994507e-02 1.052031815052032471e-01 9.339345246553421021e-02 -7.285576313734054565e-02 1.780040264129638672e-01 -2.220671921968460083e-01 8.051074296236038208e-02 3.068916797637939453e-01 -1.390351057052612305e-01 -1.321142166852951050e-01
1.557648181915283203e-01 1.838529706001281738e-01 1.212019622325897217e-01 -5.339698195457458496e-01 2.027135342359542847e-01 1.283464729785919189e-01 -7.396241277456283569e-02 -2.265733182430267334e-01 1.053529679775238037e-01 -1.232998743653297424e-01 -7.707436382770538330e-02 1.013390570878982544e-01 1.668034195899963379e-01 2.392912805080413818e-01 -3.939103800803422928e-03 -1.060520764440298080e-02 1.834132522344589233e-01 1.374152302742004395e-01 1.045458465814590454e-01 -2.439110353589057922e-02 5.531056597828865051e-02 -2.646932601928710938e-01 4.982276633381843567e-02 2.046564221382141113e-01 3.925621858797967434e-04 1.678642779588699341e-01 -1.870177239179611206e-01 -3.687624037265777588e-01 -4.662358388304710388e-02 1.026878729462623596e-01 -7.956103235483169556e-02 -1.736161299049854279e-02
-1.319987177848815918e-01 -1.503302156925201416e-02 1.210472546517848969e-02 -9.924931824207305908e-02 3.747498095035552979e-01 1.267642527818679810e-01 2.963986396789550781e-01 -1.226077005267143250e-01 -7.019895315170288086e-02 -3.768750429153442383e-01 1.642396003007888794e-01 8.492380729876458645e-04 -2.705542147159576416e-01 -2.678739652037620544e-02 5.943650379776954651e-02 1.969508379697799683e-01 1.380756199359893799e-01 1.074795126914978027e-01 1.615590304136276245e-01 1.193127706646919250e-01 7.881540805101394653e-03 -2.861161231994628906e-01 1.576335877180099487e-01 4.682828485965728760e-02 -1.555251628160476685e-01 -2.701295316219329834e-01 -1.300368607044219971e-01 -1.501344442367553711e-01 -1.024837344884872437e-01 1.212670654058456421e-01 1.183156445622444153e-01 -2.589403092861175537e-01
-3.688159212470054626e-02 -5.605214834213256836e-02 -2.309932559728622437e-01 -1.778539419174194336e-01 9.697125107049942017e-02 -1.522992253303527832e-01 -1.287399679422378540e-01 -4.557595551013946533e-01 -2.011227756738662720e-01 -3.455906212329864502e-01 -1.591541916131973267e-01 -7.174334954470396042e-03 -1.639776118099689484e-02 4.041299819946289062e-01 3.432193398475646973e-02 -9.876950830221176147e-02 -4.955436289310455322e-02 1.683554649353027344e-01 1.872972697019577026e-01 -3.631042540073394775e-01 8.189325779676437378e-02 -8.586025238037109375e-02 1.108954995870590210e-01 -7.494458556175231934e-02 4.909956455230712891e-02 -6.308298557996749878e-02 2.122937329113483429e-02 -9.525214880704879761e-02 -1.319267898797988892e-01 1.693621277809143066e-01 -1.359695848077535629e-02 4.389338940382003784e-02
1.365301199257373810e-03 1.555071622133255005e-01 3.570187836885452271e-02 -4.865303263068199158e-02 1.371092051267623901e-01 1.265564560890197754e-01 1.836959272623062134e-01 7.065872102975845337e-02 3.582472503185272217e-01 -3.455701768398284912e-01 -1.514961719512939453e-01 6.133200600743293762e-02 -2.273951768875122070e-01 -1.001308038830757141e-01 3.199764490127563477e-01 -1.470827162265777588e-01 3.482010066509246826e-01 1.180468276143074036e-01 1.135227531194686890e-01 8.640918135643005371e-02 1.590740978717803955e-01 -3.110829293727874756e-01 -6.691769510507583618e-02 -1.298710256814956665e-01 -8.014640957117080688e-02 -8.263032883405685425e-02 -2.307995855808258057e-01 3.963118419051170349e-02 -1.585949957370758057e-02 -9.395757317543029785e-02 -1.171417534351348877e-01 2.203394919633865356e-01
-8.681293576955795288e-02 -1.162440553307533264e-01 5.133227109909057617e-01 -3.993315100669860840e-01 2.179212421178817749e-01 4.849032312631607056e-02 -3.711776807904243469e-02 9.841512143611907959e-02 -5.813184753060340881e-02 -2.297338098287582397e-01 -1.353023797273635864e-01 1.987897604703903198e-02 -2.659140825271606445e-01 3.088614642620086670e-01 5.512658506631851196e-02 2.696854472160339355e-01 -1.931594312191009521e-02 4.411606118083000183e-02 1.832803189754486084e-01 -7.003950327634811401e-02 1.278289407491683960e-02 -1.502574086189270020e-01 -3.523932769894599915e-02 -1.312351673841476440e-01 7.300856709480285645e-02 -9.419501572847366333e-02 -5.594288813881576061e-05 -1.468142718076705933e-01 -2.079309523105621338e-01 1.651912555098533630e-02 -4.308183491230010986e-02 1.233031302690505981e-01
6.867859512567520142e-02 -1.834058463573455811e-01 -4.951371625065803528e-02 -3.742153346538543701e-01 6.892803311347961426e-02 2.575826644897460938e-01 -9.436854720115661621e-02 4.839319363236427307e-02 1.271805763244628906e-01 -3.024571835994720459e-01 -1.031732708215713501e-01 1.527515798807144165e-01 2.448057383298873901e-02 9.625434875488281250e-02 1.484321206808090210e-01 -2.191529721021652222e-01 1.302936673164367676e-01 -1.051981374621391296e-02 2.347335666418075562e-01 2.790254950523376465e-01 1.592696756124496460e-01 -9.980689734220504761e-02 -4.285260140895843506e-01 -1.504136025905609131e-01 5.239320546388626099e-02 9.558787196874618530e-02 9.624002873897552490e-02 1.578244268894195557e-01 -2.381595224142074585e-01 1.274409294128417969e-01 -5.362705886363983154e-02 -4.163397103548049927e-02
-4.629003256559371948e-02 3.715509548783302307e-02 3.874841034412384033e-01 -1.097410619258880615e-01 2.406949102878570557e-01 1.641824841499328613e-01 -1.744639873504638672e-01 -1.756426841020584106e-01 -9.021467715501785278e-02 -5.445033311843872070e-02 -3.660134971141815186e-01 1.359507888555526733e-01 -1.111008748412132263e-01 1.540401130914688110e-01 1.194341704249382019e-01 -3.266828954219818115e-01 -9.423563629388809204e-02 3.198637813329696655e-02 1.729227900505065918e-01 1.539579592645168304e-02 1.072387099266052246e-01 -3.286604881286621094e-01 5.597841367125511169e-02 -7.736581563949584961e-02 4.274464771151542664e-02 -3.298206627368927002e-01 -1.099425777792930603e-01 4.796776175498962402e-02 -2.384708970785140991e-01 -8.236409164965152740e-03 8.334924280643463135e-02 9.970812499523162842e-02
-6.504236161708831787e-02 -9.834651648998260498e-02 -5.855582654476165771e-02 -3.174481689929962158e-01 1.445656567811965942e-01 2.200150117278099060e-02 3.300698101520538330e-01 -6.986931711435317993e-02 1.431865543127059937e-01 -3.535722494125366211e-01 -2.252658456563949585e-01 2.778821587562561035e-01 1.011060774326324463e-01 -3.058355860412120819e-02 9.060128033161163330e-02 4.798323288559913635e-02 1.034647598862648010e-02 1.018748339265584946e-02 1.088786497712135315e-01 3.557396680116653442e-02 1.766666620969772339e-01 -1.322192549705505371e-01 -4.180087521672248840e-02 -1.594063639640808105e-01 -1.479758322238922119e-01 2.665449380874633789e-01 -1.672015190124511719e-01 1.703316718339920044e-01 -2.220899611711502075e-01 3.274043500423431396e-01 -2.576486393809318542e-02 2.350770682096481323e-01
2.777747251093387604e-02 7.484511286020278931e-02 2.934169173240661621e-01 -7.223246246576309204e-02 2.247280180454254150e-01 2.474117577075958252e-01 5.279473587870597839e-02 -3.010235726833343506e-01 -1.057122349739074707e-01 -1.690656095743179321e-01 -1.734036803245544434e-01 1.199786663055419922e-01 -3.152339160442352295e-01 -2.140518277883529663e-02 -2.956975251436233521e-02 -2.254648804664611816e-01 -1.846756637096405029e-01 -4.078137502074241638e-02 1.987880319356918335e-01 3.567348420619964600e-02 2.358973026275634766e-01 -2.313897013664245605e-01 -1.432685554027557373e-01 -1.038754060864448547e-01 7.013984955847263336e-03 -2.412299960851669312e-01 1.830493807792663574e-01 -2.162503078579902649e-02 8.011108636856079102e-02 1.839914321899414062e-01 3.061585724353790283e-01 1.347396671772003174e-01
-1.914288401603698730e-01 8.677552640438079834e-02 -1.150941476225852966e-01 -1.970390379428863525e-01 2.214719653129577637e-01 -7.961639761924743652e-02 1.135685294866561890e-01 3.730010008439421654e-03 -4.154594540596008301e-01 -4.029973745346069336e-01 -1.687516272068023682e-01 1.114730443805456161e-02 -8.112690597772598267e-02 1.946688443422317505e-01 4.404651373624801636e-02 -1.786013841629028320e-01 -1.017959415912628174e-02 2.744331397116184235e-02 2.091863751411437988e-01 -1.275152713060379028e-01 7.866209745407104492e-02 -9.806799143552780151e-02 -9.761774539947509766e-02 -2.331807762384414673e-01 -1.034248843789100647e-01 -1.290481723845005035e-02 -5.285466462373733521e-02 -1.185520645231008530e-02 -4.368928819894790649e-02 3.856291174888610840e-01 -2.849759459495544434e-01 8.551087230443954468e-02
1.370159834623336792e-01 2.363322675228118896e-02 -2.201761864125728607e-02 -1.862496584653854370e-01 2.503488659858703613e-01 1.996338665485382080e-01 1.407300494611263275e-02 -1.115685999393463135e-01 -1.437207609415054321e-01 -4.049741104245185852e-02 1.854473501443862915e-01 -1.084363460540771484e-01 -9.218917042016983032e-02 1.762975156307220459e-01 2.195850163698196411e-01 -1.645289212465286255e-01 -4.342908039689064026e-02 3.365460336208343506e-01 1.717724204063415527e-01 -3.020193576812744141e-01 2.694215476512908936e-01 -1.782431900501251221e-01 -3.745403289794921875e-01 7.339125871658325195e-02 -8.817677944898605347e-02 -2.309212982654571533e-01 1.274856477975845337e-01 -4.838052764534950256e-02 2.652511186897754669e-02 2.416018843650817871e-01 -8.290775120258331299e-03 1.492506712675094604e-01
1.941512338817119598e-02 1.101064495742321014e-02 -2.602176964282989502e-01 -1.622311025857925415e-01 2.594945430755615234e-01 -1.054264232516288757e-01 -5.350540205836296082e-02 -6.784342974424362183e-02 -8.743065595626831055e-02 -1.777978092432022095e-01 -2.065796405076980591e-01 9.072350710630416870e-02 -2.755192220211029053e-01 2.564990222454071045e-01 -1.350266486406326294e-01 -6.347520649433135986e-02 6.853344291448593140e-02 2.379392832517623901e-02 3.522101044654846191e-01 -1.800651997327804565e-01 1.358689516782760620e-01 -8.114328235387802124e-02 -5.713242664933204651e-02 -2.001884020864963531e-02 -2.441106736660003662e-01 4.145869612693786621e-02 -1.299904882907867432e-01 -1.049263179302215576e-01 1.929732114076614380e-01 4.066150784492492676e-01 -1.789721101522445679e-01 2.261786609888076782e-01
-2.031672000885009766e-01 -2.730345167219638824e-02 -9.611820802092552185e-03 -4.127502441406250000e-01 2.140938639640808105e-01 9.665949642658233643e-02 3.792729601263999939e-02 8.480092138051986694e-02 1.663550883531570435e-01 -1.622088067233562469e-02 3.034691885113716125e-02 4.831364005804061890e-02 -2.558280527591705322e-01 -1.025565341114997864e-01 1.840437650680541992e-01 2.318127639591693878e-02 3.689504414796829224e-02 3.284811675548553467e-01 6.496509164571762085e-02 1.748031079769134521e-01 2.599640190601348877e-01 -4.106945991516113281e-01 -1.064606532454490662e-01 -9.476977586746215820e-02 -1.979231238365173340e-01 7.359601091593503952e-03 -3.112734258174896240e-01 -7.286212407052516937e-03 -1.148545965552330017e-01 6.978306919336318970e-02 -1.262848675251007080e-01 -1.065868958830833435e-01
2.149108648300170898e-01 1.418044269084930420e-01 -2.153475582599639893e-01 -5.525691509246826172e-01 3.865808546543121338e-01 -6.945560220628976822e-03 -3.916031867265701294e-02 -4.768031835556030273e-02 1.807183325290679932e-01 -2.071406506001949310e-02 -2.714149057865142822e-01 -4.616132751107215881e-02 7.421713322401046753e-02 8.078228682279586792e-03 1.214255467057228088e-01 -1.469547152519226074e-01 2.464235015213489532e-02 1.155955493450164795e-01 7.271014899015426636e-02 -1.221673488616943359e-01 1.238374710083007812e-01 -8.080808073282241821e-02 2.810986153781414032e-02 6.150841712951660156e-03 -1.147396191954612732e-01 2.764765731990337372e-02 -1.262067407369613647e-01 -2.973446846008300781e-01 1.962138712406158447e-01 2.222280353307723999e-01 7.207392156124114990e-02 9.835208952426910400e-02
-1.654447638429701328e-03 2.585918009281158447e-01 -1.579752266407012939e-01 -1.050202697515487671e-01 -2.542962878942489624e-02 -2.825022675096988678e-02 1.127117201685905457e-01 -7.901735603809356689e-02 2.994399964809417725e-01 -4.153511524200439453e-01 -1.861128583550453186e-02 2.356277257204055786e-01 -8.876256644725799561e-02 1.279168277978897095e-01 7.190673798322677612e-02 6.095349788665771484e-02 2.722761631011962891e-01 2.873777225613594055e-02 2.893410623073577881e-01 7.964640110731124878e-02 1.655645817518234253e-01 -3.035290241241455078e-01 -4.673755168914794922e-02 -6.272794306278228760e-02 -2.808600068092346191e-01 -1.303801089525222778e-01 -7.728428393602371216e-02 2.945359349250793457e-01 4.526512324810028076e-02 1.149106472730636597e-01 1.142837554216384888e-01 1.340603977441787720e-01
-8.042959868907928467e-02 -3.349925875663757324e-01 -3.387483209371566772e-02 -3.054087162017822266e-01 -2.695647440850734711e-02 3.682653903961181641e-01 -5.462427809834480286e-02 -9.623779356479644775e-02 1.160667762160301208e-01 -2.439494132995605469e-01 -2.280849069356918335e-01 -4.253372550010681152e-02 -3.301069736480712891e-01 -7.201818376779556274e-02 2.252267599105834961e-01 -1.762841492891311646e-01 -7.306630909442901611e-02 1.766519248485565186e-01 1.283681839704513550e-01 8.936303108930587769e-02 -6.975205242633819580e-02 -8.300705254077911377e-02 -2.045691162347793579e-01 4.556625615805387497e-03 -2.104925215244293213e-01 -6.855313479900360107e-02 -1.578608304262161255e-01 6.620446592569351196e-02 -7.324390858411788940e-02 3.151096403598785400e-01 -1.272397935390472412e-01 -4.159904271364212036e-02
5.335190147161483765e-02 -2.528931014239788055e-02 -9.277196228504180908e-02 1.147525832056999207e-01 1.345036029815673828e-01 1.504564657807350159e-02 2.666568160057067871e-01 -2.419223338365554810e-01 -2.251733690500259399e-01 -3.676584064960479736e-01 -9.407722949981689453e-02 1.007866188883781433e-01 -9.779345244169235229e-02 3.941938281059265137e-01 -5.134026706218719482e-02 1.011084914207458496e-01 8.189753443002700806e-02 2.240891009569168091e-01 2.547286450862884521e-01 2.882206346839666367e-03 3.930980712175369263e-02 -2.333342656493186951e-02 1.083347499370574951e-01 -1.247021555900573730e-01 -3.070182204246520996e-01 -2.633298560976982117e-02 -5.140985175967216492e-02 -2.298435755074024200e-02 1.083143875002861023e-01 1.620828807353973389e-01 3.279657363891601562e-01 2.218331545591354370e-01
2.348341792821884155e-01 -9.712795168161392212e-02 2.027883976697921753e-01 -2.803642749786376953e-01 3.204499483108520508e-01 2.703746259212493896e-01 2.954356186091899872e-02 -6.454718858003616333e-02 5.960283800959587097e-02 -1.877281218767166138e-01 -7.344343513250350952e-02 2.009541988372802734e-01 7.108351588249206543e-02 9.399520605802536011e-02 2.222853302955627441e-01 -1.479848194867372513e-02 -8.876276016235351562e-02 1.714114248752593994e-01 7.245469838380813599e-02 -9.114424884319305420e-02 -1.091877743601799011e-01 -2.095511555671691895e-01 -3.315134644508361816e-01 1.672561615705490112e-01 -4.013146832585334778e-02 -1.352317333221435547e-01 -8.483182638883590698e-02 1.749455332756042480e-01 8.144963532686233521e-02 2.203568518161773682e-01 -3.509048223495483398e-01 7.887057214975357056e-02
-1.219839230179786682e-01 -2.034401521086692810e-02 1.808348894119262695e-01 -1.056208908557891846e-01 1.389906108379364014e-01 1.412505358457565308e-01 1.344318687915802002e-01 8.163486421108245850e-02 -2.773822285234928131e-03 -5.084934458136558533e-02 -1.767598390579223633e-01 -3.504624217748641968e-02 5.258689448237419128e-02 1.849683076143264771e-01 3.364998698234558105e-01 -1.418963968753814697e-01 2.735760435461997986e-02 2.963695228099822998e-01 2.295694500207901001e-01 -2.006142735481262207e-01 1.323597282171249390e-01 -2.599104046821594238e-01 4.461715742945671082e-02 -3.361107110977172852e-01 6.835108995437622070e-02 -3.048433363437652588e-01 -3.271222412586212158e-01 4.766113706864416599e-04 1.571031957864761353e-01 9.638584405183792114e-02 2.153265476226806641e-01 7.013382762670516968e-02
1.211530119180679321e-01 -1.409379243850708008e-01 1.932830661535263062e-01 -1.548128873109817505e-01 4.021712765097618103e-02 2.565898597240447998e-01 -2.480564862489700317e-01 -8.508305251598358154e-02 3.236050605773925781e-01 -2.807386219501495361e-01 1.840052381157875061e-02 1.637672334909439087e-01 -1.863377839326858521e-01 5.666895583271980286e-02 3.339728116989135742e-01 5.000684037804603577e-02 5.217713490128517151e-02 9.555980563163757324e-02 1.132056862115859985e-01 3.701333701610565186e-02 4.985044896602630615e-02 -2.035547643899917603e-01 -2.605571448802947998e-01 -1.785860508680343628e-01 -1.433758288621902466e-01 -1.998364552855491638e-02 -2.232086956501007080e-01 -9.056048840284347534e-02 -3.024795055389404297e-01 2.201246321201324463e-01 -2.088371850550174713e-02 1.270254999399185181e-01
-3.107211086899042130e-03 6.352137279463931918e-05 -2.035263329744338989e-01 -1.680985689163208008e-01 3.107107281684875488e-01 -9.756804257631301880e-02 6.292827893048524857e-03 -1.550750732421875000e-01 -1.802846193313598633e-01 -3.854930400848388672e-01 -1.561745703220367432e-01 -8.532542735338211060e-03 -1.796188354492187500e-01 1.653863191604614258e-01 -4.522490873932838440e-02 -2.541479170322418213e-01 -1.568745970726013184e-01 1.999768987298011780e-02 2.734020948410034180e-01 -1.290615350008010864e-01 -1.353032290935516357e-01 -1.763316243886947632e-01 -8.618083596229553223e-02 -1.762484312057495117e-01 -2.711024284362792969e-01 4.298078641295433044e-02 -1.195737048983573914e-01 -6.835225969552993774e-02 -6.830909103155136108e-02 2.638888955116271973e-01 -3.035640716552734375e-01 5.713940039277076721e-02
9.875493124127388000e-03 -3.133667707443237305e-01 -7.540351152420043945e-02 -2.585144937038421631e-01 2.411244064569473267e-01 1.145172677934169769e-02 5.650248005986213684e-02 -9.663415700197219849e-02 1.095025315880775452e-01 -5.332608222961425781e-01 -1.435732394456863403e-01 4.392671585083007812e-02 1.495700925588607788e-01 -1.318295001983642578e-01 -6.424878374673426151e-04 -8.892896771430969238e-02 -2.024647593498229980e-02 1.739426851272583008e-01 -7.453072816133499146e-02 -1.261769682168960571e-01 2.897937409579753876e-02 -2.180741280317306519e-01 -7.168117444962263107e-04 -1.743808835744857788e-01 3.357660723850131035e-03 6.418071687221527100e-02 9.929532557725906372e-02 -4.174772500991821289e-01 -1.260065585374832153e-01 6.298848986625671387e-02 1.214242950081825256e-01 1.949686259031295776e-01
1.511436887085437775e-02 -1.910635381937026978e-01 -3.933151066303253174e-02 -4.780810791999101639e-03 -1.153801605105400085e-01 2.795402705669403076e-01 1.357227563858032227e-01 -5.680301040410995483e-02 -1.621865779161453247e-01 -2.848778665065765381e-01 -5.543659627437591553e-02 5.541891977190971375e-02 7.573945075273513794e-02 -1.028513237833976746e-01 -1.153165325522422791e-01 -6.282055377960205078e-02 -1.996216773986816406e-01 1.794167160987854004e-01 3.443862497806549072e-01 -1.005733851343393326e-02 2.949749827384948730e-01 -5.440561175346374512e-01 -2.309406697750091553e-01 6.828938424587249756e-02 -5.532579869031906128e-02 -1.868701875209808350e-01 -6.274796277284622192e-02 -3.359123831614851952e-03 1.368168294429779053e-01 8.331500738859176636e-02 4.506780579686164856e-02 7.903231307864189148e-03
-8.217345923185348511e-02 -1.675345450639724731e-01 -2.420710027217864990e-01 -2.520222365856170654e-01 3.640077710151672363e-01 1.978940516710281372e-01 1.904449760913848877e-01 2.850338071584701538e-02 -1.251387223601341248e-02 -2.673528790473937988e-01 -1.609978228807449341e-01 1.555455033667385578e-03 4.065285250544548035e-02 1.525016874074935913e-02 2.715759575366973877e-01 -9.334217011928558350e-02 1.941398978233337402e-01 1.241164728999137878e-01 2.334404140710830688e-01 4.540411755442619324e-03 -1.113533750176429749e-01 3.030794858932495117e-02 -1.457691285759210587e-02 2.958795130252838135e-01 -2.104854136705398560e-01 2.857253886759281158e-02 -3.383366167545318604e-01 -1.000093147158622742e-01 1.649285405874252319e-01 -1.174626033753156662e-02 -2.017873674631118774e-01 -7.794343680143356323e-02
-8.319372683763504028e-02 -2.351021021604537964e-01 1.262869983911514282e-01 -1.138546988368034363e-01 3.285405039787292480e-01 -1.696546822786331177e-01 7.068259268999099731e-02 1.501975655555725098e-01 1.889647692441940308e-01 -2.635455429553985596e-01 -5.494156479835510254e-02 -1.547010838985443115e-01 -2.004496455192565918e-01 1.933028548955917358e-01 6.733869016170501709e-02 2.165904641151428223e-01 2.702924609184265137e-02 1.240839250385761261e-02 2.786327004432678223e-01 2.323383539915084839e-01 2.271555662155151367e-01 -3.979649841785430908e-01 5.995283275842666626e-02 -2.320066541433334351e-01 -8.826611936092376709e-02 -1.169621665030717850e-02 -1.908180117607116699e-02 -1.784545183181762695e-01 -1.381451487541198730e-01 2.894097566604614258e-02 -9.922803193330764771e-02 -1.170727238059043884e-01
1.188504248857498169e-01 -1.696121245622634888e-01 5.957879126071929932e-02 -2.299020588397979736e-01 2.492328286170959473e-01 2.463624328374862671e-01 -2.212299108505249023e-01 -1.891737133264541626e-01 3.604837507009506226e-02 -1.143750324845314026e-01 -1.907039284706115723e-01 1.417423933744430542e-01 -3.351131975650787354e-01 -8.555897325277328491e-02 8.465807884931564331e-02 4.778622835874557495e-02 8.057910948991775513e-02 1.900387108325958252e-01 7.475432753562927246e-02 5.409001186490058899e-02 -3.424011543393135071e-02 -2.852733992040157318e-02 -2.005330175161361694e-01 -1.901083439588546753e-01 -2.060499340295791626e-01 -2.307640165090560913e-01 -3.902086019515991211e-01 -2.398427128791809082e-01 -1.919343024492263794e-01 -1.434271968901157379e-02 9.642717987298965454e-02 1.093081161379814148e-01
3.731148783117532730e-03 -1.415159255266189575e-01 -4.729587212204933167e-02 -1.647292077541351318e-01 1.334846466779708862e-01 -1.297141890972852707e-02 1.455218940973281860e-01 -2.463853918015956879e-02 1.495779752731323242e-01 -5.666102766990661621e-01 -1.898766756057739258e-01 1.315482854843139648e-01 1.903743147850036621e-01 -1.352215409278869629e-01 -7.575951516628265381e-02 -1.849954575300216675e-01 -9.950077533721923828e-02 2.787816524505615234e-01 -2.626020461320877075e-02 -7.291524205356836319e-03 8.326978236436843872e-02 -2.539184689521789551e-01 2.741833589971065521e-02 -2.016601860523223877e-01 -5.395527556538581848e-02 2.814510278403759003e-02 7.845745235681533813e-02 -4.090930819511413574e-01 -7.130179554224014282e-02 1.265754252672195435e-01 4.279426112771034241e-02 1.349280625581741333e-01
1.790146715939044952e-02 -1.478846818208694458e-01 -9.928924590349197388e-02 -2.574255168437957764e-01 2.747014462947845459e-01 1.582648754119873047e-01 -2.246700040996074677e-02 2.591048181056976318e-01 -1.852134242653846741e-02 -5.096920728683471680e-01 -7.232464849948883057e-02 2.304301830008625984e-03 2.407471463084220886e-02 -8.130561560392379761e-02 3.439035713672637939e-01 7.310549169778823853e-02 1.492905616760253906e-01 2.551213204860687256e-01 1.459126621484756470e-01 6.958550959825515747e-02 -1.118276491761207581e-01 -5.328489467501640320e-02 2.969336323440074921e-02 5.730266496539115906e-02 -1.790119409561157227e-01 -9.041860699653625488e-02 -3.108786642551422119e-01 -1.155057325959205627e-01 1.199604105204343796e-02 1.898321509361267090e-01 -1.165353730320930481e-01 -6.617782264947891235e-02
6.488783657550811768e-02 -8.774424344301223755e-02 1.052383035421371460e-01 -1.611647009849548340e-01 3.637511730194091797e-01 2.145777195692062378e-01 -1.636326164007186890e-01 -2.562032938003540039e-01 8.863357454538345337e-02 -1.560567617416381836e-01 -2.847244739532470703e-01 3.330411911010742188e-01 -1.725407242774963379e-01 -6.963393092155456543e-02 1.241042017936706543e-01 -3.864784666802734137e-04 2.028044015169143677e-01 1.474731713533401489e-01 1.095563992857933044e-01 3.361389040946960449e-02 -1.716682612895965576e-01 4.019586741924285889e-02 -1.758833378553390503e-01 -9.106080979108810425e-02 -4.160908609628677368e-02 -1.056949198246002197e-01 -3.730500936508178711e-01 -1.571603119373321533e-01 -2.725251317024230957e-01 6.665834784507751465e-02 3.462784364819526672e-02 -5.520531162619590759e-02
-7.487175613641738892e-02 1.542460266500711441e-02 -2.989381253719329834e-01 -1.669650375843048096e-01 3.303446248173713684e-02 7.784464210271835327e-02 8.170264959335327148e-02 -2.086929529905319214e-01 8.317136764526367188e-02 -3.306154310703277588e-01 -1.704902052879333496e-01 6.796529144048690796e-02 -4.261072278022766113e-01 3.236467763781547546e-02 1.318674385547637939e-01 1.297878772020339966e-01 3.781316801905632019e-02 1.399883925914764404e-01 -7.920921593904495239e-02 8.306412398815155029e-02 3.365555405616760254e-01 -1.210924088954925537e-01 -8.802170306444168091e-02 1.722066663205623627e-02 -5.998215451836585999e-02 -3.024249672889709473e-01 -3.315843343734741211e-01 9.666871279478073120e-02 -1.205864474177360535e-01 1.160512790083885193e-01 2.005949616432189941e-01 1.999548840103670955e-04
2.260389178991317749e-01 -8.840851485729217529e-02 -2.470784485340118408e-01 2.965770475566387177e-02 -7.521708309650421143e-02 2.145405709743499756e-01 -1.143478527665138245e-01 6.884051114320755005e-02 2.910953760147094727e-01 -2.749343216419219971e-01 -2.603258788585662842e-01 3.323110640048980713e-01 -8.217497169971466064e-02 1.566537469625473022e-01 3.482527136802673340e-01 4.905236884951591492e-02 2.726633287966251373e-02 2.933813929557800293e-01 6.745015829801559448e-02 -3.761349990963935852e-02 2.289975285530090332e-01 -1.777129620313644409e-01 -1.840981245040893555e-01 -1.364527344703674316e-01 1.951733231544494629e-02 -1.268451064825057983e-01 -1.259299069643020630e-01 1.534855216741561890e-01 -4.082396999001502991e-02 8.603690564632415771e-02 4.042420908808708191e-02 1.423201709985733032e-01
2.725217938423156738e-01 -7.383289933204650879e-02 -1.532207578420639038e-01 -5.322817340493202209e-02 2.803802192211151123e-01 1.050773113965988159e-01 5.072574689984321594e-02 -6.802040338516235352e-02 1.044060364365577698e-01 -3.120676875114440918e-01 -1.518067568540573120e-01 1.440833956003189087e-01 2.539785504341125488e-01 1.381146460771560669e-01 1.249403432011604309e-01 2.425752766430377960e-02 2.147233188152313232e-01 4.137266874313354492e-01 -9.057181887328624725e-03 -1.239941418170928955e-01 2.039898931980133057e-01 -3.327494561672210693e-01 3.222188353538513184e-02 -1.032317578792572021e-01 -8.051880449056625366e-02 2.474239915609359741e-01 -1.979964822530746460e-01 7.020743936300277710e-02 1.454189419746398926e-01 -5.919864401221275330e-02 8.821544051170349121e-02 6.493633985519409180e-02
5.970261618494987488e-02 6.448697764426469803e-03 2.441606819629669189e-01 8.039838820695877075e-02 2.354059517383575439e-01 3.522385358810424805e-01 1.597848162055015564e-02 -9.124530851840972900e-02 -2.500653266906738281e-02 -1.419585198163986206e-01 -4.994388222694396973e-01 2.463693767786026001e-01 -1.766955256462097168e-01 2.200529724359512329e-01 -1.703855395317077637e-01 -1.470938045531511307e-02 9.941694140434265137e-02 1.292994320392608643e-01 1.954417228698730469e-01 2.856000326573848724e-02 2.099195867776870728e-01 -1.084704548120498657e-01 -2.497023195028305054e-01 -2.039392292499542236e-01 4.832037910819053650e-02 -1.419510841369628906e-01 1.319861263036727905e-01 2.042062021791934967e-02 1.696992851793766022e-02 -6.063708662986755371e-02 1.545286625623703003e-01 9.425496309995651245e-02
1.127099320292472839e-01 -3.442863821983337402e-01 9.591056406497955322e-02 -3.799321353435516357e-01 1.829610466957092285e-01 5.836307629942893982e-02 -1.609355360269546509e-01 -3.215771913528442383e-01 9.314702451229095459e-02 -1.681371778249740601e-01 -1.057382673025131226e-01 1.455836147069931030e-01 1.009205281734466553e-01 9.307369589805603027e-02 2.786989510059356689e-01 6.134951114654541016e-02 1.112387850880622864e-01 2.678823173046112061e-01 4.766146093606948853e-02 -1.097804531455039978e-01 1.352432966232299805e-01 -2.293325811624526978e-01 -9.813445806503295898e-02 2.026271075010299683e-01 9.456200525164604187e-03 -1.968862265348434448e-01 -1.080539077520370483e-01 1.889184415340423584e-01 1.303462982177734375e-01 -3.360445052385330200e-02 -1.424743086099624634e-01 -1.864090859889984131e-01
-1.680126413702964783e-02 -1.024779304862022400e-02 -4.006792232394218445e-02 -2.312592715024948120e-01 1.779159754514694214e-01 -5.160957947373390198e-02 -3.406393574550747871e-03 -1.944371610879898071e-01 -4.447969549801200628e-04 -2.622329592704772949e-01 5.232353881001472473e-02 -1.838304996490478516e-01 -3.093039989471435547e-01 2.349674552679061890e-01 2.189755626022815704e-02 3.057127073407173157e-02 -3.229821100831031799e-02 1.574703902006149292e-01 2.385399043560028076e-01 -2.226630747318267822e-01 9.237859398126602173e-02 -2.617531456053256989e-02 5.400611832737922668e-02 -3.895065188407897949e-01 -2.852465212345123291e-01 3.691617771983146667e-02 2.391918152570724487e-01 -1.950567960739135742e-01 -1.663998514413833618e-01 2.213505804538726807e-01 2.322959452867507935e-01 9.997554123401641846e-02
[truncated: 3,274,546 more chars]
