# Supplementary material for: The Language of Innovation
Source: PLoS One. 2020 Apr 30;15(4):e0230107. doi: 10.1371/journal.pone.0230107 (PMC7194493; doi:10.1371/journal.pone.0230107)
Supplement: S8 File — (GZ) [file pone.0230107.s008.tar.gz › 1986-1990/V2Run_17_VS_4500_embeddings1986-1990ED32.txt]

2.687340974807739258e-01 1.359351128339767456e-01 -3.422041833400726318e-01 2.427939474582672119e-01 1.806887090206146240e-01 5.865179002285003662e-02 -2.528808712959289551e-01 -2.755071222782135010e-01 -1.082417462021112442e-02 1.342908889055252075e-01 2.927770651876926422e-02 1.772825866937637329e-01 2.945074141025543213e-01 -7.374326884746551514e-02 -1.794276833534240723e-01 4.663557559251785278e-02 -1.240884140133857727e-01 1.654739230871200562e-01 2.353143095970153809e-01 -3.191526979207992554e-02 2.704753875732421875e-01 5.519958958029747009e-02 -1.435562372207641602e-01 2.682054974138736725e-02 -6.195769459009170532e-02 -2.056082040071487427e-01 1.847260296344757080e-01 -2.422627992928028107e-02 -1.156465634703636169e-01 2.086058408021926880e-01 -1.330761238932609558e-02 2.138596028089523315e-01
1.619603037834167480e-01 3.944313526153564453e-01 7.865642011165618896e-02 -1.103385314345359802e-01 3.203675895929336548e-02 3.342175856232643127e-02 1.549040712416172028e-02 -3.006283342838287354e-01 2.221434861421585083e-01 -1.600116491317749023e-01 2.090179473161697388e-01 1.545369923114776611e-01 4.350387752056121826e-01 -1.698770821094512939e-01 -1.750884801149368286e-01 -4.874528944492340088e-02 3.202991560101509094e-02 -1.366388648748397827e-01 7.564594596624374390e-02 1.784194260835647583e-01 2.153964340686798096e-01 -2.970267832279205322e-02 -6.624215096235275269e-02 -6.007632985711097717e-02 1.706549227237701416e-01 -1.527397185564041138e-01 1.215199530124664307e-01 -1.719929426908493042e-01 1.092658713459968567e-01 2.799770534038543701e-01 5.338292568922042847e-02 -1.043831929564476013e-01
2.263602167367935181e-01 8.567402511835098267e-02 1.671501547098159790e-01 1.901239156723022461e-01 -9.511885792016983032e-02 -1.635309010744094849e-01 -7.424862682819366455e-02 -1.283089965581893921e-01 2.056598067283630371e-01 1.357600241899490356e-01 2.645897269248962402e-01 1.413581371307373047e-01 4.600290954113006592e-01 2.427016049623489380e-01 -1.118302345275878906e-01 3.277248889207839966e-02 -5.789744853973388672e-02 1.426375061273574829e-01 3.065301105380058289e-02 7.618780434131622314e-02 3.817564845085144043e-01 -1.476840674877166748e-01 1.336881220340728760e-01 -1.288164258003234863e-01 -2.176800519227981567e-01 -7.127731293439865112e-02 1.031788289546966553e-01 -1.500758677721023560e-01 1.201983839273452759e-01 8.038473874330520630e-02 3.756588697433471680e-02 -2.105483114719390869e-01
2.753322422504425049e-01 2.999746203422546387e-01 1.589315384626388550e-01 2.986086532473564148e-03 1.837676614522933960e-01 9.369588457047939301e-03 3.617240488529205322e-01 -1.408764421939849854e-01 2.260448969900608063e-02 2.130763828754425049e-01 -1.550900787115097046e-01 2.618117034435272217e-01 4.744885861873626709e-01 7.788212597370147705e-02 4.430282115936279297e-02 2.313743829727172852e-01 -1.200054865330457687e-02 9.577987343072891235e-02 -5.952827632427215576e-02 -3.041194565594196320e-02 -6.375682423822581768e-04 -8.712103217840194702e-02 -2.854678966104984283e-02 -2.441855221986770630e-01 -1.533434838056564331e-01 -1.049824804067611694e-01 1.588713228702545166e-01 2.267006412148475647e-02 1.701434142887592316e-02 1.656257212162017822e-01 6.551200896501541138e-02 -1.582932621240615845e-01
2.096825093030929565e-02 2.630397975444793701e-01 2.967526018619537354e-02 -1.293885111808776855e-01 5.345590040087699890e-02 1.331963241100311279e-01 1.321006715297698975e-01 -1.624989509582519531e-01 1.082723587751388550e-01 -1.137026995420455933e-01 1.530010551214218140e-01 -1.138660684227943420e-01 4.043720066547393799e-01 8.297068625688552856e-02 -2.143553197383880615e-01 5.104660987854003906e-02 -2.665884047746658325e-02 2.566392719745635986e-01 -1.381168365478515625e-01 -1.320838928222656250e-01 2.195028513669967651e-01 2.670443654060363770e-01 5.468448251485824585e-02 -2.960562109947204590e-01 1.103938817977905273e-01 -3.582994043827056885e-01 1.517082154750823975e-01 -3.472548723220825195e-02 -1.792190372943878174e-01 1.934199184179306030e-01 7.895653694868087769e-02 -1.205421611666679382e-01
8.948548138141632080e-02 8.274240791797637939e-02 2.511556148529052734e-01 -1.415155362337827682e-03 1.888622939586639404e-01 -4.678425379097461700e-03 2.132260799407958984e-01 -9.324892610311508179e-02 2.996933758258819580e-01 2.798674106597900391e-01 1.515206843614578247e-01 3.192963898181915283e-01 3.637879490852355957e-01 5.489146709442138672e-02 -1.062783300876617432e-01 8.573632687330245972e-02 1.354379802942276001e-01 3.975353538990020752e-01 -2.202880335971713066e-03 1.334750056266784668e-01 8.622831851243972778e-02 1.585225164890289307e-01 -1.676880382001399994e-02 -1.110745742917060852e-01 -1.325278729200363159e-02 -4.094458371400833130e-02 1.249532401561737061e-01 -2.956480085849761963e-01 2.907324815168976784e-03 1.887980550527572632e-01 2.787935547530651093e-02 6.690920144319534302e-02
3.106582760810852051e-01 2.490003407001495361e-01 2.861233949661254883e-01 -1.785409748554229736e-01 1.735555976629257202e-01 2.287023663520812988e-01 4.289162904024124146e-02 -3.290240764617919922e-01 8.494612574577331543e-02 3.295672237873077393e-01 5.484322831034660339e-02 1.496525555849075317e-01 3.316156268119812012e-01 2.016438692808151245e-01 6.718611257383599877e-05 -8.725926280021667480e-02 -2.157883644104003906e-01 1.173739880323410034e-01 -5.121635273098945618e-02 -1.095704212784767151e-01 8.024389296770095825e-02 1.298668086528778076e-01 1.826695352792739868e-01 -2.051237970590591431e-01 -8.597654104232788086e-02 -8.870417624711990356e-02 2.863525785505771637e-02 -1.433001607656478882e-01 -1.141469329595565796e-01 1.105426102876663208e-01 9.546522051095962524e-03 -8.510243147611618042e-03
2.048323005437850952e-01 2.643378078937530518e-01 -1.750309206545352936e-02 -9.931995719671249390e-02 -1.074196398258209229e-01 1.376610249280929565e-01 2.606052160263061523e-01 -2.629525959491729736e-01 8.637561649084091187e-02 -2.554028108716011047e-02 -1.595046222209930420e-01 3.505107387900352478e-02 3.655042350292205811e-01 -8.908714354038238525e-02 7.304154336452484131e-02 -1.589418947696685791e-01 -4.714892804622650146e-02 2.595565319061279297e-01 -5.499250441789627075e-02 -7.789634168148040771e-02 1.891907453536987305e-01 1.309280097484588623e-01 -1.082466766238212585e-01 -2.911075651645660400e-01 1.290924400091171265e-01 -2.440299391746520996e-01 8.941454440355300903e-02 2.304675132036209106e-01 -1.652301698923110962e-01 1.642737388610839844e-01 -1.400157622992992401e-02 -2.892220020294189453e-01
1.451091766357421875e-01 2.267825156450271606e-01 8.364653587341308594e-02 1.102817151695489883e-02 1.270799487829208374e-01 2.488812431693077087e-02 -1.057591512799263000e-01 -2.703492343425750732e-01 -1.456058323383331299e-01 -1.096603199839591980e-01 -7.512142509222030640e-02 1.534477174282073975e-01 3.194475471973419189e-01 -1.418500989675521851e-01 -1.105395630002021790e-01 -1.053755730390548706e-01 6.825881451368331909e-02 7.813812792301177979e-02 -8.175054192543029785e-02 4.862476512789726257e-02 3.739807903766632080e-01 3.817489743232727051e-01 -2.871653735637664795e-01 -8.603204041719436646e-02 9.097336232662200928e-02 -3.800072968006134033e-01 1.185840815305709839e-01 -1.812533885240554810e-01 -2.431740052998065948e-02 2.259501442313194275e-02 1.096552759408950806e-01 5.874142423272132874e-02
3.142747581005096436e-01 3.311478793621063232e-01 8.570635691285133362e-03 -5.920991674065589905e-02 1.597416102886199951e-01 -9.294030314777046442e-05 -3.204182684421539307e-01 -2.920987643301486969e-02 6.941916048526763916e-02 3.748483955860137939e-02 1.011458784341812134e-01 7.147021126002073288e-03 2.599878907203674316e-01 -2.664494514465332031e-02 -2.519450783729553223e-01 4.543010145425796509e-02 1.075870022177696228e-01 2.924466133117675781e-02 8.127400279045104980e-02 1.160117983818054199e-01 4.010195732116699219e-01 3.592134639620780945e-02 -2.964765131473541260e-01 -1.490583866834640503e-01 -6.701151281595230103e-02 -2.855418622493743896e-01 -2.229772508144378662e-02 -1.254883855581283569e-01 -2.115408778190612793e-01 1.862995922565460205e-01 -9.391067177057266235e-02 -1.155049577355384827e-01
2.395764589309692383e-01 -1.445182859897613525e-01 5.219598487019538879e-02 9.854620695114135742e-02 3.724574670195579529e-02 -1.738409101963043213e-01 3.106171190738677979e-01 -2.091583758592605591e-01 4.417470772750675678e-04 6.009807065129280090e-02 -2.399166375398635864e-01 3.746343404054641724e-02 5.404046550393104553e-02 4.871105030179023743e-02 1.120045222342014313e-02 -1.519355326890945435e-01 -3.324486315250396729e-01 1.446822285652160645e-01 1.360144615173339844e-01 -2.150672972202301025e-01 -4.369935393333435059e-02 4.311360046267509460e-02 3.215174749493598938e-02 -1.023459434509277344e-01 1.598957180976867676e-01 -2.657289803028106689e-01 3.088852465152740479e-01 7.694037631154060364e-03 1.535660475492477417e-01 4.444542527198791504e-01 1.484753489494323730e-01 8.035069331526756287e-03
3.243310451507568359e-01 3.566507697105407715e-01 1.756576895713806152e-01 5.973844602704048157e-02 2.260843962430953979e-01 2.590290307998657227e-01 3.935068249702453613e-01 -1.145607680082321167e-01 -4.870101436972618103e-02 -1.133890729397535324e-02 8.657800406217575073e-02 -1.708891838788986206e-01 9.045609831809997559e-02 5.178519710898399353e-02 -1.331957578659057617e-01 -2.083105221390724182e-02 -1.018849536776542664e-01 2.567530274391174316e-01 -1.514524221420288086e-01 3.812348237261176109e-03 2.188685685396194458e-01 2.303953170776367188e-01 -1.277971565723419189e-01 -1.496443748474121094e-01 1.640070080757141113e-01 -2.463668398559093475e-02 1.358714103698730469e-01 -1.117427423596382141e-01 2.262772470712661743e-01 1.680885851383209229e-01 1.252652890980243683e-02 -4.164636135101318359e-02
3.139512240886688232e-01 4.798346385359764099e-02 1.751707941293716431e-01 -2.277207970619201660e-01 2.029001116752624512e-01 1.585846990346908569e-01 2.771227993071079254e-02 1.725755631923675537e-02 2.174688726663589478e-01 1.858907043933868408e-01 3.073044866323471069e-02 1.043565273284912109e-01 1.827115565538406372e-01 -5.480528622865676880e-02 -2.924544513225555420e-01 -6.745268590748310089e-03 -9.219216555356979370e-02 3.435442745685577393e-01 2.054264992475509644e-01 -1.684150099754333496e-01 2.927551865577697754e-01 1.759508252143859863e-02 -1.841408573091030121e-02 -1.591373831033706665e-01 -2.355921119451522827e-01 -2.234291732311248779e-01 1.151742935180664062e-01 -2.365358471870422363e-01 1.117827370762825012e-01 6.104470416903495789e-02 1.350080668926239014e-01 -1.253405213356018066e-01
2.943933308124542236e-01 3.204554915428161621e-01 8.370666205883026123e-02 7.220720499753952026e-02 2.348703145980834961e-01 -1.616750955581665039e-01 3.424586029723286629e-03 -1.056922078132629395e-01 -2.315175719559192657e-02 6.812722235918045044e-02 7.157690823078155518e-02 9.042908996343612671e-02 1.751813888549804688e-01 -1.024706736207008362e-01 4.318629577755928040e-02 3.136508166790008545e-01 -1.188094913959503174e-01 1.263768598437309265e-02 -7.235625386238098145e-02 -1.116217002272605896e-01 3.042210340499877930e-01 9.318589419126510620e-02 -3.165909051895141602e-01 -1.820185184478759766e-01 1.960613876581192017e-01 -3.603610694408416748e-01 4.409817606210708618e-02 -2.361412644386291504e-01 -4.718650877475738525e-02 7.486499100923538208e-02 1.287153065204620361e-01 -1.704541593790054321e-01
4.441210031509399414e-01 8.563249371945858002e-03 -3.022783622145652771e-02 -1.591905206441879272e-02 1.984402090311050415e-01 1.414650678634643555e-01 -2.185021191835403442e-01 -2.491986304521560669e-01 7.029813528060913086e-02 -1.813272833824157715e-01 -1.142353937029838562e-02 -2.567760944366455078e-01 3.841564655303955078e-01 6.271966546773910522e-02 -1.104588061571121216e-01 8.524306863546371460e-02 5.081244558095932007e-02 1.213029772043228149e-01 -1.656286418437957764e-02 1.276639997959136963e-01 -3.950067982077598572e-02 -1.302761286497116089e-01 -2.396027892827987671e-01 -3.260457813739776611e-01 9.898019582033157349e-02 -3.086270578205585480e-02 5.785909667611122131e-02 -2.844171822071075439e-01 9.299243986606597900e-02 4.488988593220710754e-02 -1.562783867120742798e-01 1.059553623199462891e-01
1.324143260717391968e-01 3.129203319549560547e-01 2.393680959939956665e-01 1.206175144761800766e-02 1.737956702709197998e-01 2.514667212963104248e-01 2.355636805295944214e-01 -1.688175350427627563e-01 2.504300475120544434e-01 1.771884858608245850e-01 5.814984068274497986e-02 2.012631297111511230e-01 2.004022300243377686e-01 -7.340956479310989380e-02 -1.081073191016912460e-03 -4.906523972749710083e-02 -3.047726452350616455e-01 1.586617380380630493e-01 2.894226908683776855e-01 -2.858201861381530762e-01 6.057230383157730103e-02 8.215323090553283691e-02 5.319617688655853271e-03 -2.806233465671539307e-01 4.479163885116577148e-02 -9.625793248414993286e-02 2.158333212137222290e-01 -4.871126264333724976e-02 -7.013511657714843750e-02 6.499979645013809204e-02 -1.419380158185958862e-01 3.851283714175224304e-02
1.676785051822662354e-01 1.177683472633361816e-01 -1.544027626514434814e-01 7.858806848526000977e-02 6.866856664419174194e-02 6.128983572125434875e-02 -1.718849129974842072e-02 -2.916477620601654053e-01 3.542240560054779053e-01 2.688674032688140869e-01 -1.650061644613742828e-02 -2.949550189077854156e-02 1.220836043357849121e-01 -2.536677122116088867e-01 -1.540790200233459473e-01 1.026321798563003540e-01 -3.330677449703216553e-01 1.211078688502311707e-01 5.569975078105926514e-02 1.362062096595764160e-01 -1.099739894270896912e-01 -2.565425038337707520e-01 1.241483688354492188e-01 2.977786958217620850e-02 1.145261004567146301e-01 -3.528511524200439453e-01 1.376050561666488647e-01 -2.055842280387878418e-01 1.152565851807594299e-01 2.172677069902420044e-01 1.719555445015430450e-02 -1.437762528657913208e-01
-1.251599937677383423e-01 3.450430333614349365e-01 -2.635795250535011292e-02 -4.460594430565834045e-02 1.541567593812942505e-01 1.005113273859024048e-01 8.954071253538131714e-02 -4.600784778594970703e-01 1.350219547748565674e-01 2.035351246595382690e-01 -1.200119256973266602e-01 6.936953961849212646e-02 2.837889492511749268e-01 -1.717222481966018677e-02 4.300566017627716064e-02 -1.245903670787811279e-01 -9.505072236061096191e-02 7.669685781002044678e-02 1.371257007122039795e-01 -7.126743346452713013e-02 2.521526813507080078e-01 2.189399749040603638e-01 -2.777640521526336670e-02 -2.559124827384948730e-01 -1.142136678099632263e-01 -3.234194219112396240e-01 -1.090650632977485657e-01 -1.075107306241989136e-01 4.625877737998962402e-02 1.175774037837982178e-01 -1.205214038491249084e-01 -2.092779874801635742e-01
4.119564294815063477e-01 2.656311094760894775e-01 1.090959161520004272e-01 -1.279289424419403076e-01 9.200885891914367676e-02 1.116108745336532593e-01 1.231051981449127197e-01 -2.215464562177658081e-01 -4.682103171944618225e-02 -1.362736374139785767e-01 -1.686760634183883667e-01 -2.389498800039291382e-02 4.305142760276794434e-01 3.283112868666648865e-02 -2.215250283479690552e-01 -1.446701213717460632e-02 1.071551162749528885e-02 2.358774542808532715e-01 1.278708279132843018e-01 1.421221494674682617e-01 -9.370687603950500488e-02 1.485976111143827438e-02 -6.938756257295608521e-02 1.947398185729980469e-01 1.166089624166488647e-02 -5.476887896656990051e-02 1.731733977794647217e-01 -3.166709244251251221e-01 2.446799278259277344e-01 1.200131997466087341e-01 -7.303546369075775146e-02 6.133677810430526733e-02
2.957892119884490967e-01 1.857713162899017334e-01 -2.835218235850334167e-02 1.767934858798980713e-01 2.397072166204452515e-01 9.694564342498779297e-02 3.566729277372360229e-02 -2.770173251628875732e-01 2.396024763584136963e-02 -1.575550734996795654e-01 6.028984487056732178e-02 1.925641670823097229e-02 -4.681755788624286652e-03 -3.636314347386360168e-02 -8.185950666666030884e-02 1.648076176643371582e-01 1.124219447374343872e-01 2.799039483070373535e-01 -1.087229233235120773e-02 1.891378909349441528e-01 2.842283844947814941e-01 1.075333058834075928e-01 2.505663223564624786e-02 5.083237588405609131e-02 -1.913965195417404175e-01 -3.154141604900360107e-01 2.498984336853027344e-01 -7.105574011802673340e-02 3.007716238498687744e-01 1.550951004028320312e-01 9.410227835178375244e-02 -2.950114905834197998e-01
2.548787295818328857e-01 1.058829277753829956e-01 6.878669559955596924e-02 -6.982836127281188965e-02 1.207823455333709717e-01 1.123732626438140869e-01 1.511374395340681076e-02 -3.653898537158966064e-01 1.891891062259674072e-01 1.269063204526901245e-01 1.852289140224456787e-01 2.272413074970245361e-01 1.466060578823089600e-01 1.081429608166217804e-02 1.920881867408752441e-01 1.247365958988666534e-02 -3.389270305633544922e-01 2.296213805675506592e-01 1.368838846683502197e-01 -8.835899084806442261e-02 1.716670542955398560e-01 3.553547859191894531e-01 -4.192687198519706726e-02 -2.633342444896697998e-01 6.382285058498382568e-02 -1.362460106611251831e-01 2.095358967781066895e-01 -1.452985107898712158e-01 -6.913938373327255249e-02 5.160537734627723694e-02 -2.001758217811584473e-01 2.440411038696765900e-02
2.165959328413009644e-01 3.192508816719055176e-01 -5.031136050820350647e-02 -9.922865778207778931e-02 -3.295729681849479675e-02 5.599158257246017456e-02 2.476751245558261871e-02 -1.765718460083007812e-01 1.576653718948364258e-01 1.671715527772903442e-01 6.927657872438430786e-02 4.167792797088623047e-01 1.712049245834350586e-01 -4.192307963967323303e-02 -5.809133127331733704e-02 9.148530662059783936e-02 -2.983105778694152832e-01 1.276713013648986816e-01 1.752814650535583496e-01 -1.518470495939254761e-01 -7.299485802650451660e-02 4.028899073600769043e-01 7.796831429004669189e-02 -5.295670405030250549e-02 -2.551303245127201080e-02 -2.807677090167999268e-01 1.264939904212951660e-01 -1.239505931735038757e-01 -1.073337495326995850e-01 1.525450348854064941e-01 -2.049591094255447388e-01 7.352884113788604736e-02
1.389478594064712524e-01 2.966349720954895020e-01 9.479225426912307739e-02 2.085435688495635986e-01 1.744529306888580322e-01 1.229551956057548523e-01 6.202500313520431519e-02 -2.824073135852813721e-01 2.532011568546295166e-01 3.128988146781921387e-01 -6.091194227337837219e-02 7.086762040853500366e-02 6.457360088825225830e-02 -1.523489952087402344e-01 -1.862778514623641968e-01 4.111856687813997269e-04 -7.771068252623081207e-03 2.210406064987182617e-01 -1.190656721591949463e-01 -1.585008203983306885e-01 -1.120287552475929260e-01 -5.292439833283424377e-02 -3.237747848033905029e-01 -7.283541560173034668e-02 1.748285591602325439e-01 -1.430649161338806152e-01 3.145787417888641357e-01 -1.470209211111068726e-01 -1.015309765934944153e-01 7.558204233646392822e-02 -5.341850966215133667e-02 -2.721334099769592285e-01
1.259341835975646973e-01 3.036893308162689209e-01 8.766279369592666626e-02 1.646124641411006451e-03 1.555835306644439697e-01 9.146074205636978149e-02 2.735728919506072998e-01 -3.222491443157196045e-01 1.362693961709737778e-02 1.413796544075012207e-01 1.057161241769790649e-01 2.510005235671997070e-01 2.514972090721130371e-01 -8.618440479040145874e-02 -2.377002984285354614e-01 1.638073474168777466e-01 -1.362648010253906250e-01 4.205239713191986084e-01 4.095363244414329529e-02 -2.355877310037612915e-01 3.219719827175140381e-01 1.699002236127853394e-01 -9.164641797542572021e-02 7.323477417230606079e-02 -6.399186793714761734e-03 -8.416338264942169189e-02 -5.420969054102897644e-02 8.357901126146316528e-02 2.233525924384593964e-02 7.479501422494649887e-03 8.914325386285781860e-02 1.313203759491443634e-02
1.361144483089447021e-01 4.070014059543609619e-01 3.013882339000701904e-01 -8.747728541493415833e-03 1.320518320426344872e-03 -1.244123205542564392e-01 1.358932852745056152e-01 -1.933431923389434814e-01 8.149451017379760742e-02 2.052157521247863770e-01 -5.933583155274391174e-02 -2.913106083869934082e-01 3.622715473175048828e-01 -9.884508326649665833e-03 -1.651496142148971558e-01 -2.898703217506408691e-01 6.822107732295989990e-02 2.019956111907958984e-01 1.087373867630958557e-02 3.488314151763916016e-02 2.974025309085845947e-01 6.737492978572845459e-02 -1.626652777194976807e-01 -8.764633536338806152e-02 -4.218737781047821045e-02 -4.130275547504425049e-02 1.854388862848281860e-01 -1.783711612224578857e-01 1.733086444437503815e-02 1.394139826297760010e-01 8.348140120506286621e-02 5.908607318997383118e-02
1.953147053718566895e-01 9.527221322059631348e-02 2.710281014442443848e-01 -6.375969201326370239e-02 4.510159790515899658e-02 1.803280264139175415e-01 -8.540972322225570679e-02 -1.945299804210662842e-01 1.243250817060470581e-01 1.380911767482757568e-01 1.236829385161399841e-01 2.470479607582092285e-01 4.779747724533081055e-01 -1.524942964315414429e-01 1.576957404613494873e-01 1.155895292758941650e-01 -3.122490048408508301e-01 3.723730891942977905e-02 3.122000955045223236e-02 -9.039025753736495972e-02 1.221212223172187805e-01 1.870614439249038696e-01 5.187748745083808899e-02 -2.085013091564178467e-01 1.257695257663726807e-01 -2.516469657421112061e-01 2.025215923786163330e-01 -8.325086534023284912e-02 4.039300978183746338e-02 1.054411530494689941e-01 -1.632276475429534912e-01 1.555062681436538696e-01
2.012494355440139771e-01 5.486350879073143005e-02 -1.203752383589744568e-01 9.288316220045089722e-02 1.261547058820724487e-01 -6.453978270292282104e-02 -5.340152606368064880e-02 -2.360243350267410278e-02 2.298962026834487915e-01 2.886528372764587402e-01 9.449114650487899780e-02 1.508928984403610229e-01 3.921088874340057373e-01 1.665790677070617676e-01 -1.546489447355270386e-01 8.279211074113845825e-02 -1.856915801763534546e-01 2.597666680812835693e-01 -1.307489909231662750e-02 -1.372893303632736206e-01 3.303447961807250977e-01 7.045654952526092529e-02 -1.226999685168266296e-01 -3.040575049817562103e-02 -2.714930847287178040e-02 -5.913364514708518982e-02 1.185261011123657227e-01 -4.362117052078247070e-01 4.271698649972677231e-03 1.043597161769866943e-01 -7.832795381546020508e-02 -2.304012775421142578e-01
1.107570305466651917e-01 1.082690730690956116e-01 -7.440726459026336670e-02 2.189903259277343750e-01 3.532114923000335693e-01 1.083424389362335205e-01 1.952749937772750854e-01 -2.036271840333938599e-01 1.325113773345947266e-01 1.809385567903518677e-01 -3.028913587331771851e-02 9.252110123634338379e-02 4.376588165760040283e-01 -4.016887396574020386e-03 -1.106044575572013855e-01 2.482694387435913086e-01 -1.785143394954502583e-03 3.768524527549743652e-01 1.418177038431167603e-01 1.789001077413558960e-01 2.458838000893592834e-02 2.072194963693618774e-01 1.233845204114913940e-01 -1.684438288211822510e-01 -5.842829123139381409e-02 2.308328263461589813e-02 1.624724268913269043e-01 -5.624857917428016663e-02 -1.311492323875427246e-01 1.107992306351661682e-01 -1.920368522405624390e-01 8.590165525674819946e-03
2.598548531532287598e-01 1.831125617027282715e-01 1.365920454263687134e-01 1.571012437343597412e-01 -4.252556711435317993e-02 1.632195413112640381e-01 1.244157925248146057e-01 -2.862426340579986572e-01 2.617215514183044434e-01 5.796163901686668396e-02 5.599670857191085815e-02 1.863462030887603760e-01 4.516727030277252197e-01 -5.727050360292196274e-03 5.398823320865631104e-02 1.420121192932128906e-01 -2.362244427204132080e-01 1.422107033431529999e-02 1.710483729839324951e-01 -6.098435446619987488e-02 -4.110377281904220581e-02 4.207361340522766113e-01 1.421092003583908081e-01 -6.992613524198532104e-02 2.122620493173599243e-01 -1.885804235935211182e-01 3.548961877822875977e-02 -8.118733763694763184e-02 -1.068965345621109009e-02 4.204893112182617188e-02 -3.708983957767486572e-02 -9.166137129068374634e-02
3.210084736347198486e-01 -3.454643860459327698e-02 2.941326498985290527e-01 3.966126739978790283e-01 8.272038400173187256e-02 -1.215877160429954529e-01 -6.039037369191646576e-03 -2.543595433235168457e-01 -6.804779917001724243e-02 -1.187150403857231140e-01 9.794288128614425659e-02 2.710645496845245361e-01 1.060132160782814026e-01 -3.914567232131958008e-01 6.715913303196430206e-03 1.829155683517456055e-01 1.504030972719192505e-01 1.762834340333938599e-01 -1.115720123052597046e-01 -6.351386662572622299e-03 -7.593081146478652954e-02 -1.774288900196552277e-02 4.398551955819129944e-02 -8.707945793867111206e-02 -2.806076314300298691e-03 -1.458596736192703247e-01 -8.715306222438812256e-02 1.822901070117950439e-01 1.360948085784912109e-01 2.530808448791503906e-01 1.708281189203262329e-01 1.008191108703613281e-01
1.805318892002105713e-01 1.617112904787063599e-01 -6.366570293903350830e-02 -1.020865365862846375e-01 2.439637668430805206e-03 -1.991800665855407715e-01 9.586436301469802856e-02 -4.226993024349212646e-01 -2.335676252841949463e-01 1.198066845536231995e-01 3.799242079257965088e-01 -1.554656191729009151e-04 2.588151581585407257e-02 -4.744944721460342407e-02 -1.476412862539291382e-01 -9.020099043846130371e-02 -3.739528357982635498e-02 -2.830766886472702026e-02 2.097814716398715973e-02 -1.901903152465820312e-01 -5.916164442896842957e-02 2.699119038879871368e-02 -6.924201548099517822e-02 -2.621565461158752441e-01 1.246563121676445007e-01 -4.007216691970825195e-01 -9.679781645536422729e-02 1.289962977170944214e-01 -1.606603711843490601e-02 3.169705867767333984e-01 6.677623093128204346e-02 -1.710510253906250000e-01
3.301676809787750244e-01 6.002870947122573853e-02 -3.794220462441444397e-02 4.109508171677589417e-02 4.672687500715255737e-02 -2.465442717075347900e-01 1.695652455091476440e-01 -1.284073591232299805e-01 4.182367771863937378e-02 -5.785042047500610352e-02 -6.711576133966445923e-02 -2.027928382158279419e-01 1.950043737888336182e-01 1.282555311918258667e-01 5.009014531970024109e-02 3.070799820125102997e-02 7.015739381313323975e-02 1.111202165484428406e-01 -7.105258107185363770e-02 -3.644879758358001709e-01 3.497719392180442810e-02 1.422875076532363892e-01 -1.762014180421829224e-01 -5.503608286380767822e-02 6.822643429040908813e-02 -4.087582230567932129e-01 2.398902550339698792e-02 -1.905962973833084106e-01 7.614116370677947998e-02 4.869383871555328369e-01 3.031871095299720764e-02 6.491981446743011475e-02
2.924107015132904053e-01 3.404959142208099365e-01 1.053205952048301697e-01 8.578265458345413208e-02 -5.362968891859054565e-02 2.437979578971862793e-01 -3.592109680175781250e-02 -5.550549179315567017e-02 1.910470277070999146e-01 1.726725548505783081e-01 1.615047454833984375e-01 2.917122542858123779e-01 3.397030234336853027e-01 8.912853896617889404e-03 2.648048102855682373e-01 1.485776454210281372e-01 -2.492556124925613403e-01 2.049459666013717651e-01 1.862756907939910889e-01 -1.931063830852508545e-02 1.058122143149375916e-01 1.659957319498062134e-01 -2.417904906906187534e-04 -2.196169793605804443e-01 -1.236120089888572693e-01 -1.531825512647628784e-01 5.604344978928565979e-02 -1.715471297502517700e-01 -4.671118035912513733e-02 1.391797810792922974e-01 -6.587663292884826660e-02 -6.972602009773254395e-02
2.349311411380767822e-01 2.832069098949432373e-01 2.889297008514404297e-01 -4.830956086516380310e-02 2.470070868730545044e-01 -3.819184005260467529e-02 1.433491557836532593e-01 -1.490918695926666260e-01 1.124426349997520447e-01 -2.606886327266693115e-01 -1.075150966644287109e-01 3.349743485450744629e-01 1.848073005676269531e-01 8.271642029285430908e-02 -2.554887533187866211e-01 -1.047092117369174957e-02 -1.642954051494598389e-01 1.183193102478981018e-01 1.017571017146110535e-01 -7.428158074617385864e-02 1.886780858039855957e-01 1.464382838457822800e-02 -9.140489995479583740e-02 -2.278787493705749512e-01 -1.611007750034332275e-01 -1.937175095081329346e-01 -2.904392778873443604e-01 1.913611032068729401e-02 -1.701731383800506592e-01 1.791786104440689087e-01 2.370929159224033356e-02 3.280720266047865152e-04
9.367658197879791260e-02 1.719689667224884033e-01 -9.067521989345550537e-02 2.707724273204803467e-01 -6.363272666931152344e-02 6.609920412302017212e-02 2.669062698259949684e-03 5.964140594005584717e-02 -4.169270023703575134e-02 3.108323551714420319e-02 -4.451778158545494080e-02 8.220402151346206665e-02 2.011078000068664551e-01 -5.929857958108186722e-03 1.426922678947448730e-01 -1.667353510856628418e-01 -1.572559475898742676e-01 3.205927610397338867e-01 1.812015622854232788e-01 4.256045818328857422e-02 2.198756784200668335e-01 -2.784824930131435394e-02 4.871810600161552429e-02 -2.137249894440174103e-02 2.549258172512054443e-01 -2.681759297847747803e-01 1.149917319416999817e-01 -9.711528569459915161e-02 3.472952544689178467e-01 4.842669665813446045e-01 1.951568424701690674e-01 3.411474078893661499e-02
1.996250897645950317e-01 3.041077256202697754e-01 1.873072534799575806e-01 -1.308381110429763794e-01 -2.093455344438552856e-01 -2.431478537619113922e-02 2.087242603302001953e-01 -1.325098276138305664e-01 -1.830323040485382080e-01 -2.083452492952346802e-01 -5.009780824184417725e-02 -2.049986422061920166e-01 2.365984171628952026e-01 -1.777823716402053833e-01 -6.382470577955245972e-02 -1.427130308002233505e-02 -7.027113437652587891e-02 6.613162904977798462e-02 5.624000355601310730e-02 -1.999373733997344971e-01 1.766282618045806885e-01 5.485101789236068726e-02 -1.643294990062713623e-01 -1.756815165281295776e-01 -3.362498581409454346e-01 -7.314400374889373779e-02 -2.589692827314138412e-03 -3.410072326660156250e-01 -1.297096759080886841e-01 3.140634298324584961e-01 -1.160900481045246124e-02 4.234611615538597107e-02
1.233017891645431519e-01 1.920111477375030518e-01 -4.868216346949338913e-03 -8.523535728454589844e-02 2.089234888553619385e-01 2.002094089984893799e-01 7.619218528270721436e-02 -2.004779726266860962e-01 1.676646173000335693e-01 2.826379239559173584e-01 1.625757664442062378e-01 -2.234118990600109100e-02 3.246695995330810547e-01 -9.176551550626754761e-02 -2.657986879348754883e-01 1.527061462402343750e-01 -1.840216815471649170e-01 2.511784732341766357e-01 1.148861423134803772e-01 -1.590791195631027222e-01 7.335017621517181396e-02 3.038080176338553429e-03 1.851913481950759888e-01 -2.407306730747222900e-01 6.722627580165863037e-02 -9.196154028177261353e-02 2.495271712541580200e-01 -1.725399345159530640e-01 -1.882139891386032104e-01 1.321470737457275391e-01 -2.163202613592147827e-01 -1.743474453687667847e-01
1.711283326148986816e-01 -3.808660805225372314e-02 1.070894002914428711e-01 3.138512372970581055e-01 -2.414548397064208984e-01 2.747254911810159683e-03 5.856829881668090820e-02 -5.691780894994735718e-02 1.246676370501518250e-01 2.987137138843536377e-01 8.027356863021850586e-02 7.897929847240447998e-02 1.951571106910705566e-01 -9.108659625053405762e-02 -2.333685755729675293e-01 -7.372647523880004883e-02 -2.069796770811080933e-01 5.176280625164508820e-03 2.476807311177253723e-02 1.506054550409317017e-01 4.510732367634773254e-02 1.673958450555801392e-01 -4.351476728916168213e-01 -1.010193377733230591e-01 -7.260239869356155396e-02 -3.595246076583862305e-01 9.249525517225265503e-02 -1.096653044223785400e-01 9.405785053968429565e-02 1.847155243158340454e-01 2.310687899589538574e-01 1.527593433856964111e-01
1.831568479537963867e-01 3.163462132215499878e-02 1.032377853989601135e-01 6.345045566558837891e-02 2.992222644388675690e-02 -1.578289084136486053e-02 1.640090197324752808e-01 -1.931791901588439941e-01 -2.226768992841243744e-02 -7.288587838411331177e-02 8.482281118631362915e-02 1.841320097446441650e-01 3.059177994728088379e-01 -2.274054884910583496e-01 -7.484710216522216797e-02 -2.315437197685241699e-01 -3.422947525978088379e-01 7.864066399633884430e-03 9.058978408575057983e-02 1.392983794212341309e-01 1.852071261964738369e-03 6.417581439018249512e-02 6.493586301803588867e-02 1.944180727005004883e-01 3.467847406864166260e-01 -2.902582585811614990e-01 1.022808030247688293e-01 1.690531149506568909e-02 2.934746444225311279e-02 3.115627765655517578e-01 -1.994965523481369019e-01 3.000376224517822266e-01
-7.793714106082916260e-02 1.850761771202087402e-01 -1.976911127567291260e-01 3.130733370780944824e-01 -2.588823735713958740e-01 -7.298299670219421387e-02 2.377347201108932495e-01 -1.762127280235290527e-01 1.232905611395835876e-01 9.689299762248992920e-02 2.087837904691696167e-01 1.443722844123840332e-01 2.460039705038070679e-01 -7.477474212646484375e-02 -6.661923974752426147e-02 -8.387947082519531250e-02 -1.212308332324028015e-01 2.557789087295532227e-01 1.118691340088844299e-01 8.296529948711395264e-02 -2.217669486999511719e-01 8.197372406721115112e-02 -2.146856188774108887e-01 1.879005506634712219e-02 1.616868749260902405e-02 -2.591540813446044922e-01 -2.406045645475387573e-01 -1.747048944234848022e-01 -1.204581111669540405e-01 3.052492737770080566e-01 1.742538809776306152e-01 -1.753303408622741699e-02
3.268039524555206299e-01 4.274064302444458008e-02 1.251014620065689087e-01 1.543866991996765137e-01 -4.861828684806823730e-02 -3.195631206035614014e-01 2.329709529876708984e-01 -2.623756229877471924e-01 -4.730254784226417542e-02 3.000115044414997101e-02 1.212771236896514893e-01 3.541610017418861389e-02 3.282412886619567871e-01 -8.762159198522567749e-02 -1.386826038360595703e-01 7.562491297721862793e-02 9.708719700574874878e-02 1.911188066005706787e-01 1.405720263719558716e-01 -2.217027842998504639e-01 2.015141695737838745e-01 -4.181125387549400330e-02 -2.272389531135559082e-01 1.166736409068107605e-01 -1.786902844905853271e-01 -3.601957857608795166e-01 -1.065688952803611755e-01 -9.014961868524551392e-02 -1.676952466368675232e-02 1.340758204460144043e-01 -1.730695217847824097e-01 1.139162480831146240e-01
-3.237934783101081848e-02 -1.360205411911010742e-01 2.091003954410552979e-01 6.805814057588577271e-02 1.341345310211181641e-01 5.465554818511009216e-02 -1.125316619873046875e-01 -1.990532130002975464e-01 2.329704463481903076e-01 -7.262244820594787598e-02 -1.412088274955749512e-01 3.749614953994750977e-02 4.210613071918487549e-01 -3.271915018558502197e-01 -9.438302367925643921e-02 -1.653488874435424805e-01 1.204629912972450256e-01 6.022148951888084412e-02 8.408337086439132690e-02 -2.919591367244720459e-01 -5.266122892498970032e-02 4.375554993748664856e-02 7.532899826765060425e-02 3.446305543184280396e-02 6.463918834924697876e-02 -1.794856786727905273e-01 5.595323443412780762e-02 -2.206929028034210205e-01 -2.922444343566894531e-01 3.109394907951354980e-01 5.202602222561836243e-02 -2.496304363012313843e-01
2.370309382677078247e-01 4.751310497522354126e-02 2.095207422971725464e-01 1.725034415721893311e-01 2.719145119190216064e-01 -1.515091955661773682e-01 2.348336428403854370e-01 -1.590755283832550049e-01 3.237198591232299805e-01 1.447978019714355469e-01 6.432036310434341431e-02 -2.740865759551525116e-02 4.212505817413330078e-01 1.518167853355407715e-01 -2.918612957000732422e-01 -2.124927596014458686e-05 1.130596548318862915e-02 1.258337795734405518e-01 1.646396368741989136e-01 -1.392914652824401855e-01 1.055336147546768188e-01 2.049265205860137939e-01 -3.083695098757743835e-02 1.085845604538917542e-01 -2.044175006449222565e-02 -2.919765561819076538e-02 2.811854779720306396e-01 -7.605364173650741577e-02 -9.621164761483669281e-03 1.584652066230773926e-01 -1.140667777508497238e-02 -1.855471879243850708e-01
2.973423600196838379e-01 1.333877351135015488e-02 1.948304921388626099e-01 1.179946586489677429e-01 1.613613218069076538e-01 2.241774499416351318e-01 1.740708351135253906e-01 -1.839162409305572510e-01 2.086147367954254150e-01 1.480590552091598511e-01 7.531230896711349487e-02 2.352340966463088989e-01 3.236355185508728027e-01 3.505609557032585144e-02 -1.527849584817886353e-01 5.092814564704895020e-02 -1.177478060126304626e-01 2.973688542842864990e-01 -2.961332164704799652e-02 -2.131431251764297485e-01 1.430168747901916504e-01 2.002035975456237793e-01 1.843565255403518677e-01 -2.689731717109680176e-01 4.337354749441146851e-02 -7.081916928291320801e-02 1.792845577001571655e-01 5.364479869604110718e-02 1.803717017173767090e-01 7.926737517118453979e-02 -2.193392217159271240e-01 1.282240897417068481e-01
3.451516926288604736e-01 1.269534975290298462e-01 -1.582666998729109764e-03 2.783648967742919922e-01 7.982692867517471313e-02 -5.337258055806159973e-02 3.018223121762275696e-02 -1.175188198685646057e-01 1.856903173029422760e-02 2.972643673419952393e-01 -4.238837212324142456e-02 2.646957710385322571e-02 2.667957246303558350e-01 -8.667455613613128662e-02 -1.357879489660263062e-01 5.930608604103326797e-03 -2.262977212667465210e-01 -6.795499473810195923e-02 7.736109942197799683e-02 1.083211153745651245e-01 9.481857717037200928e-02 -1.443080604076385498e-01 -8.676876872777938843e-02 -9.407119452953338623e-02 3.157759904861450195e-01 5.749994888901710510e-02 2.942074239253997803e-01 1.791606694459915161e-01 4.728268366307020187e-03 4.290404915809631348e-01 2.213477641344070435e-01 2.088365517556667328e-02
1.421950459480285645e-01 7.180599868297576904e-02 4.531026631593704224e-02 2.744805626571178436e-02 1.563730686902999878e-01 1.907420456409454346e-01 1.568605899810791016e-01 -2.763778567314147949e-01 6.963939964771270752e-02 -9.253126382827758789e-02 1.633223444223403931e-01 -4.540592804551124573e-02 4.978733062744140625e-01 1.044921800494194031e-01 7.345903664827346802e-02 2.242950946092605591e-01 -7.342948019504547119e-02 1.817806512117385864e-01 1.483943313360214233e-01 -8.955231308937072754e-02 -1.121704876422882080e-01 3.732653334736824036e-02 -4.928793013095855713e-02 -3.647890985012054443e-01 -2.338282465934753418e-01 -1.335385739803314209e-01 2.125351727008819580e-01 -1.712531149387359619e-01 1.384570002555847168e-01 8.232298493385314941e-02 -2.614405192434787750e-02 2.485039085149765015e-01
4.516503810882568359e-01 -7.193545252084732056e-02 -5.810191482305526733e-02 -6.537932436913251877e-03 -1.086442265659570694e-02 5.178049951791763306e-02 1.475832164287567139e-01 -1.615347862243652344e-01 6.146594136953353882e-02 -8.972813189029693604e-02 -2.542014420032501221e-01 -2.440845966339111328e-01 1.145526692271232605e-01 -1.582095474004745483e-01 -8.767398074269294739e-03 -2.815543413162231445e-01 5.612624064087867737e-02 2.024047672748565674e-01 1.775881350040435791e-01 2.950339764356613159e-02 -1.338421851396560669e-01 -7.731697522103786469e-03 -1.032141223549842834e-02 -1.401671171188354492e-01 2.019979655742645264e-01 -2.319915443658828735e-01 6.239488348364830017e-02 -2.076940983533859253e-02 -1.969960033893585205e-01 4.459694325923919678e-01 -5.930310115218162537e-02 1.697190105915069580e-01
1.674647480249404907e-01 2.396363914012908936e-01 4.906084388494491577e-02 6.653253734111785889e-02 1.085510328412055969e-01 6.929144263267517090e-02 7.582132518291473389e-02 -4.016846418380737305e-01 3.262826204299926758e-01 -1.078031733632087708e-01 2.206406146287918091e-01 1.575417071580886841e-01 1.098757460713386536e-01 -4.636089503765106201e-02 1.120960246771574020e-02 -6.778035312891006470e-02 -1.236393526196479797e-01 -1.662682592868804932e-01 9.948427975177764893e-02 -1.246091946959495544e-01 3.044213540852069855e-02 2.965173423290252686e-01 5.655030161142349243e-02 -2.054716795682907104e-01 -2.219253629446029663e-01 -2.362460829317569733e-02 2.881947159767150879e-01 -3.445546030998229980e-01 -1.104612648487091064e-01 1.861165463924407959e-01 -3.920035064220428467e-02 -1.044216975569725037e-01
2.561271786689758301e-01 1.018918231129646301e-01 1.204238981008529663e-01 1.122381091117858887e-01 -1.280936598777770996e-01 -1.767309457063674927e-01 2.000430226325988770e-01 -2.903266847133636475e-01 -1.435268074274063110e-01 9.641425311565399170e-02 4.260669648647308350e-02 -2.563908696174621582e-01 1.795499324798583984e-01 -3.397503197193145752e-01 3.217939287424087524e-02 1.808233410120010376e-01 -5.439531523734331131e-03 2.626569271087646484e-01 8.895885944366455078e-02 -1.463920474052429199e-01 3.222176730632781982e-01 1.285832971334457397e-01 -6.184516474604606628e-02 -3.362393751740455627e-02 -1.359309405088424683e-01 1.035776454955339432e-02 -1.095667332410812378e-01 -2.902488112449645996e-01 -1.004926040768623352e-01 3.048985898494720459e-01 4.535802081227302551e-02 -4.991757869720458984e-02
2.055570930242538452e-01 4.604449868202209473e-02 1.491048038005828857e-01 2.353658154606819153e-02 1.676609963178634644e-01 -1.968085914850234985e-01 1.372651606798171997e-01 -1.480752676725387573e-01 -1.830536574125289917e-01 6.572520732879638672e-02 1.552771478891372681e-01 -2.112777531147003174e-01 3.300682604312896729e-01 -1.288167387247085571e-01 -1.621791422367095947e-01 1.073922812938690186e-01 8.042104542255401611e-02 2.079869955778121948e-01 1.018528118729591370e-01 -2.226221263408660889e-01 1.257536709308624268e-01 3.451933339238166809e-02 -2.612383663654327393e-01 2.775176241993904114e-02 2.653520554304122925e-02 -3.314956724643707275e-01 -2.376340478658676147e-01 -8.808569610118865967e-02 1.213946565985679626e-01 4.053767323493957520e-01 3.582354262471199036e-02 6.649554520845413208e-02
3.087027668952941895e-01 1.747860908508300781e-01 5.096656735986471176e-03 9.336327761411666870e-02 -6.475290656089782715e-02 -2.382973022758960724e-02 8.780818432569503784e-02 -1.998143196105957031e-01 -1.771391555666923523e-02 2.846949733793735504e-02 5.081880837678909302e-02 2.193448841571807861e-01 5.493789538741111755e-02 8.446665853261947632e-02 -1.909558326005935669e-01 2.201539874076843262e-01 -2.054790556430816650e-01 1.715774685144424438e-01 2.341361017897725105e-03 1.912602335214614868e-01 -1.103203184902667999e-02 -1.670222878456115723e-01 1.112621724605560303e-01 -2.836577892303466797e-01 -1.489176899194717407e-01 -3.721301257610321045e-01 3.173796534538269043e-01 7.682231371290981770e-04 -1.414248943328857422e-01 1.575910151004791260e-01 -3.607697486877441406e-01 2.500213123857975006e-02
4.919188916683197021e-01 1.876596510410308838e-01 2.085043936967849731e-01 3.394393622875213623e-02 1.604637056589126587e-01 -2.220849394798278809e-01 -1.354967206716537476e-01 -5.912853777408599854e-02 -1.035355217754840851e-02 6.205302849411964417e-02 -7.136474549770355225e-02 -5.912157893180847168e-02 2.647927403450012207e-01 1.027071774005889893e-01 4.940845444798469543e-02 1.064768619835376740e-02 1.430824305862188339e-02 8.177636563777923584e-02 -7.230483740568161011e-02 -4.679081588983535767e-02 -1.536930948495864868e-01 1.161153763532638550e-01 -3.445971906185150146e-01 -1.287330836057662964e-01 6.509734317660331726e-03 -3.240746259689331055e-01 7.167210429906845093e-02 -1.376711130142211914e-01 3.049661517143249512e-01 1.955886483192443848e-01 1.957884579896926880e-01 -5.304403603076934814e-04
-2.247211895883083344e-02 2.709701061248779297e-01 -4.818963631987571716e-02 -7.092949748039245605e-02 4.015536904335021973e-01 8.313273638486862183e-02 7.144004106521606445e-02 -2.516434490680694580e-01 1.582335098646581173e-03 -1.448056548833847046e-01 -3.458545356988906860e-02 2.786583825945854187e-02 4.256136417388916016e-01 -1.298787537962198257e-02 1.470876932144165039e-01 2.225741744041442871e-01 -2.242782264947891235e-01 2.005508840084075928e-01 -2.332064807415008545e-01 2.232070825994014740e-02 -7.537674158811569214e-02 1.368715614080429077e-01 1.324245333671569824e-01 -2.626135349273681641e-01 -1.298139095306396484e-01 -1.680598706007003784e-01 2.891259640455245972e-02 1.836761273443698883e-02 -2.631463669240474701e-02 3.176804184913635254e-01 2.475957013666629791e-02 -4.337045550346374512e-02
1.364018619060516357e-01 1.109520643949508667e-01 3.405212461948394775e-01 9.037214517593383789e-02 1.742614656686782837e-01 2.523280382156372070e-01 1.361947655677795410e-01 -3.102582991123199463e-01 1.647111177444458008e-01 -1.782902283594012260e-03 -6.302151083946228027e-02 8.236225694417953491e-02 8.210225403308868408e-02 -1.571129709482192993e-01 -2.711356878280639648e-01 -1.150072067975997925e-01 2.598118484020233154e-01 2.955808639526367188e-01 1.848027259111404419e-01 -1.091559529304504395e-01 -1.004832983016967773e-02 -2.517853677272796631e-02 2.922343276441097260e-02 -2.427764534950256348e-01 -7.759988307952880859e-02 -1.440173536539077759e-01 1.584350615739822388e-01 -9.693155437707901001e-02 -5.292760208249092102e-02 2.241660058498382568e-01 -1.947792917490005493e-01 -2.575741112232208252e-01
3.793197274208068848e-01 -4.173417016863822937e-02 3.016982078552246094e-01 2.406675368547439575e-02 2.174556702375411987e-01 -4.062961041927337646e-02 1.833082735538482666e-01 -2.170917540788650513e-01 1.196536347270011902e-01 7.579559832811355591e-02 2.254233658313751221e-01 -8.542954176664352417e-02 1.718799024820327759e-01 1.150209233164787292e-01 2.541930079460144043e-01 -1.257632970809936523e-01 -3.359706699848175049e-02 3.330438137054443359e-01 -4.618577193468809128e-03 -1.866462379693984985e-01 1.512147933244705200e-01 -8.547350764274597168e-02 -1.426904648542404175e-01 -2.812421880662441254e-02 2.356111854314804077e-01 -1.490205824375152588e-01 2.556565105915069580e-01 -1.775657683610916138e-01 1.875051259994506836e-01 1.147207766771316528e-01 1.775694824755191803e-02 -1.012636050581932068e-01
2.671428620815277100e-01 5.160667374730110168e-02 -2.108104228973388672e-01 -1.719953492283821106e-02 2.222455292940139771e-01 -2.070542424917221069e-01 5.077027902007102966e-02 -3.123111724853515625e-01 2.477530390024185181e-02 3.058960102498531342e-02 -9.524465352296829224e-02 -1.581811457872390747e-01 3.638401627540588379e-01 -9.027566760778427124e-02 1.534661501646041870e-01 1.022673472762107849e-01 1.378563344478607178e-01 2.866116352379322052e-02 1.686424016952514648e-03 -2.103284001350402832e-01 1.160077750682830811e-01 -2.110058255493640900e-02 -1.590595841407775879e-01 -5.597863718867301941e-02 1.119515970349311829e-01 -3.435181677341461182e-01 -1.091383323073387146e-01 -1.815156936645507812e-01 1.430007666349411011e-01 3.940570652484893799e-01 1.441515535116195679e-01 -1.902365498244762421e-02
1.360442787408828735e-01 1.900706440210342407e-01 1.176777109503746033e-01 -3.403343260288238525e-02 4.508768767118453979e-02 1.529498994350433350e-01 1.007850170135498047e-01 -1.743629425764083862e-01 4.783131927251815796e-02 -3.564142622053623199e-03 1.321790553629398346e-02 1.800448894500732422e-01 5.434542298316955566e-01 2.414638735353946686e-02 1.665430068969726562e-01 2.368656247854232788e-01 -2.579764425754547119e-01 4.356095939874649048e-02 1.495216041803359985e-01 -2.124361842870712280e-01 2.567372024059295654e-01 3.232178092002868652e-01 -2.147492580115795135e-02 -1.263068914413452148e-01 -2.117375582456588745e-01 -2.500636875629425049e-01 -2.860043756663799286e-02 -1.212330982089042664e-01 -5.193976685404777527e-02 3.344800323247909546e-02 1.667225919663906097e-02 -2.242781454697251320e-03
1.624537706375122070e-01 1.074666976928710938e-01 -1.920405626296997070e-01 2.928774654865264893e-01 1.302408576011657715e-01 1.349770426750183105e-01 2.075036168098449707e-01 -2.457254678010940552e-01 1.486833393573760986e-01 2.497185319662094116e-01 -5.037903413176536560e-02 1.097267400473356247e-02 6.045138835906982422e-02 -1.538807004690170288e-01 -2.970798611640930176e-01 1.226998791098594666e-01 -8.793107420206069946e-02 -9.225066751241683960e-02 7.831744849681854248e-03 -8.056960254907608032e-02 -8.041986078023910522e-02 -5.743618309497833252e-02 -2.974492907524108887e-01 -2.368660867214202881e-01 1.125075519084930420e-01 -2.686409056186676025e-01 7.677389681339263916e-02 -3.014346659183502197e-01 2.545469067990779877e-02 1.953399777412414551e-01 -1.066698879003524780e-01 -2.722187340259552002e-01
2.092348784208297729e-01 2.299476601183414459e-02 2.530822157859802246e-01 1.973870396614074707e-01 -2.311518192291259766e-01 1.803145557641983032e-01 9.667465835809707642e-02 -5.689743906259536743e-02 -1.137142628431320190e-01 -1.496590524911880493e-01 1.325857043266296387e-01 1.082343086600303650e-01 6.445215642452239990e-02 7.323642075061798096e-02 -1.927732229232788086e-01 2.201049178838729858e-01 -1.484347283840179443e-01 7.532443851232528687e-02 6.827785074710845947e-02 -3.073847293853759766e-01 3.442772477865219116e-02 2.134240567684173584e-01 5.609056726098060608e-02 -2.653457820415496826e-01 5.977920442819595337e-02 8.677835762500762939e-02 9.681439399719238281e-02 -2.222537994384765625e-02 -8.653876930475234985e-02 5.589516162872314453e-01 1.096200081519782543e-03 7.982786744832992554e-02
2.446521967649459839e-01 3.537450432777404785e-01 1.405690610408782959e-01 -4.700794443488121033e-02 3.300824463367462158e-01 2.940889447927474976e-03 2.168783694505691528e-01 -1.958182454109191895e-01 -1.916767843067646027e-02 1.635341942310333252e-01 4.583363980054855347e-02 2.012428045272827148e-01 4.627471864223480225e-01 -2.954746410250663757e-02 -1.767331659793853760e-01 4.466467536985874176e-03 -4.774404689669609070e-02 2.230265885591506958e-01 1.082191336899995804e-02 5.696202814579010010e-02 2.583916299045085907e-02 3.422770276665687561e-02 5.986003950238227844e-02 -3.099541962146759033e-01 -6.188488099724054337e-03 6.606602668762207031e-02 2.353727370500564575e-01 1.632916033267974854e-01 1.384890228509902954e-01 4.427618160843849182e-02 1.189173310995101929e-01 6.402200460433959961e-02
1.094087660312652588e-01 2.365178465843200684e-01 1.405780911445617676e-01 -5.041354522109031677e-02 2.730141282081604004e-01 5.597087368369102478e-02 -6.487249583005905151e-02 -6.734241545200347900e-02 2.111873626708984375e-01 8.660013228654861450e-02 -2.813318073749542236e-01 -4.205282405018806458e-02 2.913736402988433838e-01 6.530372053384780884e-02 2.340484857559204102e-01 2.726562917232513428e-01 -3.763127923011779785e-01 3.447024524211883545e-01 -9.241349995136260986e-02 -1.465596854686737061e-01 1.848669946193695068e-01 9.167600423097610474e-02 4.279129207134246826e-02 -5.921054258942604065e-02 -8.249169588088989258e-02 -1.110436394810676575e-01 8.926545269787311554e-03 -1.121110245585441589e-01 -1.728438138961791992e-01 2.038320451974868774e-01 1.461426466703414917e-01 9.560692310333251953e-02
1.230438798666000366e-01 1.734899133443832397e-01 -2.265921793878078461e-02 1.732052266597747803e-01 8.064624667167663574e-02 2.522233128547668457e-01 2.272617071866989136e-01 -2.456479668617248535e-01 9.000192582607269287e-02 4.161743447184562683e-02 3.453184664249420166e-02 4.179761558771133423e-02 4.756967425346374512e-01 -4.961699992418289185e-02 3.474457189440727234e-02 1.006025075912475586e-01 1.572213917970657349e-01 2.998498976230621338e-01 5.453519523143768311e-02 8.904551155865192413e-03 1.877911686897277832e-01 4.482937976717948914e-02 -2.110743820667266846e-01 -1.548791378736495972e-01 9.847427159547805786e-02 -4.452330991625785828e-02 -4.129866429138928652e-04 -1.112206205725669861e-01 -1.007157266139984131e-01 2.294749394059181213e-02 3.237117528915405273e-01 -3.553608953952789307e-01
1.065131798386573792e-01 1.572625339031219482e-01 -4.873042926192283630e-02 2.552201449871063232e-01 -1.007085740566253662e-01 -8.619081228971481323e-02 2.317150533199310303e-01 -6.269512325525283813e-02 1.234310716390609741e-01 8.006059378385543823e-02 1.190002337098121643e-01 9.487924724817276001e-02 7.192024588584899902e-02 4.352645203471183777e-02 3.026002049446105957e-01 -1.817780584096908569e-01 -8.156606554985046387e-02 3.912672400474548340e-01 1.704481989145278931e-01 -1.380201280117034912e-01 9.220929443836212158e-02 1.448684036731719971e-01 -2.500795014202594757e-02 -1.648994684219360352e-01 2.615246772766113281e-01 -1.110851168632507324e-01 1.218395829200744629e-01 -8.701336383819580078e-02 9.872446209192276001e-02 4.665033817291259766e-01 2.159511744976043701e-01 -4.922022297978401184e-02
9.041500091552734375e-02 -1.409818185493350029e-03 2.408237308263778687e-01 2.536020576953887939e-01 3.632471561431884766e-01 1.878333687782287598e-01 3.114806711673736572e-01 -3.997933864593505859e-01 -1.798235923051834106e-01 7.660079747438430786e-02 9.374704957008361816e-02 -5.989179387688636780e-02 2.397875040769577026e-01 -1.268171612173318863e-02 -1.223788410425186157e-01 1.997144520282745361e-02 4.240464791655540466e-02 2.114309072494506836e-01 1.538025215268135071e-02 -4.633037745952606201e-02 5.091573297977447510e-02 3.429957106709480286e-02 -9.912123531103134155e-02 -1.153192967176437378e-01 1.465013623237609863e-02 1.490859985351562500e-01 2.583271265029907227e-01 -1.081777960062026978e-01 9.311914443969726562e-02 1.846866607666015625e-01 1.092289909720420837e-01 -3.007486760616302490e-01
4.446160793304443359e-01 1.100782677531242371e-02 -1.156443804502487183e-01 2.250759452581405640e-01 7.554949820041656494e-02 -4.042331874370574951e-02 -9.903203696012496948e-02 -2.119964659214019775e-01 5.616835504770278931e-02 6.930819898843765259e-02 5.063477531075477600e-02 4.249001666903495789e-02 9.066745638847351074e-02 8.261437714099884033e-02 -2.362113595008850098e-01 -4.918871819972991943e-02 -3.949838280677795410e-01 5.682994052767753601e-02 8.710645139217376709e-02 1.205656901001930237e-01 -1.528064459562301636e-01 -1.411031931638717651e-02 -1.602743193507194519e-02 2.486198768019676208e-02 3.194360435009002686e-01 -1.347189545631408691e-01 3.182943463325500488e-01 -6.725651025772094727e-02 1.285864412784576416e-01 3.753704726696014404e-01 -3.156838938593864441e-02 -1.534248609095811844e-02
1.030670851469039917e-01 5.213130638003349304e-02 2.203898876905441284e-01 -2.097769454121589661e-02 2.532196342945098877e-01 -1.077544838190078735e-01 2.047226130962371826e-01 -1.582791060209274292e-01 3.763487190008163452e-02 -1.592829227447509766e-01 -1.453717201948165894e-01 -8.967529237270355225e-02 4.365416467189788818e-01 -3.634411096572875977e-02 1.803153380751609802e-02 -2.819391787052154541e-01 -1.284338235855102539e-01 1.461293399333953857e-01 -1.782799661159515381e-01 -1.977496743202209473e-01 1.156999077647924423e-02 -1.466795802116394043e-01 -9.169510751962661743e-02 -5.637481436133384705e-02 -7.945553213357925415e-02 -3.245201706886291504e-01 -1.638506203889846802e-01 -1.979543012566864491e-04 -3.182648122310638428e-01 2.466615438461303711e-01 -1.571594476699829102e-01 2.660088241100311279e-03
4.586848020553588867e-01 2.623761631548404694e-02 -1.062484607100486755e-01 7.062190771102905273e-02 -2.120619174093008041e-03 -9.493359178304672241e-02 2.477448992431163788e-02 -2.218871712684631348e-01 3.504276275634765625e-02 3.207349479198455811e-01 2.022913098335266113e-02 5.150334909558296204e-02 1.819065362215042114e-01 -1.083082426339387894e-02 -2.300655394792556763e-01 -1.024177223443984985e-01 -3.601866364479064941e-01 1.415971666574478149e-01 2.259289175271987915e-01 1.320952270179986954e-02 1.568787917494773865e-02 -2.829512953758239746e-01 3.506909823045134544e-03 -2.043855190277099609e-02 1.977942287921905518e-01 6.633332371711730957e-02 1.832234114408493042e-01 5.604736134409904480e-02 -5.087726935744285583e-02 3.622180223464965820e-01 -2.259801886975765228e-02 -1.171131953597068787e-01
2.160754203796386719e-01 1.992342770099639893e-01 2.344209700822830200e-01 1.380397379398345947e-01 1.252977456897497177e-02 -2.396161854267120361e-01 -4.025252163410186768e-02 -3.188576102256774902e-01 -2.063537985086441040e-01 -1.926684528589248657e-01 1.074081435799598694e-01 1.823655813932418823e-01 1.440160274505615234e-01 -1.321967095136642456e-01 -1.838478595018386841e-01 -7.250654697418212891e-02 1.135249584913253784e-01 3.112501502037048340e-01 5.129178985953330994e-02 -2.560407817363739014e-01 1.572272181510925293e-01 -9.692818671464920044e-02 -2.588421106338500977e-01 -1.172478962689638138e-02 6.523063033819198608e-02 -2.381116747856140137e-01 -2.088099569082260132e-01 -1.428546756505966187e-01 4.865998402237892151e-02 1.746494472026824951e-01 -7.090016454458236694e-02 1.868484169244766235e-01
3.312609493732452393e-01 2.358947694301605225e-01 3.469372168183326721e-02 5.741212144494056702e-02 -8.242300897836685181e-02 -2.380578815937042236e-01 1.216022074222564697e-01 -3.213259577751159668e-01 -2.616748809814453125e-01 8.016709983348846436e-02 1.153069883584976196e-01 -4.093452915549278259e-02 3.511137366294860840e-01 3.454553708434104919e-02 -1.812560111284255981e-01 -1.322518885135650635e-01 2.303899265825748444e-02 1.783353686332702637e-01 2.054293006658554077e-01 -1.774438470602035522e-01 -1.000139210373163223e-02 -2.332630939781665802e-02 -3.370904177427291870e-02 -3.021370470523834229e-01 1.219292432069778442e-01 -2.653053402900695801e-01 -3.024316951632499695e-02 -4.442195221781730652e-02 -4.460070282220840454e-02 -5.011028051376342773e-02 7.355275005102157593e-02 -2.945947945117950439e-01
7.215785980224609375e-02 1.802376657724380493e-02 -1.144967451691627502e-01 1.255287230014801025e-01 -2.583196572959423065e-02 2.419036030769348145e-01 -6.956285983324050903e-02 -2.388201504945755005e-01 -5.235457327216863632e-03 2.428151667118072510e-01 2.552023828029632568e-01 3.325853347778320312e-01 3.531290292739868164e-01 9.923593699932098389e-02 -3.318346142768859863e-01 8.375161141157150269e-02 -1.161110997200012207e-01 -3.611017763614654541e-02 -1.963604055345058441e-02 -1.954617053270339966e-01 -1.271138191223144531e-01 5.983142554759979248e-02 4.293086379766464233e-02 -3.054338097572326660e-01 1.847740411758422852e-01 -9.827567636966705322e-02 -1.647324711084365845e-01 2.446734346449375153e-02 2.297332882881164551e-02 3.242781162261962891e-01 8.250310085713863373e-03 1.122674793004989624e-01
1.869154870510101318e-01 9.437166899442672729e-02 1.445318311452865601e-01 3.166378140449523926e-01 4.072977602481842041e-01 2.139132022857666016e-01 -6.180958822369575500e-02 4.670268669724464417e-02 2.991060018539428711e-01 -4.981261491775512695e-02 -2.775203622877597809e-02 1.517025381326675415e-01 3.479140698909759521e-01 -3.870106535032391548e-03 3.842953592538833618e-02 1.410403102636337280e-01 -2.792100906372070312e-01 2.056935131549835205e-01 -1.965082064270973206e-02 -4.282911308109760284e-03 -8.805090188980102539e-02 8.384798467159271240e-02 2.395703494548797607e-01 -2.747695446014404297e-01 4.359220340847969055e-02 -1.541900485754013062e-01 1.208089813590049744e-01 -1.836096197366714478e-01 -2.890530275180935860e-03 1.085060834884643555e-01 7.099311053752899170e-02 6.739440839737653732e-03
3.652993589639663696e-02 2.832986116409301758e-01 -1.065354943275451660e-01 -2.650805003941059113e-02 2.895367518067359924e-02 8.266631513833999634e-02 1.291298568248748779e-01 -2.359962761402130127e-01 1.178504526615142822e-01 3.484853729605674744e-02 -1.515088528394699097e-01 3.383285999298095703e-01 1.936050355434417725e-01 3.155136853456497192e-02 -9.815990179777145386e-02 1.255638450384140015e-01 -2.185019254684448242e-01 2.760740220546722412e-01 -1.059452593326568604e-01 -7.984213531017303467e-02 1.720137149095535278e-01 2.418809235095977783e-01 -2.086539119482040405e-01 -3.901729881763458252e-01 -5.262921750545501709e-02 -1.146507784724235535e-01 2.343633472919464111e-01 -2.334399670362472534e-01 -1.178356632590293884e-01 4.238971695303916931e-02 1.783207058906555176e-01 -1.080222129821777344e-01
2.764484882354736328e-01 -5.267167091369628906e-02 3.354505896568298340e-01 1.025694012641906738e-01 2.422849833965301514e-01 -3.965969383716583252e-02 -4.485443700104951859e-03 -4.354900866746902466e-02 8.756379038095474243e-02 5.679326131939888000e-02 -6.615461409091949463e-02 3.083249926567077637e-01 3.043052256107330322e-01 1.972737610340118408e-01 -1.257768869400024414e-01 -5.096254125237464905e-02 -7.869891822338104248e-02 1.275592148303985596e-01 1.626159846782684326e-01 -1.977642923593521118e-01 3.474059104919433594e-01 -7.021388970315456390e-03 1.193896308541297913e-01 -1.927741765975952148e-01 -1.656632125377655029e-01 -2.107097804546356201e-01 8.094988763332366943e-02 -3.325889110565185547e-01 4.477616772055625916e-02 6.910521537065505981e-02 -1.379522532224655151e-01 1.719419658184051514e-02
1.013160198926925659e-01 2.587324194610118866e-02 -8.217175304889678955e-02 1.181960329413414001e-01 3.757927417755126953e-01 1.765261590480804443e-01 -1.508466452360153198e-01 -2.213090360164642334e-01 2.043322920799255371e-01 -1.833976954221725464e-01 1.011488512158393860e-01 4.169648513197898865e-02 3.089934885501861572e-01 2.611279487609863281e-02 1.575511544942855835e-01 3.275827765464782715e-01 -4.055436700582504272e-02 1.416351646184921265e-01 -4.700425639748573303e-02 2.517726831138134003e-02 8.500170893967151642e-03 1.180530935525894165e-01 1.657206416130065918e-01 -2.575677633285522461e-01 1.649810224771499634e-01 -1.157476678490638733e-01 8.640138804912567139e-02 -1.459306180477142334e-01 -2.420434504747390747e-01 3.766768276691436768e-01 7.412527501583099365e-02 -2.962049096822738647e-02
2.735167145729064941e-01 7.577360421419143677e-02 2.459768503904342651e-01 -8.210550993680953979e-02 2.181172966957092285e-01 1.720340102910995483e-01 7.994320243597030640e-02 -2.340118587017059326e-01 8.494433015584945679e-02 1.530788745731115341e-02 1.778969019651412964e-01 9.051890671253204346e-02 4.021142721176147461e-01 4.702650010585784912e-02 2.430214434862136841e-01 -8.369899541139602661e-02 8.968261629343032837e-02 3.273128271102905273e-01 1.569237112998962402e-01 -2.977378070354461670e-01 -6.229698657989501953e-03 -2.020108699798583984e-01 -1.588319242000579834e-02 -2.903605997562408447e-02 -4.481752216815948486e-02 -3.460869491100311279e-01 -1.436591446399688721e-01 -1.181033253669738770e-01 -4.746930673718452454e-02 1.595159992575645447e-02 -7.742747664451599121e-02 3.672228753566741943e-02
1.405681222677230835e-01 -1.121897026896476746e-01 -1.186294183135032654e-01 8.618523180484771729e-02 1.673145592212677002e-01 -1.663198471069335938e-01 1.131992042064666748e-02 -1.462677270174026489e-01 -6.595847755670547485e-02 1.675763875246047974e-01 -9.960535913705825806e-02 8.536545932292938232e-02 1.342369914054870605e-01 -1.226838678121566772e-01 -3.480409681797027588e-01 -1.128572132438421249e-02 -2.310912907123565674e-01 2.232679575681686401e-01 1.801618188619613647e-01 -9.470086544752120972e-02 -1.327193975448608398e-01 -8.348193019628524780e-02 -7.845184206962585449e-02 -3.404778614640235901e-02 3.749400377273559570e-01 -2.455808818340301514e-01 3.186894655227661133e-01 -1.921039633452892303e-02 1.254733372479677200e-02 4.283825755119323730e-01 3.710453212261199951e-02 -2.364472299814224243e-02
1.626556068658828735e-01 2.482549995183944702e-01 1.437911242246627808e-01 6.834112107753753662e-03 4.905123710632324219e-01 -4.088500887155532837e-02 -5.263037979602813721e-02 -3.760454654693603516e-01 8.414015173912048340e-02 -4.373109713196754456e-02 -3.390055894851684570e-02 6.220144778490066528e-02 1.413385272026062012e-01 4.920855537056922913e-02 -1.471609622240066528e-01 1.647785753011703491e-01 -3.314835131168365479e-01 5.203135311603546143e-02 9.262470155954360962e-02 -3.043082915246486664e-02 2.250820547342300415e-01 1.595232933759689331e-01 -8.177388459444046021e-02 -7.669445872306823730e-02 -7.478239387273788452e-02 -2.718473672866821289e-01 -2.881943285465240479e-01 -1.458424031734466553e-01 2.534387819468975067e-02 1.465536057949066162e-01 5.260995402932167053e-02 6.270395591855049133e-03
1.653320938348770142e-01 1.289969533681869507e-01 1.807584911584854126e-01 2.020155787467956543e-01 -6.228834763169288635e-02 -2.027110457420349121e-01 -4.352402314543724060e-02 -2.550922036170959473e-01 -1.025204434990882874e-01 1.233191937208175659e-01 -1.699235439300537109e-01 2.368360906839370728e-01 2.043116539716720581e-01 -1.446134001016616821e-01 -1.285357400774955750e-02 3.218505680561065674e-01 -6.981277465820312500e-02 3.556929901242256165e-02 2.639166712760925293e-01 -2.934091687202453613e-01 -4.585983231663703918e-02 3.464854955673217773e-01 -1.174159273505210876e-01 -1.413731873035430908e-01 -3.634490817785263062e-02 9.007345885038375854e-02 -1.956326514482498169e-01 -1.306524127721786499e-01 -1.029016077518463135e-01 1.897492110729217529e-01 2.511061131954193115e-01 3.575249016284942627e-02
2.109642922878265381e-01 5.476656556129455566e-01 -1.149940341711044312e-01 -6.986449658870697021e-02 -3.019487112760543823e-02 -1.075363233685493469e-01 -2.978301420807838440e-02 -2.563600838184356689e-01 -1.328562796115875244e-01 -2.054931968450546265e-01 8.439241349697113037e-02 -4.875656962394714355e-02 9.878291934728622437e-02 -1.145703494548797607e-01 -1.356070786714553833e-01 -3.803515061736106873e-02 -3.464682400226593018e-01 2.316387146711349487e-01 -4.220189154148101807e-02 -5.905865132808685303e-02 -4.932563379406929016e-02 -8.386362344026565552e-03 -1.559555381536483765e-01 -7.258521858602762222e-03 -5.851738527417182922e-02 -3.871995508670806885e-01 5.921588465571403503e-02 -9.917771071195602417e-02 1.586249172687530518e-01 1.522415429353713989e-01 1.759901084005832672e-02 -1.583890020847320557e-01
2.258436530828475952e-01 1.506245434284210205e-01 -1.934398338198661804e-02 2.125425189733505249e-01 5.086528882384300232e-02 -1.106136143207550049e-01 1.518417894840240479e-01 -1.501682698726654053e-01 -1.571206599473953247e-01 -4.808892682194709778e-02 -1.323847919702529907e-01 -7.575637102127075195e-02 3.008601367473602295e-01 -3.431315720081329346e-01 -3.004968352615833282e-02 1.933371871709823608e-01 -1.327742170542478561e-02 2.224789559841156006e-01 2.667693495750427246e-01 -3.059113323688507080e-01 1.552822738885879517e-01 4.049174021929502487e-03 -2.352699637413024902e-01 -1.344377547502517700e-01 -2.762165069580078125e-01 -9.641302167437970638e-04 -6.303478032350540161e-02 -2.829892635345458984e-01 -1.676314771175384521e-01 1.222544610500335693e-01 3.320247307419776917e-02 -8.396420627832412720e-02
1.789788007736206055e-01 -2.832060446962714195e-03 1.642117798328399658e-01 -1.373004764318466187e-01 1.861478835344314575e-01 -7.257667928934097290e-02 4.685530811548233032e-02 -3.038793504238128662e-01 6.850594282150268555e-02 -9.157997369766235352e-02 -7.820024341344833374e-02 1.188251227140426636e-01 3.268958628177642822e-01 1.724429577589035034e-01 -3.524761497974395752e-01 2.311885058879852295e-01 -1.754902303218841553e-01 1.218433603644371033e-01 -1.739673316478729248e-02 -1.569382548332214355e-01 -3.042228221893310547e-01 2.202689647674560547e-01 -1.181916296482086182e-01 -1.381797641515731812e-01 -1.277663558721542358e-01 -2.433720603585243225e-02 1.733969002962112427e-01 -2.976925075054168701e-01 -6.669192761182785034e-02 1.375363916158676147e-01 1.191837191581726074e-01 1.490139961242675781e-01
3.668974637985229492e-01 1.428550481796264648e-01 -4.785865917801856995e-02 7.208225876092910767e-02 2.592236399650573730e-01 -1.949542909860610962e-01 3.285037353634834290e-02 1.412961725145578384e-02 -1.818235516548156738e-01 1.236444413661956787e-01 -2.129351496696472168e-01 -7.844059914350509644e-02 1.699502617120742798e-01 -8.934753388166427612e-02 9.109098464250564575e-02 -1.274331808090209961e-01 -2.587994635105133057e-01 2.470950931310653687e-01 9.542167931795120239e-02 8.580717444419860840e-02 -2.168669253587722778e-01 -4.599650949239730835e-02 -7.311107963323593140e-02 -1.080812439322471619e-01 1.998500376939773560e-01 -3.377475142478942871e-01 2.577286064624786377e-01 -7.593450695276260376e-02 2.600401081144809723e-02 2.724176347255706787e-01 -7.229368388652801514e-02 2.297220230102539062e-01
5.742187798023223877e-02 1.164651587605476379e-01 3.644410669803619385e-01 8.998508006334304810e-02 -5.133054405450820923e-02 -9.587818384170532227e-02 -1.449697762727737427e-01 -3.424990773200988770e-01 2.945939600467681885e-01 -3.781672567129135132e-02 5.050919577479362488e-02 4.860226064920425415e-02 2.403226047754287720e-01 -1.747132986783981323e-01 -1.338253617286682129e-01 9.288620948791503906e-02 4.434034600853919983e-02 2.678793296217918396e-02 1.571601033210754395e-01 1.143804267048835754e-01 3.164848685264587402e-01 8.552243560552597046e-02 -6.823531538248062134e-02 -8.664353191852569580e-02 -1.783304498530924320e-03 -2.264284193515777588e-01 9.755355864763259888e-02 -7.200191169977188110e-02 -3.998451530933380127e-01 1.837058514356613159e-01 3.695684671401977539e-02 -2.511160671710968018e-01
2.678976953029632568e-01 1.728085875511169434e-01 -1.292971074581146240e-01 2.313740104436874390e-01 1.054885610938072205e-01 -3.084279000759124756e-01 1.597926169633865356e-01 -3.687398731708526611e-01 -1.427850276231765747e-01 1.994642466306686401e-01 8.267068862915039062e-02 -1.572544872760772705e-01 2.173004597425460815e-01 2.243222855031490326e-02 1.586906760931015015e-01 1.331839244812726974e-02 1.747922897338867188e-01 8.303442597389221191e-02 -2.215970493853092194e-02 -2.297818064689636230e-01 9.545035660266876221e-02 1.050189509987831116e-01 2.848304063081741333e-02 -1.403482556343078613e-01 2.880457043647766113e-02 -2.809160053730010986e-01 -1.489286422729492188e-01 -1.035951301455497742e-01 -2.509876526892185211e-02 3.373364210128784180e-01 -8.950858563184738159e-02 1.704670190811157227e-01
1.502838730812072754e-01 -7.434576749801635742e-02 -2.080247737467288971e-02 4.599334299564361572e-01 1.339332461357116699e-01 -1.177120208740234375e-01 2.261998653411865234e-01 -1.741179078817367554e-01 -1.375785320997238159e-01 -1.479586865752935410e-02 5.450804904103279114e-02 1.253677755594253540e-01 4.051980972290039062e-01 -2.148906588554382324e-01 5.296169593930244446e-02 -9.953092038631439209e-02 -4.437962174415588379e-02 2.551152743399143219e-02 -2.084598988294601440e-01 -4.346174001693725586e-02 2.560281157493591309e-01 -3.714729100465774536e-02 -4.164916649460792542e-02 -4.248576983809471130e-02 4.735916852951049805e-02 -3.538271188735961914e-01 -3.649270534515380859e-02 -1.575268656015396118e-01 -1.958763003349304199e-01 1.271660625934600830e-01 -1.773404031991958618e-01 1.665003895759582520e-01
2.835096120834350586e-01 2.307930290699005127e-01 -7.313156872987747192e-02 -3.247988596558570862e-02 1.612815409898757935e-01 2.724494934082031250e-01 3.063842952251434326e-01 -1.165015771985054016e-01 1.693153530359268188e-01 -4.478493239730596542e-03 4.656209424138069153e-02 2.028033882379531860e-01 3.480276763439178467e-01 4.797860607504844666e-02 -2.936422824859619141e-01 1.717562675476074219e-01 -1.857482492923736572e-01 1.948944330215454102e-01 2.501950263977050781e-01 -1.665391921997070312e-01 3.195203542709350586e-01 7.135089486837387085e-02 -3.913294523954391479e-02 2.240318432450294495e-02 -1.315778344869613647e-01 -1.629533916711807251e-01 1.275484357029199600e-02 1.038572713732719421e-01 -1.538555044680833817e-02 1.039328128099441528e-01 2.878770045936107635e-02 4.912559688091278076e-02
4.519752860069274902e-01 2.302964776754379272e-01 2.419019117951393127e-02 2.982290685176849365e-01 2.564199566841125488e-01 7.709235697984695435e-02 1.911286264657974243e-01 -2.033181041479110718e-01 -1.023172289133071899e-01 3.349325805902481079e-02 1.886227354407310486e-02 -7.912976294755935669e-02 2.148573547601699829e-01 5.313215777277946472e-02 -8.305615931749343872e-02 1.409416496753692627e-01 1.360452324151992798e-01 2.798218131065368652e-01 1.086400598287582397e-01 5.125579610466957092e-02 2.854353785514831543e-01 2.450050041079521179e-02 -2.792176604270935059e-01 -2.341352635994553566e-03 -2.240394009277224541e-03 4.798310250043869019e-02 2.856167554855346680e-01 6.064770743250846863e-02 1.343484520912170410e-01 6.140727922320365906e-02 1.085437717847526073e-03 -1.702111959457397461e-01
1.388585865497589111e-01 3.561669588088989258e-02 1.008295565843582153e-01 -1.113632600754499435e-02 1.899237036705017090e-01 1.177396029233932495e-01 -1.337643712759017944e-01 -1.061582788825035095e-01 2.547135055065155029e-01 8.494453877210617065e-02 6.798654794692993164e-02 2.966300845146179199e-01 2.913032174110412598e-01 -1.216405164450407028e-02 1.302480101585388184e-01 1.991804987192153931e-01 -2.631981372833251953e-01 2.974868416786193848e-01 2.753656804561614990e-01 5.258410796523094177e-02 1.307514589279890060e-02 1.065754666924476624e-01 2.930180430412292480e-01 -2.692988514900207520e-01 -3.683092445135116577e-02 -2.571935355663299561e-01 2.896574325859546661e-03 -6.693798303604125977e-02 -8.954431861639022827e-02 2.022912353277206421e-01 2.085108458995819092e-01 -1.141464114189147949e-01
2.845534384250640869e-01 1.208633258938789368e-01 -9.730943292379379272e-02 2.745180390775203705e-02 2.964948117733001709e-01 2.910193800926208496e-01 -3.044064156711101532e-02 -3.309641182422637939e-01 4.939211905002593994e-01 -8.209472894668579102e-02 -5.540648102760314941e-02 2.857432961463928223e-01 2.442181706428527832e-01 5.191559717059135437e-02 2.993048913776874542e-02 3.422133252024650574e-02 -7.158488035202026367e-02 2.064831554889678955e-01 1.357137709856033325e-01 7.477265596389770508e-02 2.050901390612125397e-02 1.191387698054313660e-01 -5.690953508019447327e-02 -1.861471980810165405e-01 -1.974333822727203369e-01 2.479058690369129181e-03 -9.405478090047836304e-02 -6.334909051656723022e-02 3.826270624995231628e-02 1.726499646902084351e-01 5.435850471258163452e-02 -3.108699433505535126e-02
2.916755378246307373e-01 2.512152493000030518e-01 1.068982109427452087e-01 2.142924070358276367e-01 1.138913407921791077e-01 1.724458187818527222e-01 -2.777451574802398682e-01 -1.921955943107604980e-01 -6.713434588164091110e-03 3.981952369213104248e-02 5.038713291287422180e-02 -1.232677176594734192e-01 2.566791772842407227e-01 -3.198898136615753174e-01 -1.059786602854728699e-01 -2.617568010464310646e-03 -1.874362304806709290e-02 -2.715818583965301514e-02 1.168595477938652039e-01 -8.744265884160995483e-02 9.256471693515777588e-02 -5.998772755265235901e-02 -8.098770678043365479e-02 -1.219162866473197937e-01 -1.067000254988670349e-01 1.914215683937072754e-01 -4.094428718090057373e-01 -1.429503262042999268e-01 1.770065277814865112e-01 3.239213526248931885e-01 7.324451208114624023e-02 7.179191708564758301e-02
2.662882506847381592e-01 1.574323177337646484e-01 1.086596325039863586e-01 3.068885020911693573e-02 3.615860268473625183e-02 -2.090841680765151978e-01 2.054259181022644043e-01 -2.831859588623046875e-01 1.085025221109390259e-01 1.863260418176651001e-01 2.700231075286865234e-01 -2.520866990089416504e-01 2.130319476127624512e-01 4.188635200262069702e-02 -4.415193200111389160e-02 -2.212306708097457886e-01 -4.246710240840911865e-02 1.717888861894607544e-01 7.030354440212249756e-02 -1.405723243951797485e-01 1.281477063894271851e-01 2.429385334253311157e-01 -2.230200171470642090e-01 -7.846602797508239746e-02 1.342546846717596054e-02 -9.735431522130966187e-02 3.308059275150299072e-01 2.622340433299541473e-02 2.120586484670639038e-01 1.315910220146179199e-01 -2.700625360012054443e-01 2.843244187533855438e-02
1.871914714574813843e-01 3.141850233078002930e-01 -6.830068677663803101e-02 5.768149346113204956e-02 3.893842920660972595e-02 1.128657162189483643e-01 1.844610869884490967e-01 -1.199482083320617676e-01 -1.637344062328338623e-01 -2.885508537292480469e-01 2.725302875041961670e-01 1.239192411303520203e-01 1.709077805280685425e-01 -1.048106253147125244e-01 -1.420146971940994263e-01 1.569833010435104370e-01 -2.299890518188476562e-01 6.853975355625152588e-02 1.340312808752059937e-01 4.837489221245050430e-03 -1.793514564633369446e-02 7.813870161771774292e-02 5.493443459272384644e-03 -2.811974883079528809e-01 5.742394179105758667e-02 -5.396820902824401855e-01 7.332402747124433517e-03 -6.965330243110656738e-02 -4.476316645741462708e-02 8.589711040258407593e-02 1.252375096082687378e-01 -1.588853299617767334e-01
3.523503541946411133e-01 1.060313265770673752e-02 -7.823791354894638062e-02 2.361714467406272888e-02 -1.080752536654472351e-01 -1.200312972068786621e-01 1.410983353853225708e-01 -1.469276398420333862e-01 -1.413219422101974487e-01 -1.416991651058197021e-01 -7.310270518064498901e-02 -1.567090451717376709e-01 3.601725399494171143e-01 -3.358367681503295898e-01 -6.366881728172302246e-02 1.412055194377899170e-01 1.174950972199440002e-01 6.498585641384124756e-02 1.786433756351470947e-01 -1.802212297916412354e-01 1.753571927547454834e-01 -1.340766400098800659e-01 -2.991890721023082733e-02 -2.532100975513458252e-01 -1.354692280292510986e-01 -1.604449562728404999e-02 1.489721089601516724e-01 -2.688396871089935303e-01 -7.611063122749328613e-02 3.116167485713958740e-01 -2.288964111357927322e-03 -2.299555987119674683e-01
4.541951417922973633e-01 2.820225954055786133e-01 1.795347929000854492e-01 1.645539253950119019e-01 4.970580711960792542e-02 -2.360685318708419800e-01 1.146195977926254272e-01 -2.185042053461074829e-01 -2.370435297489166260e-01 4.866580665111541748e-02 2.405900210142135620e-01 4.402161017060279846e-02 3.094972670078277588e-01 -5.432932823896408081e-02 -2.176833152770996094e-02 7.711756974458694458e-02 -2.471637912094593048e-02 1.960692405700683594e-01 -2.464696764945983887e-02 -2.226014137268066406e-01 1.660368740558624268e-01 -2.666683122515678406e-02 -1.988856792449951172e-01 2.849858812987804413e-02 -9.190414100885391235e-02 -3.144549727439880371e-01 -1.592871695756912231e-01 -3.439879044890403748e-03 -2.464072778820991516e-02 6.021753326058387756e-02 -1.295954585075378418e-01 2.524569816887378693e-02
8.667517453432083130e-02 1.834404766559600830e-01 8.584553003311157227e-02 -1.228256747126579285e-01 -2.256502807140350342e-01 4.063767939805984497e-02 2.028246074914932251e-01 -2.866400480270385742e-01 4.818445444107055664e-02 6.885045766830444336e-02 -4.194533079862594604e-02 1.870742887258529663e-01 4.815943539142608643e-01 1.129753887653350830e-01 9.738390892744064331e-02 -1.005017980933189392e-01 -1.057265996932983398e-01 3.525395095348358154e-01 6.851191818714141846e-02 -9.143427014350891113e-02 1.722361892461776733e-01 1.768650114536285400e-01 -3.623392060399055481e-02 -3.705661594867706299e-01 1.601139456033706665e-01 -2.061454206705093384e-01 9.411458671092987061e-02 -1.031878814101219177e-01 -1.201832592487335205e-01 4.009141027927398682e-02 -1.316163595765829086e-02 -2.133679389953613281e-02
9.050837159156799316e-02 3.158693909645080566e-01 1.211628168821334839e-01 1.131414398550987244e-01 1.476291716098785400e-01 -2.327712625265121460e-02 -1.244876161217689514e-01 -6.784289330244064331e-02 4.044334590435028076e-01 2.240106835961341858e-02 2.039852552115917206e-02 5.652841553092002869e-02 1.574593931436538696e-01 1.529959589242935181e-01 9.307050704956054688e-02 2.286745905876159668e-01 -2.811024487018585205e-01 2.971440255641937256e-01 2.612009830772876740e-02 -8.318766206502914429e-02 -5.406427755951881409e-02 1.292932685464620590e-02 1.494238823652267456e-01 -4.281413257122039795e-01 1.056542843580245972e-01 -1.682737916707992554e-01 3.162224590778350830e-02 -1.750461906194686890e-01 -3.449985757470130920e-02 2.835752367973327637e-01 -3.948338702321052551e-02 8.578936755657196045e-02
1.786030381917953491e-01 -7.025530934333801270e-02 1.182692795991897583e-01 -5.587269738316535950e-02 1.919390410184860229e-01 -1.270632296800613403e-01 -7.207444310188293457e-02 -1.438575983047485352e-01 8.264876157045364380e-02 2.484699785709381104e-01 -5.159774795174598694e-02 -3.616363741457462311e-03 5.245338082313537598e-01 -4.748709127306938171e-02 -1.047713384032249451e-01 -2.545379996299743652e-01 -2.074095234274864197e-02 2.332923114299774170e-01 2.284324169158935547e-02 -2.553536593914031982e-01 1.511180400848388672e-01 3.005405142903327942e-02 3.270703926682472229e-02 -3.168278187513351440e-02 -2.006103992462158203e-01 4.155143722891807556e-02 1.409045457839965820e-01 -2.955577969551086426e-01 -1.355781555175781250e-01 1.093185544013977051e-01 -7.152055390179157257e-03 -3.417899906635284424e-01
2.930022478103637695e-01 2.891427278518676758e-01 5.900929868221282959e-02 -2.544977664947509766e-01 1.733517199754714966e-01 -3.425136953592300415e-02 -5.376088619232177734e-02 -2.471602559089660645e-01 1.091881245374679565e-01 -6.908285617828369141e-02 1.888014376163482666e-01 6.905470043420791626e-02 3.298650383949279785e-01 2.422432750463485718e-01 1.171504408121109009e-01 1.457342039793729782e-02 -1.056838706135749817e-01 2.388461977243423462e-01 -6.919600814580917358e-02 -2.699883282184600830e-01 -4.925116896629333496e-02 -4.167634528130292892e-03 -1.011752262711524963e-01 -1.188417524099349976e-01 -8.827633410692214966e-02 -3.222931027412414551e-01 1.711835265159606934e-01 -2.114215344190597534e-01 -2.502396702766418457e-01 6.344310194253921509e-02 -1.254615141078829765e-03 5.948159471154212952e-02
3.947332203388214111e-01 7.142362650483846664e-03 -6.030439957976341248e-02 2.641191780567169189e-01 -1.383514702320098877e-01 2.859072983264923096e-01 -1.639866232872009277e-01 -8.323054760694503784e-02 -6.096328422427177429e-02 -4.035836085677146912e-02 1.279242187738418579e-01 1.890917420387268066e-01 3.952161967754364014e-01 -7.185889035463333130e-02 -1.406978964805603027e-01 5.861195176839828491e-02 -9.851206094026565552e-02 -1.643996536731719971e-01 -9.326899051666259766e-02 1.341057270765304565e-01 4.527552053332328796e-02 -1.001772955060005188e-01 -4.293033853173255920e-02 -4.246751666069030762e-01 -2.438867688179016113e-01 -2.643852960318326950e-03 1.371894683688879013e-02 -7.160992920398712158e-02 1.136404797434806824e-01 2.352407276630401611e-01 -5.121002346277236938e-02 -2.466543205082416534e-02
4.264932870864868164e-01 1.001336723566055298e-01 1.137046422809362411e-02 1.204790621995925903e-01 1.499303895980119705e-02 -2.077199220657348633e-01 9.330038726329803467e-02 -2.375445812940597534e-01 -2.372329682111740112e-01 1.319697052240371704e-01 3.211287036538124084e-02 1.766180060803890228e-02 2.483608722686767578e-01 -1.655462533235549927e-01 8.646702021360397339e-02 1.035407707095146179e-01 -5.399687215685844421e-02 3.333007395267486572e-01 1.957966387271881104e-01 -5.449607223272323608e-02 1.400662511587142944e-01 -1.314222663640975952e-01 -4.009700715541839600e-01 2.030303701758384705e-02 -1.787519007921218872e-01 -1.229728013277053833e-01 -2.166070938110351562e-01 2.702395245432853699e-02 -1.142869517207145691e-01 1.856772750616073608e-01 -3.011641837656497955e-02 7.774407416582107544e-02
1.688806861639022827e-01 -1.195247024297714233e-01 -5.968694575130939484e-03 1.243716478347778320e-02 2.180743068456649780e-01 -1.059406399726867676e-01 1.116982568055391312e-02 -9.791287034749984741e-02 1.032432466745376587e-01 1.672648638486862183e-01 1.118028461933135986e-01 2.122278138995170593e-02 4.846404790878295898e-01 -3.060917742550373077e-02 -7.899744063615798950e-02 -1.663911938667297363e-01 -4.099077731370925903e-02 -3.956840559840202332e-02 -1.002732142806053162e-01 -3.550561070442199707e-01 2.039914391934871674e-02 -5.706416815519332886e-02 5.221607536077499390e-02 -4.864568635821342468e-02 -2.653347551822662354e-01 -1.532625854015350342e-01 2.297610491514205933e-01 -2.281810790300369263e-01 -1.002384722232818604e-01 1.692868322134017944e-01 -3.106801304966211319e-03 -4.261331260204315186e-01
8.873155713081359863e-02 1.867129504680633545e-01 3.044324815273284912e-01 2.862636744976043701e-02 2.645478546619415283e-01 3.478287532925605774e-02 1.232504621148109436e-01 -2.090848982334136963e-01 2.300611883401870728e-02 -1.327974200248718262e-01 1.530139148235321045e-01 2.069067507982254028e-01 4.503391981124877930e-01 -2.448018081486225128e-02 -7.522804290056228638e-02 3.185556232929229736e-01 -1.849798709154129028e-01 1.341087967157363892e-01 -9.660879522562026978e-02 -1.339122056961059570e-01 1.226150467991828918e-01 1.062544342130422592e-02 -3.115141578018665314e-02 -1.507942527532577515e-01 -1.245078966021537781e-01 -2.084630876779556274e-01 -2.529269456863403320e-01 -6.580897024832665920e-04 -1.967225819826126099e-01 1.422011554241180420e-01 8.332016319036483765e-02 -1.778037697076797485e-01
2.598066031932830811e-01 6.716556102037429810e-02 2.265897989273071289e-01 1.387600451707839966e-01 9.880009293556213379e-02 -3.842138648033142090e-01 7.833488285541534424e-02 -2.393312007188796997e-01 -5.643383786082267761e-02 5.479710921645164490e-02 -6.210219487547874451e-02 3.015352599322795868e-02 1.028282195329666138e-01 -1.924248635768890381e-01 2.278887853026390076e-02 -1.283836830407381058e-02 -4.518668353557586670e-02 1.568085700273513794e-01 9.087311476469039917e-02 -8.871952444314956665e-02 3.486038148403167725e-01 -1.950934827327728271e-01 -2.274577468633651733e-01 -1.806681007146835327e-01 -1.472993344068527222e-01 -3.646941483020782471e-02 5.331175401806831360e-02 -2.505019903182983398e-01 -1.163938939571380615e-01 3.222090601921081543e-01 -2.710159718990325928e-01 -1.058094352483749390e-01
1.531237959861755371e-01 2.414731085300445557e-01 1.049827635288238525e-01 2.830017805099487305e-01 8.756616711616516113e-02 -1.248073503375053406e-01 -2.213265001773834229e-02 -1.951405555009841919e-01 1.818589270114898682e-01 7.741352170705795288e-02 1.106634661555290222e-01 -1.932415515184402466e-01 1.540962010622024536e-01 -4.762366414070129395e-02 -7.481715083122253418e-02 -7.611172646284103394e-02 2.507195472717285156e-01 1.210477873682975769e-01 9.802109003067016602e-02 -2.710908651351928711e-01 4.178306087851524353e-02 -2.315773814916610718e-01 -5.973225831985473633e-02 4.264897108078002930e-02 1.388856321573257446e-01 -4.287664294242858887e-01 2.043103575706481934e-01 -1.329501718282699585e-01 8.393052220344543457e-02 3.600077033042907715e-01 8.747415989637374878e-02 1.050593927502632141e-01
3.003195226192474365e-01 2.554068863391876221e-01 6.783986091613769531e-02 9.332132339477539062e-02 3.894019722938537598e-01 2.281991839408874512e-01 2.362299114465713501e-01 -2.715658247470855713e-01 -1.216274425387382507e-01 1.772371977567672729e-01 1.534374654293060303e-01 7.823063991963863373e-03 1.633737385272979736e-01 1.583024114370346069e-01 -1.419300436973571777e-01 2.768071182072162628e-02 8.488697558641433716e-02 3.657902777194976807e-01 1.789639890193939209e-02 -4.285025224089622498e-02 1.632932871580123901e-01 4.508538544178009033e-02 2.578593045473098755e-02 -2.104345336556434631e-02 -8.088741451501846313e-02 -4.535528272390365601e-02 2.872796356678009033e-01 -1.179473325610160828e-01 -3.480378538370132446e-02 1.254941225051879883e-01 1.004985794425010681e-01 -2.246342897415161133e-01
-3.712724195793271065e-03 3.450731337070465088e-01 1.920747160911560059e-01 4.159925580024719238e-01 5.127294361591339111e-02 2.555547654628753662e-01 1.206450462341308594e-01 -1.099518388509750366e-01 -1.652646660804748535e-01 -2.255756035447120667e-02 1.383308768272399902e-01 -7.472517341375350952e-02 3.774119019508361816e-01 -1.471002995967864990e-01 -2.076315134763717651e-01 -8.777558803558349609e-02 -3.039701655507087708e-02 -1.029033400118350983e-02 1.527305878698825836e-02 -4.588629677891731262e-02 3.609977662563323975e-02 -6.066541001200675964e-02 -5.830056965351104736e-02 -4.000801742076873779e-01 3.751476854085922241e-02 -1.493000835180282593e-01 2.186572402715682983e-01 -1.575105935335159302e-01 1.125593632459640503e-01 2.631933055818080902e-02 -1.656567156314849854e-01 -3.753108903765678406e-03
9.431716054677963257e-02 9.004773199558258057e-02 8.296522498130798340e-02 -1.298641115427017212e-01 -9.125654399394989014e-02 2.691319584846496582e-01 -6.269673351198434830e-03 -5.568258166313171387e-01 -4.738940671086311340e-02 1.477403044700622559e-01 -3.257531300187110901e-02 7.974968850612640381e-02 1.628978997468948364e-01 1.804699152708053589e-01 -2.612162828445434570e-01 2.094360589981079102e-01 -8.183582872152328491e-02 6.020297482609748840e-02 1.449868381023406982e-01 1.346828765235841274e-03 -1.115707159042358398e-01 -2.166703576222062111e-03 -8.448099344968795776e-02 -7.979758828878402710e-02 -3.827861323952674866e-02 -2.082115113735198975e-01 1.084324195981025696e-01 -2.751380205154418945e-01 -1.459115650504827499e-02 3.448474705219268799e-01 1.355819497257471085e-02 -2.383336722850799561e-01
3.610334992408752441e-01 1.164880171418190002e-01 -1.327804476022720337e-01 1.533106714487075806e-01 1.279007643461227417e-01 -8.906251192092895508e-02 2.389010600745677948e-02 -1.090389862656593323e-01 -3.220601752400398254e-02 7.984281331300735474e-02 -1.092840284109115601e-01 -1.537945121526718140e-01 3.490462899208068848e-01 -1.201621368527412415e-01 -5.338006466627120972e-02 -1.185296755284070969e-02 1.237593591213226318e-01 6.106446310877799988e-02 2.527503073215484619e-01 -2.212728261947631836e-01 3.607574850320816040e-02 -3.392297774553298950e-02 -2.911526858806610107e-01 9.667337685823440552e-02 1.645245701074600220e-01 -2.930807471275329590e-01 -1.457258611917495728e-01 1.012849658727645874e-01 2.499437183141708374e-01 3.512713611125946045e-01 1.578331589698791504e-01 -1.106257140636444092e-01
3.087856471538543701e-01 1.374129578471183777e-02 -1.277131587266921997e-01 2.240383476018905640e-01 7.516989018768072128e-03 1.014952175319194794e-02 2.795121669769287109e-01 -1.672262847423553467e-01 -1.454175859689712524e-01 -5.857178941369056702e-02 -1.107105147093534470e-02 1.088382303714752197e-01 2.042754739522933960e-02 2.530187368392944336e-02 -2.091993987560272217e-01 -1.341695785522460938e-01 -1.619030386209487915e-01 -2.574773691594600677e-02 -9.596529603004455566e-02 -2.882816195487976074e-01 3.513422608375549316e-01 -1.092215534299612045e-02 -2.028330415487289429e-01 4.172543808817863464e-02 -1.577984541654586792e-01 -3.298387825489044189e-01 4.908373113721609116e-03 -3.071854412555694580e-01 -9.285009652376174927e-02 1.000488549470901489e-01 1.398021131753921509e-01 -2.836346030235290527e-01
2.763227820396423340e-01 7.779627293348312378e-02 -1.494550108909606934e-01 2.238512635231018066e-01 1.129359826445579529e-01 -1.495880037546157837e-01 9.588693082332611084e-02 -1.631234213709831238e-02 1.190520524978637695e-01 3.137510716915130615e-01 1.036710068583488464e-01 8.730023354291915894e-02 2.159107029438018799e-01 -1.613085567951202393e-01 -4.363665822893381119e-03 5.435965955257415771e-02 -3.593602776527404785e-01 1.606291681528091431e-01 -1.185539215803146362e-01 9.894470870494842529e-02 -1.500391215085983276e-02 -8.534637838602066040e-02 7.112777978181838989e-02 4.699043929576873779e-02 2.561123967170715332e-01 -1.186646707355976105e-02 2.448999583721160889e-01 7.287739776074886322e-03 -6.596268713474273682e-02 5.038939118385314941e-01 1.221111863851547241e-01 -3.826473280787467957e-02
3.288566470146179199e-01 3.006796538829803467e-01 -1.418892741203308105e-01 -5.877032876014709473e-02 -4.153732443228363991e-04 2.705765329301357269e-02 4.152679443359375000e-02 -1.732296794652938843e-01 -1.472968161106109619e-01 -2.283456325531005859e-01 2.641151547431945801e-01 -8.383113890886306763e-02 9.807483851909637451e-02 -1.978096365928649902e-01 -1.794454902410507202e-01 8.519709110260009766e-03 -4.044938087463378906e-01 2.121787220239639282e-01 1.620037406682968140e-01 -1.367613859474658966e-02 8.461774140596389771e-02 1.262734681367874146e-01 -1.140873506665229797e-01 -3.195595443248748779e-01 2.448993548750877380e-02 -3.268275856971740723e-01 -8.116045594215393066e-02 5.597226694226264954e-02 8.703098446130752563e-02 6.685856729745864868e-02 1.044958829879760742e-01 -1.854086108505725861e-02
1.846577972173690796e-01 -4.916496574878692627e-02 4.438227415084838867e-02 9.129091352224349976e-02 2.134861946105957031e-01 -9.364702552556991577e-02 -4.908160865306854248e-02 -1.204137876629829407e-01 -1.327830255031585693e-01 -7.771417498588562012e-02 2.162212580442428589e-01 1.072574630379676819e-01 4.029472172260284424e-02 -7.649211585521697998e-02 -6.415975838899612427e-02 -1.422624140977859497e-01 1.533146202564239502e-01 4.290072321891784668e-01 -4.637691192328929901e-03 -2.060414254665374756e-01 3.603797871619462967e-03 -2.494802884757518768e-02 1.322048753499984741e-01 -5.244879722595214844e-01 1.188752874732017517e-01 -1.648960262537002563e-01 -1.287397444248199463e-01 -1.730213761329650879e-01 1.115426793694496155e-01 1.897947639226913452e-01 -4.657648876309394836e-02 -2.940672934055328369e-01
1.536738872528076172e-01 1.989742517471313477e-01 5.065502598881721497e-02 1.538538932800292969e-01 -1.972966343164443970e-01 -1.178945377469062805e-01 1.213330700993537903e-01 3.106596879661083221e-02 -1.998076289892196655e-01 -3.343959897756576538e-02 2.946741282939910889e-01 2.117709070444107056e-02 3.815970718860626221e-01 -6.652651727199554443e-02 -2.672222256660461426e-01 -1.287348419427871704e-01 1.642121970653533936e-01 1.735012829303741455e-01 4.932292550802230835e-02 -1.491640210151672363e-01 8.940225839614868164e-02 4.324883967638015747e-02 -1.185562578029930592e-03 -2.774192988872528076e-01 1.311708986759185791e-01 -3.230860233306884766e-01 1.687813103199005127e-01 -5.877521634101867676e-02 -9.978550672531127930e-02 8.649422228336334229e-02 2.736717760562896729e-01 -2.474994212388992310e-01
1.930016130208969116e-01 2.651691436767578125e-01 -2.587697468698024750e-02 9.551010280847549438e-02 2.906194925308227539e-01 2.227458059787750244e-01 -1.924044936895370483e-01 3.932847082614898682e-02 1.762203574180603027e-01 3.328126156702637672e-03 -2.976729162037372589e-02 2.607002258300781250e-01 2.821670770645141602e-01 1.657890081405639648e-01 2.558405697345733643e-02 1.643069088459014893e-01 -1.914624124765396118e-01 2.354663312435150146e-01 8.798501640558242798e-02 -7.027591019868850708e-02 -4.100260511040687561e-02 2.908194959163665771e-01 2.513238787651062012e-01 -2.394633591175079346e-01 1.501992437988519669e-02 -2.335049808025360107e-01 1.042290627956390381e-01 -1.326375305652618408e-01 -1.705907471477985382e-02 2.104224413633346558e-01 1.860882341861724854e-01 3.716852888464927673e-02
4.589076042175292969e-01 -5.213255435228347778e-02 -2.245690375566482544e-01 1.356421262025833130e-01 1.385309696197509766e-01 -1.827749982476234436e-02 1.435271557420492172e-02 -1.610159128904342651e-01 6.225600838661193848e-02 9.994301199913024902e-02 5.007119849324226379e-03 2.034482061862945557e-01 1.896745264530181885e-01 -1.634837388992309570e-01 -2.545346021652221680e-01 3.173553943634033203e-02 -1.773013174533843994e-01 3.032719530165195465e-02 4.248642176389694214e-02 3.700427711009979248e-02 -1.324322223663330078e-01 -2.503094673156738281e-01 2.005443908274173737e-02 -1.224635243415832520e-01 2.302203923463821411e-01 -9.917780011892318726e-02 3.092435896396636963e-01 -6.069523841142654419e-02 1.130102127790451050e-01 4.218717515468597412e-01 -1.278554368764162064e-02 6.506751477718353271e-02
1.210744529962539673e-01 7.385704666376113892e-02 -1.604800820350646973e-01 2.355787009000778198e-01 7.807313650846481323e-02 1.965392678976058960e-01 2.192803621292114258e-01 -1.262571662664413452e-01 9.259881824254989624e-02 2.367352508008480072e-02 1.253664642572402954e-01 5.128901451826095581e-02 3.041485138237476349e-02 -1.753115504980087280e-01 -6.429477594792842865e-03 -3.912681341171264648e-01 -6.147912144660949707e-02 4.410017430782318115e-01 1.726511120796203613e-01 -1.376676708459854126e-01 2.841376699507236481e-02 1.214221417903900146e-01 1.950608752667903900e-02 -2.382486164569854736e-01 2.074189186096191406e-01 -1.869456171989440918e-01 -1.315829604864120483e-01 -1.526752859354019165e-01 1.983722150325775146e-01 2.253338843584060669e-01 2.041664719581604004e-01 8.655032515525817871e-02
1.766649186611175537e-01 -1.447321176528930664e-01 8.298804610967636108e-02 2.745308876037597656e-01 6.335163116455078125e-02 -1.201687976717948914e-01 -8.456146717071533203e-02 -2.873516380786895752e-01 4.455222934484481812e-02 1.668689027428627014e-02 1.623287647962570190e-01 9.539441019296646118e-02 2.129465341567993164e-01 2.859703032299876213e-03 1.149871498346328735e-01 2.060711979866027832e-01 2.386225014925003052e-02 9.377987682819366455e-02 -8.318894356489181519e-02 -4.030057489871978760e-01 1.117340289056301117e-02 -4.737279564142227173e-02 -2.040690779685974121e-01 -3.054568171501159668e-01 -2.404699474573135376e-01 5.759475752711296082e-02 -2.042514830827713013e-01 7.057431340217590332e-02 -8.984228596091270447e-03 3.880955576896667480e-01 -1.528239846229553223e-01 -1.440309584140777588e-01
3.458179533481597900e-01 1.708425395190715790e-02 2.077099867165088654e-02 1.858131289482116699e-01 1.210746988654136658e-01 -1.699425429105758667e-01 -7.716863416135311127e-03 -1.793928593397140503e-01 -1.072570160031318665e-01 6.175982579588890076e-02 -4.815728589892387390e-02 1.508973985910415649e-01 3.091247081756591797e-01 -1.347493529319763184e-01 2.939021214842796326e-03 1.501581221818923950e-01 6.225407123565673828e-02 3.337119221687316895e-01 -2.199645489454269409e-01 -2.554601132869720459e-01 1.859774738550186157e-01 4.706456512212753296e-02 -1.240901127457618713e-01 -2.455308288335800171e-02 -1.857751160860061646e-01 2.279157191514968872e-01 -1.397093981504440308e-01 -1.439736336469650269e-01 3.975374624133110046e-02 3.172867298126220703e-01 -2.465529441833496094e-01 1.458358168601989746e-01
2.392718493938446045e-01 2.256667315959930420e-01 5.798126012086868286e-02 -1.241606939584016800e-02 2.205870151519775391e-01 1.951340883970260620e-01 2.664691507816314697e-01 -2.835430502891540527e-01 -1.947270007804036140e-03 3.536158055067062378e-02 1.940486021339893341e-02 7.712365593761205673e-03 6.273876130580902100e-02 1.645925045013427734e-01 -8.755788952112197876e-02 -1.028410419821739197e-01 1.063882634043693542e-01 2.077011913061141968e-01 2.112507671117782593e-01 -8.498044312000274658e-02 1.853983998298645020e-01 2.446424514055252075e-01 1.564393378794193268e-02 -2.649623453617095947e-01 -8.490016683936119080e-03 -1.545136570930480957e-01 1.824740469455718994e-01 -1.229913234710693359e-01 -2.237204648554325104e-02 2.004046440124511719e-01 3.311755061149597168e-01 -3.248391151428222656e-01
3.185141682624816895e-01 -8.165213465690612793e-02 1.423769295215606689e-01 -8.402793109416961670e-02 1.103948205709457397e-01 4.171892628073692322e-02 -5.562467873096466064e-02 -4.146671295166015625e-01 8.841574192047119141e-02 -8.596765995025634766e-02 -6.695676594972610474e-02 6.054653972387313843e-02 3.934979438781738281e-01 2.201244533061981201e-01 -1.010167449712753296e-01 1.437662541866302490e-01 -2.188828289508819580e-01 3.207060396671295166e-01 1.797682940959930420e-01 -2.749024033546447754e-01 -1.822217851877212524e-01 2.909251861274242401e-02 -1.215019822120666504e-01 -1.847526282072067261e-01 5.620441585779190063e-02 7.707659155130386353e-02 9.690079838037490845e-02 -2.345379292964935303e-01 -1.405224110931158066e-02 3.375028446316719055e-02 -1.379385776817798615e-02 -3.784269839525222778e-02
2.825072705745697021e-01 4.022514224052429199e-01 4.576892033219337463e-02 -5.177310854196548462e-02 1.660393178462982178e-02 -4.571614414453506470e-02 4.707806929945945740e-02 -1.532946228981018066e-01 1.015607342123985291e-01 6.329037994146347046e-02 -1.927449852228164673e-01 -4.705053567886352539e-02 8.598195016384124756e-02 -8.214220404624938965e-02 1.439308673143386841e-01 -2.282743901014328003e-02 2.442106455564498901e-01 2.212280780076980591e-01 -5.659705772995948792e-02 -1.741853654384613037e-01 1.290442794561386108e-01 2.208274230360984802e-02 -2.113073021173477173e-01 -2.069797962903976440e-01 2.039065957069396973e-01 -2.080383896827697754e-01 -3.930830210447311401e-02 -2.140081375837326050e-01 1.266167610883712769e-01 4.778965413570404053e-01 -9.729684889316558838e-02 6.019007414579391479e-02
3.245950639247894287e-01 -5.290594417601823807e-03 2.130876034498214722e-01 -1.481623947620391846e-02 7.810937613248825073e-02 1.364977806806564331e-01 3.073208406567573547e-02 -1.262613981962203979e-01 1.953661739826202393e-01 1.501982659101486206e-01 1.086919233202934265e-01 3.456393480300903320e-01 3.165482282638549805e-01 9.758782386779785156e-02 -2.415029257535934448e-01 9.028248488903045654e-03 -1.037045270204544067e-01 3.460864424705505371e-01 1.344370841979980469e-01 -2.998600006103515625e-01 2.096867263317108154e-01 2.808501943945884705e-02 1.466291695833206177e-01 -1.419156938791275024e-01 6.343644857406616211e-02 -7.599648833274841309e-02 2.305465340614318848e-01 -1.926808208227157593e-01 -5.143623799085617065e-02 2.637287043035030365e-02 1.372050791978836060e-01 -8.065976202487945557e-03
3.367452323436737061e-01 1.170545667409896851e-01 2.023052424192428589e-02 1.440536417067050934e-02 1.646760404109954834e-01 8.412949740886688232e-02 2.011252343654632568e-01 -4.199836552143096924e-01 4.522259533405303955e-02 -1.334049180150032043e-02 -9.394057095050811768e-02 7.661969959735870361e-02 4.217235147953033447e-01 -5.463160946965217590e-02 5.087643861770629883e-02 9.958533942699432373e-02 -1.405370328575372696e-02 2.506602406501770020e-01 4.086329415440559387e-02 -2.206498011946678162e-02 -1.384523808956146240e-01 1.620565205812454224e-01 1.661139875650405884e-01 -3.140574395656585693e-01 -2.632613182067871094e-01 -4.862991627305746078e-03 2.232279032468795776e-01 -2.031375765800476074e-01 1.369398832321166992e-02 -7.672498375177383423e-02 1.939559355378150940e-02 8.528099954128265381e-02
1.473000198602676392e-01 2.410069108009338379e-01 2.159239798784255981e-01 -1.890055462718009949e-02 1.162635609507560730e-01 2.293324768543243408e-01 1.393525749444961548e-01 -1.959583908319473267e-01 2.527872323989868164e-01 -6.583362817764282227e-02 -4.537947848439216614e-02 1.880512833595275879e-01 1.130839660763740540e-01 7.889220863580703735e-02 6.547241006046533585e-03 2.484836280345916748e-01 -6.395652890205383301e-02 2.830199599266052246e-01 8.872845768928527832e-02 1.462657451629638672e-01 -1.177752986550331116e-01 2.096485495567321777e-01 -2.414365299046039581e-02 -2.440321259200572968e-02 -8.801154047250747681e-02 -2.754718363285064697e-01 2.000948935747146606e-01 2.556124515831470490e-02 -4.026847705245018005e-02 2.451406568288803101e-01 4.103594124317169189e-01 -1.896314918994903564e-01
9.822263568639755249e-02 1.371904164552688599e-01 -4.698704555630683899e-02 -1.208420097827911377e-01 9.308975934982299805e-02 8.554744720458984375e-02 1.488002687692642212e-01 -2.387316226959228516e-01 -2.795850634574890137e-01 -1.112347245216369629e-01 2.571392655372619629e-01 -1.574386805295944214e-01 4.464173018932342529e-01 1.392780989408493042e-02 -7.821118831634521484e-02 -3.094876110553741455e-01 -4.527849704027175903e-02 1.047553494572639465e-01 1.371503025293350220e-01 -8.885416202247142792e-03 5.452536419034004211e-02 -5.284208804368972778e-03 -3.486788645386695862e-02 -2.430018782615661621e-01 9.166224300861358643e-02 -2.792872488498687744e-01 2.169351093471050262e-02 1.747410893440246582e-01 -6.102289631962776184e-02 2.117489278316497803e-01 2.709829211235046387e-01 -2.054027765989303589e-01
4.232183396816253662e-01 2.663578391075134277e-01 -5.550613254308700562e-02 1.247169598937034607e-01 -1.919838972389698029e-02 -8.028818666934967041e-02 4.639719799160957336e-02 -2.809243649244308472e-02 6.672825664281845093e-02 7.216287404298782349e-02 -7.583838701248168945e-02 -1.885995268821716309e-01 1.505546867847442627e-01 -5.398727953433990479e-02 4.095920547842979431e-02 1.294565051794052124e-01 1.175043508410453796e-01 4.252842068672180176e-01 2.818847596645355225e-01 -9.910193085670471191e-02 6.582325696945190430e-02 -4.036349803209304810e-02 -2.482689172029495239e-01 -6.410484015941619873e-02 -8.051326125860214233e-02 -1.647158414125442505e-01 1.912434957921504974e-02 -1.088314205408096313e-01 1.807706654071807861e-01 2.975503504276275635e-01 1.332469135522842407e-01 2.934159934520721436e-01
2.004027962684631348e-01 1.095795780420303345e-01 -2.926163561642169952e-02 1.456033140420913696e-01 2.000034898519515991e-01 2.820030152797698975e-01 1.375120580196380615e-01 -1.102278828620910645e-01 -7.304447889328002930e-02 2.748865187168121338e-01 5.961083993315696716e-02 3.973590135574340820e-01 4.257156550884246826e-01 -2.489616628736257553e-03 -2.412412017583847046e-01 5.445023626089096069e-02 -8.934503048658370972e-02 1.482716351747512817e-01 1.124467775225639343e-01 -1.392733901739120483e-01 1.720146685838699341e-01 1.078697219491004944e-01 7.041697204113006592e-02 -2.282496243715286255e-01 -1.550845354795455933e-01 -9.158906340599060059e-02 1.870990842580795288e-01 -8.456583321094512939e-02 6.572385784238576889e-03 -1.057180576026439667e-02 -7.418794929981231689e-02 2.233693748712539673e-01
8.950689435005187988e-02 8.640826493501663208e-02 6.464961171150207520e-02 4.083457589149475098e-02 -1.262412518262863159e-01 -5.668990314006805420e-02 1.080811303108930588e-02 -5.115028023719787598e-01 1.558492779731750488e-01 7.772082090377807617e-02 3.585147857666015625e-02 9.262381494045257568e-02 1.527702510356903076e-01 -1.453679800033569336e-01 -1.836420446634292603e-01 1.586189121007919312e-01 -2.037530839443206787e-01 2.531348168849945068e-01 1.437717974185943604e-01 -5.848809145390987396e-03 -1.682500094175338745e-01 1.819371618330478668e-02 -5.574934184551239014e-02 -3.881679773330688477e-01 -2.628917247056961060e-02 -2.990029156208038330e-01 2.377443015575408936e-01 1.687763035297393799e-01 1.908027976751327515e-01 -1.664692163467407227e-02 -1.435669809579849243e-01 -1.144948601722717285e-01
2.637285888195037842e-01 2.280128449201583862e-01 6.479103118181228638e-02 3.918352723121643066e-01 -1.857755519449710846e-02 9.942341595888137817e-02 6.255998462438583374e-02 -3.093646168708801270e-01 8.811970800161361694e-02 3.863690793514251709e-01 7.846994698047637939e-02 2.933805808424949646e-02 5.781023949384689331e-02 -3.569580614566802979e-01 -9.581961482763290405e-02 -9.278482943773269653e-02 -1.795382350683212280e-01 -1.968911476433277130e-02 -5.649562925100326538e-02 1.021518930792808533e-01 1.087640412151813507e-02 -1.238574236631393433e-01 -4.693115595728158951e-03 -2.490033060312271118e-01 1.141901314258575439e-01 -1.942040920257568359e-01 1.784364432096481323e-01 -4.347043856978416443e-02 -3.989978134632110596e-02 8.360318094491958618e-02 -1.749085187911987305e-01 -2.255387902259826660e-01
1.474782675504684448e-01 -1.984532922506332397e-01 2.987145073711872101e-02 1.895151585340499878e-01 4.562133923172950745e-02 -2.358581684529781342e-02 1.620961725711822510e-01 -1.596926748752593994e-01 1.230619475245475769e-01 -1.677714586257934570e-01 -2.212929874658584595e-01 1.223745420575141907e-01 3.488735556602478027e-01 2.166798859834671021e-01 -8.946926891803741455e-02 -4.763557389378547668e-02 -1.314858645200729370e-01 8.530940115451812744e-02 1.457276195287704468e-01 1.511571407318115234e-01 3.050162494182586670e-01 3.341152667999267578e-01 -2.321838438510894775e-01 -3.205827176570892334e-01 -2.024585381150245667e-02 -1.649989038705825806e-01 3.231830894947052002e-02 -2.440547645092010498e-01 -1.589616201817989349e-02 1.339683830738067627e-01 2.888577803969383240e-02 -1.555347591638565063e-01
9.700117260217666626e-02 -9.450948983430862427e-02 3.092950880527496338e-01 4.828812927007675171e-02 1.046924814581871033e-01 -5.951011925935745239e-02 -1.439492255449295044e-01 -7.364884018898010254e-02 1.570180952548980713e-01 1.453159898519515991e-01 2.398819327354431152e-01 9.525187313556671143e-02 4.549759626388549805e-01 1.671210974454879761e-01 -4.024093970656394958e-02 -1.307052969932556152e-01 -1.637494713068008423e-01 1.901630759239196777e-01 6.383825838565826416e-02 -3.496651649475097656e-01 1.977519840002059937e-01 1.048034876585006714e-01 6.915950030088424683e-02 -1.560870651155710220e-02 -1.037466675043106079e-01 -4.964359570294618607e-03 2.201625406742095947e-01 -3.574898242950439453e-01 1.353345997631549835e-02 1.936408877372741699e-01 5.809445679187774658e-02 6.667724996805191040e-02
4.321909323334693909e-02 -4.089600220322608948e-02 -6.962253898382186890e-02 1.954076588153839111e-01 -1.448666602373123169e-01 3.203733265399932861e-01 8.689267933368682861e-02 -3.807503283023834229e-01 1.029758974909782410e-01 1.024416834115982056e-01 1.523601263761520386e-01 8.368126302957534790e-02 3.030053377151489258e-01 -7.155012805014848709e-03 -2.295804172754287720e-01 1.318567097187042236e-01 -1.753929555416107178e-01 1.060524061322212219e-01 2.081416547298431396e-02 -2.210494726896286011e-01 3.329393267631530762e-02 1.770694553852081299e-01 1.828654259443283081e-01 -3.924063742160797119e-01 1.958491951227188110e-01 1.449480094015598297e-02 -1.776276528835296631e-01 -1.034073308110237122e-01 -1.515897829085588455e-02 2.552677989006042480e-01 -7.968513667583465576e-02 1.633797027170658112e-02
2.968066632747650146e-01 2.049451619386672974e-01 1.790415644645690918e-01 9.721715003252029419e-02 3.107414841651916504e-01 1.731536686420440674e-01 7.633969932794570923e-02 -1.751850843429565430e-01 -7.652717828750610352e-02 1.393308788537979126e-01 2.525033243000507355e-02 -3.987723961472511292e-02 1.559780836105346680e-01 2.916885316371917725e-01 -2.555412054061889648e-01 -8.995083160698413849e-03 2.844189666211605072e-02 3.222440481185913086e-01 4.966860637068748474e-02 -2.279774695634841919e-01 3.825202211737632751e-02 6.754957884550094604e-02 1.585371047258377075e-01 -1.097972616553306580e-01 9.084013104438781738e-02 -4.755483940243721008e-02 1.469510346651077271e-01 -1.395850032567977905e-01 1.207867078483104706e-02 1.889012902975082397e-01 -3.445211797952651978e-02 -4.148860871791839600e-01
1.713817715644836426e-01 -1.280643641948699951e-01 -1.996826939284801483e-02 -4.075386747717857361e-02 -1.294862926006317139e-01 -5.246943980455398560e-02 2.996819615364074707e-01 3.506970591843128204e-03 1.555415093898773193e-01 2.069927155971527100e-01 5.459824204444885254e-02 -6.806750595569610596e-02 4.283172488212585449e-01 1.195503994822502136e-01 1.124104782938957214e-01 -5.609138309955596924e-02 -1.483731716871261597e-01 2.704833745956420898e-01 -4.239914566278457642e-02 3.210300952196121216e-02 6.036377698183059692e-02 3.338381415233016014e-03 -8.007565140724182129e-02 -1.730502098798751831e-01 5.966285616159439087e-02 -1.096964851021766663e-01 8.150888234376907349e-02 2.235055118799209595e-01 1.321092396974563599e-01 5.605006814002990723e-01 3.834456577897071838e-02 1.065369248390197754e-01
2.312938123941421509e-01 6.522417068481445312e-02 1.870412528514862061e-01 -1.129133179783821106e-01 -1.940403319895267487e-02 5.527542904019355774e-02 -3.979168366640806198e-03 -4.875910282135009766e-01 -2.349350973963737488e-02 6.326122209429740906e-03 1.833097785711288452e-01 -4.564278642646968365e-04 3.744460642337799072e-01 1.429230272769927979e-01 -1.218614801764488220e-01 8.565514348447322845e-03 -1.508433967828750610e-01 1.112530753016471863e-01 1.144847199320793152e-01 -1.335406899452209473e-01 -3.390154540538787842e-01 1.560117751359939575e-01 -2.222815603017807007e-01 -2.473680227994918823e-01 -9.646751731634140015e-02 1.529889404773712158e-01 1.577052325010299683e-01 -2.099154591560363770e-01 3.963174298405647278e-02 1.009731441736221313e-01 9.920320659875869751e-02 -6.611064076423645020e-02
4.207531511783599854e-01 3.073776960372924805e-01 4.318808391690254211e-02 -7.081010192632675171e-02 -1.114032566547393799e-01 -9.664036333560943604e-02 -5.704750493168830872e-02 -3.105343878269195557e-01 -1.878439038991928101e-01 -4.908368363976478577e-02 1.475184410810470581e-01 4.727031290531158447e-02 1.825292259454727173e-01 -2.899693846702575684e-01 -2.066103816032409668e-01 -1.293724179267883301e-01 1.279898136854171753e-01 8.539735525846481323e-02 3.365820646286010742e-02 -6.896051019430160522e-02 -3.430637344717979431e-02 -6.356057524681091309e-02 -2.443777322769165039e-01 -1.249439567327499390e-01 5.543561279773712158e-02 -3.912254273891448975e-01 -1.103908792138099670e-01 7.936181873083114624e-02 -7.155458629131317139e-02 1.678049266338348389e-01 2.083155363798141479e-01 -1.599579304456710815e-02
1.336282044649124146e-01 2.082882374525070190e-01 1.237379387021064758e-01 -6.150064244866371155e-02 -2.161189019680023193e-01 3.303581774234771729e-01 2.999703213572502136e-02 -1.747210025787353516e-01 1.874020695686340332e-01 -7.158789783716201782e-02 -3.821334242820739746e-02 5.425338074564933777e-02 4.655336141586303711e-01 8.328258991241455078e-02 1.467867195606231689e-01 -3.370029479265213013e-02 -1.076365187764167786e-01 2.685788460075855255e-02 5.745309591293334961e-02 -3.438071161508560181e-02 1.545074880123138428e-01 2.611877024173736572e-01 -1.960546374320983887e-01 -3.169693052768707275e-01 -2.343653887510299683e-02 -3.382717072963714600e-01 1.916236430406570435e-01 -2.815132029354572296e-02 1.356360130012035370e-02 1.739852130413055420e-01 8.452025800943374634e-02 5.942524224519729614e-02
2.724451124668121338e-01 -1.522546410560607910e-01 1.672406643629074097e-01 1.800320595502853394e-01 1.655154526233673096e-01 -5.245796637609601021e-04 8.360717445611953735e-02 -2.147717028856277466e-01 2.493654377758502960e-02 -9.223631024360656738e-02 -1.885766088962554932e-01 3.392225503921508789e-01 1.134257689118385315e-01 -1.991083845496177673e-03 -1.340707540512084961e-01 -1.896155476570129395e-01 -1.191819608211517334e-01 3.743826448917388916e-01 -1.783855110406875610e-01 2.703688340261578560e-03 -1.902348399162292480e-01 4.121303558349609375e-02 -1.672278642654418945e-01 6.635764241218566895e-02 -6.125572323799133301e-02 -2.775979787111282349e-02 -3.438511788845062256e-01 -1.378847807645797729e-01 1.164467446506023407e-02 3.595029115676879883e-01 4.704520478844642639e-02 -7.297874987125396729e-02
6.853288412094116211e-02 1.340800970792770386e-01 8.915887027978897095e-02 1.370644010603427887e-02 -1.616784334182739258e-01 1.566441357135772705e-01 -1.557139903306961060e-01 -5.315288901329040527e-01 -4.011251404881477356e-02 1.339218914508819580e-01 -1.976601220667362213e-02 2.762323915958404541e-01 2.266021817922592163e-01 -1.038634628057479858e-01 -3.829482495784759521e-01 1.298421919345855713e-01 1.241858005523681641e-01 4.696427285671234131e-02 1.071334183216094971e-01 -2.265251278877258301e-01 -8.178759366273880005e-03 9.186024777591228485e-03 -4.821589589118957520e-02 -1.523522883653640747e-01 -1.339339166879653931e-01 -2.399859279394149780e-01 1.606081277132034302e-01 -2.127915620803833008e-01 4.174242913722991943e-02 1.458152532577514648e-01 -9.571571648120880127e-02 -7.056266069412231445e-02
2.467138879001140594e-02 -9.197953343391418457e-02 -7.552153430879116058e-03 2.122737653553485870e-02 2.251759618520736694e-01 -2.047441005706787109e-01 3.855196014046669006e-02 -1.549549698829650879e-01 2.013977766036987305e-01 2.717922925949096680e-01 8.927245438098907471e-02 1.266590058803558350e-01 3.919484019279479980e-01 -2.056463509798049927e-01 -1.385878920555114746e-01 -2.612462341785430908e-01 -9.143201261758804321e-02 2.828070223331451416e-01 3.211517259478569031e-02 -2.995219826698303223e-01 1.485844552516937256e-01 1.216906756162643433e-01 1.025179997086524963e-01 -6.500181555747985840e-02 -3.018641173839569092e-01 -6.782363355159759521e-02 2.025695443153381348e-01 -1.662930846214294434e-01 -1.551208943128585815e-01 5.894171446561813354e-02 -3.237741440534591675e-02 -1.636680513620376587e-01
2.047842442989349365e-01 1.320299655199050903e-01 3.245554864406585693e-01 2.677463740110397339e-02 2.793784141540527344e-01 -1.872253976762294769e-02 1.438175141811370850e-01 -3.972565829753875732e-01 -3.446789830923080444e-02 -2.400687038898468018e-01 2.195893321186304092e-03 1.750168353319168091e-01 4.315202534198760986e-01 3.626411408185958862e-02 -4.088189452886581421e-03 1.118993163108825684e-01 -1.382853835821151733e-01 8.892013877630233765e-02 -5.793935433030128479e-02 -9.090448170900344849e-02 -4.152260348200798035e-02 2.115937881171703339e-03 -3.447289392352104187e-02 -2.123253643512725830e-01 -3.460099399089813232e-01 -1.142271384596824646e-01 1.048091426491737366e-02 -2.137113958597183228e-01 1.324919909238815308e-01 6.750765722244977951e-03 1.845486648380756378e-02 7.082910835742950439e-02
2.381035238504409790e-01 2.624379992485046387e-01 -7.482618093490600586e-02 7.999636232852935791e-02 3.020606040954589844e-01 -2.223279476165771484e-01 -5.507437977939844131e-03 -3.498756587505340576e-01 3.132184594869613647e-02 -9.075172245502471924e-02 5.108863487839698792e-02 2.592602968215942383e-01 2.404019236564636230e-01 -1.324625164270401001e-01 -2.749828621745109558e-02 2.668857574462890625e-01 -3.114345297217369080e-02 2.223011255264282227e-01 -9.207357466220855713e-02 2.843624213710427284e-03 7.691500335931777954e-02 1.567568629980087280e-01 -3.630065917968750000e-01 -1.807579249143600464e-01 -1.647141762077808380e-02 -3.016946315765380859e-01 -1.534560769796371460e-01 -1.547106727957725525e-02 -2.471484057605266571e-02 -2.758465148508548737e-02 -3.282437473535537720e-02 -4.021273553371429443e-02
1.577984094619750977e-01 4.461539983749389648e-01 2.132212072610855103e-01 1.007884666323661804e-01 2.108245342969894409e-01 -5.412915721535682678e-02 -1.149970069527626038e-01 -3.042792975902557373e-01 -9.376084804534912109e-02 -1.683246046304702759e-01 -9.915620833635330200e-02 3.815830871462821960e-02 7.818596810102462769e-02 4.303134046494960785e-03 -6.926532089710235596e-02 1.226264983415603638e-01 -3.445991873741149902e-01 2.157939672470092773e-01 -4.251037538051605225e-02 -8.776463568210601807e-02 3.305773138999938965e-01 1.260122507810592651e-01 -6.901858747005462646e-02 -1.227821558713912964e-01 -8.068118244409561157e-02 -3.177048861980438232e-01 -1.993611454963684082e-01 -2.680422924458980560e-02 7.039223797619342804e-03 1.309164017438888550e-01 1.496001053601503372e-02 -8.781894296407699585e-02
-1.593345217406749725e-02 2.384806610643863678e-02 1.644582720473408699e-03 3.787606656551361084e-01 -7.752520591020584106e-02 -1.573265045881271362e-01 -1.260132342576980591e-01 -2.398455739021301270e-01 8.083849400281906128e-02 -1.820246502757072449e-02 3.285915255546569824e-01 -2.143430896103382111e-02 1.654629260301589966e-01 6.625413894653320312e-02 -2.197260558605194092e-01 2.010412067174911499e-01 -2.525002062320709229e-01 -4.220400750637054443e-02 1.045981198549270630e-01 -3.927442431449890137e-01 -3.099775873124599457e-02 1.528900563716888428e-01 1.484909951686859131e-01 -1.504856348037719727e-01 -1.495257318019866943e-01 -5.582423135638237000e-02 -4.917939752340316772e-02 -8.450610935688018799e-02 -3.096342086791992188e-02 4.003860056400299072e-01 -3.868125006556510925e-02 1.350161582231521606e-01
3.282425105571746826e-01 1.416378617286682129e-01 -9.018388390541076660e-02 6.750201433897018433e-02 1.049895212054252625e-01 -2.604738771915435791e-01 1.939357817173004150e-01 -3.238690197467803955e-01 -4.745572432875633240e-02 1.375403404235839844e-01 -4.205238819122314453e-02 -2.247192710638046265e-01 3.868088126182556152e-01 5.467403307557106018e-02 -5.014093965291976929e-02 1.237028930336236954e-02 2.638177201151847839e-02 5.312752723693847656e-02 -9.194964915513992310e-02 -2.027367651462554932e-01 9.487644582986831665e-02 4.666583240032196045e-02 -1.505442857742309570e-01 3.363204002380371094e-02 9.547121822834014893e-02 -3.869645297527313232e-01 -6.419587880373001099e-02 -1.162213236093521118e-01 -2.013044431805610657e-02 3.319841623306274414e-01 1.387365609407424927e-01 1.225551664829254150e-01
1.650298684835433960e-01 1.560044288635253906e-01 -1.845516115427017212e-01 2.059846967458724976e-01 1.317267119884490967e-01 -6.014153733849525452e-02 1.218592077493667603e-01 5.653681978583335876e-02 1.127396449446678162e-01 -7.359863817691802979e-02 1.048769056797027588e-01 -7.661478593945503235e-03 1.992014609277248383e-02 -1.082677766680717468e-01 -9.296009689569473267e-02 -2.481220290064811707e-02 -4.288350697606801987e-03 4.335869848728179932e-01 1.983754783868789673e-01 -2.517947554588317871e-01 2.030180543661117554e-01 9.278757125139236450e-02 -8.705920726060867310e-02 6.482413411140441895e-02 1.249008178710937500e-01 -2.531937658786773682e-01 2.491827905178070068e-01 1.378300786018371582e-01 1.794055253267288208e-01 4.576112329959869385e-01 1.607545912265777588e-01 4.187214747071266174e-02
5.110590904951095581e-02 1.719819754362106323e-01 1.238618344068527222e-01 9.346987120807170868e-03 4.347749799489974976e-02 1.374147981405258179e-01 -4.398679826408624649e-03 -3.507082760334014893e-01 -2.858880534768104553e-02 7.539319992065429688e-02 1.350557357072830200e-01 1.372295916080474854e-01 4.176929593086242676e-01 1.948361694812774658e-01 7.193178683519363403e-02 9.686471521854400635e-02 -1.300398558378219604e-01 5.079761520028114319e-02 -5.486756190657615662e-02 1.286996304988861084e-01 8.004446327686309814e-02 1.979335546493530273e-01 -1.122661381959915161e-01 -4.888640642166137695e-01 -5.694008432328701019e-03 -1.675169318914413452e-01 3.127496838569641113e-01 -1.452662944793701172e-01 -5.577800050377845764e-02 1.243462562561035156e-01 1.884335130453109741e-01 2.651152014732360840e-02
2.799786925315856934e-01 6.773447245359420776e-02 -9.666880220174789429e-02 2.602645158767700195e-01 -9.599448181688785553e-03 -4.651201143860816956e-02 5.272903665900230408e-02 -9.848067164421081543e-02 2.295033633708953857e-01 5.768659710884094238e-02 -1.129390150308609009e-01 2.132919058203697205e-02 2.514899671077728271e-01 4.088223353028297424e-02 -2.314184010028839111e-01 -1.471923291683197021e-01 -2.547962963581085205e-01 2.053301632404327393e-01 -2.657760307192802429e-02 4.962797835469245911e-02 -7.259018719196319580e-02 -2.207053005695343018e-01 -7.785739749670028687e-02 9.051062166690826416e-02 2.547680735588073730e-01 -7.021977752447128296e-02 2.427133619785308838e-01 -1.066786888986825943e-02 1.243203505873680115e-01 5.348452329635620117e-01 6.544514745473861694e-02 -5.210257321596145630e-02
2.606742680072784424e-01 1.361743807792663574e-01 1.783092170953750610e-01 1.461291015148162842e-01 2.111970931291580200e-01 -1.317353099584579468e-01 4.464534670114517212e-02 -1.891573965549468994e-01 -2.674801349639892578e-01 2.215910255908966064e-01 -9.913998097181320190e-02 -2.176328450441360474e-01 -1.166411489248275757e-02 -3.353868052363395691e-02 -1.655230075120925903e-01 -1.517730206251144409e-02 -2.945499718189239502e-01 2.463601231575012207e-01 -8.229909092187881470e-02 1.966630965471267700e-01 -9.257098287343978882e-02 1.080106943845748901e-01 1.958531737327575684e-01 -3.556621670722961426e-01 -9.910064935684204102e-02 -2.021254599094390869e-01 1.865582317113876343e-01 2.025879546999931335e-02 -1.923208981752395630e-01 1.139990612864494324e-01 -1.473098099231719971e-01 1.353878378868103027e-01
2.568644881248474121e-01 5.817624181509017944e-02 5.835443362593650818e-02 4.747906625270843506e-01 2.789379283785820007e-02 1.348080784082412720e-01 4.697230830788612366e-02 -1.519038528203964233e-01 -2.214757502079010010e-01 1.003677956759929657e-02 -1.425595730543136597e-01 1.273963302373886108e-01 1.227870360016822815e-01 1.750420331954956055e-01 -9.755969047546386719e-02 -9.858748316764831543e-02 2.176800370216369629e-02 2.690451964735984802e-02 -1.699744313955307007e-01 -4.423361644148826599e-02 3.216550871729850769e-02 1.709184348583221436e-01 -2.539293169975280762e-01 -4.474088549613952637e-01 -2.729917764663696289e-01 7.326419651508331299e-02 -7.380278408527374268e-02 -8.268889039754867554e-02 -1.335794925689697266e-01 1.583414524793624878e-01 1.788419932126998901e-01 1.135272458195686340e-01
3.088299334049224854e-01 1.261604726314544678e-01 2.113389521837234497e-01 -7.728238403797149658e-02 1.279745697975158691e-01 -2.918001823127269745e-02 -2.357767075300216675e-01 -2.774245142936706543e-01 2.502655982971191406e-02 -6.116952747106552124e-02 -1.716780960559844971e-01 4.302452504634857178e-02 2.555363178253173828e-01 -2.158944159746170044e-01 -1.909961849451065063e-01 -2.386022806167602539e-01 3.022988513112068176e-02 -1.628700941801071167e-01 1.039776019752025604e-03 -2.673451304435729980e-01 2.144298255443572998e-01 2.290336489677429199e-01 -1.367983524687588215e-03 -9.790077060461044312e-02 -9.888455271720886230e-02 1.058236416429281235e-02 9.413058310747146606e-02 -1.275572478771209717e-01 -2.623392045497894287e-01 3.128598034381866455e-01 -1.721832752227783203e-01 -9.468290954828262329e-02
4.377369880676269531e-01 -1.829485408961772919e-02 -6.475313007831573486e-02 1.037288755178451538e-01 9.726416319608688354e-02 -1.343581974506378174e-01 1.879023164510726929e-01 -1.232888326048851013e-01 -9.130898863077163696e-02 -4.272065684199333191e-02 1.417498439550399780e-01 -3.109908401966094971e-01 5.547109991312026978e-02 -3.253630995750427246e-01 -1.338144987821578979e-01 1.287585198879241943e-01 6.193860992789268494e-02 3.432303294539451599e-02 -4.144132509827613831e-02 -1.440038233995437622e-01 2.176548242568969727e-01 1.546737272292375565e-02 -9.778483957052230835e-02 -1.892202794551849365e-01 -1.054048314690589905e-01 -1.419107615947723389e-01 -1.692466437816619873e-02 -2.554503083229064941e-01 -1.821104139089584351e-01 4.121608436107635498e-01 -8.275175094604492188e-02 -1.325084567070007324e-01
2.243889272212982178e-01 8.814123272895812988e-02 4.209130629897117615e-02 5.860784649848937988e-02 2.406098842620849609e-01 -1.073667183518409729e-01 2.117356657981872559e-01 -1.764759570360183716e-01 -2.304993420839309692e-01 2.074250578880310059e-01 1.610603742301464081e-02 -2.005163282155990601e-01 3.112927377223968506e-01 1.351767219603061676e-02 2.391464635729789734e-02 8.388517796993255615e-02 1.489707678556442261e-01 1.168481260538101196e-01 -9.208294749259948730e-02 -1.374357789754867554e-01 1.451273411512374878e-01 4.814538359642028809e-02 -8.036065846681594849e-02 -1.967170685529708862e-01 -1.323502697050571442e-02 -3.506330549716949463e-01 3.864706028252840042e-03 -3.189727663993835449e-01 1.736790090799331665e-01 3.259120285511016846e-01 3.134188055992126465e-02 2.365799397230148315e-01
1.085565835237503052e-01 3.046928942203521729e-01 -5.403455812484025955e-03 4.501477256417274475e-02 2.173922955989837646e-01 2.001898735761642456e-01 1.326136738061904907e-01 -2.690761983394622803e-01 5.894790589809417725e-02 2.159451879560947418e-02 -1.182097122073173523e-01 1.676638573408126831e-01 1.385225504636764526e-01 -1.986868213862180710e-03 1.812922209501266479e-02 1.978549212217330933e-01 -2.144872397184371948e-01 3.127047792077064514e-02 5.557023733854293823e-02 -3.920473158359527588e-01 2.083367854356765747e-01 2.010626494884490967e-01 -2.939788997173309326e-02 -1.866544783115386963e-01 -4.024680554866790771e-01 -9.526735544204711914e-02 -2.112275958061218262e-01 1.954409526661038399e-03 1.782504841685295105e-02 2.657625973224639893e-01 -3.387502953410148621e-02 1.504619419574737549e-02
7.496157288551330566e-02 1.064141243696212769e-01 5.936121195554733276e-02 -4.049981385469436646e-02 1.699183136224746704e-01 -2.605680823326110840e-01 1.656597852706909180e-02 -1.689190603792667389e-02 1.202306747436523438e-01 1.496422886848449707e-01 1.735513508319854736e-01 1.211938634514808655e-01 4.623512327671051025e-01 -3.802969306707382202e-02 -8.648429065942764282e-02 -2.326304614543914795e-01 -1.259429603815078735e-01 2.416883558034896851e-01 1.144903432577848434e-02 -3.017595410346984863e-01 -9.578393772244453430e-03 -2.912990003824234009e-02 2.474473118782043457e-01 5.254459753632545471e-02 -1.261485219001770020e-01 -1.062470749020576477e-01 1.952804774045944214e-01 -2.794444561004638672e-01 -1.280041337013244629e-01 2.268235236406326294e-01 -7.285363227128982544e-02 -2.741057276725769043e-01
2.752427160739898682e-01 2.845970392227172852e-01 -2.331214770674705505e-02 5.682260915637016296e-02 4.285488103050738573e-04 8.134695887565612793e-02 -1.350047290325164795e-01 -2.097477465867996216e-01 -9.822560846805572510e-02 -1.838728636503219604e-01 2.912409305572509766e-01 -1.244429945945739746e-01 2.374636679887771606e-01 -9.112521260976791382e-02 -6.328095495700836182e-02 -1.091480627655982971e-01 -3.435433804988861084e-01 1.536116003990173340e-01 4.317110404372215271e-02 -1.071955114603042603e-01 -1.275504678487777710e-01 5.881667137145996094e-03 -1.759290345944464207e-03 -2.668154239654541016e-01 4.374342411756515503e-02 -4.179746210575103760e-01 -4.881538450717926025e-02 1.836925148963928223e-01 -1.302899885922670364e-02 6.575112044811248779e-02 2.940561175346374512e-01 -9.262843988835811615e-03
5.760928988456726074e-02 2.717047333717346191e-01 2.298575341701507568e-01 1.634767204523086548e-01 1.228079944849014282e-01 5.601337552070617676e-02 -1.122618000954389572e-02 -3.743242621421813965e-01 3.631481435149908066e-03 3.396601974964141846e-01 -2.108271569013595581e-01 2.736541628837585449e-01 -4.270987957715988159e-02 -1.739827245473861694e-01 -6.718374788761138916e-02 2.958835847675800323e-02 -3.337589651346206665e-02 1.694043725728988647e-01 1.266650259494781494e-01 -6.900504976511001587e-02 3.232590109109878540e-02 -3.432844877243041992e-01 9.451741725206375122e-02 -3.366212248802185059e-01 2.982912026345729828e-02 -1.353976577520370483e-01 3.105582855641841888e-02 8.573258668184280396e-02 -1.414407044649124146e-01 2.438515573740005493e-01 -8.616485446691513062e-02 -8.031202107667922974e-02
2.533347010612487793e-01 6.950877606868743896e-02 -5.209266394376754761e-02 1.535184681415557861e-02 -3.976696357131004333e-02 -1.350799202919006348e-01 1.110009402036666870e-01 -5.695164203643798828e-02 2.125004231929779053e-01 2.989964783191680908e-01 -2.158231139183044434e-01 -1.163264065980911255e-01 2.513595223426818848e-01 8.098548650741577148e-02 -1.459280997514724731e-01 1.613888703286647797e-02 -3.201065659523010254e-01 1.216635629534721375e-01 2.310166209936141968e-01 -5.770613625645637512e-02 -6.431578099727630615e-02 2.662677690386772156e-02 3.862562007270753384e-04 -1.078225225210189819e-01 1.027532964944839478e-01 -9.606233239173889160e-02 3.430280685424804688e-01 1.797826588153839111e-02 -5.286108329892158508e-02 4.677950739860534668e-01 8.290898799896240234e-02 2.235337793827056885e-01
-1.318227350711822510e-01 1.190437003970146179e-01 1.016264408826828003e-01 6.412529200315475464e-02 1.358662396669387817e-01 8.460456132888793945e-02 1.181062534451484680e-01 -1.878218799829483032e-01 -1.437102854251861572e-01 9.282289445400238037e-02 -3.151514530181884766e-01 2.085189670324325562e-01 1.722080856561660767e-01 1.851262897253036499e-01 -6.872200220823287964e-02 1.840472668409347534e-01 6.218894571065902710e-02 2.641707062721252441e-01 8.824721723794937134e-02 -8.784887939691543579e-02 1.911917477846145630e-01 -2.170844674110412598e-01 6.354757398366928101e-02 -2.436615228652954102e-01 -1.025413200259208679e-01 -1.439762711524963379e-01 1.957866251468658447e-01 -1.441750675439834595e-01 -2.178516387939453125e-01 4.782447516918182373e-01 -4.226806014776229858e-02 -5.028594168834388256e-04
2.891707420349121094e-01 -1.346657983958721161e-02 -2.297483235597610474e-01 4.014713689684867859e-02 2.581877410411834717e-01 -1.705651916563510895e-02 4.281536862254142761e-02 -5.641140416264533997e-02 9.415856748819351196e-02 -4.304691217839717865e-03 -7.179217878729104996e-03 -7.753168791532516479e-02 3.300004601478576660e-01 -7.560585439205169678e-02 -2.776362299919128418e-01 -2.812445349991321564e-02 -2.091864943504333496e-01 1.379790622740983963e-02 1.496770530939102173e-01 -5.383604392409324646e-02 -1.258837874047458172e-03 2.740382254123687744e-01 2.909089624881744385e-01 -4.203398227691650391e-01 3.565162047743797302e-02 4.131885617971420288e-02 -1.158636286854743958e-01 -2.817696928977966309e-01 -7.436515763401985168e-03 2.198722809553146362e-01 -3.351563587784767151e-02 1.772484034299850464e-01
3.253720402717590332e-01 1.918153017759323120e-01 2.507486343383789062e-01 6.048075482249259949e-02 1.994585096836090088e-01 2.975572049617767334e-01 1.566341966390609741e-01 -6.938765943050384521e-02 -1.659033005125820637e-03 -1.025779247283935547e-01 -1.791582256555557251e-01 9.060962498188018799e-02 2.290057539939880371e-01 1.745020151138305664e-01 -1.584921330213546753e-01 -8.511391282081604004e-02 5.875378847122192383e-02 2.385837286710739136e-01 -1.704135239124298096e-01 -1.956214159727096558e-01 3.120137751102447510e-01 2.274541705846786499e-01 -7.120283693075180054e-02 3.610134869813919067e-02 2.081679850816726685e-01 -1.491711437702178955e-01 2.906526788137853146e-04 -3.235992044210433960e-02 -1.432331055402755737e-01 1.673864871263504028e-01 1.058804020285606384e-01 -2.398353368043899536e-01
3.741664886474609375e-01 -1.277622580528259277e-02 2.879617214202880859e-01 1.387428585439920425e-02 1.282451450824737549e-01 -8.189417421817779541e-02 5.939004570245742798e-02 -4.779523909091949463e-01 1.871859580278396606e-01 -1.614471524953842163e-01 1.473359465599060059e-01 -3.978049755096435547e-02 4.707717597484588623e-01 -1.101308166980743408e-01 1.388633996248245239e-01 1.670478880405426025e-01 -3.646538406610488892e-02 -2.669839654117822647e-03 -8.104856312274932861e-02 -2.931755408644676208e-02 -1.151811033487319946e-01 -1.337601244449615479e-01 -1.840012706816196442e-02 -1.183920502662658691e-01 -1.167190447449684143e-01 -7.697907835245132446e-02 1.244432777166366577e-01 -2.319616973400115967e-01 6.398078054189682007e-02 3.712827339768409729e-02 -4.232434928417205811e-02 -7.669264078140258789e-02
7.410262525081634521e-02 4.373897332698106766e-03 -9.128754958510398865e-03 4.364251345396041870e-02 3.837342560291290283e-02 -2.705699801445007324e-01 -2.734847962856292725e-01 -2.403592020273208618e-01 5.796961858868598938e-02 -2.432671189308166504e-01 1.436992436647415161e-01 1.748308539390563965e-01 7.502058893442153931e-02 -1.193746104836463928e-01 -2.660886943340301514e-01 -1.902449578046798706e-01 -3.486934304237365723e-02 3.030164241790771484e-01 -1.156174540519714355e-01 1.052322536706924438e-01 1.918051540851593018e-01 8.177381753921508789e-02 1.745073944330215454e-01 -3.716694712638854980e-01 4.554211348295211792e-02 -1.337578445672988892e-01 1.743044108152389526e-01 -2.243578583002090454e-01 1.212732419371604919e-01 2.242108881473541260e-01 2.008865922689437866e-01 -9.521041065454483032e-02
7.043392956256866455e-02 7.162984460592269897e-02 2.193552851676940918e-01 -2.149212174117565155e-02 3.970175385475158691e-01 -8.733512461185455322e-02 1.892887353897094727e-01 -4.453484714031219482e-01 8.514458686113357544e-02 1.940799802541732788e-01 -1.158465817570686340e-02 3.995074331760406494e-02 4.673891961574554443e-01 1.640777140855789185e-01 -7.726171612739562988e-02 -1.453101485967636108e-01 4.991874098777770996e-03 2.229654043912887573e-01 -9.881085902452468872e-02 8.362546563148498535e-02 2.374759130179882050e-02 -4.729546234011650085e-02 -5.268831178545951843e-02 -3.399866446852684021e-02 -2.653833031654357910e-01 -4.132225736975669861e-02 1.052213832736015320e-01 1.267281919717788696e-01 7.293028384447097778e-02 2.032868266105651855e-01 -2.448145672678947449e-02 -5.539902672171592712e-02
1.360323131084442139e-01 3.200550377368927002e-01 1.504259109497070312e-01 8.090596646070480347e-02 1.451812535524368286e-01 3.199244439601898193e-01 -7.813289761543273926e-02 -3.708212822675704956e-02 1.506204307079315186e-01 -5.781858414411544800e-02 2.255142331123352051e-01 -4.958937689661979675e-02 2.141636759042739868e-01 1.976871192455291748e-01 1.131429299712181091e-01 1.486188620328903198e-01 -2.212173491716384888e-01 4.182834625244140625e-01 2.243476063013076782e-01 1.052446365356445312e-01 1.834475249052047729e-01 1.501584947109222412e-01 -3.211264265701174736e-03 -1.823433935642242432e-01 9.751991182565689087e-02 -1.208100169897079468e-01 -8.831701427698135376e-02 -1.354165822267532349e-01 -1.296490579843521118e-01 2.206310331821441650e-01 1.227511316537857056e-01 1.193011924624443054e-01
2.751589119434356689e-01 1.068143174052238464e-01 7.224959135055541992e-02 3.163378834724426270e-01 -2.480616606771945953e-02 1.469219475984573364e-01 -2.809784188866615295e-02 -3.287468850612640381e-01 3.478018939495086670e-02 -8.212383836507797241e-02 2.139280587434768677e-01 1.907106339931488037e-01 -5.010122805833816528e-02 7.731880247592926025e-02 -2.162241637706756592e-01 1.239011511206626892e-01 -6.616128236055374146e-02 -5.944267660379409790e-02 -8.774841576814651489e-02 -1.934787929058074951e-01 1.446322649717330933e-01 1.959560513496398926e-01 3.060157597064971924e-02 -2.622985839843750000e-01 4.992015194147825241e-03 1.261593252420425415e-01 8.854403346776962280e-02 -7.917530089616775513e-02 1.586067229509353638e-01 4.259356856346130371e-01 5.751810967922210693e-02 3.062783181667327881e-01
-2.177054062485694885e-02 1.984340995550155640e-01 -2.742701768875122070e-02 3.590282201766967773e-01 2.218552380800247192e-01 1.001765653491020203e-01 3.698241338133811951e-02 -3.775468170642852783e-01 2.781017422676086426e-01 -1.026768907904624939e-01 5.414990708231925964e-02 -9.300288558006286621e-02 2.664161622524261475e-01 2.258164808154106140e-02 -1.358533650636672974e-02 7.982798665761947632e-02 -3.394583240151405334e-02 -6.676628440618515015e-02 3.544171154499053955e-02 -2.608009576797485352e-01 1.138636916875839233e-01 -4.724586009979248047e-02 -2.202953547239303589e-01 -1.606287509202957153e-01 1.040267013013362885e-02 -2.213641852140426636e-01 -1.173086315393447876e-01 -2.560066245496273041e-02 1.355175822973251343e-01 1.402668654918670654e-01 4.259698987007141113e-01 4.892234504222869873e-02
3.563133180141448975e-01 -1.821453799493610859e-03 -6.402479112148284912e-02 9.976886957883834839e-02 -3.334653005003929138e-02 -2.904813289642333984e-01 1.120249275118112564e-03 -1.157178133726119995e-01 8.081763237714767456e-02 6.737385690212249756e-02 -1.315280944108963013e-01 -1.039923503994941711e-01 2.086885869503021240e-01 -1.397918462753295898e-01 -8.993747085332870483e-02 -1.499081850051879883e-01 -2.332722842693328857e-01 2.199076861143112183e-01 1.277031302452087402e-01 -1.549183726310729980e-01 -1.360966563224792480e-01 1.531433966010808945e-02 -6.991837918758392334e-02 -5.355044454336166382e-02 2.489943653345108032e-01 -2.920482158660888672e-01 3.196096122264862061e-01 1.119346544146537781e-01 -1.536553949117660522e-01 2.841924130916595459e-01 1.595603674650192261e-01 2.566351294517517090e-01
2.406602501869201660e-01 7.357209920883178711e-02 3.147286921739578247e-02 4.745999723672866821e-02 3.453195840120315552e-02 -2.679968476295471191e-01 5.386989191174507141e-02 -2.040117383003234863e-01 -1.039719134569168091e-01 -5.105336382985115051e-02 1.137683317065238953e-01 6.888965517282485962e-02 1.626215428113937378e-01 -3.238737285137176514e-01 -4.688246920704841614e-02 2.905801534652709961e-01 7.207996398210525513e-02 3.172570168972015381e-01 3.174807429313659668e-01 1.595949404872953892e-03 1.829363703727722168e-01 -2.253455668687820435e-02 -1.721312105655670166e-01 -1.715734004974365234e-01 -1.741949915885925293e-01 8.720135316252708435e-03 -1.106958091259002686e-01 -2.018987834453582764e-01 -7.139287889003753662e-02 4.207505285739898682e-01 3.885831311345100403e-02 -7.077995222061872482e-03
1.260793060064315796e-01 4.307508096098899841e-02 9.997019916772842407e-02 2.830479741096496582e-01 1.786971986293792725e-01 4.820302501320838928e-02 -6.909923255443572998e-02 -1.483870744705200195e-01 1.769527792930603027e-01 1.155737712979316711e-01 -2.427904903888702393e-01 3.121708333492279053e-01 1.670903861522674561e-01 -1.729133874177932739e-01 -7.863578945398330688e-02 -2.098989486694335938e-01 -2.492863088846206665e-01 2.993690967559814453e-01 -3.461574018001556396e-02 -8.237842470407485962e-02 -2.029082924127578735e-01 1.218450292944908142e-01 -4.155641794204711914e-01 3.869233885779976845e-03 -9.606249630451202393e-02 -1.366524845361709595e-01 -1.530275940895080566e-01 -6.076741591095924377e-02 -1.060968339443206787e-01 -5.371762905269861221e-03 2.419191151857376099e-01 -9.307572245597839355e-02
5.893097072839736938e-02 1.307641267776489258e-01 -1.913339942693710327e-01 1.293415203690528870e-02 -4.872646555304527283e-02 -1.174381524324417114e-01 8.054465800523757935e-02 -1.499006450176239014e-01 1.514226347208023071e-01 2.337565869092941284e-01 -2.016462236642837524e-01 -2.780780754983425140e-02 2.273709923028945923e-01 -9.927499294281005859e-02 -5.101248994469642639e-02 -2.743031084537506104e-01 -3.973666429519653320e-01 1.889395862817764282e-01 1.361183170229196548e-02 -2.028763294219970703e-01 -2.618325687944889069e-02 1.199894491583108902e-02 8.365564793348312378e-02 -1.440951228141784668e-01 1.998352557420730591e-01 -2.080539613962173462e-01 2.341680526733398438e-01 1.454640086740255356e-02 1.495896428823471069e-01 4.601488709449768066e-01 5.883868318051099777e-03 5.635632947087287903e-02
2.862457036972045898e-01 -1.479843258857727051e-01 2.116852626204490662e-02 1.114181876182556152e-01 -1.458915024995803833e-01 3.997915610671043396e-02 -8.437924087047576904e-02 -2.036774307489395142e-01 -2.099508792161941528e-01 -1.842774637043476105e-02 1.839792542159557343e-02 6.080045551061630249e-02 1.862925142049789429e-01 -6.831799447536468506e-02 -1.046685725450515747e-01 1.138490810990333557e-01 7.868967205286026001e-02 3.185588121414184570e-01 -1.045754775404930115e-01 -3.296028450131416321e-02 2.490840107202529907e-02 1.518248617649078369e-01 -1.374633759260177612e-01 -4.619913101196289062e-01 5.930575728416442871e-02 -3.949561119079589844e-01 1.625351235270500183e-02 -2.551175951957702637e-01 2.797921001911163330e-01 -5.771263036876916885e-03 1.444903910160064697e-01 -1.796384528279304504e-02
9.642295539379119873e-02 7.097753137350082397e-02 3.730268478393554688e-01 2.715655863285064697e-01 3.044729679822921753e-02 1.163446679711341858e-01 -7.919521629810333252e-02 -2.523526549339294434e-01 2.458603084087371826e-01 -1.873143166303634644e-01 1.042480692267417908e-01 2.507194504141807556e-02 3.863555788993835449e-01 -2.604359388351440430e-01 -1.716741770505905151e-01 -2.322273105382919312e-01 -1.178153455257415771e-01 9.307674318552017212e-02 -4.405404254794120789e-02 -3.091050386428833008e-01 -6.110154837369918823e-02 2.281409502029418945e-01 7.266101241111755371e-02 4.322158917784690857e-02 -6.902075558900833130e-02 -1.109282448887825012e-01 1.453065723180770874e-01 1.023466438055038452e-01 -1.184949427843093872e-01 -2.069388143718242645e-02 -8.329408615827560425e-02 -1.667245030403137207e-01
2.081428617238998413e-01 -5.520170181989669800e-02 8.481790125370025635e-02 4.731831252574920654e-01 3.336781561374664307e-01 -3.761379048228263855e-02 -1.742088496685028076e-01 -1.675710529088973999e-01 -3.336368501186370850e-02 1.535476446151733398e-01 -2.301174588501453400e-02 3.085482716560363770e-01 1.154073625802993774e-01 3.787496685981750488e-02 2.046298794448375702e-02 -1.344323307275772095e-01 -2.431845664978027344e-01 2.578428983688354492e-01 -1.031121015548706055e-01 8.971327543258666992e-02 -2.115112692117691040e-01 3.254622966051101685e-02 -2.860650122165679932e-01 -1.634452491998672485e-01 -1.213304176926612854e-01 -1.174208894371986389e-01 -1.595741659402847290e-01 -7.962726056575775146e-02 -7.783377170562744141e-02 9.247577935457229614e-02 1.549640744924545288e-01 9.977206587791442871e-03
3.188910707831382751e-02 7.791857421398162842e-02 2.895997166633605957e-01 2.330905199050903320e-01 -4.465802758932113647e-02 2.313688844442367554e-01 4.538565501570701599e-02 -3.245469927787780762e-01 -6.548459827899932861e-02 1.002769321203231812e-01 -3.171379864215850830e-02 2.262296341359615326e-02 1.688135266304016113e-01 -4.100482165813446045e-02 -1.117378771305084229e-01 -1.904852241277694702e-01 -5.639545246958732605e-02 -3.661728650331497192e-02 -4.199942573904991150e-02 -1.970705986022949219e-01 3.947094548493623734e-03 2.134598195552825928e-01 8.511775732040405273e-02 -1.297425031661987305e-01 -3.903175294399261475e-01 1.559102535247802734e-01 1.232666429132223129e-02 -2.278391458094120026e-02 2.064345777034759521e-01 5.056223869323730469e-01 -2.205236442387104034e-02 7.824487984180450439e-02
-1.478235982358455658e-02 2.829804420471191406e-01 2.063795179128646851e-01 4.339496791362762451e-02 -1.967643052339553833e-01 7.974274456501007080e-02 -1.929837279021739960e-02 -5.257733464241027832e-01 -5.951548740267753601e-02 1.250937581062316895e-01 -1.230368912220001221e-01 2.557589113712310791e-01 9.913410991430282593e-02 -8.750489354133605957e-02 -3.012551665306091309e-01 1.288837287575006485e-02 1.196222752332687378e-02 6.265157461166381836e-02 1.729929745197296143e-01 -1.999490112066268921e-01 -6.083280965685844421e-02 1.475903950631618500e-02 6.476341187953948975e-02 -7.189884036779403687e-02 -1.229325085878372192e-01 -1.118541881442070007e-01 2.296731621026992798e-01 -2.843692600727081299e-01 -3.517160192131996155e-02 2.606618404388427734e-01 -1.399324238300323486e-01 -8.909183740615844727e-02
1.782164871692657471e-01 2.057150900363922119e-01 5.906424298882484436e-02 7.157174497842788696e-02 -1.075875163078308105e-01 -1.274745911359786987e-01 -7.690482586622238159e-02 -2.325177341699600220e-01 -2.738562226295471191e-01 -1.824648678302764893e-01 -4.514881595969200134e-02 6.083913147449493408e-02 3.443652689456939697e-01 -1.462295055389404297e-01 -1.460737287998199463e-01 5.317641422152519226e-02 -4.231609702110290527e-01 3.824909776449203491e-02 5.595610290765762329e-02 -7.024892419576644897e-02 -2.610109448432922363e-01 2.508426904678344727e-01 -1.205154061317443848e-01 -1.846813261508941650e-01 -2.793878018856048584e-01 1.124891042709350586e-01 1.522675529122352600e-02 5.013220012187957764e-02 1.590130478143692017e-01 2.448007762432098389e-01 -5.141351372003555298e-02 4.186445474624633789e-02
1.276721805334091187e-01 2.448846995830535889e-01 1.644596606492996216e-01 2.449331879615783691e-01 1.605674028396606445e-01 1.564247757196426392e-01 -7.975393533706665039e-02 -2.230673581361770630e-01 -1.445142775774002075e-01 7.789731770753860474e-02 1.647115945816040039e-01 1.107507944107055664e-02 1.128755882382392883e-01 1.819966286420822144e-01 -1.641200482845306396e-01 -1.739552058279514313e-02 4.060865193605422974e-02 3.013254702091217041e-01 1.308433432132005692e-02 2.851765975356101990e-02 2.230542600154876709e-01 9.972861409187316895e-02 -1.251296550035476685e-01 -1.182928085327148438e-01 1.421754211187362671e-01 -2.418895959854125977e-01 3.143228590488433838e-01 1.895523518323898315e-01 1.562635041773319244e-02 1.458930820226669312e-01 1.424834877252578735e-01 -4.061419069766998291e-01
2.795598804950714111e-01 3.947895765304565430e-02 1.629784107208251953e-01 -5.602106451988220215e-02 4.747033864259719849e-02 -1.806565225124359131e-01 2.060786187648773193e-01 -2.354426234960556030e-01 -2.297822982072830200e-01 -3.782690688967704773e-02 9.766145795583724976e-02 -5.884604901075363159e-02 2.274892032146453857e-01 -4.371296465396881104e-01 -1.289129704236984253e-01 1.882290840148925781e-01 9.686282835900783539e-03 2.054431885480880737e-01 -4.667082335799932480e-03 -2.029687613248825073e-01 9.172992408275604248e-02 -5.591981485486030579e-02 -2.464748620986938477e-01 -9.313867241144180298e-02 -7.903040945529937744e-02 8.552991785109043121e-03 5.956995487213134766e-02 -3.103219270706176758e-01 -3.378138318657875061e-02 3.468420505523681641e-01 -1.160438638180494308e-02 -5.877312645316123962e-02
3.212799131870269775e-01 2.796983532607555389e-02 -4.587184265255928040e-02 2.441761642694473267e-01 -6.730381399393081665e-02 6.882078945636749268e-02 1.991615891456604004e-01 -3.665177226066589355e-01 2.302827090024948120e-01 2.360856682062149048e-01 1.067148819565773010e-01 9.913691878318786621e-02 6.853537261486053467e-02 -1.815606057643890381e-01 -2.157837301492691040e-01 -4.668910428881645203e-02 -1.050102561712265015e-01 1.764969676733016968e-01 -8.318712562322616577e-02 4.595727473497390747e-02 1.226029125973582268e-03 -1.844422966241836548e-01 1.032357290387153625e-01 -8.940348774194717407e-02 3.743784427642822266e-01 -1.582203060388565063e-01 2.502587437629699707e-01 -5.715786013752222061e-03 4.802986234426498413e-02 3.068771362304687500e-01 -7.257333397865295410e-02 3.367045521736145020e-02
1.529637277126312256e-01 1.757004112005233765e-01 2.664049267768859863e-01 -2.727910177782177925e-03 2.226058691740036011e-01 3.273067250847816467e-02 -4.366841167211532593e-02 -1.031285822391510010e-01 -1.685757637023925781e-01 -6.265649199485778809e-02 1.147524267435073853e-02 -4.090877994894981384e-02 1.757542490959167480e-01 -7.395084202289581299e-02 1.535578668117523193e-01 5.085922405123710632e-02 -5.198951810598373413e-02 -6.365992594510316849e-03 -1.171990949660539627e-02 -3.582654893398284912e-02 3.804751932621002197e-01 -1.401052474975585938e-01 -3.127802014350891113e-01 -4.136901795864105225e-01 4.789758473634719849e-02 -3.674737811088562012e-01 6.182534620165824890e-02 2.754775993525981903e-02 7.250898331403732300e-02 3.007130026817321777e-01 1.603100150823593140e-01 -1.186918765306472778e-01
2.561090588569641113e-01 9.999421983957290649e-02 -1.205215230584144592e-01 1.574391424655914307e-01 2.538126409053802490e-01 -1.038847640156745911e-01 1.163507346063852310e-02 -2.147957831621170044e-01 2.036984413862228394e-01 9.267413057386875153e-03 1.099353209137916565e-01 -1.320713083259761333e-03 1.304880678653717041e-01 2.358951047062873840e-02 -2.868207395076751709e-01 1.685889512300491333e-01 -1.043212711811065674e-01 1.989193111658096313e-01 -2.498304843902587891e-01 -1.813683211803436279e-01 4.083968698978424072e-01 -2.036252468824386597e-01 -4.348675534129142761e-02 4.943269491195678711e-02 -6.201357394456863403e-02 7.367319613695144653e-02 2.631368860602378845e-02 8.344397693872451782e-02 -7.817108184099197388e-02 3.190051317214965820e-01 3.127612173557281494e-01 -2.649791911244392395e-02
2.112003415822982788e-01 -2.966135367751121521e-02 1.840367168188095093e-01 2.346466034650802612e-01 8.733355253934860229e-02 1.015259250998497009e-01 -4.712497889995574951e-01 -1.101429238915443420e-01 -3.180115222930908203e-01 8.474267087876796722e-03 -2.967324573546648026e-03 -1.187015473842620850e-01 3.043293952941894531e-01 -7.811365276575088501e-02 -2.493821233510971069e-01 1.116038784384727478e-01 -1.050708740949630737e-01 7.111985981464385986e-02 1.619824767112731934e-01 -2.026460468769073486e-01 6.743598729372024536e-02 -7.091858983039855957e-02 -5.053280293941497803e-02 -1.952814012765884399e-01 -2.107815118506550789e-03 -2.930883876979351044e-02 -7.496000081300735474e-02 -3.082035779953002930e-01 2.130542099475860596e-01 1.306256949901580811e-01 1.510746330022811890e-01 6.602259725332260132e-02
1.690185517072677612e-01 -1.697288304567337036e-01 2.293041646480560303e-01 4.240228831768035889e-01 1.055991649627685547e-02 -9.728298336267471313e-02 -1.754284054040908813e-01 -1.198298558592796326e-01 -1.145274415612220764e-01 1.765452623367309570e-01 -1.075179968029260635e-02 3.162277117371559143e-02 1.846695393323898315e-01 2.213456630706787109e-01 -2.021438032388687134e-01 -1.033002883195877075e-01 -6.372162699699401855e-02 1.986693143844604492e-01 -6.929729878902435303e-02 -1.012002229690551758e-01 -4.476612061262130737e-02 3.137997090816497803e-01 7.103467732667922974e-02 -1.360182464122772217e-01 -7.586769014596939087e-02 -2.513592243194580078e-01 -3.716513812541961670e-01 -8.630070835351943970e-02 -7.434230297803878784e-02 2.005422562360763550e-01 -4.537916928529739380e-02 -1.749323606491088867e-01
1.676645874977111816e-01 1.550123393535614014e-01 -9.774547070264816284e-02 2.552814483642578125e-01 2.150062024593353271e-01 2.047501355409622192e-01 3.170861899852752686e-01 -4.096831679344177246e-01 1.858600527048110962e-01 -7.844911888241767883e-03 -1.191343888640403748e-01 6.392675638198852539e-02 1.617741733789443970e-01 -3.139722347259521484e-02 -1.643636077642440796e-01 -6.665214151144027710e-02 1.823504567146301270e-01 2.703173458576202393e-01 -1.116756275296211243e-01 1.085228100419044495e-01 1.399717777967453003e-01 -2.719503594562411308e-03 1.965301483869552612e-02 -2.103188186883926392e-01 -4.854980111122131348e-02 -1.484985202550888062e-01 3.090470433235168457e-01 -7.039032131433486938e-02 1.363187469542026520e-02 5.928566306829452515e-02 1.644655764102935791e-01 -2.338551431894302368e-01
6.300416588783264160e-01 1.346131861209869385e-01 1.709789484739303589e-01 1.233879551291465759e-01 -1.272461712360382080e-01 -2.921318411827087402e-01 -8.140023052692413330e-02 -6.497707962989807129e-02 1.229074299335479736e-01 -2.566562034189701080e-02 6.267274171113967896e-02 -1.447748690843582153e-01 2.903857231140136719e-01 -2.474685609340667725e-01 -1.370049715042114258e-01 -4.937428236007690430e-02 8.595231175422668457e-02 1.546672582626342773e-01 8.593759685754776001e-02 -1.232091113924980164e-01 1.321883350610733032e-01 -1.762142404913902283e-02 -1.228936314582824707e-01 -1.943351924419403076e-01 -3.196716308593750000e-02 -1.943209320306777954e-01 -1.208621785044670105e-01 -5.203354358673095703e-02 1.868947595357894897e-01 7.041475176811218262e-02 -1.217311713844537735e-02 -7.339396688621491194e-05
3.576905727386474609e-01 1.277742832899093628e-01 3.030631840229034424e-01 2.867571711540222168e-01 2.341184020042419434e-01 -1.586591079831123352e-02 2.114056237041950226e-02 -3.843908309936523438e-01 8.664276450872421265e-02 -3.454847261309623718e-02 -1.663396209478378296e-01 -4.382245242595672607e-02 7.238539308309555054e-02 -1.053554937243461609e-01 9.662408381700515747e-02 2.015888132154941559e-02 -9.139570593833923340e-02 1.570874601602554321e-01 -4.062588885426521301e-02 1.578205823898315430e-02 2.348796576261520386e-01 2.506695091724395752e-01 -4.646060988306999207e-02 -7.689590752124786377e-02 -2.018961161375045776e-01 -9.991475939750671387e-02 -3.725349903106689453e-01 9.290663897991180420e-02 1.283705383539199829e-01 1.158172488212585449e-01 1.533799320459365845e-01 -3.787616640329360962e-02
2.627213597297668457e-01 1.753569394350051880e-01 3.746348991990089417e-02 2.547420859336853027e-01 -2.190282046794891357e-01 6.260720640420913696e-02 -1.107098832726478577e-01 -1.983336359262466431e-01 4.852745309472084045e-02 1.388178765773773193e-01 2.250188142061233521e-01 7.932636886835098267e-02 4.998307302594184875e-02 -4.604535177350044250e-02 -1.342368423938751221e-01 2.839704453945159912e-01 -1.129138246178627014e-01 4.980601370334625244e-02 5.176978558301925659e-02 -2.526985704898834229e-01 8.011279255151748657e-02 3.382313251495361328e-01 -7.415956258773803711e-02 -2.675353288650512695e-01 -3.075857833027839661e-02 1.560210585594177246e-01 1.772795766592025757e-01 -6.995221227407455444e-02 8.987884223461151123e-02 3.986307084560394287e-01 2.483363635838031769e-02 1.993595808744430542e-01
4.287483692169189453e-01 3.241166844964027405e-02 2.178973257541656494e-01 -1.456351578235626221e-01 -4.515886679291725159e-02 1.906659156084060669e-01 -3.256443515419960022e-02 -2.913767099380493164e-01 -1.732859313488006592e-01 -1.866990625858306885e-01 8.210372924804687500e-02 1.410188153386116028e-02 4.327084720134735107e-01 2.996110543608665466e-02 -3.080052882432937622e-02 2.536735124886035919e-02 1.496390402317047119e-01 2.831546664237976074e-01 6.782563775777816772e-02 -4.779196158051490784e-02 -1.970375776290893555e-01 -1.628042161464691162e-01 -1.158587485551834106e-01 -2.081448584794998169e-01 -2.380833588540554047e-02 -1.500416845083236694e-01 2.735704481601715088e-01 -5.746155232191085815e-02 1.212195456027984619e-01 7.867100834846496582e-02 6.976337730884552002e-02 -4.504769295454025269e-02
2.888551913201808929e-02 4.886957406997680664e-01 2.396766841411590576e-01 3.394350036978721619e-02 6.652612984180450439e-02 -2.226332128047943115e-01 -1.156659796833992004e-01 -1.137021780014038086e-01 -5.059225484728813171e-02 1.190174296498298645e-01 7.120418362319469452e-03 2.210488170385360718e-01 -4.450946580618619919e-03 -2.349740564823150635e-01 -1.835172474384307861e-01 -2.608648240566253662e-01 -9.231796860694885254e-02 9.229374676942825317e-02 3.730486333370208740e-02 1.060122158378362656e-02 2.728469073772430420e-01 5.411073938012123108e-02 1.075189094990491867e-02 -1.982140094041824341e-01 1.035815477371215820e-01 -3.042916059494018555e-01 -1.245662719011306763e-01 -1.565638333559036255e-01 -1.029091626405715942e-01 3.145757019519805908e-01 -3.506076755002140999e-03 -1.030183508992195129e-01
3.808058798313140869e-01 1.187490150332450867e-01 1.339457184076309204e-01 1.096246615052223206e-01 1.049249172210693359e-01 8.240800350904464722e-02 3.393770381808280945e-02 -3.045301735401153564e-01 1.692723631858825684e-01 -5.118117108941078186e-02 -9.792398661375045776e-02 2.033714950084686279e-01 1.859034895896911621e-01 -2.048922032117843628e-01 -2.094015479087829590e-01 -1.670235246419906616e-01 -1.671386808156967163e-01 -1.433982253074645996e-01 1.692757010459899902e-01 -1.801008880138397217e-01 -1.054308637976646423e-01 1.773671954870223999e-01 -2.616770379245281219e-02 -1.519879251718521118e-01 -5.490213632583618164e-02 1.318527907133102417e-01 2.890381813049316406e-01 1.547190360724925995e-02 -9.089109301567077637e-02 1.658366024494171143e-01 -7.289393991231918335e-02 -3.840836584568023682e-01
1.599760353565216064e-01 -1.821042038500308990e-02 2.678608298301696777e-01 6.844712793827056885e-02 2.995630800724029541e-01 1.147906780242919922e-01 1.431795302778482437e-02 -8.463906496763229370e-02 -9.052681922912597656e-02 1.794553697109222412e-01 -3.986224159598350525e-02 3.211382031440734863e-02 5.459483340382575989e-02 -1.536908894777297974e-01 -3.756650090217590332e-01 2.166395932435989380e-01 -1.640456616878509521e-01 4.275198876857757568e-01 -2.791461944580078125e-01 3.152184560894966125e-02 2.316636033356189728e-02 -1.204841211438179016e-01 -5.504345148801803589e-02 -1.074332371354103088e-01 -3.485460579395294189e-02 -3.364182114601135254e-01 2.175315320491790771e-01 8.887148648500442505e-02 -6.309949606657028198e-02 1.692288517951965332e-01 -3.871214389801025391e-02 8.789719641208648682e-02
3.721706271171569824e-01 -1.187198422849178314e-02 1.078298911452293396e-01 1.499880105257034302e-01 -1.349207665771245956e-02 -1.846587806940078735e-01 4.419907554984092712e-02 -1.733893901109695435e-01 1.263761371374130249e-01 -9.281244128942489624e-02 8.429983258247375488e-02 3.741520643234252930e-01 2.488960139453411102e-02 -2.723353505134582520e-01 -3.054250963032245636e-02 1.142006814479827881e-01 3.867848962545394897e-02 2.878752350807189941e-01 -2.167380601167678833e-01 -1.335527151823043823e-01 6.714261323213577271e-02 5.440406128764152527e-02 2.752245031297206879e-02 -4.700888320803642273e-02 -3.240958452224731445e-01 -1.674090325832366943e-01 4.785530641674995422e-02 1.094416305422782898e-01 -1.598060280084609985e-01 2.402836680412292480e-01 3.317608833312988281e-01 1.407080516219139099e-02
2.016361504793167114e-01 1.108439043164253235e-01 -9.917484223842620850e-02 7.912338525056838989e-02 3.697499260306358337e-02 -3.679853677749633789e-02 3.862666711211204529e-02 -2.959047257900238037e-01 -7.002994418144226074e-02 -3.111172318458557129e-01 -8.127474784851074219e-02 -8.543747663497924805e-02 1.231647133827209473e-01 -9.644144773483276367e-02 -8.763118833303451538e-02 1.127412095665931702e-01 -8.637492358684539795e-02 9.738427400588989258e-02 -3.250597789883613586e-02 -2.676827609539031982e-01 1.584655344486236572e-01 -4.866320267319679260e-02 -3.586809039115905762e-01 -1.780289411544799805e-01 1.099993884563446045e-01 -5.475013256072998047e-01 -3.574930503964424133e-02 -9.390148520469665527e-02 2.118970602750778198e-01 1.836355626583099365e-01 -1.007769070565700531e-02 2.379494905471801758e-02
2.747907936573028564e-01 9.611231088638305664e-02 3.362681269645690918e-01 2.484408393502235413e-02 -1.723542809486389160e-02 3.130282163619995117e-01 -3.186036646366119385e-02 -3.093101084232330322e-01 9.397725015878677368e-02 -1.560845822095870972e-01 -8.793361485004425049e-02 1.729099303483963013e-01 1.596281081438064575e-01 -5.244994536042213440e-02 2.827418595552444458e-02 2.542679011821746826e-01 -2.965001463890075684e-01 2.075994908809661865e-01 -1.735911369323730469e-01 -1.792231947183609009e-01 2.834913432598114014e-01 4.818645864725112915e-02 -2.054180651903152466e-01 -5.138441920280456543e-02 -1.815249398350715637e-02 3.955912590026855469e-02 -3.076258301734924316e-02 -3.031099140644073486e-01 -2.709556370973587036e-02 1.597869247198104858e-01 9.656314738094806671e-03 -1.458297297358512878e-02
1.952448189258575439e-01 2.110393196344375610e-01 1.375151332467794418e-02 -6.678079068660736084e-02 -4.172170534729957581e-02 1.395101994276046753e-01 -1.460935026407241821e-01 -3.309901952743530273e-01 2.462867349386215210e-01 -5.889552645385265350e-03 -6.517066061496734619e-02 7.927596569061279297e-02 1.863312721252441406e-01 -7.589542120695114136e-02 -7.228852063417434692e-02 2.703666985034942627e-01 -3.264649808406829834e-01 1.693658083677291870e-01 -1.245903074741363525e-01 -8.901980705559253693e-03 4.275046885013580322e-01 9.506717324256896973e-02 -1.511805206537246704e-01 -1.978633999824523926e-01 -2.970530092716217041e-01 -6.134342029690742493e-02 -9.295348823070526123e-02 -1.611575931310653687e-01 -5.431861802935600281e-02 1.337660551071166992e-01 1.300546228885650635e-01 -3.900137171149253845e-02
-1.680305898189544678e-01 1.662781834602355957e-01 -6.926310807466506958e-02 5.459911003708839417e-02 -5.038216477259993553e-04 -3.173951117787510157e-04 -1.279354989528656006e-01 -5.210579559206962585e-02 5.207889899611473083e-02 1.099097654223442078e-01 1.061858311295509338e-01 -9.252693504095077515e-02 2.194941043853759766e-01 1.823365502059459686e-02 -1.233619600534439087e-01 4.600009322166442871e-02 -1.080277282744646072e-02 3.101463615894317627e-01 -1.030099913477897644e-01 -3.436095714569091797e-01 -5.588841065764427185e-02 1.252131164073944092e-01 -9.695223718881607056e-02 -2.540869116783142090e-01 -4.501950461417436600e-03 -4.659301638603210449e-01 -2.539881467819213867e-01 -8.708218485116958618e-02 3.919267281889915466e-02 2.690472900867462158e-01 3.603201210498809814e-01 -7.795712351799011230e-02
2.598854303359985352e-01 1.373808234930038452e-01 2.038230597972869873e-01 3.590463697910308838e-01 4.068688303232192993e-02 3.559331595897674561e-02 -3.112130463123321533e-01 -1.359765529632568359e-01 -5.591356381773948669e-02 1.042738631367683411e-01 -1.099386289715766907e-01 -6.090847775340080261e-03 2.968357801437377930e-01 1.370854824781417847e-01 -1.050140857696533203e-01 9.104377776384353638e-02 -2.127887904644012451e-01 1.258682906627655029e-01 2.302461564540863037e-01 -2.514750957489013672e-01 2.549934573471546173e-02 1.143593937158584595e-01 -1.847530603408813477e-01 -2.397624552249908447e-01 -1.193699464201927185e-01 -5.021772906184196472e-02 -2.052684277296066284e-01 -9.704194962978363037e-02 1.202736422419548035e-01 9.540151804685592651e-02 6.165847647935152054e-03 -3.128373920917510986e-01
2.263036072254180908e-01 1.179219409823417664e-01 -1.489424258470535278e-01 4.596097469329833984e-01 1.458554714918136597e-01 -1.386505067348480225e-01 2.461641430854797363e-01 -1.493317186832427979e-01 -6.111093237996101379e-02 3.220735788345336914e-01 2.318237870931625366e-01 -8.918571472167968750e-02 1.107993945479393005e-01 -7.088718563318252563e-02 -6.814622133970260620e-02 -2.338486611843109131e-01 -8.695968240499496460e-02 1.656684279441833496e-01 1.544419676065444946e-01 -2.724456973373889923e-02 -2.111446261405944824e-01 -3.694331971928477287e-03 -1.192458495497703552e-01 4.833091050386428833e-03 4.801783338189125061e-02 -3.001451790332794189e-01 -4.454237967729568481e-02 -1.492538452148437500e-01 4.518758505582809448e-02 1.779813915491104126e-01 2.329538911581039429e-01 9.584926068782806396e-02
1.777397841215133667e-01 -9.094829112291336060e-02 -2.972679734230041504e-01 1.665406823158264160e-01 7.689361274242401123e-02 1.508949398994445801e-01 1.451357007026672363e-01 -5.636519566178321838e-02 -1.115256641060113907e-02 1.586655825376510620e-01 1.499142646789550781e-01 -2.818003855645656586e-02 2.640007734298706055e-01 -1.724200546741485596e-01 -2.004740238189697266e-01 -1.636493355035781860e-01 -1.032448783516883850e-01 2.824780158698558807e-02 1.783823072910308838e-01 -2.899584472179412842e-01 1.878023445606231689e-01 1.756515502929687500e-01 6.275963783264160156e-02 -4.143959283828735352e-01 3.260412719100713730e-03 4.930375516414642334e-02 -2.467381656169891357e-01 -1.950404644012451172e-01 2.707283943891525269e-02 2.497746795415878296e-01 2.018824219703674316e-01 4.204206541180610657e-02
2.013939321041107178e-01 1.187716871500015259e-01 -8.422178775072097778e-02 -1.040926873683929443e-01 2.294633090496063232e-01 1.283474415540695190e-01 -1.334794908761978149e-01 -2.024241723120212555e-02 -3.349702060222625732e-01 2.101988159120082855e-02 1.751144677400588989e-01 7.341516762971878052e-02 5.996879190206527710e-02 -3.488163053989410400e-01 -9.275791049003601074e-02 -6.674858182668685913e-02 -7.015527784824371338e-02 2.760320305824279785e-01 -4.547073692083358765e-02 -8.510561287403106689e-02 7.277548313140869141e-02 -1.529481410980224609e-01 -1.156593412160873413e-01 -3.610975444316864014e-01 -3.042311407625675201e-02 -1.213942095637321472e-01 5.079061258584260941e-03 -3.461654186248779297e-01 1.724384725093841553e-01 2.980412244796752930e-01 8.605498820543289185e-02 -1.692647635936737061e-01
3.529049456119537354e-01 3.563895225524902344e-01 -3.800306841731071472e-02 -2.121167443692684174e-02 5.192813277244567871e-02 -1.891047656536102295e-01 4.550537094473838806e-02 7.982407696545124054e-03 1.014050766825675964e-01 -5.434308573603630066e-02 3.762735426425933838e-02 9.579563140869140625e-02 3.102285563945770264e-01 -2.386502362787723541e-02 8.291734755039215088e-02 6.884569674730300903e-02 1.539082825183868408e-01 -5.445265769958496094e-02 3.705293312668800354e-02 -8.214599639177322388e-02 1.960388720035552979e-01 1.896059662103652954e-01 -1.996619701385498047e-01 -7.447017729282379150e-02 1.527841687202453613e-01 -3.154719769954681396e-01 -8.086808770895004272e-02 -1.786799132823944092e-01 3.692600876092910767e-02 4.338718056678771973e-01 1.860181689262390137e-01 1.832893639802932739e-01
2.734413743019104004e-01 1.991620752960443497e-03 2.349456995725631714e-01 7.392469793558120728e-02 -8.821105211973190308e-02 1.442901939153671265e-01 8.917274326086044312e-02 1.495652087032794952e-02 2.302685976028442383e-01 -1.183406114578247070e-01 -1.634391546249389648e-01 7.103800307959318161e-03 1.570614427328109741e-01 -2.925840020179748535e-01 6.022574007511138916e-02 -7.076958566904067993e-02 -2.456152737140655518e-01 2.047784924507141113e-01 -1.647772341966629028e-01 1.309227943420410156e-01 4.942732676863670349e-02 -2.458944916725158691e-01 3.224336542189121246e-03 -6.792529672384262085e-02 -2.968356311321258545e-01 -3.502636402845382690e-02 -1.768295913934707642e-01 -1.831906884908676147e-01 1.446211189031600952e-01 3.947127461433410645e-01 2.448298633098602295e-01 -1.008933782577514648e-01
3.215261101722717285e-01 1.245376616716384888e-01 1.390375643968582153e-01 2.683947682380676270e-01 2.996989190578460693e-01 -1.722878068685531616e-01 -1.031614392995834351e-01 -1.926635950803756714e-01 -5.254556611180305481e-02 1.374585181474685669e-01 -3.092706017196178436e-02 1.518466025590896606e-01 2.894473373889923096e-01 -1.346619278192520142e-01 3.984905034303665161e-02 8.096972852945327759e-02 -4.529493674635887146e-02 -7.379201799631118774e-02 -9.045413881540298462e-02 -2.721451222896575928e-01 2.817970514297485352e-01 -5.102811381220817566e-02 -1.882139295339584351e-01 -2.482322603464126587e-01 -3.339240849018096924e-01 1.087011545896530151e-01 -7.039620727300643921e-02 1.439164280891418457e-01 -6.727217137813568115e-02 1.585239619016647339e-01 9.152960032224655151e-02 -1.045557633042335510e-01
1.790689527988433838e-01 1.011152639985084534e-01 3.356878831982612610e-02 3.940605372190475464e-02 2.076428830623626709e-01 2.043306678533554077e-01 -7.363901287317276001e-02 -6.881298497319221497e-03 3.279762566089630127e-01 1.045446321368217468e-01 9.098542481660842896e-02 1.491324752569198608e-01 3.249656856060028076e-01 1.409569829702377319e-01 2.352155596017837524e-01 8.733537048101425171e-02 -8.974479138851165771e-02 1.315163373947143555e-01 1.009004283696413040e-02 -1.148267462849617004e-01 -3.187721362337470055e-03 2.653762996196746826e-01 2.045216858386993408e-01 -2.891182005405426025e-01 -4.591090232133865356e-02 -2.453488707542419434e-01 2.146977931261062622e-01 -2.155960798263549805e-01 7.074514031410217285e-02 3.007269501686096191e-01 1.924105435609817505e-01 7.359725236892700195e-02
1.318146437406539917e-01 1.076419129967689514e-01 -8.305279910564422607e-02 3.069757223129272461e-01 -7.863457314670085907e-03 1.029352620244026184e-01 1.778262406587600708e-01 -6.309904158115386963e-02 9.228399395942687988e-02 -1.144544407725334167e-02 5.118264257907867432e-02 4.095055535435676575e-02 6.928683072328567505e-02 -6.816737353801727295e-02 1.251408550888299942e-02 -2.821435034275054932e-01 2.530067414045333862e-02 4.253241419792175293e-01 1.281043738126754761e-01 -2.032948881387710571e-01 1.009195074439048767e-01 -3.863184526562690735e-02 -7.302047312259674072e-02 -1.845386028289794922e-01 1.274985074996948242e-01 -2.000007331371307373e-01 7.905992120504379272e-02 -1.249307096004486084e-01 3.335966169834136963e-01 4.403472244739532471e-01 1.600154936313629150e-01 1.491186618804931641e-01
3.368670046329498291e-01 3.369087874889373779e-01 1.726000010967254639e-01 -3.843424096703529358e-02 2.693763375282287598e-01 3.795382101088762283e-03 1.688372343778610229e-02 -8.253750205039978027e-02 -1.083418726921081543e-01 -1.811603456735610962e-02 -6.129597499966621399e-02 1.722813695669174194e-01 -1.006066873669624329e-01 -7.162356376647949219e-02 -4.975619018077850342e-01 -1.511645615100860596e-01 7.137388736009597778e-02 1.709668338298797607e-01 2.489267438650131226e-01 -1.459552999585866928e-02 7.675004005432128906e-02 -6.233808770775794983e-02 -3.970664367079734802e-02 -2.699311375617980957e-01 -1.502949148416519165e-01 -1.215750873088836670e-01 1.483155936002731323e-01 -1.353996843099594116e-01 -1.327531337738037109e-01 1.334772855043411255e-01 1.277162879705429077e-01 -1.439685523509979248e-01
1.976912468671798706e-01 5.796843022108078003e-02 -7.132370769977569580e-02 5.254694819450378418e-02 -4.380282387137413025e-02 -7.300111651420593262e-02 6.250186264514923096e-02 -1.040067523717880249e-01 1.457021385431289673e-02 1.983730643987655640e-01 -1.206000149250030518e-01 1.157298684120178223e-02 2.716231048107147217e-01 -5.573710799217224121e-02 -9.691841900348663330e-02 -1.837657839059829712e-01 -3.573680222034454346e-01 2.124208807945251465e-01 2.149258404970169067e-01 -1.801219731569290161e-01 -2.280993014574050903e-01 -1.312967296689748764e-02 1.702012494206428528e-02 -9.754755347967147827e-02 2.137932330369949341e-01 -1.409833878278732300e-01 3.124809563159942627e-01 6.019174680113792419e-02 2.215596437454223633e-01 4.679961204528808594e-01 5.743781477212905884e-02 4.133709147572517395e-02
5.744397267699241638e-02 2.614191174507141113e-01 -6.557471305131912231e-02 3.019809424877166748e-01 -1.668824255466461182e-01 8.445704728364944458e-02 1.271600574254989624e-01 -2.988261580467224121e-01 4.354358837008476257e-02 4.868113249540328979e-02 1.700399518013000488e-01 8.426382392644882202e-02 1.360488533973693848e-01 4.072754830121994019e-02 -1.857953518629074097e-01 1.803654581308364868e-01 -1.588851511478424072e-01 1.836189068853855133e-02 -5.816273763775825500e-02 -1.855722516775131226e-01 6.517478823661804199e-02 2.952341139316558838e-01 -4.969315137714147568e-03 -2.025953382253646851e-01 1.378579139709472656e-01 1.627784520387649536e-01 1.997999474406242371e-02 2.413757331669330597e-02 3.576463833451271057e-02 5.442506670951843262e-01 -6.471493095159530640e-02 1.444895714521408081e-01
1.441324353218078613e-01 -6.647455506026744843e-03 9.151230752468109131e-02 1.967183500528335571e-01 4.463746771216392517e-02 -1.187133342027664185e-01 -7.175625767558813095e-03 -1.075609326362609863e-01 1.078374460339546204e-01 -2.082394510507583618e-01 1.840456873178482056e-01 2.783189341425895691e-02 3.056271076202392578e-01 -5.062661319971084595e-02 6.984515488147735596e-02 2.321171760559082031e-01 7.357581052929162979e-03 2.645348608493804932e-01 -8.933553099632263184e-02 -2.625060081481933594e-01 1.285244524478912354e-01 -1.989379525184631348e-03 -2.826163768768310547e-01 -2.130833864212036133e-01 -2.816040813922882080e-01 1.402533501386642456e-01 -1.081836372613906860e-01 -3.481988236308097839e-02 -8.839809894561767578e-02 4.630252718925476074e-01 -1.869539357721805573e-02 -1.920126378536224365e-01
3.761298358440399170e-01 -9.437228739261627197e-02 -3.162094950675964355e-02 1.032383963465690613e-01 -2.245257049798965454e-02 8.733435720205307007e-02 -4.399916529655456543e-02 -1.846983879804611206e-01 2.855694666504859924e-02 1.034861579537391663e-01 8.221305906772613525e-03 5.135275423526763916e-02 1.583588719367980957e-01 5.553917214274406433e-02 -1.449833363294601440e-01 3.926178067922592163e-02 -2.874223291873931885e-01 2.209917753934860229e-01 1.427058428525924683e-01 9.980599395930767059e-03 -1.615749150514602661e-01 -2.596720755100250244e-01 -7.361317425966262817e-02 -1.773323416709899902e-01 4.204874336719512939e-01 -1.741778254508972168e-01 2.944022119045257568e-01 -7.584670186042785645e-02 -1.174961999058723450e-01 3.484822511672973633e-01 3.272045776247978210e-02 1.030726283788681030e-01
1.572931259870529175e-01 -2.085211686789989471e-03 5.919011682271957397e-02 2.728899717330932617e-01 2.335891276597976685e-01 -5.433562025427818298e-02 7.056761533021926880e-02 -1.058899909257888794e-01 1.424194425344467163e-01 -1.336360275745391846e-01 2.394817210733890533e-02 -2.936773188412189484e-02 4.241005182266235352e-01 -2.731500566005706787e-01 -9.138329885900020599e-03 -7.693494856357574463e-02 -2.547032237052917480e-01 7.330138236284255981e-02 -1.533056497573852539e-01 -1.459159553050994873e-01 1.173619553446769714e-01 -7.837723940610885620e-02 -6.715404242277145386e-02 -1.585121452808380127e-01 -1.722873300313949585e-01 -3.125924766063690186e-01 -2.498173117637634277e-01 -1.506432741880416870e-01 -2.675198316574096680e-01 1.195641085505485535e-01 -2.420904189348220825e-01 4.425182193517684937e-02
1.196997389197349548e-01 -4.696928337216377258e-02 2.324543148279190063e-01 3.089115954935550690e-02 1.863766908645629883e-01 1.327539235353469849e-01 9.493637084960937500e-02 -2.547473013401031494e-01 -6.957963109016418457e-02 1.093964129686355591e-01 -1.947451196610927582e-02 -1.111933961510658264e-01 3.861314356327056885e-01 1.071322113275527954e-01 -1.576245278120040894e-01 -7.867033709771931171e-04 -1.225233636796474457e-02 3.990674018859863281e-01 -1.527290046215057373e-01 3.201361745595932007e-02 -1.762313246726989746e-01 3.047317825257778168e-02 -2.478961199522018433e-01 -2.524817362427711487e-03 -8.777975291013717651e-02 4.278551787137985229e-02 2.687095403671264648e-01 1.954454183578491211e-01 -8.532540872693061829e-03 3.720590174198150635e-01 2.221753634512424469e-02 -2.260527759790420532e-01
2.205787748098373413e-01 1.313154399394989014e-01 7.617862522602081299e-02 1.564301103353500366e-01 4.008915424346923828e-01 1.508771926164627075e-01 1.818664819002151489e-01 -2.434552311897277832e-01 2.638581395149230957e-02 1.639134287834167480e-01 5.931821092963218689e-02 -6.072392687201499939e-02 2.000994980335235596e-01 -4.959163814783096313e-02 -3.650050163269042969e-01 1.978537440299987793e-01 6.455279141664505005e-02 1.294135600328445435e-01 1.446527615189552307e-02 5.824500694870948792e-02 -6.250168383121490479e-02 -2.190389037132263184e-01 2.272019237279891968e-01 -1.817990541458129883e-01 -3.042478263378143311e-01 -1.137438789010047913e-01 2.251800149679183960e-02 1.369172781705856323e-01 -6.912571936845779419e-02 2.505905628204345703e-01 1.266539692878723145e-01 -9.441511332988739014e-02
3.193989396095275879e-02 1.406741291284561157e-01 -9.247276186943054199e-02 1.981391608715057373e-01 -4.358533397316932678e-02 2.870787866413593292e-02 2.169012874364852905e-01 -3.153856098651885986e-01 2.112084031105041504e-01 -2.364762574434280396e-01 -7.778724282979965210e-02 1.686906516551971436e-01 1.914299726486206055e-01 1.330516189336776733e-01 -2.108854241669178009e-02 -4.112361744046211243e-02 -2.702453732490539551e-01 1.722325533628463745e-01 1.191442012786865234e-01 -1.077490150928497314e-01 2.719573378562927246e-01 2.659139633178710938e-01 -2.217008769512176514e-01 -4.257867038249969482e-01 -7.032389193773269653e-02 -1.503936946392059326e-01 -1.823314116336405277e-03 -1.122358664870262146e-01 5.730909854173660278e-02 1.028757393360137939e-01 -6.493796408176422119e-02 -1.695694625377655029e-01
3.502790257334709167e-02 -5.483553558588027954e-02 2.700279951095581055e-01 1.949860006570816040e-01 1.625072062015533447e-01 1.321643441915512085e-01 5.504065379500389099e-02 -2.105533480644226074e-01 9.498114883899688721e-02 1.261351853609085083e-01 2.189789712429046631e-01 -6.053401902318000793e-02 3.441168367862701416e-01 -1.942981630563735962e-01 -2.138132899999618530e-01 1.381402909755706787e-01 -5.820206552743911743e-02 2.939631044864654541e-02 8.989515900611877441e-02 -9.646675549447536469e-03 1.668099015951156616e-01 -4.926569759845733643e-02 1.336962431669235229e-01 -2.911676764488220215e-01 -1.349805891513824463e-01 -3.113342821598052979e-01 4.207051694393157959e-01 1.842581927776336670e-01 1.671065576374530792e-02 4.886951297521591187e-02 -3.716551885008811951e-02 1.435456126928329468e-01
4.331440106034278870e-02 -3.909427300095558167e-02 1.297925561666488647e-01 6.390857696533203125e-02 3.837817609310150146e-01 -3.813482588157057762e-03 2.060272693634033203e-01 -4.371799230575561523e-01 -1.494166254997253418e-01 -5.685735866427421570e-02 -2.361193001270294189e-01 1.272764801979064941e-01 7.957363128662109375e-02 -1.114824190735816956e-01 8.127114921808242798e-02 9.011615067720413208e-02 -2.595846056938171387e-01 4.411580264568328857e-01 -1.398805230855941772e-01 -1.461353152990341187e-01 -3.489874769002199173e-03 2.452639304101467133e-02 -8.913259953260421753e-02 -3.073555231094360352e-01 4.191432148218154907e-03 -6.613392382860183716e-02 -5.566792562603950500e-02 -1.228905003517866135e-02 -1.713452041149139404e-01 8.877673745155334473e-02 1.986363343894481659e-02 1.120889931917190552e-01
4.034458100795745850e-01 5.671027675271034241e-02 -8.999934792518615723e-02 3.323973417282104492e-01 -1.058290451765060425e-01 -1.927460581064224243e-01 -6.636828929185867310e-02 -9.798339754343032837e-02 -1.932344213128089905e-02 8.950952440500259399e-02 -2.528433874249458313e-02 6.425099447369575500e-03 1.387778967618942261e-01 -1.304287165403366089e-01 -2.507879734039306641e-01 1.244085356593132019e-01 -2.796682119369506836e-01 2.018063515424728394e-01 8.773118257522583008e-02 9.087518602609634399e-02 -8.028929680585861206e-02 -2.267712056636810303e-01 1.170844137668609619e-01 4.701644182205200195e-02 2.093339562416076660e-01 -9.146677330136299133e-03 3.433184623718261719e-01 3.159196302294731140e-02 -3.599861636757850647e-02 3.825432956218719482e-01 2.140149846673011780e-02 -9.906050562858581543e-02
2.093162536621093750e-01 -3.745150193572044373e-02 -1.414249390363693237e-01 1.465757340192794800e-01 -6.915667653083801270e-02 2.762671411037445068e-01 1.290578860789537430e-02 -2.810338437557220459e-01 -1.127924919128417969e-01 5.813334137201309204e-02 -2.358245104551315308e-02 4.735650122165679932e-02 1.751251816749572754e-01 1.649865359067916870e-01 -2.169033735990524292e-01 9.930718690156936646e-02 -2.409069389104843140e-01 -1.176793221384286880e-02 1.308531463146209717e-01 -1.400505900382995605e-01 2.083761692047119141e-01 2.580261230468750000e-01 -7.173739373683929443e-02 -1.677705943584442139e-01 5.603343248367309570e-02 1.024094671010971069e-01 -9.028137475252151489e-02 -1.603351384401321411e-01 -3.828917071223258972e-02 5.133335590362548828e-01 -1.311926692724227905e-01 2.268696129322052002e-01
2.102071493864059448e-01 -1.260821223258972168e-01 7.510230690240859985e-02 3.097009360790252686e-01 -6.501901894807815552e-02 7.538016140460968018e-02 7.608999498188495636e-03 -1.534774899482727051e-01 -2.837926149368286133e-01 -5.998831242322921753e-02 -8.564986288547515869e-02 1.042141113430261612e-02 3.221437335014343262e-01 1.005605757236480713e-01 -4.432695358991622925e-02 1.880176961421966553e-01 -2.594713866710662842e-01 2.555606961250305176e-01 1.039679571986198425e-01 -9.470593184232711792e-02 1.464350521564483643e-01 5.482849478721618652e-02 -2.787386476993560791e-01 -1.914563179016113281e-01 -2.681863307952880859e-01 2.472716271877288818e-01 1.472612172365188599e-01 -2.824313938617706299e-03 -2.051992714405059814e-01 2.661432027816772461e-01 3.573518246412277222e-02 4.313045367598533630e-02
3.375751674175262451e-01 1.180901825428009033e-01 6.800822168588638306e-02 -3.953217342495918274e-02 -6.176578253507614136e-02 -1.198979541659355164e-01 2.724991142749786377e-01 -1.110435873270034790e-01 -1.670511364936828613e-01 -1.412120908498764038e-01 -1.585843116044998169e-01 -7.015303522348403931e-02 2.066368311643600464e-01 -3.857198953628540039e-01 -6.095977127552032471e-02 1.583331376314163208e-01 -7.686709612607955933e-02 1.335766613483428955e-01 8.407927304506301880e-02 -2.112305015325546265e-01 1.755621433258056641e-01 -1.404379904270172119e-01 -2.933340966701507568e-01 -5.496119707822799683e-02 -1.390900760889053345e-01 5.101446807384490967e-02 2.120640873908996582e-01 -1.627045869827270508e-01 -8.466453850269317627e-02 3.837209343910217285e-01 9.951551444828510284e-03 -6.781856645829975605e-04
5.689802765846252441e-01 1.258302032947540283e-01 1.699611842632293701e-01 5.513051524758338928e-02 1.634436659514904022e-02 -3.108357787132263184e-01 -9.732588380575180054e-02 -2.067805677652359009e-01 -1.767479628324508667e-02 4.749814420938491821e-02 1.101249754428863525e-01 1.321235597133636475e-01 2.430999577045440674e-01 -4.182252585887908936e-01 8.930877596139907837e-02 2.775721624493598938e-02 -7.703708857297897339e-02 2.081772238016128540e-01 -2.019570767879486084e-01 -1.173936054110527039e-01 -1.303511019796133041e-02 3.574756905436515808e-02 -2.096819924190640450e-03 2.597038075327873230e-02 -3.124976297840476036e-03 -9.634039551019668579e-02 -8.253333717584609985e-02 8.739307522773742676e-02 -4.319273307919502258e-02 1.253777146339416504e-01 2.260507941246032715e-01 -7.800379395484924316e-02
2.185998708009719849e-01 2.786635458469390869e-01 1.457423716783523560e-01 -8.968888223171234131e-02 2.006057053804397583e-01 -1.446122024208307266e-02 -2.390431761741638184e-01 -3.247737586498260498e-01 8.904007077217102051e-02 -6.936110556125640869e-02 -5.653105676174163818e-03 2.599190473556518555e-01 4.013130962848663330e-01 1.381819993257522583e-01 9.315439313650131226e-02 1.075831614434719086e-02 -1.942808330059051514e-01 3.365912139415740967e-01 -5.335067585110664368e-02 -2.155791372060775757e-01 -3.111604973673820496e-02 -6.302670110017061234e-03 9.130929410457611084e-02 -1.031092926859855652e-01 -1.530365049839019775e-01 -2.285063415765762329e-01 1.452592015266418457e-01 -1.735904812812805176e-01 -6.010493263602256775e-02 -6.185767054557800293e-02 -1.352082043886184692e-01 -3.162417793646454811e-03
1.262434422969818115e-01 -7.177312858402729034e-03 -2.594939619302749634e-02 8.336623758077621460e-02 -1.820356771349906921e-02 -1.905661672353744507e-01 1.564879715442657471e-01 -9.004462510347366333e-02 -1.199380308389663696e-01 1.280029714107513428e-01 3.341104090213775635e-01 -1.277314871549606323e-01 1.331463754177093506e-01 6.606914103031158447e-02 -9.472121298313140869e-02 2.626750767230987549e-01 1.215321943163871765e-03 3.171855211257934570e-01 -5.610787868499755859e-02 8.594162017107009888e-02 -4.663371294736862183e-02 1.364926099777221680e-01 -6.005217507481575012e-02 1.321606338024139404e-02 -8.752182126045227051e-02 -4.289872646331787109e-01 3.843160346150398254e-02 -2.251058071851730347e-01 1.370436698198318481e-01 4.980688691139221191e-01 1.867960952222347260e-02 3.994662687182426453e-02
4.355593621730804443e-01 1.862597167491912842e-01 2.609753012657165527e-01 2.861507534980773926e-01 -9.972328320145606995e-03 -1.285387724637985229e-01 1.359446197748184204e-01 4.465893376618623734e-03 3.613990917801856995e-02 -1.709570735692977905e-01 1.449641585350036621e-01 1.394394040107727051e-01 1.848754286766052246e-01 -2.793948650360107422e-01 1.291588693857192993e-01 2.536652423441410065e-02 -4.387696087360382080e-02 1.889974325895309448e-01 -2.466904968023300171e-01 -1.788397878408432007e-01 6.533326581120491028e-03 1.887706220149993896e-01 -7.142064720392227173e-02 -6.046131253242492676e-02 -5.723756551742553711e-02 1.136798411607742310e-01 3.032750077545642853e-02 -4.734119575005024672e-04 -1.886769384145736694e-01 2.458497434854507446e-01 1.841893941164016724e-01 -2.606177031993865967e-01
7.639833539724349976e-02 -6.180465221405029297e-02 -7.051501888781785965e-03 3.366603851318359375e-01 1.318769454956054688e-01 1.454391777515411377e-01 1.608541905879974365e-01 -1.556557416915893555e-01 -2.161689102649688721e-02 9.843714535236358643e-02 4.499470815062522888e-02 5.922102555632591248e-02 2.419199794530868530e-01 -1.914041489362716675e-01 -2.836076021194458008e-01 -5.285849794745445251e-02 -3.423583880066871643e-02 2.268174141645431519e-01 -1.346607506275177002e-01 1.108148768544197083e-01 -1.588572263717651367e-01 2.620450258255004883e-01 -7.473073899745941162e-02 -3.073063492774963379e-02 -1.733711361885070801e-01 -2.222854495048522949e-01 -3.282478749752044678e-01 -3.789153993129730225e-01 -1.860966533422470093e-01 1.352933496236801147e-01 1.606588959693908691e-01 3.502067551016807556e-02
3.712697029113769531e-01 1.590509116649627686e-01 5.872793123126029968e-02 5.700027942657470703e-02 -1.448748111724853516e-01 -2.647659480571746826e-01 4.622742161154747009e-02 -6.397860497236251831e-02 2.206548005342483521e-01 -3.233484178781509399e-02 6.391879171133041382e-02 2.002945356070995331e-02 2.879680395126342773e-01 -2.345366030931472778e-01 -2.477612048387527466e-01 -1.325210481882095337e-01 2.272934019565582275e-01 3.425078392028808594e-01 1.225833445787429810e-01 -2.351733893156051636e-01 -1.205840613692998886e-02 -5.083253979682922363e-02 -3.073770999908447266e-01 -1.274709850549697876e-01 -6.469028443098068237e-02 -2.399199008941650391e-01 9.556779265403747559e-02 -8.001300692558288574e-02 1.931967958807945251e-02 9.879627823829650879e-02 -1.186553016304969788e-01 -8.649557828903198242e-02
1.476848721504211426e-01 1.012732908129692078e-01 4.631095379590988159e-02 1.988742798566818237e-01 1.052623018622398376e-01 6.491321139037609100e-03 1.419800668954849243e-01 -3.693310171365737915e-02 -3.078124718740582466e-03 -6.275261193513870239e-02 -9.000857174396514893e-02 2.463615238666534424e-01 2.287058830261230469e-01 -2.526220493018627167e-02 -4.093795269727706909e-02 -2.259203046560287476e-01 -4.296572506427764893e-01 -7.196451723575592041e-02 -6.660448759794235229e-02 -2.695224285125732422e-01 3.548703491687774658e-01 -3.611868917942047119e-01 -7.851226627826690674e-02 -1.212876886129379272e-01 7.028353959321975708e-02 -2.153207957744598389e-01 -5.557734146714210510e-02 -2.426877617835998535e-01 -1.088233217597007751e-01 1.927052736282348633e-01 -4.070615768432617188e-02 8.449264615774154663e-02
2.997749019414186478e-03 4.761406034231185913e-02 -3.568230569362640381e-02 9.363680332899093628e-02 1.207851991057395935e-01 2.498907968401908875e-03 2.989863157272338867e-01 -1.698574125766754150e-01 2.241390198469161987e-01 -1.761523932218551636e-01 7.443494349718093872e-02 2.578332722187042236e-01 2.184096872806549072e-01 2.469615340232849121e-01 -1.095834374427795410e-01 -4.976920783519744873e-02 -3.078723251819610596e-01 8.820353448390960693e-02 1.734896153211593628e-01 -4.707922786474227905e-02 1.774792224168777466e-01 2.002853155136108398e-01 -2.307887971401214600e-01 -3.417821824550628662e-01 -1.216373667120933533e-01 -2.719272673130035400e-01 1.188944727182388306e-01 -1.450586169958114624e-01 -4.918008297681808472e-02 2.091492563486099243e-01 2.645441330969333649e-02 -1.761433035135269165e-01
2.902632951736450195e-01 5.100598931312561035e-02 -9.295962750911712646e-02 -2.902325056493282318e-02 1.191046983003616333e-01 -6.673528254032135010e-02 3.504937887191772461e-02 -2.448573857545852661e-01 -1.798755973577499390e-01 3.305548056960105896e-02 -1.068512499332427979e-01 -1.463796827010810375e-03 4.303607642650604248e-01 -2.952256798744201660e-02 -3.328729867935180664e-01 6.199932470917701721e-02 1.192883998155593872e-01 3.113219738006591797e-01 -2.313040643930435181e-01 1.594334281980991364e-02 3.261989355087280273e-01 4.367627843748778105e-04 9.496704488992691040e-02 -3.105323910713195801e-01 1.290196180343627930e-01 -1.463718861341476440e-01 1.137450560927391052e-01 8.253777772188186646e-02 7.597320526838302612e-02 2.214805781841278076e-02 -1.932884603738784790e-01 5.916331429034471512e-03
1.039239540696144104e-01 1.933261752128601074e-01 -8.953324705362319946e-02 -1.546162366867065430e-02 2.026427239179611206e-01 1.977977901697158813e-01 -1.866512447595596313e-01 -1.470772176980972290e-01 9.448228776454925537e-02 2.231414318084716797e-01 1.310426890850067139e-01 1.894930452108383179e-01 4.990982413291931152e-01 2.360717952251434326e-01 1.028256937861442566e-01 1.396099478006362915e-01 -2.049909085035324097e-01 1.621061861515045166e-01 1.258420497179031372e-01 1.472813785076141357e-01 -1.728385537862777710e-01 1.022073328495025635e-01 -1.273374557495117188e-01 -2.091654688119888306e-01 1.339604854583740234e-01 -1.559489518404006958e-01 6.364519242197275162e-03 -1.146340277045965195e-02 3.364133462309837341e-02 2.842373251914978027e-01 1.696092486381530762e-01 -3.130178526043891907e-02
-6.909332424402236938e-02 -9.043780714273452759e-02 5.869239196181297302e-02 9.073056280612945557e-02 7.410381734371185303e-02 1.420372873544692993e-01 -8.483771234750747681e-03 -3.863943815231323242e-01 1.269216388463973999e-01 -1.693327873945236206e-01 -9.444162994623184204e-02 -1.187603399157524109e-01 3.069997131824493408e-01 -1.161008030176162720e-01 -1.520822793245315552e-01 -1.194579377770423889e-01 -1.690090596675872803e-01 -1.140956208109855652e-01 -1.300131529569625854e-01 -2.617934942245483398e-01 8.133657276630401611e-02 2.160874903202056885e-01 1.597230322659015656e-02 1.654310524463653564e-02 -3.986314535140991211e-01 2.521229162812232971e-02 1.012462899088859558e-01 -4.199443012475967407e-02 -4.074134305119514465e-02 4.581780731678009033e-01 1.514861285686492920e-01 2.113762125372886658e-02
3.684864044189453125e-01 -1.224993169307708740e-01 1.849486231803894043e-01 9.147652424871921539e-03 1.268720924854278564e-01 -1.350302547216415405e-01 -5.449900776147842407e-02 -2.314452677965164185e-01 6.627268344163894653e-02 -3.263870999217033386e-02 -1.088987588882446289e-01 1.571366786956787109e-01 3.055692650377750397e-02 -3.755890429019927979e-01 -3.883171826601028442e-02 -1.522464752197265625e-01 -3.175168111920356750e-02 1.690246611833572388e-01 -7.655028998851776123e-02 -3.149324059486389160e-01 -1.903901547193527222e-01 3.391547501087188721e-01 -1.609120517969131470e-02 6.354186683893203735e-02 -2.240155041217803955e-01 -1.976362317800521851e-01 1.612451523542404175e-01 1.658508479595184326e-01 9.095074236392974854e-02 2.316938638687133789e-01 -8.694389462471008301e-02 -1.136035174131393433e-01
1.750922799110412598e-01 4.201951622962951660e-02 -5.184730887413024902e-02 5.483702942728996277e-02 1.218881383538246155e-01 6.403855979442596436e-02 9.935322403907775879e-02 -3.407813906669616699e-01 -1.190660819411277771e-01 -8.411600440740585327e-02 -1.102547496557235718e-01 2.392801791429519653e-01 2.029407769441604614e-01 -8.599692955613136292e-03 -1.916430294513702393e-01 -3.249686956405639648e-01 -4.998867511749267578e-01 1.350357085466384888e-01 9.972478728741407394e-04 -9.517525136470794678e-02 2.698958814144134521e-01 -2.664878964424133301e-01 -1.267913281917572021e-01 -9.566335007548332214e-03 -2.190900035202503204e-02 -1.048901900649070740e-01 -5.444985255599021912e-02 -2.692112028598785400e-01 3.210511058568954468e-03 2.097900211811065674e-02 2.838998474180698395e-02 1.314587295055389404e-01
3.207380473613739014e-01 3.055811524391174316e-01 -8.799433708190917969e-02 2.072997093200683594e-01 -1.017501875758171082e-01 -1.808840781450271606e-01 4.058863595128059387e-02 -2.280860692262649536e-01 1.028849035501480103e-01 -2.673462778329849243e-02 7.488460838794708252e-02 -1.295851776376366615e-03 6.356856226921081543e-02 1.175015326589345932e-02 1.110031753778457642e-01 1.791128516197204590e-01 -1.246859692037105560e-02 2.792496979236602783e-01 -2.198585420846939087e-01 -1.639339178800582886e-01 1.255422681570053101e-01 5.835286527872085571e-02 -2.293517589569091797e-01 -8.631880581378936768e-02 -1.665582060813903809e-01 1.930256336927413940e-01 -1.232221256941556931e-02 -1.701557636260986328e-02 -1.252693086862564087e-01 3.634163737297058105e-01 -1.087873280048370361e-01 -3.649510145187377930e-01
2.730518281459808350e-01 -2.664417028427124023e-02 2.072556875646114349e-02 5.349700152873992920e-02 1.788154095411300659e-01 3.151788711547851562e-01 5.627595260739326477e-02 -2.301303744316101074e-01 1.209528520703315735e-01 4.164394736289978027e-01 -2.972096949815750122e-02 1.940146833658218384e-01 4.412380456924438477e-01 -7.630686461925506592e-02 -7.374554127454757690e-02 4.601711872965097427e-03 -1.928063854575157166e-02 1.480240374803543091e-01 1.679503768682479858e-01 -2.218233644962310791e-01 1.617438793182373047e-01 1.124056577682495117e-01 8.381368964910507202e-02 -1.320988088846206665e-01 6.636422127485275269e-02 -7.962730526924133301e-02 2.935343980789184570e-01 -7.611427456140518188e-02 -1.227767169475555420e-01 3.554357588291168213e-02 -1.080936491489410400e-01 8.810858428478240967e-02
1.444644629955291748e-01 1.491650640964508057e-01 4.873075708746910095e-02 -3.424551803618669510e-03 -1.599005609750747681e-02 -5.661836621584370732e-05 -8.036027103662490845e-02 -3.056003153324127197e-01 -4.379038885235786438e-02 -1.046987175941467285e-01 1.972419172525405884e-01 -1.818691790103912354e-01 1.415190398693084717e-01 4.930237308144569397e-02 -9.144984185695648193e-02 6.777942180633544922e-02 -1.083824969828128815e-02 2.987934947013854980e-01 -1.028782203793525696e-01 -3.679410815238952637e-01 1.806702911853790283e-01 1.969209909439086914e-01 -2.274706065654754639e-01 -6.691779941320419312e-02 2.176961004734039307e-01 -4.822927415370941162e-01 -1.638026833534240723e-01 -7.967451959848403931e-02 6.848303973674774170e-02 1.954215615987777710e-01 1.218748763203620911e-01 -1.422180142253637314e-02
1.893275082111358643e-01 2.046000063419342041e-01 7.213065773248672485e-02 2.093296684324741364e-02 2.678881632164120674e-03 -8.181556314229965210e-02 1.557471156120300293e-01 -1.162402331829071045e-01 2.421750426292419434e-01 1.986418515443801880e-01 -1.946053504943847656e-01 6.646279990673065186e-02 1.600881665945053101e-01 -9.611771441996097565e-03 -2.453835867345333099e-02 -1.953614801168441772e-01 -2.353624105453491211e-01 2.656471729278564453e-01 2.055494934320449829e-01 -6.697913631796836853e-03 -1.281040757894515991e-01 -9.561444073915481567e-02 1.428560353815555573e-02 -1.506637483835220337e-01 2.764944434165954590e-01 -1.033758074045181274e-01 2.783946394920349121e-01 -8.487974107265472412e-02 5.772129818797111511e-02 4.764529764652252197e-01 8.400606364011764526e-02 2.033284306526184082e-01
6.929505616426467896e-03 3.038853704929351807e-01 1.306253373622894287e-01 3.295570611953735352e-02 8.382122963666915894e-02 2.222817689180374146e-01 -1.642272621393203735e-01 -1.008348390460014343e-01 1.327923983335494995e-01 -2.040979638695716858e-02 2.160523645579814911e-02 1.403125524520874023e-01 3.845188319683074951e-01 -7.969931513071060181e-02 2.698698937892913818e-01 2.416706383228302002e-01 -1.320263743400573730e-01 3.689736425876617432e-01 7.595935463905334473e-02 3.129075840115547180e-02 -3.608905896544456482e-02 1.896952241659164429e-01 3.164787217974662781e-02 -2.667919993400573730e-01 -3.191088512539863586e-02 -9.665155410766601562e-02 1.260546743869781494e-01 -8.961330354213714600e-02 1.454389542341232300e-01 3.091526925563812256e-01 2.141188681125640869e-01 7.479603588581085205e-02
1.347283124923706055e-01 3.079402744770050049e-01 -4.627506434917449951e-02 1.281341463327407837e-01 -9.056138806045055389e-03 -1.934187114238739014e-01 -2.522527873516082764e-01 -2.932093739509582520e-01 4.726888611912727356e-02 6.509478203952312469e-03 -1.135940551757812500e-01 3.411538898944854736e-01 -1.141156703233718872e-01 -1.493996828794479370e-01 -3.330240845680236816e-01 3.231462836265563965e-02 4.377574659883975983e-03 1.874448060989379883e-01 9.661305695772171021e-02 4.172651842236518860e-02 -5.555390566587448120e-02 1.577002555131912231e-01 -1.568875908851623535e-01 -1.829597800970077515e-01 -1.213849801570177078e-02 -1.363828033208847046e-01 7.492244988679885864e-02 3.728700429201126099e-02 -2.229551523923873901e-01 2.993776202201843262e-01 7.511818408966064453e-02 -3.154417276382446289e-01
3.861624002456665039e-02 6.353420019149780273e-02 -1.193633824586868286e-01 1.321311015635728836e-02 -4.699904099106788635e-02 -1.067322716116905212e-01 -2.641611173748970032e-02 -1.745740920305252075e-01 8.020783215761184692e-02 2.893177866935729980e-01 -1.486654728651046753e-01 1.381293404847383499e-03 3.227891921997070312e-01 -2.634527720510959625e-02 -5.649900413118302822e-04 -2.264201343059539795e-01 -3.309947252273559570e-01 1.494038403034210205e-01 1.186530292034149170e-01 -2.167224735021591187e-01 -1.171270161867141724e-01 5.776304751634597778e-02 5.382263287901878357e-02 -1.524351388216018677e-01 1.221593022346496582e-01 -2.575313150882720947e-01 2.587201297283172607e-01 5.872624367475509644e-02 1.963231265544891357e-01 4.778901338577270508e-01 4.954068362712860107e-02 9.878996759653091431e-02
3.018043041229248047e-01 3.786937296390533447e-01 1.867245584726333618e-01 4.221016913652420044e-02 1.185887381434440613e-01 6.685589998960494995e-02 3.480266779661178589e-02 -1.582680791616439819e-01 1.072814464569091797e-01 2.122061103582382202e-01 9.740987420082092285e-02 -1.996939778327941895e-01 3.378282189369201660e-01 -1.392714977264404297e-01 -1.328305453062057495e-01 -1.456784904003143311e-01 1.176110357046127319e-01 2.467392235994338989e-01 2.739093005657196045e-01 -9.780217893421649933e-03 2.671785652637481689e-01 1.530357897281646729e-01 3.269252181053161621e-02 -1.506633013486862183e-01 1.095494925975799561e-01 -1.430671215057373047e-01 1.915997117757797241e-01 -9.012873470783233643e-02 -2.296384237706661224e-02 4.648225754499435425e-02 -2.240672260522842407e-01 -8.463370054960250854e-02
4.263835251331329346e-01 1.154843065887689590e-02 3.226571977138519287e-01 1.314671486616134644e-01 2.325723022222518921e-01 2.276210188865661621e-01 2.817196957767009735e-02 -7.332635112106800079e-03 1.805359423160552979e-01 1.753579527139663696e-01 9.027303755283355713e-02 8.588893711566925049e-02 3.274401426315307617e-01 1.162936016917228699e-01 -2.382175773382186890e-01 -1.004091054201126099e-01 -6.243523210287094116e-02 3.329475522041320801e-01 4.517792165279388428e-02 -1.874603182077407837e-01 1.731037348508834839e-01 1.206025630235671997e-01 2.007385715842247009e-02 -6.264789402484893799e-02 -9.223580360412597656e-03 -1.394076943397521973e-01 2.018619775772094727e-01 -2.475610673427581787e-01 8.723999373614788055e-03 -5.095520522445440292e-03 -2.252094447612762451e-02 -2.339617908000946045e-02
3.126420676708221436e-01 1.130563691258430481e-01 5.315572768449783325e-02 9.733593463897705078e-02 1.678807586431503296e-01 9.724936634302139282e-02 -8.625005185604095459e-02 -6.623016670346260071e-03 2.667285501956939697e-01 -2.480985522270202637e-01 2.159603983163833618e-01 1.242767050862312317e-01 2.902327179908752441e-01 4.179674386978149414e-02 1.079172790050506592e-01 -6.863948702812194824e-02 -1.953662186861038208e-01 2.239724844694137573e-01 -1.338381618261337280e-01 -2.527185976505279541e-01 6.972427666187286377e-02 2.426115870475769043e-01 -1.001640632748603821e-01 -1.447308808565139771e-01 -3.010607361793518066e-01 8.054710179567337036e-02 -7.914882153272628784e-02 4.487763345241546631e-02 -9.021555632352828979e-02 3.165748417377471924e-01 -1.691553294658660889e-01 1.665543317794799805e-01
2.074064463376998901e-01 5.717009305953979492e-02 1.674193441867828369e-01 2.761722775176167488e-03 9.025727957487106323e-02 2.124224007129669189e-01 -1.948859393596649170e-01 -3.500584959983825684e-01 2.347254753112792969e-01 2.746541202068328857e-01 7.283362746238708496e-02 2.272985409945249557e-03 2.539610266685485840e-01 -1.019513756036758423e-01 2.739615552127361298e-02 9.787476807832717896e-02 1.923489756882190704e-02 4.415986537933349609e-01 8.461079001426696777e-02 -1.880218386650085449e-01 8.661820739507675171e-02 9.878879785537719727e-02 1.027834787964820862e-01 -1.943884789943695068e-01 -1.006659003905951977e-03 -8.574110269546508789e-02 2.391927838325500488e-01 3.813577443361282349e-02 -2.317400127649307251e-01 1.558514591306447983e-02 -1.898938119411468506e-01 -1.769042164087295532e-01
3.048219382762908936e-01 2.241866663098335266e-02 1.115255951881408691e-01 2.090066075325012207e-01 -3.068201988935470581e-02 -1.471110135316848755e-01 3.163920342922210693e-01 -5.629824846982955933e-02 -4.733194783329963684e-02 8.836296387016773224e-03 4.313645511865615845e-02 -1.846459656953811646e-01 2.858752310276031494e-01 -3.596973419189453125e-01 -3.919906169176101685e-02 2.435179352760314941e-01 5.026904121041297913e-02 1.479623019695281982e-01 4.171423614025115967e-02 -2.891349196434020996e-01 -4.770622029900550842e-02 -2.928653731942176819e-02 -1.400401443243026733e-01 7.921290397644042969e-02 -2.274083904922008514e-02 -2.752517163753509521e-01 -3.143587708473205566e-02 -1.823427975177764893e-01 -3.832407062873244286e-03 3.343413472175598145e-01 1.570006459951400757e-01 1.692363917827606201e-01
3.068299889564514160e-01 1.941591054201126099e-01 7.379331439733505249e-02 8.144062012434005737e-03 2.622813917696475983e-02 -9.760043770074844360e-02 2.883069217205047607e-01 -1.272595077753067017e-01 1.114907264709472656e-01 4.800896346569061279e-02 2.527759782969951630e-02 -1.457415819168090820e-01 2.857072353363037109e-01 8.837186545133590698e-02 -7.893232256174087524e-02 -5.023722052574157715e-01 5.097633600234985352e-02 1.395210176706314087e-01 -1.378744989633560181e-01 -8.040852099657058716e-02 8.083297312259674072e-02 1.771569997072219849e-01 1.765458285808563232e-01 -1.172393709421157837e-01 1.770960167050361633e-02 -2.113986462354660034e-01 4.561280831694602966e-02 -2.264746278524398804e-01 3.296345472335815430e-01 4.331445693969726562e-02 1.086432784795761108e-01 -1.317983865737915039e-01
3.293337821960449219e-01 6.612513959407806396e-02 3.578004837036132812e-01 7.351878285408020020e-02 1.508383601903915405e-01 -1.840819567441940308e-01 -1.423880159854888916e-01 4.931171610951423645e-02 1.884061545133590698e-01 1.330784261226654053e-01 1.311919391155242920e-01 1.294282525777816772e-01 1.503482162952423096e-01 1.426647007465362549e-01 -8.894331753253936768e-02 -1.662994027137756348e-01 -2.687874622642993927e-02 1.921931654214859009e-01 -7.175621390342712402e-02 -2.103793323040008545e-01 1.748291552066802979e-01 6.362777948379516602e-02 1.004567816853523254e-01 -1.247250810265541077e-01 -3.032917082309722900e-01 -9.094148874282836914e-02 3.362539410591125488e-01 -2.991411387920379639e-01 -1.231719329953193665e-01 1.799975931644439697e-01 9.440602362155914307e-02 4.560729488730430603e-02
2.235465198755264282e-01 -1.049569845199584961e-01 1.728169769048690796e-01 -1.011665761470794678e-01 1.055105403065681458e-01 -1.570974290370941162e-01 -4.622869193553924561e-02 -3.424321413040161133e-01 -9.513055905699729919e-03 -1.955775171518325806e-01 -2.751922234892845154e-03 2.121426463127136230e-01 2.388249039649963379e-01 3.371743857860565186e-02 -3.109329193830490112e-02 7.706647366285324097e-02 -1.696529239416122437e-01 3.505686298012733459e-02 9.088747948408126831e-02 -1.388403028249740601e-02 2.179692536592483521e-01 1.509674936532974243e-01 -1.566943675279617310e-01 -3.616234958171844482e-01 6.085158511996269226e-02 -3.619219064712524414e-01 -8.536005765199661255e-02 -7.135463878512382507e-03 1.493904888629913330e-01 2.294911146163940430e-01 -1.328621506690979004e-01 -3.106665313243865967e-01
6.868669390678405762e-02 2.922572195529937744e-01 1.566978394985198975e-01 8.804963529109954834e-02 1.510945111513137817e-01 2.310653924942016602e-01 -5.417426303029060364e-02 -2.617076039314270020e-01 3.065199255943298340e-01 3.360370397567749023e-01 1.227052435278892517e-01 -1.128305643796920776e-01 3.070215284824371338e-01 -1.075192447751760483e-02 -8.253120630979537964e-02 3.301339969038963318e-02 -4.725769627839326859e-03 2.746491730213165283e-01 -3.062057681381702423e-02 -1.709639132022857666e-01 -1.816280744969844818e-02 8.246435225009918213e-02 5.566070973873138428e-02 -1.487718820571899414e-01 -1.306701079010963440e-02 -1.075925379991531372e-01 2.877288758754730225e-01 -4.550920054316520691e-02 -2.422105073928833008e-01 1.691782921552658081e-01 -2.653566002845764160e-01 -2.613896131515502930e-02
3.020815551280975342e-01 1.166374012827873230e-01 1.186307966709136963e-01 4.234023988246917725e-01 -2.358391694724559784e-02 1.649985015392303467e-01 2.446787059307098389e-02 -1.363421082496643066e-01 5.111372098326683044e-02 -6.731157004833221436e-02 -5.081932991743087769e-02 3.305567800998687744e-01 6.250951439142227173e-02 3.460122346878051758e-01 -8.249896764755249023e-02 -3.336132038384675980e-03 -3.241010010242462158e-01 1.797590553760528564e-01 -1.334313601255416870e-01 1.141286268830299377e-01 -2.273601740598678589e-01 1.309179216623306274e-01 -5.231073871254920959e-02 -9.966570883989334106e-02 -7.410237938165664673e-02 -1.753870546817779541e-01 -3.825045749545097351e-02 -1.947349160909652710e-01 -7.007504999637603760e-02 2.086373120546340942e-01 1.229957193136215210e-01 -1.284440308809280396e-01
6.206698417663574219e-01 2.336200326681137085e-02 5.427923053503036499e-02 1.864455044269561768e-01 1.574162244796752930e-01 -1.998754441738128662e-01 -1.001736074686050415e-01 -8.170475810766220093e-02 -1.194223836064338684e-01 -6.551275402307510376e-02 1.388009190559387207e-01 2.638132870197296143e-01 9.946347028017044067e-02 -3.932187855243682861e-01 1.939152367413043976e-02 3.696871921420097351e-02 4.612788558006286621e-03 1.787901222705841064e-01 -1.028217375278472900e-01 -1.414018124341964722e-01 3.508583467919379473e-04 1.581901684403419495e-02 -2.157830893993377686e-01 -5.224470049142837524e-02 -1.689423471689224243e-01 -1.373485028743743896e-01 -4.184508323669433594e-02 7.848089188337326050e-02 -1.675161905586719513e-02 1.647213101387023926e-01 1.540645062923431396e-01 5.328001081943511963e-02
1.472833454608917236e-01 2.790762344375252724e-03 3.770669223740696907e-03 1.022050157189369202e-01 -1.285984814167022705e-01 7.456529140472412109e-02 5.797670036554336548e-02 1.093532443046569824e-01 1.670053452253341675e-01 2.217603623867034912e-01 1.445849686861038208e-01 8.045887947082519531e-02 4.776425659656524658e-02 -3.551959991455078125e-01 -2.390089780092239380e-01 6.259070336818695068e-02 -2.804972827434539795e-01 4.229073971509933472e-02 -1.258454620838165283e-01 6.910859048366546631e-02 5.353373941034078598e-03 1.614973880350589752e-02 -2.053609341382980347e-01 -2.668114006519317627e-01 -2.854185104370117188e-01 -1.395835131406784058e-01 5.540980026125907898e-03 -3.161874115467071533e-01 -1.669501699507236481e-02 4.338836967945098877e-01 1.435769647359848022e-01 1.079606413841247559e-01
-5.700990930199623108e-02 1.192038804292678833e-01 -1.619763970375061035e-01 2.292009443044662476e-01 -2.684774436056613922e-02 -6.851983722299337387e-03 1.006959825754165649e-01 -2.160417884588241577e-01 -2.340931892395019531e-01 -2.471743971109390259e-01 1.385070532560348511e-01 1.672999262809753418e-01 2.268058210611343384e-01 2.307280525565147400e-02 -2.307765334844589233e-01 -1.549028754234313965e-01 -4.146781563758850098e-01 9.454881399869918823e-02 -3.134964033961296082e-02 -8.935780078172683716e-02 3.256472349166870117e-01 4.533817991614341736e-03 -1.710440814495086670e-01 4.858204722404479980e-02 -1.863937824964523315e-02 -3.210027515888214111e-01 5.507653579115867615e-02 -2.546566724777221680e-01 -1.103201806545257568e-01 1.317929625511169434e-01 5.923475604504346848e-03 -1.596827358007431030e-01
4.051489531993865967e-01 7.859867811203002930e-02 -1.469933986663818359e-01 1.023086532950401306e-01 1.780659705400466919e-01 -2.039617300033569336e-01 4.801535047590732574e-03 -2.851888835430145264e-01 5.723591148853302002e-02 1.869195699691772461e-01 -3.203741973266005516e-03 -2.436846047639846802e-01 2.819292545318603516e-01 -1.345909573137760162e-02 -1.829775422811508179e-02 1.056208163499832153e-01 2.076013684272766113e-01 8.753489702939987183e-02 -5.889913812279701233e-02 -2.572053074836730957e-01 5.974950641393661499e-02 8.199613541364669800e-02 4.771367833018302917e-02 1.739573329687118530e-01 6.995856761932373047e-02 -3.610608577728271484e-01 1.798943430185317993e-02 -1.524025946855545044e-01 2.794805727899074554e-02 3.366165757179260254e-01 9.960979968309402466e-02 9.020475298166275024e-02
2.860424816608428955e-01 1.111205667257308960e-01 -1.234580948948860168e-01 3.498407006263732910e-01 1.019184589385986328e-01 -3.428467214107513428e-01 1.195426806807518005e-01 -3.058945238590240479e-01 -7.715214043855667114e-02 5.073172599077224731e-02 -3.707325458526611328e-02 -2.007595896720886230e-01 3.601798117160797119e-01 -2.528253197669982910e-02 9.227478504180908203e-02 1.044505834579467773e-01 1.736969500780105591e-01 8.371978998184204102e-02 -1.767397820949554443e-01 -1.222185268998146057e-01 4.295363649725914001e-02 2.642891742289066315e-02 -9.829298406839370728e-02 -1.095007956027984619e-01 3.065105341374874115e-02 -2.050860673189163208e-01 -1.278900261968374252e-02 -1.607933044433593750e-01 1.047171503305435181e-01 2.557580173015594482e-01 2.062123566865921021e-01 1.922015547752380371e-01
5.057449340820312500e-01 -8.635525591671466827e-03 1.017761509865522385e-02 6.243311613798141479e-02 1.226308047771453857e-01 -1.833691298961639404e-01 -1.284308135509490967e-01 -1.692547053098678589e-01 -6.033761892467737198e-03 -5.716117098927497864e-02 6.893681734800338745e-02 5.045468211174011230e-01 1.084455698728561401e-01 -2.875344455242156982e-01 8.347333222627639771e-02 1.791766583919525146e-01 -1.221520751714706421e-01 6.296618282794952393e-02 -3.344573453068733215e-02 -1.397459954023361206e-01 7.271838933229446411e-02 -8.806064724922180176e-02 -1.110961437225341797e-01 6.954324245452880859e-02 -7.725492864847183228e-02 -1.829151660203933716e-01 -6.483928859233856201e-02 -5.202264711260795593e-02 1.377832889556884766e-01 1.639635562896728516e-01 1.290246397256851196e-01 2.675866186618804932e-01
3.409710824489593506e-01 1.048590466380119324e-01 -9.820666909217834473e-02 1.199887469410896301e-01 -1.801296509802341461e-02 -1.579474806785583496e-01 1.160809546709060669e-01 -1.945179998874664307e-01 4.090170562267303467e-02 2.211290746927261353e-01 -8.184179663658142090e-03 -3.487958312034606934e-01 2.851451635360717773e-01 -1.711147576570510864e-01 1.252265996299684048e-03 6.621577590703964233e-02 5.776526778936386108e-02 5.886616930365562439e-02 8.020345121622085571e-02 -1.484182029962539673e-01 -1.941900700330734253e-02 3.304171562194824219e-02 -2.286527156829833984e-01 -2.771382778882980347e-02 1.393388211727142334e-01 -3.012703657150268555e-01 -3.602322563529014587e-02 -3.252404928207397461e-01 4.670897498726844788e-02 4.060033857822418213e-01 6.992343813180923462e-02 7.679461687803268433e-02
3.061376810073852539e-01 2.148680388927459717e-01 8.682729676365852356e-03 3.764155805110931396e-01 -2.021843194961547852e-01 2.822851948440074921e-02 1.608710139989852905e-01 -2.313028089702129364e-02 7.564610242843627930e-02 1.019541993737220764e-01 2.061095535755157471e-01 -2.125709354877471924e-01 2.695774435997009277e-01 -1.895343661308288574e-01 -1.351266056299209595e-01 -3.419607877731323242e-01 -2.743501029908657074e-02 1.026599183678627014e-01 4.155431687831878662e-02 -1.923673786222934723e-03 8.354298770427703857e-02 -9.960447996854782104e-02 -1.430846899747848511e-01 -2.377150356769561768e-01 1.118889972567558289e-01 -2.755928933620452881e-01 4.125910252332687378e-02 -1.952291429042816162e-01 2.594840480014681816e-03 1.339138597249984741e-01 1.948745399713516235e-01 -1.075823083519935608e-01
2.368744760751724243e-01 -2.034492194652557373e-01 2.347920648753643036e-02 -1.863199844956398010e-02 8.220894634723663330e-02 -5.887523293495178223e-03 -3.223308548331260681e-02 -2.757795155048370361e-01 -1.710244417190551758e-01 -1.487318128347396851e-01 1.400888115167617798e-01 9.497033059597015381e-02 1.865220516920089722e-01 4.762048833072185516e-03 1.382522732019424438e-01 9.597411006689071655e-02 -3.185186386108398438e-01 3.326920270919799805e-01 1.023436486721038818e-01 -7.631933689117431641e-02 1.114613339304924011e-01 -9.598647803068161011e-02 -3.440828323364257812e-01 -2.100636065006256104e-01 -1.616002172231674194e-01 2.228536754846572876e-01 3.337834402918815613e-02 -1.689331680536270142e-01 -2.269158214330673218e-01 2.618195712566375732e-01 1.064241752028465271e-01 1.586521565914154053e-01
2.852910459041595459e-01 3.639628179371356964e-03 1.523099653422832489e-02 2.291581183671951294e-01 -1.491896212100982666e-01 7.238287478685379028e-02 1.888502538204193115e-01 4.582749307155609131e-02 2.670765221118927002e-01 3.421846032142639160e-01 7.953248172998428345e-02 1.416705250740051270e-01 1.783308386802673340e-01 -1.703865677118301392e-01 -1.013206765055656433e-01 3.052101004868745804e-03 2.825463376939296722e-02 -7.396046072244644165e-02 -3.091368265450000763e-02 -5.333549343049526215e-03 -1.230857223272323608e-01 -1.365105360746383667e-01 -3.259142339229583740e-01 -7.094720005989074707e-02 -8.860465884208679199e-02 -2.840007841587066650e-01 6.542234122753143311e-02 -1.226890236139297485e-01 -1.520187854766845703e-01 4.610621333122253418e-01 9.838018566370010376e-02 9.574013203382492065e-02
2.073809355497360229e-01 -2.782754302024841309e-01 7.936177402734756470e-02 5.793058127164840698e-02 -8.325079083442687988e-02 -4.176325723528862000e-02 2.288344316184520721e-03 -1.599134057760238647e-01 -1.273346245288848877e-01 1.143901720643043518e-01 1.526345312595367432e-01 5.751965218223631382e-04 2.848590314388275146e-01 -5.209319293498992920e-03 5.513126775622367859e-02 1.446664929389953613e-01 1.055455282330513000e-01 3.017592430114746094e-01 5.034683272242546082e-02 5.930722504854202271e-02 9.017685800790786743e-02 -1.408652812242507935e-01 -1.758681386709213257e-01 5.353427305817604065e-02 1.696315705776214600e-01 -4.500116109848022461e-01 -1.371708512306213379e-02 -1.266389638185501099e-01 8.188885450363159180e-02 4.636398255825042725e-01 8.133962005376815796e-02 -1.791563779115676880e-01
5.115902516990900040e-03 -1.325193047523498535e-01 1.559354960918426514e-01 1.182676851749420166e-01 1.507174372673034668e-01 3.377252817153930664e-02 -2.169958353042602539e-01 -1.219171881675720215e-01 1.254550069570541382e-01 3.958969935774803162e-02 2.850921452045440674e-01 3.421491086483001709e-01 5.084974169731140137e-01 1.811357885599136353e-01 -1.073521077632904053e-01 -1.285874098539352417e-01 -6.039911508560180664e-02 2.697233259677886963e-01 -5.489296093583106995e-02 -2.203960120677947998e-01 -9.652519226074218750e-02 9.251686930656433105e-02 5.706072598695755005e-02 2.606662921607494354e-02 -1.473365128040313721e-01 -2.411962598562240601e-01 1.951186060905456543e-01 -4.258801043033599854e-02 -1.584768742322921753e-01 1.093103885650634766e-01 -1.208316832780838013e-01 4.452311620116233826e-02
6.259974092245101929e-02 1.533320993185043335e-01 7.965622097253799438e-02 -6.209200620651245117e-02 4.593186080455780029e-02 6.564157456159591675e-02 2.691871523857116699e-01 -2.145197242498397827e-01 -5.069747194647789001e-02 -2.200218141078948975e-01 -2.073522955179214478e-01 8.384741097688674927e-02 2.971296906471252441e-01 1.397246569395065308e-01 4.522369801998138428e-02 1.193009316921234131e-01 8.206107653677463531e-03 2.369468212127685547e-01 6.739263981580734253e-02 1.030776873230934143e-01 1.947793811559677124e-01 2.022546380758285522e-01 -2.406807616353034973e-02 -4.687155485153198242e-01 -2.941226586699485779e-02 -2.720242142677307129e-01 1.995059549808502197e-01 -9.491606801748275757e-02 -1.314353942871093750e-01 3.175812661647796631e-01 6.314985919743776321e-03 5.881669931113719940e-03
4.710705578327178955e-01 -2.568323910236358643e-01 1.833479851484298706e-01 6.080786883831024170e-02 -9.824545681476593018e-02 -2.873256988823413849e-02 -4.715446382761001587e-02 3.223498817533254623e-03 1.617866754531860352e-01 -1.235888749361038208e-01 1.624222546815872192e-01 -3.760395944118499756e-02 1.808599233627319336e-01 -2.368581108748912811e-02 -1.178010553121566772e-01 -1.283950507640838623e-01 -2.438732087612152100e-01 2.288063317537307739e-01 2.564966864883899689e-02 1.213986575603485107e-01 -6.068652123212814331e-02 -1.577613055706024170e-01 -2.403856217861175537e-01 -1.958107203245162964e-01 -4.085113406181335449e-01 -1.165033355355262756e-01 -6.220991164445877075e-02 -9.694604086689651012e-04 -1.638775169849395752e-01 1.975507140159606934e-01 1.605093777179718018e-01 3.652906045317649841e-02
-6.419358402490615845e-02 2.629852592945098877e-01 1.227340549230575562e-01 2.409296333789825439e-01 3.126984238624572754e-01 1.948031596839427948e-02 6.758290529251098633e-02 -2.379885464906692505e-01 2.007434219121932983e-01 -1.339915990829467773e-01 -1.067904289811849594e-02 6.738447397947311401e-02 2.856208384037017822e-01 7.483340054750442505e-02 2.927410900592803955e-01 1.218950748443603516e-01 -2.600707113742828369e-01 3.143949508666992188e-01 -2.441783435642719269e-02 -1.900617629289627075e-01 -3.926610946655273438e-02 1.872227340936660767e-01 9.948657453060150146e-02 -1.544918864965438843e-01 1.814548522233963013e-01 5.397080257534980774e-02 1.298604756593704224e-01 3.341110423207283020e-02 -3.695503808557987213e-03 3.368524312973022461e-01 1.075515337288379669e-02 5.120798572897911072e-02
2.264110743999481201e-01 2.123536020517349243e-01 1.197663545608520508e-01 1.811331510543823242e-01 8.213017135858535767e-02 2.171385735273361206e-01 1.463316380977630615e-01 -2.901094555854797363e-01 7.349582761526107788e-02 -1.017307266592979431e-01 -6.556525826454162598e-02 1.680819839239120483e-01 2.441354542970657349e-01 3.148801252245903015e-02 -2.527082860469818115e-01 -5.217876285314559937e-02 5.728790909051895142e-02 -1.002456396818161011e-01 1.773828715085983276e-01 -2.261420488357543945e-01 -1.623661369085311890e-01 2.107282280921936035e-01 -1.678079068660736084e-01 -1.442387253046035767e-01 -2.163612246513366699e-01 3.001504577696323395e-02 3.235427737236022949e-01 -1.194523423910140991e-01 -1.289689689874649048e-01 2.465834617614746094e-01 -1.394989788532257080e-01 -2.057018429040908813e-01
3.635093867778778076e-01 5.627249553799629211e-02 -5.113753676414489746e-02 1.598591655492782593e-01 -9.994001686573028564e-02 1.229512691497802734e-01 2.459517717361450195e-01 -1.980863362550735474e-01 1.176486313343048096e-01 -1.323518995195627213e-02 4.687999375164508820e-03 3.043811321258544922e-01 1.248457133769989014e-01 6.984735280275344849e-02 -2.541490271687507629e-02 -1.918665915727615356e-01 -1.927297562360763550e-01 -1.193134039640426636e-01 -2.638499625027179718e-02 -5.897837691009044647e-03 1.521063297986984253e-01 -3.867574501782655716e-03 -1.100153028964996338e-01 -1.291690319776535034e-01 -2.279962599277496338e-01 -1.792358011007308960e-01 -9.547589719295501709e-02 -4.434218108654022217e-01 -3.227788209915161133e-02 1.959533691406250000e-01 2.877726452425122261e-03 -3.372443914413452148e-01
1.059504747390747070e-01 1.402790546417236328e-01 1.034657657146453857e-01 3.960725963115692139e-01 8.043756335973739624e-02 1.732492595911026001e-01 -1.972128748893737793e-01 -6.190969794988632202e-02 -4.300057142972946167e-02 2.196128852665424347e-02 -4.661167506128549576e-03 1.093362793326377869e-01 3.300881087779998779e-01 1.570408791303634644e-01 -2.610601186752319336e-01 1.547137200832366943e-01 -2.193434238433837891e-01 1.408920586109161377e-01 2.038211822509765625e-01 -3.005527257919311523e-01 -6.153408810496330261e-02 2.338207364082336426e-01 -2.342149019241333008e-01 -1.656784266233444214e-01 -9.804198890924453735e-02 2.389002963900566101e-02 -5.848447978496551514e-02 -3.007763028144836426e-01 1.131280660629272461e-01 1.008382290601730347e-01 -2.190174534916877747e-02 -1.190490275621414185e-01
1.541813462972640991e-01 6.222461536526679993e-02 8.282476663589477539e-02 1.057037711143493652e-01 -1.472868621349334717e-01 2.249893359839916229e-02 -1.465611159801483154e-01 -3.747475147247314453e-01 3.451296314597129822e-02 2.596721751615405083e-03 1.171575561165809631e-01 1.836188435554504395e-01 8.217731863260269165e-02 4.556458070874214172e-02 3.484757244586944580e-02 1.269696205854415894e-01 -4.439149796962738037e-02 -1.787151210010051727e-02 1.775666489265859127e-03 -1.957774758338928223e-01 3.717420697212219238e-01 -1.792640835046768188e-01 -2.057668715715408325e-01 -2.998467087745666504e-01 4.270563647150993347e-02 -5.016466379165649414e-01 7.600909471511840820e-02 -1.000897437334060669e-01 4.254758358001708984e-02 5.679005756974220276e-02 2.704506814479827881e-01 -6.897560507059097290e-02
2.657554484903812408e-02 2.140297591686248779e-01 -2.282926253974437714e-02 1.156321018934249878e-01 6.935628503561019897e-02 1.105505377054214478e-01 2.198644280433654785e-01 -4.035229384899139404e-01 1.943358480930328369e-01 5.619319155812263489e-02 -2.069268971681594849e-01 5.480751395225524902e-02 3.369050025939941406e-01 2.132360339164733887e-01 -1.421184837818145752e-01 9.446632117033004761e-02 -3.442350625991821289e-01 2.362566301599144936e-03 6.736006587743759155e-02 -6.431919336318969727e-02 1.512977033853530884e-01 1.679890602827072144e-01 -8.355382084846496582e-02 -2.061392962932586670e-01 -5.400823801755905151e-02 -3.766583800315856934e-01 1.164557635784149170e-01 -8.528780192136764526e-02 1.311644911766052246e-01 1.162729561328887939e-01 -9.089046716690063477e-02 -6.461198627948760986e-02
-5.603595450520515442e-02 -3.794640675187110901e-02 1.516484022140502930e-01 2.701117098331451416e-01 2.701237499713897705e-01 -1.222433056682348251e-03 2.556787244975566864e-02 -3.986921608448028564e-01 1.577435731887817383e-01 1.023578494787216187e-01 1.325763016939163208e-01 -2.090773358941078186e-02 1.391654461622238159e-01 6.619572639465332031e-02 3.683079779148101807e-02 2.078639715909957886e-01 -8.424015343189239502e-02 1.766773760318756104e-01 1.551401913166046143e-01 -3.002661466598510742e-01 4.871161654591560364e-02 9.940338879823684692e-02 -2.989260256290435791e-01 -9.403368085622787476e-02 5.412150174379348755e-02 -2.934095263481140137e-01 -3.028889596462249756e-01 4.325372632592916489e-03 -2.331207543611526489e-01 1.042359843850135803e-01 1.884043365716934204e-01 -2.683857269585132599e-02
1.584271341562271118e-01 -9.213803708553314209e-02 -1.177603378891944885e-03 2.500445842742919922e-01 2.505011558532714844e-01 -1.440046131610870361e-01 5.436697602272033691e-02 -2.641821503639221191e-01 1.858722269535064697e-01 -1.805736571550369263e-01 1.002294868230819702e-01 6.520082056522369385e-02 2.752382755279541016e-01 -2.889063358306884766e-01 6.525829434394836426e-02 -1.577249020338058472e-01 -7.628732174634933472e-02 1.953626871109008789e-01 -5.076717585325241089e-02 -1.290779858827590942e-01 2.153960168361663818e-01 -1.710068136453628540e-01 -7.498197257518768311e-02 3.459112346172332764e-02 -2.566343247890472412e-01 -3.650696873664855957e-01 1.068911701440811157e-01 -1.662390306591987610e-02 -1.291363090276718140e-01 2.182328253984451294e-01 -2.315624654293060303e-01 5.827545002102851868e-02
3.363676071166992188e-01 -4.991542920470237732e-02 -6.177548319101333618e-02 1.115325316786766052e-01 7.162752002477645874e-02 -3.405207768082618713e-02 1.142967194318771362e-01 -1.334214359521865845e-01 2.148094475269317627e-01 -4.300345480442047119e-02 1.184097677469253540e-01 -1.289302110671997070e-01 2.082456648349761963e-01 -3.048113919794559479e-02 -7.017628103494644165e-02 -2.233188003301620483e-01 3.709190711379051208e-02 1.664507687091827393e-01 3.426665961742401123e-01 2.306760847568511963e-01 -1.022693738341331482e-01 9.064545482397079468e-02 6.258583813905715942e-02 1.029603034257888794e-01 1.413436979055404663e-01 -3.728149235248565674e-01 3.155343979597091675e-02 1.266431361436843872e-01 4.662602767348289490e-02 4.910165965557098389e-01 -8.672009571455419064e-04 -3.232238814234733582e-02
1.603882312774658203e-01 1.616880744695663452e-01 2.398101799190044403e-02 -6.437607109546661377e-02 1.057012155652046204e-01 1.738434433937072754e-01 -2.258930653333663940e-01 -1.339146643877029419e-01 2.114854604005813599e-01 -2.663718722760677338e-02 -5.190655961632728577e-02 2.307790368795394897e-01 3.790631592273712158e-01 1.498017907142639160e-01 8.574802428483963013e-02 1.794461309909820557e-01 -4.061782732605934143e-02 2.407014518976211548e-01 1.033706367015838623e-01 2.338614612817764282e-01 -2.853658422827720642e-02 2.697229683399200439e-01 -3.632385283708572388e-02 -3.991032540798187256e-01 -8.234510570764541626e-02 -1.775175482034683228e-01 1.192641854286193848e-01 -4.908036068081855774e-02 1.017320305109024048e-01 2.986265122890472412e-01 7.349940389394760132e-02 -8.366250246763229370e-02
7.830118387937545776e-02 -7.603896409273147583e-02 2.356082648038864136e-01 1.635108441114425659e-01 9.251568466424942017e-02 7.301513850688934326e-02 -7.800003886222839355e-02 -2.451670914888381958e-01 3.232116103172302246e-01 1.959941983222961426e-01 1.190292909741401672e-01 5.886772647500038147e-02 3.316354751586914062e-01 5.822997167706489563e-02 -7.153004407882690430e-02 -2.177039980888366699e-01 -4.091598466038703918e-02 3.044661879539489746e-01 -1.827336102724075317e-02 -1.842930912971496582e-01 1.405849307775497437e-02 6.003240868449211121e-02 9.854421019554138184e-02 4.130282439291477203e-03 -1.579595208168029785e-01 -5.023332685232162476e-02 1.849586814641952515e-01 -3.703480660915374756e-01 -4.197276756167411804e-02 1.457212865352630615e-01 -2.662684023380279541e-02 -3.668963611125946045e-01
1.688141822814941406e-01 3.395981490612030029e-01 3.225937783718109131e-01 -2.490594610571861267e-02 2.938903272151947021e-01 1.514056883752346039e-02 -1.789081394672393799e-01 -4.026375114917755127e-01 5.734426900744438171e-02 1.717562414705753326e-02 -1.257579773664474487e-01 1.123803555965423584e-01 2.210655957460403442e-01 5.322149023413658142e-02 -3.993596136569976807e-02 4.777291789650917053e-02 -2.254221886396408081e-01 1.417600810527801514e-01 4.298096522688865662e-02 -1.631555855274200439e-01 2.478964477777481079e-01 1.278867870569229126e-01 -6.961223483085632324e-02 1.909351907670497894e-02 2.872088365256786346e-02 -3.667600750923156738e-01 -2.282839566469192505e-01 -2.586987614631652832e-02 -2.138146013021469116e-02 1.094151660799980164e-01 3.571951296180486679e-03 1.399876456707715988e-02
2.253598868846893311e-01 -8.578114211559295654e-02 -1.375097688287496567e-02 9.703300148248672485e-02 4.891007021069526672e-02 1.099778562784194946e-01 3.732177615165710449e-02 -2.130707204341888428e-01 -1.532132830470800400e-02 -1.758361309766769409e-01 2.467531561851501465e-01 -1.653406471014022827e-01 3.541347980499267578e-01 2.049148641526699066e-02 -3.570330440998077393e-01 1.079254820942878723e-01 -2.687638103961944580e-01 6.434335559606552124e-02 -1.039022803306579590e-01 -1.558038294315338135e-01 -9.929339587688446045e-02 1.538887619972229004e-01 1.544681340456008911e-01 -1.819706112146377563e-01 -9.319300204515457153e-02 -2.366710156202316284e-01 -9.656070917844772339e-02 -1.060106456279754639e-01 1.835947483777999878e-01 1.185482833534479141e-03 -2.639355063438415527e-01 -3.099209368228912354e-01
3.080733716487884521e-01 7.715459913015365601e-02 -6.703676283359527588e-02 3.629893064498901367e-01 -9.461216628551483154e-02 -2.799668312072753906e-01 -3.204061090946197510e-02 -5.707395076751708984e-02 -7.043813914060592651e-02 -1.301575452089309692e-01 4.394919052720069885e-02 1.725299954414367676e-01 3.548706471920013428e-01 -1.749391481280326843e-02 -1.663815677165985107e-01 5.687818303704261780e-02 -2.149771898984909058e-02 -3.856933861970901489e-02 -4.518073201179504395e-01 -1.146602910012006760e-02 4.051480069756507874e-02 9.434960782527923584e-02 7.684696465730667114e-03 1.947354823350906372e-01 -1.990742832422256470e-01 -2.411182373762130737e-01 2.084677219390869141e-01 4.459482058882713318e-02 -3.667119890451431274e-02 2.221743464469909668e-01 1.015906259417533875e-01 -3.911016881465911865e-02
2.419524788856506348e-01 1.613074541091918945e-01 -9.947026520967483521e-02 3.882247209548950195e-01 1.325930804014205933e-01 -1.448530852794647217e-01 -2.859539724886417389e-02 -2.864503264427185059e-01 2.350128293037414551e-01 1.724390089511871338e-01 1.724705845117568970e-01 -2.864793241024017334e-01 1.316773444414138794e-01 5.679396912455558777e-02 6.191485747694969177e-02 8.739935606718063354e-02 9.524942189455032349e-02 5.236758291721343994e-02 1.327492445707321167e-01 -2.110046297311782837e-01 -3.080599568784236908e-02 -2.618969604372978210e-02 -1.142968237400054932e-01 -1.330462191253900528e-02 1.465801745653152466e-01 -2.742477953433990479e-01 1.412822008132934570e-01 -1.957805454730987549e-01 1.682768166065216064e-01 3.506287336349487305e-01 4.349383711814880371e-02 8.717065304517745972e-02
2.355712354183197021e-01 -9.157772362232208252e-02 2.382127754390239716e-02 2.283412516117095947e-01 -1.812636703252792358e-01 7.881709188222885132e-02 -5.781690403819084167e-02 -1.107798814773559570e-01 2.084501385688781738e-01 9.719313681125640869e-02 1.720683183521032333e-03 4.616873860359191895e-01 1.473483592271804810e-01 -4.961704090237617493e-02 8.187618851661682129e-02 -2.130765169858932495e-01 -2.109727412462234497e-01 1.193383429199457169e-02 -1.512611508369445801e-01 9.471587091684341431e-02 8.083789050579071045e-02 -1.147112324833869934e-01 -1.347606033086776733e-01 -2.439099252223968506e-01 -1.493439078330993652e-01 -9.696826338768005371e-02 3.035979345440864563e-02 -3.924042582511901855e-01 3.092410229146480560e-02 2.559216022491455078e-01 2.286970913410186768e-01 8.474419265985488892e-02
1.256274878978729248e-01 -4.574676230549812317e-02 2.307610586285591125e-02 -7.390008866786956787e-02 2.233224362134933472e-01 -7.076987624168395996e-02 -7.774923741817474365e-02 -1.404452025890350342e-01 -8.731389045715332031e-02 -2.156639397144317627e-01 1.255917549133300781e-01 8.073697239160537720e-02 2.519594132900238037e-01 -2.222388535737991333e-01 -1.587475985288619995e-01 1.303170472383499146e-01 -1.877311021089553833e-01 2.669048309326171875e-01 1.246503964066505432e-01 4.837273620069026947e-03 -1.330493297427892685e-02 3.336331248283386230e-02 -2.139810323715209961e-01 -2.922469377517700195e-01 1.350069604814052582e-02 -2.505804002285003662e-01 7.379050552845001221e-02 -2.653383612632751465e-01 3.327768445014953613e-01 8.399170637130737305e-02 -4.190824553370475769e-02 -3.887088894844055176e-01
2.277908921241760254e-01 -2.014976181089878082e-02 -1.666269749402999878e-01 2.422346770763397217e-01 1.498613059520721436e-01 -4.567863419651985168e-03 5.865433812141418457e-02 -1.925932317972183228e-01 1.631987094879150391e-02 3.248481824994087219e-02 9.940440952777862549e-02 1.841468364000320435e-01 1.235467791557312012e-01 -1.302473694086074829e-01 -2.390472143888473511e-01 1.156932711601257324e-01 -1.655305624008178711e-01 1.224800646305084229e-01 2.083932310342788696e-01 -8.278830908238887787e-03 -1.191505417227745056e-01 -1.317157596349716187e-01 6.973637640476226807e-02 -3.404312729835510254e-01 -9.107545018196105957e-02 -4.039133191108703613e-01 3.837264776229858398e-01 6.051550805568695068e-02 -1.113346517086029053e-01 9.119455702602863312e-03 -2.778141796588897705e-01 -1.315506454557180405e-02
4.475062787532806396e-01 1.435432285070419312e-01 1.688830405473709106e-01 2.777023613452911377e-01 1.685436442494392395e-02 -2.279653698205947876e-01 1.776283830404281616e-01 -1.246324330568313599e-01 -9.693039953708648682e-02 -3.729434683918952942e-02 1.170495077967643738e-01 -2.676975727081298828e-01 3.632399439811706543e-01 8.004493080079555511e-03 -1.690178066492080688e-01 -4.725111275911331177e-02 1.059358716011047363e-01 1.664144098758697510e-01 1.447316352277994156e-02 -1.126532554626464844e-01 3.079809807240962982e-02 -1.861728578805923462e-01 -2.970750331878662109e-01 -3.215248882770538330e-02 1.023774072527885437e-01 -2.258644253015518188e-01 2.420012839138507843e-02 -1.959090530872344971e-01 2.643001079559326172e-02 1.797706782817840576e-01 -3.333542961627244949e-03 7.069866359233856201e-02
-1.206609085202217102e-01 1.386053115129470825e-01 8.718955516815185547e-02 1.968563199043273926e-01 3.396914601325988770e-01 -6.465598940849304199e-02 1.908423006534576416e-01 -2.747872471809387207e-01 -1.719504781067371368e-02 3.457579314708709717e-01 9.136152267456054688e-02 9.302055090665817261e-02 -4.373069107532501221e-02 4.236039891839027405e-02 1.707937940955162048e-02 5.064620450139045715e-02 -1.636246293783187866e-01 1.596231609582901001e-01 -1.903866082429885864e-01 -1.748778373003005981e-01 -6.844431161880493164e-02 -2.414184436202049255e-02 1.149214059114456177e-01 -3.295307755470275879e-01 -2.074928432703018188e-01 -3.448840677738189697e-01 2.392073273658752441e-01 -1.214603483676910400e-01 -6.069796532392501831e-02 2.069897502660751343e-01 -1.168887391686439514e-01 6.825237721204757690e-02
3.204051852226257324e-01 2.237947434186935425e-01 5.596800521016120911e-02 2.726096510887145996e-01 3.011174872517585754e-02 -9.736020117998123169e-02 -4.146717488765716553e-02 -2.859229445457458496e-01 1.155660152435302734e-01 8.925797790288925171e-02 -5.177673324942588806e-02 -3.903904557228088379e-01 1.027438864111900330e-01 -2.042044885456562042e-02 -1.181724518537521362e-01 -6.881011277437210083e-02 4.826454073190689087e-02 2.328555434942245483e-01 1.592111885547637939e-01 -2.190641462802886963e-01 1.316817104816436768e-01 -6.158869713544845581e-02 -6.091459654271602631e-03 1.963876634836196899e-01 9.581886231899261475e-02 -2.290080189704895020e-01 2.325960844755172729e-01 -1.325199902057647705e-01 1.986896246671676636e-01 2.230139821767807007e-01 2.249806970357894897e-01 8.441371470689773560e-02
-3.942935541272163391e-02 2.206431478261947632e-01 -3.148704709019511938e-04 1.432709991931915283e-01 -6.491017341613769531e-02 2.491331100463867188e-01 5.095532909035682678e-02 -2.814629971981048584e-01 2.402072548866271973e-01 8.518414199352264404e-02 -1.936552375555038452e-01 2.165638953447341919e-01 2.895992696285247803e-01 -1.255909651517868042e-01 5.366096645593643188e-02 4.196039587259292603e-02 1.496809273958206177e-01 -1.135216373950242996e-02 1.773409992456436157e-01 -3.905537426471710205e-01 1.342976242303848267e-01 -1.056872541084885597e-03 4.230296239256858826e-02 -1.275204718112945557e-01 -2.038472145795822144e-01 5.058047920465469360e-02 2.488016635179519653e-01 7.086590677499771118e-02 -1.399477124214172363e-01 3.788326084613800049e-01 3.095169737935066223e-02 -9.899734705686569214e-02
3.537536561489105225e-01 1.852366030216217041e-01 5.663256347179412842e-02 1.591469794511795044e-01 3.188924193382263184e-01 -3.320585936307907104e-02 -3.451673313975334167e-02 -4.052114486694335938e-01 -5.636977031826972961e-02 -2.369601726531982422e-01 4.571529850363731384e-02 -2.174323648214340210e-01 -6.111996248364448547e-02 1.558853685855865479e-01 -9.496399760246276855e-02 1.565510630607604980e-01 2.196061890572309494e-03 1.060685962438583374e-01 4.978880286216735840e-02 9.624370373785495758e-03 9.517557919025421143e-02 2.355823367834091187e-01 -2.178790569305419922e-01 -1.940458267927169800e-01 -8.994884788990020752e-02 -3.452740609645843506e-01 -1.817103326320648193e-01 -6.201961264014244080e-02 2.664521150290966034e-02 1.931395232677459717e-01 5.298073589801788330e-02 7.121882587671279907e-02
1.499012261629104614e-01 6.933687627315521240e-02 -2.336628735065460205e-01 3.293296396732330322e-01 -9.272660315036773682e-02 1.458179652690887451e-01 1.112255379557609558e-01 -4.324978590011596680e-02 6.215590983629226685e-02 4.052090272307395935e-02 4.882333800196647644e-02 7.779556792229413986e-03 1.434236019849777222e-01 -9.782705456018447876e-02 1.044875606894493103e-01 -2.600629925727844238e-01 3.891068277880549431e-03 4.189068675041198730e-01 1.917704492807388306e-01 -1.752018779516220093e-01 2.085103839635848999e-01 3.296837583184242249e-02 -1.029799059033393860e-01 -2.382127940654754639e-01 1.133604496717453003e-01 -2.474476695060729980e-01 -4.740035161375999451e-02 -1.171104311943054199e-01 2.691024541854858398e-01 3.237456679344177246e-01 1.564221233129501343e-01 4.797231033444404602e-02
1.665963046252727509e-02 -1.485587190836668015e-02 1.327350288629531860e-01 1.387849301099777222e-01 -5.297911912202835083e-02 -8.334894664585590363e-03 -2.046630680561065674e-01 -2.040485590696334839e-01 -1.544683873653411865e-01 -1.782272458076477051e-01 2.420958876609802246e-01 5.520320683717727661e-02 1.375232916325330734e-02 -1.565686911344528198e-01 -2.962319254875183105e-01 -3.033367097377777100e-01 -1.477848887443542480e-01 2.524204552173614502e-01 -8.593744784593582153e-02 3.635988757014274597e-02 2.034051567316055298e-01 2.013281434774398804e-01 1.420626491308212280e-01 -2.083956599235534668e-01 2.012359499931335449e-01 -3.028499782085418701e-01 5.739011615514755249e-02 -2.811294496059417725e-01 3.837322816252708435e-02 2.805605232715606689e-01 5.612938851118087769e-02 -1.296560615301132202e-01
7.186990231275558472e-02 1.343619972467422485e-01 1.780705749988555908e-01 1.627139598131179810e-01 -1.192230582237243652e-01 4.210859537124633789e-02 1.652243137359619141e-01 1.302994489669799805e-01 -2.077530696988105774e-02 2.646009027957916260e-01 8.046004176139831543e-02 1.238261461257934570e-01 1.552557349205017090e-01 -3.101079165935516357e-01 -2.376825511455535889e-01 5.112952366471290588e-02 -3.152973949909210205e-01 7.398680597543716431e-02 1.836955174803733826e-02 9.123962372541427612e-02 -1.563392430543899536e-01 2.486459678038954735e-03 -2.291403263807296753e-01 -3.434338793158531189e-02 -1.954973191022872925e-01 -1.015523150563240051e-01 -5.756418034434318542e-02 -3.175551593303680420e-01 -1.039237976074218750e-01 4.605678021907806396e-01 1.387233734130859375e-01 -1.290330197662115097e-02
4.381434619426727295e-01 1.717082113027572632e-01 -1.492208391427993774e-01 -7.017693668603897095e-02 1.034838408231735229e-01 3.237384185194969177e-02 -1.716102808713912964e-01 -2.238992154598236084e-01 -1.113091409206390381e-01 1.902639418840408325e-01 8.785294741392135620e-02 1.781990565359592438e-02 -3.820161148905754089e-02 -2.551925480365753174e-01 -7.885060459375381470e-02 -1.353186666965484619e-01 -7.080969214439392090e-02 7.708422839641571045e-02 -2.385040931403636932e-02 -3.331963121891021729e-01 -1.203055307269096375e-01 -9.018995612859725952e-02 -8.991963416337966919e-02 1.131645888090133667e-01 -1.201700717210769653e-01 -4.246828258037567139e-01 -1.432051360607147217e-01 1.281282752752304077e-01 6.572365015745162964e-02 3.270879983901977539e-01 5.628111958503723145e-02 6.419572047889232635e-03
9.324057400226593018e-02 3.772754967212677002e-02 5.669621378183364868e-02 2.349485754966735840e-01 1.242941170930862427e-01 -2.351070381700992584e-02 2.475724071264266968e-01 -1.774281412363052368e-01 -1.728191822767257690e-01 -2.652579452842473984e-03 1.387439817190170288e-01 2.558212280273437500e-01 3.691484928131103516e-01 -1.287200599908828735e-01 -4.826833307743072510e-02 -2.009796202182769775e-01 -3.650148808956146240e-01 -8.388524502515792847e-02 -1.614505648612976074e-01 -1.894649714231491089e-01 1.086867153644561768e-01 -4.822436720132827759e-02 -5.137991532683372498e-02 -1.979709230363368988e-02 3.299886360764503479e-02 6.261756177991628647e-03 -9.681044518947601318e-02 -3.143177926540374756e-01 -4.333110898733139038e-02 1.266952604055404663e-01 4.048647284507751465e-01 -4.490038752555847168e-02
4.671542346477508545e-01 3.485381230711936951e-02 -1.485334429889917374e-02 1.257382333278656006e-01 1.129835322499275208e-01 2.154384739696979523e-02 4.017638042569160461e-02 -3.601393848657608032e-02 1.609565466642379761e-01 -7.554294541478157043e-03 -2.595302462577819824e-01 -9.665688872337341309e-02 2.477526366710662842e-01 -1.311157345771789551e-01 5.253420025110244751e-02 -9.498172998428344727e-02 -1.178475469350814819e-01 1.457703262567520142e-01 3.868160545825958252e-01 -3.461338579654693604e-02 -1.807912141084671021e-01 5.173829197883605957e-02 -3.186662867665290833e-02 6.779693067073822021e-02 1.735148280858993530e-01 -3.618814051151275635e-01 1.407626569271087646e-01 7.768807560205459595e-02 -1.160858571529388428e-01 3.201605081558227539e-01 1.341043859720230103e-01 8.689225465059280396e-02
1.559925973415374756e-01 -3.749834746122360229e-02 -1.912311464548110962e-02 3.408067524433135986e-01 1.658637076616287231e-01 -1.029016673564910889e-01 2.556001842021942139e-01 -1.774211823940277100e-01 -6.543136388063430786e-02 -1.174001023173332214e-01 1.264607161283493042e-01 -4.151833057403564453e-02 1.282705217599868774e-01 -4.519000276923179626e-02 -4.026459529995918274e-02 -3.161254525184631348e-01 -3.029969632625579834e-01 -3.709077462553977966e-02 -7.467921078205108643e-02 1.460105627775192261e-01 7.421179674565792084e-03 -2.324420772492885590e-02 -2.715012431144714355e-01 -3.275013715028762817e-02 1.723783761262893677e-01 -2.908630371093750000e-01 -2.162341959774494171e-03 -4.874357022345066071e-03 -1.749868690967559814e-01 4.466921985149383545e-01 -1.403421610593795776e-01 8.573065698146820068e-02
2.236337810754776001e-01 -1.571125467307865620e-03 -3.524144412949681282e-03 1.159972026944160461e-01 2.119401097297668457e-01 -7.948109507560729980e-02 1.556357890367507935e-01 1.464330554008483887e-01 2.629039883613586426e-01 -1.261568665504455566e-01 4.477372765541076660e-02 3.099692799150943756e-02 3.809067010879516602e-01 -3.381192088127136230e-01 9.202603250741958618e-02 -1.469455063343048096e-01 -1.261496841907501221e-01 2.216697633266448975e-01 -1.644573546946048737e-02 -4.310205578804016113e-02 -2.076883334666490555e-03 -1.934361830353736877e-02 2.127544432878494263e-01 -9.304846078157424927e-02 -1.751630008220672607e-01 -4.050949811935424805e-01 -1.006570160388946533e-01 -1.166717261075973511e-01 -2.321794182062149048e-01 1.733564883470535278e-01 -1.790978759527206421e-01 -7.807987928390502930e-02
2.196471840143203735e-01 2.609741985797882080e-01 -1.129152998328208923e-01 4.303958415985107422e-01 -1.459683030843734741e-01 3.132745921611785889e-01 1.164208203554153442e-01 -1.131442487239837646e-01 1.349312602542340755e-03 2.223422378301620483e-01 -5.129877943545579910e-03 -1.774709075689315796e-01 6.650997698307037354e-02 -9.820084273815155029e-02 -1.390578895807266235e-01 1.017421111464500427e-01 -1.825700700283050537e-01 2.632485888898372650e-02 4.798172507435083389e-03 -4.996635019779205322e-02 6.390094012022018433e-02 -1.033424884080886841e-01 1.697253733873367310e-01 3.323824331164360046e-02 1.876496970653533936e-01 -3.314412236213684082e-01 6.654469668865203857e-02 -2.982668876647949219e-01 9.609451889991760254e-02 2.490862756967544556e-01 4.285031929612159729e-02 -1.494927555322647095e-01
1.171618402004241943e-01 1.422879192978143692e-02 1.931745111942291260e-01 2.669956684112548828e-01 7.912994921207427979e-02 -1.533581167459487915e-01 -2.580624446272850037e-02 -2.883147895336151123e-01 1.572636305354535580e-03 -3.071808256208896637e-02 1.947524845600128174e-01 -1.489887684583663940e-01 -3.875372698530554771e-03 -3.672024235129356384e-02 -7.509957533329725266e-03 -1.928236037492752075e-01 1.502463519573211670e-01 3.879971429705619812e-02 2.186805456876754761e-01 -2.154642343521118164e-01 1.713430434465408325e-01 -3.503340855240821838e-02 1.481084823608398438e-01 -3.401692584156990051e-02 2.274799942970275879e-01 -3.054718971252441406e-01 4.809792712330818176e-02 -2.418691068887710571e-01 1.644851714372634888e-01 4.342066347599029541e-01 1.981454640626907349e-01 1.774595528841018677e-01
3.186311125755310059e-01 -1.205580383539199829e-01 -5.492347851395606995e-02 1.418163776397705078e-01 -2.247120812535285950e-02 -3.526933491230010986e-02 -8.590016514062881470e-02 -1.217418238520622253e-01 6.769911199808120728e-02 1.959911137819290161e-01 8.065799251198768616e-03 1.086636036634445190e-01 1.595133095979690552e-01 -2.301096767187118530e-01 -9.978831559419631958e-02 -9.216757118701934814e-02 -3.333792984485626221e-01 1.245957687497138977e-01 2.273869961500167847e-01 -6.008153408765792847e-02 -9.343217313289642334e-02 -1.995865702629089355e-01 -7.613887637853622437e-02 -1.594299972057342529e-01 3.951403200626373291e-01 -1.751044392585754395e-01 2.147933691740036011e-01 -1.367372870445251465e-01 2.449921816587448120e-01 3.257098495960235596e-01 1.285019051283597946e-02 7.404720038175582886e-02
1.080436855554580688e-01 6.305374205112457275e-02 -2.107478678226470947e-01 5.674309283494949341e-02 -7.848311960697174072e-02 2.150085195899009705e-02 -2.686048448085784912e-01 -4.425583183765411377e-01 -7.664016634225845337e-02 -2.081215977668762207e-01 7.164438813924789429e-02 -1.424463279545307159e-02 -3.679292649030685425e-02 -1.683536767959594727e-01 -1.745264530181884766e-01 -4.032554849982261658e-02 -6.377317011356353760e-03 4.388049840927124023e-01 1.912370696663856506e-02 -1.720692217350006104e-01 -1.503349188715219498e-02 -1.012978702783584595e-01 8.562122285366058350e-02 -2.175460457801818848e-01 3.478890052065253258e-03 -2.112099677324295044e-01 6.223135814070701599e-02 -2.699587345123291016e-01 -1.570804268121719360e-01 2.088887989521026611e-01 1.684813797473907471e-01 -2.000149488449096680e-01
3.466086834669113159e-02 -3.206099197268486023e-02 6.511867791414260864e-02 1.102223470807075500e-01 -8.214998245239257812e-02 2.210678458213806152e-01 -5.694761499762535095e-02 -4.760532677173614502e-01 -1.084148585796356201e-01 -2.538419663906097412e-01 -7.035632431507110596e-02 6.021173298358917236e-02 3.226222097873687744e-01 -6.880578398704528809e-02 2.256364561617374420e-02 1.041443087160587311e-02 -1.117313131690025330e-01 8.522232621908187866e-02 1.223921701312065125e-01 -2.525942027568817139e-01 -4.011077582836151123e-01 6.528932601213455200e-02 1.372913420200347900e-01 -1.443765759468078613e-01 -7.796373963356018066e-02 -4.464030265808105469e-02 -1.692770272493362427e-01 4.360650852322578430e-02 1.790688373148441315e-03 3.820312619209289551e-01 3.664723411202430725e-02 1.113310828804969788e-01
4.894609004259109497e-02 1.525663286447525024e-01 -2.517358958721160889e-02 1.846077144145965576e-01 6.907290220260620117e-02 6.114131212234497070e-02 -1.102862320840358734e-02 -2.221719920635223389e-01 -1.492357105016708374e-01 1.268166601657867432e-01 9.111037850379943848e-02 2.815927863121032715e-01 3.457061648368835449e-01 -1.048308685421943665e-01 1.445428729057312012e-01 -3.324565291404724121e-01 -4.663920700550079346e-01 2.713566273450851440e-02 -2.492827028036117554e-01 -1.061346754431724548e-01 1.723670214414596558e-01 -1.525011807680130005e-01 -1.341659426689147949e-01 6.567084044218063354e-02 6.038694456219673157e-02 -1.065971031785011292e-01 5.160795524716377258e-02 -2.493828833103179932e-01 3.566406294703483582e-02 1.332103461027145386e-01 1.638939976692199707e-01 -3.261265531182289124e-02
1.041498035192489624e-01 3.450714647769927979e-01 4.293883219361305237e-02 1.539718806743621826e-01 3.894728124141693115e-01 1.221635341644287109e-01 -1.359909959137439728e-02 -2.072171568870544434e-01 2.204437106847763062e-01 -3.496122360229492188e-02 -5.048557743430137634e-02 1.003520712256431580e-01 2.054594308137893677e-01 2.392156608402729034e-02 6.528963148593902588e-02 2.274503260850906372e-01 -2.073841989040374756e-01 1.771325767040252686e-01 3.583451732993125916e-02 1.723748743534088135e-01 -1.243102247826755047e-03 1.786828637123107910e-01 5.718753114342689514e-02 -4.109728336334228516e-01 -1.372264176607131958e-01 -2.573210299015045166e-01 9.343178570270538330e-02 5.692559480667114258e-02 6.622486561536788940e-02 1.585135757923126221e-01 1.897942870855331421e-01 3.927203640341758728e-02
1.473048627376556396e-01 7.751063257455825806e-02 -6.685250997543334961e-02 2.255525439977645874e-01 1.092513278126716614e-01 1.696495413780212402e-01 -1.360714435577392578e-01 -1.507034003734588623e-01 -3.036295771598815918e-01 2.759953737258911133e-01 -5.041559785604476929e-02 -7.731696218252182007e-02 2.812627553939819336e-01 -1.401798427104949951e-01 1.940439790487289429e-01 -9.774178266525268555e-02 -1.427904609590768814e-02 1.113714724779129028e-01 6.589502096176147461e-02 -2.307418584823608398e-01 -3.929136693477630615e-02 2.226927131414413452e-01 3.251596689224243164e-01 -3.143692612648010254e-01 -2.064625769853591919e-01 -4.218496382236480713e-02 -1.501054465770721436e-01 -2.421927899122238159e-01 1.788262464106082916e-02 1.663305908441543579e-01 1.792463511228561401e-01 -2.370994538068771362e-02
-3.029481880366802216e-02 1.618741303682327271e-01 2.108444124460220337e-01 1.679580807685852051e-01 -1.037510856986045837e-01 5.131951346993446350e-02 1.480578929185867310e-01 -2.022589296102523804e-01 4.717366397380828857e-02 2.795279026031494141e-01 5.705266818404197693e-02 3.513303026556968689e-02 4.216162860393524170e-01 -9.970233589410781860e-02 -3.226333558559417725e-01 1.211298257112503052e-01 3.303259238600730896e-02 2.225923584774136543e-03 1.076334416866302490e-01 -5.223456025123596191e-02 -7.448073476552963257e-02 -1.726289987564086914e-01 9.613068401813507080e-02 -2.739654779434204102e-01 7.912019640207290649e-02 -3.927335739135742188e-01 2.154038846492767334e-01 -4.515961930155754089e-02 -1.498483270406723022e-01 1.809723675251007080e-01 -8.451291173696517944e-02 -1.622591018676757812e-01
1.578240543603897095e-01 -1.959842592477798462e-01 2.262379229068756104e-01 9.416701644659042358e-02 -1.526614427566528320e-01 1.433029770851135254e-01 -1.184738054871559143e-01 -3.568959832191467285e-01 -2.902474626898765564e-02 2.987828850746154785e-01 4.173997417092323303e-02 -6.822948902845382690e-02 3.057256340980529785e-01 -1.496955752372741699e-01 -4.672445729374885559e-02 1.282670795917510986e-01 -7.596763223409652710e-02 -1.617043763399124146e-01 -5.350231379270553589e-02 -5.398182198405265808e-02 4.614459723234176636e-02 2.443175464868545532e-01 1.243349239230155945e-01 -9.188447147607803345e-03 -2.687009871006011963e-01 -7.643766701221466064e-02 8.671249449253082275e-02 4.052861407399177551e-02 8.129686862230300903e-02 4.739968478679656982e-01 1.378088295459747314e-01 -8.841431885957717896e-02
1.053900942206382751e-01 1.396637111902236938e-01 1.777910739183425903e-01 -1.872535236179828644e-02 8.242160826921463013e-02 2.581792473793029785e-01 4.116220772266387939e-02 -1.199350878596305847e-01 -3.774982988834381104e-01 2.928878925740718842e-02 -9.175045788288116455e-02 2.466064393520355225e-01 2.262355685234069824e-01 5.050728470087051392e-02 -1.904508024454116821e-01 -8.636992424726486206e-03 9.994155168533325195e-02 -2.905707992613315582e-02 4.544559493660926819e-02 -2.954240739345550537e-01 -1.197846010327339172e-01 -2.680012285709381104e-01 -2.051490843296051025e-01 -2.224020212888717651e-01 4.595111124217510223e-03 -3.075354695320129395e-01 7.263495028018951416e-02 -1.173463389277458191e-01 1.991521753370761871e-02 2.911635935306549072e-01 1.509798616170883179e-01 -2.138100713491439819e-01
3.262235224246978760e-01 -4.387526586651802063e-02 2.657598555088043213e-01 1.127717196941375732e-01 1.576116383075714111e-01 -1.034601777791976929e-02 6.988228112459182739e-02 -4.453688263893127441e-01 1.071541607379913330e-01 -5.001500621438026428e-02 -1.376422494649887085e-01 3.441306948661804199e-02 4.395094215869903564e-01 1.818040385842323303e-02 -5.640096962451934814e-02 5.969313904643058777e-02 -5.338834598660469055e-02 1.530853360891342163e-01 1.842503249645233154e-01 -1.390618383884429932e-01 -2.464737594127655029e-01 3.647417947649955750e-02 -6.991005688905715942e-02 -9.333811700344085693e-02 -2.419842779636383057e-01 -3.217592090368270874e-02 9.914886951446533203e-02 -3.385395109653472900e-01 -3.417114540934562683e-02 -2.894854359328746796e-02 6.197339296340942383e-02 2.523811534047126770e-02
3.586069941520690918e-01 1.156951785087585449e-01 1.339420229196548462e-01 2.039192169904708862e-01 -5.564725026488304138e-02 -3.097464740276336670e-01 7.601946126669645309e-03 -2.956154346466064453e-01 -1.961874663829803467e-01 -1.741861179471015930e-02 2.046299278736114502e-01 1.979296803474426270e-01 1.713770478963851929e-01 -1.927410960197448730e-01 3.989434614777565002e-02 -4.183560237288475037e-02 7.220553606748580933e-02 3.470840454101562500e-01 9.789510071277618408e-02 -1.458869278430938721e-01 1.206677258014678955e-01 -5.733964592218399048e-02 -2.926577329635620117e-01 -6.706475466489791870e-02 -2.185457944869995117e-01 -1.696099936962127686e-01 -1.434725970029830933e-01 -2.649688720703125000e-02 -1.726456284523010254e-01 1.369931250810623169e-01 -9.911248832941055298e-02 3.933709114789962769e-02
3.645552396774291992e-01 -7.171211182139813900e-04 3.068899214267730713e-01 -1.287116203457117081e-02 1.455736458301544189e-01 1.930606514215469360e-01 -1.154007688164710999e-01 -9.723789244890213013e-02 1.140609383583068848e-01 2.757119834423065186e-01 6.458403915166854858e-02 1.413794308900833130e-01 2.766776084899902344e-01 1.617942005395889282e-01 -1.970306336879730225e-01 4.660403355956077576e-02 -1.698953509330749512e-01 2.101663798093795776e-01 -1.618928276002407074e-02 -2.454031407833099365e-01 2.335095107555389404e-01 2.601121068000793457e-01 6.419654935598373413e-02 -7.549372315406799316e-02 -9.032826125621795654e-02 -1.815144270658493042e-01 1.678443700075149536e-01 -2.045410871505737305e-01 -1.419143229722976685e-01 5.724583566188812256e-02 1.637336425483226776e-02 1.851575523614883423e-01
1.305725574493408203e-01 9.664844721555709839e-02 9.741493314504623413e-02 -3.119960054755210876e-02 6.779330223798751831e-02 -2.323384582996368408e-01 -1.900673359632492065e-01 -3.004715144634246826e-01 -1.291828900575637817e-01 -2.351988852024078369e-01 9.068326093256473541e-03 4.115016013383865356e-02 1.245102658867835999e-01 2.594201825559139252e-02 -1.103548035025596619e-01 -3.264333009719848633e-01 -6.801223754882812500e-02 4.681012034416198730e-01 -1.330351233482360840e-01 9.996418654918670654e-02 -1.272930353879928589e-01 1.370546519756317139e-01 1.686533689498901367e-01 -2.878997027873992920e-01 1.663580089807510376e-01 -1.541592925786972046e-01 -8.229251205921173096e-02 -1.789108663797378540e-01 9.811436384916305542e-02 2.434831857681274414e-01 -6.036123260855674744e-02 -9.453815221786499023e-02
3.005682826042175293e-01 3.419391810894012451e-01 2.223525494337081909e-01 1.097213774919509888e-01 1.896919608116149902e-01 -9.098903276026248932e-03 -2.357466369867324829e-01 -2.320449650287628174e-01 6.842447072267532349e-02 -2.737517058849334717e-01 -1.935505270957946777e-01 -8.336686342954635620e-02 1.351490896195173264e-02 -2.315502017736434937e-01 -1.808273494243621826e-01 4.444723948836326599e-02 -9.484591335058212280e-02 7.631989568471908569e-02 4.900829121470451355e-02 -1.435152739286422729e-01 3.579444885253906250e-01 1.352338641881942749e-01 3.946071490645408630e-02 -1.618214696645736694e-01 -9.929654002189636230e-02 -2.919008135795593262e-01 -2.105437032878398895e-02 -1.967137455940246582e-01 8.843101677484810352e-04 6.904415786266326904e-02 5.071362853050231934e-02 -1.405125260353088379e-01
1.743848919868469238e-01 2.428954392671585083e-01 2.211266905069351196e-01 -5.556270852684974670e-02 2.268252670764923096e-01 -2.261116914451122284e-02 -2.589944601058959961e-01 -2.475277930498123169e-01 1.329352706670761108e-01 -3.857750212773680687e-03 -7.091141492128372192e-02 9.090660512447357178e-02 3.028542697429656982e-01 -3.809088170528411865e-01 -7.604645192623138428e-02 -8.693569339811801910e-03 -1.132551506161689758e-01 5.052455887198448181e-02 1.372807174921035767e-01 -3.131751418113708496e-01 4.552555456757545471e-02 1.276292800903320312e-01 -7.961150258779525757e-02 -1.783515363931655884e-01 2.647959394380450249e-03 1.403648853302001953e-01 -5.110568180680274963e-02 -7.949265092611312866e-02 -2.776715457439422607e-01 2.333437055349349976e-01 -1.722005605697631836e-01 -1.612184643745422363e-01
8.071783930063247681e-02 -1.052862256765365601e-01 5.672703683376312256e-02 3.828876465559005737e-02 6.554111372679471970e-03 8.932077884674072266e-02 2.682728469371795654e-01 -9.579347074031829834e-02 7.242967188358306885e-02 -7.374408096075057983e-02 -8.900934457778930664e-02 1.781221628189086914e-01 4.576245248317718506e-01 1.379780471324920654e-01 -1.304535120725631714e-01 1.876610890030860901e-02 -2.504204213619232178e-01 1.036187708377838135e-01 2.509396895766258240e-02 -6.639719940721988678e-03 2.611515522003173828e-01 3.056067824363708496e-01 -1.866929978132247925e-01 -3.277396857738494873e-01 -2.102109640836715698e-01 -3.166367113590240479e-01 3.197145834565162659e-02 -1.023279204964637756e-01 5.892146378755569458e-02 1.467612832784652710e-01 9.515331685543060303e-02 -1.561893373727798462e-01
2.766712307929992676e-01 1.650183647871017456e-01 -2.352645993232727051e-01 1.993447989225387573e-01 -4.306525737047195435e-02 3.194577097892761230e-01 -7.178383320569992065e-02 -2.946076914668083191e-02 8.999709039926528931e-02 1.825596205890178680e-02 2.725603431463241577e-02 3.686901330947875977e-01 1.673010587692260742e-01 1.591274887323379517e-01 -2.177466005086898804e-01 -7.817443460226058960e-02 -1.865560859441757202e-01 7.639614865183830261e-03 -1.267223954200744629e-01 -1.819390207529067993e-01 -1.646339893341064453e-02 -1.701615005731582642e-01 1.212932285852730274e-03 2.665104158222675323e-02 -2.154723927378654480e-02 -2.272908687591552734e-01 1.047599036246538162e-02 -3.504406809806823730e-01 -1.558550149202346802e-01 2.860347926616668701e-01 1.832832396030426025e-01 -1.027554124593734741e-01
1.345228850841522217e-01 -5.197529867291450500e-02 8.306304365396499634e-02 1.652852147817611694e-01 2.342418879270553589e-01 -1.078459247946739197e-01 -7.991225272417068481e-02 -4.263043701648712158e-01 1.881409883499145508e-01 3.081431426107883453e-02 -6.784830242395401001e-03 -1.668351888656616211e-01 3.785645663738250732e-01 -3.508411049842834473e-01 -2.446940541267395020e-01 -2.618072740733623505e-02 -3.063190728425979614e-02 -1.333945393562316895e-01 7.580602169036865234e-02 -2.053966820240020752e-01 -2.840692922472953796e-02 2.978860139846801758e-01 5.788663402199745178e-02 -4.898130521178245544e-02 -1.057745590806007385e-01 -3.973137959837913513e-02 1.907451003789901733e-01 -1.582996100187301636e-01 -5.161286145448684692e-02 3.897541016340255737e-02 3.025103174149990082e-02 -2.406388521194458008e-01
4.237166643142700195e-01 1.103107333183288574e-01 -6.483568251132965088e-02 -4.946015402674674988e-02 1.988864094018936157e-01 2.273972481489181519e-01 2.593038678169250488e-01 -2.701455950736999512e-01 6.553135812282562256e-02 6.655495613813400269e-02 1.560598462820053101e-01 2.502236515283584595e-02 2.243216484785079956e-01 -1.045100912451744080e-01 -3.815123438835144043e-02 2.777929008007049561e-01 -6.344616413116455078e-02 2.247575372457504272e-01 -1.568441987037658691e-01 -2.364405393600463867e-01 2.905286848545074463e-01 1.378568410873413086e-01 2.326601883396506310e-03 1.007270589470863342e-01 -1.595647186040878296e-01 -6.899304687976837158e-02 -1.224156618118286133e-01 9.176105260848999023e-02 -1.028189510107040405e-01 1.312040090560913086e-01 2.325495034456253052e-01 -1.117636114358901978e-01
4.039562642574310303e-01 1.612256318330764771e-01 1.827000826597213745e-01 1.892145574092864990e-01 6.503398716449737549e-02 -2.588466703891754150e-01 2.067346572875976562e-01 -1.712528765201568604e-01 -2.350056022405624390e-01 2.176725119352340698e-02 9.272707253694534302e-02 -1.946933194994926453e-02 2.907368242740631104e-01 -2.105965465307235718e-01 2.194629982113838196e-02 7.983186841011047363e-02 2.251048944890499115e-02 1.468967050313949585e-01 2.436328232288360596e-01 -5.589453876018524170e-02 1.971224695444107056e-01 -3.104092180728912354e-02 -2.000168710947036743e-01 -3.298779204487800598e-02 -1.698596924543380737e-01 -3.229416906833648682e-02 -1.147737652063369751e-01 -2.721418142318725586e-01 -8.489375561475753784e-02 2.811954319477081299e-01 -1.701596677303314209e-01 -9.499418549239635468e-03
3.218983113765716553e-01 1.457987725734710693e-01 -1.584876924753189087e-01 1.777492463588714600e-01 -1.435952354222536087e-02 -8.072489500045776367e-02 1.477769166231155396e-01 -2.367791533470153809e-01 -3.563830256462097168e-02 -8.161776512861251831e-02 -2.331331074237823486e-01 -1.322972923517227173e-01 3.161974251270294189e-01 -3.947174921631813049e-02 8.415245451033115387e-03 7.337275147438049316e-02 2.943838536739349365e-01 1.182395368814468384e-01 2.083390653133392334e-01 -5.873825401067733765e-02 -1.706533133983612061e-01 1.394802182912826538e-01 -2.557009160518646240e-01 -1.950617879629135132e-02 1.860437244176864624e-01 -3.626495897769927979e-01 3.438784554600715637e-02 -9.517098963260650635e-02 -6.433008611202239990e-02 3.110139667987823486e-01 8.475185930728912354e-02 2.740586735308170319e-02
2.872071862220764160e-01 -1.349758952856063843e-01 1.022103428840637207e-01 1.855816692113876343e-01 1.903707534074783325e-01 -1.138536036014556885e-01 -1.015340015292167664e-01 -8.313955366611480713e-02 1.167817860841751099e-01 1.421898156404495239e-01 5.851824954152107239e-02 -1.904279291629791260e-01 1.923223137855529785e-01 -1.049454435706138611e-01 2.183821750804781914e-03 2.309078909456729889e-02 1.761735975742340088e-02 2.348971962928771973e-01 1.150452718138694763e-01 -1.188242807984352112e-01 -7.490186393260955811e-02 2.911659181118011475e-01 -2.425367236137390137e-01 -4.923732876777648926e-01 1.296493411064147949e-01 -3.881243616342544556e-02 1.137614101171493530e-01 -1.706678122282028198e-01 2.689706981182098389e-01 1.579535901546478271e-01 1.304887831211090088e-01 1.292561441659927368e-01
1.482317447662353516e-01 4.000714719295501709e-01 -2.611454576253890991e-02 1.581147015094757080e-01 -6.043943390250205994e-02 -3.007350303232669830e-02 -1.101354956626892090e-01 -1.965429633855819702e-02 -1.117312312126159668e-01 -2.501756846904754639e-01 -3.942390158772468567e-02 1.842603087425231934e-01 3.480086624622344971e-01 3.402287513017654419e-02 -1.507198214530944824e-01 2.093115076422691345e-02 9.679424762725830078e-02 1.086458191275596619e-01 8.294846862554550171e-02 -1.205066293478012085e-01 -1.560455113649368286e-01 7.969231158494949341e-02 -1.998325996100902557e-02 -1.313308477401733398e-01 6.003611255437135696e-03 1.677462607622146606e-01 5.747505277395248413e-02 -1.497826427221298218e-01 2.976186275482177734e-01 5.321534276008605957e-01 3.713373094797134399e-02 -3.513960912823677063e-02
5.320139229297637939e-02 2.021017819643020630e-01 1.177273094654083252e-01 6.371769122779369354e-03 4.220338761806488037e-01 -3.626435622572898865e-02 -1.159890070557594299e-01 -2.087258994579315186e-01 -1.465003192424774170e-01 5.426048859953880310e-02 -2.696266770362854004e-02 1.308609694242477417e-01 2.560548484325408936e-01 -2.122206836938858032e-01 -1.044842228293418884e-01 -1.525685787200927734e-01 1.204366981983184814e-01 -4.640762507915496826e-02 3.009491860866546631e-01 -1.412663608789443970e-01 -7.681406289339065552e-02 1.742326468229293823e-01 -1.274588853120803833e-01 -9.645909070968627930e-02 -2.439475208520889282e-01 -7.037661969661712646e-02 1.736452430486679077e-01 -7.409291714429855347e-02 -2.471972107887268066e-01 3.483973741531372070e-01 6.445178389549255371e-02 -2.078044265508651733e-01
2.616446912288665771e-01 8.024150878190994263e-02 -5.742421373724937439e-02 1.311847418546676636e-01 1.927466988563537598e-01 1.868747361004352570e-02 1.946976967155933380e-02 -4.330377578735351562e-01 9.765355288982391357e-02 2.724495530128479004e-01 -1.177676096558570862e-01 -8.612317964434623718e-03 1.400829106569290161e-01 9.035111218690872192e-02 -9.730962663888931274e-02 2.370614707469940186e-01 -7.291253656148910522e-02 2.748602330684661865e-01 -1.475905328989028931e-01 -3.448441922664642334e-01 2.523628473281860352e-01 3.523378446698188782e-02 -1.689450442790985107e-01 -1.290552169084548950e-01 -1.127337887883186340e-01 2.165303826332092285e-01 -4.889401420950889587e-02 1.079625338315963745e-01 -2.161872573196887970e-02 2.344638407230377197e-01 9.855382144451141357e-02 -1.324672549962997437e-01
1.675580441951751709e-01 -4.695700481534004211e-03 9.859812259674072266e-02 -8.661829680204391479e-02 2.220599800348281860e-01 1.466207206249237061e-01 -1.788679212331771851e-01 -2.908759713172912598e-01 1.593959629535675049e-01 5.803371593356132507e-02 2.510574758052825928e-01 2.301729023456573486e-01 4.615570008754730225e-01 -3.324996680021286011e-02 1.462106257677078247e-01 -9.473799727857112885e-03 -1.056597605347633362e-01 2.723039686679840088e-01 -1.058478802442550659e-01 -1.925390064716339111e-01 -2.273202091455459595e-01 1.125618293881416321e-01 -1.544592715799808502e-02 8.732294291257858276e-02 -1.312380433082580566e-01 -2.232694476842880249e-01 1.862996369600296021e-01 -2.602386474609375000e-01 -6.771674007177352905e-02 3.427058830857276917e-02 -5.873341858386993408e-02 4.862132295966148376e-02
2.694638371467590332e-01 3.612606525421142578e-01 -1.612160056829452515e-01 8.894949406385421753e-02 2.040922641754150391e-01 -1.251689046621322632e-01 4.463789984583854675e-02 -1.761905997991561890e-01 -5.808047205209732056e-02 1.887772791087627411e-02 4.940163716673851013e-02 8.784272521734237671e-02 3.643564283847808838e-01 -5.869894474744796753e-02 -4.188688695430755615e-01 -1.200151741504669189e-01 7.063607871532440186e-02 2.610822021961212158e-01 6.745846010744571686e-03 -7.960315793752670288e-03 2.832955121994018555e-01 -5.228024721145629883e-02 -6.105730310082435608e-02 -2.525511085987091064e-01 1.196873858571052551e-01 7.110224571079015732e-03 1.919913105666637421e-02 5.787772312760353088e-02 1.047342717647552490e-01 6.123438104987144470e-02 -2.586904764175415039e-01 -9.582615643739700317e-02
2.367749810218811035e-02 3.340115845203399658e-01 2.513283789157867432e-01 1.180393621325492859e-01 5.842670053243637085e-02 -1.707583963871002197e-01 -5.840113759040832520e-02 -2.594787180423736572e-01 -1.294366866350173950e-01 -2.331936359405517578e-01 -1.974846869707107544e-01 1.922840178012847900e-01 3.656916320323944092e-01 1.282108128070831299e-01 -1.988520473241806030e-02 1.055363267660140991e-01 -3.253857418894767761e-02 1.383041292428970337e-01 -8.753835409879684448e-02 1.099289432168006897e-01 4.499842971563339233e-02 5.281366780400276184e-02 -2.310104370117187500e-01 -3.097937405109405518e-01 2.165673971176147461e-01 -1.855512410402297974e-01 3.913698717951774597e-02 9.285128116607666016e-02 -9.540073573589324951e-02 3.124057650566101074e-01 3.459885716438293457e-02 -7.204473763704299927e-02
1.933059394359588623e-01 -7.309847045689821243e-03 -2.677046060562133789e-01 -1.191946938633918762e-01 -1.506161224097013474e-02 1.093835383653640747e-02 -5.217615887522697449e-02 -3.158493936061859131e-01 2.684360183775424957e-02 2.393878698348999023e-01 -6.971414387226104736e-02 5.194113031029701233e-02 1.557044833898544312e-01 -4.083596169948577881e-02 -1.978587359189987183e-03 -5.297886952757835388e-02 -6.726230680942535400e-02 2.599369883537292480e-01 -1.210338249802589417e-01 -1.141631789505481720e-02 3.210005909204483032e-02 1.145987734198570251e-01 -7.926119863986968994e-02 -1.269979476928710938e-01 3.071041591465473175e-02 -2.274177819490432739e-01 3.281808197498321533e-01 7.778637111186981201e-02 2.782103121280670166e-01 4.952429533004760742e-01 2.121373564004898071e-01 1.484590917825698853e-01
1.353148072957992554e-01 2.112579196691513062e-01 -3.693521022796630859e-02 5.177968367934226990e-02 -1.509524043649435043e-02 2.582613825798034668e-01 -1.191901415586471558e-01 -4.300675690174102783e-01 -3.389887884259223938e-02 3.260991722345352173e-02 1.056068018078804016e-02 2.280787751078605652e-02 1.474844813346862793e-01 2.754743993282318115e-01 -3.645377457141876221e-01 1.251127570867538452e-01 -2.775692194700241089e-02 2.422228008508682251e-01 1.221466735005378723e-01 -2.169611603021621704e-01 -1.595403254032135010e-01 1.659221053123474121e-01 2.797320671379566193e-02 -2.662043869495391846e-01 -1.471164077520370483e-01 -1.085894852876663208e-01 1.291743963956832886e-01 -1.497503668069839478e-01 2.843182533979415894e-02 2.520191967487335205e-01 -1.691583842039108276e-01 -7.970585674047470093e-02
4.014426469802856445e-01 3.939974009990692139e-01 9.361891448497772217e-02 1.385906040668487549e-01 1.122819632291793823e-01 -2.495662420988082886e-01 1.845184899866580963e-02 -8.961727470159530640e-02 2.119169086217880249e-01 5.327543243765830994e-02 -3.301060525700449944e-03 -2.754928469657897949e-01 8.346807956695556641e-02 -4.076009988784790039e-02 -8.215484768152236938e-02 1.278555542230606079e-01 9.684936702251434326e-02 1.847524493932723999e-01 5.091180652379989624e-02 -1.034940034151077271e-01 9.361809492111206055e-02 -5.210006609559059143e-02 -1.505869068205356598e-02 -2.638725377619266510e-02 8.208693563938140869e-02 -2.885184884071350098e-01 1.612323373556137085e-01 -8.475721627473831177e-02 1.930362135171890259e-01 3.986086845397949219e-01 1.157382950186729431e-01 1.227618306875228882e-01
-1.325368881225585938e-02 9.289342164993286133e-02 7.565217465162277222e-02 1.599280536174774170e-01 -1.060278266668319702e-01 -2.718553319573402405e-02 1.558146476745605469e-01 -2.659165263175964355e-01 3.736534118652343750e-01 1.749280840158462524e-02 3.367702662944793701e-02 -1.854214817285537720e-03 2.181028276681900024e-01 1.232776939868927002e-01 -2.438671886920928955e-02 2.126718312501907349e-01 -2.678189575672149658e-01 2.915225550532341003e-02 -2.803536504507064819e-02 4.828727990388870239e-02 2.142148464918136597e-01 2.336075454950332642e-01 -1.391279846429824829e-01 -3.837681412696838379e-01 -2.093373686075210571e-01 -3.133743703365325928e-01 -2.690351940691471100e-02 -1.367964148521423340e-01 3.043723665177822113e-02 2.547133564949035645e-01 -5.890019237995147705e-03 -1.821573078632354736e-01
4.203599095344543457e-01 -3.407999128103256226e-02 -2.118392288684844971e-01 2.233817130327224731e-01 3.791253268718719482e-02 -1.885159909725189209e-01 -5.393591150641441345e-02 -9.547212719917297363e-02 1.545370277017354965e-02 1.724751293659210205e-01 -2.501433948054909706e-03 1.206100434064865112e-01 1.829098910093307495e-01 -6.820722669363021851e-02 -9.000729024410247803e-02 -2.949876710772514343e-03 -2.676007449626922607e-01 1.498470604419708252e-01 9.148734807968139648e-02 1.165772750973701477e-01 -4.414465650916099548e-02 -1.462916284799575806e-01 -8.265398442745208740e-02 -1.789493411779403687e-01 3.468075394630432129e-01 -7.512878626585006714e-02 3.998652696609497070e-01 -1.977889984846115112e-01 -5.400088615715503693e-03 2.900658249855041504e-01 1.623912155628204346e-02 -3.278484567999839783e-03
2.510996162891387939e-01 7.126018404960632324e-02 -1.852484941482543945e-01 -1.271357480436563492e-02 1.205054521560668945e-01 -2.139584422111511230e-01 1.569092720746994019e-01 -2.646103501319885254e-01 1.971412822604179382e-02 3.588397800922393799e-02 1.322957128286361694e-01 -2.580083012580871582e-01 2.265437394380569458e-01 -1.251822263002395630e-01 3.477350994944572449e-02 1.708060204982757568e-01 7.161125540733337402e-02 1.241650506854057312e-01 -1.525809466838836670e-01 -1.540263444185256958e-01 1.134725883603096008e-01 2.699343562126159668e-01 3.500787774100899696e-03 -7.231807708740234375e-02 -3.581146895885467529e-02 -3.652797639369964600e-01 -4.227283224463462830e-02 -2.155779153108596802e-01 2.003511488437652588e-01 3.772584795951843262e-01 -8.681748807430267334e-02 1.668013483285903931e-01
-1.258047372102737427e-01 1.177750378847122192e-01 1.126813665032386780e-01 2.983727455139160156e-01 2.568293809890747070e-01 -1.046117469668388367e-01 1.151605993509292603e-01 -2.698577046394348145e-01 -7.559926062822341919e-02 -2.092908620834350586e-01 -7.729964703321456909e-02 3.177270591259002686e-01 2.158849388360977173e-01 -4.425485432147979736e-02 -1.533233560621738434e-02 3.631542921066284180e-01 -2.874869480729103088e-02 2.660741508007049561e-01 -1.205808520317077637e-01 -9.978620707988739014e-02 1.027892753481864929e-01 4.095890372991561890e-02 -1.098872870206832886e-01 -9.245920181274414062e-02 1.064077168703079224e-01 -8.448327332735061646e-02 1.046356186270713806e-01 3.824491426348686218e-02 -5.754823982715606689e-02 3.911265730857849121e-01 1.702986359596252441e-01 -1.526862382888793945e-01
3.788469731807708740e-01 -1.081824898719787598e-01 1.207540109753608704e-01 1.450818330049514771e-01 -8.617635071277618408e-02 -1.004975289106369019e-01 -4.968672618269920349e-02 -1.145308911800384521e-01 -1.251430958509445190e-01 6.930481642484664917e-02 1.422166973352432251e-01 -1.002922728657722473e-01 3.607046306133270264e-01 2.544122003018856049e-02 1.242193579673767090e-01 1.709545403718948364e-01 4.652635008096694946e-02 2.231475859880447388e-01 1.003740802407264709e-01 1.899589151144027710e-01 7.037672400474548340e-02 -1.473055570386350155e-03 -1.241863593459129333e-01 2.074913680553436279e-01 1.942059248685836792e-01 -3.149993121623992920e-01 3.230319917201995850e-02 -1.781232506036758423e-01 9.308061748743057251e-02 4.304986894130706787e-01 1.543014049530029297e-01 -2.841286361217498779e-02
5.425820350646972656e-01 1.438799798488616943e-01 2.941949367523193359e-01 2.036206573247909546e-01 -4.311876837164163589e-03 2.617171732708811760e-03 6.987193599343299866e-03 -6.682410836219787598e-03 6.725009530782699585e-02 5.870502814650535583e-02 1.331207714974880219e-02 -1.109266579151153564e-01 2.493588179349899292e-01 -7.149256020784378052e-02 -3.580588474869728088e-02 1.759792417287826538e-01 1.495364904403686523e-01 1.546214371919631958e-01 -6.338004767894744873e-02 -2.147914469242095947e-01 -1.301281452178955078e-01 -5.894012749195098877e-02 -1.175068393349647522e-01 -2.386591583490371704e-01 1.544396020472049713e-02 -3.010937869548797607e-01 3.204255178570747375e-02 -3.702865540981292725e-02 2.540755867958068848e-01 1.573576778173446655e-01 1.701139062643051147e-01 1.940016001462936401e-01
2.182384394109249115e-02 -2.709203865379095078e-03 2.169273346662521362e-01 -1.610543429851531982e-01 9.463316202163696289e-02 -3.050802974030375481e-03 5.905015394091606140e-02 -2.425668537616729736e-01 1.625240296125411987e-01 2.275961786508560181e-01 2.183718979358673096e-01 -1.187216937541961670e-01 2.273014038801193237e-01 -9.147671610116958618e-02 -8.037634193897247314e-02 -2.448574006557464600e-01 -3.988658264279365540e-02 2.419768571853637695e-01 -1.440323591232299805e-01 -1.362125873565673828e-01 2.421625405550003052e-01 -1.460707783699035645e-01 -2.406483888626098633e-01 -5.809354782104492188e-02 1.176336407661437988e-02 1.872528530657291412e-02 3.174598813056945801e-01 -6.819149106740951538e-02 1.621397584676742554e-01 4.119470417499542236e-01 1.541413217782974243e-01 1.496913284063339233e-01
1.210105866193771362e-01 1.714925318956375122e-01 -1.233633384108543396e-01 -8.763697743415832520e-02 2.992920018732547760e-02 1.246377732604742050e-02 1.356014758348464966e-01 -5.510449036955833435e-02 -3.014891594648361206e-02 4.011093825101852417e-02 -4.959541931748390198e-02 -2.503547258675098419e-02 2.410113960504531860e-01 6.200886145234107971e-02 -1.806042790412902832e-01 -1.867660433053970337e-01 -1.966824531555175781e-01 2.992506325244903564e-01 -4.573819041252136230e-02 -1.039713248610496521e-01 1.553872972726821899e-01 1.022811830043792725e-01 -1.149456426501274109e-01 -3.319736197590827942e-02 1.558790504932403564e-01 -2.379792332649230957e-01 2.174374908208847046e-01 1.839788854122161865e-01 3.181645870208740234e-01 5.024107098579406738e-01 2.526676356792449951e-01 7.702773064374923706e-02
3.974501490592956543e-01 1.831661351025104523e-02 -1.761323399841785431e-02 1.307933330535888672e-01 -2.245335467159748077e-02 2.052902244031429291e-02 7.237239927053451538e-02 -6.675279885530471802e-02 2.432664856314659119e-02 -1.029868870973587036e-01 -2.718509137630462646e-01 -3.185287714004516602e-01 2.894541919231414795e-01 -4.713254456873983145e-04 1.969873718917369843e-02 -7.430160790681838989e-02 -1.338648349046707153e-01 2.379551380872726440e-01 3.100075423717498779e-01 5.263635143637657166e-02 -9.915573149919509888e-02 2.565155327320098877e-01 7.132788002490997314e-02 8.983872830867767334e-02 2.345158457756042480e-01 -2.134835124015808105e-01 1.188810318708419800e-01 1.096458639949560165e-02 -7.062528282403945923e-02 3.784922659397125244e-01 7.571067661046981812e-02 7.997860014438629150e-02
7.431113626807928085e-03 4.373116046190261841e-02 7.988225668668746948e-02 2.656664550304412842e-01 9.899023175239562988e-02 1.512672305107116699e-01 2.271134406328201294e-01 -1.739413440227508545e-01 3.019856214523315430e-01 -9.214329719543457031e-02 -7.677004486322402954e-02 1.508279293775558472e-01 1.968730986118316650e-01 2.024749368429183960e-01 -2.159451693296432495e-01 1.738052517175674438e-01 -1.257449090480804443e-01 8.915134519338607788e-02 8.917915821075439453e-02 -2.797770202159881592e-01 1.190568655729293823e-01 3.438118696212768555e-01 -1.587077081203460693e-01 -1.131043061614036560e-01 -5.381377786397933960e-02 -3.689336776733398438e-01 -1.397261917591094971e-01 3.983741998672485352e-02 -1.434495300054550171e-01 1.373870670795440674e-01 2.006836235523223877e-01 3.790133446455001831e-02
2.463777959346771240e-01 2.872351706027984619e-01 -5.347882956266403198e-02 -3.054011380299925804e-03 -1.053373292088508606e-01 2.787640988826751709e-01 -1.030111387372016907e-01 -3.007582128047943115e-01 1.491480618715286255e-01 2.281421571969985962e-01 2.412522435188293457e-01 1.311597973108291626e-01 3.732698857784271240e-01 7.131127268075942993e-02 3.138861432671546936e-02 6.949698179960250854e-02 -1.647143512964248657e-01 2.023942768573760986e-01 1.349696069955825806e-01 5.294116958975791931e-02 9.802030026912689209e-02 2.209489792585372925e-01 7.412106543779373169e-02 -3.680830299854278564e-01 6.314800586551427841e-03 -1.250624656677246094e-01 1.516661196947097778e-01 1.435301732271909714e-02 -1.411083191633224487e-01 4.444360360503196716e-02 -1.170365810394287109e-01 3.360513597726821899e-02
1.250833272933959961e-01 1.699072122573852539e-01 -7.561288774013519287e-02 3.837639465928077698e-02 3.037666082382202148e-01 1.529498100280761719e-01 -9.719498455524444580e-02 -5.036464706063270569e-02 1.602476686239242554e-01 6.813062727451324463e-02 -3.896549344062805176e-02 2.302671372890472412e-01 4.143901765346527100e-01 2.760263625532388687e-03 2.267865985631942749e-01 2.885098457336425781e-01 -3.048037588596343994e-01 1.127140745520591736e-01 3.098388910293579102e-01 7.369169592857360840e-02 4.508636891841888428e-02 1.107845380902290344e-01 -5.011241417378187180e-03 -1.425672620534896851e-01 3.711792454123497009e-02 -8.700134605169296265e-02 1.812033951282501221e-01 -1.597708314657211304e-01 8.537451177835464478e-02 3.273847997188568115e-01 7.610517740249633789e-02 -1.087919343262910843e-02
2.732152342796325684e-01 9.971149265766143799e-02 9.017594158649444580e-02 1.360782980918884277e-01 -3.136967122554779053e-02 1.471105031669139862e-03 2.197325415909290314e-02 -7.379748672246932983e-02 -2.895203828811645508e-01 -3.723308444023132324e-02 9.102582931518554688e-03 4.359603300690650940e-02 1.593368500471115112e-01 -3.598738312721252441e-01 -2.112519741058349609e-01 1.326548159122467041e-01 -8.991963416337966919e-02 -6.188297644257545471e-02 5.921043921262025833e-03 -1.962245106697082520e-01 -8.824922144412994385e-02 1.648137569427490234e-01 8.142966777086257935e-02 7.270344346761703491e-02 -1.610300689935684204e-01 -1.983528435230255127e-01 1.822957247495651245e-01 -4.701089560985565186e-01 -1.401353180408477783e-01 2.552822828292846680e-01 1.871591955423355103e-01 -2.021548002958297729e-01
3.998325467109680176e-01 1.112903729081153870e-01 -4.112905263900756836e-02 -1.307578086853027344e-01 3.234739303588867188e-01 6.989405304193496704e-02 2.118682116270065308e-01 -2.363370805978775024e-01 7.011460512876510620e-02 3.310606628656387329e-02 2.331839650869369507e-01 3.016277775168418884e-02 4.413324594497680664e-01 4.906899109482765198e-02 -2.429059594869613647e-01 1.606227904558181763e-01 1.882434473372995853e-03 2.271145433187484741e-01 6.224456243216991425e-03 3.197903186082839966e-02 2.457603067159652710e-01 9.538902342319488525e-02 5.382056534290313721e-02 1.294367015361785889e-01 -2.085657566785812378e-01 4.429541993886232376e-03 1.620798408985137939e-01 1.334270462393760681e-03 -1.079736184328794479e-02 1.692089140415191650e-01 2.705020306166261435e-04 -1.228036731481552124e-01
1.820348650217056274e-01 1.962890923023223877e-01 7.741121947765350342e-02 1.472232639789581299e-01 4.295154809951782227e-01 7.653991132974624634e-02 1.410913765430450439e-01 -3.541193604469299316e-01 -2.586326003074645996e-02 -1.103118211030960083e-01 -1.301306039094924927e-01 1.161639392375946045e-01 3.087890148162841797e-01 -3.755148127675056458e-02 1.356277465820312500e-01 1.677083820104598999e-01 -1.419679224491119385e-01 1.407976448535919189e-01 -1.668068915605545044e-01 -7.097019255161285400e-02 4.341872408986091614e-02 -6.964593660086393356e-03 -2.015624195337295532e-01 -2.569389641284942627e-01 -1.839610338211059570e-01 1.501411050558090210e-01 2.209560200572013855e-02 -3.889841586351394653e-02 -1.919156759977340698e-01 2.498617917299270630e-01 -2.842505834996700287e-02 1.964569389820098877e-01
2.987010776996612549e-01 1.202681288123130798e-01 -1.191756501793861389e-01 1.670487411320209503e-02 -6.692867726087570190e-02 -2.093873918056488037e-01 -2.955947816371917725e-02 -3.530670702457427979e-01 3.213677182793617249e-02 1.205374598503112793e-01 1.429619491100311279e-01 -2.397275865077972412e-01 3.198029398918151855e-01 -2.696467749774456024e-02 2.508552670478820801e-01 4.444454982876777649e-02 3.137775138020515442e-02 -2.106720022857189178e-02 -2.941492421086877584e-04 -2.670105099678039551e-01 8.905601501464843750e-02 1.507316678762435913e-01 -4.683006554841995239e-02 1.756497309543192387e-03 6.022911518812179565e-02 -2.277296632528305054e-01 -1.827972978353500366e-01 -2.427405864000320435e-01 1.280003786087036133e-01 4.112010002136230469e-01 1.767074503004550934e-02 8.617036789655685425e-02
1.035887673497200012e-01 1.835255920886993408e-01 1.974349170923233032e-01 1.457976251840591431e-01 3.730075359344482422e-01 1.144243031740188599e-01 -1.658954471349716187e-01 -2.107218503952026367e-01 -1.737136691808700562e-01 4.408827796578407288e-02 1.823700778186321259e-02 -1.629102788865566254e-02 2.162212878465652466e-01 -1.089137271046638489e-01 -2.113884836435317993e-01 -1.428121924400329590e-01 -4.193812236189842224e-02 -1.519182920455932617e-01 3.786807954311370850e-01 -1.611056625843048096e-01 -5.995975062251091003e-02 9.544200450181961060e-02 -1.680765897035598755e-01 -6.694443523883819580e-02 -2.322838902473449707e-01 1.698041521012783051e-02 2.450427114963531494e-01 -1.102861985564231873e-01 -1.012667492032051086e-01 2.958157956600189209e-01 7.899419218301773071e-02 -2.114295512437820435e-01
1.744539737701416016e-01 -5.107496865093708038e-03 -1.286865174770355225e-01 1.433249842375516891e-02 4.059405624866485596e-02 -1.684410125017166138e-01 -2.048044502735137939e-01 -8.833753317594528198e-02 -9.033625945448875427e-03 -5.234456062316894531e-02 1.138533726334571838e-01 1.060257554054260254e-01 2.559981942176818848e-01 -2.314853519201278687e-01 -3.653400540351867676e-01 -3.886695252731442451e-03 -1.111675798892974854e-01 -1.610647328197956085e-02 2.253077924251556396e-01 3.972739726305007935e-02 1.305484771728515625e-01 1.413123905658721924e-01 2.328858971595764160e-01 -5.046049952507019043e-01 3.453875705599784851e-02 -1.019717454910278320e-01 -1.582487970590591431e-01 -3.834509104490280151e-02 -4.322221130132675171e-02 3.511222302913665771e-01 1.077775284647941589e-01 8.753395080566406250e-02
7.131344079971313477e-02 2.407457306981086731e-02 1.244347542524337769e-01 7.819804362952709198e-03 1.805693805217742920e-01 -5.749089643359184265e-02 -2.917929589748382568e-01 -2.709373533725738525e-01 1.141361445188522339e-01 -3.320686891674995422e-02 -6.602691113948822021e-02 7.593510299921035767e-02 2.957197129726409912e-01 -3.153192698955535889e-01 -1.465771943330764771e-01 -1.611504554748535156e-01 4.700668528676033020e-02 -9.436310082674026489e-02 1.305651813745498657e-01 -1.493894457817077637e-01 -5.818620324134826660e-02 1.568551510572433472e-01 -1.542371958494186401e-01 -7.883184589445590973e-03 -5.408530682325363159e-02 -2.960070734843611717e-03 2.864550948143005371e-01 -2.252239137887954712e-01 -3.068695664405822754e-01 3.622353971004486084e-01 1.397131085395812988e-01 -2.068920135498046875e-01
3.040905594825744629e-01 9.908856451511383057e-02 1.370214484632015228e-02 1.787688396871089935e-02 1.703935116529464722e-01 -9.508584439754486084e-02 -1.806197464466094971e-01 1.788772828876972198e-02 -1.033364906907081604e-01 8.411715738475322723e-03 1.796521693468093872e-01 3.069503009319305420e-01 1.219327077269554138e-01 -1.045988723635673523e-01 -3.574519157409667969e-01 3.878542035818099976e-02 -3.790632262825965881e-02 3.898390755057334900e-02 8.227802067995071411e-02 -4.913650080561637878e-02 1.671930998563766479e-01 2.070727646350860596e-01 3.347611129283905029e-01 -2.990063726902008057e-01 1.204391196370124817e-01 4.678177833557128906e-02 -8.450870215892791748e-02 -1.124498397111892700e-01 1.155227795243263245e-01 4.366329610347747803e-01 6.326342374086380005e-02 -7.026297599077224731e-02
2.541405558586120605e-01 1.556303910911083221e-02 4.862566292285919189e-02 2.890542745590209961e-01 -3.810584917664527893e-02 -2.203233540058135986e-01 6.265868991613388062e-02 -2.122434079647064209e-01 -1.974944174289703369e-01 1.181742250919342041e-01 1.311544030904769897e-01 -1.347399353981018066e-01 9.305108338594436646e-02 -3.140391409397125244e-02 3.040948882699012756e-03 1.175676882266998291e-01 -2.912028431892395020e-01 3.166305720806121826e-01 2.775846421718597412e-01 -4.679536074399948120e-02 3.574782982468605042e-02 5.343937128782272339e-02 6.125891953706741333e-02 1.894921809434890747e-01 3.900307416915893555e-02 -4.066250026226043701e-01 1.097608432173728943e-01 -1.354127824306488037e-01 -1.768958419561386108e-01 1.667278110980987549e-01 -1.783716827630996704e-01 2.055172771215438843e-01
3.991905450820922852e-01 -5.746018607169389725e-03 -1.137711927294731140e-01 3.933179378509521484e-01 1.046415884047746658e-02 -2.323129214346408844e-02 2.762642502784729004e-01 -8.384127914905548096e-02 9.276071190834045410e-02 -1.806226558983325958e-03 -7.731363177299499512e-02 -1.112010404467582703e-01 2.173218727111816406e-01 -7.039465941488742828e-03 1.227829307317733765e-01 -3.197292238473892212e-02 -2.352963835000991821e-01 3.823587298393249512e-01 -1.467389985918998718e-02 8.831223845481872559e-02 -1.296972781419754028e-01 5.476107448339462280e-02 -2.264397889375686646e-01 6.769611686468124390e-02 5.503141507506370544e-02 -2.823160886764526367e-01 -2.387065589427947998e-01 -6.664154678583145142e-02 -2.175402790307998657e-01 8.915614336729049683e-02 1.179418191313743591e-01 -7.260529790073633194e-03
3.482806682586669922e-01 1.174174323678016663e-01 -1.316329687833786011e-01 2.039394229650497437e-01 1.322236508131027222e-01 -1.268607228994369507e-01 4.880727827548980713e-02 -1.890903562307357788e-01 1.034955382347106934e-01 -1.253567487001419067e-01 3.224854171276092529e-02 -1.245323047041893005e-01 2.487203925848007202e-01 1.390348523855209351e-01 5.764238536357879639e-02 8.096541278064250946e-03 2.323002964258193970e-01 3.003864316269755363e-03 -1.046466007828712463e-01 -2.155014276504516602e-01 1.242198869585990906e-01 1.329801231622695923e-01 7.645431905984878540e-02 2.403588220477104187e-02 1.338215824216604233e-02 -3.331281840801239014e-01 -2.196732535958290100e-02 -3.819368183612823486e-01 6.734684109687805176e-02 4.022309780120849609e-01 3.052144497632980347e-02 1.762281209230422974e-01
1.539330482482910156e-01 -6.791576743125915527e-02 7.736203074455261230e-02 5.325450375676155090e-02 2.610224783420562744e-01 -1.120987161993980408e-01 -4.614125937223434448e-02 6.980821490287780762e-02 9.113028645515441895e-02 9.424700587987899780e-02 4.164106398820877075e-02 2.538591325283050537e-01 5.227608084678649902e-01 -1.231861412525177002e-01 -2.250626869499683380e-02 -2.121103554964065552e-01 -1.695741117000579834e-01 2.945637702941894531e-01 -5.856421589851379395e-02 -1.687998026609420776e-01 4.950363934040069580e-02 5.179963260889053345e-02 2.235729619860649109e-02 9.268698096275329590e-02 -3.777015209197998047e-02 -9.254445880651473999e-02 2.786079645156860352e-01 -2.309718728065490723e-01 1.035245414823293686e-02 1.495377570390701294e-01 -8.171448111534118652e-02 -3.550705015659332275e-01
1.477517783641815186e-01 -6.469581276178359985e-02 -3.243999183177947998e-01 2.688212692737579346e-01 -9.417453408241271973e-02 -4.999296739697456360e-02 6.977824121713638306e-02 -2.626755535602569580e-01 6.810903549194335938e-02 3.154987692832946777e-01 2.214738912880420685e-02 1.312166303396224976e-01 1.335148066282272339e-01 -2.295598387718200684e-01 -1.974561661481857300e-01 -1.457359790802001953e-01 -1.752176582813262939e-01 1.380681842565536499e-01 5.857299640774726868e-02 -1.806899458169937134e-01 -4.513993114233016968e-02 2.614015042781829834e-01 -2.402022033929824829e-01 -2.948857247829437256e-01 3.993432223796844482e-02 -2.902116253972053528e-02 -2.946821451187133789e-01 -1.489456146955490112e-01 4.874894767999649048e-02 1.432412415742874146e-01 1.336093544960021973e-01 -7.441677153110504150e-02
2.818314433097839355e-01 1.040266603231430054e-01 1.434172689914703369e-01 1.824748665094375610e-01 1.833876222372055054e-01 2.010950297117233276e-01 -2.914072945713996887e-02 -4.280024468898773193e-01 1.895430833101272583e-01 -1.368499547243118286e-01 -9.599540382623672485e-02 6.309335678815841675e-02 1.772402673959732056e-01 -1.254208385944366455e-01 -3.073424398899078369e-01 -4.935479909181594849e-02 8.621689863502979279e-03 -1.253073215484619141e-01 1.221343204379081726e-01 -1.086299419403076172e-01 2.266346104443073273e-02 1.265169382095336914e-01 -5.932971462607383728e-02 -1.242717802524566650e-01 -1.364264339208602905e-01 1.086916774511337280e-01 2.386105507612228394e-01 -7.808515429496765137e-02 -1.664443165063858032e-01 2.953738570213317871e-01 -3.171113505959510803e-02 -3.138436675071716309e-01
2.194653600454330444e-01 -1.477029025554656982e-01 -6.885036081075668335e-02 6.233614310622215271e-02 1.128560155630111694e-01 3.295075893402099609e-01 -5.199077725410461426e-02 -2.107705175876617432e-01 1.167895197868347168e-01 2.762203812599182129e-01 -1.158945560455322266e-01 3.097112663090229034e-02 -7.462259847670793533e-03 4.891506978310644627e-04 -2.143180519342422485e-01 -3.053200803697109222e-02 -5.350428074598312378e-02 1.046054586768150330e-01 -2.116905897855758667e-01 -1.991460472345352173e-02 -1.426782906055450439e-01 6.145440414547920227e-02 5.624732747673988342e-02 -3.930968940258026123e-01 -5.688070878386497498e-02 -3.112858831882476807e-01 1.659862697124481201e-02 -7.029531151056289673e-02 -1.597566753625869751e-01 4.050593674182891846e-01 -1.517987996339797974e-01 -2.070709615945816040e-01
1.844156384468078613e-01 7.558266818523406982e-02 -1.344233900308609009e-01 2.983733117580413818e-01 -2.667753025889396667e-02 7.631986588239669800e-02 1.960225552320480347e-01 -2.110052667558193207e-02 1.476072072982788086e-01 -4.170865193009376526e-02 -1.736197471618652344e-01 3.650636598467826843e-02 6.374549865722656250e-02 -9.436796605587005615e-02 -4.229961335659027100e-02 -1.192731857299804688e-01 -5.467626824975013733e-02 5.041745305061340332e-01 2.699438631534576416e-01 -5.162616074085235596e-02 1.568111479282379150e-01 -2.308736927807331085e-02 -2.504922151565551758e-01 -1.434377431869506836e-01 1.697275638580322266e-01 -1.094681024551391602e-01 5.185056105256080627e-02 1.090132538229227066e-02 1.824848502874374390e-01 4.163145124912261963e-01 1.795075088739395142e-01 -1.370033528655767441e-02
3.443289697170257568e-01 1.372381299734115601e-01 3.850131481885910034e-02 4.165916889905929565e-02 2.907732725143432617e-01 -2.094884514808654785e-01 -8.680704236030578613e-02 -2.332889884710311890e-01 -2.363787144422531128e-01 1.640926860272884369e-02 9.092237055301666260e-02 -1.669816076755523682e-01 -1.849968545138835907e-02 -1.523898094892501831e-01 -3.479500114917755127e-01 1.369221955537796021e-01 -1.533325761556625366e-01 1.437631249427795410e-01 1.044408157467842102e-01 4.088412225246429443e-02 -4.109359532594680786e-02 -2.182056307792663574e-01 9.252929687500000000e-02 -1.204675734043121338e-01 -3.854638338088989258e-02 -3.355973660945892334e-01 2.117327302694320679e-01 7.188392430543899536e-02 -1.020604744553565979e-01 2.417461425065994263e-01 -7.022352516651153564e-02 2.151348739862442017e-01
5.123472809791564941e-01 1.940906196832656860e-01 2.266608178615570068e-01 1.607552617788314819e-01 1.207541674375534058e-01 -2.116184681653976440e-01 -4.999816790223121643e-02 -2.124011814594268799e-01 5.634464323520660400e-02 1.180062815546989441e-01 8.950883522629737854e-03 -1.107870489358901978e-01 1.710005402565002441e-01 -3.619765117764472961e-02 7.580601423978805542e-02 1.128276214003562927e-01 5.757569521665573120e-02 8.925404399633407593e-02 1.273223310708999634e-01 -2.244071066379547119e-01 1.376402974128723145e-01 1.898787319660186768e-01 -2.743519544601440430e-01 1.262496560811996460e-01 -5.434659123420715332e-02 -3.602704107761383057e-01 2.777794934809207916e-02 1.514130365103483200e-02 -1.833987683057785034e-01 8.656845986843109131e-02 -1.947236955165863037e-01 1.727125048637390137e-02
2.840270102024078369e-01 -3.744691610336303711e-02 -6.748297065496444702e-02 1.317945271730422974e-01 -2.249532379209995270e-02 2.774980664253234863e-01 7.574798166751861572e-02 -2.703473269939422607e-01 -9.221855551004409790e-03 6.779140979051589966e-02 5.207815021276473999e-02 2.042682915925979614e-01 3.122229874134063721e-01 -7.023726403713226318e-02 -3.189517557621002197e-01 1.213429868221282959e-01 -1.292303204536437988e-01 1.115488260984420776e-01 9.060329943895339966e-02 9.861466288566589355e-02 -9.948505461215972900e-02 1.240042150020599365e-01 5.623414367437362671e-02 -2.638116478919982910e-01 7.828119397163391113e-02 2.908390164375305176e-01 -1.656313389539718628e-01 -3.161772340536117554e-02 1.060082614421844482e-01 4.172998070716857910e-01 5.437366291880607605e-02 1.381450295448303223e-01
3.980703353881835938e-01 1.884384900331497192e-01 7.803248614072799683e-02 3.659696877002716064e-01 1.247693374752998352e-01 -7.721262425184249878e-02 -1.461024433374404907e-01 -1.984643191099166870e-01 4.497760534286499023e-02 9.131763130426406860e-02 -3.778628259897232056e-02 -2.695591151714324951e-01 1.050556227564811707e-01 -4.060383141040802002e-02 -1.543777287006378174e-01 -1.356231234967708588e-02 9.439125657081604004e-02 2.070964276790618896e-01 5.083731934428215027e-02 -1.462441384792327881e-01 6.027616560459136963e-02 -1.451108306646347046e-01 3.147231787443161011e-02 2.258748710155487061e-01 1.183274015784263611e-01 -2.885469496250152588e-01 1.808374375104904175e-01 -2.031554430723190308e-01 1.562354117631912231e-01 2.493988871574401855e-01 2.088550627231597900e-01 9.303637593984603882e-02
1.821377426385879517e-01 1.491585746407508850e-02 -1.472966093569993973e-02 2.240373343229293823e-01 2.699346244335174561e-01 -1.101738885045051575e-01 -4.847576469182968140e-02 -4.035869836807250977e-01 -1.025530248880386353e-01 2.450730502605438232e-01 -1.047071069478988647e-01 2.626156508922576904e-01 2.259426005184650421e-02 -1.342651993036270142e-01 7.209181785583496094e-02 2.801707386970520020e-01 -2.593545429408550262e-02 2.051076889038085938e-01 -5.550047755241394043e-02 -1.500226557254791260e-01 -2.723042666912078857e-01 4.740177839994430542e-02 -2.192115485668182373e-01 -2.284809499979019165e-01 -1.533640176057815552e-01 -1.255730688571929932e-01 -1.868055611848831177e-01 -3.091889433562755585e-02 -2.736000716686248779e-01 1.095786839723587036e-01 -4.627754166722297668e-02 6.394633650779724121e-02
3.020022511482238770e-01 3.508090376853942871e-01 5.450320243835449219e-02 4.645340889692306519e-02 9.391861036419868469e-03 6.313283741474151611e-02 2.388771474361419678e-01 -2.049603611230850220e-01 2.715696580708026886e-02 -2.268933877348899841e-02 -1.332225371152162552e-02 -1.377366930246353149e-01 4.352010041475296021e-02 3.179335221648216248e-02 2.596915364265441895e-01 -2.877731062471866608e-02 -3.665029257535934448e-02 3.299826085567474365e-01 -3.924141079187393188e-02 -6.385695189237594604e-02 3.356196582317352295e-01 3.003670461475849152e-02 -1.620625518262386322e-02 1.039250344038009644e-01 -4.604330286383628845e-02 -1.998635977506637573e-01 2.538266479969024658e-01 1.376006752252578735e-01 2.466770708560943604e-01 3.764829933643341064e-01 1.256420016288757324e-01 4.028299078345298767e-02
8.030853420495986938e-02 2.505382597446441650e-01 7.315360009670257568e-02 -1.884138137102127075e-01 -1.526287645101547241e-01 1.350238174200057983e-02 1.569150090217590332e-01 -2.099600285291671753e-01 -1.085040392354130745e-03 1.296783983707427979e-02 -4.532131832093000412e-03 2.287373095750808716e-01 3.873463869094848633e-01 -4.491399973630905151e-02 3.026781417429447174e-02 2.583600394427776337e-02 -2.277233451604843140e-01 3.008250296115875244e-01 -5.077236145734786987e-02 -2.298871129751205444e-01 1.783817410469055176e-01 3.273988068103790283e-01 -1.753235235810279846e-02 -2.122167348861694336e-01 2.222522795200347900e-01 -2.270622104406356812e-01 1.334501206874847412e-01 -1.530947536230087280e-01 8.973949588835239410e-03 1.586004793643951416e-01 -1.250334382057189941e-01 -1.624701470136642456e-01
2.735139429569244385e-01 9.265435487031936646e-02 -1.373245120048522949e-01 -5.312782526016235352e-02 2.803150564432144165e-03 8.452971279621124268e-02 -2.367382794618606567e-01 -2.964530885219573975e-01 -3.290714025497436523e-01 6.381228566169738770e-02 1.756674200296401978e-01 -6.034626439213752747e-02 5.995473638176918030e-02 -7.423267513513565063e-02 2.878027968108654022e-02 -1.379546374082565308e-01 -7.727540284395217896e-02 2.255959361791610718e-01 -2.017537876963615417e-02 -1.862893402576446533e-01 -4.542674496769905090e-02 7.060105353593826294e-02 -1.437598615884780884e-01 -4.458543062210083008e-01 1.648948788642883301e-01 -6.467643380165100098e-02 -4.693205002695322037e-03 -2.111922055482864380e-01 -3.239966556429862976e-02 2.510960400104522705e-01 1.815011054277420044e-01 -2.765873968601226807e-01
2.963145971298217773e-01 1.767965555191040039e-01 -3.359208628535270691e-02 3.667192459106445312e-01 -2.979545667767524719e-02 1.385275125503540039e-01 -9.270241856575012207e-02 -1.902394145727157593e-01 -2.192913740873336792e-01 1.267082542181015015e-01 -6.367337703704833984e-02 1.052585989236831665e-01 6.711620092391967773e-02 -1.681245118379592896e-01 1.732127517461776733e-01 2.993895299732685089e-02 -2.260711193084716797e-01 2.807082831859588623e-01 2.162396162748336792e-01 -4.966692999005317688e-02 -1.455259919166564941e-01 3.097491860389709473e-01 2.199253588914871216e-01 -2.326344549655914307e-01 -7.884336262941360474e-02 -8.714153431355953217e-03 -1.784664839506149292e-01 -2.553430497646331787e-01 -3.148309141397476196e-02 1.296529620885848999e-01 1.200764402747154236e-01 -5.672678723931312561e-02
7.814567536115646362e-02 3.315490484237670898e-01 2.716284096240997314e-01 1.214214861392974854e-01 3.604530543088912964e-02 -1.481792032718658447e-01 2.132405191659927368e-01 8.257572352886199951e-02 1.549739241600036621e-01 8.285137265920639038e-02 -1.094981282949447632e-01 -1.334591805934906006e-01 2.852617502212524414e-01 -2.122136503458023071e-01 -2.522855401039123535e-01 -2.902895808219909668e-01 -1.160576269030570984e-01 1.846188008785247803e-01 1.218807324767112732e-01 1.065766960382461548e-01 -1.753874123096466064e-01 3.658927977085113525e-02 -1.901507973670959473e-01 -1.469913274049758911e-01 -1.897044628858566284e-01 -1.972318887710571289e-01 2.079092524945735931e-02 -4.617188498377799988e-02 -1.899403184652328491e-01 2.344082295894622803e-01 6.600762158632278442e-02 -2.200571596622467041e-01
1.465450376272201538e-01 1.579366475343704224e-01 5.901147052645683289e-02 1.716310232877731323e-01 1.940398514270782471e-01 -3.484162092208862305e-01 2.446763813495635986e-01 -1.246258094906806946e-01 -1.164371073246002197e-01 -2.754008024930953979e-02 2.272457182407379150e-01 -2.463081330060958862e-01 2.820650041103363037e-01 -4.595738649368286133e-02 -1.673883944749832153e-01 1.090629026293754578e-01 1.864992082118988037e-01 2.250028848648071289e-01 2.959509566426277161e-02 -1.325163543224334717e-01 -7.927916944026947021e-03 7.594916038215160370e-03 -5.077052861452102661e-02 -6.425049155950546265e-02 -7.927831262350082397e-02 -8.243607729673385620e-02 -3.014383465051651001e-02 -3.605084419250488281e-01 -1.069500148296356201e-01 4.126982688903808594e-01 -3.980891034007072449e-02 -4.165284335613250732e-03
4.099926352500915527e-01 -1.034735292196273804e-01 9.616085886955261230e-02 8.215310424566268921e-02 2.858530543744564056e-02 -1.063587516546249390e-01 1.180430054664611816e-01 -3.132933974266052246e-01 2.934216260910034180e-01 1.986108534038066864e-02 -7.498666644096374512e-02 3.662682175636291504e-01 9.035886079072952271e-02 -2.648563385009765625e-01 1.221655681729316711e-01 -3.543376177549362183e-02 -2.100758254528045654e-01 3.081357777118682861e-01 -2.005379348993301392e-01 1.239476259797811508e-02 -4.197437688708305359e-02 1.300182640552520752e-01 -1.695668697357177734e-01 -1.673783510923385620e-01 -2.352841645479202271e-01 -1.356259733438491821e-02 1.884153485298156738e-02 7.805703580379486084e-02 -6.308728456497192383e-02 3.794413432478904724e-02 1.924053430557250977e-01 -3.022569790482521057e-02
1.901410520076751709e-01 -8.031418174505233765e-02 -1.548876017332077026e-01 2.767474055290222168e-01 2.370130419731140137e-01 -1.605811119079589844e-01 3.134787455201148987e-02 -2.568056285381317139e-01 4.547030106186866760e-02 -1.529978364706039429e-01 1.142666414380073547e-01 -8.885699510574340820e-02 3.437739908695220947e-01 -2.792664170265197754e-01 9.224642813205718994e-02 -5.322938039898872375e-02 -6.235557794570922852e-02 1.169369183480739594e-02 -8.858975023031234741e-02 -3.095851466059684753e-02 3.196571767330169678e-01 -2.741574943065643311e-01 -1.536017805337905884e-01 -1.346879899501800537e-01 -1.103223189711570740e-01 -2.845326960086822510e-01 -4.841260984539985657e-02 -1.416912525892257690e-01 -1.391893327236175537e-01 2.334125488996505737e-01 -1.647873818874359131e-01 7.425103336572647095e-02
3.209926187992095947e-01 1.377224028110504150e-01 -2.153578400611877441e-01 -2.798754535615444183e-02 1.011344641447067261e-01 -1.636455059051513672e-01 1.300587803125381470e-01 -2.228403538465499878e-01 -8.223343640565872192e-02 -6.071738898754119873e-02 7.472350448369979858e-02 -1.523125618696212769e-01 2.430061250925064087e-01 -9.442077577114105225e-02 5.811685696244239807e-02 1.919012218713760376e-01 1.216466426849365234e-01 1.989792436361312866e-01 -1.582390666007995605e-01 -1.210833936929702759e-01 1.184017434716224670e-01 2.330499738454818726e-01 -1.498966515064239502e-01 -6.671560555696487427e-02 6.942577660083770752e-02 -3.202444016933441162e-01 -2.126291543245315552e-01 -2.680553495883941650e-01 7.427805662155151367e-02 3.804906606674194336e-01 1.131204292178153992e-01 5.458923429250717163e-02
1.634822189807891846e-01 4.916584119200706482e-02 4.560776054859161377e-02 8.333234488964080811e-02 1.431784871965646744e-02 -1.915965378284454346e-01 2.405489236116409302e-01 -1.186963692307472229e-01 -1.444850955158472061e-02 2.896319329738616943e-01 -3.426607325673103333e-02 1.111832037568092346e-01 2.764919698238372803e-01 -1.987124681472778320e-01 -2.615102827548980713e-01 -1.217192560434341431e-01 -1.618750244379043579e-01 2.128904163837432861e-01 1.584283560514450073e-01 4.675247520208358765e-02 -3.782209381461143494e-02 8.691930025815963745e-02 -5.366809200495481491e-03 -3.272426724433898926e-01 -5.633496493101119995e-02 2.584999203681945801e-01 -3.386572599411010742e-01 6.479386985301971436e-02 -1.635450720787048340e-01 3.460068404674530029e-01 -6.027655210345983505e-03 -7.678581774234771729e-02
1.023562476038932800e-01 -4.078420624136924744e-02 -2.454796135425567627e-01 1.600482761859893799e-01 -1.669697277247905731e-02 -1.218413747847080231e-02 1.529917307198047638e-02 -2.951065301895141602e-01 4.991954192519187927e-02 1.637120842933654785e-01 -5.279161036014556885e-02 -2.445608973503112793e-01 2.514854073524475098e-01 -1.800194382667541504e-01 -3.040277026593685150e-02 -3.268047794699668884e-02 -3.187733888626098633e-02 1.258543431758880615e-01 2.460355609655380249e-01 -3.350281342864036560e-02 1.686896383762359619e-01 -1.379374135285615921e-02 -2.292543351650238037e-01 -2.311868816614151001e-01 1.658776849508285522e-01 -2.424110174179077148e-01 2.233175933361053467e-01 2.266817092895507812e-01 2.005648314952850342e-01 3.724336922168731689e-01 1.461687386035919189e-01 1.539649218320846558e-01
1.177344620227813721e-01 6.991098076105117798e-02 -1.823289692401885986e-02 1.104349866509437561e-01 3.903048858046531677e-02 -1.002405211329460144e-01 9.816610813140869141e-02 9.629615582525730133e-03 1.109945848584175110e-01 3.170418441295623779e-01 -2.711644470691680908e-01 -3.315116278827190399e-03 2.196133583784103394e-01 -1.209720131009817123e-02 4.272091761231422424e-02 -3.548851609230041504e-01 -2.304258048534393311e-01 9.616533666849136353e-02 4.985911026597023010e-02 -1.646746695041656494e-01 -1.231808438897132874e-01 -3.189776092767715454e-02 4.877174273133277893e-02 -1.518507152795791626e-01 1.590554267168045044e-01 -1.928415745496749878e-01 2.641800343990325928e-01 3.508347645401954651e-02 9.768761694431304932e-03 5.431190729141235352e-01 1.500537097454071045e-01 1.503857783973217010e-02
1.794532984495162964e-01 2.596476972103118896e-01 3.352470993995666504e-01 -6.957200169563293457e-02 1.810245215892791748e-01 1.709258854389190674e-01 -2.019781321287155151e-01 -3.329852223396301270e-01 1.797303110361099243e-01 -5.113680660724639893e-02 3.899561613798141479e-02 8.354359865188598633e-02 3.682383596897125244e-01 4.280749708414077759e-02 5.804860964417457581e-02 6.168934702873229980e-02 -8.192355930805206299e-02 3.350974023342132568e-01 -1.761404052376747131e-02 -1.270490586757659912e-01 -7.712964713573455811e-02 -2.018644846975803375e-02 -1.617062836885452271e-02 -4.383090138435363770e-02 -1.935709118843078613e-01 -2.740672826766967773e-01 3.181171715259552002e-01 -1.301351487636566162e-01 -1.532173715531826019e-02 -7.649278268218040466e-03 1.193943433463573456e-02 -7.948960363864898682e-02
2.012567818164825439e-01 1.545636355876922607e-01 -8.723188936710357666e-02 9.607764333486557007e-02 -1.991813331842422485e-01 2.385014146566390991e-01 -9.855317324399948120e-02 -3.317696154117584229e-01 7.200490683317184448e-02 -7.868927717208862305e-02 -1.170601025223731995e-01 1.011273860931396484e-01 1.119784861803054810e-01 1.073134839534759521e-01 -1.055764332413673401e-01 1.961345970630645752e-01 -6.055788602679967880e-03 1.867115944623947144e-01 1.791144460439682007e-01 -8.376792818307876587e-02 -1.809512525796890259e-01 2.765085399150848389e-01 8.039460331201553345e-02 -1.560627371072769165e-01 2.843316271901130676e-02 -3.891105204820632935e-02 -1.243233233690261841e-01 1.198083311319351196e-01 3.630559146404266357e-02 5.750396847724914551e-01 -1.220314726233482361e-01 2.047346159815788269e-02
3.415366411209106445e-01 -8.759875595569610596e-02 -2.013993561267852783e-01 1.257307976484298706e-01 7.329380605369806290e-03 -1.576098948717117310e-01 1.162836253643035889e-01 -3.514253720641136169e-02 9.732601791620254517e-02 -3.617109358310699463e-02 -1.690004579722881317e-02 -1.501415818929672241e-01 3.273362815380096436e-01 1.079723834991455078e-01 -1.071024835109710693e-01 5.165990069508552551e-02 -1.957293748855590820e-01 1.467743813991546631e-01 -1.152389943599700928e-01 -2.877943962812423706e-02 3.158976510167121887e-02 6.131430622190237045e-03 3.097990993410348892e-03 8.576235733926296234e-03 1.068745255470275879e-01 -4.647571742534637451e-01 -4.850386455655097961e-02 2.025747448205947876e-01 -1.689419150352478027e-01 3.748368322849273682e-01 2.695409655570983887e-01 1.597362905740737915e-01
6.408390402793884277e-02 -2.054745554924011230e-01 2.048750817775726318e-01 3.835728392004966736e-03 1.250046398490667343e-02 -1.227868199348449707e-01 -1.811077147722244263e-01 -4.638711512088775635e-01 1.818988174200057983e-01 -7.207043468952178955e-03 1.462397724390029907e-01 4.619470983743667603e-02 2.540464699268341064e-01 -2.986473143100738525e-01 -2.535793185234069824e-01 -8.599022775888442993e-02 3.986869752407073975e-02 8.762905746698379517e-02 1.072894111275672913e-01 -1.014476343989372253e-01 -2.382593695074319839e-03 6.633639335632324219e-02 2.517732791602611542e-02 -1.705674454569816589e-02 -3.204678893089294434e-01 -1.233925148844718933e-01 9.584680944681167603e-02 1.248692423105239868e-01 9.343837946653366089e-02 3.404338359832763672e-01 -8.558594621717929840e-03 -2.501685023307800293e-01
2.842659354209899902e-01 1.325025111436843872e-01 2.145374715328216553e-01 2.872358858585357666e-01 -4.212957993149757385e-02 -3.468735888600349426e-02 2.913540005683898926e-01 3.533514961600303650e-02 -1.136936694383621216e-01 -2.676165401935577393e-01 2.190285474061965942e-01 1.424303203821182251e-01 6.323421746492385864e-02 1.614351756870746613e-02 7.143896073102951050e-02 -2.210524827241897583e-01 -1.647498756647109985e-01 1.306765228509902954e-01 -1.240556463599205017e-01 -1.268107593059539795e-01 1.716009690426290035e-03 1.702140569686889648e-01 -4.714043810963630676e-03 -6.589589267969131470e-02 -2.674067914485931396e-01 -2.779889106750488281e-01 -1.371651738882064819e-01 -7.089792634360492229e-04 -2.766833901405334473e-01 3.303799033164978027e-01 9.768012911081314087e-02 3.293671458959579468e-02
2.653989791870117188e-01 -7.072514295578002930e-02 -2.138319015502929688e-01 2.317527495324611664e-02 -1.605044305324554443e-01 7.703828625380992889e-03 3.134566918015480042e-02 -4.014092087745666504e-01 -9.291156195104122162e-03 -1.297996640205383301e-01 -3.315111622214317322e-02 7.149153202772140503e-02 1.079945713281631470e-01 -3.156891167163848877e-01 5.650703236460685730e-02 2.656347118318080902e-02 -1.508405655622482300e-01 1.693318784236907959e-02 2.036696374416351318e-01 -2.733321301639080048e-02 4.229543730616569519e-02 -1.837289705872535706e-02 1.115958690643310547e-01 -1.796243786811828613e-01 -4.871299490332603455e-02 2.082122489809989929e-02 3.825630247592926025e-02 -5.420861244201660156e-01 1.141557246446609497e-01 2.367818504571914673e-01 1.395732760429382324e-01 -2.306157797574996948e-01
2.837878167629241943e-01 1.033796295523643494e-01 2.497199177742004395e-02 1.512818187475204468e-01 6.876002997159957886e-02 -3.237244486808776855e-01 -2.414991147816181183e-02 -2.916638255119323730e-01 1.551599055528640747e-02 -8.545278012752532959e-02 6.028169766068458557e-02 4.058864712715148926e-01 2.980485260486602783e-01 -1.569897681474685669e-01 7.684886455535888672e-02 1.549953781068325043e-02 -1.148792132735252380e-01 1.096034795045852661e-01 9.092533588409423828e-02 3.949839621782302856e-02 -2.182021439075469971e-01 2.604843378067016602e-01 1.060434207320213318e-01 3.334819898009300232e-02 -2.387655377388000488e-01 -1.344221681356430054e-01 -1.614442169666290283e-01 7.063678652048110962e-02 2.234270125627517700e-01 1.725727021694183350e-01 1.917745471000671387e-01 9.526655077934265137e-02
1.777301430702209473e-01 1.802046895027160645e-01 -2.314256727695465088e-01 2.272044867277145386e-01 1.071162521839141846e-01 -1.794405132532119751e-01 5.994636565446853638e-02 -2.783368229866027832e-01 -2.600125595927238464e-02 2.390926331281661987e-01 -1.183911040425300598e-01 4.898810759186744690e-02 1.177174821496009827e-01 -1.487498581409454346e-01 -3.712035417556762695e-01 -4.677188768982887268e-02 5.580212920904159546e-02 1.986942887306213379e-01 2.800012379884719849e-02 -5.892514064908027649e-02 -8.108172565698623657e-02 6.250092387199401855e-02 1.192743852734565735e-01 -2.538881003856658936e-01 -1.177008077502250671e-01 9.171574562788009644e-02 -3.529875278472900391e-01 9.238636493682861328e-02 -1.510646846145391464e-02 3.567306995391845703e-01 1.748045980930328369e-01 -7.963379472494125366e-02
1.619905382394790649e-01 -1.289070956408977509e-02 6.885712593793869019e-02 4.182205200195312500e-01 9.132945537567138672e-02 8.384778164327144623e-03 2.839126437902450562e-02 -5.324152763932943344e-03 -8.100967109203338623e-02 2.453441917896270752e-01 -1.108738332986831665e-01 -6.894566118717193604e-02 1.451545860618352890e-02 -1.789833009243011475e-01 -3.356096446514129639e-01 2.201429009437561035e-01 -3.095183372497558594e-01 3.094004690647125244e-01 5.707108229398727417e-02 -1.139393635094165802e-02 -9.400863200426101685e-02 -1.617604196071624756e-01 -4.499227553606033325e-02 -1.342665553092956543e-01 -3.803081437945365906e-02 -4.051336050033569336e-01 3.327956423163414001e-02 -7.654429972171783447e-02 1.003635674715042114e-01 1.631287783384323120e-01 -8.961074799299240112e-02 2.007956504821777344e-01
6.328401714563369751e-02 4.937030002474784851e-02 2.463407069444656372e-02 3.159035444259643555e-01 -2.159745842218399048e-01 -2.841755561530590057e-02 -6.720066070556640625e-03 -3.246741294860839844e-01 -1.187729686498641968e-01 -1.224134266376495361e-01 -1.244173273444175720e-01 4.908415675163269043e-02 1.937294453382492065e-01 2.336511313915252686e-01 -2.749127894639968872e-02 2.253936976194381714e-02 -1.497984081506729126e-01 -4.306087642908096313e-02 6.588287651538848877e-02 -2.011501193046569824e-01 7.323425263166427612e-02 3.638454154133796692e-02 3.428484499454498291e-01 -1.287747621536254883e-01 -1.189648434519767761e-01 -5.349162500351667404e-03 -1.028964016586542130e-02 -9.509813785552978516e-02 1.397870108485221863e-02 5.611083507537841797e-01 6.635929644107818604e-02 -2.172393351793289185e-01
2.019448950886726379e-02 3.208384290337562561e-02 -3.449307382106781006e-02 3.100108206272125244e-01 -1.203434765338897705e-01 1.700689494609832764e-01 1.626480519771575928e-01 -1.195557601749897003e-02 1.689887493848800659e-01 5.773543938994407654e-02 3.722714632749557495e-02 9.483220428228378296e-02 1.869435459375381470e-01 -3.255841732025146484e-01 6.721197813749313354e-02 -1.866588890552520752e-01 3.132461011409759521e-02 3.150306344032287598e-01 8.902299404144287109e-02 -2.752525210380554199e-01 -1.183915045112371445e-02 4.648924246430397034e-02 -1.972371041774749756e-01 1.654017344117164612e-02 1.711632758378982544e-01 -2.219287306070327759e-01 2.641499638557434082e-01 -7.214406132698059082e-02 2.342760115861892700e-01 3.761773705482482910e-01 1.694388091564178467e-01 6.823609769344329834e-02
2.374878078699111938e-01 2.578109204769134521e-01 2.027784585952758789e-01 -1.486672926694154739e-02 -1.618608236312866211e-01 2.152860611677169800e-01 -6.902422010898590088e-02 -2.837029397487640381e-01 3.681590408086776733e-02 -9.824624657630920410e-02 9.598931670188903809e-02 3.380474075675010681e-02 1.960710734128952026e-01 -5.169279128313064575e-02 -1.097741723060607910e-01 2.609443664550781250e-01 -2.521051764488220215e-01 3.091137856245040894e-02 -2.469670921564102173e-01 -2.988295257091522217e-01 2.383759059011936188e-02 1.620917767286300659e-01 -3.435350209474563599e-02 -1.055456995964050293e-01 -2.117267400026321411e-01 1.377860158681869507e-01 -6.109491363167762756e-02 -4.514529183506965637e-02 1.053403839468955994e-01 3.832547366619110107e-01 2.139142751693725586e-01 8.989380300045013428e-02
1.299376189708709717e-01 -3.000209294259548187e-02 1.223332062363624573e-01 2.584663331508636475e-01 -3.161266744136810303e-01 2.550818622112274170e-01 4.167331010103225708e-02 -1.666403561830520630e-01 -2.616617362946271896e-03 -3.571502864360809326e-02 4.055078700184822083e-02 9.141275286674499512e-02 2.290929406881332397e-01 -2.895941436290740967e-01 -7.946060597896575928e-02 6.769409030675888062e-02 -1.954473406076431274e-01 -8.475652337074279785e-02 9.124004095792770386e-02 -1.534199863672256470e-01 5.107826367020606995e-02 2.504104375839233398e-01 1.815246194601058960e-01 -4.791323840618133545e-02 -2.640864253044128418e-01 5.353609472513198853e-02 7.148711383342742920e-02 -1.605139225721359253e-01 1.675781607627868652e-01 4.354289472103118896e-01 1.703109219670295715e-02 -2.194280326366424561e-01
3.175342977046966553e-01 2.422702312469482422e-01 9.533897042274475098e-02 1.790478378534317017e-01 -5.794917419552803040e-02 -5.765764787793159485e-02 1.155670955777168274e-01 -7.082373648881912231e-02 1.334760040044784546e-01 -1.721715480089187622e-01 8.697970211505889893e-02 3.600041568279266357e-01 1.670717447996139526e-01 -1.098834648728370667e-01 -5.042265355587005615e-02 1.140812858939170837e-01 -5.844381079077720642e-02 4.790731370449066162e-01 -5.660280957818031311e-02 -1.569816917181015015e-01 -2.613460831344127655e-02 2.244823612272739410e-02 -2.388518601655960083e-01 1.286248564720153809e-01 -1.641898602247238159e-01 7.235856354236602783e-02 8.560271561145782471e-02 1.291875243186950684e-01 -4.856113344430923462e-03 2.245266437530517578e-01 3.755869343876838684e-02 -3.008161187171936035e-01
1.892932355403900146e-01 1.295261830091476440e-01 1.984287351369857788e-01 1.872229874134063721e-01 1.687977463006973267e-01 8.849960565567016602e-02 -9.057616442441940308e-02 -4.433616399765014648e-01 1.104714199900627136e-01 -1.795730888843536377e-01 -1.231851205229759216e-01 -2.536116838455200195e-01 -4.789130389690399170e-02 -1.679931879043579102e-01 -2.093192338943481445e-01 1.742949187755584717e-01 -8.245602250099182129e-02 1.303584724664688110e-01 2.101439684629440308e-01 1.083406805992126465e-01 1.369889080524444580e-01 2.088353633880615234e-01 -3.303613886237144470e-02 1.444587111473083496e-01 -1.802086383104324341e-01 -2.256890982389450073e-01 -6.293161213397979736e-02 1.202055215835571289e-01 -8.389778435230255127e-02 2.850647568702697754e-01 9.141664206981658936e-02 -2.017601877450942993e-01
-1.536804437637329102e-01 8.897133171558380127e-02 -1.255712360143661499e-01 1.085884124040603638e-01 1.269774585962295532e-01 1.965600848197937012e-01 4.374360665678977966e-03 -3.417112529277801514e-01 1.553906127810478210e-02 1.025345996022224426e-01 -3.248418122529983521e-02 3.030843436717987061e-01 2.612304091453552246e-01 1.831156201660633087e-02 2.026414424180984497e-01 1.872642636299133301e-01 9.549401700496673584e-02 2.989508211612701416e-01 9.512134641408920288e-02 -2.163361608982086182e-01 -2.072225790470838547e-03 -1.919318549335002899e-02 -1.654780507087707520e-01 -2.051032483577728271e-01 -1.126316655427217484e-02 -7.637155801057815552e-02 2.768682241439819336e-01 -7.478982210159301758e-02 -2.120334506034851074e-01 3.655779063701629639e-01 -1.135273128747940063e-01 -1.308345347642898560e-01
4.910797253251075745e-02 3.805638849735260010e-02 1.157137230038642883e-01 3.665269315242767334e-01 2.005238682031631470e-01 -1.878389120101928711e-01 1.923388987779617310e-01 -1.085618361830711365e-01 2.301059290766716003e-02 -1.428378969430923462e-01 9.158157557249069214e-02 5.677977949380874634e-02 3.878304958343505859e-01 -2.374407500028610229e-01 8.357693254947662354e-02 -2.217093482613563538e-02 -1.961851716041564941e-01 7.103636860847473145e-02 -1.239023730158805847e-01 -4.320882260799407959e-02 -4.696530289947986603e-03 -2.204151004552841187e-01 5.320480838418006897e-02 2.968270145356655121e-02 -4.920684173703193665e-02 -4.057194292545318604e-01 -7.986226677894592285e-02 -7.813803106546401978e-02 -3.458935022354125977e-02 3.205190896987915039e-01 -2.838845849037170410e-01 1.489951740950345993e-02
2.360432296991348267e-01 4.043101146817207336e-02 -1.090463399887084961e-01 -1.133706027758307755e-04 2.380955219268798828e-01 1.363978236913681030e-01 -6.799082458019256592e-02 -2.851313054561614990e-01 3.704794943332672119e-01 2.081921845674514771e-01 -4.813053179532289505e-03 1.922560930252075195e-01 2.751089036464691162e-01 -1.269330233335494995e-01 -1.420833915472030640e-02 2.822888270020484924e-02 -3.310563266277313232e-01 -9.271103888750076294e-03 7.160018384456634521e-02 -1.512814760208129883e-01 -4.629491642117500305e-02 1.511560231447219849e-01 2.489515580236911774e-02 -4.487359151244163513e-02 -1.795245110988616943e-01 -1.740013360977172852e-01 2.826585471630096436e-01 6.235490739345550537e-02 -3.526460826396942139e-01 5.815783515572547913e-02 -1.407417356967926025e-01 5.653586777043528855e-05
3.398892879486083984e-01 2.321311533451080322e-01 1.357627362012863159e-01 3.277244865894317627e-01 -1.343363523483276367e-01 -1.883742809295654297e-01 2.359229326248168945e-01 -4.358592629432678223e-02 1.094100996851921082e-01 -9.266932308673858643e-02 -1.875679343938827515e-01 3.986553549766540527e-01 1.612757593393325806e-01 -2.988270819187164307e-01 -1.922289840877056122e-02 -6.670451909303665161e-02 2.677862904965877533e-02 2.031852602958679199e-01 -9.275098890066146851e-02 -8.578856289386749268e-02 1.362089365720748901e-01 2.450570762157440186e-01 -7.668495178222656250e-02 -1.053390502929687500e-01 -7.360152900218963623e-02 1.361030898988246918e-02 -1.577346399426460266e-02 1.326647698879241943e-01 -7.431607693433761597e-02 1.811350136995315552e-01 1.994599103927612305e-01 6.130134686827659607e-02
3.327932357788085938e-01 -1.037347409874200821e-02 2.083682566881179810e-01 2.085997164249420166e-01 9.649829939007759094e-03 2.796447575092315674e-01 -6.275217980146408081e-02 -1.900603771209716797e-01 2.715036869049072266e-01 3.496582806110382080e-02 -1.027424260973930359e-01 6.500668823719024658e-02 2.283581495285034180e-01 1.010731756687164307e-01 3.667848929762840271e-02 9.628699719905853271e-02 -5.062830075621604919e-02 3.193879425525665283e-01 -2.806907705962657928e-02 -8.839557319879531860e-02 -1.058386042714118958e-01 1.834604442119598389e-01 3.506814688444137573e-02 -3.220159709453582764e-01 4.861922934651374817e-03 -9.407259523868560791e-02 1.232643648982048035e-01 -6.386236846446990967e-02 -4.005814790725708008e-01 1.158110871911048889e-01 -5.539952591061592102e-02 2.304486781358718872e-01
3.057456016540527344e-01 -1.510772854089736938e-01 8.004734292626380920e-03 6.069030612707138062e-02 -6.281448155641555786e-02 1.038382761180400848e-02 1.036104839295148849e-02 -3.738471120595932007e-02 -1.058894395828247070e-01 -8.610316552221775055e-03 7.616251707077026367e-02 -9.849992394447326660e-02 3.630620837211608887e-01 2.730644680559635162e-02 8.170428127050399780e-02 4.847769811749458313e-02 -1.450993400067090988e-02 1.987171173095703125e-01 2.063196003437042236e-01 9.206414967775344849e-02 5.058131739497184753e-02 -4.146872833371162415e-02 -6.684052199125289917e-02 2.238328307867050171e-01 8.511850237846374512e-02 -4.678311049938201904e-01 -4.948271438479423523e-02 -1.762586832046508789e-01 1.442418098449707031e-01 4.928677082061767578e-01 1.500851362943649292e-01 -1.027049645781517029e-01
3.262833356857299805e-01 9.830806404352188110e-02 4.893250390887260437e-02 1.549304425716400146e-01 -7.040526717901229858e-02 -2.359342724084854126e-01 -1.427256017923355103e-01 -3.985421061515808105e-01 -2.014522254467010498e-01 -2.009271979331970215e-01 -8.969528228044509888e-02 -2.510334830731153488e-03 3.799788355827331543e-01 -7.961641997098922729e-02 -9.451389312744140625e-02 1.995877772569656372e-01 -2.869979441165924072e-01 2.430199412629008293e-03 2.097494900226593018e-02 -1.252696663141250610e-01 -1.473734974861145020e-01 2.610395848751068115e-01 -5.919061601161956787e-02 -1.307038366794586182e-01 -1.072467714548110962e-01 1.293600499629974365e-01 -2.083479464054107666e-01 -6.815078854560852051e-02 4.645316675305366516e-02 1.800901144742965698e-01 5.503546446561813354e-02 7.930491119623184204e-02
-5.286656320095062256e-02 5.502118542790412903e-02 1.370988190174102783e-01 1.505790203809738159e-01 -4.754682257771492004e-02 2.729901075363159180e-01 3.444502130150794983e-02 -1.609254330396652222e-01 9.550342708826065063e-02 2.565382122993469238e-01 7.171970605850219727e-02 2.173490524291992188e-01 -6.253444589674472809e-03 -9.214441478252410889e-02 -2.134808748960494995e-01 8.902086317539215088e-02 1.975426264107227325e-02 1.108975782990455627e-01 -2.717738747596740723e-01 -1.232750713825225830e-01 1.428734809160232544e-01 -9.282650798559188843e-02 -2.215898595750331879e-02 -2.343344241380691528e-01 -1.800192892551422119e-01 -3.698922693729400635e-01 -5.678303539752960205e-02 -2.697729766368865967e-01 -1.747995764017105103e-01 4.045803248882293701e-01 -1.025556549429893494e-01 -1.527346521615982056e-01
2.081792503595352173e-01 1.411649957299232483e-02 -1.219379156827926636e-01 3.278593346476554871e-02 6.433844100683927536e-03 2.770756371319293976e-02 4.765918478369712830e-02 -1.861707419157028198e-01 2.007934749126434326e-01 2.169336080551147461e-01 -2.253945767879486084e-01 1.339452154934406281e-02 1.733347922563552856e-01 -1.045167967677116394e-01 -1.683985590934753418e-01 -1.712904572486877441e-01 -3.938425481319427490e-01 1.949318349361419678e-01 1.177852898836135864e-01 -2.154678702354431152e-01 -1.080153062939643860e-01 -3.540629893541336060e-02 2.432284131646156311e-02 -9.979268163442611694e-02 2.321472913026809692e-01 -1.653182953596115112e-01 2.658858895301818848e-01 2.230602130293846130e-02 1.898358911275863647e-01 4.077242612838745117e-01 1.349427103996276855e-01 1.263642311096191406e-01
2.327850610017776489e-01 2.555350214242935181e-02 1.969158947467803955e-01 1.312355697154998779e-01 1.844470649957656860e-01 -3.524306714534759521e-01 2.603476941585540771e-01 -1.567233800888061523e-01 -1.018396466970443726e-01 1.333114225417375565e-02 2.530580461025238037e-01 -1.991279572248458862e-01 9.023631364107131958e-02 4.110902175307273865e-02 -1.121998056769371033e-01 1.050609499216079712e-01 1.078674495220184326e-01 2.038019001483917236e-01 2.205410785973072052e-02 -7.828138023614883423e-02 1.336100250482559204e-01 -6.600217521190643311e-02 -1.229763552546501160e-01 -1.461290121078491211e-01 -7.641986012458801270e-02 -1.265898942947387695e-01 1.421782746911048889e-02 -3.317312598228454590e-01 -1.851486563682556152e-01 4.386870563030242920e-01 -7.453864067792892456e-02 8.958195894956588745e-02
3.662135079503059387e-02 9.499688446521759033e-02 2.927669882774353027e-01 2.068674564361572266e-01 -1.426909565925598145e-01 8.517664670944213867e-02 -1.316538453102111816e-01 -5.530859231948852539e-01 -1.247294023633003235e-01 1.501526385545730591e-01 -1.194951310753822327e-02 1.549425572156906128e-01 2.287464030086994171e-02 -1.610157191753387451e-01 -9.822344034910202026e-02 1.374867707490921021e-01 -2.889155643060803413e-03 1.129161715507507324e-01 1.542440354824066162e-01 -1.298649907112121582e-01 -8.326051384210586548e-02 1.235301792621612549e-01 1.608953811228275299e-02 1.148325055837631226e-01 -1.435316950082778931e-01 -1.969144791364669800e-01 2.280264049768447876e-01 -2.246676981449127197e-01 -1.258676648139953613e-01 2.621102631092071533e-01 -5.781034007668495178e-02 -2.328855246305465698e-01
2.572577893733978271e-01 3.328499197959899902e-02 -1.699984222650527954e-01 1.145183690823614597e-03 1.091116741299629211e-01 5.047979950904846191e-02 2.607926726341247559e-01 -4.928697273135185242e-02 -4.013082012534141541e-02 1.312410086393356323e-01 -2.027418930083513260e-03 -3.035367839038372040e-02 1.996660530567169189e-01 6.811518687754869461e-03 -1.115461885929107666e-01 -1.000429317355155945e-01 -8.362143486738204956e-02 2.895487248897552490e-01 -4.135808721184730530e-02 -9.640324115753173828e-02 4.016697406768798828e-02 2.002603374421596527e-02 1.169257517904043198e-02 -2.380047291517257690e-01 -3.549861162900924683e-02 -2.417372614145278931e-01 3.212109804153442383e-01 1.828796416521072388e-01 3.169457316398620605e-01 4.780229032039642334e-01 8.867721259593963623e-02 2.074002027511596680e-01
1.240923032164573669e-01 1.618186086416244507e-01 4.212469756603240967e-01 7.710565626621246338e-02 3.249001502990722656e-01 -6.924217566847801208e-03 2.313387580215930939e-02 9.614749997854232788e-02 -1.190004199743270874e-01 -1.578566245734691620e-02 2.016823142766952515e-01 -5.149958655238151550e-02 2.806958854198455811e-01 -2.501313984394073486e-01 -1.491353847086429596e-02 -2.205332219600677490e-01 -1.388143748044967651e-01 1.243559643626213074e-01 1.592144668102264404e-01 1.247769314795732498e-02 9.373258799314498901e-02 -3.030066192150115967e-02 1.460643410682678223e-01 -1.435601618140935898e-02 -1.577494740486145020e-01 -8.529420942068099976e-02 2.355489581823348999e-01 -3.508554399013519287e-01 -4.278012737631797791e-02 3.059121668338775635e-01 -2.045967616140842438e-02 -1.167269572615623474e-01
2.380102872848510742e-01 -6.496997922658920288e-02 3.288356959819793701e-01 -1.373464316129684448e-01 3.095983564853668213e-01 -2.228074520826339722e-01 2.457487583160400391e-02 1.267154328525066376e-02 5.151627585291862488e-02 -2.788997441530227661e-02 9.694088250398635864e-02 -6.296218186616897583e-02 3.249444365501403809e-01 -1.098847314715385437e-01 -2.631020843982696533e-01 -4.780123755335807800e-02 -1.174278706312179565e-01 1.964453458786010742e-01 -6.362944096326828003e-02 -2.004020810127258301e-01 9.407167136669158936e-02 -1.587123721837997437e-01 1.735319346189498901e-01 -5.394339561462402344e-02 -3.992484137415885925e-02 -8.848250657320022583e-02 1.951634287834167480e-01 -3.444857597351074219e-01 -5.842397734522819519e-02 2.701383829116821289e-01 -1.811200752854347229e-02 -2.309954315423965454e-01
3.348785638809204102e-01 2.524672821164131165e-02 2.530253529548645020e-01 -3.370907530188560486e-02 1.896111071109771729e-01 -2.238633930683135986e-01 4.359969869256019592e-03 -5.713412538170814514e-02 1.205779537558555603e-01 -1.217934265732765198e-01 4.084973782300949097e-02 -8.758123219013214111e-02 2.366260290145874023e-01 1.467960625886917114e-01 -3.107032775878906250e-01 -9.954917430877685547e-02 -1.143014878034591675e-01 3.382356166839599609e-01 3.032256104052066803e-02 -1.215178892016410828e-01 -8.845290169119834900e-03 -5.116411298513412476e-02 1.462516337633132935e-01 -8.437743037939071655e-02 -7.351421564817428589e-02 4.362054914236068726e-02 1.726616472005844116e-01 -3.624369502067565918e-01 -1.937043368816375732e-01 2.562065720558166504e-01 -1.390725970268249512e-01 -2.113468348979949951e-01
3.757123947143554688e-01 1.932638734579086304e-01 7.980420440435409546e-02 3.286872506141662598e-01 -4.862046614289283752e-02 1.572401523590087891e-01 1.067647412419319153e-01 2.997008524835109711e-02 1.254469603300094604e-01 2.903255820274353027e-01 5.416640639305114746e-02 1.348269283771514893e-01 1.706578433513641357e-01 -2.168651223182678223e-01 -1.207021102309226990e-01 8.148996531963348389e-02 -1.753642559051513672e-01 5.905079469084739685e-02 -3.233265876770019531e-02 1.610549092292785645e-01 8.995284885168075562e-02 -3.039018809795379639e-01 -1.020209416747093201e-01 2.317746542394161224e-02 1.521724164485931396e-01 -3.203931152820587158e-01 2.087402045726776123e-01 1.246294192969799042e-02 -1.176307797431945801e-01 2.732073366641998291e-01 4.174235090613365173e-02 -1.297030001878738403e-01
1.232024431228637695e-01 2.611348628997802734e-01 1.312126964330673218e-01 -4.268095269799232483e-02 9.530803561210632324e-02 -2.245059423148632050e-02 1.054482907056808472e-01 -1.126975864171981812e-01 1.168048456311225891e-01 -1.799634546041488647e-01 -8.332119882106781006e-02 3.969414830207824707e-01 2.847862243652343750e-01 2.921087853610515594e-02 -1.063838377594947815e-01 3.965252265334129333e-02 7.879627496004104614e-02 1.571658849716186523e-01 1.440064981579780579e-02 -1.653508991003036499e-01 2.811386883258819580e-01 2.230874449014663696e-01 -1.821236610412597656e-01 -2.212083637714385986e-01 -4.476863890886306763e-02 -4.045403301715850830e-01 -3.941830992698669434e-02 -5.304213240742683411e-02 -1.423428654670715332e-01 2.266258448362350464e-01 3.874449431896209717e-02 -2.151476740837097168e-01
1.721148192882537842e-01 2.328059263527393341e-02 -1.206873566843569279e-03 -6.129365414381027222e-02 4.188917204737663269e-02 1.345285773277282715e-01 6.519398838281631470e-02 -4.876026511192321777e-01 6.003658846020698547e-02 7.345766574144363403e-02 3.059059679508209229e-01 7.526556402444839478e-02 3.738985955715179443e-01 -3.123091347515583038e-02 1.208654791116714478e-01 -1.917234659194946289e-01 -4.668588936328887939e-02 2.803747355937957764e-01 7.977269589900970459e-02 -1.699257493019104004e-01 8.833314292132854462e-03 7.119154185056686401e-02 2.310895025730133057e-01 2.283170819282531738e-02 -1.249948889017105103e-01 1.485209912061691284e-02 -4.295453429222106934e-02 -1.153801605105400085e-01 -2.821650207042694092e-01 5.046183243393898010e-02 1.851922720670700073e-01 2.850816547870635986e-01
2.662269771099090576e-02 4.493089392781257629e-02 -4.137915559113025665e-03 4.218229353427886963e-01 7.809269428253173828e-02 3.106214702129364014e-01 1.028758734464645386e-01 -3.191658258438110352e-01 2.768291831016540527e-01 9.936723858118057251e-03 2.501331642270088196e-02 2.921767830848693848e-01 1.346772462129592896e-01 1.362587139010429382e-02 -1.067046821117401123e-01 3.137937188148498535e-01 -1.926358491182327271e-01 2.518489360809326172e-01 -5.769335851073265076e-02 -1.044468879699707031e-01 1.312104314565658569e-01 -7.656458765268325806e-02 -6.139722093939781189e-02 -1.221622675657272339e-01 -1.147786974906921387e-01 -1.974384784698486328e-01 -5.165395513176918030e-02 2.804412133991718292e-02 -8.268441259860992432e-02 2.377208769321441650e-01 -1.946272999048233032e-01 6.921371823409572244e-05
3.708381354808807373e-01 2.983877360820770264e-01 -1.269273757934570312e-01 1.630377173423767090e-01 -3.143733367323875427e-02 8.325468748807907104e-02 2.178278714418411255e-01 2.944316901266574860e-02 -3.352664783596992493e-02 -1.029546782374382019e-01 3.539518713951110840e-01 -8.217125385999679565e-02 1.956365257501602173e-01 -2.522935532033443451e-02 -1.579845249652862549e-01 -7.947630435228347778e-02 -2.102425545454025269e-01 1.705053597688674927e-01 -2.122716978192329407e-02 8.338044583797454834e-02 -2.764786481857299805e-01 1.131313815712928772e-01 -1.691711694002151489e-01 -1.845199763774871826e-01 -3.936139866709709167e-02 -3.565076589584350586e-01 -6.090580299496650696e-02 2.387882396578788757e-02 -4.633799567818641663e-02 4.822462424635887146e-02 2.998774051666259766e-01 2.577275782823562622e-02
3.666699230670928955e-01 3.573330342769622803e-01 1.752296388149261475e-01 2.059587687253952026e-01 1.240413114428520203e-01 -9.172852337360382080e-02 -5.583449266850948334e-03 -6.165267899632453918e-02 5.831019952893257141e-02 -2.441649697721004486e-02 -1.969256848096847534e-01 -2.609017491340637207e-01 1.608404815196990967e-01 5.266067385673522949e-02 5.081646144390106201e-03 -7.299579214304685593e-03 1.716517060995101929e-01 1.759072244167327881e-01 8.837953209877014160e-02 -9.331629425287246704e-02 2.057598829269409180e-01 -1.472833305597305298e-01 -1.057155579328536987e-01 -2.561707794666290283e-02 -2.384867705404758453e-02 -3.320846557617187500e-01 1.971928924322128296e-01 -1.757119745016098022e-01 2.169879078865051270e-01 2.982790768146514893e-01 1.600765138864517212e-01 4.966144263744354248e-02
3.513015508651733398e-01 8.169672638177871704e-02 7.368593011051416397e-03 3.021653294563293457e-01 -1.027266979217529297e-01 6.642588227987289429e-02 -7.156591396778821945e-03 -4.816247965209186077e-04 1.616011261940002441e-01 -7.157909870147705078e-02 -1.219741851091384888e-01 1.189845725893974304e-01 -4.016291350126266479e-02 1.240168977528810501e-02 -2.328498661518096924e-01 -2.154791802167892456e-01 -2.644267678260803223e-01 4.799443483352661133e-02 -1.000229716300964355e-01 -2.242954680696129799e-03 1.353988796472549438e-01 -1.134611070156097412e-01 -9.549573808908462524e-02 -1.036863029003143311e-01 -3.965159654617309570e-01 -1.368490457534790039e-01 -8.785774931311607361e-03 -3.095943331718444824e-01 -8.476705849170684814e-02 2.655586600303649902e-01 3.428975343704223633e-01 1.928967237472534180e-02
2.345537543296813965e-01 1.072797030210494995e-01 6.076946482062339783e-02 8.714833855628967285e-02 -7.863338291645050049e-02 -3.136646151542663574e-01 2.839814126491546631e-01 -1.463700979948043823e-01 -6.399457156658172607e-02 -3.139289468526840210e-02 1.522498130798339844e-01 -2.133588790893554688e-01 3.015330135822296143e-01 -2.678802013397216797e-01 -1.593648046255111694e-01 5.277989059686660767e-02 -6.536098569631576538e-02 1.424779593944549561e-01 3.302059173583984375e-01 -8.039133250713348389e-02 1.127056479454040527e-01 -1.132796034216880798e-01 -1.153168305754661560e-01 -1.506837308406829834e-01 -4.824404418468475342e-02 1.157444063574075699e-02 -1.254771923413500190e-04 -3.556010723114013672e-01 -8.090230822563171387e-02 3.135971724987030029e-01 -3.605386987328529358e-02 -1.191251352429389954e-01
3.334006667137145996e-01 2.256922125816345215e-01 -1.979112857952713966e-03 4.755447059869766235e-02 1.740477830171585083e-01 -1.667966991662979126e-01 2.360327392816543579e-01 8.049350231885910034e-02 -9.554979205131530762e-02 8.747670054435729980e-02 4.049551114439964294e-02 -1.672933697700500488e-01 1.648452728986740112e-01 1.268279254436492920e-01 -3.694447129964828491e-02 6.041490286588668823e-02 1.694838702678680420e-01 3.524477779865264893e-01 5.738547071814537048e-02 -8.607493340969085693e-02 7.902719825506210327e-02 -6.985619664192199707e-02 -1.101210862398147583e-01 -1.908019036054611206e-01 5.116889625787734985e-02 -3.176825344562530518e-01 3.832142800092697144e-02 -1.692747771739959717e-01 9.162569046020507812e-02 4.721928536891937256e-01 -1.203472539782524109e-01 1.335774958133697510e-01
1.196539774537086487e-01 8.704466372728347778e-02 4.226159453392028809e-01 -7.249507587403059006e-03 2.241594642400741577e-01 4.554232954978942871e-02 1.033347193151712418e-02 2.044370770454406738e-01 -1.271131783723831177e-01 -1.041156053543090820e-01 1.240983381867408752e-01 -5.240286514163017273e-02 1.816044449806213379e-01 -2.674919366836547852e-01 7.068873941898345947e-02 -1.080519855022430420e-01 -9.078724682331085205e-02 2.069977223873138428e-01 2.760755419731140137e-01 -1.079932525753974915e-01 4.213952645659446716e-02 -6.814419478178024292e-02 1.548433303833007812e-01 -1.353981718420982361e-02 -1.772067099809646606e-01 -2.182654589414596558e-01 2.371543496847152710e-01 -2.136238366365432739e-01 -8.789934962987899780e-02 3.758516311645507812e-01 5.932790040969848633e-02 -1.894687712192535400e-01
2.573935985565185547e-01 6.528792437165975571e-03 -1.449442803859710693e-01 3.003185614943504333e-02 3.293495178222656250e-01 2.165795117616653442e-01 4.434387758374214172e-02 -3.725382685661315918e-01 1.007010191679000854e-01 9.327295422554016113e-02 2.396604232490062714e-02 2.953082323074340820e-01 2.701340317726135254e-01 9.069722145795822144e-02 9.198501706123352051e-02 1.797417253255844116e-01 5.924153607338666916e-03 1.531359106302261353e-01 -1.895441301167011261e-02 -2.834795415401458740e-01 7.343305647373199463e-02 1.660649180412292480e-01 6.131889298558235168e-02 -8.107522735372185707e-04 -1.073409542441368103e-01 -5.349644925445318222e-04 2.376581430435180664e-01 1.338714659214019775e-01 2.249373309314250946e-02 3.249697089195251465e-01 -2.279757410287857056e-01 4.617312923073768616e-02
2.584577202796936035e-01 1.626469008624553680e-02 3.066368401050567627e-02 2.966936230659484863e-01 1.413739323616027832e-01 1.422442346811294556e-01 -3.451928496360778809e-02 2.350677922368049622e-02 -2.253118902444839478e-01 -1.237421184778213501e-01 -1.481943577527999878e-01 1.174711659550666809e-01 1.602347195148468018e-01 -1.412550061941146851e-01 3.104076534509658813e-02 -1.046795174479484558e-01 -2.653203606605529785e-01 1.903617680072784424e-01 2.249675840139389038e-01 -1.145002245903015137e-01 -1.661071032285690308e-01 1.962489634752273560e-01 1.687313616275787354e-01 -1.789322793483734131e-01 -8.603659272193908691e-02 -9.655636548995971680e-02 -3.922641575336456299e-01 -2.166658341884613037e-01 1.014203205704689026e-01 2.524710595607757568e-01 1.552448719739913940e-01 -1.732067614793777466e-01
2.875054776668548584e-01 8.447123318910598755e-02 1.425799429416656494e-01 4.304082691669464111e-01 -4.161432757973670959e-02 -1.155662909150123596e-01 -1.745387911796569824e-01 4.009726643562316895e-02 3.964507486671209335e-03 5.391541868448257446e-02 -1.919749192893505096e-02 3.078271634876728058e-02 9.043513797223567963e-03 5.501142516732215881e-02 -3.790775835514068604e-01 2.338981628417968750e-01 -2.004391103982925415e-01 7.527820765972137451e-02 9.894937276840209961e-02 -2.640108168125152588e-01 1.230656355619430542e-01 2.023974210023880005e-01 1.093905270099639893e-01 -1.090804412961006165e-01 -1.223307326436042786e-01 8.704227954149246216e-02 6.021760776638984680e-02 -1.702893227338790894e-01 1.339201815426349640e-03 4.344199001789093018e-01 3.996584564447402954e-02 -3.026120737195014954e-02
1.709295362234115601e-01 9.924589842557907104e-02 7.258111983537673950e-02 1.055778264999389648e-01 -3.353855758905410767e-02 7.112464308738708496e-02 -2.796345055103302002e-01 -7.088471204042434692e-02 -8.454780280590057373e-02 8.131909370422363281e-02 -4.883052781224250793e-02 8.022038638591766357e-02 2.670408487319946289e-01 1.855401396751403809e-01 -2.015996910631656647e-02 -1.078584045171737671e-02 -2.051735073328018188e-01 2.712652385234832764e-01 3.238500952720642090e-01 -2.462980002164840698e-01 -9.353478252887725830e-02 9.018349647521972656e-02 -2.853022813796997070e-01 -3.294225335121154785e-01 -2.306933104991912842e-01 -1.426274031400680542e-01 -1.317658871412277222e-01 -1.922456920146942139e-01 6.696750223636627197e-02 1.312565803527832031e-01 6.291929632425308228e-02 -2.910327613353729248e-01
7.401762902736663818e-02 8.507622778415679932e-02 3.687184303998947144e-02 1.022459268569946289e-01 2.352795153856277466e-01 2.453219592571258545e-01 1.703960746526718140e-01 -1.685839891433715820e-01 2.849870324134826660e-01 -7.596659660339355469e-02 -1.699735596776008606e-02 3.516454696655273438e-01 1.871634423732757568e-01 9.024314931593835354e-04 -4.129489511251449585e-02 1.290185600519180298e-01 3.168127685785293579e-02 4.712093472480773926e-01 -6.186970695853233337e-02 -1.567013859748840332e-01 4.202419426292181015e-03 -2.475876361131668091e-01 -1.999347954988479614e-01 -1.820073425769805908e-01 -1.303707957267761230e-01 -1.315425932407379150e-01 6.237780675292015076e-02 -6.339381914585828781e-03 -8.512663841247558594e-02 2.459894418716430664e-01 -1.756513565778732300e-01 -1.244026571512222290e-01
1.078826859593391418e-01 1.976076215505599976e-01 1.634870767593383789e-01 1.574627459049224854e-01 3.442850112915039062e-01 1.221984401345252991e-01 -2.538456916809082031e-01 -1.043732613325119019e-01 -1.957009732723236084e-02 1.181831508874893188e-01 1.607605665922164917e-01 1.753751635551452637e-01 1.202782914042472839e-01 -1.992829889059066772e-01 -2.628733813762664795e-01 -1.173771843314170837e-01 -1.431659758090972900e-01 -1.564587652683258057e-01 2.019569128751754761e-01 1.257083714008331299e-01 -1.161470338702201843e-01 2.358544319868087769e-01 -2.066542655229568481e-01 -7.079257629811763763e-04 -2.030422538518905640e-01 -6.623620539903640747e-02 1.363392770290374756e-01 -2.015938609838485718e-01 -3.578671067953109741e-02 3.571791350841522217e-01 7.723962515592575073e-02 -1.671179383993148804e-01
1.147404536604881287e-01 2.252438664436340332e-01 2.091984301805496216e-01 7.431235164403915405e-03 -4.048952832818031311e-02 2.925431430339813232e-01 -1.010451745241880417e-02 -2.235507816076278687e-01 1.652676463127136230e-01 -8.051543682813644409e-02 -2.064522206783294678e-01 1.263229101896286011e-01 3.008790016174316406e-01 1.309328079223632812e-01 -1.991810053586959839e-01 9.777481108903884888e-02 -8.779376000165939331e-02 2.187242507934570312e-01 1.146568283438682556e-01 1.531950104981660843e-02 -5.881170928478240967e-02 2.054009735584259033e-01 -2.427867241203784943e-02 -4.506197869777679443e-01 -4.965750873088836670e-02 -2.235414981842041016e-01 3.100781142711639404e-01 -2.925151493400335312e-03 -1.627552555873990059e-03 1.677082329988479614e-01 -4.337325692176818848e-02 9.419825673103332520e-02
5.481061339378356934e-02 2.448653429746627808e-02 -1.284039765596389771e-02 2.517872750759124756e-01 4.012614116072654724e-02 2.185747921466827393e-01 2.274277433753013611e-02 -4.083240926265716553e-01 -2.122853100299835205e-01 1.302575618028640747e-01 -1.128098461776971817e-02 5.070018023252487183e-02 1.855525374412536621e-01 -1.081590503454208374e-01 8.253370411694049835e-03 2.561576366424560547e-01 5.194916948676109314e-02 3.153879046440124512e-01 -3.321116324514150620e-03 -2.424192875623703003e-01 1.465627998113632202e-01 6.756307929754257202e-02 -3.226645886898040771e-01 -2.686747536063194275e-02 -1.869913935661315918e-01 6.256641447544097900e-02 -3.780029341578483582e-02 6.583842635154724121e-02 -1.145200207829475403e-01 2.808694839477539062e-01 -3.160171508789062500e-01 1.064028069376945496e-01
1.053732186555862427e-01 3.261398524045944214e-02 1.341369152069091797e-01 1.801451891660690308e-01 3.682946320623159409e-03 2.212067097425460815e-01 -8.410168439149856567e-02 -3.230711817741394043e-01 1.803547888994216919e-01 -1.764881983399391174e-02 -1.302051991224288940e-01 1.806611120700836182e-01 2.236607819795608521e-01 4.181505367159843445e-02 -2.273974381387233734e-02 4.474237188696861267e-02 -1.285514384508132935e-01 3.087117671966552734e-01 5.232618749141693115e-02 1.700247079133987427e-02 -9.165748208761215210e-02 1.900307536125183105e-01 1.565219908952713013e-01 -2.749387025833129883e-01 -9.054059535264968872e-02 -4.574668034911155701e-02 2.435077875852584839e-01 -2.418836057186126709e-01 -3.101511001586914062e-01 1.042200624942779541e-01 4.876428097486495972e-02 3.785294890403747559e-01
2.937130033969879150e-01 3.961228951811790466e-02 1.679795831441879272e-01 2.619945108890533447e-01 6.086517870426177979e-02 2.151509523391723633e-01 -4.399481415748596191e-02 -2.386976778507232666e-01 7.320113014429807663e-03 1.202792003750801086e-01 -1.893346309661865234e-01 -5.329557508230209351e-02 4.200521111488342285e-02 -2.746144533157348633e-01 -5.565153807401657104e-02 -4.531351104378700256e-02 1.036671102046966553e-01 8.396156877279281616e-02 7.963583804666996002e-03 9.523883461952209473e-02 -2.971879020333290100e-02 2.756223641335964203e-02 -1.188955549150705338e-02 -1.885641664266586304e-01 -3.181221485137939453e-01 -1.099861115217208862e-01 -3.125807046890258789e-01 -2.163012474775314331e-01 7.298023998737335205e-02 4.351202845573425293e-01 -1.221657097339630127e-01 -1.980386227369308472e-01
1.872181594371795654e-01 1.720002740621566772e-01 -2.410788983106613159e-01 1.474445760250091553e-01 -1.915338262915611267e-02 -4.559180233627557755e-03 1.585774123668670654e-01 -3.469906747341156006e-02 -1.401724200695753098e-02 1.587051302194595337e-01 -8.388647437095642090e-02 2.836395613849163055e-02 2.517258524894714355e-01 2.401367947459220886e-02 -6.005291268229484558e-02 -2.188278883695602417e-01 -1.596065461635589600e-01 2.365100234746932983e-01 9.417536854743957520e-02 -9.682262688875198364e-02 -2.832207828760147095e-02 -2.358882874250411987e-02 -1.449271589517593384e-01 -7.517049461603164673e-02 1.423335261642932892e-02 -2.843718230724334717e-01 2.741089761257171631e-01 1.280380040407180786e-01 3.291568756103515625e-01 4.938488304615020752e-01 1.544280499219894409e-01 6.133329868316650391e-02
2.880456745624542236e-01 2.873075902462005615e-01 6.848711520433425903e-02 2.946122288703918457e-01 6.034860759973526001e-02 4.357356578111648560e-02 -7.510381937026977539e-02 -4.668720811605453491e-02 3.260904550552368164e-02 -5.058516189455986023e-02 1.022642180323600769e-01 -4.230328649282455444e-02 -4.712923988699913025e-02 -9.822802245616912842e-02 -3.523131310939788818e-01 2.905234992504119873e-01 -2.868302762508392334e-01 8.259548991918563843e-02 -2.215906046330928802e-02 -3.287268280982971191e-01 -4.946006834506988525e-02 1.179217994213104248e-01 1.065330281853675842e-01 -1.262808740139007568e-01 -1.752516813576221466e-02 1.369826346635818481e-01 1.150977313518524170e-01 -1.984377652406692505e-01 1.547651439905166626e-01 3.778727948665618896e-01 1.127602998167276382e-02 1.162349581718444824e-01
1.017366498708724976e-01 8.378595858812332153e-02 5.279039964079856873e-02 6.681922078132629395e-02 1.844587363302707672e-02 -5.553033575415611267e-02 1.540913581848144531e-01 -1.953451186418533325e-01 3.678819537162780762e-02 2.353121638298034668e-01 -2.885334789752960205e-01 -4.475132562220096588e-03 2.964012026786804199e-01 4.755561053752899170e-02 -8.855479210615158081e-02 -2.981313467025756836e-01 -2.913922965526580811e-01 2.079671025276184082e-01 1.751878857612609863e-01 -1.793569028377532959e-01 -1.492896676063537598e-01 -1.111190393567085266e-01 -5.254589766263961792e-02 -6.606019288301467896e-02 8.803503960371017456e-02 -2.027164101600646973e-01 2.212498486042022705e-01 1.276376843452453613e-01 1.447076797485351562e-01 4.359981119632720947e-01 1.855805702507495880e-02 1.580140441656112671e-01
4.504777491092681885e-01 1.994196176528930664e-01 -1.200458854436874390e-01 -1.425950378179550171e-01 -3.741799667477607727e-02 3.098310716450214386e-02 5.059279128909111023e-02 -2.899285852909088135e-01 -1.876184195280075073e-01 -1.817385107278823853e-01 1.745226681232452393e-01 -2.327793091535568237e-02 2.960869669914245605e-02 -4.296882450580596924e-01 -6.500201672315597534e-02 -3.350294381380081177e-02 -2.706161513924598694e-02 6.198672950267791748e-02 -2.948694489896297455e-02 -1.585168838500976562e-01 -1.684226691722869873e-01 9.659476578235626221e-03 -2.087499797344207764e-01 -1.894286572933197021e-01 -1.764444559812545776e-01 -2.927050888538360596e-01 2.880625240504741669e-02 1.097819209098815918e-01 -1.373311579227447510e-01 2.144734114408493042e-01 8.854798227548599243e-02 -5.110460892319679260e-02
1.924351751804351807e-01 4.303229600191116333e-02 4.505645111203193665e-02 2.782858312129974365e-01 -1.620358601212501526e-02 7.844381034374237061e-03 7.478940486907958984e-02 -6.395741105079650879e-01 -4.744429513812065125e-02 2.996968328952789307e-01 -9.805001318454742432e-02 1.433221343904733658e-02 6.756433867849409580e-04 -1.679258048534393311e-01 -4.632470011711120605e-02 -5.044563114643096924e-02 -4.901132779195904732e-04 -1.259978711605072021e-01 -5.182204768061637878e-02 -5.229764059185981750e-02 -5.122561752796173096e-02 -6.082261446863412857e-03 1.891462318599224091e-02 -2.024563401937484741e-01 7.192823290824890137e-02 -1.059905812144279480e-01 2.079561203718185425e-01 -2.556165456771850586e-01 -2.857400663197040558e-02 2.049594372510910034e-01 -2.090676128864288330e-01 -2.346521764993667603e-01
1.089298725128173828e-01 -4.105895385146141052e-02 2.404446452856063843e-01 1.678636968135833740e-01 9.016917645931243896e-02 3.124618828296661377e-01 1.136608198285102844e-01 8.191975764930248260e-03 -1.962884366512298584e-01 -2.911498025059700012e-02 1.179616823792457581e-01 4.697291553020477295e-02 2.777564823627471924e-01 -2.520379722118377686e-01 5.522140115499496460e-02 -2.154948860406875610e-01 -4.318670928478240967e-01 -9.878158569335937500e-02 1.379471719264984131e-01 -9.544543176889419556e-02 1.698820143938064575e-01 -1.047359257936477661e-01 -5.397341772913932800e-02 1.122902482748031616e-01 -4.826407507061958313e-02 -2.369046360254287720e-01 -1.909340359270572662e-02 -3.213788866996765137e-01 7.478910684585571289e-02 2.937212884426116943e-01 -4.819594323635101318e-02 -1.304732402786612511e-03
2.214342802762985229e-01 9.403950721025466919e-02 5.452635511755943298e-02 1.031404584646224976e-01 5.454102158546447754e-02 -1.532715111970901489e-01 7.171690464019775391e-03 -1.391882263123989105e-02 2.112348079681396484e-01 9.461386501789093018e-02 2.324165850877761841e-01 -1.530302613973617554e-01 2.170969098806381226e-01 -2.003819942474365234e-01 -1.676976680755615234e-01 -2.918098270893096924e-01 1.016549393534660339e-01 2.660295665264129639e-01 3.060644268989562988e-01 -2.513384819030761719e-01 -1.154507696628570557e-01 -1.980297267436981201e-02 -2.042353898286819458e-01 -2.677896320819854736e-01 -9.474980086088180542e-02 -1.351093053817749023e-01 4.882518574595451355e-02 -5.350213497877120972e-02 3.967351745814085007e-03 1.217061951756477356e-01 -3.452768325805664062e-01 -1.965049505233764648e-01
2.021222710609436035e-01 3.274880349636077881e-01 7.380556315183639526e-03 -5.529192835092544556e-02 1.904180273413658142e-02 -1.533564180135726929e-01 2.242410331964492798e-01 -1.175921931862831116e-01 8.307314477860927582e-03 1.693891584873199463e-01 2.104874998331069946e-01 -1.508905440568923950e-01 1.385533213615417480e-01 -1.594586670398712158e-02 -7.416718453168869019e-02 8.231193572282791138e-02 -1.622645929455757141e-02 2.040169835090637207e-01 4.901092499494552612e-02 -2.200008481740951538e-01 2.929779887199401855e-01 -3.588825091719627380e-02 -1.816404759883880615e-01 -1.211550235748291016e-01 2.276357561349868774e-01 -3.949109315872192383e-01 7.293817121535539627e-03 -3.208825737237930298e-02 1.727488934993743896e-01 3.911094665527343750e-01 4.608365241438150406e-03 1.185818240046501160e-01
8.906139433383941650e-02 4.321777820587158203e-01 2.047712653875350952e-01 1.300981342792510986e-01 3.282017260789871216e-02 7.416339963674545288e-02 9.312407672405242920e-02 -2.380409985780715942e-01 1.057269796729087830e-01 -1.773847616277635098e-03 -2.352359890937805176e-01 -9.545790404081344604e-02 2.008830159902572632e-01 5.351872183382511139e-03 -2.997592687606811523e-01 9.257157891988754272e-02 -2.324003577232360840e-01 -3.300492465496063232e-02 1.808028668165206909e-02 -7.434202730655670166e-02 2.577635049819946289e-01 2.279823571443557739e-01 -7.389255613088607788e-02 -1.871559619903564453e-01 -7.260988652706146240e-02 -4.317849874496459961e-01 7.226246525533497334e-04 -6.832774728536605835e-02 -1.354760024696588516e-02 1.262398958206176758e-01 -1.652612388134002686e-01 -2.034825086593627930e-02
2.526212632656097412e-01 1.351451426744461060e-01 -1.367149353027343750e-01 1.116414591670036316e-01 6.592046935111284256e-03 -1.420476138591766357e-01 1.100390329957008362e-01 -2.448704540729522705e-01 5.756777524948120117e-02 -6.101309135556221008e-02 8.248444646596908569e-02 -3.368756771087646484e-01 4.060865044593811035e-01 2.481438405811786652e-02 -2.964326925575733185e-02 5.757996067404747009e-02 1.585421264171600342e-01 5.073577910661697388e-02 -3.058957867324352264e-03 -3.060248196125030518e-01 1.675371378660202026e-01 1.165325636975467205e-03 1.071043312549591064e-01 -3.893325477838516235e-02 2.341094985604286194e-02 -2.790497541427612305e-01 4.724452644586563110e-02 -2.745709121227264404e-01 -7.704494148492813110e-02 3.129256069660186768e-01 1.122906282544136047e-01 2.499951571226119995e-01
2.934609949588775635e-01 2.064740061759948730e-01 -1.723287701606750488e-01 2.222672402858734131e-01 -1.371186524629592896e-01 -8.000728487968444824e-02 7.897845655679702759e-02 -1.648614257574081421e-01 -1.232845857739448547e-01 9.918823093175888062e-02 2.601061575114727020e-02 -6.607604026794433594e-02 1.082380264997482300e-01 5.162021890282630920e-02 -1.840195804834365845e-02 -5.862874165177345276e-02 1.165653839707374573e-01 1.619490981101989746e-01 2.383940070867538452e-01 1.436230167746543884e-02 1.127534136176109314e-01 7.234841585159301758e-02 -1.429757475852966309e-01 -2.114559113979339600e-01 1.098526567220687866e-01 -3.255214989185333252e-01 3.231500685214996338e-01 1.654881983995437622e-01 2.498307973146438599e-01 4.089473783969879150e-01 1.392930597066879272e-01 8.023273944854736328e-02
7.686527818441390991e-02 -1.672550439834594727e-01 -4.151320084929466248e-02 1.790733337402343750e-01 6.312499754130840302e-03 1.305697858333587646e-01 6.181463599205017090e-02 6.657776981592178345e-02 1.062358962371945381e-03 1.907293796539306641e-01 5.771085247397422791e-02 -2.362309955060482025e-03 3.173346221446990967e-01 2.006885409355163574e-02 -2.037179023027420044e-01 -5.115855112671852112e-02 -3.111426234245300293e-01 3.827103599905967712e-02 2.675372064113616943e-01 -9.016918390989303589e-02 1.645955890417098999e-01 5.287627130746841431e-02 -1.090459972620010376e-01 -2.428414821624755859e-01 -1.408656090497970581e-01 -8.397841453552246094e-02 -4.024416804313659668e-01 4.916950315237045288e-02 -1.383298337459564209e-01 4.369488358497619629e-01 -1.155133992433547974e-01 -1.692358851432800293e-01
6.482095271348953247e-02 7.271818071603775024e-02 1.363278180360794067e-01 1.306125074625015259e-01 5.143972858786582947e-02 -2.140913717448711395e-02 1.904710233211517334e-01 -1.664003580808639526e-01 1.414783000946044922e-01 2.411381006240844727e-01 -1.055669188499450684e-01 1.382195800542831421e-01 4.340063631534576416e-01 -1.212596371769905090e-01 -3.561829924583435059e-01 8.748739212751388550e-02 1.104432344436645508e-02 -2.973751723766326904e-02 -1.458705514669418335e-01 9.732515364885330200e-02 3.532544150948524475e-02 5.510686337947845459e-02 1.001912504434585571e-01 -1.683139503002166748e-01 6.020637974143028259e-02 -4.416671693325042725e-01 3.267450034618377686e-01 2.631743438541889191e-02 1.341389305889606476e-02 1.124000921845436096e-02 2.389984726905822754e-01 -6.171564012765884399e-02
3.311481177806854248e-01 2.966411411762237549e-02 1.126003190875053406e-01 1.805473566055297852e-01 1.347583085298538208e-01 3.303364291787147522e-02 1.620587855577468872e-01 -1.215113177895545959e-01 -2.175541967153549194e-01 1.142749860882759094e-01 -1.165083795785903931e-01 -5.384664051234722137e-03 1.548160165548324585e-01 7.413616031408309937e-02 -1.163985803723335266e-01 1.049760505557060242e-01 -3.320308625698089600e-01 2.918909490108489990e-01 6.135214492678642273e-02 2.627197802066802979e-01 3.050765581429004669e-02 3.099972309428267181e-05 -1.795786172151565552e-01 -6.311485171318054199e-02 -8.030310273170471191e-02 -3.709302544593811035e-01 4.050169587135314941e-01 -2.808604203164577484e-02 -5.333961546421051025e-02 -2.107847295701503754e-02 1.868902742862701416e-01 -5.835137143731117249e-02
2.373304963111877441e-01 1.710993796586990356e-01 3.943721577525138855e-02 2.475237399339675903e-01 -6.504455953836441040e-02 2.783456631004810333e-02 -1.145304664969444275e-01 -1.965622603893280029e-01 7.412072271108627319e-02 -1.160290539264678955e-01 2.235129289329051971e-02 -1.464314013719558716e-01 1.319866478443145752e-01 1.313648968935012817e-01 -6.932132691144943237e-02 3.034484088420867920e-01 -1.505675464868545532e-01 6.955956108868122101e-03 -1.437263190746307373e-01 -2.194539457559585571e-01 -5.130993947386741638e-02 2.855000495910644531e-01 4.978065937757492065e-02 -2.350937426090240479e-01 -1.058270111680030823e-01 4.381764680147171021e-02 1.019807308912277222e-01 -3.210194781422615051e-02 7.208537310361862183e-02 5.768194794654846191e-01 -1.126443073153495789e-01 1.173555105924606323e-01
1.991537809371948242e-01 5.838663503527641296e-02 8.948960155248641968e-02 1.220985054969787598e-01 4.449898749589920044e-02 1.641532778739929199e-01 2.037613689899444580e-01 -3.560634553432464600e-01 2.137185186147689819e-01 -1.556634344160556793e-02 -5.010936409235000610e-02 1.526084095239639282e-01 -9.772689640522003174e-02 1.046885922551155090e-01 -1.262740641832351685e-01 -1.305072754621505737e-01 -2.142961323261260986e-01 -7.938710972666740417e-03 -1.262078583240509033e-01 -2.480718940496444702e-01 6.482756137847900391e-02 -2.286836318671703339e-02 2.318086475133895874e-02 -2.540832161903381348e-01 -2.203973382711410522e-02 -5.196217298507690430e-01 9.561301022768020630e-02 -1.908548027276992798e-01 8.024293929338455200e-03 8.422266691923141479e-02 1.147993281483650208e-01 -2.861967384815216064e-01
3.958064317703247070e-01 1.050257030874490738e-02 2.054463773965835571e-01 -9.377530217170715332e-02 1.196610331535339355e-01 -8.043140172958374023e-03 -7.719492912292480469e-02 -2.148559987545013428e-01 1.446787714958190918e-01 1.660594046115875244e-01 9.143564105033874512e-02 -1.619587093591690063e-01 3.090933859348297119e-01 -4.380669444799423218e-02 1.703656464815139771e-01 -1.912330389022827148e-01 1.238793656229972839e-01 2.768279016017913818e-01 -4.296702519059181213e-02 -4.463857412338256836e-02 -1.992057710886001587e-01 7.470050454139709473e-02 -1.091303676366806030e-01 -1.968408972024917603e-01 2.156899720430374146e-01 -3.487785458564758301e-01 -3.667644411325454712e-02 -5.103760957717895508e-02 1.821330636739730835e-01 1.437533497810363770e-01 1.593509465456008911e-01 1.910022050142288208e-01
5.079755783081054688e-01 4.817843437194824219e-03 1.822248399257659912e-01 6.582598388195037842e-02 3.005166947841644287e-01 8.057013154029846191e-02 -1.527375821024179459e-02 -1.439193487167358398e-01 -6.711523234844207764e-02 1.157551817595958710e-02 -2.069478295743465424e-02 -9.009519591927528381e-03 3.135928809642791748e-01 9.343322366476058960e-03 6.714458763599395752e-02 4.276857525110244751e-02 -4.976432025432586670e-02 1.940204501152038574e-01 -6.909448653459548950e-02 -3.098275661468505859e-01 3.081287145614624023e-01 -6.275928765535354614e-02 -1.037761047482490540e-01 7.640544325113296509e-02 -1.225225180387496948e-01 -3.089908063411712646e-01 5.127120297402143478e-03 -5.035993084311485291e-02 -1.126829013228416443e-01 9.556196630001068115e-03 -3.069148063659667969e-01 -1.805036328732967377e-02
2.784965932369232178e-01 -1.774044781923294067e-01 4.537513256072998047e-01 -6.870091706514358521e-02 1.996619999408721924e-01 -9.856239706277847290e-02 -7.325593382120132446e-02 3.590559214353561401e-02 9.321161359548568726e-02 1.174996793270111084e-02 1.016253381967544556e-01 9.963540732860565186e-02 2.086902856826782227e-01 2.020677924156188965e-01 -3.979261592030525208e-02 -8.665761351585388184e-02 -7.227490097284317017e-02 2.515218555927276611e-01 -5.695718154311180115e-02 -1.792090535163879395e-01 1.619342863559722900e-01 9.225162118673324585e-02 2.437877953052520752e-01 2.915339777246117592e-03 -1.279087662696838379e-01 -2.412324100732803345e-01 2.223416119813919067e-01 -2.149395346641540527e-01 -1.274655610322952271e-01 2.945257127285003662e-01 1.531353145837783813e-01 -8.313810825347900391e-02
3.758982121944427490e-01 1.755221784114837646e-01 -6.623592227697372437e-02 1.941711008548736572e-01 3.123159334063529968e-02 -2.309275232255458832e-02 2.678948687389492989e-03 2.088907361030578613e-01 1.355746984481811523e-01 4.419005662202835083e-02 -4.995171725749969482e-02 1.866888068616390228e-02 1.309251338243484497e-01 -3.019572496414184570e-01 -1.035564988851547241e-01 -2.767376899719238281e-01 -1.305334419012069702e-01 2.719058692455291748e-01 -1.916713267564773560e-01 1.710422523319721222e-02 -3.587264940142631531e-02 4.618148878216743469e-02 -2.082153707742691040e-01 -2.726311385631561279e-01 -2.804303467273712158e-01 -1.320989429950714111e-01 7.622507214546203613e-02 -1.846932321786880493e-01 9.762466698884963989e-02 1.444550454616546631e-01 -1.708209067583084106e-01 -2.777653634548187256e-01
1.413338035345077515e-01 2.064135819673538208e-01 -9.571161121129989624e-03 -2.176417559385299683e-01 4.304031655192375183e-02 2.176244556903839111e-01 1.787378340959548950e-01 -1.498841941356658936e-01 1.918297260999679565e-01 5.590189993381500244e-02 6.260892748832702637e-02 1.816313564777374268e-01 4.221662878990173340e-01 -6.988015025854110718e-02 1.027962043881416321e-01 5.300861597061157227e-02 -3.085243701934814453e-01 2.855371534824371338e-01 -5.924012139439582825e-02 -1.004382371902465820e-01 2.950359880924224854e-02 1.793528646230697632e-01 -9.851237386465072632e-02 -2.273353785276412964e-01 8.025624603033065796e-02 -3.500842750072479248e-01 1.857659071683883667e-01 -2.337870299816131592e-01 -2.955814450979232788e-02 4.149819910526275635e-02 -8.107125759124755859e-03 8.630310744047164917e-02
1.453273296356201172e-01 1.255300343036651611e-01 -2.507712505757808685e-02 3.016375899314880371e-01 -5.066491663455963135e-02 2.466561198234558105e-01 8.078554272651672363e-02 -1.578686237335205078e-01 -2.026465237140655518e-01 1.618394106626510620e-01 1.369352787733078003e-01 -2.480838149785995483e-01 3.003241121768951416e-01 -2.105379700660705566e-01 -6.056893989443778992e-02 -4.284450411796569824e-02 -1.040461808443069458e-01 7.930036634206771851e-02 7.073973119258880615e-02 -1.747829765081405640e-01 4.751081112772226334e-03 -3.344383323565125465e-03 -9.679394215345382690e-02 -1.298307329416275024e-01 2.386583238840103149e-01 -3.586649596691131592e-01 -2.137109488248825073e-01 -1.204404383897781372e-01 4.258498176932334900e-02 1.228497922420501709e-01 3.605080246925354004e-01 -1.322851032018661499e-01
2.032233625650405884e-01 1.639946252107620239e-01 -6.749893538653850555e-03 1.268224865198135376e-01 -1.376331448554992676e-01 1.842560768127441406e-01 -3.235790878534317017e-02 5.571458954364061356e-03 1.034228727221488953e-01 3.214185535907745361e-01 2.770550549030303955e-01 -6.744489073753356934e-02 2.746140658855438232e-01 -2.434913963079452515e-01 -2.689514160156250000e-01 -4.818128421902656555e-02 -1.807610243558883667e-01 -1.319347694516181946e-02 -4.705074802041053772e-02 9.293508715927600861e-03 6.313795596361160278e-02 2.006173692643642426e-02 -2.350092530250549316e-01 1.917330324649810791e-01 -9.239894151687622070e-02 -1.462623476982116699e-01 -1.317770220339298248e-02 -1.654403633438050747e-03 -1.772241145372390747e-01 4.041163623332977295e-01 2.301139682531356812e-01 2.184665352106094360e-01
3.811419010162353516e-01 -1.844364404678344727e-02 -7.301464676856994629e-02 2.751005291938781738e-01 1.057894751429557800e-01 -1.319379806518554688e-01 6.329075992107391357e-02 -5.135339125990867615e-02 -5.072039365768432617e-02 1.622616350650787354e-01 -1.010345593094825745e-01 -1.194301322102546692e-01 1.452295333147048950e-01 -1.813563704490661621e-01 -2.186691612005233765e-01 -9.995187073945999146e-02 -3.924064636230468750e-01 1.729982048273086548e-01 1.570121198892593384e-01 -7.363528944551944733e-03 -2.104518264532089233e-01 -2.245736718177795410e-01 -1.271928101778030396e-01 -6.276314705610275269e-02 3.871790319681167603e-02 -1.591817438602447510e-01 2.919257879257202148e-01 1.086011528968811035e-01 2.440881944494321942e-04 3.513549566268920898e-01 4.080891236662864685e-02 2.342899888753890991e-02
3.104640245437622070e-01 1.931991875171661377e-01 6.999263167381286621e-02 2.806123197078704834e-01 1.705412119626998901e-01 -2.587333619594573975e-01 -9.494787454605102539e-02 -1.219461262226104736e-01 -1.417350620031356812e-01 -6.799211353063583374e-02 1.278686970472335815e-01 9.122536331415176392e-02 2.238106429576873779e-01 7.840153574943542480e-02 -3.580778241157531738e-01 1.358774304389953613e-01 -1.806749254465103149e-01 2.750493027269840240e-02 -4.046929068863391876e-03 -2.665804028511047363e-01 -1.210084767080843449e-03 1.561304479837417603e-01 2.756533622741699219e-01 -9.290836006402969360e-02 -1.302694678306579590e-01 1.150265708565711975e-01 7.820185273885726929e-02 -2.653611898422241211e-01 1.533882319927215576e-01 2.135061174631118774e-01 -1.442595124244689941e-01 1.710782013833522797e-02
3.184469938278198242e-01 1.555863320827484131e-01 -3.922495990991592407e-02 -3.191947191953659058e-02 1.312616765499114990e-01 -1.256834119558334351e-01 -1.235116869211196899e-01 -1.902566403150558472e-01 -2.491050064563751221e-01 -2.885182201862335205e-01 -5.609054863452911377e-02 3.329969244077801704e-03 -4.961698502302169800e-02 2.652526646852493286e-02 1.564947515726089478e-02 -2.411365807056427002e-01 -4.173274710774421692e-02 2.919064760208129883e-01 -4.992917180061340332e-02 -2.164651006460189819e-01 6.845641881227493286e-02 6.269876658916473389e-02 -3.753765672445297241e-02 -4.559308588504791260e-01 2.006292790174484253e-01 -1.136053651571273804e-01 2.986046671867370605e-02 -4.505199566483497620e-02 -1.235229372978210449e-01 2.616947293281555176e-01 1.847624033689498901e-01 -2.217620462179183960e-01
4.123472869396209717e-01 3.793177902698516846e-01 1.291772276163101196e-01 1.905362755060195923e-01 6.868690252304077148e-02 -6.198354437947273254e-02 2.735186517238616943e-01 -1.846042275428771973e-01 -1.352512538433074951e-01 -1.671523600816726685e-01 1.422668807208538055e-02 -2.395492643117904663e-01 2.291021645069122314e-01 -9.863030910491943359e-02 -2.265252768993377686e-01 -1.361391600221395493e-02 1.486677825450897217e-01 2.892594933509826660e-01 -1.745778135955333710e-02 -8.614487946033477783e-02 7.747774571180343628e-02 -7.059635221958160400e-02 5.774334818124771118e-02 4.493464529514312744e-02 1.258320212364196777e-01 -1.048450991511344910e-01 2.214136868715286255e-01 -7.494367659091949463e-02 2.361394315958023071e-01 1.502366811037063599e-01 7.495005428791046143e-02 5.343952402472496033e-02
3.011779785156250000e-01 -2.550953812897205353e-02 -1.641788780689239502e-01 4.071231484413146973e-01 -9.906756132841110229e-02 2.359078675508499146e-01 -5.522891879081726074e-02 -1.157794371247291565e-01 -9.612263739109039307e-02 1.800355613231658936e-01 -3.213584050536155701e-02 2.309552878141403198e-01 1.304404139518737793e-01 8.512103557586669922e-02 5.121941864490509033e-02 -4.417103528976440430e-02 -1.780722439289093018e-01 -7.683672010898590088e-03 2.085688859224319458e-01 -6.312894821166992188e-02 -9.894099086523056030e-02 2.609421312808990479e-01 -1.314845588058233261e-02 -2.101977020502090454e-01 -3.583979010581970215e-01 -1.400145143270492554e-01 -2.922518178820610046e-02 -1.513658761978149414e-01 1.755901873111724854e-01 2.151232957839965820e-01 -2.262281626462936401e-01 -8.692275732755661011e-02
2.622312009334564209e-01 2.128117978572845459e-01 -2.331713959574699402e-02 1.294810324907302856e-01 3.993223980069160461e-02 3.466894328594207764e-01 1.395217627286911011e-01 -2.629925608634948730e-01 3.014957606792449951e-01 5.110146850347518921e-02 -2.419099397957324982e-02 3.965186178684234619e-01 1.315461993217468262e-01 -7.857131958007812500e-02 -5.784795805811882019e-02 1.376053504645824432e-02 -2.984292209148406982e-01 -9.765412658452987671e-02 2.915728390216827393e-01 -8.096176385879516602e-02 1.243716701865196228e-01 1.149665787816047668e-01 -6.995262578129768372e-03 -7.447633892297744751e-02 -1.784544587135314941e-01 -5.535579845309257507e-02 6.956622004508972168e-02 -1.435086727142333984e-01 6.451258808374404907e-02 2.412289381027221680e-01 -1.362517327070236206e-01 -1.190418303012847900e-01
1.776222139596939087e-01 9.056480228900909424e-02 4.832969978451728821e-02 2.406540662050247192e-01 2.128122150897979736e-01 4.790584146976470947e-01 6.887029856443405151e-02 -3.921935558319091797e-01 -5.949599668383598328e-02 -1.937282085418701172e-02 6.975792348384857178e-02 2.107698619365692139e-01 1.619127392768859863e-01 -6.695103645324707031e-02 7.615409791469573975e-02 9.639236144721508026e-03 2.049198001623153687e-01 1.098829433321952820e-01 5.605185404419898987e-03 -1.907365322113037109e-01 1.847786307334899902e-01 7.565855234861373901e-02 2.231226861476898193e-01 -1.698658317327499390e-01 -7.134152948856353760e-02 -4.178349301218986511e-02 2.417523562908172607e-01 1.263010948896408081e-01 -4.592962935566902161e-02 2.828719317913055420e-01 -5.828419700264930725e-02 3.345197066664695740e-02
1.276766955852508545e-01 3.242267370223999023e-01 3.697957471013069153e-02 -1.354109030216932297e-02 -1.765676587820053101e-01 1.701653748750686646e-01 1.571342051029205322e-01 -1.583700180053710938e-01 1.533917486667633057e-01 1.287869084626436234e-02 1.247970387339591980e-01 3.879787027835845947e-02 3.546116948127746582e-01 -3.986835107207298279e-02 6.572797894477844238e-02 4.339634627103805542e-02 -3.638732135295867920e-01 1.283516138792037964e-01 1.424053683876991272e-02 -7.962147146463394165e-02 1.399006694555282593e-01 1.741849184036254883e-01 -1.529648751020431519e-01 -2.583650350570678711e-01 1.511041820049285889e-01 -3.202599287033081055e-01 1.168176904320716858e-01 -2.219970226287841797e-01 1.485290080308914185e-01 1.263014972209930420e-01 -2.398580461740493774e-01 -1.159624457359313965e-01
1.675952039659023285e-02 8.713407814502716064e-02 -1.080888323485851288e-02 -1.534707397222518921e-01 2.304511815309524536e-01 6.991682201623916626e-02 2.717529237270355225e-01 -2.676185965538024902e-01 2.090101130306720734e-02 -8.687122166156768799e-02 -2.341161519289016724e-01 1.920879036188125610e-01 2.546509206295013428e-01 1.372772902250289917e-01 4.871327802538871765e-02 -5.640365183353424072e-03 -6.860417127609252930e-02 5.520284175872802734e-02 -1.767726428806781769e-02 3.269489854574203491e-02 3.189782053232192993e-02 2.474764287471771240e-01 -1.754680573940277100e-01 -3.477232456207275391e-01 -9.822180122137069702e-02 -4.180643856525421143e-01 2.224649488925933838e-01 -9.593896567821502686e-02 -1.017638668417930603e-01 3.144789338111877441e-01 3.350773826241493225e-02 5.107566341757774353e-02
3.376476839184761047e-02 4.388532415032386780e-02 2.057561874389648438e-01 3.960415720939636230e-02 1.029174178838729858e-01 -8.784162253141403198e-02 -3.029185533523559570e-01 -2.625878751277923584e-01 2.034323513507843018e-01 4.059699550271034241e-02 -1.271082311868667603e-01 3.351489081978797913e-02 4.451690912246704102e-01 -2.924981415271759033e-01 -2.292539030313491821e-01 -1.026009991765022278e-01 -2.104348689317703247e-01 9.712015092372894287e-02 -6.078467145562171936e-02 -2.390172183513641357e-01 -3.724382491782307625e-03 1.875807531177997589e-02 -1.415596604347229004e-01 2.202508598566055298e-01 4.254900664091110229e-02 -1.125965192914009094e-01 1.008891966193914413e-02 -1.204605624079704285e-01 -2.299148738384246826e-01 2.897334396839141846e-01 4.884445667266845703e-02 -1.230226606130599976e-01
1.204253137111663818e-01 3.266561627388000488e-01 -1.882721334695816040e-01 1.386262625455856323e-01 1.117786765098571777e-01 3.723137080669403076e-02 4.364501684904098511e-02 7.529864460229873657e-02 2.071772217750549316e-01 1.091785207390785217e-01 -4.584589600563049316e-02 -1.137552037835121155e-01 5.324851721525192261e-02 -4.973519966006278992e-02 6.793899834156036377e-02 -1.075214594602584839e-01 -9.259463846683502197e-02 3.537522852420806885e-01 2.217535674571990967e-01 -2.139524966478347778e-01 1.963858604431152344e-01 -8.520998992025852203e-03 -1.263979226350784302e-01 3.028675168752670288e-02 4.086964949965476990e-02 -3.558868169784545898e-01 9.327597916126251221e-02 4.678669199347496033e-02 1.677263230085372925e-01 4.940764904022216797e-01 9.546174854040145874e-02 -8.083517104387283325e-02
1.912634372711181641e-01 2.302032113075256348e-01 1.108039915561676025e-01 2.883874773979187012e-01 -5.720418412238359451e-03 7.461684197187423706e-02 2.582206763327121735e-02 -6.159202754497528076e-02 1.189117655158042908e-01 -1.008657440543174744e-01 -4.857154563069343567e-02 3.306882977485656738e-01 2.208545506000518799e-01 -8.941563963890075684e-02 9.659539163112640381e-02 1.794196479022502899e-02 -1.558193564414978027e-01 2.357596158981323242e-01 -1.441047787666320801e-01 -2.848527729511260986e-01 -7.608213275671005249e-02 9.849315881729125977e-02 -2.141075730323791504e-01 -1.095534712076187134e-01 -3.299044370651245117e-01 1.958309561014175415e-01 1.783613115549087524e-01 -7.173139601945877075e-02 7.621866464614868164e-02 2.508056759834289551e-01 -5.638332292437553406e-02 -3.022039234638214111e-01
3.343958854675292969e-01 -4.534142836928367615e-02 5.618298426270484924e-02 2.606298401951789856e-02 1.351064816117286682e-02 -1.190751045942306519e-01 -1.150694340467453003e-01 -1.210698708891868591e-01 -1.448069363832473755e-01 -2.137849330902099609e-01 -6.877555698156356812e-02 5.919353663921356201e-02 -8.110661059617996216e-02 -5.124692991375923157e-02 -2.290591299533843994e-01 -1.797139644622802734e-01 9.019339829683303833e-02 4.439258873462677002e-01 -1.915954649448394775e-01 -1.879791021347045898e-01 1.241503842175006866e-02 1.770859211683273315e-01 -1.940123969689011574e-03 -3.323201239109039307e-01 1.028217598795890808e-01 -1.248929277062416077e-01 1.616429984569549561e-01 -2.220646739006042480e-01 -3.134271800518035889e-01 2.121426761150360107e-01 8.416070789098739624e-02 -3.290583845227956772e-03
9.833864867687225342e-02 6.022241711616516113e-02 -1.986276172101497650e-02 1.839258074760437012e-01 1.949832439422607422e-01 -5.593277886509895325e-02 5.713551491498947144e-02 -2.087389528751373291e-01 4.514364525675773621e-02 -3.047929704189300537e-02 -2.646312862634658813e-02 1.778899580240249634e-01 1.616994589567184448e-01 -8.327158540487289429e-02 -3.230951726436614990e-01 1.456725597381591797e-01 -6.475723534822463989e-02 -2.076182700693607330e-02 1.189694926142692566e-01 -1.334132105112075806e-01 6.876871734857559204e-02 2.752394676208496094e-01 1.784111857414245605e-01 -5.006100535392761230e-01 -5.173838883638381958e-02 -8.804176747798919678e-02 -3.298860490322113037e-01 -9.488023817539215088e-02 -3.622340038418769836e-03 3.714814782142639160e-01 -3.712342679500579834e-02 5.781650543212890625e-02
8.593770116567611694e-02 -3.936867043375968933e-02 8.627155423164367676e-02 -3.549733385443687439e-02 -9.199909865856170654e-02 -1.673486977815628052e-01 -1.056573837995529175e-01 -5.973356962203979492e-02 -2.132227271795272827e-01 6.599203497171401978e-02 3.101164102554321289e-01 1.215227320790290833e-02 2.094998210668563843e-01 2.139703035354614258e-01 6.815939210355281830e-03 1.827844232320785522e-01 -1.980797052383422852e-01 4.059225618839263916e-01 8.878624439239501953e-02 -8.497930318117141724e-02 -4.568175971508026123e-02 -2.094790041446685791e-01 -8.840349316596984863e-02 2.552493661642074585e-02 -7.913079112768173218e-02 -3.320787847042083740e-01 -2.713204734027385712e-02 -1.741421669721603394e-01 -3.354801982641220093e-02 4.788390100002288818e-01 -8.553071320056915283e-02 -5.492391809821128845e-02
2.285678125917911530e-02 1.726623028516769409e-01 -5.520343035459518433e-02 2.611247897148132324e-01 2.530618011951446533e-01 3.250265419483184814e-01 1.237213462591171265e-01 -8.555962890386581421e-02 3.292454779148101807e-01 -1.243823301047086716e-02 6.831282377243041992e-02 3.365925252437591553e-01 2.022428512573242188e-01 8.110937476158142090e-02 -9.172762930393218994e-02 1.912849545478820801e-01 -1.215450987219810486e-01 2.973185479640960693e-01 -3.922499343752861023e-02 -5.794446170330047607e-02 -1.301549188792705536e-02 3.714091330766677856e-02 9.217886626720428467e-02 7.654296234250068665e-03 -1.554762870073318481e-01 -2.663070559501647949e-01 3.418646752834320068e-02 -1.717486232519149780e-01 -1.420291513204574585e-02 3.389749825000762939e-01 -1.357057392597198486e-01 9.831601381301879883e-02
2.144879847764968872e-01 -1.757725328207015991e-01 -7.146963849663734436e-03 8.416829258203506470e-02 -3.646710515022277832e-02 -2.541511952877044678e-01 1.440837793052196503e-02 -2.345416992902755737e-01 -2.920852303504943848e-01 2.148541361093521118e-01 2.721151411533355713e-01 -7.664617896080017090e-02 2.367388904094696045e-01 -1.459213346242904663e-01 4.953148588538169861e-02 1.197015494108200073e-01 -5.830734223127365112e-02 2.889668941497802734e-01 8.744659274816513062e-02 -7.688319683074951172e-02 -4.401375353336334229e-02 4.479288682341575623e-02 -1.915696561336517334e-01 1.556435972452163696e-01 -1.223022714257240295e-01 -4.198122620582580566e-01 -5.911693722009658813e-02 -1.031176000833511353e-01 -1.241987422108650208e-01 2.977037429809570312e-01 1.173480898141860962e-01 -2.876581065356731415e-02
7.493696361780166626e-02 -1.244143769145011902e-02 -1.141647845506668091e-01 1.484734863042831421e-01 3.031130693852901459e-02 6.768633611500263214e-03 6.208329927176237106e-03 -5.509781464934349060e-02 5.014291778206825256e-02 2.917558550834655762e-01 -1.145647242665290833e-01 -1.106907054781913757e-01 3.293346464633941650e-01 -7.212458644062280655e-03 -1.072071790695190430e-01 -2.791828215122222900e-01 -3.473023176193237305e-01 1.540040224790573120e-01 1.123779937624931335e-01 -5.243019387125968933e-02 -9.555136412382125854e-02 -1.200441867113113403e-01 1.196278184652328491e-01 -1.798182129859924316e-01 1.598226577043533325e-01 -2.313616424798965454e-01 2.115623056888580322e-01 5.604832991957664490e-02 2.457809001207351685e-01 4.650730788707733154e-01 9.758298844099044800e-02 3.247445076704025269e-02
2.066800743341445923e-01 1.756770759820938110e-01 -5.268162488937377930e-02 2.330378815531730652e-02 1.868476867675781250e-01 -9.768109023571014404e-02 2.493538856506347656e-01 -2.152224332094192505e-01 1.062523052096366882e-01 5.394359678030014038e-02 -5.002314690500497818e-03 -2.813812196254730225e-01 2.665269672870635986e-01 4.461777210235595703e-02 6.688772141933441162e-02 1.352856010198593140e-01 1.785492002964019775e-01 6.452700495719909668e-02 9.143976867198944092e-02 -2.704206407070159912e-01 1.701387614011764526e-01 1.647552251815795898e-01 -8.990467339754104614e-02 -8.999357372522354126e-02 8.971145376563072205e-03 -3.223003149032592773e-01 -1.172612607479095459e-01 -9.560933709144592285e-02 6.304260808974504471e-03 4.414461553096771240e-01 1.216488853096961975e-01 2.336231172084808350e-01
2.702141106128692627e-01 -1.314624100923538208e-01 -2.349124755710363388e-03 2.774702608585357666e-01 5.696049705147743225e-02 4.584966972470283508e-02 2.307560443878173828e-01 -2.373890392482280731e-02 -1.614073067903518677e-01 1.054598838090896606e-01 -3.503393232822418213e-01 1.379973161965608597e-02 2.261259704828262329e-01 -2.328386455774307251e-01 -2.626143768429756165e-02 -1.971187591552734375e-01 -3.221755921840667725e-01 2.014689147472381592e-01 6.175048649311065674e-02 1.819756627082824707e-02 -1.658642888069152832e-01 1.671520434319972992e-02 1.137464400380849838e-02 -9.483165293931961060e-02 1.801804304122924805e-01 -1.683531701564788818e-01 2.549496591091156006e-01 7.736078649759292603e-02 -4.857775941491127014e-02 3.243217766284942627e-01 1.887659132480621338e-01 9.022826701402664185e-02
1.345008611679077148e-01 -7.830365002155303955e-02 1.588837802410125732e-01 -1.885970495641231537e-02 4.473364353179931641e-02 1.303250491619110107e-01 -1.728957891464233398e-01 -3.850770294666290283e-01 1.318805813789367676e-01 -1.241523623466491699e-01 -1.638546586036682129e-01 -5.604232475161552429e-02 2.741851806640625000e-01 6.308171898126602173e-02 -2.332043200731277466e-01 -1.893359422683715820e-02 -1.261889934539794922e-01 -8.429325185716152191e-03 -6.786248087882995605e-02 -2.213343828916549683e-01 -6.062644720077514648e-02 2.426111400127410889e-01 5.596471577882766724e-02 2.920974232256412506e-02 -4.448623657226562500e-01 -8.016090095043182373e-02 1.964359879493713379e-01 6.171270739287137985e-03 7.473010569810867310e-02 3.702549040317535400e-01 1.193736642599105835e-01 -1.425964981317520142e-01
1.687020957469940186e-01 1.067074611783027649e-01 -2.166460268199443817e-02 -1.697220355272293091e-01 1.002596840262413025e-01 2.781028114259243011e-02 -1.137240976095199585e-01 -1.982519775629043579e-01 3.477358072996139526e-02 3.365501016378402710e-02 -3.396881744265556335e-02 1.822864711284637451e-01 5.643510222434997559e-01 3.310295939445495605e-02 -2.525290474295616150e-02 3.044292032718658447e-01 -8.857453614473342896e-02 8.736139535903930664e-02 6.849479675292968750e-02 9.478657692670822144e-02 4.215721413493156433e-02 3.158147931098937988e-01 -1.854503601789474487e-01 -2.576468884944915771e-01 2.241530455648899078e-02 -9.364879131317138672e-02 2.957913875579833984e-01 1.384501606225967407e-01 -1.038408428430557251e-01 1.932173967361450195e-01 1.505428552627563477e-01 -5.746505223214626312e-03
3.776289820671081543e-01 8.524184674024581909e-02 6.395252794027328491e-02 3.900746405124664307e-01 1.433110237121582031e-01 -3.635085001587867737e-02 5.967507138848304749e-02 -5.217897891998291016e-02 2.543975114822387695e-01 -7.450515031814575195e-02 1.448517739772796631e-01 1.744395196437835693e-01 2.179660499095916748e-01 -1.877748370170593262e-01 8.492740988731384277e-02 1.042713224887847900e-01 6.082947924733161926e-02 2.861368060111999512e-01 -2.886506021022796631e-01 -1.653873324394226074e-01 -2.115364372730255127e-02 1.214715987443923950e-01 -1.391336172819137573e-01 -3.345163166522979736e-02 -2.171607911586761475e-01 4.127599671483039856e-02 -1.309012025594711304e-01 -1.151353027671575546e-02 -1.307906210422515869e-01 2.244871407747268677e-01 2.169712632894515991e-01 -1.748456656932830811e-01
1.993608921766281128e-01 1.125952079892158508e-01 2.997569441795349121e-01 2.007937878370285034e-01 -2.340010255575180054e-01 7.906159013509750366e-02 -3.907120972871780396e-02 -2.451999038457870483e-01 1.855356991291046143e-02 -3.087237104773521423e-02 8.208319544792175293e-02 4.161147400736808777e-02 1.008669808506965637e-01 1.261651664972305298e-01 -2.922184467315673828e-01 1.792579144239425659e-01 -1.502397358417510986e-01 1.822105050086975098e-01 -8.902826160192489624e-02 -2.924635112285614014e-01 1.158782765269279480e-01 2.250068932771682739e-01 -1.096978113055229187e-01 -1.926365345716476440e-01 -1.390915066003799438e-01 8.138064295053482056e-02 -3.363721817731857300e-02 8.258996158838272095e-02 1.106580644845962524e-01 3.697571754455566406e-01 -9.808158874511718750e-02 2.939829230308532715e-01
2.652620971202850342e-01 -3.610166907310485840e-02 1.880611665546894073e-02 2.968792021274566650e-01 1.018109023571014404e-01 -1.573493480682373047e-01 2.492408156394958496e-01 -1.496214419603347778e-01 1.117833107709884644e-01 -1.672289520502090454e-02 -4.041577503085136414e-02 -2.928559780120849609e-01 2.611409127712249756e-01 -2.543259225785732269e-02 -2.484895139932632446e-01 -1.164840236306190491e-01 -3.043065667152404785e-01 1.769460290670394897e-01 -5.485098436474800110e-02 3.190152049064636230e-01 4.345272667706012726e-03 -1.840453743934631348e-01 -8.126756548881530762e-02 -3.362395986914634705e-02 -2.942973002791404724e-02 -3.043712079524993896e-01 -5.338248983025550842e-02 4.257594700902700424e-03 -2.011771202087402344e-01 2.156453281641006470e-01 1.095464453101158142e-01 1.010457798838615417e-01
2.740960717201232910e-01 2.941319644451141357e-01 9.552814881317317486e-04 -4.015921801328659058e-02 -3.674400970339775085e-02 1.689513772726058960e-01 -2.808486819267272949e-01 -2.719917893409729004e-01 2.587532065808773041e-02 1.009508408606052399e-02 -1.001449376344680786e-01 -7.799366116523742676e-02 8.671449124813079834e-02 -1.122862473130226135e-01 -9.987901896238327026e-02 2.169691473245620728e-01 -2.838998138904571533e-01 1.913082897663116455e-01 -2.665711045265197754e-01 -1.540719717741012573e-01 3.787472248077392578e-01 1.066286340355873108e-01 -9.900765866041183472e-02 -2.724168598651885986e-01 1.013716403394937515e-02 -8.319374918937683105e-02 -3.292040154337882996e-02 -1.891213208436965942e-01 -3.702124208211898804e-02 1.272389143705368042e-01 1.420722901821136475e-01 -1.657804250717163086e-01
2.830880284309387207e-01 2.343487888574600220e-01 8.523647487163543701e-02 2.953500114381313324e-02 -1.208638586103916168e-02 1.185955703258514404e-01 -6.825766712427139282e-02 -2.678309381008148193e-01 -5.669943243265151978e-02 2.368671353906393051e-03 1.369516551494598389e-01 -2.935653924942016602e-01 7.415000349283218384e-02 -1.009693890810012817e-01 -3.387256711721420288e-02 3.412180393934249878e-02 3.096749819815158844e-02 4.703564345836639404e-01 3.712700307369232178e-02 2.956182956695556641e-01 -6.206337735056877136e-02 8.120769262313842773e-02 6.424102932214736938e-02 -1.102742832154035568e-02 6.836340576410293579e-02 -8.825433254241943359e-02 -1.369045227766036987e-01 -9.257107041776180267e-03 -1.574889570474624634e-01 3.099775016307830811e-01 2.863161861896514893e-01 -2.832401394844055176e-01
7.416483276756480336e-05 1.693401932716369629e-01 4.497266933321952820e-02 2.607907950878143311e-01 4.416380822658538818e-02 8.210340142250061035e-02 -2.283719182014465332e-01 -5.015817284584045410e-01 -1.524855643510818481e-01 -4.471713677048683167e-02 -1.355104614049196243e-02 -6.993286311626434326e-02 1.300591081380844116e-01 6.758963316679000854e-02 -1.304899007081985474e-01 2.143733352422714233e-01 -1.389101892709732056e-02 1.475351005792617798e-01 4.268249124288558960e-02 -2.515712678432464600e-01 2.167067527770996094e-01 4.594629630446434021e-02 1.771510578691959381e-02 -8.134412020444869995e-02 -4.112294614315032959e-01 1.674297265708446503e-02 -4.610212892293930054e-02 -1.207138523459434509e-01 -2.245030403137207031e-01 2.639407813549041748e-01 1.113844290375709534e-02 1.572142541408538818e-01
1.913352161645889282e-01 7.799450308084487915e-02 -1.612793803215026855e-01 3.696649149060249329e-02 -8.468957245349884033e-02 -1.349083632230758667e-01 1.174760237336158752e-01 -1.530807018280029297e-01 -5.572339519858360291e-02 1.392502039670944214e-01 -1.842649430036544800e-01 -5.792893469333648682e-02 2.080575674772262573e-01 5.911286547780036926e-02 2.012508222833275795e-03 -2.398194223642349243e-01 -3.117719292640686035e-01 2.479240745306015015e-01 1.005911529064178467e-01 -1.847083866596221924e-01 -9.732786566019058228e-02 5.098756402730941772e-02 6.249260529875755310e-02 -1.995471566915512085e-01 2.740275859832763672e-01 -1.947260200977325439e-01 3.405265808105468750e-01 1.777854561805725098e-01 5.505510419607162476e-02 4.240703284740447998e-01 8.999635465443134308e-04 3.278358653187751770e-02
2.929548621177673340e-01 -1.150016207247972488e-02 1.100556403398513794e-01 -2.457762882113456726e-02 2.200200557708740234e-01 2.323582470417022705e-01 1.452438384294509888e-01 -3.898406028747558594e-02 1.840119361877441406e-01 3.118522167205810547e-01 5.985198542475700378e-02 1.569955945014953613e-01 4.349369406700134277e-01 2.669434808194637299e-02 -1.332138627767562866e-01 -7.635431364178657532e-03 -1.302091032266616821e-01 2.502123117446899414e-01 1.839243918657302856e-01 -1.001404076814651489e-01 2.160866409540176392e-01 1.097430065274238586e-01 2.283743396401405334e-02 -2.042922079563140869e-01 6.092587718740105629e-04 -8.659265935420989990e-02 2.906228303909301758e-01 1.759139262139797211e-02 -1.362966150045394897e-01 1.815514564514160156e-01 -1.990203112363815308e-01 -3.818310797214508057e-02
2.061171084642410278e-01 2.463150955736637115e-02 1.330630946904420853e-02 1.667241603136062622e-01 1.254209429025650024e-01 -7.943975180387496948e-02 8.373475074768066406e-02 -2.635660767555236816e-01 -8.506331592798233032e-02 -1.426990032196044922e-01 8.192817121744155884e-02 -3.745420873165130615e-01 2.383837699890136719e-01 -2.838108241558074951e-01 6.861179135739803314e-03 1.106030941009521484e-01 -5.263418331742286682e-02 1.335590779781341553e-01 -9.826589375734329224e-02 6.480412185192108154e-02 2.471759766340255737e-01 -3.107310272753238678e-02 8.573557436466217041e-02 -1.058751419186592102e-01 -3.067103326320648193e-01 -1.130120605230331421e-01 -1.220019012689590454e-01 -3.081783652305603027e-01 -5.429679900407791138e-02 3.481901586055755615e-01 -2.193193286657333374e-01 4.576648771762847900e-02
2.772834599018096924e-01 4.263271391391754150e-02 -2.177111506462097168e-01 1.771132946014404297e-01 -1.520616114139556885e-01 5.362583324313163757e-02 -1.014975607395172119e-01 -1.438732743263244629e-01 8.945445716381072998e-02 -1.520520001649856567e-01 -6.493209302425384521e-02 1.917589306831359863e-01 1.559256017208099365e-01 1.670727729797363281e-01 -1.492445617914199829e-01 -7.779092341661453247e-02 -3.003954291343688965e-01 1.112564653158187866e-01 7.347077131271362305e-02 -7.611356675624847412e-02 -3.946026042103767395e-02 4.472317695617675781e-01 -6.277322769165039062e-02 -5.588627606630325317e-02 -3.620767891407012939e-01 -2.720436751842498779e-01 2.181514650583267212e-01 -9.740260243415832520e-02 7.711850851774215698e-02 7.769051194190979004e-02 4.001794382929801941e-02 -1.861590296030044556e-01
7.180307060480117798e-02 9.430672973394393921e-02 6.184964254498481750e-02 7.247193157672882080e-02 1.003387197852134705e-01 -1.503796577453613281e-01 -1.083237677812576294e-01 -1.005801633000373840e-01 -2.100115641951560974e-02 -1.543054729700088501e-01 9.385071694850921631e-02 2.719821333885192871e-01 2.753961682319641113e-01 -2.767306566238403320e-01 -2.949682772159576416e-01 -1.949826776981353760e-01 -5.843228846788406372e-02 6.110187247395515442e-02 -2.340967766940593719e-02 -3.766565397381782532e-02 2.116607129573822021e-02 2.350119799375534058e-01 2.087661065161228180e-02 -9.147033095359802246e-03 -1.478090584278106689e-01 5.124015361070632935e-02 3.139215409755706787e-01 -4.747086167335510254e-01 -1.417219042778015137e-01 2.680248916149139404e-01 1.384817361831665039e-01 -1.143658459186553955e-01
1.199156939983367920e-01 2.207790464162826538e-01 1.068638414144515991e-01 2.904302179813385010e-01 -1.291306167840957642e-01 7.497105002403259277e-02 -1.740516275167465210e-01 -3.161477446556091309e-01 -6.248982623219490051e-02 -7.070583105087280273e-02 -3.275330737233161926e-02 -4.542395845055580139e-02 2.977578639984130859e-01 1.254544854164123535e-01 1.209168434143066406e-01 2.884015068411827087e-02 -1.088809967041015625e-01 -1.013072133064270020e-01 2.106177508831024170e-01 -2.552337646484375000e-01 1.017395593225955963e-02 -4.191651567816734314e-02 2.054007351398468018e-01 -1.629600226879119873e-01 -2.199558764696121216e-01 6.152319908142089844e-02 1.168819814920425415e-01 9.378723800182342529e-02 -1.192786693572998047e-01 4.817298352718353271e-01 1.663822084665298462e-01 7.649367302656173706e-02
1.319611519575119019e-01 -6.735376548022031784e-03 1.569941639900207520e-01 6.619901210069656372e-02 2.209396511316299438e-01 1.728380322456359863e-01 1.049820482730865479e-01 -1.458516865968704224e-01 1.160011962056159973e-01 3.193799257278442383e-01 1.095472425222396851e-01 3.102253749966621399e-02 4.059713482856750488e-01 6.305566430091857910e-02 -1.370848566293716431e-01 1.273427307605743408e-01 -1.065094843506813049e-01 2.262382060289382935e-01 9.855772554874420166e-02 -1.120535060763359070e-01 1.494404673576354980e-01 3.964597359299659729e-02 1.013756915926933289e-01 -2.237237244844436646e-01 1.330909729003906250e-01 -1.046290472149848938e-01 4.612143337726593018e-01 -6.265442073345184326e-02 -1.824413090944290161e-01 2.192726433277130127e-01 -1.157295852899551392e-01 -3.486607968807220459e-02
3.509932160377502441e-01 5.472789704799652100e-02 -9.112003445625305176e-02 7.239383459091186523e-02 -6.643735617399215698e-02 -1.610450446605682373e-01 -8.858538232743740082e-03 -2.932274341583251953e-01 1.700206995010375977e-01 2.036917395889759064e-02 -6.816751509904861450e-02 9.461576491594314575e-02 2.540315687656402588e-01 3.471127450466156006e-01 -9.809990972280502319e-02 7.217701524496078491e-02 -5.661048367619514465e-02 4.781223833560943604e-02 1.422368437051773071e-01 -4.796962440013885498e-02 -1.529687494039535522e-01 2.030516415834426880e-01 -6.309596449136734009e-02 -2.352968007326126099e-01 -3.761693537235260010e-01 7.158360909670591354e-03 2.077207416296005249e-01 -1.945676952600479126e-01 -1.472407430410385132e-01 1.690569967031478882e-01 -4.406531900167465210e-02 -2.726210951805114746e-01
1.896453797817230225e-01 1.817566603422164917e-01 -6.338784843683242798e-02 1.746403574943542480e-01 -2.697455286979675293e-01 5.534273386001586914e-02 -1.673371642827987671e-01 -4.093322455883026123e-01 6.904613971710205078e-02 -6.403511017560958862e-02 -1.139398887753486633e-01 4.438619315624237061e-02 2.105067223310470581e-01 2.358704507350921631e-01 1.428611725568771362e-01 -9.544144570827484131e-02 -2.007434815168380737e-01 -8.185964822769165039e-02 2.177202403545379639e-01 -3.214600384235382080e-01 1.361430436372756958e-01 -5.086314678192138672e-02 1.411133110523223877e-01 -1.063699051737785339e-01 -7.601945847272872925e-02 -7.653115689754486084e-02 6.915953755378723145e-02 -1.924971304833889008e-02 -6.430945545434951782e-02 4.301863014698028564e-01 -8.455928415060043335e-02 9.269512444734573364e-02
1.233168244361877441e-01 -1.386380940675735474e-01 1.704853177070617676e-01 2.338889241218566895e-01 6.234567612409591675e-02 6.019572913646697998e-02 2.779441140592098236e-02 -2.419909238815307617e-01 6.905333697795867920e-02 -1.288342028856277466e-01 1.944996602833271027e-02 -7.205514237284660339e-03 2.355800420045852661e-01 -7.449538260698318481e-02 4.148988053202629089e-02 -2.588359117507934570e-01 -2.445727139711380005e-01 -1.829552836716175079e-02 -8.388231694698333740e-02 -2.739608585834503174e-01 -1.923819445073604584e-02 1.936824619770050049e-01 -2.278057038784027100e-01 -8.594778180122375488e-02 -3.583163321018218994e-01 -1.655467599630355835e-01 1.329834200441837311e-02 2.639204859733581543e-01 3.079616464674472809e-02 3.865018784999847412e-01 -2.155218571424484253e-01 3.978803753852844238e-02
4.919217154383659363e-02 3.320158720016479492e-01 8.517733775079250336e-03 3.772238492965698242e-01 -7.404933869838714600e-02 -4.936524108052253723e-02 6.858690083026885986e-02 -2.746673524379730225e-01 1.613303124904632568e-01 1.322907656431198120e-01 -3.311682119965553284e-02 3.121227771043777466e-02 2.469626814126968384e-01 1.724825650453567505e-01 -1.165761798620223999e-01 -2.593712322413921356e-02 2.283053286373615265e-02 2.222665548324584961e-01 -1.009909734129905701e-01 1.050990447402000427e-02 5.801064148545265198e-02 -2.244814932346343994e-01 -2.297364026308059692e-01 -8.369480818510055542e-02 -3.963462114334106445e-01 6.534708291292190552e-02 -2.385089695453643799e-01 -1.069117560982704163e-01 1.262958645820617676e-01 2.548474073410034180e-01 -7.808246463537216187e-02 -1.259358525276184082e-01
6.582034379243850708e-02 2.690645493566989899e-02 -2.197187161073088646e-03 2.519419789314270020e-01 2.189586758613586426e-01 2.576859593391418457e-01 1.853550225496292114e-01 -4.168859124183654785e-01 1.046851947903633118e-01 -2.727169170975685120e-02 4.873559623956680298e-02 2.486427426338195801e-01 2.922998927533626556e-02 -1.615566015243530273e-02 -2.652405500411987305e-01 -1.160473376512527466e-01 1.329002082347869873e-01 3.214925527572631836e-01 -7.273709774017333984e-02 8.755850791931152344e-02 7.404112815856933594e-02 -9.802923351526260376e-02 -1.298118829727172852e-01 -2.556405663490295410e-01 -7.071512192487716675e-02 -3.024594783782958984e-01 2.317522019147872925e-01 -1.227107346057891846e-01 -1.293689161539077759e-01 -1.619234494864940643e-02 1.807199418544769287e-01 -4.419428482651710510e-02
1.683069616556167603e-01 -3.224390745162963867e-02 -1.277966052293777466e-01 9.694253653287887573e-02 -3.372559696435928345e-02 -6.330051273107528687e-02 1.243536844849586487e-01 -1.806252077221870422e-02 -5.710134282708168030e-02 1.952152103185653687e-01 2.478635311126708984e-01 1.148462891578674316e-01 1.262280046939849854e-01 -2.731553018093109131e-01 -2.368356287479400635e-01 1.081894412636756897e-01 -2.714931070804595947e-01 2.637868523597717285e-01 1.293338984251022339e-01 -1.735831843689084053e-03 -1.715509593486785889e-01 -5.092624109238386154e-03 -1.848647147417068481e-01 4.370962455868721008e-02 -6.354450434446334839e-02 -3.113459050655364990e-01 -3.065109550952911377e-01 -3.152283728122711182e-01 -8.611927926540374756e-02 2.646784782409667969e-01 2.193458378314971924e-01 -6.473440676927566528e-02
2.123632431030273438e-01 1.069769412279129028e-01 3.168590366840362549e-01 -1.700030267238616943e-01 3.634227439761161804e-02 1.497944002039730549e-03 -3.076998516917228699e-02 -2.801371514797210693e-01 5.260920152068138123e-02 -1.251691114157438278e-02 -1.162440255284309387e-01 8.459499478340148926e-02 1.258051842451095581e-01 4.987303540110588074e-02 -7.254954427480697632e-02 -3.189427778124809265e-02 -2.255363166332244873e-01 -1.488119959831237793e-01 -1.224281415343284607e-01 -2.759516835212707520e-01 2.459008246660232544e-01 -6.693399697542190552e-02 -3.723978102207183838e-01 -2.606335878372192383e-01 -2.928201295435428619e-02 -2.769566476345062256e-01 -1.163868978619575500e-01 -1.574584841728210449e-01 5.445594713091850281e-02 3.221846222877502441e-01 8.331979066133499146e-02 -1.410782784223556519e-01
2.894171178340911865e-01 -6.746532022953033447e-02 -9.964799135923385620e-02 1.122161969542503357e-01 -6.450521945953369141e-02 -3.910052776336669922e-02 -2.694300375878810883e-02 -2.893734350800514221e-02 2.552391588687896729e-01 -1.187976598739624023e-01 -4.130097571760416031e-03 -1.498365253210067749e-01 2.513248920440673828e-01 2.122398838400840759e-02 -1.216249465942382812e-01 -1.885123401880264282e-01 1.156876757740974426e-01 2.520231008529663086e-01 3.748860955238342285e-01 1.240582615137100220e-01 -1.680397242307662964e-01 1.761450916528701782e-01 -9.729686379432678223e-02 8.103480190038681030e-02 1.546278297901153564e-01 -2.873329818248748779e-01 3.472265601158142090e-02 -5.175648257136344910e-02 -3.576327860355377197e-02 4.948038458824157715e-01 -1.891357451677322388e-02 3.591322153806686401e-02
2.901704013347625732e-01 -2.792211435735225677e-02 1.423718631267547607e-01 2.633374333381652832e-01 4.697397053241729736e-01 -5.796108767390251160e-02 -9.614176303148269653e-02 -2.839455902576446533e-01 -2.570526599884033203e-01 -6.010772660374641418e-02 2.634517149999737740e-03 1.086597666144371033e-01 2.271368801593780518e-01 -2.131557017564773560e-01 -1.119569167494773865e-01 1.351501606404781342e-02 -1.481081992387771606e-01 8.005308359861373901e-02 -7.929704338312149048e-02 -1.566828489303588867e-01 2.146648019552230835e-01 8.068688958883285522e-02 -3.594375401735305786e-02 -8.285943418741226196e-02 -3.184016346931457520e-01 5.369835346937179565e-02 -2.199773490428924561e-02 1.327463686466217041e-01 -8.028016239404678345e-02 2.153978794813156128e-01 -4.139178991317749023e-02 -1.530402004718780518e-01
[truncated: 3,267,462 more chars]
