# Supplementary material for: The Language of Innovation
Source: PLoS One. 2020 Apr 30;15(4):e0230107. doi: 10.1371/journal.pone.0230107 (PMC7194493; doi:10.1371/journal.pone.0230107)
Supplement: S8 File — (GZ) [file pone.0230107.s008.tar.gz › 1986-1990/V2Run_18_VS_4500_embeddings1986-1990ED32.txt]

-2.023603022098541260e-01 -2.753120958805084229e-01 -1.202665939927101135e-01 -1.750004142522811890e-01 1.039948463439941406e-01 1.463656127452850342e-01 -1.702397465705871582e-01 3.334048688411712646e-01 2.554275095462799072e-01 -2.890480756759643555e-01 1.394196301698684692e-01 2.840120196342468262e-01 2.423877716064453125e-01 1.545989792793989182e-02 3.479131683707237244e-02 1.031609904021024704e-02 -1.961615681648254395e-01 1.893993914127349854e-01 -1.714071482419967651e-01 2.012536972761154175e-01 1.713122129440307617e-01 -7.157744467258453369e-02 -4.270612448453903198e-02 -1.394361108541488647e-01 -1.057736296206712723e-02 -1.727991402149200439e-01 -1.537269633263349533e-02 2.203229963779449463e-01 1.585262864828109741e-01 1.602835357189178467e-01 2.357853204011917114e-02 1.627458184957504272e-01
-2.850285768508911133e-01 -4.717426747083663940e-02 -3.473331928253173828e-01 1.537008117884397507e-02 -7.996520400047302246e-02 1.131471712142229080e-02 -2.515377998352050781e-01 2.716649770736694336e-01 -7.171622011810541153e-03 2.032785564661026001e-01 -3.062237612903118134e-02 1.290134638547897339e-01 1.667723655700683594e-01 -8.059244602918624878e-02 -1.730924248695373535e-01 -7.710526138544082642e-02 -1.770965158939361572e-01 2.186771631240844727e-01 -2.742016315460205078e-01 5.836279690265655518e-02 3.846210241317749023e-01 -7.736952602863311768e-02 2.267689706059172750e-04 -1.485501676797866821e-01 2.035780847072601318e-01 -1.244564205408096313e-01 -1.580389887094497681e-01 -6.192939355969429016e-02 1.002179682254791260e-01 -2.705186307430267334e-01 -1.401441097259521484e-01 -2.278964780271053314e-02
-2.151774317026138306e-01 -2.962470650672912598e-01 -1.052153930068016052e-01 1.964406967163085938e-01 -8.040977269411087036e-02 7.650610804557800293e-02 1.642554551362991333e-01 4.423584938049316406e-01 1.224207356572151184e-01 1.855160146951675415e-01 1.388753503561019897e-01 2.018571346998214722e-01 1.380215138196945190e-01 2.080916427075862885e-02 3.806008771061897278e-02 7.727395743131637573e-02 -2.214706838130950928e-01 2.905425727367401123e-01 -7.075750082731246948e-02 1.534017641097307205e-02 3.365615557413548231e-04 -2.698139846324920654e-01 -1.385435312986373901e-01 1.089065894484519958e-01 2.882007360458374023e-01 -2.505275011062622070e-01 -2.082807198166847229e-02 1.294695883989334106e-01 4.655715078115463257e-02 -5.213285982608795166e-02 3.108897060155868530e-02 1.831016540527343750e-01
-1.530773788690567017e-01 -3.027566671371459961e-01 -2.402603030204772949e-01 4.328895732760429382e-02 -1.376994140446186066e-02 -3.099914491176605225e-01 5.556248128414154053e-02 4.569234326481819153e-02 1.095357611775398254e-01 1.452984660863876343e-01 2.967777550220489502e-01 1.016974523663520813e-01 1.379313170909881592e-01 -4.888264834880828857e-02 -6.452682614326477051e-02 -1.052994877099990845e-01 1.281726360321044922e-01 1.439849138259887695e-01 -1.647748500108718872e-01 1.285414248704910278e-01 3.570450842380523682e-01 -1.791207939386367798e-01 -2.233448624610900879e-01 1.379940211772918701e-01 1.863998472690582275e-01 -1.998282670974731445e-01 -2.088646590709686279e-02 2.342626154422760010e-01 -2.189272940158843994e-01 -2.567246183753013611e-02 -1.108185276389122009e-01 -2.355152368545532227e-01
-3.363248109817504883e-01 -2.948776185512542725e-01 -1.736350953578948975e-01 -2.771317772567272186e-02 1.055750176310539246e-01 -4.395753517746925354e-02 1.040384024381637573e-01 1.097772791981697083e-01 -1.817052513360977173e-01 1.029364913702011108e-01 -1.780809909105300903e-01 2.884422540664672852e-01 -1.035136133432388306e-01 -2.752963006496429443e-01 -2.032965719699859619e-01 -9.430680423974990845e-02 -4.185970406979322433e-03 2.108893096446990967e-01 -1.500098109245300293e-01 1.165921464562416077e-01 3.598814308643341064e-01 -1.985705085098743439e-02 -2.582722306251525879e-01 -3.440565243363380432e-02 5.145782604813575745e-02 -3.230213224887847900e-01 -8.708354830741882324e-02 6.213407963514328003e-02 1.231078803539276123e-01 5.898414179682731628e-02 1.939794607460498810e-02 1.482560634613037109e-01
-1.829405575990676880e-01 -3.570257127285003662e-02 -1.707457154989242554e-01 2.217977046966552734e-01 3.442436754703521729e-01 -1.980488449335098267e-01 9.894865565001964569e-03 3.313502073287963867e-01 6.859388947486877441e-02 2.255928218364715576e-01 1.313647627830505371e-01 3.040346801280975342e-01 5.470426753163337708e-02 -1.793562918901443481e-01 3.202483057975769043e-03 5.067383125424385071e-02 -3.370221331715583801e-02 8.232601732015609741e-02 -1.516659259796142578e-01 2.139633446931838989e-01 7.359618693590164185e-02 -1.722798049449920654e-01 1.949275881052017212e-01 1.098587065935134888e-01 2.539882957935333252e-01 -1.478018164634704590e-01 -1.985553205013275146e-01 3.307231068611145020e-01 -5.937210470438003540e-02 -1.119115501642227173e-01 -2.584808040410280228e-03 5.647452175617218018e-02
-3.882075548171997070e-01 -1.933632940053939819e-01 -4.009921103715896606e-02 4.555810987949371338e-02 -8.898904197849333286e-04 -1.601771861314773560e-01 -6.166978925466537476e-02 1.520952880382537842e-01 1.609902083873748779e-01 1.356839984655380249e-01 2.558712363243103027e-01 4.513695240020751953e-01 5.942971259355545044e-02 -1.320689618587493896e-01 1.377224326133728027e-01 -2.499450594186782837e-01 -1.648712009191513062e-01 1.746643483638763428e-01 -1.400734931230545044e-01 1.336308568716049194e-01 3.084613680839538574e-01 -6.841948628425598145e-02 5.120973661541938782e-02 1.938345581293106079e-01 3.120641037821769714e-02 -7.888013869524002075e-02 -1.999926418066024780e-01 1.380938943475484848e-02 -1.015598624944686890e-01 -2.920548990368843079e-02 1.543803364038467407e-01 -1.486796289682388306e-01
-3.731512725353240967e-01 -2.454228848218917847e-01 -1.713502705097198486e-01 1.051641926169395447e-01 2.339030355215072632e-01 -2.962983846664428711e-01 5.781898275017738342e-02 1.429467368870973587e-02 6.431350111961364746e-02 -9.054690599441528320e-03 -1.225154399871826172e-01 2.273288369178771973e-01 -1.636127680540084839e-01 -3.247227966785430908e-01 -1.991145312786102295e-01 3.831274434924125671e-02 -8.460127748548984528e-03 -4.081861674785614014e-02 -3.575056791305541992e-02 2.024839520454406738e-01 3.392055332660675049e-01 -8.142345398664474487e-02 1.016755588352680206e-02 -2.038413472473621368e-02 -7.815051078796386719e-02 -1.448234617710113525e-01 -5.343149602413177490e-02 9.284868836402893066e-02 1.764833778142929077e-01 -2.651698291301727295e-01 -2.459480464458465576e-01 5.554902181029319763e-02
-2.460259646177291870e-01 -1.208961904048919678e-01 -1.706061512231826782e-01 -1.372852325439453125e-01 3.672645986080169678e-02 -1.167554929852485657e-01 -7.093084603548049927e-02 1.267761439085006714e-01 1.117038950324058533e-01 2.567684948444366455e-01 6.500734481960535049e-03 1.064619421958923340e-01 2.581494748592376709e-01 -9.956217557191848755e-02 -2.315064817667007446e-01 -1.577482074499130249e-01 -1.736844927072525024e-01 1.405457109212875366e-01 -1.321062296628952026e-01 3.744678497314453125e-01 3.140626549720764160e-01 -2.044063806533813477e-02 -2.386350184679031372e-01 -2.889242768287658691e-01 -8.462796360254287720e-02 -2.856443263590335846e-02 -1.467126309871673584e-01 2.203003913164138794e-01 8.114107698202133179e-02 3.226406406611204147e-03 1.902538239955902100e-01 1.676296144723892212e-01
-2.985529005527496338e-01 -1.291441321372985840e-01 -1.902598589658737183e-01 1.744234412908554077e-01 -1.742343008518218994e-01 1.329882591962814331e-01 -1.043201014399528503e-01 3.598039746284484863e-01 2.330255061388015747e-01 3.098725676536560059e-01 2.798115275800228119e-02 9.630656242370605469e-02 1.686351299285888672e-01 4.523737728595733643e-02 -3.501099944114685059e-01 -1.111281290650367737e-02 -1.259035915136337280e-01 1.397480368614196777e-01 -4.990645498037338257e-02 1.032619848847389221e-01 3.348423838615417480e-01 4.796022176742553711e-02 -1.570953130722045898e-01 -1.735179424285888672e-01 1.206919103860855103e-01 3.608791530132293701e-02 -1.015819013118743896e-01 7.991252839565277100e-02 7.947948575019836426e-02 2.177263796329498291e-01 -5.845992267131805420e-02 1.347630172967910767e-01
-2.095501422882080078e-01 -1.456296443939208984e-01 -1.522939205169677734e-01 1.680228561162948608e-01 1.250296533107757568e-01 -1.514059156179428101e-01 -2.605392634868621826e-01 2.943983376026153564e-01 2.639052225276827812e-03 1.002535969018936157e-01 -1.701689362525939941e-01 -3.390328958630561829e-02 3.216117918491363525e-01 2.077474072575569153e-02 1.322303265333175659e-01 -1.702456474304199219e-01 -5.017516762018203735e-02 -1.655335277318954468e-01 9.251054376363754272e-02 2.827532291412353516e-01 2.501965165138244629e-01 -2.185261435806751251e-02 1.238944083452224731e-01 -7.016507443040609360e-03 -2.583203017711639404e-01 -2.174613326787948608e-01 1.848992854356765747e-01 1.072353944182395935e-01 2.796029448509216309e-01 4.346890375018119812e-02 -7.862743735313415527e-02 -2.387319207191467285e-01
-8.065914362668991089e-02 -2.827437818050384521e-01 -2.295153141021728516e-01 1.543283015489578247e-01 2.620777189731597900e-01 3.773448616266250610e-02 -4.223173856735229492e-02 6.058625876903533936e-02 -1.100590080022811890e-01 6.781751662492752075e-02 -1.861391067504882812e-01 2.699426412582397461e-01 2.417065501213073730e-01 -2.681680023670196533e-01 -9.819545596837997437e-02 4.830500856041908264e-02 -1.667493581771850586e-01 1.476769447326660156e-01 -2.401771768927574158e-02 1.381233613938093185e-02 3.130475878715515137e-01 5.531742051243782043e-02 -6.545264273881912231e-02 -2.138345390558242798e-01 -1.207242459058761597e-01 -1.686502844095230103e-01 -8.316392451524734497e-02 2.758415341377258301e-01 4.947732388973236084e-02 -1.349460780620574951e-01 6.384331732988357544e-02 -3.778171241283416748e-01
-2.066352516412734985e-01 -2.995435595512390137e-01 -4.562925919890403748e-02 2.336753308773040771e-01 1.099132746458053589e-01 -2.619752585887908936e-01 -2.013417929410934448e-01 3.309336304664611816e-01 -1.286727935075759888e-01 1.310426648706197739e-02 -4.070033133029937744e-02 4.072309732437133789e-01 8.729252032935619354e-03 -7.451428472995758057e-02 1.230102404952049255e-01 2.057958841323852539e-01 -2.150721102952957153e-02 2.600034475326538086e-01 6.060188263654708862e-02 4.966719821095466614e-02 9.281108528375625610e-02 4.136200249195098877e-02 -2.099224179983139038e-01 2.122193947434425354e-02 3.064759969711303711e-01 -1.460714191198348999e-01 -2.451542466878890991e-01 8.119112998247146606e-02 -2.327201515436172485e-02 -1.136095300316810608e-01 9.123105555772781372e-02 -3.591196145862340927e-03
-3.143357336521148682e-01 -2.788504362106323242e-01 -6.109745427966117859e-02 1.768106371164321899e-01 -8.902151882648468018e-02 -7.775343209505081177e-02 -2.046120166778564453e-01 -8.177530765533447266e-02 2.622594535350799561e-01 3.075227737426757812e-01 -1.105319559574127197e-01 3.851472139358520508e-01 8.166814595460891724e-02 5.691104009747505188e-02 -2.164863049983978271e-01 -9.439811110496520996e-02 -9.003574401140213013e-02 2.110777236521244049e-02 -2.062798440456390381e-01 2.779445350170135498e-01 2.865907847881317139e-01 -1.168691590428352356e-01 -6.063077598810195923e-02 -6.284563243389129639e-02 -6.822615861892700195e-02 -1.081979572772979736e-01 -1.445059180259704590e-01 1.979752779006958008e-01 1.324764341115951538e-01 -1.920369104482233524e-03 9.752881526947021484e-02 3.235614299774169922e-02
-2.656912803649902344e-01 -1.190065070986747742e-01 -2.669444382190704346e-01 -2.102607861161231995e-02 6.615450233221054077e-02 -1.665332913398742676e-02 -1.536808609962463379e-01 4.912680760025978088e-02 1.379982233047485352e-01 -5.019002035260200500e-02 -6.163388118147850037e-02 1.562258154153823853e-01 -9.429911524057388306e-02 2.127720415592193604e-01 -1.053493916988372803e-01 -6.900557782500982285e-03 -3.652856051921844482e-01 3.257893919944763184e-01 -1.879334822297096252e-02 -4.896262288093566895e-02 2.744023799896240234e-01 1.594049781560897827e-01 -8.040824532508850098e-02 -8.284399658441543579e-02 9.758785367012023926e-02 -4.842132031917572021e-01 -5.444046109914779663e-02 5.625091120600700378e-02 -1.540285646915435791e-01 8.953824639320373535e-02 2.298535406589508057e-01 -8.206505328416824341e-02
-1.510943025350570679e-01 -2.609234750270843506e-01 2.771288901567459106e-02 1.352167455479502678e-03 2.111055403947830200e-01 -1.451622545719146729e-01 -1.743552535772323608e-01 -9.161414951086044312e-02 7.083639502525329590e-02 2.495995610952377319e-01 2.506508529186248779e-01 5.557959079742431641e-01 1.204691594466567039e-03 -2.135768681764602661e-01 -4.672435298562049866e-02 -1.166751701384782791e-02 -8.582672476768493652e-02 1.532351523637771606e-01 -1.482090540230274200e-02 1.643253266811370850e-01 3.363530039787292480e-01 -6.936634331941604614e-02 4.303099960088729858e-02 1.354789286851882935e-01 4.847848787903785706e-02 -9.625418484210968018e-02 -9.483792632818222046e-02 5.705649033188819885e-02 7.875137776136398315e-02 1.456346660852432251e-01 -7.566593587398529053e-02 -2.523456215858459473e-01
-2.203701138496398926e-01 -2.607905864715576172e-01 6.471841782331466675e-02 4.341742396354675293e-02 4.531861841678619385e-01 -3.357519453857094049e-04 -7.665839791297912598e-02 3.252923786640167236e-01 1.178343668580055237e-01 6.667729467153549194e-02 -2.946155332028865814e-02 3.000857681035995483e-02 8.338627964258193970e-02 1.365363746881484985e-01 -6.338513642549514771e-02 2.095429599285125732e-01 -1.007259786128997803e-01 -1.060166209936141968e-01 -2.239978760480880737e-01 4.691425338387489319e-02 1.968972235918045044e-01 1.158403139561414719e-02 -1.965684145689010620e-01 1.835913956165313721e-01 1.506795138120651245e-01 -1.203084513545036316e-01 1.665440201759338379e-01 -1.138321459293365479e-01 3.382603824138641357e-01 1.942949146032333374e-01 -2.009343504905700684e-01 -1.059925854206085205e-01
-2.580721974372863770e-01 -2.873619496822357178e-01 1.050573065876960754e-01 -9.416313841938972473e-03 1.139831915497779846e-01 -4.042820930480957031e-01 -1.785686612129211426e-02 1.604799181222915649e-01 7.412110269069671631e-02 1.596973687410354614e-01 -2.203096169978380203e-03 1.699276268482208252e-01 -9.006761759519577026e-02 -6.888545304536819458e-02 -2.189015895128250122e-01 -7.936450839042663574e-02 1.185450255870819092e-01 1.844665408134460449e-01 -7.718514651060104370e-02 1.806287281215190887e-02 5.539199113845825195e-01 4.495087265968322754e-02 1.131085772067308426e-02 2.980616502463817596e-02 1.283575743436813354e-01 8.101385831832885742e-02 -4.993076249957084656e-02 1.694581806659698486e-01 2.559219598770141602e-01 -1.342177093029022217e-01 9.075684845447540283e-02 3.440606873482465744e-03
-7.237402349710464478e-02 -1.672386229038238525e-01 -1.599654555320739746e-01 -8.037262409925460815e-02 -2.503995411098003387e-02 -1.280675381422042847e-01 -5.851081386208534241e-02 3.142634630203247070e-01 8.071415126323699951e-02 -9.007143229246139526e-02 -1.353523433208465576e-01 1.429747790098190308e-01 -4.810225218534469604e-02 8.908513188362121582e-02 3.970763087272644043e-02 5.287053436040878296e-02 -3.380030393600463867e-01 3.069717288017272949e-01 -6.302111595869064331e-02 1.801277101039886475e-01 4.035340249538421631e-01 2.009747475385665894e-01 1.143278852105140686e-01 4.427980631589889526e-02 2.366023063659667969e-01 -3.119194209575653076e-01 9.826192259788513184e-02 2.087445855140686035e-01 -1.860836744308471680e-01 -1.541675329208374023e-01 1.121318414807319641e-01 -8.300377428531646729e-02
-1.076890006661415100e-01 -3.314690291881561279e-01 6.824251264333724976e-02 -7.659988105297088623e-02 7.416053861379623413e-02 1.645854860544204712e-01 -2.851881682872772217e-01 2.965815961360931396e-01 2.276353985071182251e-01 9.397704899311065674e-02 -1.654400676488876343e-01 9.527653455734252930e-02 1.212424188852310181e-01 -6.984291225671768188e-02 -4.420784115791320801e-02 -2.968389354646205902e-02 6.345570087432861328e-02 3.568953871726989746e-01 -1.869797259569168091e-01 1.180603131651878357e-01 2.008428424596786499e-01 2.847523242235183716e-02 1.472039073705673218e-01 1.296360343694686890e-01 -1.495625264942646027e-02 1.493842899799346924e-01 -6.230722740292549133e-02 3.480513989925384521e-01 4.953779280185699463e-02 -2.568540275096893311e-01 -2.008091360330581665e-01 -1.742912083864212036e-01
-2.996867299079895020e-01 -1.059982255101203918e-01 -2.030193209648132324e-01 3.008291684091091156e-02 3.481068909168243408e-01 -8.974771201610565186e-02 -2.243428677320480347e-01 6.972448527812957764e-02 -3.124188631772994995e-02 9.628029167652130127e-02 3.050449788570404053e-01 4.652521014213562012e-01 -3.643292188644409180e-02 -1.038054749369621277e-01 -7.196886092424392700e-02 -1.653285324573516846e-01 4.954397678375244141e-02 -4.830820113420486450e-02 5.217452719807624817e-02 2.873324751853942871e-01 3.015610575675964355e-01 -1.447316110134124756e-01 8.662948384881019592e-03 -1.912432909011840820e-02 6.765366066247224808e-03 -4.199943318963050842e-02 -9.297380223870277405e-03 7.961827516555786133e-02 2.140335738658905029e-01 -2.066826634109020233e-02 2.147582322359085083e-01 -7.099843770265579224e-02
-1.281264126300811768e-01 -2.308192104101181030e-01 -1.750262528657913208e-01 1.234687957912683487e-02 1.864309161901473999e-01 -4.907380789518356323e-02 -8.984593302011489868e-02 2.057372480630874634e-01 -4.911316186189651489e-02 2.528581582009792328e-02 3.190020024776458740e-01 3.872295916080474854e-01 -2.041360735893249512e-01 1.199397444725036621e-02 2.081972081214189529e-03 -2.668979763984680176e-01 -1.274446994066238403e-01 3.001850545406341553e-01 -5.415117368102073669e-02 1.998033225536346436e-01 3.510647714138031006e-01 -2.358287014067173004e-02 5.669762939214706421e-02 1.072053164243698120e-01 1.635312288999557495e-01 6.637566536664962769e-02 2.100035101175308228e-01 2.935831248760223389e-02 1.873996108770370483e-01 -1.385026704519987106e-02 8.585286140441894531e-02 -1.939848214387893677e-01
-1.276607215404510498e-01 -3.203904628753662109e-01 3.016112744808197021e-01 2.370777353644371033e-02 3.566896021366119385e-01 -1.351903080940246582e-01 4.483000561594963074e-02 1.562094986438751221e-01 -3.850217536091804504e-02 1.967364549636840820e-01 -1.048998609185218811e-01 1.443728506565093994e-01 2.796971201896667480e-01 3.076210618019104004e-03 -1.963003873825073242e-01 -9.866508841514587402e-02 -2.148465514183044434e-01 5.455115064978599548e-02 -3.165427446365356445e-01 3.066546916961669922e-01 2.114230394363403320e-01 5.324753001332283020e-02 2.554125897586345673e-02 -3.677723556756973267e-02 1.794868856668472290e-01 -1.899944245815277100e-02 -1.422732919454574585e-01 3.612507879734039307e-02 -2.502532303333282471e-02 8.011681586503982544e-02 -2.346538454294204712e-01 -9.960307180881500244e-02
-3.175930082798004150e-01 -4.991920888423919678e-01 -2.434751093387603760e-01 1.648548990488052368e-01 9.553518891334533691e-02 -1.708525121212005615e-01 -1.163163557648658752e-01 9.711147099733352661e-02 -5.768319591879844666e-02 1.832484453916549683e-01 -7.932514883577823639e-03 3.307187259197235107e-01 9.353762865066528320e-02 -1.953001767396926880e-01 3.558868542313575745e-02 1.718489080667495728e-02 2.766738533973693848e-01 1.200687587261199951e-01 3.298247000202536583e-03 1.168308630585670471e-01 2.358091026544570923e-01 9.775291383266448975e-02 1.062290463596582413e-02 -1.694819778203964233e-01 -1.065869480371475220e-01 -2.890930138528347015e-02 -2.229373604059219360e-01 1.796497255563735962e-01 -1.033648774027824402e-01 3.086450509727001190e-02 1.340090390294790268e-02 -5.288129299879074097e-02
-8.188495784997940063e-02 -2.079995423555374146e-01 -1.281082034111022949e-01 3.276813626289367676e-01 1.339498758316040039e-01 -2.026351913809776306e-02 4.482023417949676514e-03 3.199397027492523193e-02 4.436316341161727905e-02 1.789246797561645508e-01 -1.639612764120101929e-01 3.163036704063415527e-02 1.182454824447631836e-01 -9.448266774415969849e-02 1.093611940741539001e-01 1.248979046940803528e-01 -1.128789857029914856e-01 4.084579944610595703e-01 -9.062005579471588135e-02 1.327948272228240967e-01 5.649359822273254395e-01 2.005907297134399414e-01 1.630785688757896423e-02 -9.875223040580749512e-03 2.068785279989242554e-01 -3.081593476235866547e-02 -9.053132683038711548e-02 1.954006254673004150e-01 1.890961527824401855e-01 -5.992601625621318817e-03 3.374410048127174377e-02 4.771485924720764160e-02
-2.075164020061492920e-01 -1.960213780403137207e-01 -2.964330613613128662e-01 -9.721720963716506958e-02 1.974885463714599609e-01 -2.807653844356536865e-01 -2.274931035935878754e-02 2.522494792938232422e-01 5.419702827930450439e-02 3.266752883791923523e-02 3.347207307815551758e-01 4.522556066513061523e-01 -1.017640233039855957e-01 -1.189151555299758911e-01 -1.102053448557853699e-01 -1.475422829389572144e-01 -1.273932158946990967e-01 2.449780586175620556e-04 1.040897369384765625e-01 1.615151613950729370e-01 3.066626489162445068e-01 9.898106008768081665e-02 -1.412114948034286499e-01 1.140957176685333252e-01 1.838698536157608032e-01 -7.946606725454330444e-02 -1.321231424808502197e-01 8.251006714999675751e-03 6.482628732919692993e-02 6.492066383361816406e-02 6.485532969236373901e-02 1.677936874330043793e-03
-2.231429368257522583e-01 -2.588956952095031738e-01 -1.612957380712032318e-02 1.334560364484786987e-01 1.304337531328201294e-01 -3.789332509040832520e-02 -2.461216598749160767e-01 2.216728329658508301e-01 -4.153267294168472290e-02 1.553520560264587402e-01 3.304615318775177002e-01 1.387708932161331177e-01 1.217526346445083618e-01 6.613418459892272949e-02 2.461841702461242676e-01 1.190757304430007935e-01 8.861739188432693481e-03 2.598332762718200684e-01 -5.959975719451904297e-02 1.670874208211898804e-01 1.259915828704833984e-01 -3.922290205955505371e-01 -9.505625069141387939e-02 1.327826380729675293e-01 2.085161656141281128e-01 -1.638364493846893311e-01 -9.147114306688308716e-02 2.221348583698272705e-01 9.326265007257461548e-02 -2.007348537445068359e-01 2.581292763352394104e-02 1.245151311159133911e-01
-1.915467679500579834e-01 -1.305847316980361938e-01 -2.232758551836013794e-01 -2.688040733337402344e-01 3.006033599376678467e-01 -2.760860323905944824e-01 -7.644846290349960327e-02 2.077502459287643433e-01 9.170922450721263885e-03 1.934348195791244507e-01 1.665207929909229279e-02 3.469870686531066895e-01 1.949666142463684082e-01 2.276724576950073242e-02 5.632814764976501465e-02 -2.968427352607250214e-02 1.603337079286575317e-01 2.550822794437408447e-01 2.731681801378726959e-02 -1.017823889851570129e-01 2.113952189683914185e-01 -1.025727018713951111e-01 -3.888334333896636963e-02 1.992430239915847778e-01 1.805958896875381470e-01 -2.096792161464691162e-01 -1.809425354003906250e-01 2.750738561153411865e-01 -3.568541631102561951e-02 1.790051534771919250e-02 -1.510906964540481567e-01 -9.468863718211650848e-03
-1.468834877014160156e-01 -1.957980990409851074e-01 -2.130190134048461914e-01 -2.813682556152343750e-01 2.669453620910644531e-01 -2.978505194187164307e-01 -2.201287746429443359e-01 1.001442670822143555e-01 4.154084995388984680e-02 6.208367273211479187e-02 1.119240224361419678e-01 4.632281661033630371e-01 1.967372000217437744e-02 -9.204566478729248047e-02 -4.317738860845565796e-02 -1.503849625587463379e-01 -2.698215842247009277e-01 2.700190842151641846e-01 1.605113297700881958e-01 2.525136992335319519e-02 2.736001014709472656e-01 -7.597311586141586304e-02 -1.091126725077629089e-01 1.160700060427188873e-02 5.302950367331504822e-02 1.084380224347114563e-02 3.561862185597419739e-02 5.316891893744468689e-02 1.844303905963897705e-01 -1.392916589975357056e-01 6.225408613681793213e-02 -4.420310258865356445e-02
2.063442617654800415e-01 -4.974733889102935791e-01 -4.531273543834686279e-01 1.967286020517349243e-01 1.203826442360877991e-01 1.725160926580429077e-01 2.891213167458772659e-03 1.162502691149711609e-01 1.340211480855941772e-01 1.683159172534942627e-01 -6.034623086452484131e-02 2.752082794904708862e-02 -1.082563623785972595e-01 -4.728933051228523254e-02 -7.573927938938140869e-02 -6.237330660223960876e-02 -6.890916079282760620e-02 2.214084416627883911e-01 4.381008818745613098e-02 -6.352605670690536499e-02 -2.487781271338462830e-02 -9.665607661008834839e-02 -6.257451325654983521e-02 1.772198081016540527e-01 -1.109704598784446716e-01 -1.291002184152603149e-01 -4.644327331334352493e-03 1.118126809597015381e-01 3.136960268020629883e-01 2.540349960327148438e-01 -1.483009606599807739e-01 -4.919382184743881226e-02
-1.699946671724319458e-01 -1.872687488794326782e-01 -1.593309082090854645e-02 -7.674105931073427200e-03 -6.933411955833435059e-02 -3.193798065185546875e-01 -3.420629501342773438e-01 3.300104662775993347e-02 2.196014970541000366e-01 1.589168608188629150e-01 -2.259097248315811157e-01 -4.989793151617050171e-02 -1.362320333719253540e-01 5.927170813083648682e-02 1.781264096498489380e-01 -7.474700361490249634e-02 -5.434843525290489197e-02 2.986275255680084229e-01 -1.225084438920021057e-02 2.525665462017059326e-01 1.772685796022415161e-01 -1.725077070295810699e-02 -3.037312626838684082e-01 1.552942581474781036e-02 -7.164590805768966675e-02 -2.193180024623870850e-01 -2.645644545555114746e-01 -4.178041219711303711e-02 9.162784367799758911e-02 4.103393852710723877e-02 -3.302717208862304688e-01 -2.506101445760577917e-04
-2.346201837062835693e-01 -1.523979157209396362e-01 -1.580887138843536377e-01 1.141903698444366455e-01 -2.144517600536346436e-01 -1.881461776793003082e-02 -1.113061904907226562e-01 3.112227655947208405e-02 -9.685198776423931122e-03 -3.752126917243003845e-02 -1.147493720054626465e-01 2.845950126647949219e-01 3.082041442394256592e-01 1.866970658302307129e-01 2.337010949850082397e-02 -1.395687311887741089e-01 -4.013549908995628357e-02 2.763043940067291260e-01 3.021921217441558838e-02 2.604186534881591797e-01 8.393364399671554565e-02 7.372733950614929199e-02 9.275568276643753052e-02 -1.547430008649826050e-01 -8.227627724409103394e-02 -4.413390457630157471e-01 -4.764792323112487793e-02 7.052121311426162720e-02 3.786168098449707031e-01 -4.470372572541236877e-02 2.117151580750942230e-02 -1.793178170919418335e-01
-8.212916553020477295e-02 -1.820242404937744141e-01 -1.528234928846359253e-01 -4.830327350646257401e-03 2.427643686532974243e-01 -2.384070605039596558e-01 -2.170679718255996704e-01 2.777126729488372803e-01 -1.014074496924877167e-02 2.439251393079757690e-01 2.014579623937606812e-01 4.152583181858062744e-01 -7.594165951013565063e-02 -2.565952241420745850e-01 -5.690882727503776550e-02 -3.030617535114288330e-01 -2.460331469774246216e-02 2.610410749912261963e-01 8.137205243110656738e-02 1.151832938194274902e-01 1.478200107812881470e-01 -2.942200005054473877e-02 -6.808935850858688354e-02 2.796143591403961182e-01 -3.026426583528518677e-02 -1.258874684572219849e-01 -5.862796679139137268e-03 1.844208315014839172e-02 1.797609925270080566e-01 -1.389734074473381042e-02 -1.057845205068588257e-01 -4.898336902260780334e-02
-1.247770711779594421e-01 -4.301780462265014648e-01 -1.283715069293975830e-01 -2.197573147714138031e-02 -1.830515265464782715e-01 -2.169239223003387451e-01 -1.401123702526092529e-01 2.790420651435852051e-01 -1.037814840674400330e-01 1.859947144985198975e-01 -5.337715148925781250e-02 1.879092454910278320e-01 -3.089514374732971191e-02 -7.564822584390640259e-02 -3.331598639488220215e-01 -2.076115012168884277e-01 -1.982405781745910645e-01 -8.958826772868633270e-03 -2.331257984042167664e-02 -4.090924188494682312e-02 1.975704133510589600e-01 -9.204287081956863403e-03 -1.496052294969558716e-01 1.511171013116836548e-01 -9.100966155529022217e-02 -1.059953495860099792e-01 -2.644982337951660156e-01 2.668719887733459473e-01 9.792464226484298706e-02 -1.837103515863418579e-01 1.684545278549194336e-01 4.134866967797279358e-02
-4.147247970104217529e-01 -2.913728654384613037e-01 -2.368860095739364624e-01 -5.678977072238922119e-02 5.211292207241058350e-02 -5.039536859840154648e-03 2.203294187784194946e-01 3.166609704494476318e-01 8.800078183412551880e-02 4.964195191860198975e-02 -1.014001369476318359e-01 1.932692248374223709e-03 1.534915566444396973e-01 -2.817432582378387451e-01 1.241971626877784729e-01 -8.691171556711196899e-02 -9.218277782201766968e-02 1.801574975252151489e-01 1.007770970463752747e-01 3.657023310661315918e-01 9.158299118280410767e-02 2.875302918255329132e-03 2.538765035569667816e-02 9.581697173416614532e-03 1.399745345115661621e-01 -1.955935508012771606e-01 1.099188923835754395e-01 -3.865173319354653358e-03 2.969818115234375000e-01 4.591864719986915588e-02 -8.758433163166046143e-02 -1.545571684837341309e-01
4.528132732957601547e-03 -4.472305774688720703e-01 -2.677512764930725098e-01 -1.555963903665542603e-01 8.148538321256637573e-02 -8.645439147949218750e-02 -3.058557808399200439e-01 -1.837289780378341675e-01 6.191695109009742737e-02 -5.665740370750427246e-02 3.697549179196357727e-02 6.953062862157821655e-02 1.109502930194139481e-02 5.321680009365081787e-02 -2.816357910633087158e-01 7.221262156963348389e-02 -2.857094705104827881e-01 1.298470348119735718e-01 1.492816358804702759e-01 4.043449759483337402e-01 1.828932166099548340e-01 -1.435357034206390381e-01 9.478759765625000000e-02 -1.502158045768737793e-01 -2.820506226271390915e-03 -1.203186810016632080e-01 1.312213717028498650e-03 1.541703790426254272e-01 7.540173828601837158e-02 -1.794552356004714966e-01 1.048547625541687012e-01 -7.000226527452468872e-02
-2.165624052286148071e-01 -1.784796267747879028e-01 3.542302176356315613e-02 -1.665865629911422729e-01 2.520163059234619141e-01 3.127084672451019287e-02 -1.630798727273941040e-01 9.059754014015197754e-02 1.177644506096839905e-01 9.068312495946884155e-02 2.620456740260124207e-02 3.910017907619476318e-01 2.136726528406143188e-01 -7.886365801095962524e-02 -1.062462013214826584e-02 9.980107843875885010e-02 4.140838980674743652e-02 3.338066041469573975e-01 -2.182633876800537109e-01 1.237902864813804626e-01 4.151385426521301270e-01 -6.709170341491699219e-02 1.266515534371137619e-02 3.160442113876342773e-01 2.003964036703109741e-01 -1.193454638123512268e-01 -1.161539703607559204e-01 1.341862976551055908e-01 6.354957073926925659e-02 7.418644428253173828e-02 8.078794926404953003e-02 1.945795491337776184e-02
-4.835139960050582886e-02 -2.806708812713623047e-01 -1.555540710687637329e-01 3.684281930327415466e-02 1.399473100900650024e-01 -2.389907985925674438e-01 1.236178204417228699e-01 1.915340572595596313e-01 1.936084590852260590e-02 -1.580118387937545776e-01 3.890099003911018372e-02 1.112766116857528687e-01 2.253748103976249695e-02 1.179247722029685974e-01 2.720475792884826660e-01 1.385024040937423706e-01 -4.247419536113739014e-01 3.148324191570281982e-01 -3.599334880709648132e-02 -1.440170854330062866e-01 4.516042396426200867e-02 9.440164268016815186e-02 -1.170138120651245117e-01 -1.119973808526992798e-01 -5.015656352043151855e-02 5.174899939447641373e-03 -7.882941514253616333e-02 1.849036216735839844e-01 3.730370998382568359e-01 -9.720316529273986816e-02 -2.328504174947738647e-01 -1.824796795845031738e-01
-1.441628634929656982e-01 -7.652142643928527832e-02 -4.633811488747596741e-02 7.132418919354677200e-03 -3.333558887243270874e-02 -1.766411215066909790e-01 2.372794039547443390e-02 5.175482630729675293e-01 -1.656087636947631836e-01 -1.534444689750671387e-01 1.805167645215988159e-01 -1.929821260273456573e-02 1.958387345075607300e-02 1.845029443502426147e-01 -1.034558489918708801e-01 1.426474452018737793e-01 -1.422456502914428711e-01 -7.972478121519088745e-02 1.417269855737686157e-01 3.672977089881896973e-01 2.900421321392059326e-01 -2.160116732120513916e-01 7.119403779506683350e-02 -1.944394856691360474e-01 -1.066914349794387817e-01 -5.075383465737104416e-03 -8.214166015386581421e-02 7.554624229669570923e-02 3.197317719459533691e-01 3.360457252711057663e-03 -9.591791033744812012e-02 -1.745748966932296753e-01
-2.371626161038875580e-02 -9.979355335235595703e-02 -2.028497606515884399e-01 3.177766129374504089e-02 3.089168071746826172e-01 7.358727604150772095e-02 1.782646626234054565e-01 9.034786373376846313e-02 2.120969742536544800e-01 -5.507282540202140808e-02 6.231859326362609863e-02 1.857052594423294067e-01 7.272505015134811401e-02 -1.356083452701568604e-01 1.788719445466995239e-01 -1.644756346940994263e-01 -2.213413864374160767e-01 1.851523071527481079e-01 -2.443349510431289673e-01 1.956616938114166260e-01 1.591935753822326660e-01 -7.084630429744720459e-02 -2.977158427238464355e-01 3.134533017873764038e-02 -8.228288590908050537e-02 2.459207624197006226e-01 -1.622851490974426270e-01 1.727110445499420166e-01 4.310708343982696533e-01 3.090343065559864044e-02 -1.579799503087997437e-01 -3.221355006098747253e-02
2.380441129207611084e-01 -3.913631141185760498e-01 -1.085200011730194092e-01 5.691741779446601868e-02 -5.833209306001663208e-02 -5.287728086113929749e-02 -4.386566951870918274e-02 2.447831481695175171e-01 2.095965147018432617e-01 -1.643575280904769897e-01 -1.246279627084732056e-01 1.883316338062286377e-01 4.868741147220134735e-03 1.427702307701110840e-01 -8.578357845544815063e-02 2.651416882872581482e-02 -1.442777831107378006e-02 1.578385531902313232e-01 -4.183784127235412598e-02 3.836238086223602295e-01 2.957857251167297363e-01 5.778299644589424133e-02 3.415825217962265015e-02 -1.481380760669708252e-01 -5.851537361741065979e-02 -1.954168677330017090e-01 -2.658237218856811523e-01 1.923507452011108398e-01 2.140817344188690186e-01 -2.506309188902378082e-03 2.364418506622314453e-01 1.330595910549163818e-01
-1.298009753227233887e-01 -2.321184724569320679e-01 -1.401844769716262817e-01 -7.188425958156585693e-02 -3.101013973355293274e-02 3.316792100667953491e-02 -1.428977400064468384e-01 1.192751526832580566e-01 -1.178600266575813293e-01 -2.613261714577674866e-02 1.704431325197219849e-01 1.896047890186309814e-01 4.216289892792701721e-02 -1.323723345994949341e-01 -1.483786851167678833e-01 2.767327725887298584e-01 -3.734855353832244873e-01 1.300573050975799561e-01 7.301504909992218018e-02 9.092204272747039795e-02 3.981518447399139404e-01 -2.002716511487960815e-01 -7.571463473141193390e-03 2.471605092287063599e-01 5.811957269906997681e-02 8.337356150150299072e-02 -4.845299199223518372e-02 -7.981610298156738281e-02 2.590750753879547119e-01 1.559987813234329224e-01 -3.433464169502258301e-01 1.100012883543968201e-01
-2.271176874637603760e-01 -3.675668239593505859e-01 -7.134276628494262695e-02 4.516392648220062256e-01 2.183827459812164307e-01 -1.172674149274826050e-01 6.590151786804199219e-02 1.185306683182716370e-01 -2.153001911938190460e-02 3.184548392891883850e-02 -5.364051321521401405e-04 1.354552358388900757e-01 2.713616788387298584e-01 -3.255484253168106079e-02 -1.418576538562774658e-01 8.616815507411956787e-02 -1.009457707405090332e-01 3.441199958324432373e-01 4.781379550695419312e-02 1.489624679088592529e-01 1.327457427978515625e-01 -2.505406141281127930e-01 8.966291695833206177e-02 1.531313359737396240e-01 1.524863243103027344e-01 -8.527801185846328735e-02 -1.091700047254562378e-01 1.142094954848289490e-01 -1.930209100246429443e-01 -6.352194398641586304e-02 -1.937128603458404541e-01 5.540101230144500732e-02
-2.836698591709136963e-01 -4.307415783405303955e-01 -2.718668878078460693e-01 6.174311786890029907e-02 2.681988477706909180e-01 -7.373046875000000000e-02 8.075056225061416626e-02 1.147437542676925659e-01 -3.417925909161567688e-02 5.774144828319549561e-02 1.152282506227493286e-01 4.350897967815399170e-01 -8.123657666146755219e-03 -2.196936160326004028e-01 5.282701179385185242e-02 3.548117354512214661e-02 1.096907258033752441e-02 1.266500502824783325e-01 -1.613318771123886108e-01 1.145754940807819366e-02 1.415119618177413940e-01 -1.272509396076202393e-01 -6.082754954695701599e-02 1.976297050714492798e-01 1.501460671424865723e-01 -1.928816586732864380e-01 -6.179712712764739990e-02 1.572463288903236389e-02 3.997077234089374542e-03 1.946224868297576904e-01 2.030469030141830444e-01 -1.884702742099761963e-01
-2.368394583463668823e-01 -9.744230657815933228e-02 7.092625834047794342e-03 8.319183439016342163e-02 1.513675451278686523e-01 -1.802608221769332886e-01 2.524349093437194824e-01 3.550904989242553711e-01 -2.997899428009986877e-03 5.196578428149223328e-02 -2.858531288802623749e-02 2.573053166270256042e-02 2.897165715694427490e-01 1.328919529914855957e-01 -1.170510798692703247e-01 -9.660192579030990601e-02 -2.205003350973129272e-01 -9.141866117715835571e-02 -4.481516079977154732e-04 2.067433297634124756e-01 6.721843034029006958e-02 -6.306482851505279541e-02 1.251468658447265625e-01 -1.762511394917964935e-02 3.273968398571014404e-02 -2.233674377202987671e-01 1.569975316524505615e-01 2.047000229358673096e-01 1.889546513557434082e-01 3.445283472537994385e-01 -3.858952224254608154e-01 -9.155410528182983398e-02
-1.628239750862121582e-01 -2.002251595258712769e-01 -1.975253969430923462e-01 4.059732425957918167e-03 2.381961941719055176e-01 -1.980379074811935425e-01 -2.278396934270858765e-01 4.428200796246528625e-02 -2.983918040990829468e-02 -6.026430428028106689e-02 4.781905934214591980e-02 1.835309714078903198e-01 -1.040011867880821228e-01 -1.761220954358577728e-02 -3.712771460413932800e-02 -1.551250517368316650e-01 1.901130080223083496e-01 1.354715228080749512e-01 8.883869647979736328e-02 1.455632448196411133e-01 3.308480978012084961e-01 1.024341955780982971e-01 6.694423407316207886e-02 2.550776004791259766e-01 4.677252098917961121e-02 -5.384955406188964844e-01 -2.525599859654903412e-02 2.043101936578750610e-01 -1.964880153536796570e-02 -2.795557677745819092e-02 2.116418927907943726e-01 -1.178767457604408264e-01
-6.126321479678153992e-02 -3.149701952934265137e-01 -9.088841080665588379e-02 1.470858007669448853e-01 -7.303392887115478516e-02 -1.466301679611206055e-01 3.879270330071449280e-02 3.514418303966522217e-01 -2.085053622722625732e-01 3.937812894582748413e-02 -2.731865039095282555e-03 1.259893625974655151e-01 4.708107560873031616e-02 5.817387253046035767e-02 2.779755592346191406e-01 1.059173420071601868e-01 -2.384755946695804596e-02 -3.289658203721046448e-02 2.208866775035858154e-01 1.836198568344116211e-01 1.303558945655822754e-01 -6.730211526155471802e-02 -2.482379525899887085e-01 -1.117245182394981384e-01 -9.562647901475429535e-03 -4.115920364856719971e-01 1.340694352984428406e-02 1.443272233009338379e-01 1.728873252868652344e-01 1.079938933253288269e-01 -3.121546208858489990e-01 -2.258581221103668213e-01
-3.695366084575653076e-01 -2.780248820781707764e-01 -8.848324418067932129e-02 -3.430546224117279053e-01 7.101568579673767090e-02 -1.121941879391670227e-01 -1.102146580815315247e-01 1.259345561265945435e-01 -4.041225463151931763e-02 1.393111348152160645e-01 2.942669093608856201e-01 2.457250207662582397e-01 2.258071154356002808e-01 -1.356884092092514038e-01 -2.521457374095916748e-01 -6.891097128391265869e-02 -1.458868831396102905e-01 2.638849914073944092e-01 -9.835965931415557861e-02 2.031662613153457642e-01 7.125944644212722778e-02 -3.218135982751846313e-02 1.795962303876876831e-01 1.256535351276397705e-01 -3.697708016261458397e-03 -1.400948911905288696e-01 2.680355496704578400e-02 8.686955086886882782e-03 8.903173357248306274e-02 1.358253061771392822e-01 2.324044555425643921e-01 1.113687604665756226e-01
1.674910485744476318e-01 -3.216070234775543213e-01 -2.268215119838714600e-01 2.932417206466197968e-02 1.784446649253368378e-02 -1.458576023578643799e-01 -3.490377664566040039e-01 -7.714531570672988892e-02 2.240016758441925049e-01 7.226879894733428955e-02 1.155049260705709457e-02 5.599277094006538391e-03 -1.425488479435443878e-02 3.272849917411804199e-01 -1.238150149583816528e-01 -1.184681132435798645e-01 -5.134122446179389954e-02 1.937933266162872314e-02 1.139837205410003662e-01 3.429441154003143311e-01 2.566645741462707520e-01 -3.045474365353584290e-02 -3.840083256363868713e-02 -2.420279011130332947e-02 3.651663661003112793e-01 -1.147942170500755310e-01 -1.199350282549858093e-01 2.111297100782394409e-01 1.920626610517501831e-01 4.517715796828269958e-02 -1.377313733100891113e-01 -9.341347217559814453e-02
1.162002161145210266e-01 -2.897230982780456543e-01 -4.251340031623840332e-02 1.747906357049942017e-01 -9.053233265876770020e-02 -8.042927086353302002e-02 -2.844046242535114288e-02 6.299031525850296021e-02 3.352085053920745850e-01 -3.686711564660072327e-02 -7.307546585798263550e-02 1.318685263395309448e-01 1.679349839687347412e-01 7.569570094347000122e-02 -9.874226897954940796e-02 -1.834980100393295288e-01 -1.262494027614593506e-01 6.016657501459121704e-02 9.755279123783111572e-02 3.062107563018798828e-01 2.623672485351562500e-01 2.645126581192016602e-01 -7.179357111454010010e-02 -2.310549467802047729e-01 9.499253332614898682e-02 -2.996436059474945068e-01 -1.389384567737579346e-01 2.540426552295684814e-01 3.079136610031127930e-01 8.563706651329994202e-03 -1.971901655197143555e-01 1.860031671822071075e-02
-1.030075326561927795e-01 -1.598682254552841187e-01 -1.910005062818527222e-01 -4.931148514151573181e-02 4.133263528347015381e-01 -2.788127064704895020e-01 -5.913433805108070374e-02 1.106720939278602600e-01 9.978130459785461426e-02 2.395181804895401001e-01 -1.128489300608634949e-01 3.005791008472442627e-01 3.268092870712280273e-01 2.436295002698898315e-01 1.111912801861763000e-01 -7.820443250238895416e-03 -3.739746520295739174e-03 8.869478106498718262e-02 -2.007753401994705200e-01 -1.258885711431503296e-01 3.308297693729400635e-01 -1.095218583941459656e-01 -5.261409655213356018e-02 3.730530291795730591e-02 -1.306380331516265869e-01 -2.142199426889419556e-01 1.283974945545196533e-01 -7.305630296468734741e-02 1.913351863622665405e-01 -1.019267085939645767e-02 5.463173612952232361e-03 2.099891565740108490e-02
-8.076681941747665405e-02 -3.233056068420410156e-01 9.024829417467117310e-02 2.597053945064544678e-01 -4.848527163267135620e-02 1.087602153420448303e-01 -2.123598456382751465e-01 2.055408954620361328e-01 3.044663369655609131e-02 -2.035561650991439819e-01 1.168269813060760498e-01 2.797790511976927519e-04 -5.754864588379859924e-02 -4.961320757865905762e-02 -6.938451528549194336e-02 8.845046162605285645e-03 -3.199604898691177368e-02 2.482982873916625977e-01 9.128417074680328369e-02 3.672125935554504395e-01 2.821545302867889404e-01 1.157223135232925415e-01 -2.093639224767684937e-01 -1.457614898681640625e-01 -2.526724338531494141e-01 -2.555713653564453125e-01 -7.237911969423294067e-02 2.111380547285079956e-01 1.620328277349472046e-01 1.134278327226638794e-01 1.657864451408386230e-01 -1.887824684381484985e-01
-6.460244208574295044e-02 -2.381616234779357910e-01 -2.095407843589782715e-01 -9.066832810640335083e-02 -1.599400304257869720e-02 -2.128168344497680664e-01 -7.114879786968231201e-02 2.670957446098327637e-01 7.158622890710830688e-02 -1.529545895755290985e-02 -4.052203521132469177e-02 1.896790862083435059e-01 -7.193343713879585266e-03 -3.046255707740783691e-01 -1.978204585611820221e-02 -2.911744713783264160e-01 7.073713839054107666e-02 -8.879690431058406830e-03 4.213244095444679260e-02 -7.167195528745651245e-02 2.977576851844787598e-01 -3.442656397819519043e-01 -2.454769462347030640e-01 1.634377390146255493e-01 7.771406322717666626e-02 -3.366131782531738281e-01 -1.113066524267196655e-01 2.875669598579406738e-01 -1.481610685586929321e-01 3.525497764348983765e-02 -4.151125322096049786e-04 -1.602046750485897064e-02
-1.761341840028762817e-01 -2.169518768787384033e-01 5.036837980151176453e-02 1.115619316697120667e-01 4.355857372283935547e-01 7.413540780544281006e-02 -2.916158437728881836e-01 1.163568943738937378e-01 8.409312926232814789e-03 5.118995532393455505e-02 1.517847478389739990e-01 8.040961623191833496e-02 7.983420044183731079e-02 -1.046440526843070984e-01 -3.899403512477874756e-01 1.317573934793472290e-01 -4.365612193942070007e-02 1.031550392508506775e-01 -2.442648112773895264e-01 5.716419592499732971e-02 3.452845513820648193e-01 2.769879251718521118e-02 1.469781249761581421e-02 2.290079444646835327e-01 1.158765405416488647e-01 -5.116406828165054321e-02 -6.172336637973785400e-02 2.431467771530151367e-01 -1.800288446247577667e-02 1.195049360394477844e-01 -2.229318469762802124e-01 -5.267340317368507385e-02
-1.358233690261840820e-01 -2.178932130336761475e-01 -7.552915811538696289e-02 4.786493182182312012e-01 2.169814854860305786e-01 2.507144212722778320e-01 -1.304935812950134277e-01 1.750974059104919434e-01 5.548636615276336670e-02 1.246581897139549255e-01 -9.683154523372650146e-02 1.499467790126800537e-01 1.944066286087036133e-01 1.182325184345245361e-01 1.029437556862831116e-01 -1.707814633846282959e-01 -1.283533573150634766e-01 -1.195622142404317856e-02 -2.440760657191276550e-02 3.174465596675872803e-01 2.672867774963378906e-01 6.081139296293258667e-02 -1.010194513946771622e-02 2.765280194580554962e-02 1.895851790904998779e-01 -2.743371427059173584e-01 -1.511536985635757446e-01 1.321670860052108765e-01 -5.757755786180496216e-02 -4.460223391652107239e-02 7.518675923347473145e-02 -2.077356129884719849e-01
-1.125114262104034424e-01 -2.581580877304077148e-01 -1.379640251398086548e-01 4.678606614470481873e-02 -2.100394517183303833e-01 -1.463375687599182129e-01 -5.977199226617813110e-02 -5.985705554485321045e-02 1.234675422310829163e-01 -4.434388503432273865e-02 -7.529930770397186279e-02 1.982745677232742310e-01 6.534186005592346191e-02 1.547146737575531006e-01 -7.685244083404541016e-03 5.227720830589532852e-03 -2.955249743536114693e-03 3.078224658966064453e-01 1.743421107530593872e-01 3.373366594314575195e-01 1.134247481822967529e-01 -8.256026357412338257e-02 -2.631241977214813232e-01 -1.579059511423110962e-01 -4.006434604525566101e-02 -3.540125191211700439e-01 -1.752980649471282959e-01 3.159618079662322998e-01 2.921048998832702637e-01 1.172030996531248093e-02 -1.335048377513885498e-01 -1.507240980863571167e-01
-6.044135987758636475e-02 -2.835572063922882080e-01 -1.196134537458419800e-01 1.774662174284458160e-02 8.864858001470565796e-02 -1.668164879083633423e-01 -4.100348800420761108e-02 2.958754599094390869e-01 1.564354449510574341e-01 1.796363741159439087e-01 2.269401252269744873e-01 3.007796406745910645e-01 -1.769658178091049194e-02 -1.880720406770706177e-01 -2.186191380023956299e-01 -1.111941188573837280e-01 6.536884605884552002e-02 2.803562022745609283e-02 1.533606499433517456e-01 6.920113414525985718e-02 4.123546779155731201e-01 -1.446794867515563965e-01 -2.128667235374450684e-01 3.241253197193145752e-01 -2.934903092682361603e-02 -1.061415374279022217e-01 8.682815730571746826e-02 1.539081186056137085e-01 1.977975666522979736e-01 -9.277348965406417847e-02 9.250790625810623169e-02 8.664736151695251465e-02
-2.982042133808135986e-01 -3.628257215023040771e-01 2.514347434043884277e-01 8.437180519104003906e-02 3.030050992965698242e-01 -1.130710244178771973e-01 -2.189724892377853394e-01 1.587028801441192627e-01 2.067039608955383301e-01 7.913334667682647705e-02 5.060796067118644714e-02 -5.120640248060226440e-02 1.522009968757629395e-01 1.737205982208251953e-01 -9.212267398834228516e-02 -2.015205286443233490e-02 1.313973218202590942e-01 1.711025089025497437e-02 -1.592486500740051270e-01 1.012723147869110107e-01 3.295811712741851807e-01 -7.624907046556472778e-02 -1.134448796510696411e-01 -3.217524588108062744e-01 1.233342885971069336e-01 2.497652359306812286e-02 -2.309185564517974854e-01 -1.156754866242408752e-01 1.178610846400260925e-01 1.138442382216453552e-01 -9.545098245143890381e-02 -1.115535348653793335e-01
-3.798667490482330322e-01 -1.716787219047546387e-01 -1.528355777263641357e-01 -3.689078986644744873e-02 2.099669128656387329e-01 -9.842226281762123108e-03 -2.382596582174301147e-01 1.186278164386749268e-01 -1.140436455607414246e-01 -2.432194501161575317e-01 8.920251578092575073e-02 -9.480517357587814331e-02 2.080073356628417969e-01 1.106758937239646912e-01 -6.230656802654266357e-02 -4.297887384891510010e-01 -7.380701601505279541e-02 -6.039612367749214172e-02 4.688372090458869934e-02 -2.415757998824119568e-02 1.680171340703964233e-01 5.263229832053184509e-02 8.686704188585281372e-02 -1.168549805879592896e-01 2.190784662961959839e-01 -2.368975281715393066e-01 -1.684133149683475494e-02 1.941836178302764893e-01 1.997806429862976074e-01 -7.934872992336750031e-03 3.377981111407279968e-02 3.255159258842468262e-01
-2.205357402563095093e-01 -2.040334939956665039e-01 -2.392154335975646973e-01 2.344682365655899048e-01 1.975562870502471924e-01 -1.857341974973678589e-01 -8.513057231903076172e-02 5.411871895194053650e-02 2.151868641376495361e-01 1.036378890275955200e-01 -3.334529697895050049e-02 2.400279045104980469e-01 2.009666897356510162e-02 -2.333585023880004883e-01 3.236140310764312744e-02 -8.252168446779251099e-02 1.060966476798057556e-01 1.860867887735366821e-01 -1.513253897428512573e-01 -4.610116034746170044e-02 2.671374380588531494e-01 3.031629137694835663e-02 -2.310295999050140381e-01 2.931207716464996338e-01 4.431312158703804016e-02 -2.418608963489532471e-01 -6.887960433959960938e-02 3.015715777873992920e-01 -7.654708623886108398e-02 -4.577869176864624023e-02 -1.192807108163833618e-01 -2.729941010475158691e-01
-3.625587373971939087e-02 -1.586745381355285645e-01 4.403581097722053528e-02 -2.474081236869096756e-03 -2.980588190257549286e-02 -1.626556813716888428e-01 -2.574287056922912598e-01 1.595946997404098511e-01 1.991429366171360016e-02 -5.890983715653419495e-02 2.512286975979804993e-02 3.888035714626312256e-01 -1.658632606267929077e-01 -3.344012051820755005e-02 -7.574199140071868896e-02 -2.028109133243560791e-01 6.782075762748718262e-02 1.256920397281646729e-01 3.950777277350425720e-02 -9.220375865697860718e-02 4.050717949867248535e-01 -3.490980565547943115e-01 -2.312140613794326782e-01 2.302177697420120239e-01 -6.236347369849681854e-03 -4.685419052839279175e-02 -3.459801673889160156e-01 2.168042510747909546e-01 2.004521898925304413e-02 3.635256737470626831e-02 -9.408973157405853271e-02 -1.375610381364822388e-01
-1.767014712095260620e-01 -3.457877337932586670e-01 -1.521625667810440063e-01 -6.173842772841453552e-02 2.163754850625991821e-01 7.440594583749771118e-02 -2.722679637372493744e-02 6.581157445907592773e-02 4.534003324806690216e-03 3.725847005844116211e-01 -1.212528273463249207e-01 1.139715313911437988e-01 7.604337483644485474e-02 -5.446244031190872192e-02 -5.979938060045242310e-02 -5.630072578787803650e-02 3.149487823247909546e-02 3.261604607105255127e-01 -5.362924933433532715e-02 1.370182186365127563e-01 2.024440765380859375e-01 -2.057058066129684448e-01 -4.486535862088203430e-02 -1.501198112964630127e-01 -5.754753947257995605e-02 -2.834970057010650635e-01 -1.661750487983226776e-03 2.654839456081390381e-01 6.516975909471511841e-02 -2.435914874076843262e-01 -1.611283123493194580e-01 3.196971118450164795e-01
-4.730071127414703369e-01 -1.292283535003662109e-01 -3.667745292186737061e-01 -1.219388842582702637e-02 1.155785024166107178e-01 5.600776523351669312e-02 1.099682971835136414e-01 2.016228884458541870e-01 -4.939797148108482361e-02 -7.313542068004608154e-02 -1.448037177324295044e-01 7.120600342750549316e-02 1.997602283954620361e-01 -5.481771752238273621e-02 1.323949843645095825e-01 -2.807119190692901611e-01 -2.127882540225982666e-01 1.104156523942947388e-01 2.551563456654548645e-02 3.401369452476501465e-01 1.522999852895736694e-01 1.649324595928192139e-01 1.672392524778842926e-02 1.365216523408889771e-01 2.196611464023590088e-02 -1.354399770498275757e-01 3.961721807718276978e-02 5.423190444707870483e-02 1.954272538423538208e-01 -3.609807044267654419e-02 -1.292717456817626953e-01 -2.447740882635116577e-01
-2.062849253416061401e-01 -3.152224719524383545e-01 -2.539383769035339355e-01 2.497699484229087830e-02 3.282945156097412109e-01 1.421744469553232193e-02 -2.460584193468093872e-01 3.406853228807449341e-02 -1.111092120409011841e-01 8.438322693109512329e-02 1.098126731812953949e-02 3.871189057826995850e-02 4.832895696163177490e-01 -6.942071765661239624e-02 -1.456135809421539307e-01 1.458992250263690948e-02 -5.077866837382316589e-02 2.063920646905899048e-01 -9.999745339155197144e-02 1.319673061370849609e-01 1.181373298168182373e-01 6.597893685102462769e-02 -3.810221329331398010e-02 9.906604886054992676e-02 -2.360825799405574799e-02 -2.447709441184997559e-01 2.979343058541417122e-03 3.861935734748840332e-01 -1.239144355058670044e-01 -9.859131276607513428e-02 -7.291486114263534546e-02 -1.470293942838907242e-02
-2.305531054735183716e-01 -1.442322731018066406e-01 -6.877051293849945068e-02 2.843446470797061920e-02 2.259052544832229614e-02 -6.148147583007812500e-02 -5.203962326049804688e-02 2.921097278594970703e-01 -1.805665157735347748e-02 1.156730651855468750e-01 -3.963672369718551636e-02 -2.065547183156013489e-02 1.757253706455230713e-01 1.095436662435531616e-01 -6.078181415796279907e-02 -3.516084980219602585e-03 -4.111712798476219177e-02 -5.266225710511207581e-02 -2.694024145603179932e-02 -7.102516945451498032e-03 3.382892608642578125e-01 -1.509364396333694458e-01 2.358373701572418213e-01 -1.443956196308135986e-01 1.323129534721374512e-01 -2.084509879350662231e-01 1.590065211057662964e-01 2.051349729299545288e-02 4.370840489864349365e-01 3.107194304466247559e-01 -2.999221682548522949e-01 -2.876668274402618408e-01
-1.241661012172698975e-01 -3.236038684844970703e-01 -1.399315595626831055e-01 -4.977041855454444885e-02 -1.668040603399276733e-01 -1.045869290828704834e-01 2.127009630203247070e-01 9.811198711395263672e-02 1.087291240692138672e-01 6.809888780117034912e-02 -1.222614794969558716e-01 1.009099185466766357e-02 1.700125634670257568e-01 3.878991305828094482e-02 -2.244835942983627319e-01 2.458681762218475342e-01 -2.003679722547531128e-01 -4.070732742547988892e-02 1.174786463379859924e-01 2.909521162509918213e-01 3.451013863086700439e-01 -2.754000127315521240e-01 -1.246462613344192505e-01 2.340993583202362061e-01 -1.800096780061721802e-01 -2.026157379150390625e-01 -2.557777762413024902e-01 2.514425851404666901e-02 5.227617919445037842e-02 7.025320082902908325e-02 -1.667323410511016846e-01 1.043851301074028015e-01
-2.556499540805816650e-01 -2.889762520790100098e-01 8.223513141274452209e-03 3.027559220790863037e-01 2.805625796318054199e-01 -2.158790975809097290e-01 7.884759455919265747e-02 2.083323597908020020e-01 1.008806228637695312e-01 6.746976077556610107e-02 4.927925299853086472e-03 -2.979696355760097504e-02 1.548067480325698853e-01 9.169458597898483276e-02 -6.296066939830780029e-02 3.337006270885467529e-02 -3.949692100286483765e-02 -3.026628494262695312e-02 -8.764305710792541504e-02 1.688582450151443481e-01 7.374706119298934937e-02 -3.477774858474731445e-01 2.591935992240905762e-01 -1.113348528742790222e-01 -6.471101194620132446e-03 -1.446419656276702881e-01 2.235938012599945068e-01 3.091317042708396912e-02 2.805184423923492432e-01 1.705823093652725220e-01 -2.754676043987274170e-01 -1.765143126249313354e-01
6.989612430334091187e-02 -3.422729074954986572e-01 -2.333180755376815796e-01 7.994993776082992554e-02 -1.081532537937164307e-01 -2.022587358951568604e-01 -2.771531641483306885e-01 1.203258335590362549e-01 5.461394414305686951e-02 -9.329330176115036011e-02 -1.232344433665275574e-01 6.240641325712203979e-02 -3.683036938309669495e-02 2.146927863359451294e-01 -2.510873973369598389e-01 4.642773419618606567e-02 -7.930944114923477173e-02 1.396286487579345703e-01 -6.098882853984832764e-02 2.270480841398239136e-01 1.477883011102676392e-01 2.149345874786376953e-01 -9.424024820327758789e-02 -2.030760049819946289e-01 -7.542421668767929077e-02 -2.300954461097717285e-01 -4.431008100509643555e-01 2.401825636625289917e-01 8.722199499607086182e-02 6.929509341716766357e-02 8.545205928385257721e-03 7.390554994344711304e-02
-9.333714097738265991e-02 -2.697956562042236328e-01 -1.007583886384963989e-01 1.216925904154777527e-01 1.568772047758102417e-01 -1.239123642444610596e-01 -2.706951498985290527e-01 4.311434924602508545e-02 2.381023019552230835e-01 -6.219034269452095032e-02 -1.662136167287826538e-01 1.049473322927951813e-02 2.300648018717765808e-02 -1.539173275232315063e-01 -6.059471517801284790e-02 8.057358674705028534e-03 -1.592571288347244263e-01 2.952930629253387451e-01 -2.648126184940338135e-01 3.963088989257812500e-01 3.738192617893218994e-01 -3.745464375242590904e-03 -1.389455944299697876e-01 -1.445619612932205200e-01 -1.781396865844726562e-01 -1.062639355659484863e-01 -1.762516647577285767e-01 -2.442530728876590729e-02 -1.049286574125289917e-01 -7.419596426188945770e-03 -1.548698097467422485e-01 1.809448897838592529e-01
-9.419428557157516479e-02 -1.811957918107509613e-02 -1.001109257340431213e-01 -6.150532513856887817e-02 4.494890272617340088e-01 -1.778764724731445312e-01 -5.228075385093688965e-02 1.577015668153762817e-01 1.888548135757446289e-01 -2.610884010791778564e-01 5.287303030490875244e-02 3.418354094028472900e-01 1.867388933897018433e-01 -5.612199380993843079e-02 -1.303033679723739624e-01 -3.089664280414581299e-01 -1.752163767814636230e-01 1.541974097490310669e-01 -1.116195619106292725e-01 -1.450687497854232788e-01 6.112841889262199402e-02 1.166489943861961365e-01 -1.076095085591077805e-02 1.975918188691139221e-02 5.121374875307083130e-02 -1.476721465587615967e-01 -2.196374535560607910e-01 7.768850773572921753e-02 2.634325623512268066e-01 -1.599882543087005615e-01 -1.681671440601348877e-01 1.842803508043289185e-01
-1.523221284151077271e-01 -2.621011734008789062e-01 -1.050201952457427979e-01 -1.051311269402503967e-01 1.215806007385253906e-01 -3.293214738368988037e-02 -2.812218964099884033e-01 3.077846467494964600e-01 -1.057887151837348938e-01 1.194363832473754883e-01 -4.187494516372680664e-02 3.075378537178039551e-01 -1.400710642337799072e-02 -8.352366834878921509e-02 4.387563467025756836e-02 -2.899498939514160156e-01 9.308224171400070190e-02 4.376939684152603149e-02 8.288872987031936646e-02 2.393579035997390747e-01 2.323432117700576782e-01 -4.325965046882629395e-01 -2.593862637877464294e-02 2.806609570980072021e-01 1.431204080581665039e-01 -1.005997434258460999e-01 -1.333508938550949097e-01 1.103037130087614059e-02 -1.161516681313514709e-01 6.453969329595565796e-02 -1.055993288755416870e-01 -9.355674684047698975e-02
-2.224895358085632324e-01 -2.052769958972930908e-01 -5.400824546813964844e-02 6.793566793203353882e-02 1.498105674982070923e-01 -2.234367281198501587e-01 -7.230252772569656372e-02 2.934198379516601562e-01 4.766364023089408875e-02 6.968089938163757324e-02 2.323785126209259033e-01 1.025580391287803650e-01 -2.068878114223480225e-01 -3.348590731620788574e-01 -1.999556571245193481e-01 -5.145194754004478455e-02 5.423709005117416382e-02 1.629230976104736328e-01 -8.191668987274169922e-02 -4.892914555966854095e-03 4.372954964637756348e-01 -2.670533657073974609e-01 9.748540818691253662e-02 -1.344857066869735718e-01 -1.174849122762680054e-01 -2.841390967369079590e-01 -4.335884749889373779e-02 1.705458313226699829e-01 -2.765720337629318237e-02 -3.750759735703468323e-02 9.966002404689788818e-02 6.298927962779998779e-02
-1.924868822097778320e-01 -3.113287091255187988e-01 -7.818377017974853516e-02 3.694635331630706787e-01 1.712512671947479248e-01 -8.838826417922973633e-02 -6.325025111436843872e-02 2.040487229824066162e-01 -5.846272781491279602e-02 1.472777128219604492e-01 1.640415191650390625e-01 3.915544450283050537e-01 1.172462776303291321e-01 -4.558447282761335373e-03 -1.014013662934303284e-01 1.263915933668613434e-02 -7.233028858900070190e-02 1.087737269699573517e-02 2.527231350541114807e-02 1.146011799573898315e-01 9.273229539394378662e-02 -2.576192915439605713e-01 -2.130127549171447754e-01 2.037837356328964233e-01 1.499797999858856201e-01 -1.832462549209594727e-01 -1.464778780937194824e-01 2.487393096089363098e-02 1.364515870809555054e-01 7.472424954175949097e-02 3.306601643562316895e-01 1.356861889362335205e-01
-1.115418449044227600e-01 -1.978835910558700562e-01 -2.393419891595840454e-01 -2.058074995875358582e-02 2.613230943679809570e-01 -1.873826831579208374e-01 -2.711832225322723389e-01 2.785655260086059570e-01 -1.616228818893432617e-01 1.764805167913436890e-01 -9.889424592256546021e-02 7.108005881309509277e-02 -8.163924515247344971e-02 -5.284863710403442383e-02 1.441861987113952637e-01 -2.703931629657745361e-01 8.671746402978897095e-02 -9.409628063440322876e-02 5.466843768954277039e-02 -6.513265520334243774e-02 3.320608735084533691e-01 -2.806909382343292236e-01 -3.299640491604804993e-02 7.379308342933654785e-02 2.107772827148437500e-01 -1.127714440226554871e-01 -1.356017142534255981e-01 3.572864532470703125e-01 -3.331803018227219582e-03 4.561162739992141724e-02 1.144179403781890869e-01 -1.520907729864120483e-01
-9.061358124017715454e-02 -2.013241648674011230e-01 -1.710306853055953979e-01 2.823197543621063232e-01 2.528247535228729248e-01 -7.573301345109939575e-02 2.415447309613227844e-02 2.562085092067718506e-01 5.942714959383010864e-02 1.356277316808700562e-01 9.167540818452835083e-02 2.890455722808837891e-01 -9.174971282482147217e-02 1.531716287136077881e-01 -2.036050409078598022e-01 2.007927373051643372e-02 -1.836685650050640106e-02 -2.852043323218822479e-02 1.687002480030059814e-01 3.343960046768188477e-01 3.925629258155822754e-01 1.262398809194564819e-01 -3.037670254707336426e-02 2.202123850584030151e-01 -1.952794343233108521e-01 -2.089928388595581055e-01 -1.905535310506820679e-01 7.229463011026382446e-02 5.608410760760307312e-02 -1.156423762440681458e-01 2.954209409654140472e-02 -1.310470700263977051e-01
-2.032362967729568481e-01 -2.181290090084075928e-01 -1.375909745693206787e-01 1.251725852489471436e-01 1.109060049057006836e-01 -1.105964109301567078e-01 -1.301008909940719604e-01 2.238754481077194214e-01 6.409601122140884399e-02 -1.138277933932840824e-03 -2.515436522662639618e-02 -1.700948774814605713e-01 1.213322952389717102e-01 1.578996479511260986e-01 6.583358347415924072e-02 -1.330761797726154327e-02 -6.730265915393829346e-03 -1.918389797210693359e-01 3.928756341338157654e-02 1.958858519792556763e-01 3.630065023899078369e-01 -1.588248759508132935e-01 5.771289765834808350e-02 -1.179966107010841370e-01 8.350082486867904663e-02 -1.003126651048660278e-01 1.693669706583023071e-01 1.901754289865493774e-01 1.567469984292984009e-01 2.991303503513336182e-01 -4.116392433643341064e-01 -3.011642396450042725e-01
-1.739415526390075684e-01 -3.926702439785003662e-01 -1.295790672302246094e-01 -1.537228971719741821e-01 -1.770904213190078735e-01 -1.371470093727111816e-01 -3.825313448905944824e-01 2.171155810356140137e-01 9.705622494220733643e-02 3.923048377037048340e-01 -2.066788822412490845e-02 1.823160201311111450e-01 2.120700180530548096e-01 -6.780175864696502686e-02 -7.439286261796951294e-02 -1.444584131240844727e-01 3.773516742512583733e-03 9.566260129213333130e-02 9.670137427747249603e-03 4.887662455439567566e-02 2.334821522235870361e-01 -6.383918970823287964e-02 -2.678741142153739929e-02 -3.270951099693775177e-03 -1.538031399250030518e-01 -4.655130207538604736e-02 -6.542158126831054688e-02 2.888852357864379883e-01 1.820282936096191406e-01 -7.628507912158966064e-02 1.833778768777847290e-01 3.777290135622024536e-02
-2.560547553002834320e-02 -3.825193047523498535e-01 -6.066720560193061829e-02 7.968153804540634155e-02 1.230553761124610901e-01 1.495110522955656052e-02 -1.305293887853622437e-01 -1.376971155405044556e-01 2.798064649105072021e-01 -3.124668821692466736e-02 2.123772725462913513e-02 1.447377949953079224e-01 -5.538591742515563965e-02 1.015176922082901001e-01 -8.898519724607467651e-02 -1.147243380546569824e-01 -2.294242829084396362e-01 1.763562904670834541e-03 -1.730323135852813721e-01 -1.598239876329898834e-02 9.314697235822677612e-02 -1.013587135821580887e-02 -1.369616240262985229e-01 3.425028026103973389e-01 1.719203144311904907e-01 -4.304467514157295227e-02 -9.398172050714492798e-02 4.787960946559906006e-01 2.143241465091705322e-01 -6.921324878931045532e-03 -1.204519122838973999e-01 3.144015669822692871e-01
-2.538120448589324951e-01 -2.690665423870086670e-01 2.619398385286331177e-02 6.309997290372848511e-02 -5.511827021837234497e-02 9.095024317502975464e-02 -4.864965677261352539e-01 2.795695364475250244e-01 2.455580234527587891e-01 7.145909965038299561e-02 -3.127989768981933594e-01 3.949041012674570084e-03 -1.483316570520401001e-01 -3.890162333846092224e-02 -5.646529421210289001e-02 3.639827482402324677e-03 -3.268876671791076660e-01 5.272557213902473450e-02 -1.507024317979812622e-01 1.577255874872207642e-01 2.987895309925079346e-01 -7.740929722785949707e-02 4.746228083968162537e-02 -1.175157204270362854e-01 -8.534792065620422363e-02 -3.636040166020393372e-02 -4.665622115135192871e-02 1.480170339345932007e-01 4.117550328373908997e-02 -7.207017391920089722e-02 8.001458831131458282e-03 -1.848947554826736450e-01
1.448247283697128296e-01 -5.551722645759582520e-01 -1.493801027536392212e-01 -7.438566535711288452e-02 -9.606402367353439331e-02 -1.679751873016357422e-01 -2.310323119163513184e-01 -1.071105748414993286e-01 2.614655196666717529e-01 -1.488634198904037476e-01 -1.737194694578647614e-02 1.726238131523132324e-01 -6.515703350305557251e-02 8.859574794769287109e-02 -7.527429610490798950e-02 3.673143452033400536e-03 -1.846718192100524902e-01 2.016102224588394165e-01 2.242099493741989136e-02 3.480712175369262695e-01 2.401811778545379639e-01 3.978735208511352539e-02 -2.059745229780673981e-02 2.396648982539772987e-03 2.905586361885070801e-01 1.010035648941993713e-01 -9.467560797929763794e-02 1.417741775512695312e-01 1.120050176978111267e-01 -1.548445038497447968e-02 1.431775651872158051e-02 9.738346934318542480e-02
-1.252279877662658691e-01 -2.946091890335083008e-01 -8.125095814466476440e-02 1.284710783511400223e-02 1.891783475875854492e-01 -3.249416947364807129e-01 -7.573182880878448486e-02 8.807013928890228271e-02 2.599745988845825195e-01 -1.208421289920806885e-01 1.094172969460487366e-01 1.392530500888824463e-01 -8.588020503520965576e-02 -2.022267431020736694e-01 -6.547924876213073730e-02 -1.552436798810958862e-01 -9.130752831697463989e-02 9.149570763111114502e-02 1.451323032379150391e-01 2.148009687662124634e-01 1.760437935590744019e-01 -1.016134396195411682e-01 3.832549974322319031e-02 2.388944625854492188e-01 2.762335818260908127e-03 -3.834170699119567871e-01 -4.012430459260940552e-02 1.962997317314147949e-01 -2.700035870075225830e-01 -7.948494702577590942e-02 8.327259123325347900e-02 2.976501584053039551e-01
-1.331728994846343994e-01 -2.060829550027847290e-01 -3.237286955118179321e-02 -5.596381053328514099e-02 2.133434452116489410e-02 1.034801825881004333e-02 -1.532654464244842529e-01 2.737739086151123047e-01 2.491246908903121948e-03 8.957491070032119751e-02 9.123354405164718628e-02 8.781334757804870605e-02 2.949121296405792236e-01 1.061832606792449951e-01 1.995354592800140381e-01 1.153290122747421265e-01 1.566649377346038818e-01 1.479709893465042114e-02 5.039368569850921631e-02 3.816467523574829102e-01 2.738382816314697266e-01 -1.864642798900604248e-01 -1.845585703849792480e-01 -1.304765790700912476e-01 -4.144690930843353271e-02 -1.511517018079757690e-01 -1.024049706757068634e-02 1.494566909968852997e-02 3.436611294746398926e-01 3.644829094409942627e-01 -1.020210236310958862e-01 -2.028087824583053589e-01
-1.253502909094095230e-02 -4.780514165759086609e-02 -1.123337149620056152e-01 -2.834742516279220581e-02 1.119421347975730896e-01 -2.333619147539138794e-01 -2.414342463016510010e-01 2.750537097454071045e-01 1.479587424546480179e-02 2.103141397237777710e-01 1.825749059207737446e-03 2.419529706239700317e-01 3.207246363162994385e-01 -1.045776531100273132e-01 -3.752902746200561523e-01 6.068629771471023560e-02 -1.995102912187576294e-01 1.925626993179321289e-01 -1.727414689958095551e-02 -9.598813951015472412e-03 2.799097001552581787e-01 4.655362293124198914e-02 -3.390672430396080017e-02 3.517772257328033447e-02 2.709428034722805023e-02 -3.428219631314277649e-02 -1.578073352575302124e-01 5.116933211684226990e-02 2.381256222724914551e-01 1.366346981376409531e-02 -1.498547345399856567e-01 3.910527825355529785e-01
-6.655075401067733765e-02 -3.354420065879821777e-01 3.731516376137733459e-02 3.591610351577401161e-03 2.800053043756633997e-04 -2.296642214059829712e-02 -1.946005523204803467e-01 -4.797697067260742188e-02 1.798349320888519287e-01 -7.299497723579406738e-02 -1.081933081150054932e-01 1.832982897758483887e-01 2.841124236583709717e-01 2.080702185630798340e-01 6.917891651391983032e-02 4.409447312355041504e-02 1.413031518459320068e-01 1.171712875366210938e-01 7.013486325740814209e-02 3.106031417846679688e-01 8.018700778484344482e-02 -8.571901172399520874e-02 -1.304141283035278320e-01 -5.288318917155265808e-02 8.754780143499374390e-02 -4.363453388214111328e-01 -1.264717727899551392e-01 2.151435315608978271e-01 4.324451386928558350e-01 -3.843870759010314941e-02 8.260854333639144897e-02 -5.389042943716049194e-02
-1.753951050341129303e-02 -3.658968210220336914e-01 -2.283931523561477661e-01 -1.071922034025192261e-01 -1.405119001865386963e-01 -1.767272204160690308e-01 4.849181696772575378e-02 3.551473319530487061e-01 1.248550415039062500e-01 -4.447931796312332153e-02 -7.310754060745239258e-02 1.558196842670440674e-01 2.362932413816452026e-01 7.547817379236221313e-02 -2.325641922652721405e-02 1.384025365114212036e-01 -3.011979162693023682e-01 -1.037761289626359940e-02 -8.172105997800827026e-02 2.623026072978973389e-01 2.600532025098800659e-02 -1.467880047857761383e-02 1.384036391973495483e-01 -8.748975396156311035e-02 -2.676976919174194336e-01 -2.785521149635314941e-01 -3.464217185974121094e-01 -1.231379136443138123e-01 6.156932562589645386e-02 1.828559860587120056e-02 -1.077940165996551514e-01 1.010894589126110077e-02
-3.417559266090393066e-01 -3.636177778244018555e-01 -1.265650391578674316e-01 1.664820313453674316e-01 4.939906671643257141e-02 -1.638713628053665161e-01 6.722711492329835892e-03 2.135874032974243164e-01 3.847543383017182350e-03 -6.805837154388427734e-02 8.670009672641754150e-02 5.591745376586914062e-01 1.172082200646400452e-01 -2.407508641481399536e-01 -1.714927703142166138e-01 -3.377828001976013184e-02 2.115931808948516846e-01 6.352940201759338379e-02 2.168080210685729980e-02 8.790126442909240723e-02 2.267863601446151733e-01 -2.209821157157421112e-02 -2.708049304783344269e-02 -8.913300186395645142e-02 -1.545648183673620224e-02 -1.479991227388381958e-01 -1.201155781745910645e-01 1.503541320562362671e-01 -1.292376965284347534e-01 5.871405825018882751e-03 -1.029709950089454651e-01 -3.289970383048057556e-02
-1.522928774356842041e-01 -4.540805816650390625e-01 -4.125826954841613770e-01 1.299262642860412598e-01 2.047813683748245239e-01 1.676649004220962524e-01 -1.231906190514564514e-02 2.389447838068008423e-01 1.093991845846176147e-01 9.308468550443649292e-02 -8.207099139690399170e-02 4.831265658140182495e-02 2.195891290903091431e-01 7.106548547744750977e-02 -1.535013467073440552e-01 1.407248675823211670e-01 1.569815129041671753e-01 2.258197814226150513e-01 -6.876164674758911133e-02 1.786693185567855835e-01 1.602195799350738525e-01 3.311239555478096008e-02 -4.658747091889381409e-02 -9.144227206707000732e-02 1.175223365426063538e-01 -1.124616488814353943e-01 -7.112620770931243896e-02 2.961175143718719482e-01 -1.233437433838844299e-01 -1.242136061191558838e-01 -2.495968248695135117e-03 -1.744724661111831665e-01
-2.393788546323776245e-01 -8.262947946786880493e-02 -2.174557596445083618e-01 -1.820538640022277832e-01 1.560712605714797974e-01 -2.112965472042560577e-02 -1.584416925907135010e-01 3.500655889511108398e-01 1.042697113007307053e-02 1.513216048479080200e-01 2.613750100135803223e-01 2.118926793336868286e-01 -3.004880994558334351e-02 -6.885413825511932373e-02 -1.463636308908462524e-01 -2.028637081384658813e-01 2.416246570646762848e-02 1.588785052299499512e-01 2.689654529094696045e-01 1.064703911542892456e-01 1.921533942222595215e-01 -3.340484797954559326e-01 -5.373886972665786743e-02 2.251910716295242310e-01 1.016440540552139282e-01 -1.135083846747875214e-02 1.131947990506887436e-02 2.474763691425323486e-01 1.401798874139785767e-01 1.302485018968582153e-01 -2.097447775304317474e-02 -2.409150451421737671e-01
-2.946116924285888672e-01 -2.704763710498809814e-01 -1.027636602520942688e-01 -1.204070448875427246e-01 2.390177547931671143e-01 -1.156580969691276550e-01 -1.938912421464920044e-01 3.271220922470092773e-01 -1.489659845829010010e-01 -4.599979892373085022e-02 1.194403991103172302e-01 1.623059362173080444e-01 -4.688799753785133362e-02 -1.102629005908966064e-01 -2.163908779621124268e-01 -3.256559371948242188e-01 -2.064746245741844177e-02 9.774164296686649323e-03 2.525039715692400932e-03 -1.643591225147247314e-01 3.101033866405487061e-01 -1.317877173423767090e-01 7.852404564619064331e-02 3.213554024696350098e-01 -1.084559038281440735e-01 -2.189591154456138611e-02 -1.000850424170494080e-01 2.502474486827850342e-01 3.381291776895523071e-02 -5.957345664501190186e-02 8.402944356203079224e-02 -1.434725373983383179e-01
5.963051319122314453e-02 -5.170825123786926270e-01 -1.892128884792327881e-01 1.972475349903106689e-01 -3.666559979319572449e-02 -1.225241646170616150e-01 -1.236478984355926514e-01 4.089823737740516663e-02 2.064169757068157196e-02 -3.605519235134124756e-01 1.227250974625349045e-02 -1.225814968347549438e-01 1.601964235305786133e-01 6.926047056913375854e-02 -2.274549752473831177e-01 -1.626095026731491089e-01 -1.474644094705581665e-01 9.406439214944839478e-02 -2.382573336362838745e-01 8.341740816831588745e-02 9.744961559772491455e-02 2.688523009419441223e-02 -2.282258570194244385e-01 -1.132313162088394165e-01 8.143178373575210571e-02 -4.265201836824417114e-02 7.485355436801910400e-02 1.380325406789779663e-01 3.436502516269683838e-01 1.969307288527488708e-02 4.150470718741416931e-02 2.098732888698577881e-01
-1.672908663749694824e-01 -4.510628804564476013e-02 -1.196128427982330322e-01 4.443286657333374023e-01 3.201595842838287354e-01 -7.453591376543045044e-02 1.401447877287864685e-02 -1.770432107150554657e-02 3.063678555190563202e-02 -1.636442355811595917e-02 -3.774179518222808838e-02 9.943913668394088745e-02 2.833467721939086914e-02 1.660771518945693970e-01 2.594726718962192535e-02 1.234589591622352600e-01 -1.047863885760307312e-01 -3.680197522044181824e-03 4.096849635243415833e-02 3.786700665950775146e-01 3.678332865238189697e-01 6.102110445499420166e-02 -8.006429299712181091e-03 -1.380461007356643677e-01 2.478066086769104004e-01 -1.975460648536682129e-01 -1.869618659839034081e-03 3.934362232685089111e-01 6.162628531455993652e-02 1.021235063672065735e-02 -9.267807751893997192e-02 -1.045422479510307312e-01
-1.776999831199645996e-01 -4.058729708194732666e-01 -1.860131472349166870e-01 1.874330639839172363e-01 1.353801041841506958e-01 3.290933370590209961e-02 -3.770928680896759033e-01 1.301358789205551147e-01 2.725675106048583984e-01 2.885597646236419678e-01 -1.479814052581787109e-01 9.740269184112548828e-02 -1.490588635206222534e-01 -8.538208156824111938e-02 -2.854749374091625214e-02 1.092115715146064758e-01 -7.932271063327789307e-02 3.600806742906570435e-02 -8.148017525672912598e-02 -1.530906371772289276e-02 3.258636295795440674e-01 -1.609560847282409668e-01 -2.787204980850219727e-01 -1.292990334331989288e-02 -1.707897484302520752e-01 -9.363169968128204346e-02 6.158604845404624939e-02 -9.185230731964111328e-02 1.828707903623580933e-01 -2.675299905240535736e-02 -1.068062037229537964e-01 -6.385204941034317017e-02
-3.507675603032112122e-02 -3.835265636444091797e-01 -2.959631979465484619e-01 8.519423007965087891e-02 -7.574154436588287354e-02 -2.550849914550781250e-01 -3.419055044651031494e-01 -1.007330790162086487e-01 1.068893447518348694e-01 -3.823703527450561523e-02 1.282691210508346558e-02 1.211735233664512634e-01 1.526284515857696533e-01 2.031577825546264648e-01 -1.304365415126085281e-02 -8.151433616876602173e-02 -5.735580623149871826e-02 2.526019215583801270e-01 9.059299528598785400e-02 4.483301937580108643e-01 1.212718412280082703e-01 6.947447359561920166e-02 1.517195701599121094e-01 -1.524911914020776749e-02 1.859585195779800415e-01 2.741195820271968842e-02 3.242312744259834290e-02 -1.109848096966743469e-01 5.738484486937522888e-02 -1.758227199316024780e-01 -2.402840554714202881e-01 1.102394238114356995e-02
2.018969357013702393e-01 -4.642674326896667480e-01 -1.321412771940231323e-01 2.006743252277374268e-01 -3.928794339299201965e-02 8.689516037702560425e-02 -1.786708831787109375e-01 2.626814246177673340e-01 2.261924296617507935e-01 -1.028012409806251526e-01 -1.089799553155899048e-01 2.691689431667327881e-01 8.575989305973052979e-02 1.531540602445602417e-01 -1.216056570410728455e-01 1.338439881801605225e-01 -6.112483330070972443e-03 1.820199936628341675e-01 -1.136016398668289185e-01 2.242485433816909790e-01 1.922487914562225342e-01 2.226876094937324524e-02 -1.725512295961380005e-01 -4.145675897598266602e-02 -1.000243872404098511e-01 -2.164303511381149292e-01 -2.623613476753234863e-01 2.437077909708023071e-01 8.599995821714401245e-02 4.120795056223869324e-02 -1.427562255412340164e-02 8.178389072418212891e-02
-3.813318312168121338e-01 -1.124043017625808716e-01 -2.765657305717468262e-01 -1.208411715924739838e-02 1.859801709651947021e-01 -2.824598252773284912e-01 -7.651445269584655762e-02 6.464475393295288086e-02 4.498852416872978210e-02 2.240682989358901978e-01 1.539288554340600967e-02 3.919755220413208008e-01 -2.084348648786544800e-01 -1.319821774959564209e-01 -1.668045856058597565e-02 1.013290956616401672e-01 -1.292102634906768799e-01 1.037798374891281128e-01 -9.762321412563323975e-02 2.312456369400024414e-01 3.257363736629486084e-01 -1.815480552613735199e-02 -6.261562556028366089e-02 6.688968837261199951e-02 -4.227329418063163757e-02 -2.250445783138275146e-01 1.749154627323150635e-01 1.214492246508598328e-01 1.874485164880752563e-01 -1.244225353002548218e-01 -2.713541872799396515e-02 -9.464633464813232422e-02
-9.719458222389221191e-02 -9.696867316961288452e-03 -9.805452078580856323e-02 -2.568859420716762543e-02 1.400272697210311890e-01 -8.479821681976318359e-02 -1.284604519605636597e-01 2.513989806175231934e-01 -5.578097701072692871e-02 8.137268573045730591e-02 -7.482499629259109497e-02 5.020693540573120117e-01 7.324928045272827148e-02 -1.449732929468154907e-01 -1.397567242383956909e-01 -3.796863853931427002e-01 1.242506206035614014e-01 4.117671865969896317e-03 7.507871091365814209e-02 1.019244864583015442e-01 3.257930874824523926e-01 -3.875468075275421143e-01 -6.221189629286527634e-03 2.028950490057468414e-02 2.223482169210910797e-02 -1.818359792232513428e-01 -2.019586861133575439e-01 3.076400049030780792e-02 1.561075150966644287e-01 6.448141485452651978e-02 -7.358141988515853882e-02 -1.367555409669876099e-01
-1.133283376693725586e-01 -2.123487889766693115e-01 -3.523846343159675598e-02 1.959056705236434937e-01 2.106114290654659271e-02 -1.391365528106689453e-01 -1.019269004464149475e-01 -4.450539592653512955e-03 -4.162935167551040649e-02 3.199265571311116219e-03 3.875766098499298096e-01 1.226180642843246460e-01 1.352878212928771973e-01 -7.414249330759048462e-02 5.950407311320304871e-02 2.258846759796142578e-01 -2.236843109130859375e-01 2.630087733268737793e-01 6.675646454095840454e-02 1.536122113466262817e-01 3.032846152782440186e-01 -1.044927537441253662e-01 -7.303053140640258789e-02 1.653951257467269897e-01 3.215748071670532227e-01 -1.603986173868179321e-01 -4.111583530902862549e-01 6.639926880598068237e-02 5.710531398653984070e-02 1.340804547071456909e-01 -1.224836856126785278e-01 7.200130075216293335e-02
2.548340521752834320e-02 -1.395988017320632935e-01 -3.714243695139884949e-02 -2.503023715689778328e-04 1.423420459032058716e-01 -2.386026456952095032e-02 -1.296448260545730591e-01 1.955493688583374023e-01 -1.308785229921340942e-01 6.962899863719940186e-02 1.928270310163497925e-01 3.423613011837005615e-01 -4.503342881798744202e-02 1.077114120125770569e-01 -6.111283972859382629e-02 -1.832422912120819092e-01 2.739945985376834869e-02 2.635815143585205078e-01 -1.147260889410972595e-01 3.194623291492462158e-01 5.464232563972473145e-01 -1.484001427888870239e-02 -1.120424941182136536e-01 7.827141880989074707e-02 -1.718783229589462280e-01 -2.739337980747222900e-01 -1.427783966064453125e-01 1.207722127437591553e-01 -3.185563907027244568e-02 -5.939961876720190048e-03 4.135217890143394470e-02 1.733662337064743042e-01
4.749251529574394226e-02 -2.487049996852874756e-01 -1.160853654146194458e-01 1.642124354839324951e-01 1.960263848304748535e-01 -2.174120992422103882e-01 -1.683224886655807495e-01 3.345094323158264160e-01 4.681802913546562195e-02 -1.778427511453628540e-01 9.089522063732147217e-02 1.558608114719390869e-01 1.198575347661972046e-01 -1.572222858667373657e-01 7.181930122897028923e-04 -3.223408460617065430e-01 -2.883956730365753174e-01 4.099029116332530975e-03 -1.119872853159904480e-01 -1.380757838487625122e-01 -7.270871102809906006e-02 -7.920362800359725952e-02 -3.781234472990036011e-02 -4.051958024501800537e-02 -5.645897611975669861e-02 -3.458549976348876953e-01 -2.397430315613746643e-02 -1.641080975532531738e-01 2.496743649244308472e-01 -1.153707355260848999e-01 -7.530270144343376160e-03 3.236076235771179199e-01
1.937017887830734253e-01 -4.749214649200439453e-01 -1.897620558738708496e-01 -5.005864053964614868e-02 2.607268840074539185e-02 1.756679415702819824e-01 -1.900929957628250122e-01 1.900696307420730591e-01 2.877855002880096436e-01 5.039661191403865814e-03 -1.171100959181785583e-01 8.017097413539886475e-02 -2.685405500233173370e-02 2.916485965251922607e-01 -2.987232245504856110e-02 -1.756978593766689301e-02 -7.910354435443878174e-02 -7.807029783725738525e-02 -1.471856050193309784e-02 2.146624475717544556e-01 2.048666924238204956e-01 1.324772369116544724e-02 -8.066117018461227417e-02 3.809249494224786758e-03 7.624702155590057373e-02 -1.066698655486106873e-01 -3.374495208263397217e-01 2.895215749740600586e-01 1.586338877677917480e-01 1.841760426759719849e-01 -1.453625559806823730e-01 4.717412218451499939e-02
-9.427282214164733887e-02 -2.402386367321014404e-01 -1.588951647281646729e-01 1.473972797393798828e-01 1.064860671758651733e-01 -1.287757158279418945e-01 -1.252623349428176880e-01 1.296981275081634521e-01 -1.271748989820480347e-01 -4.797199741005897522e-02 2.897496223449707031e-01 1.269332617521286011e-01 4.439413249492645264e-01 -1.682878583669662476e-01 2.633625268936157227e-02 1.620922535657882690e-01 -2.297403812408447266e-01 8.336354792118072510e-02 1.097136884927749634e-01 2.684557437896728516e-01 2.160850316286087036e-01 -1.035928875207901001e-01 -3.738669306039810181e-02 1.899507641792297363e-01 2.946865856647491455e-01 2.013700082898139954e-02 -3.083480596542358398e-01 4.678704962134361267e-02 -5.374983325600624084e-02 6.499622762203216553e-02 -1.504957675933837891e-01 4.539988562464714050e-02
-1.124233528971672058e-01 -5.034350752830505371e-01 -1.450034826993942261e-01 2.042553573846817017e-02 1.828594878315925598e-02 -3.650144636631011963e-01 -1.953076422214508057e-01 6.172730773687362671e-02 2.875910326838493347e-02 2.268198877573013306e-01 -9.072290360927581787e-02 3.442690372467041016e-01 1.013792529702186584e-01 1.136109326034784317e-02 -2.006615102291107178e-01 -1.371804773807525635e-01 -2.723909541964530945e-02 -5.259210616350173950e-02 1.543514579534530640e-01 4.452951997518539429e-02 7.668743282556533813e-02 -1.288652569055557251e-01 -9.662454575300216675e-02 1.522458046674728394e-01 -1.187443360686302185e-01 -1.218597814440727234e-01 -3.341993987560272217e-01 1.391698271036148071e-01 -1.886900863610208035e-03 -2.001166641712188721e-01 3.033978305757045746e-02 5.597604438662528992e-02
4.901288077235221863e-02 -4.117864966392517090e-01 -2.840258479118347168e-01 -1.684503071010112762e-02 3.736912831664085388e-02 5.540154874324798584e-02 -2.517484426498413086e-01 2.113467752933502197e-01 1.490195095539093018e-01 5.295719206333160400e-02 -5.647991783916950226e-04 9.747513383626937866e-02 2.409103363752365112e-01 1.355201154947280884e-01 -3.705387115478515625e-01 1.803434789180755615e-01 -9.521823376417160034e-02 -2.089156769216060638e-02 1.906782388687133789e-02 3.875613510608673096e-01 1.526846271008253098e-02 -4.678535833954811096e-02 1.474563330411911011e-01 -4.170545563101768494e-02 1.651121079921722412e-01 -2.000947445631027222e-01 -2.425516694784164429e-01 1.483942568302154541e-02 1.753217428922653198e-01 5.621362477540969849e-02 8.663263916969299316e-02 9.804164059460163116e-03
-2.024023532867431641e-01 -2.310143858194351196e-01 2.721144072711467743e-02 1.416151225566864014e-01 -4.054500907659530640e-02 -2.234799973666667938e-02 -1.451244112104177475e-02 1.740926504135131836e-01 1.756431460380554199e-01 -1.844842731952667236e-01 -2.444310300052165985e-02 -1.228298898786306381e-02 -8.078020066022872925e-02 1.400877237319946289e-01 -8.235370367765426636e-02 1.381384879350662231e-01 -4.388506710529327393e-02 1.359355747699737549e-01 -2.761233747005462646e-01 3.689235746860504150e-01 1.563973426818847656e-01 -8.815768361091613770e-02 8.111283928155899048e-02 -1.864300072193145752e-01 2.329839169979095459e-01 -3.696507811546325684e-01 -1.440589223057031631e-02 1.856352835893630981e-01 3.010729253292083740e-01 -1.275568306446075439e-01 -6.961461901664733887e-02 -3.014748692512512207e-01
-8.740750700235366821e-02 -3.427016437053680420e-01 -1.649104058742523193e-01 6.701336801052093506e-02 2.064824700355529785e-01 3.344822302460670471e-02 -1.003464460372924805e-01 1.562839895486831665e-01 -2.240301072597503662e-01 5.323670804500579834e-02 2.643476985394954681e-02 1.995991319417953491e-01 3.582655489444732666e-01 -2.333480268716812134e-01 -1.393983662128448486e-01 5.852328240871429443e-02 1.155113354325294495e-01 3.334217369556427002e-01 -1.667472869157791138e-01 1.129436716437339783e-01 2.617968320846557617e-01 1.024833917617797852e-01 4.733362793922424316e-02 5.599894374608993530e-02 -2.031925134360790253e-02 -1.460428684949874878e-01 -1.778615415096282959e-01 2.892704904079437256e-01 -1.184840649366378784e-01 -4.954424127936363220e-02 -1.825167536735534668e-01 -1.714855879545211792e-01
-2.931443154811859131e-01 -4.014836251735687256e-01 -2.073089927434921265e-01 2.333428859710693359e-01 8.270666748285293579e-02 -1.356398165225982666e-01 -6.843490153551101685e-02 -5.520922597497701645e-03 1.230071783065795898e-01 8.499415218830108643e-02 -1.969720236957073212e-02 -4.565680399537086487e-02 -9.229589253664016724e-02 1.382923312485218048e-02 -1.575347781181335449e-01 6.896866858005523682e-02 -3.382581099867820740e-02 2.666749656200408936e-01 -1.468406915664672852e-01 -5.365693868952803314e-05 3.640978336334228516e-01 -8.736375719308853149e-02 -1.707583069801330566e-01 -4.098182544112205505e-03 2.683781683444976807e-01 -1.286537349224090576e-01 2.273107469081878662e-01 -2.143457382917404175e-01 3.680116962641477585e-03 1.444109678268432617e-01 -3.011361062526702881e-01 3.804656490683555603e-02
-3.820733428001403809e-01 -3.345683217048645020e-01 1.566656976938247681e-01 8.025624603033065796e-02 2.142051756381988525e-01 -2.089059352874755859e-01 -2.345996797084808350e-01 1.259524673223495483e-01 5.604515224695205688e-02 1.066664382815361023e-01 -1.398144569247961044e-02 1.901684999465942383e-01 2.377742677927017212e-01 -8.056315779685974121e-02 -1.810021400451660156e-01 -1.196906268596649170e-01 -7.003218680620193481e-02 1.533348765224218369e-02 -1.682941168546676636e-01 -7.934194803237915039e-02 1.675671190023422241e-01 1.206353604793548584e-01 2.318329513072967529e-01 -7.877613604068756104e-02 1.108467280864715576e-01 -4.674466550350189209e-01 4.102638736367225647e-02 -4.488915205001831055e-02 -5.423622205853462219e-02 7.158785313367843628e-02 -2.705422602593898773e-02 6.362205743789672852e-02
-1.493754684925079346e-01 -3.952979743480682373e-01 -2.083101123571395874e-01 2.703475058078765869e-01 -1.827960461378097534e-01 9.532220661640167236e-02 -9.281004220247268677e-02 3.224288299679756165e-02 9.669667482376098633e-02 1.460940241813659668e-01 -1.689873337745666504e-01 -6.542228907346725464e-02 1.788635700941085815e-01 -1.507661491632461548e-02 1.545928865671157837e-01 -9.849046915769577026e-02 -5.800593271851539612e-02 1.170161440968513489e-01 -2.156236022710800171e-01 2.158657014369964600e-01 2.788874320685863495e-02 1.184192597866058350e-01 -8.352047204971313477e-02 -1.605583727359771729e-01 -5.313956644386053085e-03 -2.729928493499755859e-01 -2.089807838201522827e-01 2.485348880290985107e-01 3.276697099208831787e-01 9.876828640699386597e-02 -1.930030733346939087e-01 -1.771132498979568481e-01
-1.584740877151489258e-01 -4.982653558254241943e-01 -6.358542293310165405e-02 4.080720618367195129e-02 4.498726874589920044e-02 -8.029216527938842773e-02 -2.178810685873031616e-01 1.905245184898376465e-01 6.393319461494684219e-03 1.353593915700912476e-02 1.120288521051406860e-01 2.922581322491168976e-02 -2.578734457492828369e-01 -7.315496355295181274e-02 1.982717774808406830e-02 2.309763580560684204e-01 1.323668509721755981e-01 2.713245749473571777e-01 -1.703412234783172607e-01 2.190234512090682983e-01 -1.183268893510103226e-02 -1.074456498026847839e-01 9.150897152721881866e-03 5.560268461704254150e-02 -1.857732534408569336e-01 -4.496916383504867554e-02 -3.711914122104644775e-01 -4.061899334192276001e-02 2.664915323257446289e-01 -2.249649167060852051e-01 9.367713332176208496e-02 9.477473795413970947e-03
-3.304395973682403564e-01 -1.920714825391769409e-01 1.499862992204725742e-03 2.772669494152069092e-01 1.989786475896835327e-01 -1.736068725585937500e-01 8.641770482063293457e-02 3.393826782703399658e-01 -1.133624985814094543e-01 1.792717911303043365e-02 -4.328975453972816467e-02 -3.041605465114116669e-02 2.274760156869888306e-01 2.044985741376876831e-01 8.061669021844863892e-02 5.682862550020217896e-02 4.809797555208206177e-02 1.728173345327377319e-02 -5.422280635684728622e-03 7.038837671279907227e-02 1.041591838002204895e-01 -8.473907411098480225e-02 1.766236126422882080e-02 -1.169212441891431808e-02 -3.526163846254348755e-02 -2.940852940082550049e-02 5.427458137273788452e-02 1.688402444124221802e-01 4.042807519435882568e-01 2.812493443489074707e-01 -3.833918273448944092e-01 1.273751556873321533e-01
-7.652429491281509399e-02 -4.088564217090606689e-01 -2.325899526476860046e-02 2.097498029470443726e-01 2.260664105415344238e-02 -1.461638510227203369e-01 -3.566847443580627441e-01 2.027431726455688477e-01 7.043172419071197510e-02 1.582684665918350220e-01 -3.237232267856597900e-01 2.033594101667404175e-01 -1.502095907926559448e-01 -1.750702410936355591e-01 4.225197061896324158e-02 4.035299178212881088e-03 -3.355263173580169678e-01 1.280439738184213638e-02 -2.971172519028186798e-02 1.186127364635467529e-01 1.729950904846191406e-01 -1.488094180822372437e-01 -9.811717271804809570e-02 -1.065446808934211731e-01 -2.617630660533905029e-01 -1.028039157390594482e-01 -6.787274032831192017e-02 -1.078556478023529053e-01 7.214310765266418457e-02 7.136557996273040771e-02 -2.033490687608718872e-01 -1.155194565653800964e-01
-5.888239666819572449e-02 -2.198036015033721924e-01 -2.273747175931930542e-01 2.957201898097991943e-01 9.530043601989746094e-02 -1.180370301008224487e-01 -1.963713020086288452e-01 2.684323787689208984e-01 8.638773858547210693e-02 -1.232392340898513794e-01 1.382437199354171753e-01 -8.726880699396133423e-02 1.351702492684125900e-02 4.851289466023445129e-02 -3.093905746936798096e-01 -2.685442566871643066e-01 -1.151758804917335510e-02 3.572248220443725586e-01 3.202141262590885162e-03 1.859592050313949585e-01 -6.911534070968627930e-02 -6.121385097503662109e-02 -3.792779743671417236e-01 -1.012036353349685669e-01 -1.068581789731979370e-01 -2.265826165676116943e-01 4.844794422388076782e-02 4.895501304417848587e-03 1.361906877718865871e-03 7.688163220882415771e-02 -2.325703948736190796e-01 7.484595477581024170e-02
-2.739614844322204590e-01 -3.036471903324127197e-01 -2.150471508502960205e-01 2.611822821199893951e-02 2.818764932453632355e-02 -6.449885666370391846e-02 -1.918034404516220093e-01 3.061643987894058228e-02 4.444318264722824097e-02 -8.312307298183441162e-02 -8.025505393743515015e-02 -2.244298160076141357e-02 -1.726665049791336060e-01 -1.749634444713592529e-01 7.494212593883275986e-03 1.620787680149078369e-01 -1.322442591190338135e-01 1.364624947309494019e-01 -3.847500383853912354e-01 4.317424297332763672e-01 2.906304597854614258e-01 -5.117394402623176575e-02 -2.439006716012954712e-01 -1.174583360552787781e-01 6.280348449945449829e-02 -1.114867851138114929e-01 -1.170092523097991943e-01 1.270201336592435837e-02 -1.739228330552577972e-02 3.939598053693771362e-02 -2.610956430435180664e-01 9.690014272928237915e-02
-9.941315650939941406e-02 -2.020109742879867554e-01 -4.200208187103271484e-02 -2.153156250715255737e-01 1.549069434404373169e-01 -8.119615912437438965e-02 -1.039284169673919678e-01 2.579734325408935547e-01 -1.366281881928443909e-02 9.508448094129562378e-02 5.206163972616195679e-02 2.191204726696014404e-01 -7.407078891992568970e-02 -1.141530349850654602e-01 6.462410092353820801e-02 -3.796409964561462402e-01 2.346575446426868439e-02 2.317256629467010498e-01 1.599462628364562988e-01 1.954484581947326660e-01 3.966144323348999023e-01 -3.800224363803863525e-01 -4.214124754071235657e-02 2.152624428272247314e-01 6.470009684562683105e-02 3.790481016039848328e-02 4.358421266078948975e-02 1.991495937108993530e-01 1.034811809659004211e-01 -1.028400752693414688e-02 -3.285872191190719604e-02 -1.988197267055511475e-01
-2.598668634891510010e-01 -3.053005635738372803e-01 -9.722121059894561768e-02 8.998605608940124512e-02 2.256741821765899658e-01 -1.394526362419128418e-01 -1.110712140798568726e-01 1.888340115547180176e-01 2.880196087062358856e-02 8.325966447591781616e-02 4.521423578262329102e-02 3.241066262125968933e-02 2.947466373443603516e-01 1.897715926170349121e-01 -4.032989963889122009e-02 9.254302084445953369e-02 -3.449352458119392395e-02 -1.324171125888824463e-01 1.518398523330688477e-01 3.177580237388610840e-02 9.554856270551681519e-02 -1.324696391820907593e-01 1.705138385295867920e-01 -1.477255225181579590e-01 1.433914005756378174e-01 -9.080347418785095215e-02 4.703435674309730530e-02 6.462737917900085449e-02 2.748021781444549561e-01 3.187452256679534912e-01 -3.913677036762237549e-01 -2.712209224700927734e-01
-4.644950032234191895e-01 -3.740541338920593262e-01 -1.336954981088638306e-01 -6.561834830790758133e-03 1.657283753156661987e-01 -2.293066680431365967e-01 1.121027581393718719e-02 1.642989367246627808e-01 9.816181659698486328e-02 -9.545443207025527954e-02 -1.623999327421188354e-01 6.842784583568572998e-02 1.915519684553146362e-01 -7.228358834981918335e-02 1.575117856264114380e-01 -1.616456806659698486e-01 -1.097033694386482239e-01 4.784156009554862976e-02 9.921943396329879761e-02 3.896330595016479492e-01 -7.047296315431594849e-02 1.004012823104858398e-01 -3.080262243747711182e-01 -8.821438252925872803e-02 -1.052329093217849731e-01 -8.408334851264953613e-02 -1.258564591407775879e-01 -9.753356873989105225e-02 1.844894140958786011e-01 -3.655681014060974121e-02 -1.430691871792078018e-02 -6.179479509592056274e-02
-5.598964542150497437e-02 -6.300800442695617676e-01 -9.373404830694198608e-02 1.841869652271270752e-01 -3.786487795878201723e-04 6.775563210248947144e-02 -1.461629271507263184e-01 -4.441808909177780151e-02 1.617072820663452148e-01 -1.895292699337005615e-01 1.097053736448287964e-01 1.102716848254203796e-02 -4.644039645791053772e-02 -1.411882322281599045e-02 -1.431845594197511673e-02 -2.513134777545928955e-01 9.956635534763336182e-02 -2.161077409982681274e-01 -1.375155001878738403e-01 1.525879502296447754e-01 1.377550512552261353e-01 -1.739198863506317139e-01 2.434303015470504761e-01 9.179050475358963013e-02 2.050314694643020630e-01 -2.786228992044925690e-02 -2.950189113616943359e-01 -3.275435185059905052e-03 1.319523900747299194e-01 1.452291458845138550e-01 -2.573589421808719635e-02 6.733815371990203857e-02
1.711244136095046997e-02 -4.019717574119567871e-01 -2.723914980888366699e-01 3.338100761175155640e-02 -3.640366718173027039e-02 2.944004833698272705e-01 -1.816297471523284912e-01 6.652469933032989502e-02 1.043075621128082275e-01 -1.540205478668212891e-01 -4.848605394363403320e-02 2.509795427322387695e-01 6.270089000463485718e-02 1.323885023593902588e-01 -1.862474381923675537e-01 -3.193729221820831299e-01 -1.530681271106004715e-03 9.611073881387710571e-02 -1.475165337324142456e-01 1.235901489853858948e-01 1.685022003948688507e-02 -2.029317170381546021e-01 1.603660732507705688e-01 2.364506199955940247e-02 2.614925801753997803e-01 -1.322042196989059448e-01 -3.591539561748504639e-01 1.674036234617233276e-01 1.212922334671020508e-01 -3.187187248840928078e-03 5.051730573177337646e-02 7.176854461431503296e-02
-1.665692478418350220e-01 -3.981854021549224854e-01 -5.174920707941055298e-02 9.352950006723403931e-02 2.380305826663970947e-01 9.204877167940139771e-02 -2.575535774230957031e-01 1.585327386856079102e-01 -3.723782300949096680e-01 2.711492776870727539e-01 -7.931984215974807739e-02 6.005263701081275940e-02 1.018882915377616882e-02 -1.547592878341674805e-01 -1.065654214471578598e-02 -7.929439097642898560e-02 -4.511750862002372742e-02 9.582091122865676880e-02 -3.834125772118568420e-02 2.419390380382537842e-01 3.200283348560333252e-01 -9.496913850307464600e-02 -6.684734672307968140e-02 -6.336649507284164429e-02 -5.481478571891784668e-02 -1.451925933361053467e-01 1.315248012542724609e-01 2.977203726768493652e-01 -3.184132045134902000e-03 -1.777086555957794189e-01 -1.995764821767807007e-01 -2.350765839219093323e-02
2.638393267989158630e-02 -3.119930326938629150e-01 -1.185659095644950867e-01 3.835492953658103943e-02 1.846159845590591431e-01 -9.283664077520370483e-02 -2.246669977903366089e-01 4.776457697153091431e-02 3.519996628165245056e-02 -8.851192891597747803e-02 1.024221256375312805e-01 2.508712112903594971e-01 7.686971127986907959e-02 -2.109222300350666046e-02 -1.406519711017608643e-01 -1.748733967542648315e-01 -3.335352241992950439e-01 1.428807228803634644e-01 5.044110119342803955e-02 5.516434460878372192e-02 2.427047491073608398e-01 3.540385887026786804e-02 -3.539982438087463379e-02 2.370050400495529175e-01 3.054239600896835327e-02 -5.513544678688049316e-01 -1.613020338118076324e-02 9.183192253112792969e-02 -8.492147922515869141e-02 -2.186495214700698853e-01 1.533216387033462524e-01 6.915991008281707764e-02
-2.693414688110351562e-01 -8.392973989248275757e-02 -2.131448835134506226e-01 1.197328791022300720e-01 -1.064622402191162109e-01 5.256042256951332092e-02 -3.190157562494277954e-02 7.826364785432815552e-02 8.502024412155151367e-02 1.311493813991546631e-01 -2.332785129547119141e-01 8.833883702754974365e-02 2.382754087448120117e-01 9.201554954051971436e-02 -2.087193131446838379e-01 -4.372864589095115662e-02 -2.431275248527526855e-01 1.069989874958992004e-01 5.708212032914161682e-02 2.660038173198699951e-01 2.445314079523086548e-01 1.550820469856262207e-01 -1.790578365325927734e-01 6.981307268142700195e-02 -3.761714324355125427e-02 -3.034273087978363037e-01 -1.191818416118621826e-01 2.501152157783508301e-01 3.353845179080963135e-01 -1.704823225736618042e-01 -2.871667221188545227e-02 -2.531021237373352051e-01
-2.859942317008972168e-01 -2.168823778629302979e-01 1.010577660053968430e-02 2.851319611072540283e-01 1.156954541802406311e-01 -1.405156254768371582e-01 -1.314650774002075195e-01 3.312404155731201172e-01 -7.959799468517303467e-02 8.301662653684616089e-02 2.224355489015579224e-01 4.481608569622039795e-01 2.225510403513908386e-02 -2.962727546691894531e-01 1.205504983663558960e-01 9.300907701253890991e-02 -3.507218882441520691e-02 1.744329482316970825e-01 4.307955875992774963e-02 1.629318147897720337e-01 1.909773051738739014e-01 -2.928537875413894653e-02 -9.222295135259628296e-02 2.234570533037185669e-01 1.175668612122535706e-01 -2.049863040447235107e-01 -5.199197679758071899e-02 9.615438431501388550e-02 1.893188164103776217e-04 1.408434361219406128e-01 1.029676645994186401e-01 2.381901256740093231e-02
-2.072142362594604492e-01 -1.743487715721130371e-01 -3.140279948711395264e-01 -7.430164515972137451e-02 6.285961717367172241e-02 -7.107327133417129517e-02 -3.340199887752532959e-01 1.799307167530059814e-01 1.609630733728408813e-01 -3.667696937918663025e-02 1.874602735042572021e-01 2.401207983493804932e-01 1.285511106252670288e-01 4.937778040766716003e-02 -7.046199589967727661e-02 -1.218150630593299866e-01 3.527658525854349136e-03 2.808336913585662842e-01 5.421113967895507812e-02 6.044264137744903564e-02 3.354923427104949951e-01 2.861172333359718323e-02 3.540796414017677307e-02 2.283162027597427368e-01 -6.686828285455703735e-02 -4.380614757537841797e-01 1.306358166038990021e-02 5.850489833392202854e-04 -1.962055861949920654e-01 5.681934580206871033e-02 2.322999760508537292e-02 -1.404609382152557373e-01
-6.083593517541885376e-02 -3.256106376647949219e-01 -1.305666267871856689e-01 -3.148620575666427612e-02 1.518220007419586182e-01 -2.135284841060638428e-01 -7.589616626501083374e-02 4.942904710769653320e-01 -2.374970912933349609e-01 1.171935126185417175e-01 -3.113167919218540192e-02 1.008554250001907349e-01 -6.706736981868743896e-02 -2.156525999307632446e-01 -2.136857211589813232e-01 -2.838139235973358154e-01 1.321515291929244995e-01 1.063217669725418091e-01 2.622594125568866730e-02 1.663409173488616943e-01 1.732113808393478394e-01 -4.219332709908485413e-02 -3.559594228863716125e-02 -5.698655918240547180e-02 1.997780203819274902e-01 -1.360121369361877441e-01 5.906466394662857056e-02 2.809693217277526855e-01 -9.989903867244720459e-02 -1.344550997018814087e-01 -1.458672732114791870e-01 -1.068321987986564636e-01
-3.111630082130432129e-01 -3.188638687133789062e-01 -1.795451343059539795e-01 -2.760115452110767365e-02 1.935604363679885864e-01 -5.810583755373954773e-02 -3.854064643383026123e-01 2.230529636144638062e-01 1.410441007465124130e-03 2.982323989272117615e-02 -2.509292662143707275e-01 -1.162688992917537689e-02 -1.542087942361831665e-01 -2.393220216035842896e-01 3.385913372039794922e-02 1.133720576763153076e-01 -8.405189029872417450e-03 2.493395954370498657e-01 6.667181104421615601e-02 2.248853147029876709e-01 2.530411183834075928e-01 9.234889596700668335e-02 -1.936498731374740601e-01 -1.492750495672225952e-01 1.812331192195415497e-02 -6.812472641468048096e-02 -1.920322179794311523e-01 -1.824169605970382690e-01 6.445950269699096680e-02 -2.604089304804801941e-02 -2.015588283538818359e-01 -1.198230125010013580e-02
-1.164986789226531982e-01 -2.307417243719100952e-01 -2.148729413747787476e-01 -1.500180959701538086e-01 -1.987761557102203369e-01 1.121498346328735352e-01 -1.234014555811882019e-01 1.957909762859344482e-01 2.224259078502655029e-01 -1.283532381057739258e-01 -1.387601345777511597e-01 -7.537025958299636841e-02 1.336212754249572754e-01 1.498580127954483032e-01 3.454871475696563721e-02 -1.597567200660705566e-01 4.274339973926544189e-02 2.142469286918640137e-01 -2.183936387300491333e-01 2.869623303413391113e-01 3.697142004966735840e-01 1.341846734285354614e-01 -1.614662259817123413e-01 -5.761076137423515320e-02 1.531152278184890747e-01 -2.316264063119888306e-01 2.578040771186351776e-02 1.391678452491760254e-01 1.778203994035720825e-01 1.371918320655822754e-01 1.117748320102691650e-01 -2.811206877231597900e-01
-4.994609206914901733e-02 -1.539673656225204468e-01 -1.743502020835876465e-01 2.100361734628677368e-01 1.450854837894439697e-01 -2.498296350240707397e-01 -7.856600731611251831e-02 1.828727275133132935e-01 5.462300032377243042e-02 4.097087774425745010e-03 2.056751959025859833e-02 5.367254614830017090e-01 3.066317439079284668e-01 -2.427349835634231567e-01 -4.559596627950668335e-02 -9.544120728969573975e-02 6.207475066184997559e-02 2.514604628086090088e-01 -1.027960553765296936e-01 -1.798856258392333984e-02 1.725648790597915649e-01 -1.489910781383514404e-01 -6.955917924642562866e-03 9.211243689060211182e-02 9.393294155597686768e-02 -3.274022340774536133e-01 -4.687551409006118774e-02 -2.187944762408733368e-02 2.401120960712432861e-02 6.337688863277435303e-02 1.261820495128631592e-01 -2.070860117673873901e-01
-5.192943289875984192e-02 -2.709116637706756592e-01 1.263916790485382080e-01 1.402327716350555420e-01 2.589066624641418457e-01 -4.285659193992614746e-01 -1.274814307689666748e-01 2.711991369724273682e-01 2.731522023677825928e-01 6.645432673394680023e-03 -6.101050600409507751e-02 1.593562215566635132e-01 4.695964977145195007e-02 -1.756695508956909180e-01 4.821431264281272888e-02 -3.491976112127304077e-02 -5.777489393949508667e-02 1.427988111972808838e-01 -1.229027286171913147e-01 -1.195499598979949951e-01 4.617502391338348389e-01 1.248107179999351501e-01 -1.727916896343231201e-01 3.624047338962554932e-02 -1.583454608917236328e-01 -1.217232421040534973e-01 1.246740594506263733e-01 -6.822592765092849731e-02 -2.309325523674488068e-02 1.167704910039901733e-01 -1.102222725749015808e-01 -8.883915841579437256e-02
-1.438842862844467163e-01 -1.515755355358123779e-01 -3.167853690683841705e-03 -1.607566326856613159e-01 3.918712437152862549e-01 -1.917329281568527222e-01 -1.199741587042808533e-01 1.366962045431137085e-01 8.542703092098236084e-02 1.134375035762786865e-01 8.169449865818023682e-02 -4.487117007374763489e-02 2.785951793193817139e-01 1.178923398256301880e-01 -1.364561617374420166e-01 1.883308961987495422e-02 -3.020273745059967041e-01 1.494947373867034912e-01 -3.057502508163452148e-01 1.355495899915695190e-01 3.052046000957489014e-01 -2.918423898518085480e-02 -1.260601580142974854e-01 6.067118607461452484e-03 6.157602742314338684e-02 -6.962578743696212769e-02 -8.127797394990921021e-02 -1.980768889188766479e-01 1.915018707513809204e-01 1.562418341636657715e-01 -2.862812876701354980e-01 -1.866710484027862549e-01
-4.090086817741394043e-01 -1.715287119150161743e-01 3.190254792571067810e-02 -8.171872049570083618e-02 9.560331702232360840e-02 -9.856376796960830688e-02 8.777141571044921875e-02 1.909308582544326782e-01 3.304010927677154541e-01 -1.574987769126892090e-01 -1.576682180166244507e-02 2.339754104614257812e-01 3.486769646406173706e-02 -7.301793247461318970e-02 -3.984400033950805664e-01 2.184036374092102051e-02 -1.156353503465652466e-01 1.040619090199470520e-01 -5.473063141107559204e-02 7.046696543693542480e-02 1.629143506288528442e-01 -4.554699659347534180e-01 -5.558928474783897400e-02 -2.877056412398815155e-02 -1.125288680195808411e-01 -1.096323430538177490e-01 5.132666602730751038e-02 1.971729099750518799e-01 1.451240628957748413e-01 -5.902354419231414795e-02 1.302567571401596069e-01 7.718785665929317474e-03
-1.493341326713562012e-01 -2.842012941837310791e-01 1.192827057093381882e-02 4.164287149906158447e-01 1.313655227422714233e-01 -1.130669116973876953e-01 -9.424647688865661621e-02 3.313513994216918945e-01 4.883893579244613647e-02 2.042394876480102539e-01 1.643510013818740845e-01 2.124365568161010742e-01 4.062726721167564392e-02 -7.822488993406295776e-02 1.929938346147537231e-01 -1.150039490312337875e-02 -3.042868971824645996e-01 5.614895001053810120e-02 8.519222587347030640e-02 1.490827649831771851e-01 1.708210855722427368e-01 -1.855916082859039307e-01 3.831356018781661987e-02 2.687678635120391846e-01 1.869553774595260620e-01 -1.679011434316635132e-01 -2.294403612613677979e-01 -4.607191309332847595e-02 -4.807200655341148376e-02 5.741698667407035828e-02 -6.018371880054473877e-02 1.535427123308181763e-01
-2.324230074882507324e-01 -1.393752694129943848e-01 3.494514897465705872e-02 -9.022097289562225342e-02 2.485193312168121338e-01 -2.752911150455474854e-01 -2.545141577720642090e-01 1.749084293842315674e-01 1.494161486625671387e-01 -3.315662741661071777e-01 1.280283182859420776e-01 2.902879416942596436e-01 -3.625090792775154114e-02 -8.674328774213790894e-02 -4.780116677284240723e-02 -3.476355075836181641e-01 3.800527751445770264e-02 1.120746731758117676e-01 -1.805196255445480347e-01 -1.980586051940917969e-01 1.325255036354064941e-01 5.261949077248573303e-02 -1.906157582998275757e-01 -1.392901781946420670e-02 2.726456224918365479e-01 -8.522315323352813721e-02 -9.641143679618835449e-02 7.981225848197937012e-02 2.535201311111450195e-01 5.825395509600639343e-02 -2.464229473844170570e-03 1.084720939397811890e-01
-9.817092120647430420e-02 -5.044813752174377441e-01 1.043129153549671173e-02 1.817245185375213623e-01 1.156788542866706848e-01 -4.791229218244552612e-02 -1.814964860677719116e-01 2.093384787440299988e-02 -2.610345184803009033e-01 1.570609360933303833e-01 -1.666305661201477051e-01 7.152092456817626953e-02 2.688132524490356445e-01 -1.385341137647628784e-01 4.900786653161048889e-02 5.773774906992912292e-02 -1.275150477886199951e-01 2.148302197456359863e-01 -1.652447879314422607e-01 4.437920451164245605e-02 1.973535716533660889e-01 -1.031752452254295349e-01 -3.190641477704048157e-02 1.484351158142089844e-01 1.789044588804244995e-01 -2.698243260383605957e-01 1.017318572849035263e-02 2.202147990465164185e-01 -7.041630148887634277e-02 -1.887010335922241211e-01 9.688713587820529938e-03 -2.690607011318206787e-01
-1.944115310907363892e-01 4.171370342373847961e-02 -1.426731348037719727e-01 2.026614546775817871e-01 5.394625663757324219e-02 -2.559615373611450195e-01 9.074869565665721893e-03 1.958216428756713867e-01 1.892336755990982056e-01 2.673378959298133850e-02 -3.023362457752227783e-01 2.104042619466781616e-01 1.763002388179302216e-02 -3.207017434760928154e-03 2.655353546142578125e-01 -6.955076754093170166e-02 -2.389321625232696533e-01 4.543482884764671326e-02 1.671529561281204224e-01 1.186270937323570251e-01 5.665791034698486328e-02 -2.478583157062530518e-02 7.200161367654800415e-02 1.592610925436019897e-01 -7.612377405166625977e-02 -1.200553700327873230e-01 1.478288918733596802e-01 4.091602861881256104e-01 3.740060031414031982e-01 1.335071921348571777e-01 -5.471066385507583618e-02 -1.964776068925857544e-01
-3.104888461530208588e-02 -3.432450890541076660e-01 -1.478616893291473389e-01 7.763919234275817871e-02 3.034986853599548340e-01 -2.193237990140914917e-01 -1.443774700164794922e-01 7.523141801357269287e-02 1.516318768262863159e-01 -2.833148278295993805e-02 2.074015438556671143e-01 -1.805585250258445740e-02 6.558251380920410156e-02 -3.408027067780494690e-02 -2.710381150245666504e-02 -1.644915044307708740e-01 -3.221412599086761475e-01 1.665909588336944580e-01 4.618594422936439514e-02 1.066774204373359680e-01 2.878299355506896973e-01 1.019846647977828979e-01 1.496833562850952148e-01 7.143174856901168823e-02 -3.024168498814105988e-02 -4.984104931354522705e-01 7.383278012275695801e-02 1.656910404562950134e-02 -1.751532852649688721e-01 -1.379680931568145752e-01 2.530534192919731140e-02 1.225358545780181885e-01
2.871097438037395477e-02 -2.625192105770111084e-01 -1.481813937425613403e-02 2.481282502412796021e-01 -2.877325378358364105e-02 -6.088893488049507141e-02 -1.916792094707489014e-01 1.600362360477447510e-01 1.247165203094482422e-01 8.095162361860275269e-02 -3.030262589454650879e-01 2.703393623232841492e-02 -3.051748573780059814e-01 2.917778305709362030e-02 -5.783472210168838501e-03 -6.849025189876556396e-02 -2.675433158874511719e-01 3.747699856758117676e-01 -9.611317515373229980e-02 1.216868758201599121e-01 2.587191462516784668e-01 -1.530938874930143356e-02 -3.011796474456787109e-01 -6.021889671683311462e-02 -3.498895466327667236e-02 -1.848404556512832642e-01 -2.814830839633941650e-01 1.332902014255523682e-01 1.421617269515991211e-01 1.161336898803710938e-01 -1.524642407894134521e-01 -3.604427725076675415e-02
-2.704737484455108643e-01 -3.356860876083374023e-01 -2.167642563581466675e-01 -9.359030425548553467e-02 2.428755760192871094e-01 -1.998431235551834106e-01 -1.517741084098815918e-01 2.496449053287506104e-01 -1.846912503242492676e-02 2.551838755607604980e-01 -4.059492796659469604e-02 2.352692335844039917e-01 -2.098693251609802246e-01 -2.047507613897323608e-01 -1.583130508661270142e-01 -3.261266648769378662e-02 -5.557047575712203979e-02 -8.406857028603553772e-03 1.234808266162872314e-01 2.626959681510925293e-01 1.528694182634353638e-01 -1.280082613229751587e-01 -1.434806883335113525e-01 -3.467797860503196716e-02 1.233366504311561584e-01 -2.504350244998931885e-01 2.266333550214767456e-01 -7.376041263341903687e-02 1.358462423086166382e-01 -1.078658849000930786e-01 4.724061489105224609e-02 -1.534968912601470947e-01
3.800737112760543823e-02 -3.980837166309356689e-01 -2.092301845550537109e-01 3.412094339728355408e-02 3.871526941657066345e-02 6.321030110120773315e-02 -5.319484695792198181e-02 2.528334259986877441e-01 -3.008409589529037476e-02 1.098656058311462402e-01 2.988434731960296631e-01 -1.280901581048965454e-01 1.358180772513151169e-02 4.859225824475288391e-02 -5.498487502336502075e-02 -3.551096320152282715e-01 -1.321476697921752930e-01 -1.135467365384101868e-01 -2.126991897821426392e-01 1.779643632471561432e-02 -2.602364169433712959e-03 -6.473657488822937012e-02 -3.022335097193717957e-02 2.686566114425659180e-01 -1.290057152509689331e-01 -9.360932745039463043e-03 -1.568424403667449951e-01 3.298638761043548584e-01 3.242903947830200195e-01 6.027478724718093872e-02 -4.067358374595642090e-02 -2.423640340566635132e-01
-1.573432534933090210e-01 -2.765127718448638916e-01 8.788066357374191284e-02 2.269474267959594727e-01 2.755664587020874023e-01 -1.631096154451370239e-01 -3.945372104644775391e-01 9.413473308086395264e-02 5.275731440633535385e-03 -1.126678064465522766e-01 1.902910880744457245e-02 1.729540526866912842e-01 -4.817195609211921692e-02 -1.508513092994689941e-01 -3.109550178050994873e-01 -1.546494569629430771e-02 -1.004649624228477478e-01 7.986713945865631104e-02 -2.786484956741333008e-01 -1.635420173406600952e-01 3.956065773963928223e-01 1.026259958744049072e-01 3.843600675463676453e-02 8.049946278333663940e-02 7.224629074335098267e-02 -2.225877642631530762e-01 -2.117166295647621155e-04 -9.734828025102615356e-02 7.063216716051101685e-02 1.928250044584274292e-01 -7.218093425035476685e-02 -2.828774508088827133e-03
-2.259050495922565460e-02 -1.386697441339492798e-01 8.869983255863189697e-02 2.077659666538238525e-01 5.344713106751441956e-02 -1.551235169172286987e-01 -2.011707425117492676e-02 8.522557094693183899e-03 -1.056053116917610168e-01 8.140201866626739502e-02 3.794794678688049316e-01 1.468319445848464966e-01 2.472053617238998413e-01 -2.509947419166564941e-01 1.033822298049926758e-01 8.057317882776260376e-02 -2.155389338731765747e-01 1.372024416923522949e-01 7.058773189783096313e-02 1.941137611865997314e-01 3.447840213775634766e-01 -1.841914653778076172e-01 6.518129259347915649e-03 7.217038422822952271e-02 1.214655414223670959e-01 -1.569048464298248291e-01 -3.834196329116821289e-01 1.329960972070693970e-01 2.121713384985923767e-02 1.636693477630615234e-01 -2.760671675205230713e-01 6.063456833362579346e-02
-9.022591263055801392e-02 -3.154641687870025635e-01 -2.182212024927139282e-01 -5.665727332234382629e-02 -2.877711877226829529e-02 -1.807659268379211426e-01 -2.981225848197937012e-01 -2.733641676604747772e-02 1.310437321662902832e-01 -3.344026207923889160e-02 2.766894996166229248e-01 1.418792158365249634e-01 2.065772563219070435e-02 -1.061198953539133072e-02 -1.606990098953247070e-01 -1.092348545789718628e-01 -8.813847601413726807e-02 1.131115183234214783e-01 4.562936723232269287e-02 1.380768865346908569e-01 2.515015900135040283e-01 -1.294054687023162842e-01 1.495800912380218506e-02 2.322860211133956909e-01 -3.210591375827789307e-01 -2.648437917232513428e-01 -3.020783960819244385e-01 2.475888282060623169e-01 -1.686048507690429688e-01 -1.817666143178939819e-01 -5.190899595618247986e-03 4.419823363423347473e-02
-1.661989279091358185e-02 -2.791915535926818848e-01 -2.615070343017578125e-02 1.339649856090545654e-01 -7.775517296977341175e-04 -1.598952561616897583e-01 -1.453371345996856689e-01 1.213867813348770142e-01 3.888404071331024170e-01 1.016993820667266846e-01 -2.177593111991882324e-01 2.176160067319869995e-01 -1.296496540307998657e-01 5.702101066708564758e-02 -1.917005181312561035e-01 -1.799168586730957031e-01 -1.731321029365062714e-02 2.264886498451232910e-01 -1.349132061004638672e-01 6.436782330274581909e-02 3.586989343166351318e-01 -7.566032558679580688e-02 -1.685720384120941162e-01 2.576972916722297668e-02 -1.863817572593688965e-01 -1.739063300192356110e-02 -3.241461813449859619e-01 2.616983354091644287e-01 5.389227345585823059e-02 -5.140996724367141724e-02 2.007393836975097656e-01 6.612702459096908569e-02
-1.475859433412551880e-01 -4.259644746780395508e-01 2.735177800059318542e-02 1.072938814759254456e-01 -2.101863473653793335e-01 -2.173338830471038818e-01 -3.988439738750457764e-01 1.762950271368026733e-01 1.532574594020843506e-01 2.882410287857055664e-01 -6.241031736135482788e-02 4.106841608881950378e-02 1.086116880178451538e-01 3.524487465620040894e-02 -1.689064800739288330e-01 -1.460506021976470947e-01 -4.592995718121528625e-02 6.202070787549018860e-02 2.673543244600296021e-02 4.319262504577636719e-02 3.108401000499725342e-01 -1.244964078068733215e-01 5.581191182136535645e-02 -8.515235036611557007e-02 -2.833512425422668457e-01 1.157310977578163147e-02 -1.092507615685462952e-01 3.029574155807495117e-01 8.693286031484603882e-02 8.203753270208835602e-03 7.141014188528060913e-02 2.120291581377387047e-03
-3.121248781681060791e-01 -4.153991937637329102e-01 -1.175988838076591492e-01 1.790216267108917236e-01 1.534056961536407471e-01 1.489651054143905640e-01 -1.098975911736488342e-01 -9.319317340850830078e-02 -8.348897844552993774e-02 -1.631070822477340698e-01 8.762622624635696411e-02 -1.817338019609451294e-01 2.313275337219238281e-01 -4.235183075070381165e-02 -3.373423963785171509e-02 -2.119389623403549194e-01 -9.922812879085540771e-02 1.061329245567321777e-01 8.157303184270858765e-02 -1.308714300394058228e-01 1.323397308588027954e-01 -1.275466829538345337e-01 -2.798537313938140869e-01 -2.150584757328033447e-02 1.564700454473495483e-01 -1.936506479978561401e-01 -1.983985118567943573e-02 2.418605387210845947e-01 2.280603498220443726e-01 1.687360554933547974e-01 -1.051646992564201355e-01 2.685960829257965088e-01
-1.740638911724090576e-01 -2.555036544799804688e-01 6.251670420169830322e-03 7.179116457700729370e-02 -1.497537493705749512e-01 -3.574625030159950256e-02 -8.805506676435470581e-02 7.299805060029029846e-03 1.326489895582199097e-01 2.064900659024715424e-02 -3.704396262764930725e-02 2.323485910892486572e-01 1.432873010635375977e-01 1.747054159641265869e-01 1.677101552486419678e-01 4.669067636132240295e-02 -1.247553899884223938e-02 2.749151587486267090e-01 3.170697018504142761e-02 3.369812071323394775e-01 1.689434498548507690e-01 2.459707856178283691e-02 -6.541155278682708740e-02 -1.527274399995803833e-01 -7.804701477289199829e-02 -3.614252507686614990e-01 -1.983833611011505127e-01 3.653582334518432617e-01 3.677271604537963867e-01 1.336957328021526337e-02 -6.942455470561981201e-02 -1.270613670349121094e-01
-3.975172936916351318e-01 -2.384264618158340454e-01 -1.762970685958862305e-01 1.387006938457489014e-01 -4.082295298576354980e-02 4.107751697301864624e-02 1.942041814327239990e-01 2.475223243236541748e-01 1.255351752042770386e-01 -2.932383120059967041e-01 2.099313214421272278e-02 -2.615041472017765045e-02 2.084628790616989136e-01 -1.769419014453887939e-01 5.149871483445167542e-02 -6.694061309099197388e-02 -2.791487425565719604e-02 1.259409785270690918e-01 1.759356707334518433e-01 3.407769203186035156e-01 2.531647384166717529e-01 -5.551654100418090820e-02 4.343404248356819153e-02 -1.549576073884963989e-01 -5.547172203660011292e-02 -9.980761259794235229e-02 -3.348718583583831787e-02 2.094280570745468140e-01 4.901094734668731689e-02 2.809309400618076324e-02 -2.457466274499893188e-01 -2.632657885551452637e-01
-3.127860426902770996e-01 -2.050229758024215698e-01 -1.565166860818862915e-01 -1.269853711128234863e-01 3.301066160202026367e-01 -2.799957692623138428e-01 -1.010544449090957642e-01 1.065376251935958862e-01 1.590399146080017090e-01 2.062059193849563599e-01 8.711775392293930054e-02 1.763281375169754028e-01 -1.926552057266235352e-01 -2.168554216623306274e-01 -1.169822067022323608e-01 -1.563838124275207520e-01 -3.153325989842414856e-02 2.379994541406631470e-01 5.284219235181808472e-02 3.300371812656521797e-03 2.536269426345825195e-01 -3.008799627423286438e-02 -1.444007307291030884e-01 -6.200740858912467957e-02 -8.784390985965728760e-02 -3.458466529846191406e-01 1.855946928262710571e-01 2.310915291309356689e-01 8.606694638729095459e-02 5.959736183285713196e-03 8.455101400613784790e-02 -4.076666012406349182e-02
-1.647635102272033691e-01 -1.384743452072143555e-01 2.605498395860195160e-02 1.993666887283325195e-01 2.474551647901535034e-01 1.565757766366004944e-02 2.799426205456256866e-02 4.599090814590454102e-01 3.806592896580696106e-02 -6.547126173973083496e-02 -1.435489207506179810e-01 9.038528800010681152e-02 2.627772986888885498e-01 4.164839535951614380e-02 6.395859271287918091e-02 3.556239232420921326e-02 -2.500183694064617157e-02 -8.122815936803817749e-02 4.687009751796722412e-02 3.186375275254249573e-02 1.325564831495285034e-01 -1.953880041837692261e-01 1.634486317634582520e-01 -9.757897257804870605e-02 1.123937517404556274e-01 -1.635305732488632202e-01 -5.657743662595748901e-02 1.424412131309509277e-01 3.695822656154632568e-01 2.345887273550033569e-01 -3.622079491615295410e-01 -2.017844766378402710e-01
1.177126467227935791e-01 -1.776665300130844116e-01 -8.471014350652694702e-02 -2.369218617677688599e-01 3.101413547992706299e-01 -3.434715270996093750e-01 -1.346637457609176636e-01 8.653771877288818359e-02 8.203101158142089844e-02 1.055138632655143738e-01 -3.014355665072798729e-03 9.979143738746643066e-02 2.690227329730987549e-01 -7.266467809677124023e-02 -6.468276493251323700e-03 7.466350495815277100e-02 1.760274618864059448e-01 5.961609538644552231e-03 -2.693664133548736572e-01 3.254488706588745117e-01 1.624127626419067383e-01 9.583382308483123779e-02 7.381808757781982422e-02 1.904192194342613220e-02 -2.089146077632904053e-01 -1.759486049413681030e-01 1.220158208161592484e-02 2.310059964656829834e-01 2.155918627977371216e-01 3.352424800395965576e-01 -4.982514306902885437e-02 7.182622328400611877e-03
-2.409691661596298218e-01 -4.989708065986633301e-01 -1.048757508397102356e-02 -9.527517110109329224e-02 1.267943810671567917e-02 -2.001060247421264648e-01 3.618321940302848816e-02 4.630240797996520996e-02 1.356733441352844238e-01 -1.921547651290893555e-01 1.669030785560607910e-01 -7.364720851182937622e-02 -2.188867889344692230e-02 9.106069803237915039e-02 -1.231724303215742111e-02 -3.187338411808013916e-01 -6.085451319813728333e-02 -1.249306928366422653e-02 -3.697667717933654785e-01 1.022070795297622681e-01 1.120380386710166931e-01 -6.678988039493560791e-02 -9.877336211502552032e-03 -6.907048076391220093e-02 -2.289856597781181335e-02 -4.841601476073265076e-02 -3.104205727577209473e-01 1.208351552486419678e-01 8.430058509111404419e-02 9.021391160786151886e-03 3.114340305328369141e-01 2.237600237131118774e-01
-1.662293076515197754e-01 -1.337939798831939697e-01 -1.659963726997375488e-01 -8.360584825277328491e-02 1.260010600090026855e-01 -1.268184632062911987e-01 -3.474769592285156250e-01 1.421386599540710449e-01 -4.010969027876853943e-02 3.061758913099765778e-02 -1.150070205330848694e-01 -1.091404631733894348e-02 1.091653630137443542e-01 -1.631620973348617554e-01 -4.571903347969055176e-01 9.776642546057701111e-03 -2.248103618621826172e-01 4.355384409427642822e-02 -3.418348357081413269e-02 2.096721231937408447e-01 2.735767960548400879e-01 -1.854175627231597900e-01 5.576850473880767822e-02 3.146575391292572021e-01 1.320822685956954956e-01 5.728050321340560913e-02 -1.564150303602218628e-01 2.208204194903373718e-02 2.278068363666534424e-01 1.344965100288391113e-01 7.932616770267486572e-02 2.293490618467330933e-01
1.206208765506744385e-01 -4.604079425334930420e-01 -1.224753484129905701e-01 -2.736806869506835938e-02 3.607219457626342773e-02 -4.867977648973464966e-02 -2.667720615863800049e-01 6.258366256952285767e-02 2.945115864276885986e-01 2.811219729483127594e-02 1.308253407478332520e-01 7.554539293050765991e-02 1.878613531589508057e-01 1.748796552419662476e-01 -1.426083147525787354e-01 1.102961674332618713e-01 -1.582573056221008301e-01 2.466090023517608643e-01 1.555077880620956421e-01 2.207801043987274170e-01 6.620083749294281006e-02 -1.478314250707626343e-01 9.396426379680633545e-02 -3.354401290416717529e-01 1.854484379291534424e-01 -1.529724746942520142e-01 -1.654887944459915161e-01 5.131370201706886292e-02 1.903839111328125000e-01 -4.496012988965958357e-04 -1.784345209598541260e-01 -8.929608017206192017e-02
-1.540540605783462524e-01 -2.149352878332138062e-01 6.143857259303331375e-03 -1.427261997014284134e-02 -7.860211282968521118e-02 -6.335933506488800049e-02 8.568961173295974731e-03 1.669034734368324280e-02 4.327623844146728516e-01 8.050531893968582153e-02 2.511494606733322144e-02 1.434461772441864014e-01 2.621448934078216553e-01 2.046840786933898926e-01 3.259710501879453659e-03 -5.734907090663909912e-02 9.722922113724052906e-04 2.283377945423126221e-01 7.067453116178512573e-02 3.969591259956359863e-01 3.424596786499023438e-01 9.746359288692474365e-02 -1.234642192721366882e-01 4.434375837445259094e-02 6.820800900459289551e-02 -3.124836981296539307e-01 -1.243320032954216003e-01 2.016100436449050903e-01 2.253030687570571899e-01 9.228301793336868286e-02 7.203289866447448730e-02 -9.396401047706604004e-02
-7.179823517799377441e-02 -4.763484895229339600e-01 1.310760155320167542e-02 -1.288266330957412720e-01 4.925265163183212280e-02 3.849732875823974609e-02 -3.413645029067993164e-01 5.821295455098152161e-02 2.895827218890190125e-02 -1.461422741413116455e-01 1.293356567621231079e-01 3.119679391384124756e-01 5.927990004420280457e-02 -1.863341629505157471e-01 -1.218124330043792725e-01 -3.309448063373565674e-01 8.134216815233230591e-02 5.197522416710853577e-02 2.647166140377521515e-02 -9.485203772783279419e-02 2.511901557445526123e-01 -1.072146520018577576e-01 -1.963534355163574219e-01 -3.533822949975728989e-03 9.620605409145355225e-02 2.923200139775872231e-03 -3.027743697166442871e-01 1.876628547906875610e-01 1.616659760475158691e-01 -1.066202074289321899e-01 1.457671523094177246e-01 3.765177726745605469e-02
4.121157899498939514e-02 -1.040134429931640625e-01 5.353302508592605591e-02 2.266200035810470581e-01 2.651733756065368652e-01 -7.683211565017700195e-02 -2.390126734972000122e-01 1.736181527376174927e-01 -5.503933504223823547e-02 3.043683059513568878e-02 1.930131763219833374e-01 1.564985662698745728e-01 3.211697041988372803e-01 -1.028107702732086182e-01 1.342245936393737793e-01 6.736791133880615234e-02 -3.140269517898559570e-01 2.593370079994201660e-01 2.270440310239791870e-01 2.461846619844436646e-01 2.322426289319992065e-01 -8.997105807065963745e-02 -6.054994463920593262e-02 1.529478877782821655e-01 1.053033769130706787e-01 -2.390567678958177567e-03 -3.143856227397918701e-01 1.605150550603866577e-01 3.288730978965759277e-02 9.464456140995025635e-02 -1.862126588821411133e-01 1.423596441745758057e-01
-1.528029143810272217e-01 -2.752562463283538818e-01 -1.462383121252059937e-01 2.203273475170135498e-01 -5.645440891385078430e-03 -1.353272423148155212e-02 -3.504685759544372559e-01 1.322943568229675293e-01 9.740193933248519897e-02 8.426061272621154785e-02 -3.008830547332763672e-01 1.665315926074981689e-01 -1.579518318176269531e-01 -2.475910484790802002e-01 1.851461380720138550e-01 -9.912189841270446777e-02 -2.500117719173431396e-01 1.880383938550949097e-01 -1.505623012781143188e-01 1.977127743884921074e-03 2.299202680587768555e-01 -6.508169323205947876e-02 -3.303999304771423340e-01 -2.922591194510459900e-02 -1.445928961038589478e-01 -3.288443759083747864e-02 -2.060210332274436951e-02 -3.912503644824028015e-02 2.178611904382705688e-01 1.708724796772003174e-01 -1.511630117893218994e-01 -1.187278330326080322e-01
1.442544311285018921e-01 -2.576729357242584229e-01 6.248935312032699585e-02 -1.012541279196739197e-01 3.715238273143768311e-01 -8.194403350353240967e-02 -1.397527307271957397e-01 -8.183779567480087280e-02 1.481861770153045654e-01 6.229692324995994568e-02 1.366870552301406860e-01 2.362838387489318848e-01 -6.093605421483516693e-03 2.240412682294845581e-02 -1.660955995321273804e-01 5.375561118125915527e-02 -2.786540687084197998e-01 5.489697307348251343e-02 -4.012415409088134766e-01 -1.259060353040695190e-01 2.557156980037689209e-01 -1.596131175756454468e-01 -2.919162064790725708e-02 7.874182611703872681e-02 1.919020339846611023e-02 -2.389588803052902222e-01 -2.542046457529067993e-02 1.881711781024932861e-01 1.406698673963546753e-01 1.553082466125488281e-01 -2.317119091749191284e-01 -2.230328172445297241e-01
-3.563516736030578613e-01 -1.038944255560636520e-02 -1.607161164283752441e-01 6.081252917647361755e-02 1.313001066446304321e-01 -2.418524622917175293e-01 -9.026804007589817047e-03 7.322975248098373413e-02 -6.328457593917846680e-02 -8.282775431871414185e-02 -4.775953665375709534e-02 1.602141708135604858e-01 7.802280038595199585e-02 9.173396974802017212e-02 1.779715716838836670e-01 -8.615344017744064331e-02 1.142119523137807846e-02 -2.563724666833877563e-02 -1.545531582087278366e-02 2.637534141540527344e-01 1.514030694961547852e-01 -1.722230464220046997e-01 6.434674561023712158e-02 3.198971599340438843e-02 -6.916143000125885010e-02 -3.305903971195220947e-01 2.374312579631805420e-01 2.104620039463043213e-01 3.820942938327789307e-01 2.658000588417053223e-01 -2.371697723865509033e-01 -2.319723665714263916e-01
5.270469561219215393e-02 -3.049743175506591797e-01 9.118686616420745850e-02 -8.012438565492630005e-02 1.431220471858978271e-01 -1.870648711919784546e-01 -1.903532445430755615e-01 1.549355536699295044e-01 -1.461200974881649017e-02 -2.575112320482730865e-02 1.268825829029083252e-01 1.909098476171493530e-01 4.828393459320068359e-02 -3.472942858934402466e-02 1.869418099522590637e-02 -4.380491003394126892e-02 1.330658048391342163e-01 1.452188659459352493e-02 -3.721164762973785400e-01 -6.421419233083724976e-02 2.574757933616638184e-01 -1.517454087734222412e-01 -1.379131525754928589e-01 9.545926935970783234e-03 4.012835919857025146e-01 -3.516221344470977783e-01 -6.092029809951782227e-02 3.133042752742767334e-01 -8.622300811111927032e-03 1.283784359693527222e-01 7.529226690530776978e-02 -1.919064074754714966e-01
-2.338284254074096680e-01 -2.352508753538131714e-01 -1.677707880735397339e-01 7.975718379020690918e-02 3.104422390460968018e-01 -2.124520391225814819e-01 -1.785816252231597900e-01 -2.932010916993021965e-03 1.468008607625961304e-01 -4.508664608001708984e-01 -8.095166832208633423e-02 1.124202087521553040e-01 8.131156861782073975e-02 -2.669053077697753906e-01 -2.073036730289459229e-01 -1.594074815511703491e-01 -3.342554718255996704e-02 3.212586045265197754e-02 -7.511064410209655762e-02 1.582209318876266479e-01 -1.071521416306495667e-01 -1.517196148633956909e-01 -1.676357984542846680e-01 2.263903319835662842e-01 8.921714872121810913e-02 -1.536441147327423096e-01 -1.116763204336166382e-01 2.211243212223052979e-01 9.829446673393249512e-02 -4.042893648147583008e-03 -1.872888952493667603e-01 -8.623192459344863892e-02
-2.528486251831054688e-01 -3.905194699764251709e-01 -1.348802596330642700e-01 7.215408980846405029e-02 3.336700424551963806e-02 1.950338929891586304e-01 2.601110748946666718e-02 1.651646047830581665e-01 -9.965194761753082275e-02 1.929019838571548462e-01 3.763050585985183716e-02 1.403548121452331543e-01 -3.092141449451446533e-02 -3.707594871520996094e-01 -2.664540708065032959e-01 -9.595620632171630859e-02 -2.017372548580169678e-01 8.784084022045135498e-02 -7.275690883398056030e-02 1.724264323711395264e-01 1.704183220863342285e-01 -2.296214848756790161e-01 -4.164616577327251434e-03 -1.580236405134201050e-01 1.815110072493553162e-02 -9.093826264142990112e-02 -2.902830243110656738e-01 3.083876967430114746e-01 -1.802338473498821259e-02 -1.271626055240631104e-01 6.090788170695304871e-02 -8.835972100496292114e-02
5.659576505422592163e-02 -2.393120676279067993e-01 -2.462973445653915405e-01 1.911524832248687744e-01 -9.119085222482681274e-02 -2.291112244129180908e-01 -1.706083416938781738e-01 6.175379827618598938e-02 6.871805340051651001e-02 6.302538514137268066e-02 2.065201699733734131e-01 1.644036024808883667e-01 1.913921535015106201e-01 1.561683714389801025e-01 -5.352328345179557800e-02 -1.562553197145462036e-01 -2.136656790971755981e-01 1.783265918493270874e-01 7.830423861742019653e-02 1.414826810359954834e-01 3.009497225284576416e-01 7.412543892860412598e-02 1.275957673788070679e-01 7.767070084810256958e-02 1.822609803639352322e-03 -4.983149766921997070e-01 -1.917827427387237549e-01 -4.012431018054485321e-03 -1.888624578714370728e-01 -1.645830273628234863e-01 -8.323717862367630005e-02 -7.168667763471603394e-02
-2.943437099456787109e-01 -2.632464282214641571e-02 -3.536147773265838623e-01 2.170734703540802002e-01 1.559977084398269653e-01 -2.916975021362304688e-01 -1.564607322216033936e-01 2.599387168884277344e-01 3.783500567078590393e-02 -1.480574458837509155e-01 1.557378321886062622e-01 -1.077725365757942200e-01 -2.386962324380874634e-01 1.019205823540687561e-01 -3.018209040164947510e-01 5.565575137734413147e-02 -2.877832949161529541e-01 2.915338277816772461e-01 -7.815982401371002197e-02 9.484983980655670166e-02 1.819669455289840698e-02 -7.804633677005767822e-02 -7.580467313528060913e-02 -1.775034703314304352e-02 -5.071687698364257812e-02 -5.541212484240531921e-02 -2.511215582489967346e-02 3.098224997520446777e-01 -2.841115370392799377e-02 1.006587781012058258e-02 -1.050757616758346558e-01 -9.296095371246337891e-02
-2.416374534368515015e-01 -1.356458663940429688e-01 -7.637549191713333130e-02 1.205573529005050659e-01 8.337437361478805542e-02 -2.524490654468536377e-01 3.788045048713684082e-02 6.382704526185989380e-02 3.104536533355712891e-01 8.701990544795989990e-02 2.253628335893154144e-02 1.859218329191207886e-01 2.779000699520111084e-01 9.326474368572235107e-02 1.097513083368539810e-02 -1.839382387697696686e-02 5.842921137809753418e-02 1.476846486330032349e-01 2.492369338870048523e-02 1.290595438331365585e-02 2.140338718891143799e-01 6.762073934078216553e-02 -3.435143828392028809e-02 2.772273719310760498e-01 1.662615127861499786e-02 -1.293527185916900635e-01 -9.137594699859619141e-02 5.300034880638122559e-01 -7.732397317886352539e-02 6.314377300441265106e-03 -2.585516870021820068e-01 2.601518630981445312e-01
-2.544158697128295898e-01 -1.301811784505844116e-01 -2.214503847062587738e-02 -9.648557007312774658e-02 1.626520305871963501e-01 -1.070105135440826416e-01 -1.556492596864700317e-01 3.021550476551055908e-01 9.813831001520156860e-02 1.593464165925979614e-01 -3.199643641710281372e-02 2.817670106887817383e-01 -1.520196646451950073e-01 -2.949571311473846436e-01 8.850948512554168701e-02 -1.561339795589447021e-01 2.422076761722564697e-01 1.751538515090942383e-01 1.592011302709579468e-01 1.491111218929290771e-01 3.324103057384490967e-01 -2.677451074123382568e-01 2.301591187715530396e-01 1.117583811283111572e-01 6.359108537435531616e-02 -6.489183753728866577e-02 -1.147522479295730591e-01 2.065229713916778564e-01 1.404538750648498535e-01 -4.618049412965774536e-02 -1.438458710908889771e-01 7.834455370903015137e-02
-4.225940406322479248e-01 -2.847183644771575928e-01 -2.778090536594390869e-01 1.401043832302093506e-01 1.313859522342681885e-01 7.181122433394193649e-03 -1.013955622911453247e-01 -6.326030194759368896e-02 -6.511337310075759888e-02 -1.777819097042083740e-01 1.825974434614181519e-01 3.654888272285461426e-02 1.207002699375152588e-01 -5.402708053588867188e-02 2.165823802351951599e-02 -4.197033643722534180e-01 -1.112206354737281799e-01 1.572272777557373047e-01 2.167141996324062347e-02 -1.782869249582290649e-01 2.220885902643203735e-01 2.933545596897602081e-02 7.794698327779769897e-02 -4.855727776885032654e-02 1.182792335748672485e-02 -1.856771558523178101e-01 -1.306691318750381470e-01 1.385074257850646973e-01 1.263203918933868408e-01 -1.504579782485961914e-01 -2.507910132408142090e-01 2.167611271142959595e-01
-1.052245274186134338e-01 -2.739281952381134033e-01 4.244756698608398438e-02 -6.425967905670404434e-03 9.589064866304397583e-02 -7.701664417982101440e-02 -7.024040818214416504e-02 1.207095831632614136e-01 1.447184830904006958e-01 -1.372484862804412842e-01 5.255682021379470825e-02 3.565832674503326416e-01 9.311823546886444092e-02 2.013816982507705688e-01 6.981303158681839705e-06 -1.206378117203712463e-01 -3.615127503871917725e-02 1.531032174825668335e-01 6.301104277372360229e-02 5.622928217053413391e-02 2.429730594158172607e-01 -2.335671335458755493e-01 -4.612077772617340088e-01 -3.472325801849365234e-01 8.515436202287673950e-02 1.383053362369537354e-01 1.045074909925460815e-01 2.982157170772552490e-01 1.681129187345504761e-01 -3.121732175350189209e-02 -3.921720758080482483e-02 9.045810252428054810e-02
-9.601939469575881958e-02 -1.894508898258209229e-01 -2.132032066583633423e-01 1.870957016944885254e-02 1.155780255794525146e-01 -8.253709971904754639e-02 -4.830431938171386719e-02 1.480292081832885742e-01 -1.222106218338012695e-01 -9.094323217868804932e-02 7.527952641248703003e-02 1.280521452426910400e-01 2.302072793245315552e-01 9.604559093713760376e-02 1.351444423198699951e-01 1.390217989683151245e-01 -8.692061901092529297e-02 -3.827325999736785889e-02 -4.340122267603874207e-02 4.156785011291503906e-01 2.184128612279891968e-01 1.661718077957630157e-02 6.757749617099761963e-02 -9.143466502428054810e-02 -7.734897732734680176e-02 -3.304339051246643066e-01 1.296518743038177490e-01 3.647506982088088989e-02 2.425337433815002441e-01 3.249826729297637939e-01 -2.122195363044738770e-01 -3.635960817337036133e-01
8.841945976018905640e-02 -3.863486945629119873e-01 -2.906402945518493652e-01 -8.955613523721694946e-02 -3.786469250917434692e-02 3.453131765127182007e-02 -3.698036372661590576e-01 -2.764429897069931030e-03 3.536542057991027832e-01 3.517683595418930054e-03 -9.806723892688751221e-02 1.168456822633743286e-01 1.731963083148002625e-02 8.085744082927703857e-02 -1.884756535291671753e-01 -9.669114835560321808e-03 -1.050665080547332764e-01 4.224643483757972717e-02 1.809062808752059937e-01 2.394412904977798462e-01 8.676157146692276001e-02 4.494711384177207947e-02 1.820936612784862518e-02 -5.077370256185531616e-02 2.539261877536773682e-01 -7.781577110290527344e-02 -1.670551896095275879e-01 2.398596853017807007e-01 3.372510373592376709e-01 1.226068194955587387e-02 -1.745298504829406738e-01 6.756119430065155029e-02
-1.619026511907577515e-01 -3.579299747943878174e-01 -4.474194347858428955e-02 -1.574579179286956787e-01 1.359828561544418335e-02 -2.436300739645957947e-02 6.795445084571838379e-02 5.766237154603004456e-02 -9.875378012657165527e-02 2.374121453613042831e-03 1.765491515398025513e-01 -1.408250033855438232e-01 -1.942211538553237915e-01 -1.792601346969604492e-01 -8.198898285627365112e-02 -6.599620729684829712e-02 -1.351695954799652100e-01 2.240705862641334534e-02 -1.840753555297851562e-01 -1.027263235300779343e-02 3.082500398159027100e-01 1.096519455313682556e-01 2.041442133486270905e-02 1.281343102455139160e-01 -2.525582611560821533e-01 1.593604832887649536e-01 -4.157651662826538086e-01 2.594330012798309326e-01 2.486471682786941528e-01 2.526223957538604736e-01 -5.331633239984512329e-02 -1.843700408935546875e-01
-3.372922539710998535e-01 -6.455117464065551758e-02 -2.773796916007995605e-01 1.863769143819808960e-01 1.300632804632186890e-01 -2.643229365348815918e-01 -3.761572018265724182e-02 2.510799169540405273e-01 -4.842344671487808228e-02 -1.522716134786605835e-01 -2.229894846677780151e-01 6.232599541544914246e-02 2.732770740985870361e-01 7.491549849510192871e-02 1.249232068657875061e-01 5.536599084734916687e-02 -6.755330413579940796e-02 -1.108120009303092957e-01 7.326111942529678345e-02 2.133134454488754272e-01 2.177073210477828979e-01 -1.633048951625823975e-01 -3.175646439194679260e-02 1.540749520063400269e-01 -3.242163732647895813e-02 -8.410558849573135376e-02 1.036059558391571045e-01 6.693746894598007202e-02 1.769133955240249634e-01 3.327794075012207031e-01 -3.761389106512069702e-02 -3.282191157341003418e-01
-1.565528064966201782e-01 -1.534841656684875488e-01 -1.820210665464401245e-01 2.775399386882781982e-01 1.373014748096466064e-01 -2.590804100036621094e-01 -1.298233307898044586e-02 -3.595436364412307739e-02 3.210651874542236328e-01 -1.197847127914428711e-01 2.218600958585739136e-01 1.982754319906234741e-01 -3.738525509834289551e-02 6.498476862907409668e-02 -1.461264640092849731e-01 -8.566421270370483398e-02 -2.660941779613494873e-01 2.076537758111953735e-01 3.224049881100654602e-02 9.202204644680023193e-02 1.746805608272552490e-01 -1.377858221530914307e-02 -3.397588729858398438e-01 -2.723928093910217285e-01 -2.559725046157836914e-01 -2.563500702381134033e-01 -1.619758643209934235e-02 -1.651283167302608490e-02 1.026138886809349060e-01 7.762409001588821411e-02 2.983811311423778534e-02 -1.451598554849624634e-01
-1.173654757440090179e-02 -3.587760627269744873e-01 -1.294252574443817139e-01 6.104396283626556396e-02 1.653009466826915741e-02 -2.468054294586181641e-01 2.072217762470245361e-01 2.053766548633575439e-01 -2.537689805030822754e-01 1.302776187658309937e-01 1.266019642353057861e-01 1.467082500457763672e-01 4.409152269363403320e-02 9.862565435469150543e-03 -2.824106812477111816e-01 -3.679800406098365784e-02 -1.417451649904251099e-01 1.983329057693481445e-01 2.340956926345825195e-01 1.414793133735656738e-01 3.622121810913085938e-01 -2.427416443824768066e-01 8.865256607532501221e-02 1.259748637676239014e-01 2.147535979747772217e-01 1.221283748745918274e-01 -3.172737360000610352e-02 1.469878596253693104e-03 1.629294902086257935e-01 1.409135758876800537e-01 -1.156574189662933350e-01 1.799085140228271484e-01
-2.233026325702667236e-01 -4.092221856117248535e-01 -1.580892950296401978e-01 -1.088505685329437256e-01 1.867312192916870117e-02 -2.276154011487960815e-01 -5.492217373102903366e-03 6.108951196074485779e-02 9.788668900728225708e-02 3.614699840545654297e-02 1.550268381834030151e-01 -5.865788459777832031e-02 -1.509951055049896240e-01 7.531354669481515884e-03 -8.235896006226539612e-03 -2.122574746608734131e-01 -2.674565017223358154e-01 -1.632642894983291626e-01 -2.074003070592880249e-01 -2.258331328630447388e-02 1.967521756887435913e-01 9.333161264657974243e-02 1.223086938261985779e-02 8.357762545347213745e-02 -3.576075136661529541e-01 7.748939096927642822e-02 -3.161292672157287598e-01 2.091779112815856934e-01 1.864247918128967285e-01 2.597548961639404297e-01 1.470093801617622375e-02 -8.531861752271652222e-02
-1.553499139845371246e-02 -2.976792454719543457e-01 -2.948788180947303772e-02 2.589259482920169830e-02 9.403026103973388672e-02 -3.174371123313903809e-01 -1.828234493732452393e-01 -1.207971200346946716e-01 7.730358093976974487e-02 -2.057897299528121948e-01 1.733625978231430054e-01 -2.618690133094787598e-01 2.328480482101440430e-01 5.141672864556312561e-02 -1.235361769795417786e-01 -3.733161389827728271e-01 2.768594585359096527e-02 1.410055011510848999e-01 2.765415422618389130e-02 -8.893453329801559448e-02 2.543673813343048096e-01 -1.022866219282150269e-01 2.425274103879928589e-01 5.615343526005744934e-02 1.104640811681747437e-01 -8.856476098299026489e-02 -3.002514364197850227e-03 2.260837256908416748e-01 3.065712749958038330e-01 5.619924888014793396e-02 -1.092570498585700989e-01 2.163945138454437256e-01
-1.618318259716033936e-01 -3.928839266300201416e-01 1.638002097606658936e-01 1.976647078990936279e-01 2.972907125949859619e-01 -1.566035747528076172e-01 -3.735952079296112061e-01 2.618506364524364471e-02 1.537910662591457367e-02 -9.632673114538192749e-02 1.101277172565460205e-01 1.406788676977157593e-01 5.475457757711410522e-02 -6.239649374037981033e-03 -3.179250657558441162e-01 -2.199573628604412079e-02 -1.263873279094696045e-01 2.224454879760742188e-01 -1.267473697662353516e-01 -1.324540190398693085e-02 2.687319517135620117e-01 1.407296657562255859e-01 1.579555571079254150e-01 8.953671157360076904e-02 1.745058596134185791e-01 -8.242069184780120850e-02 -3.049835562705993652e-02 -2.581077814102172852e-02 -9.196199476718902588e-02 2.512552440166473389e-01 -1.183114051818847656e-01 1.524593830108642578e-01
-1.667821854352951050e-01 -6.396500468254089355e-01 -4.287645965814590454e-02 4.571083560585975647e-02 1.693289428949356079e-01 -7.634048908948898315e-02 -2.900601625442504883e-01 -9.517780691385269165e-02 -5.764428526163101196e-02 -2.668696083128452301e-02 -1.035066097974777222e-01 8.712899684906005859e-02 2.353122234344482422e-01 -9.398250281810760498e-02 2.917918143793940544e-03 -9.595655649900436401e-02 -1.945677101612091064e-01 7.107851561158895493e-03 -8.478227071464061737e-03 9.342569857835769653e-02 -8.305668085813522339e-02 -3.400912508368492126e-02 4.247396066784858704e-02 1.358728855848312378e-01 -9.502562135457992554e-02 -1.033273488283157349e-01 -2.084945142269134521e-01 8.082862943410873413e-03 -7.366685569286346436e-02 2.557088434696197510e-01 -1.251804530620574951e-01 3.330097496509552002e-01
-2.728976905345916748e-01 -3.613669574260711670e-01 -8.362831175327301025e-02 9.539170190691947937e-03 8.695190399885177612e-02 -2.307076752185821533e-02 -2.296590805053710938e-01 2.682211399078369141e-01 -4.015792161226272583e-02 8.321294933557510376e-02 -1.841359585523605347e-01 -1.902385801076889038e-02 1.209301128983497620e-01 -3.361105024814605713e-01 -1.896238774061203003e-01 1.079085692763328552e-01 2.222767286002635956e-02 3.676429390907287598e-01 -1.575719416141510010e-01 1.092817187309265137e-01 1.445525288581848145e-01 -6.278772652149200439e-02 -1.418966352939605713e-01 8.241811394691467285e-02 3.597126156091690063e-02 -5.530319735407829285e-02 1.523808091878890991e-01 2.857354283332824707e-01 -4.937672242522239685e-02 -8.446128666400909424e-02 -2.646231949329376221e-01 -1.551462262868881226e-01
4.253436625003814697e-02 -4.104063510894775391e-01 -2.086651772260665894e-01 5.962784960865974426e-02 -2.816993929445743561e-02 -1.432030200958251953e-01 -3.344235420227050781e-01 5.767525359988212585e-02 2.371668219566345215e-01 1.182080209255218506e-01 1.052495762705802917e-01 1.733346283435821533e-01 -2.439148351550102234e-02 2.359519302845001221e-01 -8.805330842733383179e-02 -4.016736894845962524e-02 -2.559344768524169922e-01 6.809630244970321655e-02 1.523323804140090942e-01 4.388639330863952637e-01 6.597685068845748901e-02 9.557598084211349487e-02 1.352260410785675049e-01 -1.634500920772552490e-01 7.902994751930236816e-02 -1.999967098236083984e-01 -3.881295770406723022e-02 2.082273811101913452e-01 4.062927886843681335e-02 8.860592730343341827e-03 -1.721853017807006836e-01 4.789124429225921631e-02
-3.444896340370178223e-01 -7.346548140048980713e-02 -1.206644773483276367e-01 2.331268973648548126e-02 4.002998173236846924e-01 -1.690524369478225708e-01 -5.924697220325469971e-02 2.920042276382446289e-01 1.520223319530487061e-01 3.457826003432273865e-02 2.046641893684864044e-02 1.077955588698387146e-01 1.775480806827545166e-01 2.272370010614395142e-01 -5.560924112796783447e-02 1.340376771986484528e-02 -6.108384113758802414e-03 -5.628717318177223206e-02 -2.052854299545288086e-01 1.085778176784515381e-01 1.673509925603866577e-01 1.198904737830162048e-01 1.325601786375045776e-01 -4.126265645027160645e-02 9.175539016723632812e-03 -7.823434472084045410e-02 1.679236739873886108e-01 1.193899959325790405e-01 3.157530426979064941e-01 9.276691824197769165e-02 -3.516577482223510742e-01 -2.470547109842300415e-01
-3.461293280124664307e-01 -1.375028491020202637e-01 1.510227564722299576e-02 2.590491175651550293e-01 7.473158091306686401e-02 -3.220175206661224365e-02 -3.584389686584472656e-01 1.034787073731422424e-01 2.523463964462280273e-01 2.481148391962051392e-01 -2.077222466468811035e-01 1.300362050533294678e-01 9.567486494779586792e-02 5.247886874713003635e-04 -2.892636060714721680e-01 -9.869569540023803711e-02 -4.905097559094429016e-02 -9.330465644598007202e-02 5.842334777116775513e-02 1.899940371513366699e-01 1.526712328195571899e-01 -5.175479874014854431e-02 -2.763938307762145996e-01 -1.149835214018821716e-01 4.607028141617774963e-02 -2.467023730278015137e-01 -1.449939161539077759e-01 1.164841186255216599e-02 2.834315299987792969e-01 4.223133623600006104e-02 1.661730557680130005e-01 -1.344214379787445068e-02
-3.049673736095428467e-01 -5.425412654876708984e-01 -8.513780683279037476e-02 2.271237410604953766e-02 3.165696933865547180e-02 -1.268918961286544800e-01 8.501256257295608521e-02 2.210928872227668762e-02 -1.128813624382019043e-01 -4.715986549854278564e-03 -1.037356406450271606e-01 1.530253440141677856e-01 -4.551158100366592407e-02 1.540594696998596191e-01 -4.502739384770393372e-02 4.917601868510246277e-02 3.591450303792953491e-02 7.761865109205245972e-02 5.356204230338335037e-03 8.338989317417144775e-02 1.648939996957778931e-01 -3.915974125266075134e-02 5.022443085908889771e-02 -2.070784755051136017e-02 7.984507828950881958e-02 2.455105483531951904e-01 -1.468658447265625000e-01 5.800064802169799805e-01 1.269447207450866699e-01 1.062092632055282593e-01 3.675528615713119507e-02 -5.933146178722381592e-02
-3.513588607311248779e-01 -4.342338144779205322e-01 -2.575972080230712891e-01 3.218753039836883545e-01 5.616366118192672729e-02 -1.856272667646408081e-01 -1.789462864398956299e-01 -1.318371444940567017e-01 2.987289726734161377e-01 -2.273748368024826050e-01 1.937311440706253052e-01 -5.256263166666030884e-02 6.115975230932235718e-02 1.166993379592895508e-01 -1.255627870559692383e-01 1.900861710309982300e-01 -2.442441582679748535e-01 4.441972449421882629e-02 -3.751043975353240967e-02 -2.217188663780689240e-02 -2.852314710617065430e-02 1.691794544458389282e-01 -3.592522069811820984e-02 -1.159279718995094299e-01 8.508916199207305908e-02 -1.063731238245964050e-01 -4.595258459448814392e-02 1.426503211259841919e-01 9.004673361778259277e-02 1.352362334728240967e-01 3.267171233892440796e-02 6.595207750797271729e-02
-1.362504661083221436e-01 -5.398976802825927734e-01 -2.746700346469879150e-01 1.142372563481330872e-01 4.110614303499460220e-03 -8.761475980281829834e-02 -9.296572953462600708e-02 2.273998409509658813e-01 2.414220273494720459e-01 -5.327438935637474060e-02 3.172599971294403076e-01 -1.663455814123153687e-01 7.961878180503845215e-02 -1.667991578578948975e-01 -1.008345931768417358e-01 1.406665742397308350e-01 -2.652929425239562988e-01 -1.280043423175811768e-01 -1.511981524527072906e-02 -1.244143843650817871e-01 -1.111405864357948303e-01 -7.765326648950576782e-02 -1.760503053665161133e-01 -4.427908919751644135e-03 3.669617325067520142e-02 2.967298589646816254e-02 -1.980508714914321899e-01 1.472362130880355835e-01 1.392405629158020020e-01 6.228437647223472595e-02 -8.369231969118118286e-02 -1.859369277954101562e-01
-2.531567513942718506e-01 -3.890524804592132568e-01 -1.892475178465247154e-03 -1.846751943230628967e-02 3.616756498813629150e-01 -8.485533297061920166e-02 -1.445851475000381470e-01 3.313470482826232910e-01 -2.214925177395343781e-02 1.620344519615173340e-01 -1.750039122998714447e-02 -1.111899241805076599e-01 3.770216554403305054e-02 5.162148177623748779e-02 8.340713568031787872e-03 -1.182477027177810669e-01 1.101807057857513428e-01 2.520115375518798828e-01 -2.180888503789901733e-01 -1.002672538161277771e-01 3.349291086196899414e-01 2.156429924070835114e-02 -1.904243230819702148e-01 1.740742102265357971e-02 1.058345008641481400e-02 -9.210141003131866455e-02 -1.536237001419067383e-01 2.440631389617919922e-01 -1.334643959999084473e-01 -1.390063762664794922e-01 -1.988645046949386597e-01 -8.383909612894058228e-02
3.151264786720275879e-02 -1.785636544227600098e-01 -2.438647896051406860e-01 3.438144922256469727e-01 4.858799744397401810e-03 1.830161660909652710e-01 -2.779667079448699951e-01 3.020411916077136993e-02 1.394410133361816406e-01 -8.082579821348190308e-02 -8.518995717167854309e-03 -1.056034788489341736e-01 -6.660149246454238892e-02 4.985493421554565430e-02 -1.402840912342071533e-01 1.895652115345001221e-01 -1.290180683135986328e-01 1.294429302215576172e-01 -1.947148591279983521e-01 3.164716958999633789e-01 3.094938099384307861e-01 -1.165089234709739685e-01 -3.603105992078781128e-02 -1.588923782110214233e-01 -2.009283453226089478e-01 -1.792769879102706909e-01 -1.182947456836700439e-01 2.802775502204895020e-01 2.506232559680938721e-01 2.000627517700195312e-01 -6.786805111914873123e-03 5.186820030212402344e-02
1.101772561669349670e-01 -5.151647329330444336e-01 5.565823987126350403e-02 1.652746796607971191e-01 -1.826493889093399048e-01 -1.658142656087875366e-01 -1.082648262381553650e-01 1.823616921901702881e-01 9.899204969406127930e-02 3.713437914848327637e-01 -3.669363260269165039e-02 -4.765868652611970901e-03 -4.341023042798042297e-02 -1.463637650012969971e-01 -1.168677285313606262e-01 -3.737654089927673340e-01 3.351373225450515747e-02 -6.708095781505107880e-03 -5.297480523586273193e-02 3.873637318611145020e-02 3.562845289707183838e-03 -1.657727062702178955e-01 7.203299552202224731e-03 8.821228146553039551e-02 3.785649687051773071e-02 -1.455470640212297440e-02 -1.642755605280399323e-02 3.151287734508514404e-01 2.524016797542572021e-01 2.027583867311477661e-01 4.366963729262351990e-02 -1.083658933639526367e-01
-3.163752853870391846e-01 -3.053973019123077393e-01 -1.683456748723983765e-01 1.659281104803085327e-01 1.704384684562683105e-01 -9.603900462388992310e-02 -1.118285953998565674e-01 1.088608242571353912e-02 -1.174264922738075256e-01 -2.681216001510620117e-01 2.503441572189331055e-01 -1.828369125723838806e-02 4.904125258326530457e-02 2.232578583061695099e-02 5.820902809500694275e-02 -4.533029198646545410e-01 -1.672837436199188232e-01 1.059686243534088135e-01 3.211154788732528687e-02 -6.809350103139877319e-02 1.955201625823974609e-01 8.891889452934265137e-02 -8.903359621763229370e-02 -6.529604643583297729e-02 2.094428539276123047e-01 -6.840749830007553101e-02 -1.185427978634834290e-01 3.336844444274902344e-01 2.995705232024192810e-02 7.255113683640956879e-03 -9.018640220165252686e-02 2.305998802185058594e-01
-2.557741105556488037e-01 -2.625206112861633301e-01 -2.692955136299133301e-01 2.384606599807739258e-01 1.201728433370590210e-01 -1.008145213127136230e-01 -9.390804171562194824e-02 1.027593463659286499e-01 1.403766721487045288e-01 -1.408176720142364502e-01 7.723779976367950439e-02 1.028727144002914429e-01 -6.150364875793457031e-02 3.170874714851379395e-02 -1.197567675262689590e-02 -3.290952369570732117e-02 -3.112147450447082520e-01 2.028413116931915283e-01 -1.269641518592834473e-01 3.587402105331420898e-01 3.465232849121093750e-01 1.071748733520507812e-01 -5.477934703230857849e-02 6.465047597885131836e-02 -5.779424682259559631e-02 -2.851260900497436523e-01 2.051485516130924225e-02 3.297884762287139893e-02 -3.013314008712768555e-01 -1.037832498550415039e-01 -6.901924312114715576e-02 -1.271126866340637207e-01
-1.175854578614234924e-01 -2.756104469299316406e-01 -3.885068744421005249e-02 1.598173379898071289e-01 -5.126230791211128235e-02 -2.720029950141906738e-01 -3.340975642204284668e-01 2.649557888507843018e-01 -1.345639526844024658e-01 2.921845614910125732e-01 -6.312169879674911499e-02 -6.702692806720733643e-02 -7.635112106800079346e-02 1.471476703882217407e-01 -1.991079151630401611e-01 -1.155487634241580963e-02 -1.798302084207534790e-01 1.520290039479732513e-02 -3.540939390659332275e-01 2.389290183782577515e-01 1.527167856693267822e-01 4.769027978181838989e-02 -2.481820434331893921e-01 1.524678338319063187e-02 1.060304865241050720e-01 5.249580740928649902e-02 -1.218930110335350037e-01 2.135035246610641479e-01 1.812998503446578979e-01 1.668573468923568726e-01 -8.336625993251800537e-02 3.075405769050121307e-02
-7.745853811502456665e-02 -4.076277911663055420e-01 -1.079334244132041931e-01 6.036929413676261902e-02 7.901572436094284058e-02 -2.738969922065734863e-01 -1.952674984931945801e-01 3.422259166836738586e-02 -1.730202585458755493e-01 -1.503381878137588501e-02 9.596563875675201416e-02 6.825636327266693115e-02 1.196493208408355713e-01 -3.190651237964630127e-01 -1.831506192684173584e-01 -6.980240345001220703e-02 -2.496692687273025513e-01 1.730693429708480835e-01 -2.053957730531692505e-01 2.378641664981842041e-01 1.830695569515228271e-01 -2.583733797073364258e-01 2.136188596487045288e-01 2.304739058017730713e-01 1.537172794342041016e-01 -2.827620320022106171e-02 2.481723129749298096e-01 -4.725155234336853027e-02 8.911550976336002350e-03 1.158965169452130795e-03 -1.153510138392448425e-01 4.125861451029777527e-02
6.608768552541732788e-02 -2.546290457248687744e-01 -2.727164626121520996e-01 -8.654386550188064575e-02 2.388226240873336792e-01 -2.478362470865249634e-01 -4.776556976139545441e-03 3.384700417518615723e-01 1.086508259177207947e-01 1.195108294486999512e-01 -2.125348299741744995e-01 8.584406971931457520e-02 4.453321993350982666e-01 -1.186265051364898682e-01 -7.672550529241561890e-02 8.605723828077316284e-02 1.179524287581443787e-01 -6.427393760532140732e-03 -3.611015379428863525e-01 1.249875575304031372e-01 9.908446669578552246e-02 2.853040769696235657e-02 2.579453401267528534e-02 1.686415523290634155e-01 4.260133206844329834e-02 -2.154140174388885498e-01 -1.222532838582992554e-01 1.488313674926757812e-01 3.303137049078941345e-02 3.428460657596588135e-02 5.642752163112163544e-03 -1.557368636131286621e-01
6.094980239868164062e-02 -3.808695375919342041e-01 -2.379833608865737915e-01 9.952118247747421265e-02 1.610723286867141724e-01 -1.054478883743286133e-01 -1.355841476470232010e-02 2.164867967367172241e-01 -7.612619549036026001e-02 6.982358172535896301e-03 -1.573361754417419434e-01 1.703559011220932007e-01 -1.571926623582839966e-01 1.602041423320770264e-01 -1.152884364128112793e-01 -2.598500549793243408e-01 -1.173222139477729797e-01 2.179025411605834961e-01 1.269840151071548462e-01 6.224631890654563904e-02 1.178467422723770142e-01 -3.092498704791069031e-02 1.267651766538619995e-01 2.876652181148529053e-01 -2.196504473686218262e-01 4.925210773944854736e-02 -2.548028826713562012e-01 1.389841586351394653e-01 2.224192321300506592e-01 1.751955598592758179e-01 -1.385750025510787964e-01 2.838494479656219482e-01
-1.848407685756683350e-01 -3.285313546657562256e-01 2.821864187717437744e-02 1.384368240833282471e-01 -1.656985878944396973e-01 -5.827792361378669739e-02 2.066991291940212250e-02 -3.382319584488868713e-02 2.925637960433959961e-01 1.413741856813430786e-01 -2.244015336036682129e-01 1.768763363361358643e-01 -4.426513612270355225e-02 -1.098238155245780945e-01 -3.254406899213790894e-02 -6.008467450737953186e-02 -3.047420084476470947e-01 2.231612652540206909e-01 -7.809238135814666748e-02 1.072552651166915894e-01 9.757345914840698242e-02 -9.388343989849090576e-02 -1.572643071413040161e-01 -2.488663196563720703e-01 8.596834540367126465e-02 -3.876557648181915283e-01 -1.767687797546386719e-01 1.567706763744354248e-01 2.302903383970260620e-01 4.246186465024948120e-02 1.547145992517471313e-01 -2.051049917936325073e-01
-5.131393298506736755e-02 -5.144858956336975098e-01 -9.893587231636047363e-02 2.431813776493072510e-01 -5.424824357032775879e-02 -1.003349721431732178e-01 -2.802534699440002441e-01 2.809510231018066406e-01 -2.969867200590670109e-04 6.567660719156265259e-02 3.130734562873840332e-01 3.967384099960327148e-01 -4.959519952535629272e-02 -1.773850470781326294e-01 -5.147714540362358093e-02 -1.820550262928009033e-01 2.293259464204311371e-02 -6.702867150306701660e-02 5.916703119874000549e-02 -2.882169745862483978e-02 3.803488612174987793e-02 -3.133368119597434998e-02 1.418531835079193115e-01 -7.484184205532073975e-02 -6.510205566883087158e-02 -1.951719820499420166e-01 -1.090300362557172775e-02 1.810649335384368896e-01 3.682167828083038330e-02 -1.488892436027526855e-01 -1.296649686992168427e-02 1.654789894819259644e-01
-3.086143136024475098e-01 -4.591204524040222168e-01 -2.094808071851730347e-01 5.524057149887084961e-02 -2.002034187316894531e-01 -5.088561773300170898e-02 -2.052849680185317993e-01 4.038945734500885010e-01 2.314359843730926514e-01 7.897281646728515625e-02 2.849845290184020996e-01 1.946267783641815186e-01 1.841827324824407697e-04 -2.088547796010971069e-01 -1.754170060157775879e-01 -6.947419792413711548e-02 1.034050434827804565e-01 6.565371155738830566e-02 1.296089738607406616e-01 -1.765277087688446045e-01 8.992267400026321411e-02 -1.665735393762588501e-01 4.638611525297164917e-02 -2.381869032979011536e-02 -1.541395485401153564e-02 -4.500686749815940857e-02 -5.540220811963081360e-02 1.333705782890319824e-01 8.526977151632308960e-02 -2.919986471533775330e-02 -5.684016644954681396e-02 7.060502469539642334e-02
-1.287602335214614868e-01 -5.274513736367225647e-02 -1.170684117823839188e-02 -4.685325920581817627e-02 -2.103711478412151337e-02 -1.573948711156845093e-01 -2.232418358325958252e-01 1.035613715648651123e-01 -1.437842007726430893e-02 -2.926844656467437744e-01 3.504505753517150879e-02 3.342351019382476807e-01 -1.485959887504577637e-01 1.031729951500892639e-01 2.805288694798946381e-02 -7.730647176504135132e-02 -2.220347970724105835e-01 1.053620204329490662e-01 -8.228763937950134277e-02 2.174689620733261108e-01 2.664981782436370850e-01 -1.278573181480169296e-02 -4.160201549530029297e-01 -1.168857589364051819e-01 -9.247684478759765625e-02 -6.020020693540573120e-02 2.283879071474075317e-01 2.083365321159362793e-01 3.715771436691284180e-01 -1.681718379259109497e-01 -7.121614366769790649e-02 5.176386609673500061e-02
-1.476747393608093262e-01 -3.814200162887573242e-01 -1.172463893890380859e-01 4.732465371489524841e-02 -9.941897541284561157e-02 -2.384222894906997681e-01 -2.041606605052947998e-01 1.783873736858367920e-01 1.166916117072105408e-01 -1.749887466430664062e-01 1.924234479665756226e-01 -4.404786601662635803e-02 2.021993696689605713e-01 -1.085816398262977600e-01 -1.695759445428848267e-01 8.771393448114395142e-02 -2.227173149585723877e-01 -1.125341430306434631e-01 -4.091569036245346069e-02 -1.494331508874893188e-01 2.457166463136672974e-01 1.951512247323989868e-01 -2.180841267108917236e-01 1.682837158441543579e-01 7.267109304666519165e-02 -2.178449332714080811e-01 -1.412566602230072021e-01 2.536510229110717773e-01 2.225417643785476685e-01 -1.526807248592376709e-01 1.660439074039459229e-01 -7.818969339132308960e-02
-2.955062389373779297e-01 -2.220834791660308838e-01 -5.878775194287300110e-02 -1.281031668186187744e-01 1.737754493951797485e-01 -1.703092246316373348e-03 1.667618378996849060e-02 3.474293649196624756e-02 1.213277950882911682e-01 2.909612143412232399e-03 3.202783316373825073e-02 3.773920610547065735e-02 7.061140239238739014e-02 5.365427955985069275e-02 1.403407156467437744e-01 4.026959836483001709e-02 -3.419448807835578918e-02 -1.393156964331865311e-02 -1.670111864805221558e-01 3.169863522052764893e-01 1.705513596534729004e-01 9.391498565673828125e-02 -1.540199965238571167e-01 1.675035804510116577e-02 -1.940800696611404419e-01 -1.438809037208557129e-01 -2.751624882221221924e-01 -1.044075936079025269e-01 4.399045407772064209e-01 1.796142011880874634e-01 -3.819339573383331299e-01 -2.390810847282409668e-01
-2.057718783617019653e-01 -6.416499614715576172e-02 -4.046952351927757263e-02 -4.197018966078758240e-02 3.571084737777709961e-01 2.147372439503669739e-02 -2.779936492443084717e-01 7.337716221809387207e-02 1.755162328481674194e-01 -4.741603732109069824e-01 1.068408787250518799e-01 -4.280454665422439575e-02 1.252515334635972977e-02 -2.288221269845962524e-01 -8.777438849210739136e-02 -1.504337936639785767e-01 -9.337770193815231323e-02 1.690459102392196655e-01 -9.001184999942779541e-02 5.430681630969047546e-02 9.245224297046661377e-02 -1.060307957231998444e-02 -1.597221046686172485e-01 1.382728200405836105e-02 -8.888517320156097412e-02 -7.032319903373718262e-02 -2.371361255645751953e-01 1.984090358018875122e-01 4.235602021217346191e-01 -5.623870715498924255e-02 -1.128059104084968567e-01 -3.620148822665214539e-02
-1.416439861059188843e-01 -1.788330823183059692e-01 -1.598483026027679443e-01 8.672134578227996826e-02 -6.130130216479301453e-02 -2.454454302787780762e-01 -2.225313484668731689e-01 8.945059776306152344e-02 3.456000387668609619e-01 -8.679331839084625244e-02 -1.464422978460788727e-02 1.855289787054061890e-01 -1.661163419485092163e-01 1.631608419120311737e-02 3.802269697189331055e-02 -1.293014585971832275e-01 -4.080497324466705322e-01 2.805690169334411621e-01 -1.557802110910415649e-01 1.453679800033569336e-01 -1.524995565414428711e-01 -1.045627146959304810e-01 -4.858762025833129883e-02 -2.473340481519699097e-01 1.243667528033256531e-01 -2.279788404703140259e-01 5.576626211404800415e-02 7.474218495190143585e-03 -2.490501850843429565e-02 2.802626490592956543e-01 -1.952629536390304565e-01 9.735537320375442505e-02
-3.089718222618103027e-01 -9.935361891984939575e-02 -1.373519003391265869e-01 8.351717144250869751e-02 -2.485221624374389648e-01 2.126741036772727966e-02 -5.940432101488113403e-02 -1.461140662431716919e-01 -7.225138600915670395e-03 4.949088022112846375e-02 -1.660998016595840454e-01 7.716506253927946091e-03 8.734813332557678223e-02 1.497494727373123169e-01 -1.819921880960464478e-01 -2.176275253295898438e-01 -6.186823919415473938e-02 1.233369335532188416e-01 -3.189752250909805298e-02 2.716540694236755371e-01 3.404694497585296631e-01 2.206888422369956970e-02 -1.102757081389427185e-01 -1.445867419242858887e-01 -7.538431324064731598e-03 -3.720079362392425537e-01 -2.273696362972259521e-01 2.872434258460998535e-01 3.088237345218658447e-01 3.940393030643463135e-02 -1.361382603645324707e-01 -9.801251441240310669e-02
1.574205160140991211e-01 -9.861839562654495239e-02 -2.513208389282226562e-01 7.913853228092193604e-02 1.176480576395988464e-01 -4.025239050388336182e-01 -6.256502121686935425e-02 2.082519978284835815e-01 -2.470874935388565063e-01 7.171031832695007324e-02 -1.842693537473678589e-01 -5.001782998442649841e-02 4.777305200695991516e-02 3.446371527388691902e-03 -2.676235325634479523e-02 -2.563868463039398193e-01 -2.035587280988693237e-01 8.796464651823043823e-02 3.458255529403686523e-02 -8.512444049119949341e-02 6.145120784640312195e-02 -5.790062621235847473e-02 2.698269486427307129e-02 9.424392879009246826e-02 2.365051582455635071e-02 -1.591643691062927246e-01 -2.889799177646636963e-01 5.811359360814094543e-02 4.525943696498870850e-01 2.788511291146278381e-02 2.075446695089340210e-01 -2.563084661960601807e-01
2.955427952110767365e-02 -6.332126855850219727e-01 -2.168349772691726685e-01 8.830244094133377075e-02 -6.334877759218215942e-02 -1.871481090784072876e-01 -1.507894098758697510e-01 -8.884903788566589355e-02 1.006527617573738098e-01 -1.387561708688735962e-01 -7.639645040035247803e-02 1.550806127488613129e-02 9.176410734653472900e-02 4.692343622446060181e-02 -1.728764176368713379e-01 -1.671653091907501221e-01 -3.569521475583314896e-03 2.094250917434692383e-01 -8.562865108251571655e-02 1.541063934564590454e-01 1.273120194673538208e-01 -1.804494708776473999e-01 2.558825537562370300e-02 1.643606126308441162e-01 6.643287371844053268e-03 1.735771149396896362e-01 -2.752159535884857178e-01 2.416134923696517944e-01 9.290189296007156372e-02 3.463285788893699646e-02 1.914716064929962158e-01 8.713451027870178223e-02
-6.383085250854492188e-02 -2.107752114534378052e-01 9.981730021536350250e-03 -1.890014559030532837e-01 3.451702296733856201e-01 -1.774200052022933960e-01 -9.263010695576667786e-03 2.385169267654418945e-01 -8.239305764436721802e-02 1.157072931528091431e-01 3.339007869362831116e-02 3.435469865798950195e-01 -7.238760590553283691e-02 -9.442925453186035156e-02 -6.518930196762084961e-03 -2.789362668991088867e-01 -1.178870573639869690e-01 1.555033922195434570e-01 1.278102546930313110e-01 2.400278002023696899e-01 2.340094745159149170e-01 -2.941194474697113037e-01 -1.131498888134956360e-01 2.661556899547576904e-01 1.142658963799476624e-01 -1.188410446047782898e-01 -5.465067457407712936e-03 2.166407257318496704e-01 1.920778602361679077e-01 1.842169836163520813e-02 8.577315509319305420e-02 -1.452290415763854980e-01
-3.651118576526641846e-01 -1.851671636104583740e-01 -2.086004465818405151e-01 1.281416714191436768e-01 8.217804133892059326e-02 -1.795436888933181763e-01 8.411106467247009277e-02 2.249348759651184082e-01 2.045526653528213501e-01 -1.381611227989196777e-01 -5.853405222296714783e-02 3.993677720427513123e-02 1.787764132022857666e-01 -2.083168774843215942e-01 1.314503997564315796e-01 -2.270080000162124634e-01 -8.799342066049575806e-02 1.591154336929321289e-01 1.003852263092994690e-01 3.864527642726898193e-01 8.643529564142227173e-02 -1.541644986718893051e-02 -8.098845928907394409e-02 -1.097077950835227966e-01 1.790607720613479614e-02 -1.820490509271621704e-01 -2.709393389523029327e-03 -1.024944558739662170e-01 2.965972423553466797e-01 -1.378105282783508301e-01 -1.053053960204124451e-01 -2.913405597209930420e-01
-8.501955121755599976e-02 -3.146108686923980713e-01 -9.407547861337661743e-02 -1.320412661880254745e-02 -5.494284909218549728e-03 -1.728091388940811157e-01 -3.759589493274688721e-01 2.721261680126190186e-01 -1.764110773801803589e-01 1.128313094377517700e-01 1.460464447736740112e-01 1.576155126094818115e-01 6.112553551793098450e-02 -1.540656536817550659e-01 -1.255232989788055420e-01 2.684973478317260742e-01 -1.316692084074020386e-01 2.188689559698104858e-01 -2.958007454872131348e-01 3.227493464946746826e-01 3.003773093223571777e-02 4.248693212866783142e-02 1.946466509252786636e-03 -8.937535434961318970e-02 2.833081409335136414e-02 -8.777529746294021606e-02 1.826034039258956909e-01 2.827368378639221191e-01 -6.472934782505035400e-02 4.881467297673225403e-02 -1.612132191658020020e-01 1.103369444608688354e-01
-3.248415291309356689e-01 -1.390399336814880371e-01 -2.977275252342224121e-01 1.029340326786041260e-01 6.606932729482650757e-02 -1.914039999246597290e-01 -9.495319426059722900e-02 2.931218445301055908e-01 -7.889794558286666870e-02 -9.932217188179492950e-03 -2.085174620151519775e-01 -4.947964474558830261e-02 2.938196361064910889e-01 1.373847853392362595e-02 1.431909650564193726e-01 -1.402434078045189381e-03 -1.396606955677270889e-02 -9.209507703781127930e-02 1.072784513235092163e-02 2.743447124958038330e-01 1.844400912523269653e-01 -1.625292003154754639e-01 1.732019707560539246e-02 3.408610820770263672e-02 3.897582180798053741e-03 -2.175357043743133545e-01 2.223787903785705566e-01 5.956458300352096558e-02 2.395370155572891235e-01 3.052072823047637939e-01 -1.651906967163085938e-01 -2.378844469785690308e-01
-3.302392065525054932e-01 -1.906452775001525879e-01 -3.553956747055053711e-02 1.620089858770370483e-01 3.590257465839385986e-01 1.202634442597627640e-02 -2.805922925472259521e-01 -1.441670954227447510e-01 -2.820491977035999298e-02 -2.912527322769165039e-01 1.231616511940956116e-01 1.090453341603279114e-01 1.045182421803474426e-01 7.258224487304687500e-02 1.688420176506042480e-01 -3.830699026584625244e-01 -1.124595478177070618e-01 9.370131045579910278e-02 2.741980366408824921e-02 -4.234598577022552490e-02 2.272893190383911133e-01 -1.089165881276130676e-01 -3.982693701982498169e-02 -2.840352710336446762e-03 1.203445643186569214e-01 -2.154034972190856934e-01 -1.595590263605117798e-01 1.601953804492950439e-01 1.568249464035034180e-01 -5.737250670790672302e-02 -1.239080075174570084e-02 2.554771900177001953e-01
-5.980220437049865723e-02 -5.612227320671081543e-01 -1.327227205038070679e-01 5.206178128719329834e-02 1.124356407672166824e-02 -7.594558596611022949e-02 -1.935226768255233765e-01 8.361699059605598450e-03 5.355089902877807617e-03 -2.365895509719848633e-01 2.823375910520553589e-02 1.307033151388168335e-01 -1.297223567962646484e-01 1.908222138881683350e-01 -2.083962708711624146e-01 -2.036200761795043945e-01 2.085273563861846924e-01 -6.342571694403886795e-03 -1.153624132275581360e-01 1.789439320564270020e-01 7.988860458135604858e-02 -2.550370693206787109e-01 3.022319376468658447e-01 -8.925942704081535339e-03 1.339766755700111389e-02 -2.646405398845672607e-01 -1.650502085685729980e-01 -1.067696437239646912e-01 1.059981361031532288e-01 -2.121641300618648529e-02 1.069046854972839355e-01 1.484046429395675659e-01
-7.998868077993392944e-02 -1.941526532173156738e-01 8.561950922012329102e-02 3.107631392776966095e-02 2.545272707939147949e-01 -2.183957993984222412e-01 -1.999180763959884644e-01 1.689986884593963623e-01 -5.206174030900001526e-02 1.569600589573383331e-02 -4.320058599114418030e-02 5.431076511740684509e-02 1.529458463191986084e-01 1.008738428354263306e-01 3.882841393351554871e-02 4.365976899862289429e-02 -1.552581191062927246e-01 -1.511682569980621338e-01 4.548506066203117371e-02 1.141841784119606018e-01 2.339554280042648315e-01 -1.090360209345817566e-01 1.369751542806625366e-01 -1.182329207658767700e-01 1.565490216016769409e-01 -2.864555418491363525e-01 1.917903423309326172e-01 1.518018692731857300e-01 3.121353387832641602e-01 1.645856052637100220e-01 -4.354625940322875977e-01 -2.826336920261383057e-01
6.867510080337524414e-02 -2.479935288429260254e-01 -1.984271705150604248e-01 7.046949118375778198e-02 1.164676062762737274e-02 -2.408424466848373413e-01 2.258608303964138031e-02 6.036599352955818176e-02 1.665865182876586914e-01 -1.797315478324890137e-01 3.747245296835899353e-02 1.579198688268661499e-01 2.987183630466461182e-01 -1.087605357170104980e-01 -1.158980801701545715e-01 -2.291059680283069611e-02 -2.141688317060470581e-01 4.186296463012695312e-02 -3.513789549469947815e-02 2.968194782733917236e-01 2.272658944129943848e-01 -2.738837897777557373e-01 1.701934635639190674e-02 -9.002139791846275330e-03 -1.781251877546310425e-01 -1.055396497249603271e-01 -5.412525534629821777e-01 -6.875249743461608887e-02 1.100143417716026306e-01 -4.345510527491569519e-02 -6.600471679121255875e-03 8.461084961891174316e-02
-2.773425281047821045e-01 -2.241482287645339966e-01 -2.773801386356353760e-01 2.278507500886917114e-02 8.600737154483795166e-02 -3.153676688671112061e-01 -2.041229456663131714e-01 4.600019007921218872e-02 -1.413045078516006470e-02 6.883878260850906372e-02 -2.030383609235286713e-02 -1.282056793570518494e-02 2.748169004917144775e-01 -1.225001737475395203e-01 1.009610071778297424e-01 3.737965971231460571e-02 2.420936338603496552e-02 7.189549505710601807e-02 -1.336415112018585205e-01 8.680900931358337402e-02 2.725049853324890137e-01 5.809829011559486389e-02 1.622023433446884155e-01 2.611226439476013184e-01 2.406713739037513733e-02 -1.364593803882598877e-01 -5.257033184170722961e-02 4.512942135334014893e-01 -2.049787193536758423e-01 5.427403002977371216e-02 -2.443536520004272461e-01 5.938408896327018738e-02
9.717150777578353882e-02 -3.369350135326385498e-01 -2.683666348457336426e-01 2.555240690708160400e-02 4.191108644008636475e-01 -2.660933136940002441e-01 -6.901748478412628174e-02 9.262418001890182495e-02 3.013853356242179871e-02 6.210952624678611755e-02 -3.563432395458221436e-02 -6.781291216611862183e-03 1.575990170240402222e-01 2.052704431116580963e-02 -1.432200968265533447e-01 1.011782065033912659e-01 1.792744919657707214e-02 3.085093200206756592e-01 -1.761091351509094238e-01 -2.789450623095035553e-02 1.418044567108154297e-01 -3.891518712043762207e-02 8.867108821868896484e-02 2.345093786716461182e-01 3.831509873270988464e-02 -1.509669795632362366e-02 1.478188089095056057e-03 3.915698826313018799e-01 -3.328986465930938721e-02 -7.188586145639419556e-02 -1.392722576856613159e-01 -2.999957501888275146e-01
-3.973349332809448242e-01 -3.810401558876037598e-01 3.449115157127380371e-02 -3.881600499153137207e-02 9.179830551147460938e-02 -1.552089601755142212e-01 -7.767584919929504395e-02 2.487826198339462280e-01 1.801832467317581177e-01 -3.743647783994674683e-02 2.861685864627361298e-02 1.089696958661079407e-01 -3.628981113433837891e-02 1.382599771022796631e-02 -1.834824085235595703e-01 -1.269278824329376221e-01 -1.008136346936225891e-01 3.070938214659690857e-02 1.278158128261566162e-01 -5.663283541798591614e-02 3.357959091663360596e-01 -2.894214689731597900e-01 2.853936515748500824e-02 -2.693371772766113281e-01 -4.153907299041748047e-03 -1.614534407854080200e-01 8.598625659942626953e-02 7.200526446104049683e-02 1.907494962215423584e-01 -2.340844869613647461e-01 2.369906753301620483e-01 9.699898213148117065e-02
-1.128025278449058533e-01 -2.967382371425628662e-01 -4.464524388313293457e-01 -1.312780231237411499e-01 3.520998656749725342e-01 -1.085506156086921692e-01 -4.369895160198211670e-02 1.913301795721054077e-01 1.970937401056289673e-01 1.822989620268344879e-02 -1.432579196989536285e-02 1.713632196187973022e-01 2.112323641777038574e-01 -1.365244835615158081e-01 4.311221465468406677e-02 3.265505135059356689e-01 4.324382916092872620e-02 1.701097935438156128e-01 1.673898193985223770e-03 -1.021966040134429932e-01 2.530890405178070068e-01 -1.829174309968948364e-01 3.292098641395568848e-02 1.494931131601333618e-01 1.527516394853591919e-01 -2.491839602589607239e-02 -1.423389464616775513e-01 -7.420405745506286621e-02 -1.104169264435768127e-01 8.130684494972229004e-02 -1.902095675468444824e-01 -3.147899731993675232e-02
-5.136846378445625305e-02 -4.406273663043975830e-01 -3.607726097106933594e-02 -6.777147203683853149e-02 4.775605350732803345e-02 -2.362125664949417114e-01 -3.058375120162963867e-01 3.539335681125521660e-03 2.292079180479049683e-01 8.423406630754470825e-02 -1.636265069246292114e-01 2.840363979339599609e-01 1.173448413610458374e-01 1.146598234772682190e-01 2.467916160821914673e-01 -1.685538738965988159e-01 3.268449380993843079e-02 -1.062848865985870361e-01 -1.699701696634292603e-01 2.571998722851276398e-02 3.349427506327629089e-02 -9.827756881713867188e-02 -8.090292103588581085e-03 1.894534230232238770e-01 -1.580926328897476196e-01 -1.695595681667327881e-01 -2.571828961372375488e-01 3.379651010036468506e-01 -1.618477851152420044e-01 -5.023057386279106140e-02 -2.862170711159706116e-02 -1.003706008195877075e-01
-8.787852525711059570e-02 -1.351667195558547974e-01 -3.812583535909652710e-02 2.908428609371185303e-01 2.148338854312896729e-01 -1.633582264184951782e-01 2.973650209605693817e-02 1.589808166027069092e-01 -4.661490023136138916e-02 4.305690154433250427e-02 -4.994909465312957764e-02 -2.579870820045471191e-02 2.812121510505676270e-01 8.653464168310165405e-02 -1.040237396955490112e-01 3.776030242443084717e-02 1.346595864742994308e-02 -1.725774444639682770e-02 -1.306518465280532837e-01 9.582452476024627686e-02 2.056835591793060303e-01 -1.006593704223632812e-01 1.638227552175521851e-01 -8.406216651201248169e-02 -1.246728599071502686e-01 -4.050696641206741333e-02 1.490775402635335922e-02 2.259099930524826050e-01 4.159198105335235596e-01 3.231473863124847412e-01 -3.916641175746917725e-01 -2.657686471939086914e-01
-1.662527322769165039e-01 -2.589210271835327148e-01 5.338574945926666260e-02 2.395232766866683960e-02 3.802650868892669678e-01 -8.682622015476226807e-02 -2.363515496253967285e-01 8.998131006956100464e-02 3.871951252222061157e-02 -4.470451474189758301e-01 2.593393810093402863e-02 -3.558409214019775391e-02 2.058459520339965820e-01 -5.553147941827774048e-02 -1.166666508652269840e-03 -3.497296571731567383e-01 7.276244461536407471e-02 -2.258469164371490479e-02 -2.438887767493724823e-02 -1.049070879817008972e-01 2.820326685905456543e-01 6.642617285251617432e-02 2.395869791507720947e-02 9.710447862744331360e-03 2.463296502828598022e-01 -2.739964798092842102e-02 -2.002846896648406982e-01 1.538584530353546143e-01 2.456369847059249878e-01 -6.303903460502624512e-02 -9.517508000135421753e-02 1.188624426722526550e-01
-2.204692065715789795e-01 -5.336694717407226562e-01 -2.840579450130462646e-01 -2.090300023555755615e-01 5.222190916538238525e-02 -1.166540309786796570e-01 -1.916401684284210205e-01 -3.842243552207946777e-02 5.054335296154022217e-02 -1.499171555042266846e-01 1.910703778266906738e-01 1.292025744915008545e-01 -1.505347788333892822e-01 8.346045762300491333e-02 1.559799164533615112e-02 -9.041966497898101807e-02 2.101760059595108032e-01 3.018424101173877716e-02 -1.015779152512550354e-01 1.992129087448120117e-01 9.415359050035476685e-02 -1.449668109416961670e-01 2.365013584494590759e-02 1.450535953044891357e-01 2.624656558036804199e-01 -1.359104067087173462e-01 -8.539514988660812378e-02 2.357853809371590614e-03 1.291849464178085327e-01 1.741300076246261597e-01 1.652074605226516724e-01 2.363547533750534058e-01
1.127853989601135254e-02 -5.137134790420532227e-01 -3.975329697132110596e-01 -1.870766282081604004e-01 -8.968863636255264282e-02 3.020515851676464081e-02 -2.396440804004669189e-01 5.785612389445304871e-02 2.539697885513305664e-01 -8.543966710567474365e-02 1.201613917946815491e-01 -8.352193981409072876e-03 -3.203929215669631958e-02 2.068141549825668335e-01 -8.868341892957687378e-02 -1.721193641424179077e-02 -7.500531524419784546e-02 2.665182948112487793e-01 3.908168897032737732e-02 3.862088918685913086e-01 1.322238445281982422e-01 -6.848605722188949585e-02 6.400211900472640991e-02 -7.587139308452606201e-02 8.954215049743652344e-02 -1.279848068952560425e-02 3.715899214148521423e-02 2.101030498743057251e-01 9.498185664415359497e-02 -8.306268602609634399e-02 4.389413446187973022e-02 -6.338309496641159058e-02
1.493773609399795532e-01 -4.459037482738494873e-01 -2.469019889831542969e-01 9.949754178524017334e-02 -1.565696299076080322e-01 3.213991969823837280e-02 -1.800313591957092285e-01 1.679089516401290894e-01 2.312411786988377571e-03 -3.659094683825969696e-03 -1.309199184179306030e-01 8.812456578016281128e-02 -1.462437212467193604e-01 8.147364854812622070e-02 6.084754317998886108e-02 -1.425817161798477173e-01 -4.727669060230255127e-02 4.296929538249969482e-01 -1.234203353524208069e-01 2.090511023998260498e-01 1.180715039372444153e-01 -4.472954198718070984e-02 -3.523007407784461975e-02 3.604848310351371765e-02 -1.735058426856994629e-01 -1.089542880654335022e-01 -1.647507846355438232e-01 2.217848598957061768e-01 9.541531652212142944e-02 3.756830394268035889e-01 2.804875746369361877e-02 1.060126870870590210e-01
-1.458029299974441528e-01 -1.628325432538986206e-01 -2.150174416601657867e-02 2.709305845201015472e-02 8.946204185485839844e-02 -8.788245916366577148e-02 -1.895955055952072144e-01 1.961302608251571655e-01 -1.819353401660919189e-01 1.848036944866180420e-01 2.567451000213623047e-01 3.375972211360931396e-01 1.035615727305412292e-01 -1.643047854304313660e-02 -2.776772249490022659e-03 -2.004921883344650269e-01 -1.078647300601005554e-01 4.774919897317886353e-02 4.597061499953269958e-02 1.788463294506072998e-01 5.459641218185424805e-01 6.779486685991287231e-02 -1.388325244188308716e-01 2.052638232707977295e-01 -1.793588101863861084e-01 -2.777995765209197998e-01 -6.812817603349685669e-02 1.001654192805290222e-01 -1.797281764447689056e-02 3.715458139777183533e-02 1.357528287917375565e-02 1.566796451807022095e-01
9.477047249674797058e-03 -1.310714334249496460e-01 -1.353847235441207886e-02 -1.609558761119842529e-01 3.939038142561912537e-03 -2.985753584653139114e-03 -3.624188899993896484e-02 1.005998477339744568e-01 1.698866933584213257e-01 -1.207904145121574402e-01 -1.011035293340682983e-01 2.700063586235046387e-01 -2.114751785993576050e-01 1.179745700210332870e-02 5.680206231772899628e-03 -8.787178993225097656e-02 1.390207372605800629e-02 2.321075648069381714e-02 2.167099863290786743e-01 1.434031426906585693e-01 4.608352780342102051e-01 1.866984516382217407e-01 -2.049051038920879364e-02 -8.778031170368194580e-02 7.187461853027343750e-02 -1.880351006984710693e-01 -1.688712537288665771e-01 1.612374633550643921e-01 4.835712015628814697e-01 3.061030805110931396e-02 -3.245670795440673828e-01 -8.496941626071929932e-02
1.551146805286407471e-01 -4.160654246807098389e-01 -3.079064190387725830e-01 1.772540062665939331e-01 -1.102081220597028732e-02 -5.431579425930976868e-02 2.713491767644882202e-02 2.409812062978744507e-01 -2.930211722850799561e-01 6.640012376010417938e-03 -1.459419280290603638e-01 2.906011417508125305e-02 -1.313705593347549438e-01 2.661412358283996582e-01 -1.879817396402359009e-01 -3.531098961830139160e-01 -1.160783506929874420e-02 2.462629526853561401e-01 -1.144064590334892273e-01 1.441598832607269287e-01 1.777596622705459595e-01 -1.954797655344009399e-01 1.000969931483268738e-01 1.551801562309265137e-01 1.139266043901443481e-02 -1.883941590785980225e-01 -6.455633044242858887e-02 1.342373900115489960e-02 1.368257999420166016e-01 1.545280590653419495e-02 -5.365893710404634476e-03 3.225873783230781555e-02
-8.337609469890594482e-02 -3.034803569316864014e-01 -1.302750855684280396e-01 -1.264934837818145752e-01 2.722012996673583984e-01 -3.628903254866600037e-02 4.007218405604362488e-02 6.405631452798843384e-02 2.091544717550277710e-01 4.996695369482040405e-02 3.106944859027862549e-01 1.015570089221000671e-01 6.975275278091430664e-02 -8.269902318716049194e-02 -1.848596632480621338e-01 -1.184422969818115234e-01 -3.268178999423980713e-01 -2.983474172651767731e-02 4.841123148798942566e-02 1.134884878993034363e-01 -1.123713552951812744e-01 -1.637233942747116089e-01 -2.836997807025909424e-01 -1.753343082964420319e-02 -1.411065757274627686e-01 1.333412230014801025e-01 -1.701314747333526611e-01 9.400073438882827759e-02 3.869511187076568604e-01 2.901264727115631104e-01 -1.454745829105377197e-01 -1.322373375296592712e-02
-3.252646699547767639e-02 -2.135184556245803833e-01 -2.329851984977722168e-01 2.208595126867294312e-01 1.189166978001594543e-01 1.528146862983703613e-01 -2.838936448097229004e-01 6.084198504686355591e-02 -1.873886212706565857e-02 -1.397927701473236084e-01 4.535006731748580933e-02 4.964926838874816895e-02 -1.367407292127609253e-01 -1.322361975908279419e-01 -9.594255685806274414e-02 2.669320404529571533e-01 -1.454545743763446808e-02 1.306763142347335815e-01 -1.768346726894378662e-01 4.421073496341705322e-01 2.371054589748382568e-01 -6.060919165611267090e-02 1.191460564732551575e-01 -1.856797933578491211e-01 -1.020971089601516724e-01 -2.437757700681686401e-01 -6.042721867561340332e-02 1.653247177600860596e-01 2.788400650024414062e-01 1.241679117083549500e-02 5.540314689278602600e-02 2.303278148174285889e-01
-3.634511828422546387e-01 -2.061986774206161499e-01 -2.298803925514221191e-01 -7.678470760583877563e-02 -7.783030718564987183e-02 -2.122959345579147339e-01 -8.573510497808456421e-02 3.906876444816589355e-01 6.675325334072113037e-02 -7.313781976699829102e-02 -4.738840088248252869e-02 3.660280257463455200e-02 1.831525564193725586e-01 2.183352112770080566e-01 4.597417265176773071e-02 1.278451178222894669e-02 2.676916494965553284e-02 2.010733336210250854e-01 -2.299496978521347046e-01 4.035416990518569946e-02 -5.213800445199012756e-02 -3.196648955345153809e-01 1.134207099676132202e-01 -1.929029263556003571e-02 -2.887946665287017822e-01 -1.699290573596954346e-01 -3.027888536453247070e-01 -1.030798405408859253e-01 7.858675718307495117e-02 -5.660694837570190430e-02 -1.255751550197601318e-01 7.155697047710418701e-02
-3.729473352432250977e-01 -2.281423509120941162e-01 -5.866387486457824707e-02 -3.095525782555341721e-03 2.160300612449645996e-01 -1.115919500589370728e-01 -1.402911990880966187e-01 1.782965362071990967e-01 1.395517140626907349e-01 -2.563838288187980652e-02 1.468082964420318604e-01 5.998393893241882324e-02 -1.303990483283996582e-01 -3.598656877875328064e-02 -2.393609583377838135e-01 -5.845614150166511536e-02 5.644159018993377686e-02 2.236375063657760620e-01 -9.689328074455261230e-02 3.127968311309814453e-02 3.359284400939941406e-01 -4.626490473747253418e-01 -1.422182321548461914e-01 -9.661414474248886108e-02 -3.335364162921905518e-02 -1.504997760057449341e-01 8.514299243688583374e-02 1.490983366966247559e-01 1.447322666645050049e-01 -1.424862891435623169e-01 2.358523458242416382e-01 1.969564333558082581e-02
-2.915726602077484131e-01 -1.050143316388130188e-01 -1.873064041137695312e-01 2.352768331766128540e-01 8.308877050876617432e-02 -2.963796555995941162e-01 8.850044757127761841e-02 5.800836160778999329e-02 1.989446282386779785e-01 -1.231649294495582581e-01 -9.784396737813949585e-02 1.521724462509155273e-01 -2.546133240684866905e-03 -4.566563293337821960e-02 -1.815121918916702271e-01 2.278702706098556519e-02 -3.295672684907913208e-02 4.131510257720947266e-01 -1.439136713743209839e-01 -6.921142339706420898e-02 2.558552622795104980e-01 -7.974503934383392334e-02 1.962121576070785522e-02 -1.765305846929550171e-01 -6.625667959451675415e-02 -1.433941721916198730e-01 -3.890493512153625488e-01 1.812941431999206543e-01 -1.423785835504531860e-01 6.531769037246704102e-02 -3.206160664558410645e-02 -2.216866314411163330e-01
-8.849044889211654663e-02 -7.108867913484573364e-02 -7.867776602506637573e-02 -2.991189062595367432e-01 2.184184938669204712e-01 -1.576180905103683472e-01 -1.580057889223098755e-01 4.402263164520263672e-01 5.396800115704536438e-02 9.213279187679290771e-02 -4.829792771488428116e-03 1.773309260606765747e-01 -7.326970994472503662e-02 -1.697030216455459595e-01 -5.554770305752754211e-02 -2.561828196048736572e-01 -8.297234028577804565e-02 8.746407181024551392e-02 3.943373635411262512e-02 1.932398974895477295e-01 1.827820241451263428e-01 -6.116483733057975769e-02 -1.513480991125106812e-01 2.220313251018524170e-01 -7.594423741102218628e-02 -2.433585524559020996e-01 1.632937416434288025e-02 3.259916603565216064e-01 8.095082640647888184e-02 -1.641518808901309967e-02 9.685864299535751343e-02 -3.222847878932952881e-01
9.991955757141113281e-02 -1.830701828002929688e-01 9.834903292357921600e-03 -9.599704295396804810e-02 -1.341069210320711136e-02 -2.058155536651611328e-01 -2.074273675680160522e-01 -2.224541306495666504e-01 -1.386493146419525146e-01 -1.121125146746635437e-01 2.487594783306121826e-01 1.272429525852203369e-01 1.428047120571136475e-01 -2.360652536153793335e-01 -1.023039892315864563e-01 -2.948364615440368652e-01 -1.711942553520202637e-01 1.445533335208892822e-01 9.606745839118957520e-02 9.104600176215171814e-03 3.128444552421569824e-01 -2.586328089237213135e-01 2.540789544582366943e-01 1.467689778655767441e-02 6.848743557929992676e-02 -1.581968963146209717e-01 -2.172867953777313232e-01 3.006359338760375977e-01 1.831729114055633545e-01 1.280907541513442993e-01 -8.071221411228179932e-02 1.261847317218780518e-01
8.358328044414520264e-02 -1.765921711921691895e-01 5.152722448110580444e-02 -1.701299846172332764e-02 1.379174292087554932e-01 -1.569791138172149658e-01 -1.580819040536880493e-01 -2.456129342317581177e-02 -7.562986761331558228e-02 2.073618816211819649e-03 -2.024904638528823853e-01 2.029016464948654175e-01 -5.549062043428421021e-02 -9.791532903909683228e-02 -2.388325780630111694e-01 -2.035771682858467102e-02 8.288648910820484161e-03 3.578874766826629639e-01 2.139344997704029083e-02 8.028286695480346680e-02 9.348813444375991821e-02 -2.171058207750320435e-01 2.344364672899246216e-01 1.761891096830368042e-01 -3.342227637767791748e-02 -1.235850453376770020e-01 -2.663817703723907471e-01 1.796440631151199341e-01 3.543311357498168945e-01 4.542130529880523682e-01 3.698715195059776306e-02 4.274523258209228516e-02
-3.193641901016235352e-01 -1.982701569795608521e-01 -3.716007992625236511e-02 -1.755166798830032349e-01 -1.683475635945796967e-02 -1.588580161333084106e-01 -1.143232062458992004e-01 3.920071125030517578e-01 2.193616181612014771e-01 -6.209683045744895935e-02 3.843896090984344482e-02 1.043864190578460693e-01 -6.010481715202331543e-02 1.934436708688735962e-01 -4.153418913483619690e-02 7.988622039556503296e-02 6.506837159395217896e-02 1.972648501396179199e-01 -1.397966295480728149e-01 1.297076791524887085e-01 -1.438661385327577591e-02 -3.804707825183868408e-01 -3.589118644595146179e-02 2.540449798107147217e-01 -2.484106421470642090e-01 -1.208919957280158997e-01 -2.626883387565612793e-01 6.044127419590950012e-02 1.757854819297790527e-01 -1.078889966011047363e-01 2.992459572851657867e-02 -1.950299143791198730e-01
-1.483165621757507324e-01 -5.959380269050598145e-01 -7.795044779777526855e-02 1.219553127884864807e-01 -1.460404247045516968e-01 -6.210430711507797241e-02 3.709113597869873047e-02 9.388569742441177368e-02 2.210454083979129791e-02 -9.258559346199035645e-02 2.005979046225547791e-02 9.115418419241905212e-03 -5.820468813180923462e-02 1.977229863405227661e-01 -2.420435249805450439e-01 -1.966405063867568970e-01 -4.656986333429813385e-03 2.588094025850296021e-02 -1.483525931835174561e-01 1.128175482153892517e-01 1.336341947317123413e-01 -1.088949963450431824e-01 3.219437897205352783e-01 -1.239150688052177429e-01 1.692011505365371704e-01 -3.033471107482910156e-01 -2.233689576387405396e-01 9.887709468603134155e-02 -6.686394661664962769e-02 -1.307993531227111816e-01 -1.182690858840942383e-01 1.312337517738342285e-01
-1.901774555444717407e-01 -1.942897886037826538e-01 -2.403759807348251343e-01 3.841111436486244202e-02 2.513080239295959473e-01 -1.574567705392837524e-01 -1.886559426784515381e-01 1.733837127685546875e-01 7.680062204599380493e-02 4.643550142645835876e-02 1.925881356000900269e-01 4.973439872264862061e-01 3.176458179950714111e-01 -1.392016410827636719e-01 1.729834824800491333e-02 6.514835357666015625e-02 7.864986360073089600e-02 2.461380660533905029e-01 -1.390742212533950806e-01 1.134386435151100159e-01 1.788444221019744873e-01 -1.655234396457672119e-01 -1.172838285565376282e-01 9.363808482885360718e-02 1.820728480815887451e-01 -1.026101335883140564e-01 -5.310586839914321899e-02 -1.329832896590232849e-02 3.199804201722145081e-02 2.184416353702545166e-01 1.104214712977409363e-01 -8.610921353101730347e-02
-1.482012867927551270e-01 -2.573871016502380371e-01 -4.095706343650817871e-02 1.420717984437942505e-01 -2.126430124044418335e-01 -1.699941307306289673e-01 -1.631227880716323853e-01 5.952990055084228516e-02 2.125978171825408936e-01 1.364771872758865356e-01 -7.232964783906936646e-02 3.257913887500762939e-01 -1.084446832537651062e-01 -3.685912350192666054e-03 9.661161154508590698e-02 -4.157578200101852417e-02 -1.441646665334701538e-01 1.104747503995895386e-01 -6.009752303361892700e-02 1.790701895952224731e-01 2.345806360244750977e-01 6.583590805530548096e-02 -2.036247104406356812e-01 -3.336168229579925537e-01 -8.052387833595275879e-02 -2.414754480123519897e-01 -2.925784327089786530e-02 3.757238984107971191e-01 2.725738584995269775e-01 -1.306780874729156494e-01 1.771238446235656738e-02 -9.126504510641098022e-02
-2.993950247764587402e-01 -2.731949090957641602e-02 -1.267245262861251831e-01 6.442455202341079712e-02 3.204217851161956787e-01 -4.942305386066436768e-02 -8.194776624441146851e-02 1.844694763422012329e-01 -1.306673139333724976e-01 -4.408369585871696472e-02 -4.389027133584022522e-02 1.784863881766796112e-02 2.206193208694458008e-01 -3.007841669023036957e-02 1.612036228179931641e-01 -6.863342225551605225e-02 -5.375472083687782288e-02 2.922710846178233624e-04 8.772051334381103516e-02 2.636715173721313477e-01 1.341769844293594360e-01 -1.612102091312408447e-01 -4.924437031149864197e-02 1.151686459779739380e-01 -6.340724229812622070e-02 -3.968363106250762939e-01 2.274650931358337402e-01 1.032748669385910034e-01 2.730491459369659424e-01 2.476594746112823486e-01 -2.662562429904937744e-01 -2.674606442451477051e-01
-7.757683843374252319e-02 -7.366802543401718140e-02 -1.330462098121643066e-01 -1.432793438434600830e-01 2.475185990333557129e-01 -2.313403934240341187e-01 -1.003607809543609619e-01 1.605529934167861938e-01 -1.915585435926914215e-02 5.008923262357711792e-02 1.016021668910980225e-01 2.014230787754058838e-01 -1.455583125352859497e-01 -2.520891427993774414e-01 -1.352719366550445557e-01 -3.783578276634216309e-01 1.086901426315307617e-01 8.415867388248443604e-02 1.309571415185928345e-01 1.276325732469558716e-01 3.188969194889068604e-01 -2.433167695999145508e-01 -9.551928937435150146e-02 2.234791964292526245e-01 8.461239188909530640e-02 -1.497642397880554199e-01 5.184720084071159363e-02 3.237542510032653809e-01 1.464002728462219238e-01 6.852529197931289673e-02 -2.157449424266815186e-01 -1.329002529382705688e-01
-1.895699650049209595e-01 -2.874192595481872559e-01 -4.421532899141311646e-02 -2.600952796638011932e-02 -1.118521317839622498e-01 -2.736203372478485107e-01 -2.400066107511520386e-01 2.206405103206634521e-01 -2.033375054597854614e-01 -9.865527600049972534e-02 -1.278817560523748398e-02 1.362623646855354309e-02 -3.902262309566140175e-03 -1.048152521252632141e-01 -4.379427433013916016e-01 -5.066464841365814209e-02 -9.548384696245193481e-02 3.062098920345306396e-01 -3.551822602748870850e-01 1.868893951177597046e-01 -4.678337648510932922e-02 -1.522585004568099976e-01 2.807783335447311401e-02 -2.332874201238155365e-02 -3.925887867808341980e-02 -6.532271206378936768e-02 1.307606846094131470e-01 1.088066250085830688e-01 1.487939655780792236e-01 2.801512479782104492e-01 -3.706973418593406677e-02 3.090510703623294830e-02
-2.676989436149597168e-01 4.125300422310829163e-02 -2.310056835412979126e-01 1.505160331726074219e-01 1.765341311693191528e-01 -1.284387111663818359e-01 -1.131247282028198242e-01 2.992591559886932373e-01 2.960641682147979736e-02 -1.593435704708099365e-01 -1.839481890201568604e-01 1.309515675529837608e-03 1.814278066158294678e-01 -6.025625392794609070e-02 1.950294524431228638e-01 -5.406930297613143921e-02 -9.050834923982620239e-02 -1.034440472722053528e-01 1.389633025974035263e-02 2.852845191955566406e-01 2.387441098690032959e-01 -2.299590855836868286e-01 -3.786509856581687927e-02 1.267919391393661499e-01 6.717964075505733490e-03 -2.918298542499542236e-01 9.900054335594177246e-02 9.736562520265579224e-02 1.327453404664993286e-01 3.672763109207153320e-01 -4.478511959314346313e-02 -2.758944928646087646e-01
-2.365235686302185059e-01 -1.928920745849609375e-01 -2.413913756608963013e-01 1.994714140892028809e-01 2.388232201337814331e-01 -2.687955833971500397e-02 -9.911414235830307007e-02 4.758119583129882812e-02 -7.610327005386352539e-02 5.275933444499969482e-02 -1.013477519154548645e-01 3.048891723155975342e-01 5.551091581583023071e-02 6.763756275177001953e-02 -1.982063353061676025e-01 2.299456298351287842e-01 -9.342037886381149292e-02 4.055315554141998291e-01 -5.614216625690460205e-02 1.655668914318084717e-01 3.805109858512878418e-01 1.175089627504348755e-01 -1.596428453922271729e-01 -2.819321118295192719e-02 3.214100599288940430e-01 -1.370224170386791229e-02 -6.502331793308258057e-02 2.710425481200218201e-02 1.400786936283111572e-01 7.376857101917266846e-02 7.177394628524780273e-02 5.247330758720636368e-03
-2.948415577411651611e-01 -3.357165455818176270e-01 5.301790777593851089e-03 1.902227997779846191e-01 1.887124627828598022e-01 -4.730640724301338196e-02 -7.663570344448089600e-02 3.012972772121429443e-01 -1.482397913932800293e-01 1.254865676164627075e-01 6.449816375970840454e-02 4.000899195671081543e-01 9.572691470384597778e-02 -4.532027244567871094e-02 7.267934083938598633e-02 2.172604501247406006e-01 -3.718357905745506287e-02 1.343468278646469116e-01 -3.217843128368258476e-03 2.016684859991073608e-01 1.554126888513565063e-01 -9.381069988012313843e-02 1.623035408556461334e-02 2.409158498048782349e-01 1.401208937168121338e-01 -2.291205972433090210e-01 -2.114675045013427734e-01 1.103536263108253479e-01 -3.243773803114891052e-02 1.179622113704681396e-01 2.574990987777709961e-01 -4.818215966224670410e-02
-1.679835766553878784e-01 -4.149339795112609863e-01 -2.205153107643127441e-01 1.025466918945312500e-01 1.645705997943878174e-01 -3.614255040884017944e-02 -3.898698464035987854e-02 7.387267053127288818e-02 2.150026522576808929e-02 4.891378432512283325e-02 2.042304873466491699e-01 1.028160098940134048e-02 1.747198253870010376e-01 1.956282407045364380e-01 -1.841646581888198853e-01 -4.326058626174926758e-01 1.765448749065399170e-01 6.344291567802429199e-02 2.327378392219543457e-01 8.276574313640594482e-02 2.734887599945068359e-01 -2.707210779190063477e-01 9.257382899522781372e-02 5.807731300592422485e-02 -1.157763600349426270e-01 -1.756951957941055298e-01 -1.667065620422363281e-01 -1.740741194225847721e-03 8.151512593030929565e-02 5.829968675971031189e-02 -1.410781890153884888e-01 1.109790503978729248e-01
-1.336868107318878174e-01 -2.708760499954223633e-01 -1.323601305484771729e-01 6.247676163911819458e-02 4.846559762954711914e-01 5.041294917464256287e-02 -1.969729512929916382e-01 1.914398074150085449e-01 2.227743528783321381e-02 7.073158025741577148e-02 -3.220459446310997009e-02 4.026706814765930176e-01 1.594678610563278198e-01 -8.851459622383117676e-02 -5.426231771707534790e-03 -4.804737865924835205e-02 -1.135441511869430542e-01 8.577761799097061157e-02 6.352749466896057129e-02 7.132215052843093872e-02 4.285393357276916504e-01 -1.486669760197401047e-03 -3.525512665510177612e-02 2.030901908874511719e-01 2.684833407402038574e-01 -1.796859875321388245e-02 -1.413286477327346802e-01 -2.928031608462333679e-02 -8.784608542919158936e-02 3.600633889436721802e-02 -1.080532968044281006e-01 2.706686593592166901e-02
1.913690418004989624e-01 -4.069034457206726074e-01 -2.092722505331039429e-01 -6.885808706283569336e-02 -1.460986733436584473e-01 3.407018631696701050e-02 -1.210673898458480835e-01 7.897810637950897217e-02 1.810244768857955933e-01 -1.386586427688598633e-01 1.808643341064453125e-03 1.481113880872726440e-01 8.843223005533218384e-02 1.755386888980865479e-01 1.206623986363410950e-01 1.013232171535491943e-01 -9.622590243816375732e-02 2.980127930641174316e-01 9.275008738040924072e-02 2.006958276033401489e-01 3.346881270408630371e-01 8.358945697546005249e-02 -7.713905721902847290e-02 -1.775525212287902832e-01 -1.377609558403491974e-02 -1.270325183868408203e-01 3.522235900163650513e-02 7.332040369510650635e-02 4.517956078052520752e-01 2.279440127313137054e-02 -1.838119775056838989e-01 -6.061517447233200073e-02
4.968914389610290527e-02 2.650131843984127045e-02 -1.400859653949737549e-01 3.058139681816101074e-01 2.583678960800170898e-01 1.816855929791927338e-02 -3.574617579579353333e-02 2.066588699817657471e-01 6.933775544166564941e-02 7.759798318147659302e-02 -2.342493236064910889e-01 -1.513885334134101868e-02 1.024041250348091125e-01 -2.116248607635498047e-01 5.254874378442764282e-02 -6.787489354610443115e-02 -6.203727051615715027e-02 3.247533440589904785e-01 -1.690405905246734619e-01 3.258022367954254150e-01 2.219881564378738403e-01 -1.675438433885574341e-01 -2.276171743869781494e-01 -1.834639906883239746e-02 2.065442204475402832e-01 -5.665135383605957031e-02 -3.814726322889328003e-02 2.320627719163894653e-01 2.547250092029571533e-01 -1.558182835578918457e-01 2.196347266435623169e-01 -1.786863356828689575e-01
-1.962597966194152832e-01 -2.000899612903594971e-01 -4.125198349356651306e-02 2.846247851848602295e-01 1.300165802240371704e-01 -2.583590149879455566e-01 -1.459307521581649780e-01 2.286039441823959351e-01 -1.025178283452987671e-01 1.842944920063018799e-01 1.109321862459182739e-01 2.287354320287704468e-01 1.314167529344558716e-01 1.559070050716400146e-01 1.387682706117630005e-01 1.246769279241561890e-01 -3.759566545486450195e-01 9.625234454870223999e-02 1.441341042518615723e-01 9.420935064554214478e-02 4.991312325000762939e-02 -2.469565570354461670e-01 -4.595848172903060913e-02 1.517718732357025146e-01 1.697246879339218140e-01 -2.023119777441024780e-01 -1.154719963669776917e-01 2.353395074605941772e-01 -8.545348048210144043e-02 2.079240977764129639e-01 1.897544860839843750e-01 4.652900621294975281e-02
-3.121397495269775391e-01 -2.900790274143218994e-01 -3.217341005802154541e-02 1.098943948745727539e-01 -1.117580235004425049e-01 -4.781748354434967041e-01 -6.482331454753875732e-02 2.662513554096221924e-01 2.083526551723480225e-01 1.917520724236965179e-02 -7.492938637733459473e-02 -3.841598704457283020e-02 1.362029910087585449e-01 1.530443876981735229e-02 -3.885677158832550049e-01 -1.067553460597991943e-01 -9.824996441602706909e-02 1.312561184167861938e-01 6.260216236114501953e-02 5.412128567695617676e-02 1.284114271402359009e-01 -5.436600744724273682e-02 -1.346162557601928711e-01 -2.051443010568618774e-01 -1.073275413364171982e-02 -1.329364478588104248e-01 -1.610005646944046021e-01 -2.955713495612144470e-02 3.029687143862247467e-02 -2.790626510977745056e-02 2.467091977596282959e-01 -1.910968720912933350e-01
-2.639634013175964355e-01 -1.959034651517868042e-01 -3.965871781110763550e-02 -8.492570370435714722e-02 4.511026144027709961e-01 4.901855811476707458e-02 -3.029593266546726227e-02 7.330501824617385864e-02 3.750704973936080933e-02 3.176400065422058105e-02 9.443652629852294922e-02 4.182342886924743652e-01 1.056994646787643433e-01 -5.714396759867668152e-02 -1.294365823268890381e-01 -3.876639530062675476e-02 -4.445173218846321106e-02 2.491009384393692017e-01 -1.569393873214721680e-01 9.979951381683349609e-02 3.968031406402587891e-01 8.865810930728912354e-03 9.869454801082611084e-02 1.389653384685516357e-01 1.716675758361816406e-01 -8.344677090644836426e-02 -2.658042311668395996e-01 -2.280975691974163055e-02 -3.549113124608993530e-02 1.812974810600280762e-01 -1.508063375949859619e-01 4.844634979963302612e-02
-2.943728268146514893e-01 -3.566436469554901123e-01 -1.091323271393775940e-01 -1.632325202226638794e-01 2.034438401460647583e-01 -1.493407189846038818e-01 3.038538619875907898e-02 4.074909985065460205e-01 1.765240728855133057e-01 2.413580194115638733e-02 3.514647185802459717e-01 -2.119105868041515350e-02 -2.758981846272945404e-02 -2.139332890510559082e-02 -5.720996484160423279e-02 -2.867830991744995117e-01 -2.821916639804840088e-01 -1.976216398179531097e-02 -7.321365922689437866e-02 -7.526055723428726196e-02 7.481563091278076172e-02 -1.425572484731674194e-01 2.052042335271835327e-01 2.110658399760723114e-02 -2.046685814857482910e-01 5.253525450825691223e-02 7.231100928038358688e-03 2.608063817024230957e-01 2.938854694366455078e-02 -3.337190300226211548e-02 8.487623184919357300e-03 1.351195760071277618e-02
1.016195565462112427e-01 -4.846366047859191895e-01 -3.149726390838623047e-01 7.176332920789718628e-02 1.643784344196319580e-03 5.915036797523498535e-02 -1.802082210779190063e-01 2.091229259967803955e-01 -2.480269595980644226e-02 4.999613389372825623e-02 -1.235275864601135254e-01 1.237772926688194275e-01 -1.931226700544357300e-01 2.209562957286834717e-01 -4.910563677549362183e-02 -9.897379577159881592e-02 -8.483354747295379639e-02 3.104298710823059082e-01 7.898963242769241333e-02 1.643401086330413818e-01 1.840976625680923462e-02 2.448981860652565956e-03 -6.276523321866989136e-02 1.791976243257522583e-01 -1.736116707324981689e-01 -1.842576265335083008e-02 -2.178774476051330566e-01 1.784282475709915161e-01 2.458819150924682617e-01 3.049166798591613770e-01 -4.544995725154876709e-02 1.490240357816219330e-02
7.983259111642837524e-02 -3.564928472042083740e-01 8.874255418777465820e-02 -1.516507714986801147e-01 2.559290230274200439e-01 -2.148276865482330322e-01 5.527574941515922546e-02 1.619824022054672241e-01 4.432934150099754333e-02 -1.365478783845901489e-01 6.432508677244186401e-02 6.359831988811492920e-02 -1.406357288360595703e-01 -1.502278596162796021e-01 7.150993496179580688e-02 3.550508990883827209e-02 -4.482775628566741943e-01 2.421680092811584473e-02 1.169522628188133240e-01 -8.286892622709274292e-02 -1.585117354989051819e-02 1.149004623293876648e-01 -1.253299415111541748e-01 -9.726673364639282227e-02 1.535407453775405884e-01 -2.493497729301452637e-01 -2.757642567157745361e-01 9.494931995868682861e-02 3.788698315620422363e-01 1.850130409002304077e-01 -4.208276793360710144e-02 -7.840578258037567139e-02
-3.196940422058105469e-01 -2.516162693500518799e-01 -1.342828273773193359e-01 6.496871355921030045e-03 1.620651632547378540e-01 -1.047130525112152100e-01 -2.501539289951324463e-01 2.884742021560668945e-01 -3.584334254264831543e-02 -3.102486208081245422e-02 -1.171949226409196854e-02 -6.786853075027465820e-02 -1.240984871983528137e-01 3.581263497471809387e-02 -1.855981945991516113e-01 1.098538637161254883e-01 -3.335439786314964294e-02 3.135704398155212402e-01 7.390332221984863281e-02 3.103659152984619141e-01 9.731511026620864868e-02 -3.079589307308197021e-01 -5.058590322732925415e-02 -6.329096108675003052e-02 -4.011216759681701660e-01 -2.767335250973701477e-02 -1.774831712245941162e-01 -8.372502028942108154e-02 1.273660659790039062e-01 -1.609366983175277710e-01 8.546523004770278931e-02 -3.867044672369956970e-02
-1.250354349613189697e-01 -2.527576982975006104e-01 -2.630062634125351906e-03 2.305726259946823120e-01 -2.832661569118499756e-02 5.709666013717651367e-02 2.177500165998935699e-02 1.615862734615802765e-02 8.425544202327728271e-02 -4.146645590662956238e-02 8.010908216238021851e-02 1.806572675704956055e-01 1.201423481106758118e-01 2.319719046354293823e-01 -3.468695562332868576e-03 6.130329146981239319e-02 3.578674420714378357e-02 2.593142688274383545e-01 -8.491674810647964478e-02 3.157060146331787109e-01 1.789650768041610718e-01 -3.415920212864875793e-02 -2.212367393076419830e-02 -1.424993276596069336e-01 2.942205779254436493e-02 -4.314399063587188721e-01 -5.736635625362396240e-02 2.974281013011932373e-01 3.768070042133331299e-01 7.209290564060211182e-02 -1.788349896669387817e-01 -2.351664006710052490e-01
-8.762979507446289062e-02 -2.981187999248504639e-01 -5.699732527136802673e-02 1.818824373185634613e-02 4.751136898994445801e-02 4.848435521125793457e-02 -1.171438843011856079e-01 -8.245272189378738403e-02 1.728303432464599609e-01 3.353843931108713150e-03 -9.906141459941864014e-02 1.213780269026756287e-01 1.993151158094406128e-01 5.026622861623764038e-02 3.853329271078109741e-02 1.287851184606552124e-01 8.967487514019012451e-02 3.226704299449920654e-01 2.594844996929168701e-02 2.165527790784835815e-01 1.162905767560005188e-01 2.511191181838512421e-02 -5.297508835792541504e-02 -6.691923737525939941e-02 -3.076687827706336975e-02 -4.750804007053375244e-01 -5.478453636169433594e-02 2.736674547195434570e-01 4.992422759532928467e-01 5.126291513442993164e-02 1.336243152618408203e-01 -6.747107207775115967e-02
1.559707988053560257e-02 -4.057175517082214355e-01 -2.327037006616592407e-01 4.970556497573852539e-02 -2.135750837624073029e-02 3.231596648693084717e-01 -2.495925724506378174e-01 3.097596764564514160e-01 1.342752724885940552e-01 -2.174586802721023560e-02 -5.560126528143882751e-02 5.114558339118957520e-02 -1.136224716901779175e-01 6.768543273210525513e-02 1.083069294691085815e-02 -3.822973370552062988e-02 -7.103069871664047241e-02 2.287261635065078735e-01 1.195328459143638611e-01 6.867027375847101212e-03 1.341452151536941528e-01 -1.335562951862812042e-02 -9.402854740619659424e-02 2.319303303956985474e-01 -2.500574290752410889e-01 -1.867723315954208374e-01 -1.604009270668029785e-01 1.295089721679687500e-01 2.894605398178100586e-01 1.756705045700073242e-01 1.323634237051010132e-01 2.180096805095672607e-01
-5.741911754012107849e-02 -2.534512579441070557e-01 -1.604880020022392273e-02 4.680441692471504211e-02 -1.442459672689437866e-01 5.350931733846664429e-02 -1.371393948793411255e-01 5.190567672252655029e-02 1.279598772525787354e-01 1.336792670190334320e-02 5.271869897842407227e-02 3.846755251288414001e-02 6.874056905508041382e-02 1.592701077461242676e-01 1.619565784931182861e-01 7.866887748241424561e-02 -5.709389224648475647e-02 2.485803365707397461e-01 -6.415960378944873810e-03 3.793850541114807129e-01 2.805626094341278076e-01 2.996421651914715767e-03 6.188546493649482727e-02 -2.786778807640075684e-01 1.369858235120773315e-01 -3.927056789398193359e-01 -9.270244836807250977e-02 2.323021739721298218e-01 3.974124491214752197e-01 3.481759503483772278e-02 -1.240362077951431274e-01 -1.490196883678436279e-01
-2.296254187822341919e-01 -3.094224929809570312e-01 -2.020146250724792480e-01 2.036111801862716675e-02 2.491324543952941895e-01 -6.018627062439918518e-02 -4.933428764343261719e-02 2.435941547155380249e-01 -5.369730666279792786e-02 3.175080940127372742e-02 -2.292978614568710327e-01 -1.414891481399536133e-01 -2.125698141753673553e-02 1.750005781650543213e-02 2.214410156011581421e-02 1.153738200664520264e-01 -1.805159002542495728e-01 2.608659863471984863e-01 -2.139807641506195068e-01 3.794736862182617188e-01 1.580398082733154297e-01 -8.370879292488098145e-02 -8.704718947410583496e-02 -2.719776928424835205e-01 3.617032617330551147e-02 4.592158645391464233e-02 -1.424948126077651978e-01 4.959364421665668488e-03 3.443445265293121338e-01 -1.442844569683074951e-01 -1.544025838375091553e-01 -2.933742851018905640e-02
-1.112821921706199646e-01 -5.338481068611145020e-01 -3.373006582260131836e-01 -4.042167067527770996e-01 -3.218540549278259277e-02 -2.215943634510040283e-01 -9.413947910070419312e-02 6.694385409355163574e-02 -3.540585190057754517e-02 6.761331111192703247e-02 1.974013596773147583e-01 1.080961003899574280e-01 -1.091092303395271301e-01 2.453263998031616211e-01 7.456151302903890610e-03 -4.137786105275154114e-02 1.524562668055295944e-02 -1.229054853320121765e-01 1.581348106265068054e-02 1.798101812601089478e-01 5.672198906540870667e-02 6.472374498844146729e-02 -9.238149039447307587e-03 5.527048930525779724e-02 1.781373769044876099e-01 -2.402763366699218750e-01 -2.179975062608718872e-01 8.853182941675186157e-02 5.420470610260963440e-02 1.293976753950119019e-01 -6.023809313774108887e-02 7.097432017326354980e-02
-2.493230700492858887e-01 -2.984293997287750244e-01 1.112201064825057983e-01 -6.074066087603569031e-02 8.170722424983978271e-02 -1.045938730239868164e-01 1.381623744964599609e-02 1.914158016443252563e-01 5.731784179806709290e-02 8.083717525005340576e-02 -1.390067189931869507e-01 3.648927062749862671e-02 1.225285455584526062e-01 1.716400682926177979e-01 2.816510796546936035e-01 -9.659370034933090210e-02 -2.475172430276870728e-01 1.662057042121887207e-01 -4.764107987284660339e-02 -6.440754979848861694e-02 -3.183680772781372070e-02 -7.097438722848892212e-02 1.734743267297744751e-01 7.552242837846279144e-03 1.646083593368530273e-01 8.186304010450839996e-03 -1.759382933378219604e-01 2.039638459682464600e-01 5.617310404777526855e-01 -8.383076637983322144e-02 -2.452127784490585327e-01 -2.721636556088924408e-02
-8.773468434810638428e-02 -1.621958464384078979e-01 -2.358082234859466553e-01 9.202805347740650177e-03 5.794411897659301758e-02 1.398205664008855820e-02 -4.563631862401962280e-02 4.157373309135437012e-01 2.677886486053466797e-01 -1.266409363597631454e-02 -9.067757427692413330e-02 1.711039245128631592e-01 -2.534519731998443604e-01 9.741529077291488647e-02 3.922371193766593933e-02 -9.495569765567779541e-02 1.165781468152999878e-01 -9.349377825856208801e-03 6.982035934925079346e-02 2.108371853828430176e-01 1.509696096181869507e-01 9.938624501228332520e-02 -7.389492541551589966e-02 -1.713572889566421509e-01 9.814885258674621582e-02 -4.113867282867431641e-01 -2.616135776042938232e-02 1.993598937988281250e-01 2.981497645378112793e-01 7.796242088079452515e-02 -3.011896014213562012e-01 5.189568921923637390e-02
1.072357669472694397e-01 -1.714543104171752930e-01 -6.960649043321609497e-02 1.002889201045036316e-01 2.768964171409606934e-01 -1.358823627233505249e-01 -3.648971766233444214e-02 3.664130866527557373e-01 -1.142165735363960266e-01 1.769179254770278931e-01 3.271252512931823730e-01 9.162967652082443237e-02 1.443423628807067871e-01 -4.726920649409294128e-02 8.232040703296661377e-02 -1.029238924384117126e-01 -3.365672230720520020e-01 -2.427060715854167938e-02 2.043285369873046875e-01 6.178916990756988525e-02 3.630381822586059570e-01 -1.915106624364852905e-01 -6.798687577247619629e-02 6.689155846834182739e-02 9.949960559606552124e-02 -1.708108484745025635e-01 -2.685537636280059814e-01 -6.960833072662353516e-02 -5.944661423563957214e-02 2.356269508600234985e-01 -1.935504004359245300e-02 2.842445485293865204e-02
-2.601794302463531494e-01 -2.250975072383880615e-01 -2.079138904809951782e-01 -2.930015325546264648e-02 7.242029160261154175e-02 -2.344476431608200073e-01 -1.489992439746856689e-01 -3.215458476915955544e-03 -2.152261883020401001e-02 1.016156002879142761e-01 -1.870468705892562866e-01 8.201882243156433105e-02 -8.593463152647018433e-02 -2.020681500434875488e-01 -2.307451516389846802e-01 -1.733251810073852539e-01 -5.761146545410156250e-02 -2.807488478720188141e-02 2.856836840510368347e-02 1.508443057537078857e-01 4.898706674575805664e-01 -2.758995890617370605e-01 -4.434343427419662476e-02 -9.084407240152359009e-03 -6.126567255705595016e-03 -3.772897124290466309e-01 1.287214756011962891e-01 1.860536485910415649e-01 -4.505718126893043518e-02 -9.852638095617294312e-02 5.077498406171798706e-02 -1.319838017225265503e-01
9.991186857223510742e-02 -2.507432997226715088e-01 -3.724528551101684570e-01 -2.172997295856475830e-01 6.407593190670013428e-02 -1.160082742571830750e-01 -7.494711875915527344e-02 1.715999394655227661e-01 -3.350303769111633301e-01 4.685368016362190247e-02 -1.004476323723793030e-01 -2.787400502711534500e-03 -8.874985575675964355e-02 8.306012302637100220e-02 -3.706134110689163208e-02 -1.332752555608749390e-01 -1.662763059139251709e-01 2.366731502115726471e-02 -2.023469842970371246e-02 -1.223257258534431458e-01 1.473980993032455444e-01 -7.484646141529083252e-02 -1.576627641916275024e-01 -1.682223565876483917e-02 -1.193743571639060974e-01 -4.558591544628143311e-01 -1.923946589231491089e-01 1.779527217149734497e-02 4.164919555187225342e-01 8.726407773792743683e-03 1.764157228171825409e-02 -2.891022525727748871e-02
-1.764380782842636108e-01 -1.264171898365020752e-01 -7.674467633478343487e-04 -1.280271857976913452e-01 5.256100371479988098e-02 -9.258508682250976562e-02 -1.538489758968353271e-01 2.491698712110519409e-01 -6.613975763320922852e-02 -1.036445572972297668e-01 3.849229961633682251e-02 3.819756507873535156e-01 -1.451697498559951782e-01 -1.352124065160751343e-01 -2.876884117722511292e-02 -3.420174419879913330e-01 5.661471188068389893e-02 -2.039591968059539795e-01 -1.901405490934848785e-02 1.053506806492805481e-01 3.605498373508453369e-01 -2.102787643671035767e-01 -1.229703500866889954e-01 2.014443464577198029e-02 1.853200495243072510e-01 -8.077244460582733154e-02 -1.031991392374038696e-01 3.484667539596557617e-01 -3.821152448654174805e-02 2.441805005073547363e-01 -1.991386562585830688e-01 7.071163970977067947e-03
-1.890492439270019531e-01 -4.020033776760101318e-01 9.405861794948577881e-02 -7.913175970315933228e-02 1.689150780439376831e-01 -2.282059043645858765e-01 -2.213865965604782104e-01 -8.562964946031570435e-02 -1.110741049051284790e-01 -1.045897975564002991e-01 5.040223896503448486e-02 7.108241319656372070e-02 1.132747977972030640e-01 -2.268849164247512817e-01 -1.913404613733291626e-01 -8.602856099605560303e-02 -1.494689285755157471e-01 3.986552357673645020e-01 -9.681283682584762573e-02 1.164307668805122375e-01 3.350228369235992432e-01 -3.514955565333366394e-02 1.876153647899627686e-01 1.751911044120788574e-01 1.767373979091644287e-01 -1.654748916625976562e-01 1.268759220838546753e-01 9.642065316438674927e-02 -2.087988704442977905e-02 -3.320000320672988892e-02 1.827778369188308716e-01 9.422904998064041138e-02
-2.313006669282913208e-01 -4.339874982833862305e-01 -5.443489551544189453e-02 -6.768278032541275024e-02 1.771838515996932983e-01 -1.119664534926414490e-01 -2.025012820959091187e-01 3.328138291835784912e-01 5.300623178482055664e-02 1.336219310760498047e-01 1.059372276067733765e-01 -7.377622276544570923e-02 -8.514361083507537842e-02 -1.308130919933319092e-01 -6.037941947579383850e-02 -7.876860350370407104e-02 -2.189351916313171387e-01 2.094298601150512695e-01 -7.978346198797225952e-02 1.381400078535079956e-01 -4.697579145431518555e-02 -2.286920398473739624e-01 1.110355257987976074e-01 7.080679386854171753e-02 -6.458906829357147217e-02 -5.472553893923759460e-02 -2.565780580043792725e-01 -9.287062287330627441e-02 1.699828952550888062e-01 -3.964561820030212402e-01 1.622049361467361450e-01 -1.642858795821666718e-02
-1.917774081230163574e-01 -5.103282928466796875e-01 -1.619333177804946899e-01 1.469131745398044586e-02 8.691973239183425903e-02 -1.784658581018447876e-01 -1.785520017147064209e-01 5.207089707255363464e-02 2.695743925869464874e-02 -1.745594739913940430e-01 2.706983387470245361e-01 -9.530071169137954712e-02 1.214155331254005432e-01 -1.007067635655403137e-01 -6.693176180124282837e-02 1.244586855173110962e-01 -2.202490568161010742e-01 -1.045401394367218018e-01 9.149060398340225220e-02 -1.003673672676086426e-01 1.808423399925231934e-01 4.310902580618858337e-02 -1.077275276184082031e-01 1.281903684139251709e-01 8.555290102958679199e-02 -2.485625147819519043e-01 -7.066791877150535583e-03 3.033154010772705078e-01 1.611180603504180908e-01 -3.363445699214935303e-01 4.224767535924911499e-02 -3.785343095660209656e-02
-3.631036579608917236e-01 -1.526824533939361572e-01 7.088828831911087036e-02 7.103668153285980225e-02 -3.602992277592420578e-03 -9.715356677770614624e-02 -7.517039775848388672e-02 3.547231256961822510e-01 2.726324796676635742e-01 1.893750578165054321e-01 -2.106688544154167175e-02 2.215098738670349121e-01 -5.202261358499526978e-02 -1.564331948757171631e-01 -1.448326855897903442e-01 9.293749928474426270e-02 -1.247577592730522156e-01 1.756905950605869293e-02 -2.517611384391784668e-01 8.923464268445968628e-02 4.082772880792617798e-03 -1.125083789229393005e-01 -1.669087409973144531e-01 -2.357004135847091675e-01 3.016823343932628632e-02 -2.963683605194091797e-01 -2.330936640501022339e-01 5.810179933905601501e-02 3.021174669265747070e-01 -1.700408942997455597e-02 2.282739579677581787e-01 -6.256522238254547119e-02
-2.485128343105316162e-01 -3.582825064659118652e-01 1.717741787433624268e-01 -2.852272428572177887e-02 1.264560967683792114e-01 -3.328574895858764648e-01 3.681613877415657043e-02 1.515912413597106934e-01 1.378489136695861816e-01 1.219444870948791504e-01 -1.189404819160699844e-02 2.889313101768493652e-01 2.384911477565765381e-02 -2.941712178289890289e-02 -1.663816571235656738e-01 -1.729558408260345459e-01 -1.844080723822116852e-02 1.724238097667694092e-01 -2.938162907958030701e-02 -6.745064258575439453e-02 4.517125189304351807e-01 -1.950811445713043213e-01 -6.591276079416275024e-02 -1.550880074501037598e-01 5.624258890748023987e-02 -2.342266440391540527e-01 2.563065886497497559e-01 9.108535945415496826e-02 1.012580320239067078e-01 -3.563644364476203918e-02 1.891464553773403168e-02 -4.507524147629737854e-02
-9.049914777278900146e-02 -3.565947413444519043e-01 1.995993256568908691e-01 -8.092011511325836182e-02 -1.253279298543930054e-01 -2.188798040151596069e-01 -7.047238200902938843e-02 1.458181999623775482e-02 8.233987540006637573e-02 -4.762417823076248169e-02 5.160594359040260315e-02 4.043694734573364258e-01 4.499791562557220459e-02 1.750694364309310913e-01 -3.980887308716773987e-02 -2.831310331821441650e-01 -1.550617516040802002e-01 -5.325620993971824646e-02 -7.493102550506591797e-02 2.244566380977630615e-01 3.005882501602172852e-01 -1.274520996958017349e-03 -2.263213098049163818e-01 -1.368319988250732422e-01 -1.240530014038085938e-01 7.871442474424839020e-03 7.758704572916030884e-02 3.208352327346801758e-01 7.198808342218399048e-02 2.201887592673301697e-02 7.321303337812423706e-02 2.849761843681335449e-01
1.744001507759094238e-01 -5.526133626699447632e-02 -1.642278879880905151e-01 -2.137272059917449951e-02 -1.123937144875526428e-01 -2.454545348882675171e-01 -5.636310204863548279e-03 3.157160878181457520e-01 1.666590869426727295e-01 4.817763809114694595e-03 -1.332346443086862564e-02 2.428310960531234741e-01 2.769667506217956543e-01 4.547855630517005920e-02 -4.864276945590972900e-02 -1.114900708198547363e-01 -2.058664113283157349e-01 -4.700311645865440369e-02 5.981090292334556580e-02 2.840261757373809814e-01 1.881621032953262329e-01 -2.351784706115722656e-01 -1.016080901026725769e-01 2.304246574640274048e-01 2.384283114224672318e-03 -2.157668471336364746e-01 -4.561036527156829834e-01 1.464069914072751999e-02 1.777174919843673706e-01 7.956168800592422485e-02 -9.988630563020706177e-02 1.810092851519584656e-02
-1.321383118629455566e-01 -1.572992503643035889e-01 -1.471642255783081055e-01 2.113100290298461914e-01 -2.048818469047546387e-01 -1.213413253426551819e-01 9.772668778896331787e-02 2.994861304759979248e-01 2.263632975518703461e-02 9.378966689109802246e-02 7.674061506986618042e-02 2.072278410196304321e-01 7.034669071435928345e-02 8.380874246358871460e-02 3.055621385574340820e-01 -1.547521203756332397e-01 -1.599345654249191284e-01 -7.848484069108963013e-02 -2.003843337297439575e-01 2.184360921382904053e-01 1.055329963564872742e-01 6.987418979406356812e-02 -1.285028643906116486e-02 -1.067807748913764954e-01 1.833552569150924683e-01 -2.141051739454269409e-01 7.792140543460845947e-02 2.096649557352066040e-01 2.476184964179992676e-01 1.655300962738692760e-03 -4.333300590515136719e-01 -1.494522690773010254e-01
-1.001477986574172974e-01 -1.767983734607696533e-01 -1.158688887953758240e-01 -1.362215131521224976e-01 1.682746559381484985e-01 -7.844608277082443237e-02 -5.394852533936500549e-02 2.752034068107604980e-01 -1.015870496630668640e-01 2.076212018728256226e-01 -2.012403309345245361e-02 1.983326375484466553e-01 -1.249215528368949890e-01 -2.567692101001739502e-01 -1.664186269044876099e-01 -3.388271927833557129e-01 -1.847389638423919678e-01 8.887936174869537354e-02 1.054871603846549988e-01 -3.530770912766456604e-02 2.534902393817901611e-01 -2.152661979198455811e-01 -2.960105426609516144e-02 2.170196771621704102e-01 7.117437571287155151e-02 -3.385299146175384521e-01 1.512592136859893799e-01 2.340348958969116211e-01 1.476356834173202515e-01 5.160424113273620605e-02 3.971320111304521561e-03 -2.482812106609344482e-01
-1.855723857879638672e-01 -3.060674071311950684e-01 2.508106231689453125e-01 1.872127652168273926e-01 2.517174482345581055e-01 -1.003951653838157654e-01 -1.070421412587165833e-01 2.164761573076248169e-01 -4.673537239432334900e-02 7.872477918863296509e-02 3.035151958465576172e-01 2.008442133665084839e-01 2.235008925199508667e-01 -2.193646132946014404e-02 7.130099087953567505e-02 -9.686182253062725067e-03 -3.238397836685180664e-01 2.392553389072418213e-01 4.687039554119110107e-02 1.336034685373306274e-01 2.453803271055221558e-01 -1.160263121128082275e-01 8.950206637382507324e-02 9.926704317331314087e-02 2.132047712802886963e-01 -4.574111849069595337e-02 -2.217347770929336548e-01 1.362775415182113647e-01 -3.320444375276565552e-02 6.134122610092163086e-02 -7.077000290155410767e-02 2.164642810821533203e-01
-2.150677293539047241e-01 -2.843538224697113037e-01 3.268393129110336304e-02 -8.300749585032463074e-03 -1.637798696756362915e-01 -1.621182262897491455e-01 -3.246769607067108154e-01 1.212941631674766541e-01 1.209843233227729797e-01 3.178305029869079590e-01 6.987392902374267578e-02 1.689551025629043579e-01 1.124138161540031433e-01 6.599966902285814285e-03 -1.455950289964675903e-01 -1.389501690864562988e-01 -9.983672946691513062e-02 1.642372906208038330e-01 8.846925199031829834e-02 -4.360710456967353821e-02 4.153594374656677246e-01 4.223050549626350403e-02 -5.201710388064384460e-02 4.008643329143524170e-02 -1.710532903671264648e-01 8.385274559259414673e-03 -2.843544483184814453e-01 3.475479483604431152e-01 1.529745757579803467e-01 1.058622729033231735e-02 1.189368516206741333e-01 -4.822774231433868408e-02
-5.478483438491821289e-02 -4.403067827224731445e-01 -1.745301038026809692e-01 1.968074589967727661e-01 2.979304194450378418e-01 -3.301550745964050293e-01 -3.024866580963134766e-01 1.695906519889831543e-01 1.954634189605712891e-01 -1.015241146087646484e-01 -5.333490297198295593e-02 7.104784250259399414e-02 2.219262570142745972e-01 -1.665386408567428589e-01 1.948387734591960907e-02 1.042639464139938354e-01 -3.227692097425460815e-02 2.240371853113174438e-01 1.987454891204833984e-01 -4.909575730562210083e-02 6.107595190405845642e-02 4.137805663049221039e-04 -1.650380715727806091e-02 -1.101752221584320068e-01 -2.194418013095855713e-01 -1.005056202411651611e-01 -1.023844406008720398e-01 -1.724005192518234253e-01 -1.129834353923797607e-01 -1.320440918207168579e-01 1.609258055686950684e-01 8.615942299365997314e-02
-1.788731515407562256e-01 -1.913060694932937622e-01 -4.006321728229522705e-01 8.855216950178146362e-02 8.728086948394775391e-03 7.642578333616256714e-02 2.627033293247222900e-01 -1.673834864050149918e-03 1.274286508560180664e-01 1.974955797195434570e-01 -5.046156048774719238e-02 6.671055406332015991e-02 1.365498006343841553e-01 1.807476133108139038e-01 -9.593880921602249146e-02 -2.523693628609180450e-02 -2.281977236270904541e-01 1.795834898948669434e-01 -5.849460139870643616e-03 7.952375337481498718e-03 1.504703611135482788e-01 -7.025646418333053589e-02 3.843540847301483154e-01 3.543735947459936142e-03 -1.978891342878341675e-01 -1.843899190425872803e-01 -2.358198165893554688e-01 1.993989199399948120e-01 3.146139979362487793e-01 8.841861039400100708e-02 -4.446313902735710144e-02 1.663812547922134399e-01
-2.182486951351165771e-01 -3.404841423034667969e-01 8.420535922050476074e-02 1.423942893743515015e-01 -6.624399125576019287e-02 -7.699690759181976318e-02 1.381445080041885376e-01 1.293001696467399597e-02 1.661694943904876709e-01 -2.128626853227615356e-01 5.678476393222808838e-02 2.140707708895206451e-02 -1.132210996001958847e-02 1.099904924631118774e-01 5.369869992136955261e-02 9.272368997335433960e-02 4.303885623812675476e-02 1.032880619168281555e-01 -1.695645600557327271e-01 3.719917237758636475e-01 2.183074206113815308e-01 7.635375112295150757e-02 1.323205977678298950e-01 -2.290245443582534790e-01 7.135325670242309570e-02 -4.189769923686981201e-01 -8.668553829193115234e-02 1.100731045007705688e-01 3.619499206542968750e-01 3.357114642858505249e-02 -1.244589686393737793e-01 -1.679362356662750244e-01
-1.601233780384063721e-01 -2.486511319875717163e-01 -2.500670850276947021e-01 -1.652683317661285400e-01 1.855334192514419556e-01 -2.354399412870407104e-01 -1.639126837253570557e-01 5.149456262588500977e-01 -3.349589556455612183e-02 2.927944436669349670e-02 -3.074149042367935181e-02 4.559008777141571045e-02 -7.093308866024017334e-02 1.416021138429641724e-01 2.493067681789398193e-01 -1.732714474201202393e-01 -2.476495355367660522e-01 1.577546298503875732e-01 -1.335548609495162964e-01 -1.394111961126327515e-01 -8.878154307603836060e-02 -4.931214824318885803e-02 -5.723802000284194946e-02 -6.208001449704170227e-02 -1.598482020199298859e-02 -1.620077788829803467e-01 -2.565651535987854004e-01 1.179790571331977844e-01 1.152151301503181458e-01 -6.139485538005828857e-02 2.305191308259963989e-01 3.420179709792137146e-02
-1.861660182476043701e-01 -2.347791790962219238e-01 -1.014242097735404968e-01 2.843356430530548096e-01 -4.241317510604858398e-02 -1.860230118036270142e-01 -3.546268343925476074e-01 2.213443666696548462e-01 2.463559359312057495e-01 -8.627597987651824951e-02 -1.777921244502067566e-02 1.213142201304435730e-01 2.265530228614807129e-01 -4.040875285863876343e-02 -2.701354324817657471e-01 -5.906816199421882629e-02 -3.640162050724029541e-01 2.064113616943359375e-01 9.020601212978363037e-02 9.911040961742401123e-02 1.012350246310234070e-01 5.168919637799263000e-02 -2.610418200492858887e-01 -1.827091723680496216e-01 -3.947135061025619507e-02 -2.172679007053375244e-01 3.274040669202804565e-02 -1.020569801330566406e-01 -8.538664132356643677e-02 -1.003988608717918396e-01 1.840060111135244370e-03 -1.009788215160369873e-01
7.626905292272567749e-02 -2.074810117483139038e-01 -1.641301959753036499e-01 4.298609867691993713e-02 3.796509802341461182e-01 -2.891023755073547363e-01 5.479297414422035217e-02 2.937465012073516846e-01 1.875572651624679565e-01 7.311053574085235596e-02 -2.239694893360137939e-01 1.614775806665420532e-01 2.106140255928039551e-01 1.283048540353775024e-01 1.269374787807464600e-01 4.315009340643882751e-02 -1.102619841694831848e-01 6.025069952011108398e-02 -1.353113800287246704e-01 -1.444616317749023438e-01 4.886104464530944824e-01 -1.331120282411575317e-01 1.061136052012443542e-01 9.555254131555557251e-02 -4.325758665800094604e-02 -8.669988065958023071e-02 6.226317584514617920e-02 -7.526929676532745361e-02 1.065414398908615112e-01 2.334555424749851227e-02 -1.458226516842842102e-02 -2.166416347026824951e-01
6.552139669656753540e-02 -3.624622523784637451e-01 -3.072344660758972168e-01 2.189407646656036377e-01 6.944620609283447266e-02 7.340550422668457031e-02 -1.255415529012680054e-01 1.326686888933181763e-01 2.776526510715484619e-01 -7.208927720785140991e-02 -4.719985648989677429e-02 7.459449023008346558e-02 1.875466480851173401e-02 9.845525026321411133e-02 -1.547232735902070999e-02 2.636979818344116211e-01 -6.521449983119964600e-02 1.577251255512237549e-01 -1.679315268993377686e-01 3.562350273132324219e-01 2.465189248323440552e-01 1.503705382347106934e-01 1.161598833277821541e-03 -2.789452672004699707e-01 2.290015853941440582e-02 -2.569727003574371338e-01 -1.468263417482376099e-01 5.230203643441200256e-02 2.295069843530654907e-01 -1.042486168444156647e-02 -5.805640295147895813e-02 -1.268514990806579590e-01
1.376490741968154907e-01 -2.943356931209564209e-01 -1.199789717793464661e-01 -7.570168375968933105e-02 3.700406849384307861e-01 -3.224267661571502686e-01 -3.415559232234954834e-01 1.824827343225479126e-01 1.976028829813003540e-01 9.128365665674209595e-03 6.021736562252044678e-02 2.596271634101867676e-01 2.401392161846160889e-01 1.440479308366775513e-01 1.014271080493927002e-01 7.329942286014556885e-02 7.611891627311706543e-02 -2.274317108094692230e-02 -3.535790145397186279e-01 3.442545607686042786e-02 3.309577703475952148e-02 -2.085428684949874878e-01 -3.679866343736648560e-02 9.443070739507675171e-02 1.184425055980682373e-01 -1.563152819871902466e-01 5.408223718404769897e-02 1.328007727861404419e-01 -7.322772871702909470e-03 -4.898290336132049561e-02 -7.088615745306015015e-02 -1.591581702232360840e-01
-2.270977944135665894e-01 -2.841662466526031494e-01 5.518409889191389084e-03 2.229707688093185425e-01 2.309861965477466583e-02 4.553797841072082520e-02 7.844872027635574341e-02 1.954397410154342651e-01 2.237335890531539917e-01 -8.557027578353881836e-02 -1.932952553033828735e-01 -4.525044560432434082e-02 2.711630426347255707e-02 1.152824386954307556e-01 -3.998164460062980652e-02 -1.196946948766708374e-01 5.043664574623107910e-02 1.788288354873657227e-01 -2.915641367435455322e-01 2.847362458705902100e-01 2.518788278102874756e-01 5.015889555215835571e-02 1.715969890356063843e-01 -8.650425821542739868e-02 5.616436153650283813e-02 -3.615743219852447510e-01 -3.966460935771465302e-03 1.270904839038848877e-01 2.681542038917541504e-01 -5.241234600543975830e-02 -1.246248185634613037e-01 -3.170058131217956543e-01
4.873996600508689880e-02 -3.432535827159881592e-01 -6.445649545639753342e-03 -3.289354965090751648e-02 2.524945437908172607e-01 4.877978004515171051e-03 -7.780052721500396729e-02 -3.839497640728950500e-02 9.852710366249084473e-02 1.413415069691836834e-03 2.978562712669372559e-01 4.141714051365852356e-02 2.483945637941360474e-01 -3.515794277191162109e-01 -4.993864800781011581e-03 -2.310013025999069214e-01 -3.991275280714035034e-02 1.425570249557495117e-01 -1.310193818062543869e-02 -8.774457871913909912e-02 5.045171976089477539e-01 -2.256009727716445923e-01 6.275293976068496704e-02 8.669173344969749451e-03 2.521984577178955078e-01 -5.778018385171890259e-02 3.559898585081100464e-02 1.112889796495437622e-01 1.069149225950241089e-01 1.789470016956329346e-01 5.301932990550994873e-02 4.943525046110153198e-02
1.076836735010147095e-01 -3.561947345733642578e-01 5.215674266219139099e-02 1.926444098353385925e-02 -1.633866876363754272e-01 8.837010711431503296e-02 -1.998837888240814209e-01 1.340737342834472656e-01 2.781606018543243408e-01 1.635436862707138062e-01 -5.624359846115112305e-02 2.558665871620178223e-01 2.266026139259338379e-01 -2.739127278327941895e-01 -1.543018966913223267e-01 -1.574982553720474243e-01 -7.665523141622543335e-02 2.783409357070922852e-01 -7.935768365859985352e-02 -3.622515872120857239e-02 1.593065410852432251e-01 -6.055057421326637268e-02 1.122521609067916870e-02 -1.782758980989456177e-01 -2.774287164211273193e-01 -3.360247910022735596e-01 -7.994595170021057129e-02 1.358677297830581665e-01 1.991469860076904297e-01 5.923773348331451416e-02 3.610460786148905754e-03 -9.185010194778442383e-02
-4.225762486457824707e-01 -1.822721809148788452e-01 -2.532917559146881104e-01 5.747787654399871826e-02 1.311915367841720581e-01 -1.322368979454040527e-01 7.160791009664535522e-02 1.767131388187408447e-01 1.756459921598434448e-01 -2.105505466461181641e-01 -8.534353971481323242e-02 9.309110045433044434e-02 1.328868120908737183e-01 -1.990810930728912354e-01 2.129605412483215332e-01 -7.169652730226516724e-02 -2.325238436460494995e-01 8.894985914230346680e-02 2.943512424826622009e-02 4.946194887161254883e-01 4.476200789213180542e-02 1.961319148540496826e-02 -8.309012651443481445e-02 -2.672364562749862671e-02 -5.275055766105651855e-02 -1.159142255783081055e-01 -7.398701459169387817e-02 -6.698161363601684570e-02 2.501678466796875000e-01 -9.713967889547348022e-02 -3.344287723302841187e-02 -1.842741072177886963e-01
-4.275951385498046875e-01 -6.887333095073699951e-02 -2.715097069740295410e-01 5.560295283794403076e-02 1.126575991511344910e-01 -2.555437982082366943e-01 -1.759892851114273071e-01 1.236514821648597717e-01 -1.854233741760253906e-01 -8.336481451988220215e-02 9.286393970251083374e-02 -3.172358847223222256e-04 -2.041944712400436401e-01 7.644522190093994141e-02 -2.012225091457366943e-01 -1.427995264530181885e-01 -1.899967193603515625e-01 4.459136128425598145e-01 -1.856078803539276123e-01 1.424728184938430786e-01 -6.213549152016639709e-02 3.983680903911590576e-02 -1.205003112554550171e-01 1.519099902361631393e-02 -9.004673361778259277e-02 -1.618328988552093506e-01 -6.624853610992431641e-02 4.038304835557937622e-02 1.591828465461730957e-02 6.611650437116622925e-02 -3.107066750526428223e-01 -4.012224450707435608e-02
-8.402000181376934052e-03 -1.701371073722839355e-01 3.496763482689857483e-02 -2.857734858989715576e-01 1.567140221595764160e-01 -2.723208665847778320e-01 8.173107355833053589e-02 1.087431237101554871e-01 2.324956506490707397e-01 -8.081260323524475098e-02 -1.270760875195264816e-02 1.023841425776481628e-01 8.869525790214538574e-02 3.333787433803081512e-03 4.364733770489692688e-02 -7.842659205198287964e-02 -4.964046478271484375e-01 2.130510658025741577e-01 4.304888844490051270e-02 -1.594140776433050632e-03 1.937731355428695679e-02 -2.078963257372379303e-02 -3.088018624112010002e-03 -1.966195553541183472e-01 1.169929057359695435e-01 -2.637371979653835297e-02 -2.937792837619781494e-01 2.305549234151840210e-01 3.607339560985565186e-01 2.352185547351837158e-01 -8.390738070011138916e-02 -6.500297039747238159e-02
-1.090184822678565979e-01 -1.860266327857971191e-01 -5.249749496579170227e-02 1.791720539331436157e-01 1.084850355982780457e-01 8.744351565837860107e-02 -2.868888378143310547e-01 2.742608077824115753e-02 1.342780739068984985e-01 -1.058053597807884216e-01 -2.232979536056518555e-01 -3.830510750412940979e-02 -1.641610860824584961e-01 2.773469388484954834e-01 7.447788119316101074e-02 -1.467457860708236694e-01 -4.885832313448190689e-03 3.462003767490386963e-01 -2.494257409125566483e-03 9.370963275432586670e-02 2.608354985713958740e-01 -7.794598489999771118e-02 -9.713451564311981201e-02 1.446104329079389572e-02 -1.212629675865173340e-01 1.070324331521987915e-02 -2.932606935501098633e-01 4.602288082242012024e-02 2.804671227931976318e-01 3.766149580478668213e-01 -1.716025322675704956e-01 -1.984015107154846191e-01
-2.601684927940368652e-01 -2.464196830987930298e-01 -3.886946439743041992e-01 -1.267147213220596313e-01 -8.461729437112808228e-02 -2.182007282972335815e-01 4.783355817198753357e-02 3.613818287849426270e-01 -6.588579714298248291e-02 -1.088407635688781738e-01 1.638607233762741089e-01 -6.541387736797332764e-02 -1.319218128919601440e-01 1.599563211202621460e-01 -1.156860124319791794e-02 -1.617786884307861328e-01 1.508955210447311401e-01 3.017106652259826660e-01 -1.850575953722000122e-01 9.161849319934844971e-02 2.347142435610294342e-02 -2.168373614549636841e-01 -2.117395848035812378e-01 -8.955502510070800781e-02 -1.626731157302856445e-01 -2.894539199769496918e-02 -2.147600203752517700e-01 1.315682083368301392e-01 1.400039345026016235e-01 2.761691808700561523e-02 3.220307454466819763e-02 -1.765941828489303589e-01
-1.809324487112462521e-03 -3.395527005195617676e-01 -1.688741743564605713e-01 1.737152487039566040e-01 -1.947365403175354004e-01 -1.131183877587318420e-01 -1.197538748383522034e-01 3.876472711563110352e-01 -1.164719611406326294e-01 -2.396296523511409760e-02 5.282351747155189514e-02 5.571300163865089417e-02 7.136990129947662354e-02 1.608930062502622604e-03 3.399620354175567627e-01 -3.565270081162452698e-02 -5.301230121403932571e-03 8.415598422288894653e-02 -1.293095294386148453e-02 2.726734876632690430e-01 5.076844990253448486e-02 -1.432635188102722168e-01 1.585534028708934784e-02 -2.008233070373535156e-01 -3.053432144224643707e-02 -2.807528674602508545e-01 1.384391784667968750e-01 3.040571510791778564e-02 2.721492350101470947e-01 2.303842157125473022e-01 -2.413861453533172607e-01 -1.952812075614929199e-01
-9.630711376667022705e-02 -3.890567123889923096e-01 -7.125449925661087036e-02 2.738999947905540466e-02 -2.236705869436264038e-01 -1.438175439834594727e-01 6.240065768361091614e-02 3.417461216449737549e-01 1.163106709718704224e-01 -7.482235133647918701e-02 3.779640793800354004e-02 4.797352105379104614e-02 2.149600349366664886e-02 1.118223592638969421e-01 1.870606094598770142e-01 1.712977439165115356e-01 -3.711890280246734619e-01 -5.943358689546585083e-02 -9.333778917789459229e-02 2.463323771953582764e-01 2.306129783391952515e-01 -2.615785598754882812e-01 2.105013094842433929e-02 -7.064115256071090698e-02 -2.414478361606597900e-01 -8.290050551295280457e-03 3.258605487644672394e-03 6.478789448738098145e-02 2.550993561744689941e-01 -1.564954966306686401e-02 -2.760944664478302002e-01 -1.057712733745574951e-02
5.160095915198326111e-02 -8.795338869094848633e-02 -2.574652433395385742e-01 1.647282987833023071e-01 2.394037507474422455e-02 -3.614503741264343262e-01 -3.540956228971481323e-02 1.833504885435104370e-01 -8.975446969270706177e-02 -3.929161652922630310e-02 1.570984837599098682e-03 1.069305613636970520e-01 3.247888386249542236e-01 -1.118841618299484253e-01 1.982661932706832886e-01 4.276341944932937622e-02 -1.353043019771575928e-01 -4.275579378008842468e-02 8.664292097091674805e-02 3.336584866046905518e-01 1.846434324979782104e-01 -2.579458057880401611e-01 -9.452529251575469971e-02 -9.552228450775146484e-02 -1.557863503694534302e-01 -1.574776917695999146e-01 -2.581698298454284668e-01 1.000444293022155762e-01 2.475107014179229736e-01 4.436020925641059875e-02 1.091275289654731750e-01 3.022913336753845215e-01
-2.584954202175140381e-01 -6.822951883077621460e-02 -8.435956388711929321e-02 -8.563257753849029541e-02 4.582841992378234863e-01 -1.416566781699657440e-02 2.886579930782318115e-02 1.930969059467315674e-01 2.111006379127502441e-01 -1.785102933645248413e-01 8.804109692573547363e-02 -6.770244985818862915e-02 1.282726600766181946e-02 3.639549762010574341e-02 -1.281642466783523560e-01 1.379585266113281250e-01 -2.617355585098266602e-01 -4.230719432234764099e-02 -1.814725100994110107e-01 8.981153368949890137e-02 3.523512780666351318e-01 1.074037887156009674e-02 -8.851394057273864746e-02 -7.928072661161422729e-02 3.730168566107749939e-02 -1.404767334461212158e-01 6.568628549575805664e-02 2.798389643430709839e-02 3.108986318111419678e-01 -4.729921370744705200e-02 -1.676283329725265503e-01 -3.702976107597351074e-01
-3.170493245124816895e-01 -3.483258187770843506e-01 -6.922486703842878342e-03 2.237310260534286499e-01 -6.299013644456863403e-02 -2.435535490512847900e-01 8.092164993286132812e-02 3.881996870040893555e-02 2.974041365087032318e-02 -2.512121498584747314e-01 -8.910588175058364868e-02 4.071385785937309265e-02 -1.464947611093521118e-01 1.491829752922058105e-01 -1.501128543168306351e-03 1.229132115840911865e-01 2.695328742265701294e-02 1.353060454130172729e-01 8.994253352284431458e-03 3.703204095363616943e-01 1.678922027349472046e-01 8.717895299196243286e-02 2.401953376829624176e-02 7.543043233454227448e-03 1.215805113315582275e-01 -1.443257182836532593e-01 -9.339069575071334839e-02 1.055013909935951233e-01 3.668163120746612549e-01 -2.153418660163879395e-01 -1.434257533401250839e-02 -3.082498311996459961e-01
-3.533167243003845215e-01 -1.493870019912719727e-01 1.119385194033384323e-02 1.652680188417434692e-01 1.276898235082626343e-01 -1.987463980913162231e-01 -9.046026319265365601e-02 2.569939196109771729e-01 -6.845948845148086548e-02 -8.543065190315246582e-02 -1.282307207584381104e-01 -1.502231345511972904e-03 7.030292600393295288e-02 -8.273233659565448761e-03 -5.853486061096191406e-02 7.717694342136383057e-02 -4.645247384905815125e-02 -1.412619054317474365e-01 2.576392330229282379e-02 1.892466992139816284e-01 2.772178351879119873e-01 -1.025343537330627441e-01 7.770169526338577271e-02 -1.328627914190292358e-01 5.706815049052238464e-02 -1.188303157687187195e-01 1.100217550992965698e-02 -8.324125409126281738e-02 3.483008742332458496e-01 2.485282272100448608e-01 -4.309445023536682129e-01 -2.994823455810546875e-01
-1.934326589107513428e-01 5.282417684793472290e-02 -1.697793602943420410e-01 1.899702847003936768e-01 2.026270478963851929e-01 -4.502006471157073975e-01 -2.086010128259658813e-01 1.132235899567604065e-01 2.497778087854385376e-01 3.983883187174797058e-02 -3.827209398150444031e-02 2.218300104141235352e-01 -2.218701094388961792e-01 4.595038667321205139e-02 -1.840976327657699585e-01 -4.395602270960807800e-02 -3.097177147865295410e-01 2.760670781135559082e-01 -1.321239769458770752e-01 1.944551914930343628e-01 -4.968685656785964966e-02 -1.418397724628448486e-01 7.268224656581878662e-02 9.349676966667175293e-02 -1.571564562618732452e-02 -1.246195510029792786e-01 1.327501088380813599e-01 -7.738131284713745117e-02 2.844206094741821289e-01 -7.145748939365148544e-03 -5.679834261536598206e-02 7.360217720270156860e-02
-1.024585366249084473e-01 -4.391327798366546631e-01 1.598676294088363647e-01 2.256716191768646240e-01 1.789698451757431030e-01 -1.283903568983078003e-01 -2.328409254550933838e-01 -2.119132876396179199e-01 1.701710931956768036e-02 -8.515562117099761963e-02 -6.124425679445266724e-02 4.271617904305458069e-02 2.342600822448730469e-01 -1.512273252010345459e-01 -7.533404510468244553e-03 -2.231376916170120239e-01 -2.972592972218990326e-02 -1.520205438137054443e-01 -1.427599340677261353e-01 1.807812973856925964e-02 2.974060177803039551e-01 -1.999795138835906982e-01 6.772759836167097092e-03 1.841820329427719116e-01 -8.112514764070510864e-02 -1.368460059165954590e-01 3.814407438039779663e-02 2.972113154828548431e-02 2.213322818279266357e-01 1.235327720642089844e-01 -2.338442653417587280e-01 2.795381546020507812e-01
-2.926769852638244629e-01 -1.953214108943939209e-01 -1.601197272539138794e-01 -1.374062299728393555e-01 2.182722836732864380e-02 -1.666382998228073120e-01 -1.860528290271759033e-01 4.306014180183410645e-01 -3.157524392008781433e-02 4.752672743052244186e-03 9.128402173519134521e-02 -1.395390480756759644e-01 3.806016221642494202e-02 1.505280733108520508e-01 3.386187925934791565e-02 -3.323628380894660950e-02 -3.089952468872070312e-02 2.357426881790161133e-01 2.081891335546970367e-02 3.308915346860885620e-02 3.090748749673366547e-02 -2.234797775745391846e-01 1.798507198691368103e-02 4.445741325616836548e-02 -3.876026868820190430e-01 -2.042337656021118164e-01 -3.880410790443420410e-01 5.525499582290649414e-02 5.349594727158546448e-02 -5.079790204763412476e-02 -1.737959980964660645e-01 -1.890272945165634155e-01
-2.447947710752487183e-01 -2.575003802776336670e-01 4.736828804016113281e-02 -2.116245180368423462e-01 1.006523445248603821e-01 -1.481935679912567139e-01 -3.611411452293395996e-01 1.431915611028671265e-01 1.931655779480934143e-02 1.386046111583709717e-01 -6.785927712917327881e-02 2.092653214931488037e-01 -4.318521171808242798e-02 -1.850516796112060547e-01 -1.668075323104858398e-01 -3.232583105564117432e-01 2.098856270313262939e-01 1.292831301689147949e-01 -4.422554373741149902e-02 1.577588915824890137e-01 1.686116755008697510e-01 -2.569953501224517822e-01 -1.083820089697837830e-01 2.269627004861831665e-01 -3.684922680258750916e-02 -1.471976339817047119e-01 1.836259476840496063e-02 2.382458895444869995e-01 3.893861919641494751e-02 6.053850799798965454e-02 -5.364022031426429749e-02 -2.716312408447265625e-01
-1.918190121650695801e-01 -2.761663198471069336e-01 -3.615173399448394775e-01 -8.533053845167160034e-02 1.547634452581405640e-01 1.430750489234924316e-01 -1.905404776334762573e-01 1.130299717187881470e-01 3.197915256023406982e-01 -2.705835700035095215e-01 -1.887323260307312012e-01 -1.036997213959693909e-01 6.002337113022804260e-02 -8.715854026377201080e-03 -7.745281606912612915e-02 -5.635935068130493164e-02 -4.919470846652984619e-01 1.547159999608993530e-01 -1.498322188854217529e-02 -1.775204539299011230e-01 1.006141602993011475e-01 -9.355397522449493408e-02 4.122975748032331467e-03 1.065405756235122681e-01 6.014563515782356262e-02 2.547086402773857117e-02 6.881486624479293823e-02 2.508914172649383545e-01 1.718949154019355774e-02 1.719541661441326141e-02 -1.111127063632011414e-02 -1.419682353734970093e-01
-1.745434999465942383e-01 -2.570911943912506104e-01 -1.461491882801055908e-01 -2.611946314573287964e-02 3.009755909442901611e-01 -2.844443023204803467e-01 5.113243311643600464e-02 1.097920760512351990e-01 1.071888506412506104e-01 -1.256165355443954468e-01 -3.584153950214385986e-02 2.267968207597732544e-01 6.908911466598510742e-02 1.747711449861526489e-01 -1.652934402227401733e-01 2.026800662279129028e-01 6.171751022338867188e-02 1.751567870378494263e-01 -3.445149958133697510e-01 1.151654496788978577e-01 4.270547926425933838e-01 -6.668672710657119751e-02 -6.898513436317443848e-02 -5.582586675882339478e-02 3.238936662673950195e-01 -2.456291392445564270e-02 -5.133502930402755737e-02 -6.529148668050765991e-02 2.157620526850223541e-02 1.415713131427764893e-01 -1.052200496196746826e-01 7.996413111686706543e-02
-3.059574635699391365e-03 -2.031343132257461548e-01 -1.278923265635967255e-02 1.689340323209762573e-01 5.422875285148620605e-02 -2.028026282787322998e-01 -1.630720943212509155e-01 1.679810322821140289e-02 -1.566269695758819580e-01 -3.152008652687072754e-01 2.822776138782501221e-01 1.653636246919631958e-02 2.468302994966506958e-01 1.183580011129379272e-01 -1.576536595821380615e-01 -1.547152698040008545e-01 -9.271173179149627686e-02 2.195289880037307739e-01 -9.492324292659759521e-02 -9.503716230392456055e-02 -5.752850323915481567e-02 -2.376668900251388550e-01 2.545307278633117676e-01 4.391233250498771667e-02 2.546361684799194336e-01 -2.678383588790893555e-01 -3.690137341618537903e-02 1.866946518421173096e-01 3.029417395591735840e-01 2.352369576692581177e-01 -9.136573225259780884e-02 4.388482496142387390e-02
-1.551196724176406860e-01 -2.329562902450561523e-01 4.009285569190979004e-02 1.816713064908981323e-02 1.788342893123626709e-01 -2.260019257664680481e-02 -3.470276892185211182e-01 -8.621026575565338135e-02 1.429098397493362427e-01 -4.507111757993698120e-02 -5.800827220082283020e-02 1.838200390338897705e-01 1.797675341367721558e-01 -2.525162100791931152e-01 -1.375863552093505859e-01 1.190721988677978516e-01 -3.327007591724395752e-01 3.676102310419082642e-02 -2.811241447925567627e-01 1.110998615622520447e-01 9.646612405776977539e-02 -1.832432746887207031e-01 -1.530372202396392822e-01 -1.155146136879920959e-01 4.344896227121353149e-02 -4.977288842201232910e-01 -1.616412401199340820e-01 -4.676382988691329956e-02 -7.072501629590988159e-02 4.582722857594490051e-02 4.976712167263031006e-02 1.404874841682612896e-03
-8.262237906455993652e-02 -2.131487727165222168e-01 -2.371486872434616089e-01 5.256467685103416443e-02 -2.648191899061203003e-02 -1.110909134149551392e-01 -3.288056552410125732e-01 1.274071484804153442e-01 1.486487686634063721e-01 -6.042118370532989502e-02 1.815774589776992798e-01 9.689105302095413208e-02 6.892026215791702271e-02 -2.416090480983257294e-02 4.994462803006172180e-02 -2.748681697994470596e-03 -1.631967276334762573e-01 1.597085446119308472e-01 2.249541133642196655e-02 9.178597480058670044e-02 4.701500833034515381e-01 1.421301998198032379e-02 1.841250061988830566e-01 2.678636312484741211e-01 2.651645988225936890e-02 -4.611762762069702148e-01 -6.917975842952728271e-02 1.548124197870492935e-02 -1.323731243610382080e-01 -1.142374575138092041e-01 4.371715709567070007e-02 1.911705583333969116e-01
2.070153951644897461e-01 -4.714417457580566406e-01 -1.826927363872528076e-01 8.465512841939926147e-02 5.813541263341903687e-02 1.499439030885696411e-02 -2.585800886154174805e-01 1.617271453142166138e-01 1.974006891250610352e-01 6.139026582241058350e-02 -1.216094344854354858e-01 1.219221204519271851e-01 -3.408069163560867310e-02 2.303571850061416626e-01 -9.237217903137207031e-02 1.147038675844669342e-02 -8.574201166629791260e-02 1.645846292376518250e-02 -4.762635007500648499e-02 3.552895784378051758e-01 7.797981053590774536e-02 -7.843770831823348999e-02 -7.171083986759185791e-02 6.169423833489418030e-02 -4.636247083544731140e-02 -1.379611641168594360e-01 -4.243645966053009033e-01 1.828357279300689697e-01 1.374629288911819458e-01 1.570433229207992554e-01 -1.024426054209470749e-02 1.636346876621246338e-01
-2.190279364585876465e-01 -2.227944582700729370e-01 -1.677563786506652832e-02 1.452678740024566650e-01 7.340974360704421997e-02 -1.515702456235885620e-01 -2.578815817832946777e-01 3.126855492591857910e-01 -9.600914269685745239e-02 1.177543476223945618e-01 1.323664933443069458e-01 5.524693727493286133e-01 1.840103715658187866e-01 -3.028707951307296753e-02 8.888246864080429077e-02 3.393098711967468262e-02 -1.237279996275901794e-01 1.908602267503738403e-01 -5.658978596329689026e-02 5.428051576018333435e-02 1.510574519634246826e-01 -6.483789533376693726e-02 -3.986220061779022217e-02 2.489004731178283691e-01 4.699447005987167358e-02 -8.919648081064224243e-02 -6.161500513553619385e-02 1.267525255680084229e-01 7.617337256669998169e-02 1.531785130500793457e-01 2.375981211662292480e-01 -1.857902705669403076e-01
-3.230529427528381348e-01 5.897690355777740479e-02 -1.393237859010696411e-01 2.540307343006134033e-01 1.581436544656753540e-01 -3.488382399082183838e-01 -2.308251708745956421e-01 2.211987227201461792e-01 -3.228794038295745850e-02 -1.305386722087860107e-01 1.435177922248840332e-01 5.121398344635963440e-02 1.548943296074867249e-02 6.715696305036544800e-02 -3.419216573238372803e-01 -1.940672695636749268e-01 -4.224599525332450867e-02 2.699536383152008057e-01 -1.089089140295982361e-01 1.957821846008300781e-01 -6.865909695625305176e-02 3.598645329475402832e-02 -3.287126868963241577e-02 -1.367806047201156616e-01 -2.307359278202056885e-01 -2.106853872537612915e-01 -6.989077478647232056e-02 2.353848814964294434e-01 -3.158011659979820251e-02 1.923245638608932495e-01 -1.060102060437202454e-01 -2.985084615647792816e-02
-1.186510473489761353e-01 -2.953437566757202148e-01 7.440001517534255981e-02 1.253919675946235657e-02 -3.317383229732513428e-01 -1.477514505386352539e-01 -4.583778083324432373e-01 1.501794755458831787e-01 8.238165080547332764e-02 1.645925492048263550e-01 3.666383028030395508e-02 1.468629240989685059e-01 2.064641416072845459e-01 -9.120108932256698608e-02 -2.834304273128509521e-01 7.388117909431457520e-02 -1.237303093075752258e-01 1.205004081130027771e-01 -1.049180626869201660e-01 5.745719745755195618e-02 2.796910703182220459e-01 -6.863047182559967041e-02 -1.417900919914245605e-01 1.426841504871845245e-02 -1.051091179251670837e-01 5.066481232643127441e-02 -1.537969429045915604e-02 3.062501549720764160e-01 1.971167176961898804e-01 1.092719063162803650e-01 -1.591743230819702148e-01 6.142856925725936890e-02
-8.567558228969573975e-02 -2.800616621971130371e-01 -7.361280918121337891e-02 -5.946223065257072449e-02 -5.371678248047828674e-02 -5.167401954531669617e-02 -3.442224264144897461e-01 9.740611910820007324e-02 -1.497459560632705688e-01 -5.641615018248558044e-02 3.574666008353233337e-02 6.621000170707702637e-02 2.616811171174049377e-02 -2.258042693138122559e-01 -3.234732747077941895e-01 -1.143141090869903564e-01 -2.391983866691589355e-01 -1.301022619009017944e-01 -2.122235894203186035e-01 2.614477872848510742e-01 3.838893175125122070e-01 7.422585505992174149e-03 -3.204074455425143242e-03 3.541903197765350342e-01 1.256355792284011841e-01 9.279801696538925171e-02 -1.231995001435279846e-01 1.261390745639801025e-01 1.095088571310043335e-01 7.420608401298522949e-02 -8.228217810392379761e-02 1.758334785699844360e-01
-3.598598241806030273e-01 -2.777577042579650879e-01 2.030747570097446442e-02 1.441760212182998657e-01 1.825878322124481201e-01 -1.676184386014938354e-01 -1.571650616824626923e-02 2.924821376800537109e-01 1.892608702182769775e-01 5.443133413791656494e-03 2.581445267423987389e-03 1.017303466796875000e-01 -7.036969065666198730e-02 -8.444564044475555420e-02 -2.619091570377349854e-01 1.922869123518466949e-02 6.039786338806152344e-02 1.874317228794097900e-01 -4.616814106702804565e-02 8.514972776174545288e-02 2.655861079692840576e-01 -3.993843495845794678e-01 -1.626254171133041382e-01 9.543749690055847168e-02 -6.445594877004623413e-02 -1.765562295913696289e-01 1.371916681528091431e-01 1.962021738290786743e-01 1.432904303073883057e-01 -1.555553227663040161e-01 2.105779051780700684e-01 4.685603082180023193e-02
-2.949509620666503906e-01 -2.643926739692687988e-01 8.920270018279552460e-03 -1.450989991426467896e-01 2.068350911140441895e-01 -1.674878001213073730e-01 -2.003915607929229736e-01 3.318974673748016357e-01 -7.459821552038192749e-02 5.788295343518257141e-02 2.262147217988967896e-01 -1.058005318045616150e-01 -1.814658641815185547e-01 -1.571207195520401001e-01 2.243791520595550537e-01 -2.921525835990905762e-01 3.961754590272903442e-02 2.574238181114196777e-01 -2.513900399208068848e-01 -1.231439337134361267e-01 2.051048539578914642e-02 -2.213602662086486816e-01 -5.543451383709907532e-02 8.531920611858367920e-03 -7.193261384963989258e-02 -1.257871389389038086e-01 8.285647258162498474e-03 2.047036886215209961e-01 2.526767551898956299e-01 5.948909744620323181e-02 5.910560488700866699e-02 6.009789183735847473e-02
4.700352996587753296e-02 -3.664779961109161377e-01 -7.996675372123718262e-02 2.612230926752090454e-02 -1.306820213794708252e-01 -1.847682893276214600e-01 -6.645055860280990601e-02 1.204093545675277710e-01 -6.382702291011810303e-02 1.599803268909454346e-01 1.503252331167459488e-02 9.612336754798889160e-02 1.047418862581253052e-01 -3.154711127281188965e-01 -1.718406081199645996e-01 8.797947317361831665e-02 -4.130056798458099365e-01 9.977369755506515503e-02 -1.000101566314697266e-01 2.193262428045272827e-01 2.680421769618988037e-01 -1.287600100040435791e-01 2.804901599884033203e-01 1.380176097154617310e-01 2.309704124927520752e-01 -1.330251395702362061e-01 6.681563705205917358e-02 3.691077232360839844e-02 4.984765127301216125e-02 1.329978406429290771e-01 -2.075668722391128540e-01 1.856604963541030884e-01
1.468703523278236389e-02 -4.997041523456573486e-01 -1.460169702768325806e-01 2.279391586780548096e-01 5.529690906405448914e-02 -3.357644751667976379e-02 -3.658316656947135925e-02 2.714696228504180908e-01 -8.330929279327392578e-02 -2.688686922192573547e-02 1.163846328854560852e-01 3.541046977043151855e-01 9.837831556797027588e-02 2.338058687746524811e-02 -4.817773029208183289e-02 -7.801295816898345947e-02 1.560698598623275757e-01 7.220176607370376587e-02 -5.093882977962493896e-02 6.710451096296310425e-02 1.884974986314773560e-01 -1.419445872306823730e-01 1.334274411201477051e-01 -3.410281538963317871e-01 -1.104354560375213623e-01 1.024219691753387451e-01 -2.248910963535308838e-01 3.445375561714172363e-01 -7.285560667514801025e-02 3.443396091461181641e-02 -8.085182309150695801e-02 3.003795817494392395e-02
1.204761043190956116e-01 -3.269844353199005127e-01 -2.206710726022720337e-01 1.112058237195014954e-01 -3.697111085057258606e-02 -7.230585068464279175e-02 -3.202303647994995117e-01 6.583258509635925293e-02 3.505747318267822266e-01 -8.293152786791324615e-03 -1.765533722937107086e-02 2.044544070959091187e-01 1.689720302820205688e-01 1.885176450014114380e-01 -6.588555127382278442e-02 -9.666611440479755402e-03 -1.381762772798538208e-01 1.142152920365333557e-01 -5.625985935330390930e-02 3.594356477260589600e-01 1.963064968585968018e-01 8.004298061132431030e-02 2.142040282487869263e-01 -4.572848230600357056e-02 2.142610698938369751e-01 -2.277547121047973633e-01 -2.042078524827957153e-01 1.133161187171936035e-01 1.145073175430297852e-01 1.482929289340972900e-01 1.532714813947677612e-01 4.569071531295776367e-02
3.522198647260665894e-02 -2.499016076326370239e-01 -1.128962263464927673e-01 1.684408336877822876e-01 -2.394571304321289062e-01 1.105267181992530823e-01 -1.651639640331268311e-01 1.454364061355590820e-01 -5.899994820356369019e-02 1.984663605690002441e-01 1.157767996191978455e-01 8.728444576263427734e-02 1.827387958765029907e-01 -9.758032858371734619e-02 1.589553356170654297e-01 -1.066593006253242493e-01 1.727816089987754822e-02 2.670441269874572754e-01 1.298531237989664078e-02 3.416180014610290527e-01 2.032274603843688965e-01 -7.067390531301498413e-02 -8.364495635032653809e-02 -2.260658442974090576e-01 -1.145798563957214355e-01 -3.244748115539550781e-01 3.759112954139709473e-02 1.622715443372726440e-01 3.605797290802001953e-01 -3.230476379394531250e-02 -2.022996991872787476e-01 -1.507575064897537231e-01
-1.741174310445785522e-01 -2.095330655574798584e-01 -2.228548377752304077e-01 1.488910615444183350e-01 -9.053867310285568237e-02 -1.803786903619766235e-01 -4.609283432364463806e-02 2.388690561056137085e-01 2.938727736473083496e-01 -1.083865091204643250e-01 2.211308926343917847e-01 -2.200399339199066162e-01 7.468316238373517990e-03 -9.952151775360107422e-02 3.795732930302619934e-02 -3.619158267974853516e-02 -5.943715572357177734e-02 2.587164342403411865e-01 -4.943262413144111633e-02 1.731259077787399292e-01 1.209209412336349487e-01 2.476767301559448242e-01 -6.651888042688369751e-02 4.958872217684984207e-03 -1.883416622877120972e-01 -4.772280752658843994e-01 1.828646361827850342e-01 -1.449472643435001373e-02 2.158406376838684082e-01 1.286869645118713379e-01 -5.043185874819755554e-02 -5.962992552667856216e-03
-2.470749467611312866e-01 -3.292774558067321777e-01 -3.102137744426727295e-01 2.393015921115875244e-01 2.078219354152679443e-01 -2.498008012771606445e-01 -8.411421626806259155e-02 -3.018422126770019531e-01 -3.356490051373839378e-03 -5.577057972550392151e-02 2.376303449273109436e-02 1.365886926651000977e-01 2.476997077465057373e-01 1.415104139596223831e-02 -5.642208456993103027e-02 -1.723902523517608643e-01 -1.506496369838714600e-01 -2.209297716617584229e-01 -5.123354122042655945e-02 1.596791893243789673e-01 1.080713570117950439e-01 1.769604980945587158e-01 -2.442415244877338409e-02 -1.370774954557418823e-01 -2.124849893152713776e-02 -2.104224637150764465e-02 9.758453071117401123e-02 3.058374226093292236e-01 2.496423125267028809e-01 1.932061277329921722e-02 -4.916669055819511414e-02 1.593229025602340698e-01
-1.870637387037277222e-01 -1.984889358282089233e-01 -2.263311445713043213e-01 1.321063935756683350e-01 -5.141650512814521790e-02 -4.362812042236328125e-01 -2.235189676284790039e-01 4.496027156710624695e-02 7.939755171537399292e-02 1.465166807174682617e-01 6.611994653940200806e-02 -1.686873286962509155e-02 1.056466326117515564e-01 -2.602423727512359619e-01 -2.078826576471328735e-01 -1.967986114323139191e-02 -2.692553102970123291e-01 1.025031581521034241e-01 -2.596748247742652893e-02 2.039065212011337280e-01 2.706190347671508789e-01 1.696582436561584473e-01 2.163325399160385132e-01 1.032606139779090881e-01 1.704585403203964233e-01 1.427575945854187012e-01 -2.925296127796173096e-02 1.132006198167800903e-01 1.648848131299018860e-02 3.054171204566955566e-01 -8.916986733675003052e-02 8.774793148040771484e-02
-3.179608881473541260e-01 -5.133498907089233398e-01 -1.046102270483970642e-01 1.782633922994136810e-02 6.342171132564544678e-02 4.255279153585433960e-02 -5.511607229709625244e-02 -9.707070142030715942e-02 3.013191511854529381e-03 -9.655637294054031372e-02 1.573120504617691040e-01 1.895100921392440796e-01 1.647440642118453979e-01 -4.159942269325256348e-02 -2.390131801366806030e-01 -1.428161263465881348e-01 1.217687726020812988e-01 -2.654780074954032898e-02 -2.198875248432159424e-01 1.032684370875358582e-02 1.924389228224754333e-02 -1.986270844936370850e-01 2.391645014286041260e-01 -2.409815788269042969e-01 1.046077087521553040e-01 -9.042393416166305542e-02 -2.142534106969833374e-01 3.724566698074340820e-01 3.067587967962026596e-03 4.929442703723907471e-02 1.845332980155944824e-02 -6.178846582770347595e-02
-5.570414289832115173e-02 -6.333594769239425659e-02 -1.206120848655700684e-01 8.004190772771835327e-02 2.729882299900054932e-01 -1.235094666481018066e-01 -6.440930068492889404e-02 2.649168074131011963e-01 -9.314231574535369873e-02 1.986022144556045532e-01 3.354071080684661865e-01 1.351166069507598877e-01 1.180031448602676392e-01 1.119747832417488098e-01 3.392367064952850342e-02 -2.618807852268218994e-01 -9.954154491424560547e-02 1.561537943780422211e-02 8.961319923400878906e-02 2.923465371131896973e-01 4.747239649295806885e-01 5.032591521739959717e-02 -3.244452178478240967e-02 3.013388514518737793e-01 -1.301870346069335938e-01 -1.777811944484710693e-01 -1.486572623252868652e-01 1.077825874090194702e-01 2.820742316544055939e-02 6.902330368757247925e-02 3.820032998919487000e-02 1.416478902101516724e-01
-2.651818096637725830e-01 -1.078954041004180908e-01 -3.271406888961791992e-01 3.310914933681488037e-01 5.206377804279327393e-02 -6.749690324068069458e-02 -6.680111587047576904e-02 1.005692854523658752e-01 9.177711606025695801e-02 6.440290063619613647e-02 4.536425322294235229e-02 1.056361049413681030e-01 3.196721663698554039e-04 -9.484519809484481812e-02 -1.872598379850387573e-01 -2.982913888990879059e-02 9.690551459789276123e-02 5.784231424331665039e-01 -1.996832489967346191e-01 -5.874333903193473816e-02 2.224376201629638672e-01 -1.740113347768783569e-01 6.760494783520698547e-03 -1.914349049329757690e-01 -1.186403073370456696e-02 -6.602157652378082275e-02 -2.118666917085647583e-01 9.881905466318130493e-02 -2.019174396991729736e-02 1.618832349777221680e-01 -1.375859528779983521e-01 -1.940140128135681152e-02
-2.143035680055618286e-01 -1.315612196922302246e-01 -1.696247160434722900e-01 6.066375598311424255e-02 8.449631929397583008e-02 -2.977183461189270020e-01 -3.599780797958374023e-01 7.167172431945800781e-02 -4.138371732551604509e-04 9.698399901390075684e-02 -1.494973450899124146e-01 -6.879622489213943481e-02 4.846784844994544983e-02 -1.477629691362380981e-01 -3.944194316864013672e-01 -4.925384372472763062e-02 2.568317204713821411e-02 -1.804253086447715759e-02 3.138373419642448425e-02 4.213768616318702698e-02 2.369022965431213379e-01 -3.627020120620727539e-01 -1.273123174905776978e-01 -1.365226805210113525e-01 -6.669406313449144363e-03 -2.037654966115951538e-01 -2.011880874633789062e-01 3.361253440380096436e-01 5.347289610654115677e-03 7.253789901733398438e-02 4.289051145315170288e-02 -1.635007858276367188e-01
-3.279984891414642334e-01 -8.217412978410720825e-02 -7.701026648283004761e-02 1.931454241275787354e-01 -7.230052351951599121e-02 -1.713871359825134277e-01 -2.395141720771789551e-01 1.610270589590072632e-01 1.512733399868011475e-01 -1.432967185974121094e-01 -2.105629146099090576e-01 2.021761238574981689e-01 2.084870636463165283e-01 -5.749608576297760010e-02 1.355222463607788086e-01 -1.134754158556461334e-02 -7.960904389619827271e-03 6.993612647056579590e-02 2.000118494033813477e-01 2.122506499290466309e-01 3.149881064891815186e-01 -6.733027100563049316e-02 -7.980525493621826172e-02 -3.239913657307624817e-02 9.252069890499114990e-02 -1.597084105014801025e-01 2.836498320102691650e-01 1.738037616014480591e-01 2.191601991653442383e-01 3.121081888675689697e-01 9.583383053541183472e-02 -1.734823584556579590e-01
-2.540955841541290283e-01 -3.114265501499176025e-01 1.396654248237609863e-01 1.252340227365493774e-01 3.193508684635162354e-01 1.446198113262653351e-02 -3.097413182258605957e-01 1.866146549582481384e-02 1.987798213958740234e-01 -1.199956983327865601e-01 3.857063502073287964e-02 1.364837586879730225e-01 9.798293560743331909e-02 -1.524905264377593994e-01 -2.038824856281280518e-01 -1.463277041912078857e-01 -1.454203128814697266e-01 -1.641730219125747681e-02 -1.076366472989320755e-02 -2.456687539815902710e-01 3.823549151420593262e-01 1.813664436340332031e-01 5.971622094511985779e-02 -1.256238576024770737e-02 1.619034558534622192e-01 -3.487418591976165771e-01 -5.636048689484596252e-02 1.136861369013786316e-01 2.743931114673614502e-02 2.477532438933849335e-02 6.693636626005172729e-02 -2.085505053400993347e-02
-1.749245971441268921e-01 -1.999060809612274170e-01 8.130698651075363159e-02 1.211847513914108276e-01 -1.863242238759994507e-01 9.076259285211563110e-02 3.137091407552361488e-03 7.567190378904342651e-02 1.151299998164176941e-01 -6.724949181079864502e-02 -2.324389368295669556e-01 1.293822228908538818e-01 3.742615133523941040e-02 4.369823262095451355e-02 -1.631670296192169189e-01 -3.292945399880409241e-02 -9.378562122583389282e-02 2.916399836540222168e-01 -1.851890981197357178e-01 3.864421248435974121e-01 3.720841407775878906e-01 1.641688682138919830e-02 2.455406263470649719e-02 -1.958403922617435455e-02 1.717812418937683105e-01 -3.953856229782104492e-01 -1.982065290212631226e-02 1.513872593641281128e-01 1.804613769054412842e-01 8.262818306684494019e-02 -4.502853378653526306e-02 -2.685762643814086914e-01
-2.053274512290954590e-01 -3.036063015460968018e-01 9.668862074613571167e-02 1.865650527179241180e-02 1.217956561595201492e-02 -1.846615076065063477e-01 -2.393952943384647369e-02 3.481489717960357666e-01 2.296539396047592163e-01 -1.786368712782859802e-02 5.961783230304718018e-02 3.321929275989532471e-01 -7.614207267761230469e-02 -3.823185712099075317e-02 -2.686636447906494141e-01 -3.235227614641189575e-02 7.807090133428573608e-02 1.405233591794967651e-01 8.608204871416091919e-02 -1.597772091627120972e-01 2.037501335144042969e-01 -4.202931523323059082e-01 -1.133922189474105835e-01 -5.388666689395904541e-02 1.562069952487945557e-01 -1.224947571754455566e-01 1.151781603693962097e-01 6.904356926679611206e-02 2.884104847908020020e-01 -8.410600572824478149e-02 -8.929460495710372925e-02 -6.415724754333496094e-02
-2.004354000091552734e-01 -1.733949035406112671e-01 3.869565948843955994e-02 2.525818534195423126e-02 2.098312973976135254e-01 -8.399348706007003784e-02 -1.554753631353378296e-01 2.016904801130294800e-01 -8.049374818801879883e-02 -3.770777583122253418e-02 -1.340529620647430420e-01 -3.851104900240898132e-02 2.598951160907745361e-01 8.927650749683380127e-02 -8.053480833768844604e-02 -4.045642167329788208e-02 3.744706511497497559e-02 7.134272158145904541e-02 -3.800160437822341919e-02 2.331392616033554077e-01 1.537511050701141357e-01 -1.655345708131790161e-01 1.412970572710037231e-01 -1.078335419297218323e-01 1.057748273015022278e-01 -2.642368972301483154e-01 1.747774034738540649e-01 3.728606551885604858e-02 2.885104119777679443e-01 2.900339365005493164e-01 -4.664210975170135498e-01 -2.406626641750335693e-01
-4.034487530589103699e-02 -2.225093990564346313e-01 -7.987523078918457031e-02 9.244211949408054352e-03 -1.824122667312622070e-02 -1.712158620357513428e-01 -2.022811770439147949e-02 -1.292767971754074097e-01 2.103013992309570312e-01 7.216479629278182983e-02 6.059316452592611313e-03 3.386850655078887939e-01 1.756535470485687256e-01 8.518901467323303223e-02 4.632209241390228271e-02 -1.745935380458831787e-01 1.361948251724243164e-01 2.639075219631195068e-01 -4.234438762068748474e-03 3.710074722766876221e-01 2.354206889867782593e-01 3.042294643819332123e-02 -8.140965551137924194e-02 -1.917336881160736084e-01 6.239232048392295837e-02 -3.512802124023437500e-01 -1.266867667436599731e-01 1.991039365530014038e-01 3.490582406520843506e-01 8.336235582828521729e-02 2.222514897584915161e-02 -1.511373072862625122e-01
3.731849789619445801e-02 -3.056216835975646973e-01 -9.747942537069320679e-02 1.707366406917572021e-01 4.405848309397697449e-02 -1.578214019536972046e-01 -2.763496935367584229e-01 1.881704777479171753e-01 1.129742935299873352e-01 1.289968099445104599e-02 -1.337489783763885498e-01 -6.479308009147644043e-02 -6.373966485261917114e-02 -4.458473995327949524e-02 -1.004422735422849655e-02 -2.493573576211929321e-01 1.236492916941642761e-01 -8.119069039821624756e-03 3.011573664844036102e-02 -1.059824973344802856e-01 3.548792004585266113e-01 -2.264638990163803101e-01 -1.322148460894823074e-02 -7.425561547279357910e-02 3.422546088695526123e-01 -2.818044461309909821e-02 -2.484099268913269043e-01 4.290558397769927979e-01 -1.144594177603721619e-01 1.409925371408462524e-01 1.285196691751480103e-01 -3.069740720093250275e-02
4.527931660413742065e-02 -1.807113885879516602e-01 -2.009693235158920288e-01 7.973197847604751587e-02 -1.039652600884437561e-01 1.857278943061828613e-01 -1.319952607154846191e-01 3.118338286876678467e-01 2.233392447233200073e-01 -6.709102541208267212e-02 -7.198171317577362061e-02 2.402957677841186523e-01 -1.414792537689208984e-01 -3.301364928483963013e-02 1.046320125460624695e-01 -1.173824518918991089e-01 9.104014188051223755e-02 2.697965537663549185e-04 -7.559304684400558472e-02 8.365756273269653320e-02 2.491361647844314575e-01 1.654101610183715820e-01 7.167916744947433472e-02 -3.868290409445762634e-02 9.772098809480667114e-02 -4.027032852172851562e-01 -1.555784642696380615e-01 1.239162757992744446e-01 4.272345006465911865e-01 4.000357910990715027e-02 -2.769675850868225098e-01 -7.910805195569992065e-02
2.114411443471908569e-02 -1.948555111885070801e-01 -1.740033477544784546e-01 1.219666227698326111e-01 -1.097891703248023987e-01 6.653129309415817261e-02 -2.546951174736022949e-01 1.834677010774612427e-01 1.393745392560958862e-01 -8.988934755325317383e-02 -6.312685459852218628e-02 -1.905314475297927856e-01 5.414695944637060165e-03 3.941817209124565125e-02 -5.972917005419731140e-02 4.275114461779594421e-02 -1.390574276447296143e-01 3.136259019374847412e-01 -7.689566165208816528e-02 1.530244648456573486e-01 4.357912540435791016e-01 9.873452037572860718e-02 -5.231443047523498535e-02 3.160778805613517761e-02 -1.244234144687652588e-01 -3.950823247432708740e-01 7.711829990148544312e-02 1.135821565985679626e-01 1.814490556716918945e-01 2.224730402231216431e-01 1.948717236518859863e-01 -2.557573020458221436e-01
-1.130203306674957275e-01 -2.106203883886337280e-02 -4.671376198530197144e-02 4.968507289886474609e-01 2.331684827804565430e-01 -1.338771283626556396e-01 -1.116956248879432678e-01 1.251591444015502930e-01 -7.263666484504938126e-03 -9.067821502685546875e-02 -2.143111526966094971e-01 -2.667273767292499542e-02 2.036033123731613159e-01 4.412643983960151672e-02 1.527078598737716675e-01 -3.425278887152671814e-02 -5.014201626181602478e-02 3.373152911663055420e-01 6.865163892507553101e-02 5.196382477879524231e-02 4.163435399532318115e-01 8.585466444492340088e-02 2.464088052511215210e-01 7.117243856191635132e-02 -4.233589023351669312e-02 -3.241069987416267395e-02 5.151180550456047058e-02 3.143567144870758057e-01 1.533538997173309326e-01 -1.261211931705474854e-01 -1.889696158468723297e-02 1.399628259241580963e-02
-5.026788115501403809e-01 -1.455062329769134521e-01 -7.562962919473648071e-02 1.209568381309509277e-01 8.276874572038650513e-02 -6.056066229939460754e-02 -8.229835331439971924e-02 2.320839762687683105e-01 -1.601127907633781433e-02 -9.104635566473007202e-02 -2.604993581771850586e-01 1.358447968959808350e-01 2.856132388114929199e-01 -1.795301735401153564e-01 1.852432638406753540e-01 -1.152188330888748169e-02 6.603082269430160522e-02 5.983028188347816467e-02 1.198289077728986740e-02 2.112795561552047729e-01 2.284686863422393799e-01 -1.150978263467550278e-02 1.202657073736190796e-02 -1.874881535768508911e-01 -2.571442909538745880e-02 -3.250799328088760376e-02 7.341898232698440552e-02 3.459952175617218018e-01 2.023417651653289795e-01 2.367525696754455566e-01 -4.917952045798301697e-02 -1.579280048608779907e-01
-3.312936052680015564e-02 -2.909488379955291748e-01 -1.887490898370742798e-01 2.031251639127731323e-01 -1.934687942266464233e-01 1.664217188954353333e-02 -7.056444138288497925e-02 2.906101047992706299e-01 -2.360812127590179443e-01 -9.884223341941833496e-03 -5.039992928504943848e-02 1.231453418731689453e-01 1.231968402862548828e-01 -1.590170562267303467e-01 3.094295561313629150e-01 -5.113858729600906372e-02 -5.368733406066894531e-02 5.011830106377601624e-02 -6.014294922351837158e-02 1.384041458368301392e-01 1.076221615076065063e-01 -8.984967321157455444e-02 4.608186334371566772e-02 -1.235195100307464600e-01 1.307246983051300049e-01 -3.248115479946136475e-01 -3.343310952186584473e-02 3.282142058014869690e-02 2.722051441669464111e-01 2.630489468574523926e-01 -1.287666708230972290e-01 -3.847087919712066650e-01
-2.701048851013183594e-01 -4.189857840538024902e-01 1.269996464252471924e-01 -2.184012681245803833e-01 1.111399964429438114e-03 4.388374090194702148e-02 -8.917485922574996948e-02 2.334727793931961060e-01 -2.026421576738357544e-02 -1.938059478998184204e-01 6.638568639755249023e-02 3.191626965999603271e-01 -7.384759932756423950e-02 1.024599447846412659e-01 -1.621342897415161133e-01 -1.760123819112777710e-01 -9.803216159343719482e-02 -5.055893585085868835e-02 -4.649410024285316467e-02 -4.540040343999862671e-02 3.297728598117828369e-01 -1.361965984106063843e-01 -3.104200363159179688e-01 -8.226193487644195557e-02 -3.408765420317649841e-02 -2.830525487661361694e-02 9.796025604009628296e-02 3.080365657806396484e-01 1.186848878860473633e-01 -1.323208063840866089e-01 7.324375212192535400e-02 1.248712092638015747e-01
-2.554931342601776123e-01 -1.063224524259567261e-01 -2.416791319847106934e-01 -6.608621031045913696e-02 3.419511616230010986e-01 -1.471527963876724243e-01 -1.732984632253646851e-01 1.378431916236877441e-01 1.740931868553161621e-01 3.254196047782897949e-01 8.044833689928054810e-02 3.171240389347076416e-01 -4.939335212111473083e-02 -2.511540949344635010e-01 2.253436669707298279e-02 -2.439230233430862427e-01 -3.060220181941986084e-02 2.980412840843200684e-01 3.703105822205543518e-02 5.885695666074752808e-02 2.973151206970214844e-01 1.706432178616523743e-02 2.163974009454250336e-02 1.465788185596466064e-01 4.476726055145263672e-02 -1.307088136672973633e-01 2.786942385137081146e-02 -3.201253246515989304e-03 1.730868518352508545e-01 7.176622003316879272e-02 1.541173756122589111e-01 -1.423923671245574951e-01
-7.935350388288497925e-02 -9.214939922094345093e-02 1.592476665973663330e-02 -3.360358774662017822e-01 2.506987750530242920e-01 -1.581480801105499268e-01 -2.676506042480468750e-01 1.985921263694763184e-01 -1.364771127700805664e-01 1.290744692087173462e-01 8.675759285688400269e-02 2.301953583955764771e-01 -2.502429112792015076e-02 -2.591369301080703735e-02 -1.423065513372421265e-01 -3.711165189743041992e-01 -2.352866157889366150e-02 1.874819695949554443e-01 1.069046780467033386e-01 1.983376443386077881e-01 2.792910039424896240e-01 -1.113599389791488647e-01 -1.024174764752388000e-01 1.430277228355407715e-01 1.492296606302261353e-01 -2.086596041917800903e-01 -1.104013696312904358e-01 2.887036800384521484e-01 5.174836516380310059e-02 9.493558108806610107e-02 -5.390658229589462280e-02 -1.850904673337936401e-01
-2.292136251926422119e-01 -1.832437962293624878e-01 -3.230217397212982178e-01 8.127785474061965942e-02 -7.459980994462966919e-02 -9.795574843883514404e-02 -4.651670753955841064e-01 -1.118974760174751282e-01 -1.314152497798204422e-02 6.126124039292335510e-02 1.061353608965873718e-01 2.587783336639404297e-01 1.318685561418533325e-01 3.920194506645202637e-02 -4.500106722116470337e-02 -9.819094836711883545e-02 -3.281775414943695068e-01 1.391863077878952026e-01 2.158140242099761963e-01 1.601989716291427612e-01 1.149523705244064331e-01 -5.927690118551254272e-02 1.301800310611724854e-01 -1.849672198295593262e-01 1.019141301512718201e-01 -5.377445742487907410e-02 9.597402065992355347e-02 -1.103245764970779419e-01 1.217399239540100098e-01 1.613634675741195679e-01 -2.731560468673706055e-01 1.696718484163284302e-01
-1.271146833896636963e-01 -2.742106318473815918e-01 -3.994185924530029297e-01 2.002159208059310913e-01 6.182880327105522156e-02 3.466625465080142021e-03 5.871498212218284607e-02 2.223530411720275879e-01 1.152539551258087158e-01 -6.153318658471107483e-02 4.786059260368347168e-02 3.146156668663024902e-01 2.716697454452514648e-01 -1.897306293249130249e-01 -8.131789416074752808e-02 6.168751046061515808e-02 -7.286352105438709259e-03 3.443719446659088135e-01 7.666949182748794556e-02 1.458455771207809448e-01 2.130587249994277954e-01 -1.063723638653755188e-01 1.813554018735885620e-02 6.020611152052879333e-02 2.245632559061050415e-02 -1.119055878371000290e-02 -1.029943153262138367e-01 3.757430315017700195e-01 -2.309706658124923706e-01 1.606248319149017334e-02 9.076724760234355927e-03 3.430626913905143738e-02
-5.683863162994384766e-02 -4.812469780445098877e-01 -2.635700404644012451e-01 -1.398875564336776733e-01 -2.913889847695827484e-02 -1.067318767309188843e-01 -1.255145668983459473e-01 -4.240065813064575195e-03 9.645876288414001465e-02 -8.730839937925338745e-02 5.846551433205604553e-02 2.431923598051071167e-01 -1.017291285097599030e-02 -7.693269755691289902e-03 -9.236429631710052490e-02 -2.760336697101593018e-01 6.794160604476928711e-02 -1.757079958915710449e-01 -2.474995553493499756e-01 -2.386032603681087494e-03 3.403670489788055420e-01 -2.627494633197784424e-01 -8.966195583343505859e-02 1.347055137157440186e-01 -4.495865479111671448e-02 -1.536392420530319214e-01 -2.455626577138900757e-01 2.417372763156890869e-01 -1.653958410024642944e-01 6.456454843282699585e-02 -3.020340576767921448e-03 4.851766396313905716e-03
-1.321292761713266373e-02 -1.395242363214492798e-01 -8.283054083585739136e-02 1.338084489107131958e-01 -3.730723261833190918e-02 -1.054694578051567078e-01 -2.011408060789108276e-01 -1.355713158845901489e-01 3.476680815219879150e-02 -1.679732501506805420e-01 7.424350082874298096e-02 2.079023718833923340e-01 1.533640921115875244e-01 6.966040283441543579e-02 9.516277164220809937e-02 -9.340595453977584839e-02 1.383000165224075317e-01 2.426837384700775146e-01 8.088672161102294922e-02 3.367800712585449219e-01 4.795906320214271545e-02 4.096350446343421936e-02 -2.209040708839893341e-02 -5.016885697841644287e-02 1.110461162170395255e-04 -4.064146578311920166e-01 -1.256796121597290039e-01 3.179675042629241943e-01 4.967497587203979492e-01 -7.841527462005615234e-02 -7.489651441574096680e-02 -1.198667064309120178e-01
-3.131179809570312500e-01 -4.153462350368499756e-01 -2.132174223661422729e-01 1.355633884668350220e-01 3.043899778276681900e-03 -3.602486252784729004e-01 -1.357164382934570312e-01 2.727578207850456238e-02 6.067899055778980255e-03 1.275656074285507202e-01 9.457734227180480957e-02 -1.060240045189857483e-01 1.498547196388244629e-01 -2.094680070877075195e-01 -9.440762549638748169e-02 7.432979345321655273e-02 -2.882072925567626953e-01 1.590200364589691162e-01 -5.658851191401481628e-02 1.930809468030929565e-01 1.528550088405609131e-01 1.527240872383117676e-01 2.582638263702392578e-01 1.039589643478393555e-01 2.162394225597381592e-01 2.472180128097534180e-02 2.633517235517501831e-02 1.838014088571071625e-02 1.628845185041427612e-02 2.222293168306350708e-01 9.617777168750762939e-02 1.380351334810256958e-01
-3.176175057888031006e-01 -1.709680706262588501e-01 -2.988050282001495361e-01 4.811146855354309082e-02 1.344800293445587158e-01 -2.449512034654617310e-01 -1.683981418609619141e-01 4.160530865192413330e-02 2.328653931617736816e-01 -2.240699529647827148e-01 -9.728372097015380859e-02 -5.193294212222099304e-02 -3.727481933310627937e-03 -1.942923069000244141e-01 -3.423186540603637695e-01 -8.090946078300476074e-02 -6.839839741587638855e-03 6.508245319128036499e-02 -1.297786235809326172e-01 1.826040446758270264e-01 -2.591062486171722412e-01 -9.534514695405960083e-02 -3.379018977284431458e-02 1.511900126934051514e-01 -1.232834416441619396e-03 -1.590095460414886475e-01 -1.001938506960868835e-01 1.857769042253494263e-01 3.168528974056243896e-01 -1.355412043631076813e-02 -2.470613121986389160e-01 7.665528357028961182e-02
-1.046686321496963501e-01 -3.385486453771591187e-02 -1.297467350959777832e-01 2.720733731985092163e-02 -1.124290525913238525e-01 -2.498117238283157349e-01 -1.299314051866531372e-01 1.585591584444046021e-01 -8.500323444604873657e-02 4.795721918344497681e-02 7.189615815877914429e-02 -3.663307754322886467e-03 1.487270891666412354e-01 -3.394087851047515869e-01 -2.321566194295883179e-01 -1.282735466957092285e-01 -3.654932379722595215e-01 2.471925318241119385e-01 -6.269606202840805054e-02 2.192442417144775391e-01 2.913860678672790527e-01 -7.583259791135787964e-02 9.277451783418655396e-02 1.836784183979034424e-01 3.202233910560607910e-01 -4.805496335029602051e-02 2.154077030718326569e-02 2.595686353743076324e-02 1.670949906110763550e-01 2.531117200851440430e-01 -2.001022845506668091e-01 1.147639900445938110e-01
-2.367810159921646118e-01 -2.495361715555191040e-01 -1.048702001571655273e-01 1.449780911207199097e-02 6.066372245550155640e-02 -3.174043893814086914e-01 -1.643706113100051880e-01 1.278111785650253296e-01 8.819211274385452271e-02 -3.594051599502563477e-01 -1.128490641713142395e-01 5.876295268535614014e-03 1.386739760637283325e-01 -3.201302513480186462e-02 -2.971758544445037842e-01 -1.296306848526000977e-01 -9.837653487920761108e-02 2.547330558300018311e-01 4.292273893952369690e-02 1.997123211622238159e-01 -2.557952702045440674e-01 -3.763087093830108643e-03 -8.689049631357192993e-02 7.234547287225723267e-02 1.873844414949417114e-01 -1.641336828470230103e-01 -1.014384552836418152e-01 1.839603781700134277e-01 7.492755353450775146e-02 1.685919426381587982e-02 -2.593905329704284668e-01 2.714737653732299805e-01
1.895316839218139648e-01 -2.160589247941970825e-01 -1.874380856752395630e-01 2.205035090446472168e-02 1.509844958782196045e-01 -7.191109657287597656e-02 -3.234585002064704895e-02 3.871720433235168457e-01 1.953893750905990601e-01 -9.676583111286163330e-02 -9.105787426233291626e-02 1.539491415023803711e-01 1.058854982256889343e-01 2.009139209985733032e-01 -7.092333864420652390e-03 1.173463836312294006e-01 9.564980119466781616e-02 -2.478199601173400879e-01 -6.435405462980270386e-02 3.465189337730407715e-01 3.232827782630920410e-01 1.123759672045707703e-01 1.857281662523746490e-02 2.751254849135875702e-02 -6.070205569267272949e-02 -1.244627460837364197e-01 6.486083380877971649e-03 2.456925362348556519e-01 3.840922117233276367e-01 8.151708543300628662e-02 -8.076523989439010620e-02 6.804507225751876831e-02
2.443366497755050659e-02 -4.612012803554534912e-01 -2.145980000495910645e-01 5.818598438054323196e-03 -4.323890805244445801e-02 8.985390514135360718e-02 9.040249884128570557e-02 1.533731222152709961e-01 1.010032147169113159e-01 -1.704044267535209656e-02 2.717002630233764648e-01 2.490173578262329102e-01 -3.044328093528747559e-02 -8.593994379043579102e-02 2.232741415500640869e-01 4.175724834203720093e-02 -1.004255488514900208e-01 -1.820720434188842773e-01 -1.720088720321655273e-01 2.485226839780807495e-01 9.073847532272338867e-02 -4.429681971669197083e-02 -5.272243544459342957e-02 -1.204270049929618835e-01 -3.289441466331481934e-01 -3.427203744649887085e-02 -1.866311430931091309e-01 9.713017195463180542e-02 3.274737298488616943e-01 1.658507734537124634e-01 -1.292475759983062744e-01 -1.599433273077011108e-01
-1.549922972917556763e-01 -1.508922725915908813e-01 -1.684479974210262299e-02 6.607829779386520386e-02 -1.437799185514450073e-01 -8.905896544456481934e-02 8.196222037076950073e-02 -7.835749536752700806e-02 3.649542108178138733e-02 -4.654316976666450500e-02 1.736819595098495483e-01 3.176068663597106934e-01 1.643614619970321655e-01 2.320273816585540771e-01 -1.890757679939270020e-02 -1.627224870026111603e-02 1.055634617805480957e-01 3.471251428127288818e-01 -6.449533998966217041e-02 2.486115694046020508e-01 2.360111922025680542e-01 -9.123481065034866333e-02 1.539099961519241333e-02 -7.884541898965835571e-02 7.572060823440551758e-02 -3.408346474170684814e-01 -2.533642947673797607e-01 7.679770141839981079e-02 4.053054451942443848e-01 9.316221624612808228e-02 -6.742877513170242310e-02 -2.313196212053298950e-01
-6.053879857063293457e-02 -1.871462911367416382e-01 -1.675723046064376831e-01 2.690821290016174316e-01 2.308796942234039307e-01 -6.478106230497360229e-02 -5.609013885259628296e-02 5.711135640740394592e-02 -4.196299985051155090e-02 1.483787745237350464e-01 2.195294350385665894e-01 7.409227639436721802e-02 3.333408534526824951e-01 -7.945440709590911865e-02 1.465975791215896606e-01 1.109903231263160706e-01 -2.853531241416931152e-01 3.187246620655059814e-01 2.906054556369781494e-01 1.775581240653991699e-01 2.490622997283935547e-01 -1.325835138559341431e-01 -8.526644669473171234e-03 1.466422677040100098e-01 1.835333406925201416e-01 -7.038493454456329346e-02 -2.980571687221527100e-01 -9.624027460813522339e-02 1.414282470941543579e-01 7.986576110124588013e-02 -7.013920694589614868e-02 -8.847883436828851700e-04
-1.810902655124664307e-01 -2.097367495298385620e-01 -4.088556021451950073e-02 -1.765926778316497803e-01 3.053316771984100342e-01 -3.464544564485549927e-02 -1.880151480436325073e-01 8.932660520076751709e-02 3.008506447076797485e-02 -1.578523665666580200e-01 1.001665890216827393e-01 3.320375923067331314e-03 7.909215986728668213e-02 -5.585926771163940430e-02 3.051294200122356415e-02 -1.535881012678146362e-01 -6.011306121945381165e-02 -5.155411199666559696e-04 -1.551283448934555054e-01 3.747306764125823975e-01 -1.379721015691757202e-01 4.139647632837295532e-02 -4.204270839691162109e-01 1.389664709568023682e-01 -3.674895502626895905e-03 -1.387985199689865112e-01 -4.187149107456207275e-01 2.456932514905929565e-02 2.568567693233489990e-01 1.149506270885467529e-01 -1.521945446729660034e-01 -1.901866309344768524e-02
-1.452385932207107544e-01 -3.857613503932952881e-01 -4.598746076226234436e-02 -6.538292765617370605e-02 5.578309670090675354e-02 -2.581629753112792969e-01 -2.668431401252746582e-01 -4.122991114854812622e-02 -1.095663085579872131e-01 1.497841775417327881e-01 -6.666409224271774292e-02 1.062845066189765930e-01 1.659644246101379395e-01 -2.562984824180603027e-01 -1.404504328966140747e-01 -5.446406081318855286e-02 -2.451640367507934570e-01 2.683537602424621582e-01 -2.591085135936737061e-01 9.983939118683338165e-03 1.681920886039733887e-01 -2.659424543380737305e-01 1.948420107364654541e-01 3.098479807376861572e-01 1.717442870140075684e-01 -1.085562538355588913e-02 1.290936470031738281e-01 1.025774478912353516e-01 1.419622749090194702e-01 -4.466896876692771912e-02 -1.113993674516677856e-02 5.932609736919403076e-02
-2.437785826623439789e-02 -3.000748455524444580e-01 1.464743912220001221e-01 6.902058422565460205e-02 4.155614078044891357e-01 -1.770826727151870728e-01 -1.815250217914581299e-01 9.381193667650222778e-02 2.555918395519256592e-01 6.474401801824569702e-02 1.529157310724258423e-01 6.054081395268440247e-02 -2.210990339517593384e-02 -2.380660325288772583e-01 5.090268328785896301e-02 -8.177955448627471924e-02 -5.768028646707534790e-02 1.763493008911609650e-02 -2.214506864547729492e-01 -8.833523839712142944e-02 1.039556786417961121e-01 -1.733452826738357544e-01 7.995521277189254761e-02 -4.511222243309020996e-02 1.964274644851684570e-01 -3.882460296154022217e-01 -1.572215855121612549e-01 -2.102162390947341919e-01 2.852807641029357910e-01 6.625249981880187988e-02 -1.123903393745422363e-01 -8.905393630266189575e-02
-3.745518028736114502e-01 -2.392438054084777832e-01 -1.676486283540725708e-01 2.073040232062339783e-03 -1.999064907431602478e-02 -1.610770672559738159e-01 5.389934405684471130e-02 1.178059875965118408e-01 -4.000250250101089478e-02 -2.729165554046630859e-01 -9.122435748577117920e-02 9.666129201650619507e-02 1.862221360206604004e-01 -2.224695980548858643e-01 6.107646226882934570e-02 -2.887035906314849854e-01 -1.251233369112014771e-01 1.592858731746673584e-01 6.657869368791580200e-02 4.276621043682098389e-01 1.127253770828247070e-01 4.339489713311195374e-02 -1.878622174263000488e-02 -1.370181292295455933e-01 -1.313877552747726440e-01 -1.175790280103683472e-01 1.998121440410614014e-01 2.981536649167537689e-02 2.042011171579360962e-01 -5.047582834959030151e-02 -2.208392173051834106e-01 -1.981006711721420288e-01
1.208760738372802734e-01 -9.507802873849868774e-02 -3.594484329223632812e-01 -3.571892902255058289e-02 2.957120239734649658e-01 -1.492723971605300903e-01 -2.916699945926666260e-01 8.879924565553665161e-02 3.024161756038665771e-01 1.990527659654617310e-01 -2.361807972192764282e-01 1.191940307617187500e-01 2.001238614320755005e-01 5.140646174550056458e-02 7.793971896171569824e-02 3.949726745486259460e-02 1.046894043684005737e-01 -5.207905545830726624e-03 -1.705734878778457642e-01 2.559335231781005859e-01 2.441635876893997192e-01 -7.926649600267410278e-02 6.985348463058471680e-02 -7.928659021854400635e-02 -5.924648046493530273e-02 -6.075707450509071350e-02 8.003767579793930054e-02 1.484558433294296265e-01 2.008590698242187500e-01 1.571276485919952393e-01 -3.280812501907348633e-01 -2.873792499303817749e-02
3.081994950771331787e-01 -3.425447344779968262e-01 -4.701784998178482056e-02 2.612250745296478271e-01 -1.381146460771560669e-01 8.882918953895568848e-02 -4.709018394351005554e-02 1.836718022823333740e-01 5.778893083333969116e-02 2.706681936979293823e-02 -9.309843927621841431e-02 2.383248358964920044e-01 1.751272529363632202e-01 -2.617568895220756531e-02 -1.815916895866394043e-01 1.062832996249198914e-01 -6.580441445112228394e-02 4.212118685245513916e-02 -9.207569062709808350e-02 2.942855954170227051e-01 3.293463289737701416e-01 -9.916102513670921326e-03 -4.766708612442016602e-02 5.332238972187042236e-02 -2.291285246610641479e-02 -3.023122847080230713e-01 -2.046890258789062500e-01 2.060475051403045654e-01 2.752356529235839844e-01 1.245188042521476746e-01 8.869976550340652466e-02 -1.373897641897201538e-01
-9.182821959257125854e-02 -1.894885897636413574e-01 -2.607398331165313721e-01 1.031980663537979126e-01 3.743998408317565918e-01 -3.454230129718780518e-01 -2.201298773288726807e-01 1.604104600846767426e-02 1.568185091018676758e-01 -3.153557777404785156e-01 1.116636469960212708e-01 -2.095252461731433868e-02 2.260042876005172729e-01 4.670292511582374573e-02 1.140467450022697449e-01 -3.941964805126190186e-01 5.654771998524665833e-02 6.064033508300781250e-02 -1.839716881513595581e-01 1.919442787766456604e-02 -9.924092888832092285e-02 5.327718704938888550e-02 7.426644209772348404e-03 5.398597195744514465e-02 2.480094581842422485e-01 -1.873095631599426270e-01 -1.015167012810707092e-01 -7.228363305330276489e-03 8.270015567541122437e-02 3.399777784943580627e-02 -1.802015453577041626e-01 7.777544111013412476e-02
-1.046462059020996094e-01 -3.325978815555572510e-01 6.356215476989746094e-02 2.985942959785461426e-01 -2.064888924360275269e-02 1.218559220433235168e-01 6.913608312606811523e-02 1.672362983226776123e-01 2.086229920387268066e-01 -1.110417097806930542e-01 -1.917248964309692383e-02 -6.230860576033592224e-02 -5.269326642155647278e-02 1.189704313874244690e-01 4.198010638356208801e-02 -6.720776110887527466e-02 5.179528892040252686e-02 1.509505063295364380e-01 -2.719640731811523438e-01 2.451142519712448120e-01 2.664347589015960693e-01 -1.522837392985820770e-02 1.759209781885147095e-01 -5.335986614227294922e-02 7.195110619068145752e-02 -3.543607890605926514e-01 -2.929814718663692474e-02 1.718860864639282227e-01 2.576283514499664307e-01 -2.356822043657302856e-02 -2.139213830232620239e-01 -3.398848176002502441e-01
1.516503393650054932e-01 -4.976077675819396973e-01 4.293844569474458694e-03 -1.708608269691467285e-01 1.585699170827865601e-01 -6.318688392639160156e-02 -1.745588481426239014e-01 -2.477093227207660675e-02 2.823530137538909912e-01 7.536893337965011597e-02 5.438917875289916992e-02 1.897087842226028442e-01 1.005870029330253601e-01 2.143659740686416626e-01 -2.156870625913143158e-02 -1.776693910360336304e-01 -1.489766389131546021e-01 -1.032931432127952576e-01 -3.294029533863067627e-01 5.790442228317260742e-02 3.533658012747764587e-02 -7.256437093019485474e-02 -5.511784553527832031e-02 1.627569347620010376e-01 -1.683361083269119263e-01 -2.294894307851791382e-01 -1.339502483606338501e-01 3.647893071174621582e-01 -3.252097638323903084e-03 1.208784878253936768e-01 -3.899139119312167168e-03 -9.135730564594268799e-03
-1.033703610301017761e-01 -2.125115841627120972e-01 -2.799741327762603760e-01 2.801167666912078857e-01 4.312149714678525925e-03 -7.317910343408584595e-02 9.554313123226165771e-02 2.086905688047409058e-01 1.220322325825691223e-01 -1.007545888423919678e-01 -3.282338082790374756e-01 2.599087357521057129e-01 1.706764847040176392e-01 -2.092829793691635132e-01 -3.418885869905352592e-03 -1.847966760396957397e-01 1.396924406290054321e-01 1.762572228908538818e-01 2.348589301109313965e-01 1.814422458410263062e-01 3.560348749160766602e-01 1.209175884723663330e-01 -5.498840659856796265e-02 -5.146801099181175232e-02 -3.209438920021057129e-02 -1.266144067049026489e-01 6.919041275978088379e-02 1.753465682268142700e-01 4.376085475087165833e-02 -1.515647768974304199e-02 -1.852094084024429321e-01 -2.169479578733444214e-01
-1.704222261905670166e-01 -1.257095634937286377e-01 -3.806062340736389160e-01 -6.253965198993682861e-02 2.473236024379730225e-01 -1.813402324914932251e-01 -1.700359135866165161e-01 7.875481992959976196e-02 7.220087572932243347e-03 2.599940896034240723e-01 1.586315929889678955e-01 3.151518106460571289e-01 -2.629303932189941406e-01 -5.196605622768402100e-02 -2.470856346189975739e-02 1.325592305511236191e-02 -2.768706902861595154e-02 6.753117591142654419e-02 -2.756410278379917145e-02 2.026336193084716797e-01 4.609355926513671875e-01 -8.866248279809951782e-02 2.968257293105125427e-02 -7.901142537593841553e-02 5.700162425637245178e-02 -2.531462311744689941e-01 -8.056648820638656616e-02 -3.513103350996971130e-02 2.151858955621719360e-01 -5.220518633723258972e-02 -7.101716101169586182e-02 9.346590936183929443e-02
-1.566850394010543823e-01 -1.694996505975723267e-01 -1.385286897420883179e-01 2.613203227519989014e-01 -5.136853456497192383e-02 -3.803258836269378662e-01 -2.556601762771606445e-01 1.218369677662849426e-01 3.412464559078216553e-01 6.577434949576854706e-03 -2.869881503283977509e-02 9.566992521286010742e-02 -2.298683226108551025e-01 -6.526937335729598999e-02 3.859221935272216797e-02 -2.379884123802185059e-01 -5.705461651086807251e-02 1.788456290960311890e-01 -1.826837956905364990e-01 2.648454606533050537e-01 1.768571883440017700e-02 -1.410531550645828247e-01 -2.098389565944671631e-01 -2.135226875543594360e-01 2.611555904150009155e-02 -3.935566917061805725e-02 4.445050656795501709e-02 1.187743842601776123e-01 1.570211537182331085e-02 2.110301107168197632e-01 -2.779696583747863770e-01 -3.316540271043777466e-02
-3.533872961997985840e-02 -3.794006407260894775e-01 -2.037502229213714600e-01 8.294036984443664551e-02 1.735181659460067749e-01 4.785225167870521545e-02 3.029253706336021423e-02 8.261737972497940063e-02 4.110923707485198975e-01 -2.176461666822433472e-01 1.643614470958709717e-02 -1.222757920622825623e-01 9.171529859304428101e-02 -1.110115051269531250e-01 -9.201237559318542480e-02 -1.713114082813262939e-01 -4.252259135246276855e-01 -3.875489160418510437e-02 -3.088272809982299805e-01 1.079226136207580566e-01 5.602585151791572571e-02 -1.120544672012329102e-01 -8.075769245624542236e-02 1.963035613298416138e-01 8.915719389915466309e-02 -1.600224077701568604e-01 1.832149475812911987e-01 1.997618079185485840e-01 1.135803014039993286e-01 2.498086169362068176e-02 3.022363409399986267e-02 -6.763636320829391479e-02
4.329420998692512512e-02 -1.616785526275634766e-01 -2.045893371105194092e-01 -5.125531461089849472e-04 1.865645200014114380e-01 -3.366524577140808105e-01 3.047934267669916153e-03 -3.947967663407325745e-02 -1.997349262237548828e-01 2.200766950845718384e-01 1.061057597398757935e-01 9.060068428516387939e-02 -5.908515304327011108e-02 -1.667146384716033936e-01 -3.183284308761358261e-03 2.824354767799377441e-01 -2.657111585140228271e-01 2.267926558852195740e-02 -1.688826233148574829e-01 1.084236130118370056e-01 1.541377007961273193e-01 -1.953839324414730072e-03 -8.943774551153182983e-02 -1.973104625940322876e-01 1.068169400095939636e-01 -3.644454851746559143e-02 -2.466841638088226318e-01 3.426262140274047852e-01 3.319185078144073486e-01 8.937487006187438965e-02 -2.636997699737548828e-01 -2.817916311323642731e-02
7.755679637193679810e-02 -2.772690355777740479e-01 -3.969554603099822998e-02 1.440789550542831421e-01 1.013834401965141296e-01 -1.116293519735336304e-01 -2.074911743402481079e-01 -7.103362679481506348e-02 3.599822819232940674e-01 -4.569710418581962585e-02 -6.360850483179092407e-02 2.378460913896560669e-01 3.708048164844512939e-02 1.011372134089469910e-01 7.934547960758209229e-02 -2.446904964745044708e-02 -1.615402847528457642e-01 6.513822823762893677e-02 2.686072289943695068e-01 3.488640785217285156e-01 3.441225588321685791e-01 1.305156499147415161e-01 1.457837671041488647e-01 -7.507310807704925537e-02 1.450893878936767578e-01 -2.385416179895401001e-01 -5.300241708755493164e-02 7.111288607120513916e-02 3.184823393821716309e-01 -1.873171888291835785e-02 1.805424094200134277e-01 8.005926012992858887e-02
1.440564095973968506e-01 -3.425266146659851074e-01 -1.959719061851501465e-01 -8.447181433439254761e-02 5.603457242250442505e-02 -1.706015020608901978e-01 -1.001208573579788208e-01 1.924989670515060425e-01 -3.131753802299499512e-01 -5.428306013345718384e-02 8.186927065253257751e-03 2.382055670022964478e-01 -5.969774723052978516e-02 8.524978905916213989e-02 5.792242661118507385e-02 -2.017005085945129395e-01 -1.660646125674247742e-02 2.243333905935287476e-01 -4.741324856877326965e-02 -1.006163004785776138e-02 1.954968124628067017e-01 7.074163760989904404e-03 5.645595490932464600e-02 2.111310213804244995e-01 -3.184527456760406494e-01 -1.937935501337051392e-02 -1.112309694290161133e-01 3.481291234493255615e-01 2.743382453918457031e-01 1.937407553195953369e-01 1.215051710605621338e-01 1.498551517724990845e-01
1.723149716854095459e-01 -2.298166155815124512e-01 -2.414641231298446655e-01 2.381491707637906075e-03 -2.004218697547912598e-01 -2.124521583318710327e-01 -1.029453501105308533e-01 9.782277047634124756e-02 2.146455496549606323e-01 -4.868130385875701904e-02 4.828025400638580322e-02 1.364229321479797363e-01 3.077087104320526123e-01 1.419676542282104492e-01 -2.155257761478424072e-02 -4.470277577638626099e-02 -2.635328471660614014e-01 7.368009537458419800e-02 1.186090894043445587e-02 3.206986784934997559e-01 2.422940433025360107e-01 -2.360212504863739014e-01 -3.177109733223915100e-02 -4.111594334244728088e-02 3.040742315351963043e-02 -1.798605322837829590e-01 -4.123194515705108643e-01 -4.886940121650695801e-02 2.928299643099308014e-02 2.852001227438449860e-03 -1.823080480098724365e-01 -1.796424835920333862e-01
-2.008651345968246460e-01 -2.566329538822174072e-01 -7.706336677074432373e-02 -4.664825648069381714e-02 -1.160882562398910522e-01 -1.002694386988878250e-02 -1.081768199801445007e-01 -8.893152326345443726e-02 1.829445660114288330e-01 3.032927587628364563e-02 5.695010349154472351e-02 2.533383965492248535e-01 1.076032742857933044e-01 2.119540721178054810e-01 -7.675315439701080322e-02 -1.163439899682998657e-01 -1.165499165654182434e-01 1.792080700397491455e-01 1.480278223752975464e-01 3.404832780361175537e-01 1.451023966073989868e-01 8.769384771585464478e-02 -1.610597670078277588e-01 -1.977985799312591553e-01 -6.340792030096054077e-02 -3.954752385616302490e-01 -2.138506919145584106e-01 2.796542644500732422e-01 2.682569026947021484e-01 -2.173435501754283905e-02 -1.510032862424850464e-01 -1.334233582019805908e-01
-7.741221040487289429e-02 -1.849566400051116943e-01 -1.557629853487014771e-01 -1.976590156555175781e-01 1.671244204044342041e-02 -1.206376552581787109e-01 -2.788079679012298584e-01 8.487726747989654541e-02 1.559201925992965698e-01 -1.715113967657089233e-01 5.804975703358650208e-02 4.576945304870605469e-02 2.981664240360260010e-01 -7.855209708213806152e-02 -1.180906146764755249e-01 -2.186307311058044434e-01 -1.476249545812606812e-01 1.016348786652088165e-02 -2.609765827655792236e-01 8.027499914169311523e-02 -2.546357214450836182e-01 -8.795339614152908325e-02 -6.434033624827861786e-03 6.647581607103347778e-02 1.799121201038360596e-01 -9.176763892173767090e-02 -4.081349074840545654e-01 1.830011159181594849e-01 1.721791923046112061e-01 -6.651064846664667130e-03 -3.271785676479339600e-01 -1.720823496580123901e-01
-2.938236892223358154e-01 -1.942391395568847656e-01 -4.149768501520156860e-02 2.612832188606262207e-01 8.844769746065139771e-02 -1.285389810800552368e-01 4.512148723006248474e-02 7.745502144098281860e-02 1.237721070647239685e-01 6.185134407132863998e-03 1.072143316268920898e-01 -6.069187447428703308e-02 9.421207755804061890e-02 -8.343122154474258423e-02 2.979307472705841064e-01 -4.888839274644851685e-02 1.638885401189327240e-02 1.658726334571838379e-01 1.968591008335351944e-03 2.948765754699707031e-01 3.266420364379882812e-01 -4.954384639859199524e-02 -2.674315124750137329e-02 -2.078635841608047485e-01 -4.518243484199047089e-03 -1.589701473712921143e-01 2.828745543956756592e-01 1.504675447940826416e-01 4.059859812259674072e-01 1.755219250917434692e-01 -9.166186302900314331e-02 -1.903851181268692017e-01
-2.525374293327331543e-01 -9.394221752882003784e-02 -2.172884643077850342e-01 6.243760511279106140e-02 1.182537004351615906e-01 -1.396398097276687622e-01 -4.721417650580406189e-02 3.458355069160461426e-01 -9.083388000726699829e-02 -1.255625188350677490e-01 -2.472492009401321411e-01 -6.981255859136581421e-02 2.853410542011260986e-01 1.460334658622741699e-01 2.073893100023269653e-01 -8.166587352752685547e-02 -7.368218153715133667e-02 3.369080275297164917e-02 9.594333171844482422e-02 2.316268831491470337e-01 1.637494713068008423e-01 -2.645854949951171875e-01 3.144505247473716736e-02 5.379807204008102417e-02 -1.064876168966293335e-01 -2.165467739105224609e-01 1.591849476099014282e-01 1.406364291906356812e-01 1.794443279504776001e-01 2.927559912204742432e-01 -1.559634655714035034e-01 -2.506402134895324707e-01
-9.017256647348403931e-02 -3.512208163738250732e-01 5.929319187998771667e-02 -8.278753608465194702e-02 2.851489484310150146e-01 3.037575073540210724e-02 -1.381322592496871948e-01 3.552497625350952148e-01 -1.478689014911651611e-01 1.026856154203414917e-01 1.888321638107299805e-01 2.521930336952209473e-01 1.653382331132888794e-01 -3.195059299468994141e-02 -1.763214021921157837e-01 -1.322324573993682861e-01 -1.144029125571250916e-01 3.420423343777656555e-02 1.056925132870674133e-01 1.894437819719314575e-01 4.103555977344512939e-01 1.599723547697067261e-01 -7.598257064819335938e-02 1.751568019390106201e-01 7.447527348995208740e-02 -2.590946853160858154e-01 -1.066669896245002747e-01 1.413253545761108398e-01 -1.533322185277938843e-01 -3.245380893349647522e-02 -1.878417097032070160e-02 -3.645534440875053406e-02
-3.103168010711669922e-01 -2.688510119915008545e-01 -5.600803717970848083e-02 -2.600326947867870331e-02 3.628177046775817871e-01 -1.852882355451583862e-01 -5.337372422218322754e-02 -2.350344359874725342e-01 -5.576387792825698853e-02 -9.369052946567535400e-02 8.174785971641540527e-02 1.569839417934417725e-01 1.760810315608978271e-01 -2.041050344705581665e-01 -8.024667948484420776e-02 -3.518391251564025879e-01 -2.095302790403366089e-01 -1.873518079519271851e-01 -6.103552877902984619e-02 -1.806303299963474274e-02 1.974820047616958618e-01 5.950604379177093506e-02 6.161816418170928955e-02 -1.807440221309661865e-01 6.295038759708404541e-02 -2.805428504943847656e-01 -2.384785711765289307e-01 5.615656077861785889e-02 1.035131216049194336e-01 1.513526588678359985e-01 1.180414408445358276e-01 7.165013253688812256e-02
-1.453168988227844238e-01 -3.098634183406829834e-01 7.045122911222279072e-04 1.968032568693161011e-01 -2.999419718980789185e-02 9.276875108480453491e-02 1.674675010144710541e-02 1.091975718736648560e-01 1.452488452196121216e-01 5.484218243509531021e-03 1.670403755269944668e-03 1.977660059928894043e-01 -8.292730897665023804e-02 -1.283667832612991333e-01 3.327705562114715576e-01 8.313381671905517578e-02 -1.716326475143432617e-01 -7.988003641366958618e-02 3.200405836105346680e-02 1.960921138525009155e-01 1.447645127773284912e-01 -8.606909215450286865e-02 1.465367525815963745e-01 -1.224276795983314514e-01 -2.976758778095245361e-01 -2.648809254169464111e-01 3.071013092994689941e-02 3.423753082752227783e-01 3.861681222915649414e-01 1.639672070741653442e-01 -1.194196045398712158e-01 -1.176073029637336731e-01
1.843313425779342651e-01 -2.031756490468978882e-01 -9.925822913646697998e-02 1.539821922779083252e-01 -2.053989656269550323e-02 -2.786009013652801514e-01 -1.637257263064384460e-02 1.070318296551704407e-01 1.862970739603042603e-02 3.632784634828567505e-02 -8.522140234708786011e-02 1.313750147819519043e-01 1.067783907055854797e-01 -1.203478127717971802e-02 -2.356072664260864258e-01 -8.517641574144363403e-02 -2.779725790023803711e-01 2.549536526203155518e-01 6.703726202249526978e-02 -6.294967234134674072e-02 1.618773788213729858e-01 -3.268871605396270752e-01 1.981081366539001465e-01 2.648269236087799072e-01 3.397569060325622559e-01 -1.086151693016290665e-02 -1.053837407380342484e-02 1.374269425868988037e-01 2.290343195199966431e-01 7.450670003890991211e-02 -3.018490374088287354e-01 1.551658660173416138e-01
-3.508422523736953735e-02 -5.975711345672607422e-01 -2.388318069279193878e-02 -4.731944203376770020e-02 -2.042710334062576294e-01 -1.352332532405853271e-01 2.517324127256870270e-02 1.564310491085052490e-01 1.050947234034538269e-01 6.238738074898719788e-02 -1.625576056540012360e-02 6.816453486680984497e-02 9.977482259273529053e-02 1.256819963455200195e-01 1.465507447719573975e-01 -2.881110012531280518e-01 -8.588900417089462280e-02 1.628860533237457275e-01 -2.143789678812026978e-01 3.173176348209381104e-01 3.363244980573654175e-02 -1.503844112157821655e-01 7.523130625486373901e-02 2.284286469221115112e-01 -2.387704998254776001e-01 4.614361003041267395e-02 -9.454670548439025879e-02 -1.320468783378601074e-01 2.002697438001632690e-01 -4.575518518686294556e-02 -1.172348633408546448e-01 7.753761950880289078e-03
1.131928246468305588e-02 -2.474426664412021637e-02 -3.218355476856231689e-01 -1.129866093397140503e-01 7.316735386848449707e-02 -3.395152986049652100e-01 -2.419700175523757935e-01 -6.847240030765533447e-02 2.769077718257904053e-01 -2.161181531846523285e-02 -2.972601167857646942e-02 1.820739507675170898e-01 5.312382709234952927e-03 1.590799540281295776e-02 -1.776647567749023438e-01 -2.515825033187866211e-01 -1.909756362438201904e-01 3.061199784278869629e-01 -1.723517924547195435e-01 2.107788622379302979e-01 -5.607880651950836182e-02 -2.120960503816604614e-01 2.647127509117126465e-01 3.506009653210639954e-02 2.324850261211395264e-01 -4.415201954543590546e-03 4.589571431279182434e-02 8.669801056385040283e-02 1.655160188674926758e-01 -6.929612159729003906e-02 -2.461097240447998047e-01 -1.119341924786567688e-01
-7.536715269088745117e-02 -4.473199248313903809e-01 -8.205721527338027954e-02 1.202776357531547546e-01 1.445245444774627686e-01 -1.360637247562408447e-01 -9.775295108556747437e-02 7.487774640321731567e-02 6.754066795110702515e-02 2.414173334836959839e-01 -1.104959025979042053e-01 -8.646458387374877930e-02 1.286030746996402740e-02 9.104035794734954834e-02 -4.367201402783393860e-02 -1.140264496207237244e-01 4.241769015789031982e-02 1.022783219814300537e-01 -8.058738894760608673e-03 -1.193680837750434875e-01 -1.335531026124954224e-01 6.202687323093414307e-02 8.449787856079638004e-04 3.497344255447387695e-01 -1.441341638565063477e-01 -3.674939274787902832e-01 -2.851720452308654785e-01 2.863875031471252441e-01 2.742560803890228271e-01 1.830710768699645996e-01 -4.387161135673522949e-02 1.103322952985763550e-01
-2.127151042222976685e-01 -3.163610696792602539e-01 -1.348153352737426758e-01 -9.826751798391342163e-02 4.930286854505538940e-02 -3.731127455830574036e-02 -5.079942941665649414e-01 1.271942444145679474e-02 -5.678382143378257751e-02 -1.775651723146438599e-01 4.300473257899284363e-02 6.696940213441848755e-02 2.197351753711700439e-01 -2.176210470497608185e-02 -7.918079942464828491e-02 -8.353818207979202271e-02 -1.028161272406578064e-01 2.589676901698112488e-02 -1.925680786371231079e-01 1.518226563930511475e-01 -2.527543008327484131e-01 -1.395225431770086288e-02 -2.410478442907333374e-01 2.916428744792938232e-01 -8.684515021741390228e-03 -7.227463275194168091e-02 -2.770661413669586182e-01 4.613953456282615662e-02 2.795805037021636963e-01 6.273550540208816528e-02 -3.337990783620625734e-04 -1.295829564332962036e-01
2.009946554899215698e-01 -2.438390851020812988e-01 -1.180432811379432678e-01 -2.195898145437240601e-01 3.779180645942687988e-01 -2.311308830976486206e-01 -5.226302146911621094e-02 8.126442879438400269e-02 2.335421741008758545e-01 -1.018281206488609314e-01 -3.693952038884162903e-02 -9.351843968033790588e-03 2.495559453964233398e-01 -4.984481632709503174e-02 7.135745137929916382e-02 8.781579136848449707e-02 -1.322776526212692261e-01 -7.752771675586700439e-02 -1.137827485799789429e-01 9.224226325750350952e-02 2.923021018505096436e-01 -3.866504505276679993e-02 -1.627701371908187866e-01 -1.664034426212310791e-01 -6.873493641614913940e-02 -1.265798956155776978e-01 1.256256848573684692e-01 4.504387825727462769e-02 4.523989558219909668e-01 1.211386695504188538e-01 -1.987832337617874146e-01 -7.061860710382461548e-02
-1.718501895666122437e-01 -4.143150746822357178e-01 -8.983197063207626343e-02 1.750872284173965454e-01 2.573593258857727051e-01 -3.442097306251525879e-01 -1.504922956228256226e-01 -2.388503998517990112e-01 7.652840018272399902e-02 -1.577262133359909058e-01 4.582968354225158691e-02 -4.966793209314346313e-02 7.497756928205490112e-02 -1.304456889629364014e-01 -1.677456051111221313e-01 -1.806908845901489258e-01 -5.213683471083641052e-02 -9.543891996145248413e-02 1.446814239025115967e-01 6.521971523761749268e-02 1.854065060615539551e-01 -1.989726573228836060e-01 3.942371904850006104e-02 -1.798036992549896240e-01 6.691160053014755249e-02 -2.529206573963165283e-01 1.058735251426696777e-01 4.611760005354881287e-02 2.266907691955566406e-01 1.554214954376220703e-01 1.708927750587463379e-01 2.134323716163635254e-01
-2.973798513412475586e-01 -7.755753397941589355e-02 -2.260360717773437500e-01 1.442347317934036255e-01 1.426500976085662842e-01 -1.864021867513656616e-01 1.750081032514572144e-01 2.605624794960021973e-01 2.636869549751281738e-01 -1.365738660097122192e-01 4.079985897988080978e-03 -1.024331972002983093e-01 3.482890725135803223e-01 -8.194941282272338867e-02 1.515961736440658569e-01 -1.978192180395126343e-01 -1.754578202962875366e-01 1.074319779872894287e-01 1.048643812537193298e-01 4.096291959285736084e-01 1.773412972688674927e-01 5.727094784379005432e-02 -4.182051122188568115e-02 3.070674370974302292e-03 4.599936679005622864e-02 5.640454217791557312e-02 -6.459941715002059937e-02 9.878116846084594727e-02 1.504418402910232544e-01 4.532781615853309631e-02 -2.489953637123107910e-01 -1.664005517959594727e-01
-3.214102387428283691e-01 -4.306456148624420166e-01 -2.676532268524169922e-01 1.082378327846527100e-01 -7.502865046262741089e-02 -6.529318541288375854e-02 -3.019029796123504639e-01 6.693922728300094604e-02 -8.224339783191680908e-02 -9.480027854442596436e-02 4.029069542884826660e-01 1.945763677358627319e-01 6.482428312301635742e-02 -3.594191372394561768e-02 5.717062205076217651e-02 -2.829633653163909912e-01 7.754692807793617249e-03 2.046382054686546326e-02 1.599721983075141907e-02 -2.139162719249725342e-01 1.497000362724065781e-02 3.804354742169380188e-02 1.246953606605529785e-01 7.326529920101165771e-02 8.350428938865661621e-02 -1.395853459835052490e-01 -2.269606441259384155e-01 9.341819584369659424e-02 1.402846276760101318e-01 -7.335727661848068237e-02 -3.618446364998817444e-02 1.882635504007339478e-01
-6.620742380619049072e-02 -2.658998072147369385e-01 -8.960276097059249878e-02 1.401955932378768921e-01 1.637622714042663574e-01 -2.396246939897537231e-01 -3.002137541770935059e-01 -4.202593863010406494e-02 2.496759593486785889e-02 -2.867697775363922119e-01 1.190596669912338257e-01 1.928774826228618622e-02 1.896304637193679810e-01 -1.504967063665390015e-01 -1.257705688476562500e-01 -3.595254719257354736e-01 -3.046758174896240234e-01 6.897667795419692993e-02 1.992699503898620605e-01 -4.278952628374099731e-02 7.839620858430862427e-02 -1.325292289257049561e-01 3.245984017848968506e-01 -5.265692621469497681e-02 2.088644802570343018e-01 -7.497302442789077759e-02 1.135244145989418030e-01 -3.865656210109591484e-03 2.445146888494491577e-01 9.594442695379257202e-02 2.685766108334064484e-02 1.310371160507202148e-01
-6.930606067180633545e-02 -7.046192288398742676e-01 -2.509062876924872398e-03 1.626169979572296143e-01 -7.917331904172897339e-02 3.485967591404914856e-02 1.532699018716812134e-01 2.379207611083984375e-01 -3.249868750572204590e-02 -7.159518450498580933e-02 -9.640930593013763428e-02 1.321329325437545776e-01 -1.674479544162750244e-01 -1.912637613713741302e-02 -8.066898584365844727e-02 -1.627260446548461914e-01 -1.510818954557180405e-02 2.539765536785125732e-01 4.614716395735740662e-02 2.914130873978137970e-02 1.694464385509490967e-01 -6.753001362085342407e-03 2.316036075353622437e-01 2.277179658412933350e-01 -6.370045989751815796e-02 -1.594259440898895264e-01 -1.605038195848464966e-01 6.566841900348663330e-02 -6.761261261999607086e-03 -4.903325811028480530e-02 -1.556227207183837891e-01 4.655484482645988464e-02
2.249477198347449303e-03 -3.018529117107391357e-01 2.122779637575149536e-01 -1.434755325317382812e-01 -4.827313125133514404e-02 4.868190735578536987e-03 -2.750982642173767090e-01 2.456589490175247192e-01 8.986193686723709106e-02 1.204095333814620972e-01 -5.107648298144340515e-02 9.301647543907165527e-02 3.380078971385955811e-01 -2.181722521781921387e-01 -4.013856053352355957e-01 -4.493570700287818909e-02 -5.707358941435813904e-02 2.515856027603149414e-01 9.252417832612991333e-02 1.373076345771551132e-02 5.817314609885215759e-02 -1.150481402873992920e-01 2.584938108921051025e-01 -1.616968065500259399e-01 1.061212085187435150e-02 -5.539153888821601868e-02 -7.906951010227203369e-02 2.249406427145004272e-01 2.229427993297576904e-01 2.124930918216705322e-01 -7.381354272365570068e-02 2.855345606803894043e-02
9.804303944110870361e-02 -2.128325253725051880e-01 8.230762928724288940e-02 8.586012758314609528e-03 3.435635268688201904e-01 -1.759959459304809570e-01 -1.374353468418121338e-01 2.453411817550659180e-01 2.302399724721908569e-01 4.688034206628799438e-02 9.741305559873580933e-02 6.162954866886138916e-02 2.188334017992019653e-01 -1.032255589962005615e-01 3.791016340255737305e-02 -1.825131773948669434e-01 6.067810952663421631e-02 -1.353504881262779236e-02 2.505078352987766266e-02 -7.088448852300643921e-02 4.179751873016357422e-01 -1.788724511861801147e-01 1.185876429080963135e-01 -1.223669499158859253e-01 3.041601181030273438e-01 -2.375755161046981812e-01 -1.035632342100143433e-01 2.848239243030548096e-01 -1.169249936938285828e-01 1.786864995956420898e-01 1.101322621107101440e-01 -6.764277070760726929e-02
-9.132101200520992279e-03 -2.220788002014160156e-01 -2.680990695953369141e-01 1.252824366092681885e-01 -1.166387796401977539e-01 -2.003521174192428589e-01 1.938614621758460999e-02 2.623460888862609863e-01 2.340519577264785767e-01 -1.092587858438491821e-01 6.872436497360467911e-03 8.673102408647537231e-02 4.024173617362976074e-01 6.248191744089126587e-02 -1.961008459329605103e-02 7.769563794136047363e-02 -2.720257937908172607e-01 -1.001463383436203003e-01 -4.812800511717796326e-02 2.849428057670593262e-01 1.589432358741760254e-01 -1.806326508522033691e-01 1.099256351590156555e-01 2.198703773319721222e-02 -1.846395879983901978e-01 -1.791612505912780762e-01 -3.390089869499206543e-01 -1.470233500003814697e-01 1.871608197689056396e-01 -2.133776992559432983e-02 -5.420488864183425903e-02 1.198985427618026733e-01
-1.119733974337577820e-01 -1.905472874641418457e-01 -3.914484754204750061e-02 -1.908856034278869629e-01 2.328929454088211060e-01 -2.090261876583099365e-01 -2.441824041306972504e-02 2.181244343519210815e-01 -1.157740429043769836e-01 -1.442428911104798317e-04 2.747957706451416016e-01 2.903143763542175293e-01 5.308672040700912476e-02 -2.104478925466537476e-01 1.360833346843719482e-01 -1.444280147552490234e-01 -4.156081005930900574e-02 1.190663501620292664e-01 -1.114707291126251221e-01 1.690484881401062012e-01 5.352411866188049316e-01 -5.033328756690025330e-02 9.136101603507995605e-02 1.801761090755462646e-01 -5.183905735611915588e-02 4.484200477600097656e-02 4.491266794502735138e-03 -6.133766472339630127e-02 -6.024598702788352966e-02 3.281493782997131348e-01 -1.973910816013813019e-02 2.189133875072002411e-02
2.682826109230518341e-02 -5.057604312896728516e-01 -1.350753754377365112e-01 1.281218826770782471e-01 1.119128018617630005e-01 1.094412710517644882e-02 1.525972932577133179e-01 2.499776333570480347e-01 -2.381619960069656372e-01 4.713667929172515869e-02 -1.694699227809906006e-01 7.179070264101028442e-02 3.623866662383079529e-02 3.748074173927307129e-02 -1.975496262311935425e-01 -6.002979725599288940e-02 -1.450716406106948853e-01 2.771296203136444092e-01 -5.827128142118453979e-02 7.071440666913986206e-02 -4.804677143692970276e-02 1.439922396093606949e-02 2.746572345495223999e-02 2.079439461231231689e-01 -1.765932887792587280e-01 -1.428565979003906250e-01 5.114666372537612915e-02 2.251736968755722046e-01 3.886662423610687256e-01 -1.618816331028938293e-02 6.257034838199615479e-02 2.435939759016036987e-01
-2.286925464868545532e-01 -2.649189531803131104e-01 -7.988543063402175903e-02 1.134734135121107101e-02 2.747023701667785645e-01 -6.672924011945724487e-02 -7.518164068460464478e-02 2.085856795310974121e-01 1.274755597114562988e-01 -1.344845592975616455e-01 5.124434083700180054e-02 4.901017248630523682e-01 -1.163618564605712891e-01 1.620994880795478821e-02 6.645604968070983887e-03 -2.640935480594635010e-01 -4.467316716909408569e-02 -1.410485804080963135e-01 1.935007721185684204e-01 8.018629252910614014e-02 3.242247998714447021e-01 -6.920535117387771606e-02 1.840708851814270020e-01 9.593752026557922363e-02 1.968657374382019043e-01 -1.282358318567276001e-01 -1.155978254973888397e-02 7.157630752772092819e-03 -1.620869487524032593e-01 2.513595819473266602e-01 -1.223267838358879089e-01 5.114180222153663635e-02
-4.211607947945594788e-02 -1.956040114164352417e-01 -2.031629085540771484e-01 1.848361492156982422e-01 -1.507866568863391876e-02 1.465037465095520020e-01 -1.268602907657623291e-01 3.491542935371398926e-01 1.796429008245468140e-01 -1.147540984675288200e-03 -3.023076057434082031e-02 1.833481043577194214e-01 -1.864036917686462402e-01 -1.060639172792434692e-01 1.163583993911743164e-01 -8.794192224740982056e-02 1.094192266464233398e-01 -2.505970746278762817e-02 3.524136543273925781e-02 2.066659778356552124e-01 1.501058787107467651e-01 2.143297195434570312e-01 -4.694891348481178284e-02 -3.331224247813224792e-02 8.391978591680526733e-02 -3.567082881927490234e-01 -8.126147836446762085e-02 1.329004168510437012e-01 4.294428825378417969e-01 3.290242329239845276e-02 -3.021492660045623779e-01 -1.645503491163253784e-01
-1.331455707550048828e-01 -5.799010992050170898e-01 -1.263477504253387451e-01 1.026442199945449829e-01 -2.315188059583306313e-03 9.529057890176773071e-03 -2.008404731750488281e-01 -1.403003931045532227e-01 2.409895658493041992e-01 -4.770884290337562561e-03 -6.371702998876571655e-02 1.869808882474899292e-01 5.115121230483055115e-02 1.568364910781383514e-02 -2.567322924733161926e-02 2.047452609986066818e-03 -8.008898049592971802e-02 6.866127252578735352e-02 -5.393140017986297607e-02 4.067461937665939331e-02 2.769449725747108459e-02 -1.107181422412395477e-02 -1.723836809396743774e-01 3.232254981994628906e-01 5.928565189242362976e-02 -1.822801530361175537e-01 -2.239574640989303589e-01 6.218924373388290405e-02 1.708399206399917603e-01 1.449719667434692383e-01 -1.566681116819381714e-01 3.774101436138153076e-01
2.110896818339824677e-02 -3.260077536106109619e-01 2.353963851928710938e-01 1.330126225948333740e-01 3.606412410736083984e-01 -1.921394616365432739e-01 -1.698774471879005432e-02 2.005870938301086426e-01 1.315177530050277710e-01 6.047358736395835876e-02 3.261350467801094055e-02 1.669884771108627319e-01 4.855098575353622437e-02 -2.018777728080749512e-01 -1.367853581905364990e-01 -2.298792265355587006e-02 -2.034903466701507568e-01 8.026938885450363159e-02 -3.149230480194091797e-01 -1.739716716110706329e-02 4.302549362182617188e-02 -3.385289311408996582e-01 1.726211756467819214e-01 -1.742814481258392334e-01 3.084632009267807007e-02 -1.573492139577865601e-01 -3.299264311790466309e-01 -9.839283302426338196e-03 1.907454729080200195e-01 -1.422033645212650299e-02 -5.448691174387931824e-02 -4.736661165952682495e-02
-3.094386160373687744e-01 -8.935950696468353271e-02 -1.264770179986953735e-01 1.411525756120681763e-01 1.326387226581573486e-01 -1.477809995412826538e-01 -9.301788359880447388e-02 2.363628000020980835e-01 1.371870934963226318e-02 -1.223874315619468689e-01 -1.292617768049240112e-01 -6.260736845433712006e-03 3.118284046649932861e-01 -1.030127704143524170e-01 1.417566984891891479e-01 4.895774647593498230e-03 7.312326226383447647e-03 -4.059201478958129883e-02 3.742521256208419800e-02 2.249170988798141479e-01 1.644457280635833740e-01 -1.977869570255279541e-01 9.618996828794479370e-02 1.663755029439926147e-01 -2.672280371189117432e-02 -2.408038079738616943e-01 1.576219946146011353e-01 1.013580635190010071e-01 2.944147586822509766e-01 2.675332129001617432e-01 -2.659264206886291504e-01 -3.419553637504577637e-01
-3.059666790068149567e-02 -3.001671433448791504e-01 -1.916157547384500504e-03 1.350565701723098755e-01 6.509541720151901245e-02 -1.789344125427305698e-03 -1.485979706048965454e-01 6.005863193422555923e-03 4.199506938457489014e-01 7.076888531446456909e-02 8.724404498934745789e-03 2.280134409666061401e-01 4.528759792447090149e-02 1.096089705824851990e-01 -1.514679752290248871e-02 1.255620270967483521e-01 -1.713701933622360229e-01 -6.637576501816511154e-03 2.539934813976287842e-01 3.267137706279754639e-01 2.673478722572326660e-01 2.809792570769786835e-02 1.863027811050415039e-01 -1.966550499200820923e-01 1.809367984533309937e-01 -3.870408833026885986e-01 -1.950943171977996826e-01 1.188039332628250122e-01 1.202328056097030640e-01 6.842541694641113281e-02 1.990806125104427338e-02 -1.749807409942150116e-02
-2.605451345443725586e-01 -3.273533284664154053e-01 4.327221959829330444e-02 1.146684065461158752e-01 2.689638137817382812e-01 -1.594729423522949219e-01 -4.262955188751220703e-01 -4.144318401813507080e-03 -1.012660712003707886e-01 1.938113197684288025e-02 4.433588311076164246e-02 8.654823154211044312e-02 1.334094703197479248e-01 8.751996606588363647e-02 -2.743779122829437256e-01 1.574880629777908325e-02 -6.252764165401458740e-02 1.605588793754577637e-01 -1.798655688762664795e-01 -1.356849074363708496e-02 2.937101721763610840e-01 4.478492215275764465e-02 2.629388272762298584e-01 1.100011691451072693e-01 8.670126646757125854e-02 -4.058502614498138428e-02 -8.862082660198211670e-02 2.041684696450829506e-03 -1.193113252520561218e-02 3.916668593883514404e-01 4.065128974616527557e-03 8.380929380655288696e-02
-3.501699864864349365e-01 -2.278563380241394043e-02 3.162756189703941345e-02 1.472563147544860840e-01 -4.725394025444984436e-02 -1.703564822673797607e-01 -9.038770198822021484e-02 6.529808789491653442e-02 4.248572140932083130e-02 -1.275916397571563721e-01 -1.471366286277770996e-01 1.449746489524841309e-01 3.603461980819702148e-01 -6.274549663066864014e-02 2.075599431991577148e-01 -8.294093608856201172e-02 -1.619938164949417114e-01 -7.283695042133331299e-02 -1.231157593429088593e-02 2.503195405006408691e-01 3.679848611354827881e-01 -1.624753922224044800e-01 -6.475885957479476929e-02 -8.431584574282169342e-03 4.502401873469352722e-02 -7.301418483257293701e-02 1.554783582687377930e-01 3.766708672046661377e-01 2.434908747673034668e-01 1.693116277456283569e-01 -8.404769934713840485e-03 -2.100443691015243530e-01
-2.695678174495697021e-01 -5.540920421481132507e-02 -1.566127687692642212e-01 1.471618562936782837e-02 5.323525518178939819e-02 2.005072310566902161e-02 -4.234261810779571533e-01 1.797345429658889771e-01 1.357543002814054489e-02 2.092123627662658691e-01 2.453700304031372070e-01 7.099224627017974854e-02 1.768097281455993652e-01 7.485005259513854980e-02 -1.459974050521850586e-01 2.415104061365127563e-01 -1.036796420812606812e-01 2.149379849433898926e-01 3.558868467807769775e-01 2.013855278491973877e-01 1.619336307048797607e-01 -8.074778318405151367e-02 1.577540040016174316e-01 2.507835067808628082e-02 9.008885920047760010e-02 -1.837466657161712646e-01 -2.292480617761611938e-01 1.277416646480560303e-01 1.843429207801818848e-01 1.713919341564178467e-01 2.784728631377220154e-02 4.098477214574813843e-02
-2.510378658771514893e-01 -1.284929662942886353e-01 1.250644307583570480e-02 2.743824720382690430e-01 1.125403493642807007e-01 -1.689015515148639679e-02 -2.362493425607681274e-01 9.130849689245223999e-02 3.624561801552772522e-02 8.985866606235504150e-02 1.419298797845840454e-01 2.346965670585632324e-01 1.103368401527404785e-01 4.747187253087759018e-03 -1.315509080886840820e-01 2.536606192588806152e-01 -3.137733340263366699e-01 1.079403311014175415e-01 3.409043252468109131e-01 2.339607179164886475e-01 1.372357904911041260e-01 -3.228857368230819702e-02 -6.725039333105087280e-02 3.020591735839843750e-01 2.241486012935638428e-01 -1.395495533943176270e-01 -1.441234350204467773e-01 2.349142730236053467e-01 1.035540699958801270e-01 1.941121183335781097e-02 -1.766423583030700684e-01 6.922711431980133057e-02
-2.771871685981750488e-01 -2.342568486928939819e-01 5.843983963131904602e-02 1.892600804567337036e-01 1.868379116058349609e-01 -7.741945236921310425e-02 -1.544574052095413208e-01 1.111164763569831848e-01 5.900225788354873657e-02 6.548523157835006714e-02 1.595235019922256470e-01 1.681419610977172852e-01 6.096228212118148804e-02 1.059456914663314819e-01 -2.229846119880676270e-01 3.141545653343200684e-01 -3.425716459751129150e-01 1.865201890468597412e-01 3.387608528137207031e-01 1.825630664825439453e-01 -5.240081343799829483e-03 -5.449571833014488220e-02 4.114377871155738831e-02 2.258247286081314087e-01 1.623332351446151733e-01 -2.930273413658142090e-01 -1.587707102298736572e-01 1.464746445417404175e-01 -3.197112819179892540e-03 3.561731800436973572e-02 -1.050019562244415283e-01 7.819628226570785046e-04
-1.176033020019531250e-01 -2.568531334400177002e-01 -2.527037449181079865e-02 -1.272328314371407032e-03 3.778353631496429443e-01 -6.087407842278480530e-02 2.551121711730957031e-01 2.922986149787902832e-01 1.565596014261245728e-01 1.535104960203170776e-01 -1.358927339315414429e-01 2.731538005173206329e-02 3.102430105209350586e-01 2.680998444557189941e-01 -1.649275571107864380e-01 7.278632372617721558e-02 -2.465337216854095459e-01 9.869170375168323517e-03 -1.351893395185470581e-01 1.251589506864547729e-01 1.469344943761825562e-01 -1.097478643059730530e-01 7.828675955533981323e-02 -1.899433694779872894e-02 3.723927587270736694e-02 -2.896154485642910004e-02 -2.554783225059509277e-02 7.445164024829864502e-02 3.483072817325592041e-01 2.699341624975204468e-02 -2.976033389568328857e-01 2.600807510316371918e-02
-2.256036251783370972e-01 -2.819016277790069580e-01 -1.221963614225387573e-01 1.281754821538925171e-01 1.193012297153472900e-02 -1.243719011545181274e-01 -1.638054698705673218e-01 2.918383479118347168e-01 -9.741146862506866455e-02 1.610282510519027710e-01 -6.561053544282913208e-02 5.490417405962944031e-02 -1.368281990289688110e-01 -1.076038256287574768e-01 -3.677298128604888916e-01 -6.739801913499832153e-02 -2.942589856684207916e-02 -5.730730481445789337e-03 -1.041307076811790466e-01 1.893314570188522339e-01 4.081235229969024658e-01 -7.381498813629150391e-02 -1.413258016109466553e-01 -4.771148785948753357e-02 -1.990020833909511566e-02 -1.884002238512039185e-01 -1.236391216516494751e-01 2.872313261032104492e-01 1.535628288984298706e-01 -2.393774241209030151e-01 1.874022334814071655e-01 7.950801402330398560e-02
-1.554016321897506714e-01 -1.951826512813568115e-01 -2.945348918437957764e-01 1.917381137609481812e-01 1.291302144527435303e-01 -8.992119133472442627e-02 -3.220684826374053955e-01 3.062205910682678223e-01 6.630388647317886353e-02 -2.329619526863098145e-01 1.784279346466064453e-01 9.334659576416015625e-02 -2.542074583470821381e-02 2.429677918553352356e-02 1.838712245225906372e-01 -1.088278274983167648e-02 2.571060135960578918e-02 -1.040693968534469604e-01 8.187659829854965210e-02 1.851705610752105713e-01 4.022464156150817871e-01 -3.637816011905670166e-02 1.238519325852394104e-01 3.235549330711364746e-01 -6.658355891704559326e-02 1.193763166666030884e-01 -2.123373895883560181e-01 -4.491778090596199036e-02 -1.674351394176483154e-01 1.281911283731460571e-01 -7.981932163238525391e-02 -7.304441183805465698e-02
-1.162016019225120544e-01 -4.413106739521026611e-01 6.800187379121780396e-02 -1.939723938703536987e-01 2.628391087055206299e-01 -1.433631628751754761e-01 9.468486160039901733e-02 3.240494728088378906e-01 5.889327451586723328e-02 -6.940532475709915161e-02 1.224159598350524902e-01 3.775902092456817627e-01 5.806198343634605408e-02 -4.011180996894836426e-02 -1.476736962795257568e-01 -2.499541789293289185e-01 1.741971224546432495e-01 4.895741865038871765e-02 -1.764272004365921021e-01 -2.235058993101119995e-01 2.182520180940628052e-01 -1.626729518175125122e-01 -5.552072450518608093e-02 -5.336066707968711853e-02 -1.378490962088108063e-02 -1.193664744496345520e-01 -1.437649428844451904e-01 6.597949564456939697e-02 1.308236569166183472e-01 8.111798018217086792e-02 -1.492211073637008667e-01 1.072402819991111755e-01
-1.802196204662322998e-01 -4.117996990680694580e-01 -6.188221648335456848e-02 5.215404555201530457e-02 4.087121784687042236e-02 7.042380422353744507e-02 -1.227060854434967041e-01 3.595772758126258850e-02 1.805631965398788452e-01 1.097403690218925476e-01 7.524330914020538330e-02 -1.988626644015312195e-02 -1.429387778043746948e-01 -1.481775045394897461e-01 2.737730443477630615e-01 1.153624132275581360e-01 -2.611790895462036133e-01 6.337650120258331299e-02 -7.843548059463500977e-02 8.884149044752120972e-02 2.171933352947235107e-01 -1.859275847673416138e-01 -3.304432034492492676e-01 -7.978142052888870239e-02 -2.896308302879333496e-01 -1.049442514777183533e-01 -4.649811238050460815e-02 5.543962866067886353e-02 3.289865851402282715e-01 -1.228017881512641907e-01 -2.821423709392547607e-01 -2.083603106439113617e-02
-1.343829035758972168e-01 -2.331180125474929810e-01 8.430503308773040771e-02 2.056949436664581299e-01 -1.653557270765304565e-01 1.833810936659574509e-03 9.775403141975402832e-02 1.718176752328872681e-01 2.342588603496551514e-01 -1.303730159997940063e-01 -2.458420097827911377e-01 5.445396900177001953e-02 9.170227497816085815e-02 1.156304478645324707e-01 -1.744134724140167236e-01 -7.928180508315563202e-03 -9.342041611671447754e-02 2.334401607513427734e-01 -1.776017099618911743e-01 2.616277039051055908e-01 3.532840013504028320e-01 1.323660165071487427e-01 -4.892185330390930176e-02 8.690914139151573181e-03 9.956626594066619873e-02 -3.656392097473144531e-01 6.452333182096481323e-02 2.701250314712524414e-01 1.739952266216278076e-01 9.482008963823318481e-02 -1.759625971317291260e-01 -1.588689088821411133e-01
-1.528953164815902710e-01 -1.682162135839462280e-01 -1.987415254116058350e-01 -1.014955565333366394e-01 1.405116617679595947e-01 -3.476780056953430176e-01 -1.720621287822723389e-01 2.978210449218750000e-01 1.380177587270736694e-02 8.843915164470672607e-02 -1.131300628185272217e-01 -3.278134763240814209e-02 -8.326663821935653687e-02 6.157549843192100525e-02 8.684050291776657104e-02 -2.144600152969360352e-01 -1.914017051458358765e-01 9.106804430484771729e-02 -1.805060058832168579e-01 -1.328064501285552979e-01 -1.675844490528106689e-01 -1.340314596891403198e-01 -2.707961201667785645e-02 3.893435746431350708e-02 -1.789002865552902222e-01 -1.805673539638519287e-01 -1.793814003467559814e-01 2.022268474102020264e-01 4.239926040172576904e-01 1.802400313317775726e-02 2.731887102127075195e-01 -1.326654702425003052e-01
8.019102364778518677e-02 -3.265081048011779785e-01 -1.953464895486831665e-01 -3.395001962780952454e-02 4.208929464221000671e-02 9.469091147184371948e-02 -3.341416716575622559e-01 9.746816009283065796e-02 2.185432165861129761e-01 4.259743727743625641e-03 5.901513248682022095e-02 2.153104729950428009e-02 1.641071885824203491e-01 7.224177569150924683e-02 -1.158029437065124512e-01 4.991324990987777710e-02 -5.841900780797004700e-02 2.158258408308029175e-01 8.737628906965255737e-02 5.705521106719970703e-01 1.663208603858947754e-01 -1.830510981380939484e-02 1.421253830194473267e-01 -1.031495034694671631e-01 3.309141695499420166e-01 -3.954546526074409485e-02 -2.259853668510913849e-02 2.476800791919231415e-02 2.040741145610809326e-01 -1.384461577981710434e-02 -1.169648170471191406e-01 -7.922740280628204346e-02
-2.334752082824707031e-01 -1.489173918962478638e-01 -3.226419165730476379e-02 -5.289113149046897888e-02 -2.787500852718949318e-03 1.598989665508270264e-01 4.865619540214538574e-02 1.316474825143814087e-01 3.340937197208404541e-01 -2.126020938158035278e-01 -1.181423887610435486e-01 2.470127940177917480e-01 2.416873723268508911e-01 3.253518603742122650e-03 -2.871429361402988434e-02 -5.844584852457046509e-02 -1.839878968894481659e-02 1.389609873294830322e-01 5.924003198742866516e-03 3.766088783740997314e-01 3.869143426418304443e-01 -1.676343497820198536e-03 -3.362189978361129761e-02 -2.904693484306335449e-01 7.693596184253692627e-02 -3.277957439422607422e-01 -1.306789517402648926e-01 -3.310164064168930054e-02 1.512646079063415527e-01 1.255512833595275879e-01 1.383573096245527267e-02 -1.124353334307670593e-01
-3.254204392433166504e-01 -1.201115623116493225e-01 5.694398656487464905e-03 7.037074863910675049e-02 4.879594594240188599e-02 1.819551922380924225e-02 -3.991284370422363281e-01 2.113807946443557739e-01 -7.218272984027862549e-02 1.020314395427703857e-01 1.235857531428337097e-01 -1.218648813664913177e-02 1.806087493896484375e-01 7.618398219347000122e-02 -1.340531259775161743e-01 1.034782156348228455e-01 -7.730149477720260620e-02 2.203878909349441528e-01 4.693277478218078613e-01 2.599008679389953613e-01 8.607244491577148438e-02 -9.466686099767684937e-02 1.056850031018257141e-01 1.782833226025104523e-02 8.130051195621490479e-02 -1.008813008666038513e-01 -3.142934143543243408e-01 1.261952221393585205e-01 1.450288742780685425e-01 1.789803206920623779e-01 1.134082823991775513e-01 4.697690159082412720e-02
-5.194513127207756042e-02 -1.906079798936843872e-01 -9.354352951049804688e-02 3.688213881105184555e-03 3.635779619216918945e-01 5.750507488846778870e-02 -3.182874992489814758e-02 6.251271069049835205e-02 -2.694579772651195526e-02 -1.511141005903482437e-02 1.938936114311218262e-01 3.388776779174804688e-01 2.297434657812118530e-01 -1.362260878086090088e-01 -2.349021844565868378e-02 -3.951322734355926514e-01 1.499255001544952393e-01 1.002135798335075378e-01 -1.872504502534866333e-01 4.426149651408195496e-02 3.110926151275634766e-01 -1.210891604423522949e-01 2.213018238544464111e-01 -1.465396136045455933e-01 2.993905451148748398e-03 -5.228370428085327148e-02 -1.737343370914459229e-01 3.018772602081298828e-01 -1.082197856158018112e-02 1.752444058656692505e-01 1.514181196689605713e-01 -3.373998031020164490e-02
-2.199465632438659668e-01 -4.370530545711517334e-01 -5.857735872268676758e-02 -1.481711864471435547e-01 -7.291886024177074432e-03 2.255546860396862030e-02 -1.335120350122451782e-01 -9.377677924931049347e-03 2.550613582134246826e-01 -4.878956824541091919e-02 -1.172062307596206665e-01 -1.401646137237548828e-01 1.462095230817794800e-01 -2.051216959953308105e-01 -1.236486509442329407e-01 -2.111308574676513672e-01 -4.664005637168884277e-01 -2.076548337936401367e-01 -1.866958141326904297e-01 4.482984170317649841e-02 1.397481411695480347e-01 9.802073240280151367e-02 -7.595951855182647705e-02 8.282494544982910156e-02 -1.964375674724578857e-01 -1.691565215587615967e-01 -1.238137334585189819e-01 1.474283486604690552e-01 1.398014873266220093e-01 1.322147399187088013e-01 -1.010466068983078003e-01 4.271455481648445129e-02
-3.580507934093475342e-01 -3.630466461181640625e-01 -1.207627654075622559e-01 1.022091135382652283e-01 1.207120493054389954e-01 -1.091026067733764648e-01 -1.935318857431411743e-01 -1.204218342900276184e-01 8.803796023130416870e-03 -1.178263872861862183e-01 1.251569539308547974e-01 -2.721930444240570068e-01 -2.270414493978023529e-02 -1.157215163111686707e-01 -2.322301082313060760e-02 -1.465473771095275879e-01 -2.790355682373046875e-01 -6.685253977775573730e-02 1.431666314601898193e-01 -7.183327525854110718e-02 4.620087146759033203e-02 1.383601780980825424e-02 -3.063958138227462769e-02 3.559307008981704712e-02 2.462942302227020264e-01 -2.480727732181549072e-01 3.369685634970664978e-02 3.897154033184051514e-01 2.395579218864440918e-01 8.637545257806777954e-02 -1.413555294275283813e-01 1.560008674860000610e-01
-2.004509270191192627e-01 -3.088400661945343018e-01 -2.097720205783843994e-01 5.507704243063926697e-02 -3.174355719238519669e-03 -3.360024094581604004e-01 -8.320482075214385986e-02 2.968802116811275482e-02 2.381399124860763550e-01 -2.062065899372100830e-01 2.209942191839218140e-01 1.391942054033279419e-01 2.995907366275787354e-01 -3.672250360250473022e-02 -1.848512887954711914e-01 3.789635375142097473e-02 -2.868065237998962402e-01 -6.999054551124572754e-02 -1.149512007832527161e-01 -8.006492257118225098e-02 1.359165012836456299e-01 1.385587304830551147e-01 -5.357182398438453674e-02 -3.682564571499824524e-02 -4.127246886491775513e-02 -3.530846834182739258e-01 -7.044773548841476440e-03 1.392614841461181641e-01 1.330862045288085938e-01 -1.702368855476379395e-01 1.130954027175903320e-01 -2.203530371189117432e-01
-7.944620400667190552e-02 -4.294249415397644043e-01 9.254687279462814331e-02 -6.459157913923263550e-02 2.943631410598754883e-01 -1.153816729784011841e-01 4.080864042043685913e-02 3.666318356990814209e-01 2.602528408169746399e-02 4.829867556691169739e-02 1.632700860500335693e-01 7.115048915147781372e-02 1.686013042926788330e-01 9.503075852990150452e-03 -2.374407500028610229e-01 -2.019301205873489380e-01 2.561134994029998779e-01 7.770984899252653122e-03 -1.063464358448982239e-01 1.077109724283218384e-01 2.687168717384338379e-01 -9.727043658494949341e-02 -1.692740432918071747e-02 1.179304197430610657e-01 -9.784997254610061646e-02 -2.074629664421081543e-01 -2.759119868278503418e-01 1.091625615954399109e-01 -1.889981925487518311e-01 1.782896369695663452e-01 -7.964001595973968506e-02 3.404487669467926025e-02
-2.680200636386871338e-01 -2.169940471649169922e-01 -2.602809965610504150e-01 -1.020227521657943726e-01 2.982122264802455902e-02 -2.381075769662857056e-01 -2.724667489528656006e-01 9.965482354164123535e-02 8.465368300676345825e-03 7.969114184379577637e-02 2.713466286659240723e-01 -1.697281301021575928e-01 3.668351843953132629e-02 -2.280965298414230347e-01 -1.439493596553802490e-01 2.218999713659286499e-02 -3.772658705711364746e-01 1.952289491891860962e-01 -2.071762084960937500e-02 6.932457908987998962e-03 1.219222471117973328e-01 1.925012469291687012e-01 1.111865118145942688e-01 -2.197302505373954773e-02 1.910432726144790649e-01 -2.272863173857331276e-03 -1.451131552457809448e-01 5.280628800392150879e-02 2.552084028720855713e-01 3.252919316291809082e-01 2.674838155508041382e-02 -4.985032603144645691e-03
-2.797914743423461914e-01 -2.316140234470367432e-01 -6.618922948837280273e-02 2.541972696781158447e-02 2.686923444271087646e-01 -1.557149738073348999e-01 -2.568437159061431885e-01 6.719385087490081787e-02 1.440397351980209351e-01 9.950445592403411865e-02 -8.983126841485500336e-03 2.832229137420654297e-01 -2.552208304405212402e-01 -1.776598244905471802e-01 -2.716610431671142578e-01 -6.005516275763511658e-02 3.034711582586169243e-03 1.921530365943908691e-01 -2.487333305180072784e-02 -1.190692707896232605e-01 3.259349167346954346e-01 -4.836234822869300842e-02 3.432891517877578735e-02 1.682020723819732666e-01 1.202626451849937439e-01 -3.862287402153015137e-01 7.040938735008239746e-02 7.266077399253845215e-02 -2.232601307332515717e-02 8.416204899549484253e-02 -8.740656077861785889e-02 -1.794459670782089233e-01
-3.008846007287502289e-02 -4.277903139591217041e-01 -5.882732942700386047e-02 -2.924565374851226807e-01 2.046340852975845337e-01 1.925777345895767212e-01 -2.379211187362670898e-01 2.371673658490180969e-02 1.749404817819595337e-01 -1.437796801328659058e-01 2.845370769500732422e-01 1.668782830238342285e-01 1.511227935552597046e-01 -2.675991319119930267e-02 -2.389426976442337036e-01 -1.330184638500213623e-01 2.496358007192611694e-01 -4.232808947563171387e-02 -5.493405461311340332e-02 1.345476806163787842e-01 1.955616027116775513e-01 -9.456402808427810669e-02 7.682969421148300171e-02 -1.524286568164825439e-01 2.179034799337387085e-01 -1.702715754508972168e-01 -1.362685114145278931e-01 1.380293369293212891e-01 1.498988866806030273e-01 1.233906149864196777e-01 -7.603980600833892822e-02 1.158153563737869263e-01
-1.633899211883544922e-01 -1.774054616689682007e-01 -3.101046979427337646e-01 7.463899254798889160e-02 3.330370187759399414e-01 -1.628107130527496338e-01 -2.466193437576293945e-01 1.047642305493354797e-01 -3.150841593742370605e-02 3.647157549858093262e-02 9.230604022741317749e-02 4.395522773265838623e-01 -9.317196905612945557e-02 -3.868549317121505737e-02 1.818620115518569946e-01 -2.913092672824859619e-01 -3.862509876489639282e-02 -8.089177310466766357e-02 9.143260121345520020e-02 -1.764097064733505249e-02 3.208296597003936768e-01 -1.837592869997024536e-01 5.454139411449432373e-02 -1.279339659959077835e-02 8.480665087699890137e-02 -2.117448747158050537e-01 -4.347762838006019592e-02 -8.018543571233749390e-02 -1.593384742736816406e-01 1.196762621402740479e-01 -2.027322947978973389e-01 -3.180904313921928406e-02
2.678390443325042725e-01 -3.779272139072418213e-01 -1.107248961925506592e-01 1.107707843184471130e-01 3.079447448253631592e-01 -3.582004085183143616e-02 -3.874385654926300049e-01 1.933474242687225342e-01 4.395093396306037903e-02 5.769124720245599747e-03 1.052144467830657959e-01 -1.144269332289695740e-01 9.746973216533660889e-02 -5.774273723363876343e-02 -2.357938289642333984e-01 -1.776700019836425781e-01 -2.943234741687774658e-01 5.275575909763574600e-03 -8.632802963256835938e-02 -4.373873397707939148e-02 9.563571214675903320e-02 6.607895344495773315e-02 -1.523895375430583954e-02 -1.285730600357055664e-01 1.572825573384761810e-02 -9.311857819557189941e-02 -1.769724935293197632e-01 -2.705058082938194275e-02 3.729030489921569824e-01 1.937305629253387451e-01 8.170731365680694580e-02 2.530064061284065247e-02
-3.555787503719329834e-01 -1.299873739480972290e-01 -1.336378604173660278e-01 1.140541583299636841e-01 6.784144788980484009e-02 -5.181181803345680237e-02 4.102981463074684143e-02 2.011961340904235840e-01 1.842748373746871948e-02 -1.192584112286567688e-01 -1.812982112169265747e-01 2.854992076754570007e-02 3.194691240787506104e-01 -2.421612292528152466e-01 2.163753062486648560e-01 -1.052516996860504150e-01 -1.514231413602828979e-01 1.484855115413665771e-01 -6.792974891141057014e-04 4.258825480937957764e-01 2.686699628829956055e-01 -6.474265456199645996e-02 6.879908591508865356e-02 -1.522365808486938477e-01 -4.402285069227218628e-02 -2.930357865989208221e-02 1.890009641647338867e-01 2.713783979415893555e-01 2.156838476657867432e-01 7.279839366674423218e-02 -3.407288342714309692e-02 -1.171422451734542847e-01
-2.940725386142730713e-01 -2.177609950304031372e-01 -1.783186197280883789e-01 3.901153337210416794e-03 1.509015411138534546e-01 -3.702697902917861938e-02 -2.912133038043975830e-01 -5.591878294944763184e-02 -6.537698209285736084e-02 -1.714600771665573120e-01 7.811512798070907593e-02 -7.849913090467453003e-02 4.114722087979316711e-02 -4.064186289906501770e-02 2.300041466951370239e-01 -1.881267875432968140e-02 -1.651146113872528076e-01 9.560080617666244507e-02 2.548407316207885742e-01 -8.946045488119125366e-02 2.177968472242355347e-01 1.081901788711547852e-01 -9.496928751468658447e-02 2.134171575307846069e-01 1.165198460221290588e-01 -1.033940166234970093e-01 -5.642635375261306763e-02 4.882794618606567383e-01 2.413029223680496216e-01 -2.796096913516521454e-02 -5.435231328010559082e-02 2.622781693935394287e-01
-2.412680387496948242e-01 -9.068908542394638062e-02 -1.562998592853546143e-01 4.021324217319488525e-02 2.817179262638092041e-02 -2.384119033813476562e-01 -9.828670322895050049e-02 3.380789756774902344e-01 -1.157812327146530151e-01 -8.882426470518112183e-02 -1.512061953544616699e-01 -2.289278432726860046e-03 2.669255435466766357e-01 8.135691285133361816e-02 2.595566511154174805e-01 -5.381129682064056396e-02 -1.077018678188323975e-01 -8.635541796684265137e-02 1.220383122563362122e-02 2.383642792701721191e-01 2.122269123792648315e-01 -2.330606579780578613e-01 -3.899768926203250885e-03 1.487954854965209961e-01 -8.284864574670791626e-02 -1.951524466276168823e-01 1.729410886764526367e-01 1.543287336826324463e-01 1.970177143812179565e-01 2.852004170417785645e-01 -1.232659518718719482e-01 -3.194832503795623779e-01
1.614802479743957520e-01 -2.357162088155746460e-01 -1.095663979649543762e-01 1.778804883360862732e-02 6.244584172964096069e-02 -9.885828197002410889e-02 -3.815185129642486572e-01 1.332115679979324341e-01 2.366865277290344238e-01 -4.258014634251594543e-02 -2.758875191211700439e-01 1.340718567371368408e-01 -1.703949719667434692e-01 1.796149164438247681e-01 4.965949058532714844e-02 -7.178032305091619492e-03 -3.030517399311065674e-01 4.532229602336883545e-01 1.259230077266693115e-01 -1.639472693204879761e-02 2.127117812633514404e-01 -8.392552286386489868e-02 -1.873285472393035889e-01 -6.137823686003684998e-02 2.666054666042327881e-02 5.126652121543884277e-02 -1.381667107343673706e-01 1.072858497500419617e-01 1.134769096970558167e-01 1.900642514228820801e-01 -1.592968553304672241e-01 2.209711261093616486e-02
-1.961705982685089111e-01 -4.194101691246032715e-01 1.278868615627288818e-01 -5.332774668931961060e-02 2.463379055261611938e-01 -3.661654591560363770e-01 -3.464561700820922852e-01 -1.074014306068420410e-01 -1.740361750125885010e-02 6.441891193389892578e-02 5.335172265768051147e-02 -1.260605901479721069e-01 6.745330523699522018e-03 2.583129703998565674e-01 -3.797046467661857605e-02 -6.667850166559219360e-02 -1.622085273265838623e-01 1.394667327404022217e-01 -2.254193872213363647e-01 3.236492723226547241e-02 3.238005340099334717e-01 9.118986874818801880e-02 8.143388479948043823e-02 2.259071916341781616e-02 1.581237763166427612e-01 6.328213214874267578e-02 -1.484417472966015339e-03 3.825642168521881104e-02 1.943803951144218445e-02 1.560560017824172974e-01 -1.932956427335739136e-01 -1.836885362863540649e-01
-3.055954873561859131e-01 -9.101784974336624146e-02 -2.246377468109130859e-01 -2.801495194435119629e-01 -9.353416413068771362e-02 -1.713666766881942749e-01 -2.127153985202312469e-02 3.544481396675109863e-01 -1.332472078502178192e-02 -1.878509223461151123e-01 -6.455899216234683990e-03 -1.230802014470100403e-01 7.336432486772537231e-02 2.212652415037155151e-01 -1.318557411432266235e-01 9.724850207567214966e-02 -2.031654268503189087e-01 2.955549955368041992e-01 3.076317310333251953e-01 -4.521146789193153381e-02 1.365160793066024780e-01 -2.677166163921356201e-01 2.238245122134685516e-02 -1.425914913415908813e-01 -7.350160181522369385e-02 -7.351476699113845825e-02 -2.528639137744903564e-01 7.888557761907577515e-02 1.932990998029708862e-01 3.814495727419853210e-02 -1.262795031070709229e-01 -3.394053503870964050e-02
-1.174886059015989304e-02 -1.624962687492370605e-01 1.237052376382052898e-03 2.766536176204681396e-01 2.642774283885955811e-01 4.221218079328536987e-02 -2.268961668014526367e-01 1.073234807699918747e-02 -4.872531816363334656e-02 -7.802819460630416870e-02 1.462575346231460571e-01 -8.378988504409790039e-02 4.128423705697059631e-02 -1.212764754891395569e-01 -1.572663635015487671e-01 2.771985232830047607e-01 -2.303086221218109131e-02 2.404603734612464905e-02 -1.705928891897201538e-01 3.877677917480468750e-01 2.274576872587203979e-01 -1.808467954397201538e-01 9.936453402042388916e-02 -2.299145460128784180e-01 7.086282223463058472e-02 -2.848812639713287354e-01 -5.060998722910881042e-02 5.236987769603729248e-02 2.893386185169219971e-01 7.078666239976882935e-02 -1.314759850502014160e-01 3.059254288673400879e-01
-2.353795766830444336e-01 -2.597883045673370361e-01 6.376992166042327881e-02 1.743236482143402100e-01 -1.609124056994915009e-02 5.995374545454978943e-02 -1.234791427850723267e-01 1.588835567235946655e-01 1.181818842887878418e-01 1.010818406939506531e-02 -3.274506926536560059e-01 1.126647666096687317e-01 1.569313257932662964e-01 -6.679113022983074188e-03 -6.010303273797035217e-02 -1.189134344458580017e-01 -1.633040234446525574e-02 -6.673007737845182419e-03 3.292641043663024902e-02 2.924570441246032715e-01 4.340490996837615967e-01 2.508720159530639648e-01 -5.494041740894317627e-02 -3.020631968975067139e-01 4.468725994229316711e-02 -2.738842368125915527e-01 1.691621262580156326e-03 8.474741876125335693e-02 2.998256981372833252e-01 -6.776946038007736206e-02 -1.029538288712501526e-01 9.522666223347187042e-03
-2.191094160079956055e-01 -4.185270965099334717e-01 1.099571958184242249e-01 -3.125704824924468994e-02 -5.071412399411201477e-02 -3.401061296463012695e-01 -4.384019225835800171e-02 2.905395440757274628e-02 1.309972107410430908e-01 3.026667237281799316e-01 -2.474254928529262543e-02 3.269214630126953125e-01 1.043031141161918640e-01 -4.963580518960952759e-02 -3.560190498828887939e-01 -3.418667241930961609e-02 9.866927750408649445e-03 7.974088191986083984e-02 6.723067164421081543e-02 -7.353211753070354462e-03 3.836745321750640869e-01 -8.028510957956314087e-02 1.807095482945442200e-03 -1.922923922538757324e-01 2.585920318961143494e-02 -1.925436966121196747e-02 -4.785622004419565201e-03 1.143253687769174576e-02 1.154240518808364868e-01 2.207334786653518677e-01 -1.390791684389114380e-01 -3.140646219253540039e-02
-9.206826239824295044e-02 -2.445912659168243408e-01 -1.155883446335792542e-01 4.072282835841178894e-02 6.561041623353958130e-02 -7.485203444957733154e-02 4.315952584147453308e-02 -1.074739471077919006e-01 7.462930679321289062e-02 5.069829523563385010e-02 1.084536910057067871e-01 1.974899768829345703e-01 9.234783798456192017e-02 3.379067182540893555e-01 4.016340896487236023e-02 -7.279954105615615845e-02 1.890840828418731689e-01 3.854034245014190674e-01 -6.595698744058609009e-02 3.347811400890350342e-01 1.962372213602066040e-01 2.684923820197582245e-02 -3.013541921973228455e-02 -1.061464399099349976e-01 1.921222805976867676e-01 -2.789067029953002930e-01 -1.481612324714660645e-01 2.085038274526596069e-01 3.614921569824218750e-01 5.463612452149391174e-02 7.293747365474700928e-02 -1.833106428384780884e-01
-4.026539325714111328e-01 -2.093082070350646973e-01 -2.240550220012664795e-01 2.691448330879211426e-01 -3.425457701086997986e-02 5.814888700842857361e-02 1.300803851336240768e-02 7.223800569772720337e-02 1.815509051084518433e-01 5.906246602535247803e-02 4.951955378055572510e-02 1.296985000371932983e-01 8.331086486577987671e-02 -7.246302068233489990e-02 1.953220516443252563e-01 3.674283251166343689e-02 -5.533143505454063416e-02 1.219100728631019592e-01 1.225431263446807861e-01 2.847080826759338379e-01 3.478441238403320312e-01 -8.469688892364501953e-02 -1.673106104135513306e-01 -2.214221954345703125e-01 -1.037693955004215240e-02 -2.223828434944152832e-01 2.188666760921478271e-01 -2.985322615131735802e-03 2.921006977558135986e-01 3.795202448964118958e-02 -1.047190502285957336e-01 -1.991765350103378296e-01
-4.632383584976196289e-02 -1.497024446725845337e-01 -1.202883347868919373e-01 -4.240692779421806335e-02 1.042205914855003357e-01 -2.531804442405700684e-01 2.096929121762514114e-03 -3.685427457094192505e-02 2.384728640317916870e-01 -1.749442964792251587e-01 1.010047718882560730e-01 -1.596085280179977417e-01 2.833669483661651611e-01 -3.173416554927825928e-01 -1.513943374156951904e-01 -1.705673485994338989e-01 -2.171875089406967163e-01 -5.850925296545028687e-02 -1.119574159383773804e-01 -1.345427781343460083e-01 4.300350323319435120e-02 -3.944078087806701660e-02 -6.686376780271530151e-02 -2.893444150686264038e-02 -8.536464534699916840e-03 -3.666560649871826172e-01 -3.842045068740844727e-01 1.019078195095062256e-01 2.956052422523498535e-01 8.366378396749496460e-02 -1.492162644863128662e-01 -1.660867333412170410e-01
-9.757119417190551758e-02 -2.547346949577331543e-01 -9.012314677238464355e-02 -1.133928298950195312e-01 1.214789077639579773e-01 -2.009108513593673706e-01 1.252517104148864746e-01 2.439897060394287109e-01 1.503157019615173340e-01 -3.596005216240882874e-02 4.555689170956611633e-03 7.881060242652893066e-02 -1.031283102929592133e-02 1.481757592409849167e-02 1.140318065881729126e-01 1.358511596918106079e-01 7.108024507761001587e-02 2.803434431552886963e-01 -3.457791507244110107e-01 4.769090563058853149e-02 4.785782396793365479e-01 -2.436991930007934570e-01 -2.162351906299591064e-01 2.853884175419807434e-02 3.472900390625000000e-01 3.088676556944847107e-02 -1.463676686398684978e-03 2.003678679466247559e-02 2.792309224605560303e-02 -6.621690839529037476e-02 -1.770457923412322998e-01 -1.113803312182426453e-01
5.186050012707710266e-02 -4.468890130519866943e-01 -2.913479208946228027e-01 -1.286737322807312012e-01 1.968668997287750244e-01 -1.754119843244552612e-01 -2.493589930236339569e-02 3.761490285396575928e-01 -7.238990068435668945e-02 1.250500530004501343e-01 -7.313126325607299805e-02 1.039472371339797974e-01 1.090112049132585526e-02 3.916614130139350891e-02 8.156520128250122070e-02 3.227115869522094727e-01 2.361899316310882568e-01 7.925521582365036011e-02 -2.077214866876602173e-01 1.223570108413696289e-01 2.170088142156600952e-01 -8.344271034002304077e-02 -3.422293812036514282e-02 -7.538712769746780396e-02 -1.140635162591934204e-01 -2.361597716808319092e-01 1.794375181198120117e-01 1.526466012001037598e-01 1.323497295379638672e-01 3.426574543118476868e-02 -9.906750172376632690e-02 -3.409979119896888733e-02
-3.939848244190216064e-01 -2.192712873220443726e-01 -1.794623285531997681e-01 1.729833930730819702e-01 1.619025468826293945e-01 8.734371513128280640e-03 -1.343250870704650879e-01 -9.530632942914962769e-02 -7.302863895893096924e-02 -9.610532969236373901e-02 1.753804981708526611e-01 4.475049301981925964e-02 7.580869644880294800e-02 -6.864026933908462524e-02 2.816374227404594421e-02 -3.176275491714477539e-01 -7.949763536453247070e-02 -8.317117393016815186e-02 8.174685388803482056e-02 -2.110261470079421997e-01 2.792381048202514648e-01 4.087708517909049988e-02 -5.473708361387252808e-02 -2.105421945452690125e-02 7.177783548831939697e-02 -2.342060506343841553e-01 -2.599269151687622070e-01 3.192885220050811768e-01 1.841635704040527344e-01 1.563454717397689819e-01 -2.077486366033554077e-02 2.929882109165191650e-01
-2.723150253295898438e-01 -4.321713447570800781e-01 1.924686133861541748e-01 8.073786646127700806e-02 2.582962810993194580e-01 -3.822501897811889648e-01 -2.126023173332214355e-01 3.168153464794158936e-01 6.379200518131256104e-02 2.247451394796371460e-01 3.595215966925024986e-03 3.244271129369735718e-02 -1.052503958344459534e-01 -5.104364454746246338e-02 -5.408625304698944092e-02 7.550570368766784668e-02 1.316148340702056885e-01 3.667503595352172852e-02 -1.536790877580642700e-01 1.230676919221878052e-01 7.824072986841201782e-02 -3.989569097757339478e-02 -1.281172037124633789e-01 8.035114035010337830e-03 -7.716158777475357056e-02 -2.171690911054611206e-01 -2.390428781509399414e-01 -1.647290438413619995e-01 1.118028834462165833e-01 -1.289075762033462524e-01 8.389997528865933418e-04 -1.049647852778434753e-01
-9.956968575716018677e-02 -9.204521775245666504e-02 -8.016240596771240234e-02 1.830645352602005005e-01 -3.453339636325836182e-02 -6.884993053972721100e-03 -1.719195693731307983e-01 2.302909940481185913e-01 8.296218514442443848e-02 -2.605917677283287048e-02 1.558492779731750488e-01 -1.142983660101890564e-01 -1.241761026903986931e-03 9.346300363540649414e-02 1.660252064466476440e-01 -8.396468311548233032e-02 -1.533161401748657227e-01 2.178226411342620850e-01 -1.154779642820358276e-01 3.272058069705963135e-01 2.899079024791717529e-01 7.027962058782577515e-02 -3.001692891120910645e-01 -4.779322072863578796e-03 -1.706047952175140381e-01 -4.679681956768035889e-01 -1.321001797914505005e-01 2.234972715377807617e-01 4.938497021794319153e-02 9.144510328769683838e-02 3.988507390022277832e-02 -2.668772041797637939e-01
1.369021683931350708e-01 -3.026475012302398682e-01 -9.269183129072189331e-02 1.990389674901962280e-01 4.148061200976371765e-02 -6.502199172973632812e-02 -1.206677630543708801e-01 3.376190960407257080e-01 9.823462367057800293e-02 3.433747589588165283e-02 -1.047439575195312500e-01 4.433797001838684082e-01 3.131868839263916016e-01 1.596792936325073242e-01 -8.092877268791198730e-02 -5.846583470702171326e-02 9.579615667462348938e-03 -3.296807408332824707e-02 4.497599229216575623e-02 3.246681690216064453e-01 2.764935195446014404e-01 -6.607784330844879150e-02 1.286378055810928345e-01 5.945194512605667114e-02 -9.234318137168884277e-02 -8.351211249828338623e-02 -2.540843784809112549e-01 1.281519532203674316e-01 1.261867955327033997e-02 -2.645402215421199799e-02 2.169031202793121338e-01 -3.351745754480361938e-02
-1.862237453460693359e-01 -2.116061449050903320e-01 2.658579871058464050e-02 3.381585478782653809e-01 2.303122580051422119e-01 -9.196707606315612793e-02 -9.460966102778911591e-03 3.044862151145935059e-01 -1.709686815738677979e-01 1.344204843044281006e-01 -8.860882371664047241e-03 2.211666256189346313e-01 1.168164908885955811e-01 3.822131454944610596e-02 -2.092330344021320343e-02 8.769555389881134033e-02 -4.648257195949554443e-01 4.557996243238449097e-02 3.101114332675933838e-01 1.272417455911636353e-01 6.301064044237136841e-02 -4.853759333491325378e-02 -1.964688859879970551e-02 1.995714753866195679e-01 8.400092273950576782e-02 -2.712697088718414307e-01 -1.642728894948959351e-01 1.356480866670608521e-01 -2.963406033813953400e-02 1.348263323307037354e-01 8.410385996103286743e-02 -4.954612627625465393e-02
2.314199693500995636e-02 -1.526898890733718872e-01 -2.970159947872161865e-01 2.562985718250274658e-01 1.908779889345169067e-01 -2.877078056335449219e-01 -1.245808899402618408e-01 2.204517126083374023e-01 -1.823820620775222778e-01 -4.344684630632400513e-02 -5.580394715070724487e-02 -1.556254085153341293e-02 -1.154274940490722656e-01 -6.308699399232864380e-02 9.531573951244354248e-02 2.124304473400115967e-01 -1.744923442602157593e-01 7.794868201017379761e-02 -8.299008011817932129e-02 -6.083455681800842285e-02 5.176879093050956726e-02 -2.343348264694213867e-01 7.974750548601150513e-02 -2.860014736652374268e-01 -6.632658839225769043e-02 -1.501891165971755981e-01 -2.606373131275177002e-01 2.459146827459335327e-01 3.323700129985809326e-01 3.586835786700248718e-02 1.469384133815765381e-01 2.175333350896835327e-01
-9.780636429786682129e-02 -1.577107310295104980e-01 -3.995077610015869141e-01 7.795489858835935593e-03 1.542110294103622437e-01 -1.268403381109237671e-01 3.293243423104286194e-02 1.724478453397750854e-01 3.973251953721046448e-02 5.978006124496459961e-02 2.038266062736511230e-01 3.821031153202056885e-01 -1.256986707448959351e-01 -2.596875131130218506e-01 -1.272037476301193237e-01 -6.492055952548980713e-02 -8.847097307443618774e-02 3.054471872746944427e-02 -2.967588230967521667e-02 2.564339935779571533e-01 4.060579836368560791e-01 -9.836812317371368408e-02 -7.670569419860839844e-02 1.469714790582656860e-01 3.718082979321479797e-02 -3.510036766529083252e-01 -4.312343150377273560e-02 -3.094383701682090759e-02 9.974302351474761963e-02 -1.378736048936843872e-01 4.909237101674079895e-02 -5.151739716529846191e-02
-2.201344519853591919e-01 -3.544493317604064941e-01 -8.253414928913116455e-02 3.572269901633262634e-02 1.987106055021286011e-01 2.012195885181427002e-01 -1.595798283815383911e-01 1.618171781301498413e-01 2.287143468856811523e-01 -1.162799149751663208e-01 6.317138671875000000e-02 1.910305023193359375e-01 -1.793170422315597534e-01 -1.005779802799224854e-01 5.221660062670707703e-02 -3.650594130158424377e-02 -3.289636075496673584e-01 1.269503086805343628e-01 -1.157687604427337646e-01 2.577078342437744141e-01 5.675958096981048584e-02 7.503921631723642349e-03 -2.784230411052703857e-01 -2.808068394660949707e-01 4.761383682489395142e-02 -8.439894020557403564e-02 -1.725996471941471100e-02 -6.154657155275344849e-02 3.091611862182617188e-01 -6.423619389533996582e-02 -2.323204725980758667e-01 5.092788115143775940e-02
-3.208468854427337646e-01 -1.910323053598403931e-01 -4.389981273561716080e-03 1.917604357004165649e-01 1.385064125061035156e-01 -2.221056222915649414e-01 1.649170815944671631e-01 1.467128843069076538e-01 8.117232471704483032e-02 9.378519840538501740e-03 -1.954958960413932800e-02 -4.832781106233596802e-02 -5.108681321144104004e-02 1.819895952939987183e-01 9.850670397281646729e-02 -1.818432062864303589e-01 -3.657494187355041504e-01 1.332376599311828613e-01 1.421467214822769165e-01 1.498278789222240448e-02 -5.131109058856964111e-02 -1.624422669410705566e-01 -1.772039197385311127e-02 -2.054851502180099487e-01 1.509526669979095459e-01 4.360753670334815979e-02 -2.139843404293060303e-01 5.562689155340194702e-02 4.970000982284545898e-01 2.157565802335739136e-01 -8.446749299764633179e-02 2.932341955602169037e-02
-7.620126474648714066e-03 -2.392114996910095215e-01 -6.400169432163238525e-02 -1.772555522620677948e-02 2.140204161405563354e-01 -1.780790090560913086e-01 1.123657450079917908e-02 2.222816497087478638e-01 1.000148281455039978e-01 5.902865156531333923e-02 3.338873619213700294e-03 -1.002378836274147034e-01 3.577605187892913818e-01 4.496717080473899841e-02 8.710277080535888672e-02 4.468084871768951416e-02 -8.852264285087585449e-02 -6.155232712626457214e-02 1.070220582187175751e-02 1.534108519554138184e-01 1.944708526134490967e-01 -2.155743688344955444e-01 -3.114021942019462585e-02 -2.272804975509643555e-01 -1.222658529877662659e-01 -2.736274003982543945e-01 1.653701961040496826e-01 1.545410454273223877e-01 2.952754795551300049e-01 3.773610293865203857e-01 -3.138160705566406250e-01 -8.246692270040512085e-02
-3.518229722976684570e-01 -4.023222327232360840e-01 -2.960655391216278076e-01 2.364270389080047607e-01 2.722381800413131714e-02 -3.069981187582015991e-02 -2.048996686935424805e-01 -7.165600359439849854e-02 1.314690429717302322e-02 -3.381061926484107971e-02 6.040595471858978271e-02 -1.439980566501617432e-01 -9.776669554412364960e-03 -4.356007650494575500e-02 -1.584345996379852295e-01 -1.089070215821266174e-01 -1.996084153652191162e-01 1.530220657587051392e-01 1.625191867351531982e-01 8.547914773225784302e-02 -1.148235946893692017e-01 -8.053171634674072266e-02 1.473067211918532848e-03 2.374897152185440063e-01 2.165963500738143921e-01 -3.078129887580871582e-01 5.538884177803993225e-02 2.560806572437286377e-01 9.127624332904815674e-02 -1.232637092471122742e-01 -1.472416073083877563e-01 1.696524620056152344e-01
-4.756747931241989136e-02 2.606839872896671295e-02 -2.061741501092910767e-01 1.570814996957778931e-01 4.259613901376724243e-02 -3.755469322204589844e-01 -3.172643184661865234e-01 2.709610462188720703e-01 1.747289299964904785e-01 6.753638386726379395e-02 3.142846748232841492e-02 1.457608044147491455e-01 -1.259597837924957275e-01 5.801182612776756287e-02 -1.167742162942886353e-01 -1.550921946763992310e-01 -1.451981812715530396e-01 2.757697105407714844e-01 -1.545059829950332642e-01 1.742164939641952515e-01 6.895238067954778671e-03 -3.864261507987976074e-02 -3.790810704231262207e-01 -1.130709871649742126e-01 -4.620337858796119690e-02 -7.198997586965560913e-02 5.960286129266023636e-03 3.003604412078857422e-01 7.234085351228713989e-02 4.583600535988807678e-02 -2.607713043689727783e-01 1.281189024448394775e-01
2.149512246251106262e-02 -3.796469569206237793e-01 -2.108877152204513550e-01 1.659153997898101807e-01 9.848562628030776978e-02 1.029790751636028290e-02 9.522369503974914551e-02 1.329947728663682938e-02 1.892432123422622681e-01 4.160964488983154297e-02 -2.769466042518615723e-01 1.776570528745651245e-01 4.617027938365936279e-03 -5.177685618400573730e-02 5.136693269014358521e-02 2.295509912073612213e-02 -1.075846180319786072e-01 3.763554692268371582e-01 -2.311249375343322754e-01 2.313387840986251831e-01 2.440131157636642456e-01 7.014185190200805664e-02 9.010809659957885742e-02 -5.498711485415697098e-03 3.473359346389770508e-02 -2.687730789184570312e-01 1.200920566916465759e-01 2.722161710262298584e-01 -1.672748767305165529e-04 -1.347682774066925049e-01 -1.693912893533706665e-01 -2.666272222995758057e-01
-1.542710512876510620e-01 -3.885699808597564697e-01 1.064008101820945740e-02 3.083294257521629333e-02 1.364524960517883301e-01 1.018327195197343826e-02 9.494807571172714233e-02 1.848795711994171143e-01 1.956085115671157837e-01 -2.957235276699066162e-01 7.841687649488449097e-02 -3.597447276115417480e-02 2.240551561117172241e-01 -1.791033297777175903e-01 -1.435086280107498169e-01 -3.673781752586364746e-01 -4.166756272315979004e-01 -3.009488619863986969e-02 -1.069216281175613403e-01 -1.760199517011642456e-01 2.569880187511444092e-01 -1.739280521869659424e-01 -4.543828219175338745e-02 -5.931270122528076172e-02 1.011153385043144226e-01 -5.170319974422454834e-02 -4.279008880257606506e-02 -1.113886237144470215e-01 1.929240077733993530e-01 -1.210196781903505325e-02 7.200740277767181396e-02 5.224669352173805237e-02
-2.151451408863067627e-01 -4.926427006721496582e-01 1.050199046730995178e-01 -7.780945301055908203e-02 1.383580416440963745e-01 -2.502582371234893799e-01 -1.690380126237869263e-01 2.273882627487182617e-01 -9.748546779155731201e-02 -1.314158141613006592e-01 3.516095578670501709e-01 2.623243629932403564e-01 1.337263174355030060e-02 -2.256307601928710938e-01 -1.207126006484031677e-01 -2.181411683559417725e-01 -5.574539676308631897e-02 2.468087524175643921e-01 -8.030410856008529663e-02 2.833979390561580658e-02 1.492295563220977783e-01 -8.437800407409667969e-02 -5.166277289390563965e-02 1.034478619694709778e-01 1.253543943166732788e-01 -1.156925968825817108e-02 9.454999119043350220e-03 -1.831347048282623291e-01 5.817757919430732727e-02 -2.238470315933227539e-02 1.148714497685432434e-01 -1.372177898883819580e-01
-5.362084507942199707e-02 -3.067990839481353760e-01 -1.893893778324127197e-01 3.416499868035316467e-02 1.817105412483215332e-01 4.533195123076438904e-02 -2.392220348119735718e-01 6.329596042633056641e-02 1.095426753163337708e-01 1.194404810667037964e-01 1.594081968069076538e-01 2.207511514425277710e-01 2.576507329940795898e-01 -1.685558557510375977e-01 2.157802134752273560e-01 -3.372683525085449219e-01 3.027652017772197723e-02 1.290806531906127930e-01 -1.805121600627899170e-01 -2.054022401571273804e-01 2.891367077827453613e-01 -1.398779600858688354e-01 6.765973567962646484e-02 -5.310312286019325256e-02 3.130149543285369873e-01 5.458291247487068176e-02 1.146815344691276550e-01 1.663006097078323364e-01 8.105967193841934204e-03 1.814234852790832520e-01 -7.744173984974622726e-03 -1.908408999443054199e-01
-1.486827731132507324e-01 -2.630971968173980713e-01 -2.530174851417541504e-01 -2.719073891639709473e-01 1.257194876670837402e-01 -1.215120479464530945e-01 -2.364506572484970093e-01 1.479118466377258301e-01 1.224131360650062561e-01 2.187216132879257202e-01 2.541250586509704590e-01 2.495670765638351440e-01 -1.703034937381744385e-01 -1.623792797327041626e-01 -1.188187077641487122e-01 -1.219227313995361328e-01 -1.177500840276479721e-02 1.859377175569534302e-01 -9.803908318281173706e-02 1.737244874238967896e-01 2.798013985157012939e-01 1.042591184377670288e-01 -9.380588680505752563e-02 8.163168095052242279e-03 1.139072552323341370e-01 -2.519656121730804443e-01 1.791860163211822510e-02 -1.295645833015441895e-01 2.874408066272735596e-01 -9.177891165018081665e-02 -1.730644106864929199e-01 3.505665436387062073e-02
-3.187508285045623779e-01 -1.270556896924972534e-01 -1.556678116321563721e-01 -1.216305345296859741e-01 4.210351780056953430e-02 -3.148691952228546143e-01 -2.037108540534973145e-01 1.743893027305603027e-01 1.313150674104690552e-01 1.395508497953414917e-01 -1.490360647439956665e-01 5.908574536442756653e-02 -5.369306355714797974e-02 -5.126624181866645813e-02 -2.009990215301513672e-01 -1.847216635942459106e-01 7.248432934284210205e-02 4.769940674304962158e-02 -9.511946141719818115e-02 4.281448945403099060e-02 4.243292510509490967e-01 -1.856472641229629517e-01 -1.233788579702377319e-01 2.736524492502212524e-02 3.504715859889984131e-02 -3.572169840335845947e-01 2.173520028591156006e-01 2.843011021614074707e-01 -4.639193788170814514e-02 -7.885179482400417328e-03 -1.410239785909652710e-01 -6.603792775422334671e-03
-1.135613024234771729e-01 -1.055195331573486328e-01 -9.638729691505432129e-02 1.213074028491973877e-01 -6.144315004348754883e-02 -8.618093281984329224e-02 -1.397399455308914185e-01 1.114505678415298462e-01 -2.405860871076583862e-01 -1.743066012859344482e-01 5.261987447738647461e-02 4.617991298437118530e-02 -4.143009707331657410e-02 -6.454053521156311035e-02 -1.747586876153945923e-01 3.766759485006332397e-02 -2.909740805625915527e-01 1.718085408210754395e-01 7.852005213499069214e-02 1.264495998620986938e-01 4.998522400856018066e-01 -1.212942302227020264e-01 9.059835970401763916e-02 1.655485630035400391e-01 1.268057227134704590e-01 2.227601110935211182e-01 -3.347834944725036621e-01 1.139800921082496643e-01 2.410046011209487915e-01 1.089526563882827759e-01 -2.482889294624328613e-01 1.375240087509155273e-01
-2.728253602981567383e-01 -4.010373055934906006e-01 -1.517509371042251587e-01 2.293855883181095123e-02 -4.142584279179573059e-02 -5.915331095457077026e-02 2.421722859144210815e-01 2.806071639060974121e-01 6.551818549633026123e-02 -2.774483561515808105e-01 -6.597803439944982529e-03 -7.231331616640090942e-02 1.046051383018493652e-01 -2.364994734525680542e-01 7.852012664079666138e-02 -1.154094114899635315e-01 2.559573203325271606e-02 2.645936422049999237e-02 -5.346848070621490479e-02 3.395527005195617676e-01 2.776822149753570557e-01 1.232556626200675964e-01 -9.017101675271987915e-02 -1.243537589907646179e-01 -7.348099350929260254e-02 -1.090415120124816895e-01 4.283058643341064453e-02 2.358060926198959351e-01 1.865595728158950806e-01 3.875534236431121826e-02 -4.440002143383026123e-02 -2.779664099216461182e-01
-6.359996646642684937e-02 -6.402675509452819824e-01 1.871810294687747955e-02 -3.702932223677635193e-02 -1.721914298832416534e-02 2.326503209769725800e-02 -1.241404414176940918e-01 2.184067070484161377e-01 -2.727380692958831787e-01 -2.108063697814941406e-01 -3.553618490695953369e-02 -4.490577057003974915e-02 7.581729441881179810e-02 1.030252873897552490e-01 -7.435666769742965698e-02 -1.726591438055038452e-01 3.093365393579006195e-02 2.279437780380249023e-01 4.379042610526084900e-02 -1.089388504624366760e-01 2.785688042640686035e-01 -1.597109436988830566e-01 2.035958766937255859e-01 1.493667215108871460e-01 -2.097726613283157349e-02 -2.457253783941268921e-01 -7.567605376243591309e-02 2.683264017105102539e-02 4.761034622788429260e-02 -1.819540560245513916e-01 -1.344753149896860123e-02 1.006991267204284668e-01
-2.295431941747665405e-01 -2.191748097538948059e-02 -1.005151569843292236e-01 2.522148489952087402e-01 -5.509829893708229065e-02 -3.986829519271850586e-01 -3.290597200393676758e-01 2.261028587818145752e-01 1.586476224474608898e-03 -3.935080021619796753e-02 6.060908362269401550e-02 2.013839930295944214e-01 -6.196994706988334656e-02 3.534010052680969238e-01 -1.542846262454986572e-01 -5.641604587435722351e-02 -1.038267388939857483e-01 3.655872642993927002e-01 -7.530257105827331543e-02 8.490953594446182251e-02 -8.969808369874954224e-02 -2.930939383804798126e-02 -4.032190889120101929e-02 1.313793808221817017e-01 -1.526121944189071655e-01 -1.617437154054641724e-01 3.458492457866668701e-02 2.434379011392593384e-01 1.268677115440368652e-01 4.406907036900520325e-02 -1.778441518545150757e-01 7.448092848062515259e-02
-2.490195035934448242e-01 -4.225233793258666992e-01 1.956672640517354012e-03 4.144196957349777222e-02 2.343711405992507935e-01 -2.432973980903625488e-01 -1.831930279731750488e-01 -9.539169073104858398e-02 2.151989340782165527e-01 -2.200832813978195190e-01 -9.257818572223186493e-03 3.757708147168159485e-02 1.192765533924102783e-01 -9.663493931293487549e-02 -3.216556608676910400e-01 -2.370465397834777832e-01 -3.211959078907966614e-02 -4.235409200191497803e-02 -1.600595414638519287e-01 4.802544042468070984e-02 -7.746763527393341064e-02 7.867125421762466431e-02 -9.958694130182266235e-02 1.312342435121536255e-01 2.857699617743492126e-02 -2.179109454154968262e-01 -3.253023326396942139e-01 2.006298750638961792e-01 1.918178796768188477e-01 -4.378426074981689453e-02 -1.347208619117736816e-01 1.332981977611780167e-02
-1.182374581694602966e-01 -1.270345449447631836e-01 -1.833515800535678864e-02 -3.660426661372184753e-02 -1.618917100131511688e-03 1.256194412708282471e-01 -1.198813319206237793e-01 2.709838747978210449e-01 2.182752639055252075e-01 -1.687451601028442383e-01 1.184804588556289673e-01 8.644992858171463013e-02 -1.851832568645477295e-01 6.130782887339591980e-02 -2.265987545251846313e-01 -1.883387267589569092e-01 2.131374478340148926e-01 -6.586606800556182861e-02 1.700143367052078247e-01 3.117173612117767334e-01 3.207396566867828369e-01 1.292567998170852661e-01 3.150416770949959755e-03 3.859538584947586060e-02 8.506718091666698456e-03 -1.914784610271453857e-01 -2.002553343772888184e-01 1.124015897512435913e-01 3.277068436145782471e-01 6.340117752552032471e-02 -3.730724453926086426e-01 7.164316624402999878e-02
-1.586150377988815308e-01 -3.983284831047058105e-01 2.158754132688045502e-02 -1.851908564567565918e-01 2.684977054595947266e-01 -2.564581632614135742e-01 4.468371625989675522e-03 4.818350076675415039e-01 -1.170102506875991821e-01 -5.864229425787925720e-02 2.131234407424926758e-01 2.840258181095123291e-01 7.306823879480361938e-02 -6.805311143398284912e-02 -1.242571920156478882e-01 -2.444739788770675659e-01 1.658984422683715820e-01 -4.988434910774230957e-02 -1.183394249528646469e-02 -1.056356821209192276e-02 1.984821856021881104e-01 -1.497974395751953125e-01 -2.884868718683719635e-02 1.139206811785697937e-01 -9.888938628137111664e-03 1.075917482376098633e-02 -1.165366321802139282e-01 6.988827884197235107e-02 4.222765564918518066e-03 5.630910024046897888e-02 -1.956240236759185791e-01 -1.300922483205795288e-01
1.723562777042388916e-01 -2.842441499233245850e-01 -1.096892729401588440e-01 -3.199395909905433655e-02 5.179076269268989563e-02 4.550600424408912659e-02 -1.432580500841140747e-01 3.196792900562286377e-01 3.933474123477935791e-01 -1.549477130174636841e-01 3.919863374903798103e-04 2.295974493026733398e-01 -1.563987284898757935e-01 2.105934172868728638e-01 3.219578787684440613e-02 1.582326926290988922e-02 4.288096353411674500e-02 -4.733808711171150208e-02 8.815889805555343628e-02 1.984589844942092896e-01 1.544390320777893066e-01 7.725402712821960449e-02 -9.709955006837844849e-02 8.632856421172618866e-03 9.879437275230884552e-03 -1.380046904087066650e-01 -1.541024297475814819e-01 2.582212388515472412e-01 3.107703626155853271e-01 1.336426734924316406e-01 -3.515242040157318115e-01 9.639992564916610718e-02
-3.269786238670349121e-01 -9.587666392326354980e-02 -2.008169442415237427e-01 1.264211833477020264e-01 1.665619313716888428e-01 -1.558400988578796387e-01 -1.319331526756286621e-01 3.848837614059448242e-01 -3.389734774827957153e-02 -2.025673985481262207e-01 -3.066679835319519043e-01 1.776455901563167572e-02 1.730355173349380493e-01 1.111996397376060486e-01 6.217207014560699463e-02 1.379445195198059082e-02 -5.365787446498870850e-02 -8.080904185771942139e-02 -1.728853583335876465e-02 1.825025379657745361e-01 1.944818794727325439e-01 -1.266888380050659180e-01 -1.162017509341239929e-02 -1.150695513933897018e-02 -2.536904066801071167e-02 -1.643626838922500610e-01 1.833639591932296753e-01 5.638027191162109375e-02 2.709203958511352539e-01 3.345545530319213867e-01 -1.606259346008300781e-01 -2.331637293100357056e-01
-8.374740928411483765e-02 -2.834757864475250244e-01 1.448588818311691284e-02 -6.887345761060714722e-02 -6.386224180459976196e-02 8.939642459154129028e-03 5.590728670358657837e-02 7.853709161281585693e-02 2.579125521151581779e-06 1.971192285418510437e-02 3.865043073892593384e-02 2.888665199279785156e-01 2.263457626104354858e-01 1.346659958362579346e-01 2.551672607660293579e-02 -1.706892102956771851e-01 -7.352194283157587051e-03 3.663810193538665771e-01 4.674332216382026672e-02 2.967688143253326416e-01 2.412243932485580444e-01 1.398573517799377441e-01 -8.210569620132446289e-02 -2.522006034851074219e-01 5.653234571218490601e-02 -3.192412257194519043e-01 2.562066074460744858e-03 2.655541896820068359e-01 3.926562964916229248e-01 -1.589684002101421356e-02 -4.193872585892677307e-02 -7.262492179870605469e-02
-5.929072573781013489e-02 -2.664962410926818848e-01 -2.104870676994323730e-01 6.354255974292755127e-02 -1.871887408196926117e-02 -1.748169809579849243e-01 -1.947713792324066162e-01 4.276089072227478027e-01 -1.368957906961441040e-01 -7.329837977886199951e-02 1.185903102159500122e-01 -1.108969375491142273e-02 4.026532471179962158e-01 6.235763430595397949e-02 2.249251157045364380e-01 5.238359421491622925e-02 -1.183004677295684814e-01 -1.819520741701126099e-01 1.485752463340759277e-01 2.329363971948623657e-01 1.359761208295822144e-01 -7.377161830663681030e-02 7.222615927457809448e-02 -9.222804754972457886e-02 -8.427298814058303833e-02 -1.060158461332321167e-01 1.859904080629348755e-01 2.074467837810516357e-01 1.732136458158493042e-01 1.532084196805953979e-01 -1.965187937021255493e-01 -1.364510208368301392e-01
-1.099151745438575745e-02 -1.991501301527023315e-01 7.499198429286479950e-03 6.271683424711227417e-02 -1.083059534430503845e-01 -7.512354850769042969e-02 -1.366850137710571289e-01 8.314114063978195190e-02 -1.458994597196578979e-01 -1.987370848655700684e-01 4.352464899420738220e-02 2.561275959014892578e-01 1.238785758614540100e-01 -2.115452289581298828e-01 -1.976476460695266724e-01 -3.600262701511383057e-01 -1.997020393610000610e-01 2.433314472436904907e-01 5.602699890732765198e-02 -1.482972204685211182e-01 1.709727048873901367e-01 -2.798678278923034668e-01 3.009717464447021484e-01 2.109798938035964966e-01 2.999893426895141602e-01 -1.742239296436309814e-01 -8.400516211986541748e-02 1.642299294471740723e-01 1.287849992513656616e-01 4.861416760832071304e-03 -1.332712918519973755e-01 -2.403366938233375549e-02
-2.009650915861129761e-01 -1.431305110454559326e-01 -5.309413745999336243e-02 -9.092206507921218872e-02 3.556063771247863770e-01 -3.430301845073699951e-01 1.012493446469306946e-01 1.581456363201141357e-01 4.701068624854087830e-02 1.746224462985992432e-01 2.480486035346984863e-02 1.462933272123336792e-01 -1.383236497640609741e-01 -3.443617140874266624e-03 -1.479887962341308594e-01 -2.234528772532939911e-02 -9.451135993003845215e-02 8.571637794375419617e-03 1.187028363347053528e-01 8.281353116035461426e-02 2.816784679889678955e-01 -1.538885235786437988e-01 -2.298649102449417114e-01 8.598577976226806641e-02 -3.346999362111091614e-02 -3.995150923728942871e-01 1.455327868461608887e-01 3.959169089794158936e-01 -1.695892214775085449e-02 1.034884601831436157e-01 4.936630278825759888e-02 -8.415130525827407837e-02
-1.197504531592130661e-02 -6.897286176681518555e-01 -2.056134939193725586e-01 1.956536434590816498e-02 7.035662978887557983e-02 -8.602694422006607056e-02 7.991155982017517090e-02 1.933072805404663086e-01 -2.008710205554962158e-01 -4.862245544791221619e-02 -3.760394454002380371e-02 1.277974843978881836e-01 -1.600520014762878418e-01 3.538184463977813721e-01 -2.640546262264251709e-01 -1.256491988897323608e-01 -7.565981894731521606e-02 6.676053628325462341e-03 -2.478988282382488251e-02 3.552489355206489563e-02 4.769960045814514160e-02 -7.458940893411636353e-02 6.982979178428649902e-02 1.086665987968444824e-01 -1.165278926491737366e-01 -8.920689113438129425e-03 -1.620808243751525879e-01 1.058020293712615967e-01 1.286243796348571777e-01 5.110309645533561707e-02 -1.605956703424453735e-01 1.877842284739017487e-02
-3.182172775268554688e-01 -3.635976910591125488e-01 -1.698312461376190186e-01 4.689547047019004822e-02 2.890140376985073090e-02 1.216082945466041565e-01 -2.651588320732116699e-01 -5.216876044869422913e-02 2.827440947294235229e-02 -1.323821991682052612e-01 4.298223257064819336e-01 1.243949979543685913e-01 1.521500051021575928e-01 3.342410922050476074e-02 3.893331065773963928e-02 -3.122362196445465088e-01 -7.523475587368011475e-02 3.903644159436225891e-02 9.708016365766525269e-02 -1.582621932029724121e-01 1.353511810302734375e-01 1.963734067976474762e-02 1.130647733807563782e-01 1.528245396912097931e-02 9.910549968481063843e-02 -1.322123259305953979e-01 -1.388283818960189819e-01 2.011549025774002075e-01 2.293280661106109619e-01 -1.747665740549564362e-02 -1.338897496461868286e-01 2.716203927993774414e-01
4.513813927769660950e-02 -2.997707724571228027e-01 -1.147081851959228516e-01 -1.824273914098739624e-02 3.063066489994525909e-02 -2.815436720848083496e-01 1.933925896883010864e-01 2.389285713434219360e-01 2.131227776408195496e-02 2.540212869644165039e-01 -5.050499364733695984e-02 2.283496856689453125e-01 7.549145817756652832e-02 -9.696184098720550537e-02 2.338634580373764038e-01 2.294420003890991211e-01 -1.589005589485168457e-01 3.847438842058181763e-02 -1.644396781921386719e-01 1.032301485538482666e-01 2.018091976642608643e-01 -2.261038124561309814e-02 5.043312162160873413e-02 -1.055354773998260498e-01 -2.054221332073211670e-01 -4.738239198923110962e-02 -1.610047817230224609e-01 5.493154376745223999e-02 4.563644826412200928e-01 1.559152454137802124e-01 -2.231726944446563721e-01 -5.188137665390968323e-02
-2.680767774581909180e-01 -2.967256903648376465e-01 -6.574212014675140381e-02 1.909167319536209106e-02 -2.484875619411468506e-01 -2.464262992143630981e-01 -3.220725059509277344e-01 2.324577122926712036e-01 2.722580730915069580e-01 3.082126565277576447e-02 3.354512453079223633e-01 1.980212926864624023e-01 -9.980855882167816162e-02 -2.364439368247985840e-01 -1.448559463024139404e-01 8.500861376523971558e-02 1.485302299261093140e-01 5.593052878975868225e-02 -1.198277622461318970e-01 -4.216802306473255157e-03 -9.197843261063098907e-03 -7.503397017717361450e-02 -1.050769351422786713e-02 -1.525360047817230225e-01 -1.058434471487998962e-01 -1.417174339294433594e-01 -1.872955076396465302e-02 2.144042402505874634e-01 1.879272758960723877e-01 4.647712782025337219e-02 -1.996032595634460449e-01 1.033831685781478882e-01
-7.458884268999099731e-02 -2.445584982633590698e-01 -2.531786262989044189e-02 -6.119799613952636719e-02 1.514232009649276733e-01 1.573450118303298950e-01 -1.729559600353240967e-01 3.517985343933105469e-01 1.692553907632827759e-01 1.708091050386428833e-01 3.492167592048645020e-02 -2.108323760330677032e-02 -1.203207299113273621e-01 -1.954840421676635742e-01 -4.773543030023574829e-02 -1.022990867495536804e-01 -1.214808151125907898e-01 3.988566696643829346e-01 1.039085090160369873e-01 6.758930534124374390e-02 -7.083082944154739380e-02 -2.211825689300894737e-03 1.307244598865509033e-01 -2.611070871353149414e-01 1.173407360911369324e-01 -2.525672912597656250e-01 -1.536357253789901733e-01 2.555353641510009766e-01 1.563208177685737610e-02 1.111547276377677917e-01 -3.437792360782623291e-01 -1.649679988622665405e-01
-1.934088766574859619e-01 -4.612390100955963135e-01 -2.646400630474090576e-01 -7.639352232217788696e-02 -6.018010526895523071e-02 -1.595881581306457520e-02 -3.010536432266235352e-01 -1.189785972237586975e-01 2.240216434001922607e-01 -4.859222844243049622e-02 2.277525812387466431e-01 1.837844848632812500e-01 6.769607216119766235e-02 1.535239629447460175e-02 -2.083005756139755249e-01 -1.397847384214401245e-01 1.261966824531555176e-01 -7.934030890464782715e-02 -8.537106215953826904e-02 -1.482463479042053223e-01 2.307582646608352661e-01 -1.246414259076118469e-01 1.975037902593612671e-02 2.939018234610557556e-02 2.551104426383972168e-01 -1.166809946298599243e-01 -4.593218490481376648e-02 1.219383180141448975e-01 2.034545093774795532e-01 1.235412210226058960e-01 -5.002946779131889343e-02 2.881243526935577393e-01
-2.356165647506713867e-01 -1.336351931095123291e-01 -2.635452747344970703e-01 1.997853815555572510e-01 1.142236962914466858e-01 -1.880905926227569580e-01 -6.410168856382369995e-02 2.377280294895172119e-01 -1.293309777975082397e-01 -1.291556656360626221e-01 -6.192732974886894226e-02 1.225024312734603882e-01 2.787646353244781494e-01 4.096211120486259460e-02 1.739912778139114380e-01 -1.242630779743194580e-01 -2.651396952569484711e-02 -4.017316177487373352e-02 6.984259933233261108e-02 2.085423767566680908e-01 2.099516093730926514e-01 -1.424059718847274780e-01 7.053380459547042847e-02 -1.218333244323730469e-01 -2.918399870395660400e-02 -2.961761653423309326e-01 2.275853455066680908e-01 4.542340338230133057e-02 1.585342437028884888e-01 3.074356317520141602e-01 -1.459127813577651978e-01 -3.355935513973236084e-01
-2.700380682945251465e-01 -2.431395351886749268e-01 -1.615393012762069702e-01 7.426741719245910645e-02 2.216575294733047485e-01 -7.688130717724561691e-03 -3.373859822750091553e-02 1.711819320917129517e-01 1.198853552341461182e-01 2.961379848420619965e-02 5.872480571269989014e-02 4.872241318225860596e-01 1.943558901548385620e-01 -1.808325499296188354e-01 4.617409408092498779e-02 7.373056560754776001e-02 6.309995055198669434e-02 1.620807796716690063e-01 -1.770022064447402954e-01 1.012072246521711349e-02 2.630369067192077637e-01 -1.344130039215087891e-01 -3.583103418350219727e-02 2.654291689395904541e-01 2.882694005966186523e-01 -2.800534367561340332e-01 -1.701679974794387817e-01 -8.359811455011367798e-02 4.471192508935928345e-02 4.108793660998344421e-02 -1.424159202724695206e-02 -2.345267124474048615e-02
6.727113574743270874e-02 -2.477448135614395142e-01 -2.180029898881912231e-01 -1.658823788166046143e-01 3.926367312669754028e-02 -1.751125305891036987e-01 -6.619143486022949219e-02 -4.912795126438140869e-02 2.763733863830566406e-01 -1.969565898180007935e-01 1.303508225828409195e-02 1.467391252517700195e-01 1.889567077159881592e-01 6.949138641357421875e-02 -2.243444323539733887e-01 9.856919758021831512e-03 -1.641982346773147583e-01 -1.596987014636397362e-03 5.223586782813072205e-02 4.442898631095886230e-01 2.876774370670318604e-01 -5.669075250625610352e-02 2.123621255159378052e-01 -6.442589685320854187e-03 1.349295377731323242e-01 -1.609612070024013519e-02 -2.756204605102539062e-01 9.539508819580078125e-02 2.647758424282073975e-01 -1.145037412643432617e-01 1.200717017054557800e-01 -1.812531203031539917e-01
-3.590070307254791260e-01 -2.722585797309875488e-01 2.670274376869201660e-01 1.308004260063171387e-01 1.807687729597091675e-01 5.377697758376598358e-03 -1.044264510273933411e-01 1.543543338775634766e-01 2.573695778846740723e-01 -1.911131888628005981e-01 1.574512720108032227e-01 3.085379255935549736e-03 1.357216089963912964e-01 1.227668598294258118e-01 -2.609805166721343994e-01 -1.329486966133117676e-01 -1.893604099750518799e-01 2.048237435519695282e-02 1.462013721466064453e-01 -6.034747231751680374e-03 4.102134108543395996e-01 -1.849249452352523804e-01 9.858203679323196411e-02 7.159201800823211670e-02 -2.042482793331146240e-01 -3.123695403337478638e-02 1.079941727221012115e-02 5.113262310624122620e-02 1.867448091506958008e-01 -5.075386911630630493e-02 1.869496852159500122e-01 3.834199160337448120e-02
-2.156334966421127319e-01 -3.784114867448806763e-02 -8.873705565929412842e-02 7.125192880630493164e-02 -2.018208503723144531e-01 -2.441135048866271973e-01 -1.500744074583053589e-01 1.431717574596405029e-01 -7.388839870691299438e-02 1.377110630273818970e-01 8.150325715541839600e-02 1.586371362209320068e-01 7.281891256570816040e-02 4.629024490714073181e-02 -2.085915952920913696e-01 -1.563323140144348145e-01 -5.429074168205261230e-01 2.627091407775878906e-01 1.286595501005649567e-02 1.805599331855773926e-01 1.293251961469650269e-01 -1.847947090864181519e-01 1.949410885572433472e-01 9.525263309478759766e-02 2.012019604444503784e-01 -1.448684334754943848e-01 1.108917221426963806e-01 1.035595908761024475e-01 -3.291470557451248169e-02 1.881164908409118652e-01 -1.858333200216293335e-01 1.190407425165176392e-01
-1.976018100976943970e-01 -3.436145484447479248e-01 -2.350492179393768311e-01 1.383074820041656494e-01 1.265338957309722900e-01 -1.969450861215591431e-01 -1.175960078835487366e-01 -1.991497427225112915e-01 -1.112816575914621353e-02 -2.383683621883392334e-01 1.346459239721298218e-01 3.818817064166069031e-02 -1.126928441226482391e-02 -2.112682163715362549e-01 -8.609675616025924683e-02 -5.546867847442626953e-02 1.920078843832015991e-01 -9.535284340381622314e-02 3.052662499248981476e-02 -3.199184313416481018e-02 3.379710912704467773e-01 -2.097395956516265869e-01 -8.149425685405731201e-02 -4.901715368032455444e-02 3.689419105648994446e-02 -1.690894216299057007e-01 1.481289789080619812e-02 -5.519197508692741394e-02 2.495897859334945679e-01 2.206820994615554810e-01 -1.862309277057647705e-01 3.665606081485748291e-01
-3.167724907398223877e-01 -2.208671569824218750e-01 -1.410390343517065048e-02 8.561870455741882324e-02 3.054890930652618408e-01 -4.710162803530693054e-02 2.593998797237873077e-02 5.148075520992279053e-03 7.116369158029556274e-02 4.374583810567855835e-02 1.154871191829442978e-02 4.922784268856048584e-01 2.799790799617767334e-01 -9.136430919170379639e-02 7.816030643880367279e-03 7.161219418048858643e-02 7.977211475372314453e-02 1.043556854128837585e-01 -1.782650053501129150e-01 1.184695512056350708e-01 3.022873699665069580e-01 -1.526557952165603638e-01 -9.804152697324752808e-02 2.971642911434173584e-01 2.132674008607864380e-01 -2.436149269342422485e-01 -4.380818083882331848e-02 5.116008222103118896e-02 1.065070480108261108e-01 9.346041083335876465e-02 -2.007031999528408051e-02 1.452208869159221649e-02
-2.582166492938995361e-01 -3.193461000919342041e-01 2.647816538810729980e-01 -4.035057127475738525e-02 9.375906735658645630e-02 -8.001161366701126099e-02 -8.504474908113479614e-02 1.260373145341873169e-01 6.940110772848129272e-02 -1.816519349813461304e-01 4.314972758293151855e-01 4.155147448182106018e-02 -5.090966075658798218e-02 -2.912042103707790375e-02 -2.348413467407226562e-01 -6.209845095872879028e-02 -2.258529216051101685e-01 2.777033448219299316e-01 2.005693875253200531e-02 -4.873770475387573242e-02 2.628839313983917236e-01 -1.750290542840957642e-01 9.149126708507537842e-02 1.423157453536987305e-01 -1.065855380147695541e-02 -3.589047491550445557e-01 -3.608298301696777344e-02 1.938655227422714233e-01 1.236395910382270813e-02 -2.344710193574428558e-02 3.455958515405654907e-02 6.429953873157501221e-02
-2.200101912021636963e-01 -4.013105928897857666e-01 -1.583383530378341675e-01 1.394128352403640747e-01 2.735415697097778320e-01 -1.128840595483779907e-01 -9.510308504104614258e-02 -6.038396805524826050e-02 -7.188891619443893433e-02 -3.360353410243988037e-01 5.523117259144783020e-02 1.998105794191360474e-01 4.003366455435752869e-02 -1.298950910568237305e-01 -5.483666434884071350e-02 -7.314878050237894058e-03 9.614489972591400146e-02 1.696111075580120087e-02 1.963475942611694336e-01 -1.153021454811096191e-01 3.153433203697204590e-01 -1.847466677427291870e-01 -1.558734178543090820e-01 -2.098514586687088013e-01 3.328257426619529724e-02 -1.922869980335235596e-01 1.695786602795124054e-02 -1.065058633685112000e-02 1.681134849786758423e-01 2.801943421363830566e-01 -5.534156784415245056e-02 2.271105200052261353e-01
1.042282506823539734e-01 -3.528269529342651367e-01 -8.152633160352706909e-02 -1.485725343227386475e-01 9.907051920890808105e-02 -1.192671339958906174e-02 2.020462602376937866e-02 -1.777909994125366211e-01 6.857759505510330200e-02 -6.347481906414031982e-02 1.906506121158599854e-01 -7.346036285161972046e-02 -3.627289086580276489e-02 -2.726428583264350891e-02 9.208559244871139526e-02 -1.985243707895278931e-01 -1.317359954118728638e-01 5.961266160011291504e-02 -4.103815183043479919e-02 5.973346531391143799e-02 3.011298477649688721e-01 -4.544542133808135986e-01 2.570024430751800537e-01 1.027794033288955688e-01 8.839732967317104340e-03 2.005761962209362537e-05 -2.247081249952316284e-01 3.372819721698760986e-01 2.888085544109344482e-01 8.595121651887893677e-02 -1.797307431697845459e-01 7.818804681301116943e-02
-1.371235400438308716e-01 -4.832288920879364014e-01 -1.800946742296218872e-01 -1.845957525074481964e-02 2.681653713807463646e-03 8.056463673710823059e-03 2.989075612276792526e-03 8.116195350885391235e-02 -2.190908417105674744e-02 -6.207021325826644897e-02 1.189312562346458435e-01 -8.284257352352142334e-02 4.295458551496267319e-03 7.984972000122070312e-02 -1.729999482631683350e-01 -1.676355302333831787e-02 2.909613307565450668e-03 -1.031176839023828506e-02 -4.116663634777069092e-01 -1.893863976001739502e-01 8.360961079597473145e-02 -2.874602973461151123e-01 1.094611827284097672e-02 -1.957178413867950439e-01 2.174879163503646851e-01 -2.839483320713043213e-01 -3.240951299667358398e-01 2.039146423339843750e-01 1.567300409078598022e-01 -1.076720952987670898e-01 3.816646710038185120e-02 2.525928802788257599e-02
-2.501891851425170898e-01 -4.115553498268127441e-01 7.491427659988403320e-02 3.202739730477333069e-02 4.482832849025726318e-01 -1.731838434934616089e-01 7.131552696228027344e-02 2.943752110004425049e-01 4.645100980997085571e-02 2.079064846038818359e-01 -8.485836535692214966e-02 -8.159688115119934082e-02 -9.259734302759170532e-02 -1.385175902396440506e-02 -1.804040931165218353e-02 -1.062230318784713745e-01 2.099513076245784760e-02 2.464199513196945190e-01 -3.044172227382659912e-01 6.281034648418426514e-02 1.428528130054473877e-01 -2.697267197072505951e-02 -1.916385442018508911e-01 1.015569642186164856e-01 -6.839552521705627441e-02 -2.121312916278839111e-01 -1.529809534549713135e-01 1.262182593345642090e-01 -1.192442104220390320e-01 -7.292187213897705078e-02 -1.247887238860130310e-01 9.490352123975753784e-02
-2.793977223336696625e-02 -1.718729585409164429e-01 -6.452146172523498535e-02 -2.633914649486541748e-01 1.606442928314208984e-01 1.849749870598316193e-02 6.731958687305450439e-02 1.543048918247222900e-01 3.754100799560546875e-01 -2.183579467236995697e-02 6.306076049804687500e-02 2.468350678682327271e-01 -9.994460269808769226e-03 3.907158970832824707e-02 -9.335313737392425537e-02 -1.427410244941711426e-01 -3.039502203464508057e-01 6.400731950998306274e-02 -5.156541615724563599e-02 1.787248700857162476e-01 -6.221278756856918335e-02 -3.896786272525787354e-02 -2.239954024553298950e-01 -1.366257816553115845e-01 -6.311187986284494400e-03 2.635177969932556152e-02 -2.377575188875198364e-01 1.761237531900405884e-01 4.607249200344085693e-01 2.499333620071411133e-01 -1.832202225923538208e-01 -5.215539783239364624e-02
-3.487958610057830811e-01 -1.929485797882080078e-01 5.409166216850280762e-02 2.731590569019317627e-01 -1.930832415819168091e-01 -2.542474865913391113e-01 -2.489975988864898682e-01 1.733373701572418213e-01 7.118577510118484497e-02 1.946977674961090088e-01 2.197877764701843262e-01 1.270741820335388184e-01 1.083322167396545410e-01 -1.464296877384185791e-01 -1.673539131879806519e-01 -1.304707378149032593e-01 -7.862396538257598877e-03 -1.938415467739105225e-01 -1.879330724477767944e-02 4.162407666444778442e-02 1.053578034043312073e-01 -3.999502956867218018e-02 -1.530386358499526978e-01 -2.039311826229095459e-01 2.428077906370162964e-02 -3.288247883319854736e-01 -3.382526934146881104e-01 5.260669067502021790e-02 1.885232031345367432e-01 -4.827943816781044006e-02 -2.853832766413688660e-02 4.416493698954582214e-02
-5.486033111810684204e-02 -1.381841301918029785e-01 -1.804779022932052612e-01 3.055506050586700439e-01 -5.522907152771949768e-02 -2.395105361938476562e-01 -1.602813974022865295e-02 4.815951585769653320e-01 4.016167670488357544e-02 -3.482278436422348022e-02 1.143022775650024414e-01 9.976956993341445923e-02 1.055149435997009277e-01 -3.192954882979393005e-02 3.128370940685272217e-01 -8.309204131364822388e-02 1.032295599579811096e-01 6.375300884246826172e-02 -1.060508787631988525e-01 1.763075292110443115e-01 -2.830693870782852173e-02 1.605366319417953491e-01 -4.949025064706802368e-02 -1.186002269387245178e-01 1.691171526908874512e-01 -1.520393192768096924e-01 -4.264442250132560730e-02 1.006667837500572205e-01 3.633199632167816162e-01 -1.919008418917655945e-02 -2.712156772613525391e-01 -2.164484411478042603e-01
[truncated: 3,272,204 more chars]
