# Supplementary material for: The Language of Innovation
Source: PLoS One. 2020 Apr 30;15(4):e0230107. doi: 10.1371/journal.pone.0230107 (PMC7194493; doi:10.1371/journal.pone.0230107)
Supplement: S8 File — (GZ) [file pone.0230107.s008.tar.gz › 1986-1990/V2Run_8_VS_4500_embeddings1986-1990ED32.txt]

5.702441930770874023e-02 -1.342137902975082397e-01 -1.501491069793701172e-01 -6.624474376440048218e-02 -1.941254287958145142e-01 -1.465671975165605545e-02 -1.682122051715850830e-01 3.258535638451576233e-02 1.048816069960594177e-01 4.832242429256439209e-01 9.840882569551467896e-02 -2.083560973405838013e-01 -1.587794870138168335e-01 -3.840574622154235840e-02 -5.703140515834093094e-03 1.577792912721633911e-01 1.768081486225128174e-01 1.726679056882858276e-01 -1.755938827991485596e-01 2.299401015043258667e-01 -1.260317862033843994e-01 1.546283811330795288e-02 -1.682278513908386230e-02 -2.663652300834655762e-01 -1.663411855697631836e-01 1.520258039236068726e-01 -9.654254466295242310e-02 1.615455001592636108e-01 3.153295516967773438e-01 -8.386079967021942139e-02 -5.504002422094345093e-02 3.278705179691314697e-01
2.606049878522753716e-03 -1.481928862631320953e-02 1.170913800597190857e-01 -6.402395665645599365e-02 1.115244105458259583e-01 2.202404290437698364e-01 -1.687560677528381348e-01 -2.964449115097522736e-02 -1.650736033916473389e-01 1.716083288192749023e-01 -7.011311501264572144e-02 1.381641179323196411e-01 -1.727513968944549561e-01 -1.026716083288192749e-01 7.291804999113082886e-02 -1.884872317314147949e-01 4.095191359519958496e-01 1.436238139867782593e-01 -1.967349499464035034e-01 -1.715974882245063782e-02 1.679362654685974121e-01 -1.991953104734420776e-01 7.826771470718085766e-04 -3.734389245510101318e-01 -3.427264988422393799e-01 -1.255886554718017578e-01 -6.791115552186965942e-02 2.943805754184722900e-01 1.017142161726951599e-01 -8.428630232810974121e-02 -2.297889292240142822e-01 1.732821576297283173e-02
-7.333465665578842163e-02 2.022398076951503754e-02 1.385672390460968018e-01 1.367291342467069626e-02 1.778159737586975098e-01 1.591325253248214722e-01 -2.393040806055068970e-01 -2.234861254692077637e-01 6.717113405466079712e-02 1.494944691658020020e-01 2.648868039250373840e-02 -1.075661480426788330e-01 -3.300821408629417419e-02 1.397249102592468262e-01 -1.126361191272735596e-01 -1.713830605149269104e-02 1.961999386548995972e-01 3.356012701988220215e-02 -1.292884647846221924e-01 -4.361557364463806152e-01 -2.527337074279785156e-01 -1.368548423051834106e-01 1.732272468507289886e-02 -4.309434294700622559e-01 -9.418993443250656128e-02 -8.942676335573196411e-02 3.742728382349014282e-03 1.788745522499084473e-01 3.780489042401313782e-02 -2.196558862924575806e-01 -2.974362373352050781e-01 1.890398114919662476e-01
-8.162830770015716553e-02 2.064475119113922119e-01 -1.942105144262313843e-01 1.469066441059112549e-01 -1.506361812353134155e-01 7.799104601144790649e-02 -3.114416003227233887e-01 7.086397148668766022e-03 1.517170369625091553e-01 2.449309378862380981e-01 -1.227718889713287354e-01 2.104246523231267929e-03 1.048004254698753357e-01 1.010488271713256836e-01 1.858747899532318115e-01 -7.452737540006637573e-02 2.205647528171539307e-01 1.085475683212280273e-01 1.443396210670471191e-01 -1.495345830917358398e-01 6.948438286781311035e-02 -3.264474868774414062e-01 1.972230374813079834e-01 -2.049265354871749878e-01 -5.585076659917831421e-02 1.340318322181701660e-01 -2.560001313686370850e-01 9.666897356510162354e-02 2.412235289812088013e-01 8.753571659326553345e-02 -3.647562861442565918e-01 1.242403164505958557e-01
6.583025306463241577e-02 -2.441171323880553246e-03 1.329094469547271729e-01 8.656734228134155273e-02 9.995515644550323486e-02 -4.297317005693912506e-03 8.267762511968612671e-02 -5.348107963800430298e-02 -3.568450361490249634e-02 7.039170712232589722e-02 -1.019160896539688110e-01 1.276006996631622314e-01 -9.895506501197814941e-02 -1.171469986438751221e-01 1.967888325452804565e-01 -2.564567327499389648e-02 3.762916326522827148e-01 1.425509899854660034e-01 -2.307322621345520020e-01 -2.253169417381286621e-01 1.443697977811098099e-02 -4.515305757522583008e-01 2.732333540916442871e-01 -3.221734464168548584e-01 -7.014393061399459839e-02 1.580118238925933838e-01 -2.076708227396011353e-01 1.793732307851314545e-02 3.228880763053894043e-01 -4.482097923755645752e-02 -8.330012671649456024e-03 1.639094054698944092e-01
1.421454399824142456e-01 -9.339421987533569336e-02 -1.719500422477722168e-01 2.175679802894592285e-01 1.902643293142318726e-01 1.030747368931770325e-01 -3.388165533542633057e-01 2.299208007752895355e-02 5.732950940728187561e-02 2.185577452182769775e-01 1.023503020405769348e-01 -1.424384117126464844e-01 -2.679650485515594482e-02 6.082041189074516296e-02 -1.071829870343208313e-01 -1.562435328960418701e-01 2.554017007350921631e-01 2.680019140243530273e-01 -2.011203467845916748e-01 -8.077943325042724609e-02 9.526200592517852783e-02 -2.886495590209960938e-01 -1.622494496405124664e-02 -3.773112893104553223e-01 4.026920720934867859e-02 -5.008564516901969910e-02 -1.483547836542129517e-01 7.417069375514984131e-02 -5.954858660697937012e-02 8.316679857671260834e-03 -3.460394740104675293e-01 1.892990767955780029e-01
-2.279074676334857941e-02 -1.657146513462066650e-01 3.913921117782592773e-02 3.223280608654022217e-01 -2.793070375919342041e-01 9.805693291127681732e-03 -9.329604357481002808e-02 -8.151541464030742645e-03 -5.967241898179054260e-02 2.205657958984375000e-01 -3.798271715641021729e-02 4.388224706053733826e-02 -1.034780368208885193e-01 9.674035944044589996e-03 -9.412255883216857910e-02 -6.529361009597778320e-02 9.028592705726623535e-02 2.115750312805175781e-01 -1.335116475820541382e-01 -2.439557462930679321e-01 -1.478456109762191772e-01 -2.966144979000091553e-01 1.724402904510498047e-01 -3.102725744247436523e-01 9.266925975680351257e-03 6.380487233400344849e-02 -3.352944254875183105e-01 8.182628452777862549e-02 8.872031234204769135e-03 1.657950878143310547e-01 -3.107016086578369141e-01 2.945083677768707275e-01
2.499139122664928436e-02 -9.344752877950668335e-02 -3.960649017244577408e-03 -1.488319039344787598e-01 -1.380387991666793823e-01 -6.521355826407670975e-03 -1.051667518913745880e-02 4.141460731625556946e-02 8.718763478100299835e-03 -3.816014900803565979e-02 1.246610209345817566e-01 -8.361478149890899658e-02 -1.706882119178771973e-01 -3.805654048919677734e-01 2.690727114677429199e-01 -2.767326310276985168e-02 3.225111961364746094e-01 9.903264790773391724e-02 -3.394115567207336426e-01 2.794486097991466522e-02 -1.534350365400314331e-01 -4.061454236507415771e-01 1.535319834947586060e-01 -1.964742541313171387e-01 -1.641884446144104004e-01 1.387515813112258911e-01 -2.608048915863037109e-02 3.884440660476684570e-02 2.233223915100097656e-01 1.786832958459854126e-01 -1.907706856727600098e-01 1.711532473564147949e-01
-7.894297689199447632e-02 -1.884171925485134125e-02 3.344740867614746094e-01 -2.126169055700302124e-01 8.248843997716903687e-02 1.982574164867401123e-01 -9.424418956041336060e-02 8.099793642759323120e-02 -2.829553000628948212e-02 1.272846311330795288e-01 2.730669826269149780e-02 6.281942874193191528e-02 -2.730645835399627686e-01 8.896777778863906860e-02 1.953325718641281128e-01 8.688062429428100586e-02 4.744496047496795654e-01 3.045905530452728271e-01 4.116915166378021240e-02 -6.385418586432933807e-03 -1.066918969154357910e-01 -2.448889464139938354e-01 1.470041424036026001e-01 -6.757152080535888672e-02 -2.045765072107315063e-01 -1.410845288773998618e-04 -2.148218601942062378e-01 1.852639168500900269e-01 1.607816368341445923e-01 8.558961004018783569e-02 3.267670981585979462e-03 2.285860180854797363e-01
9.221896529197692871e-02 -2.732881903648376465e-01 1.997201591730117798e-01 -2.139954082667827606e-02 2.783758006989955902e-02 3.392042592167854309e-02 -1.233719103038311005e-02 1.555281430482864380e-01 -1.769935935735702515e-01 8.594835549592971802e-02 -1.874781697988510132e-01 -2.588627040386199951e-01 -1.822703480720520020e-01 -1.577484235167503357e-02 1.220743209123611450e-01 -7.962615787982940674e-02 2.783664762973785400e-01 2.272649258375167847e-01 3.300135210156440735e-02 -1.640098392963409424e-01 -1.082905158400535583e-01 -4.240880906581878662e-02 1.505611836910247803e-01 -2.720884084701538086e-01 -4.442679286003112793e-01 -6.215595453977584839e-02 -2.328339964151382446e-01 2.716034650802612305e-01 1.210521161556243896e-01 2.680420875549316406e-02 -1.653972864151000977e-01 1.237465888261795044e-01
1.447697430849075317e-01 2.804055064916610718e-02 -2.373202741146087646e-01 -9.851139038801193237e-02 4.714714735746383667e-02 -3.598589450120925903e-02 -2.192330211400985718e-01 -1.962078809738159180e-01 1.657134145498275757e-01 1.448654681444168091e-01 -1.233467832207679749e-02 4.969684034585952759e-02 -2.202498763799667358e-01 -1.789139658212661743e-01 -3.332399725914001465e-01 2.743812501430511475e-01 2.808585762977600098e-01 9.252014756202697754e-02 -2.177004814147949219e-01 6.816146522760391235e-02 1.528201252222061157e-02 -3.028118908405303955e-01 2.083141207695007324e-01 -1.164711713790893555e-01 -4.635480791330337524e-02 -2.160053141415119171e-02 7.528825849294662476e-02 -9.055713564157485962e-02 1.766538172960281372e-01 4.020891487598419189e-01 2.091542445123195648e-02 7.781153172254562378e-02
3.182628750801086426e-02 2.344032526016235352e-01 -1.658201590180397034e-02 4.958769306540489197e-02 -1.093821693211793900e-02 -1.335345506668090820e-01 -1.052606478333473206e-01 -3.559504449367523193e-02 2.245362848043441772e-02 2.609639167785644531e-01 -5.048234760761260986e-02 3.585681691765785217e-02 -2.373444437980651855e-01 -2.542062699794769287e-01 1.024179160594940186e-01 1.784556061029434204e-01 1.650030016899108887e-01 2.569040060043334961e-01 1.022317484021186829e-01 -1.379957348108291626e-01 1.222332566976547241e-01 -3.460319936275482178e-01 -5.465319845825433731e-03 -3.412159681320190430e-01 7.710007578134536743e-02 -2.194972038269042969e-01 -8.150960505008697510e-02 1.704504787921905518e-01 2.085752189159393311e-01 4.438081011176109314e-02 -1.048054173588752747e-01 3.938852846622467041e-01
2.219431996345520020e-01 -4.428648389875888824e-03 1.695332229137420654e-01 1.191489100456237793e-01 1.436810493469238281e-01 8.324928581714630127e-02 -3.474312424659729004e-01 -4.377125203609466553e-02 -1.125341653823852539e-01 7.693550083786249161e-03 -3.094401769340038300e-02 -1.415923088788986206e-01 -1.639194190502166748e-01 -4.047207068651914597e-03 -5.569749698042869568e-02 2.276336401700973511e-02 2.475776225328445435e-01 1.893632262945175171e-01 -2.926182374358177185e-02 -3.663543462753295898e-01 -2.161388546228408813e-01 -5.451243519783020020e-01 -1.839173398911952972e-02 -1.010077968239784241e-01 5.870858207345008850e-03 -1.428358703851699829e-01 -1.045016571879386902e-02 -5.191509053111076355e-02 6.734666228294372559e-02 2.091035246849060059e-01 -1.494987457990646362e-01 1.133857443928718567e-01
-1.222599446773529053e-01 -9.755735099315643311e-02 6.931496411561965942e-02 1.102776005864143372e-01 -4.070351645350456238e-02 1.499457061290740967e-01 -1.180947199463844299e-01 1.067677736282348633e-01 1.057848110795021057e-01 1.287593990564346313e-01 4.455324728041887283e-03 -1.795945614576339722e-01 -1.846654266119003296e-01 -1.531459838151931763e-01 2.848477959632873535e-01 1.739795804023742676e-01 5.103276968002319336e-01 4.440708756446838379e-01 -1.156568760052323341e-03 -2.035717368125915527e-01 -1.388325989246368408e-01 -1.329078078269958496e-01 -7.837955653667449951e-02 -1.806498914957046509e-01 -2.112147212028503418e-02 1.283738911151885986e-01 -1.341218203306198120e-01 1.891891658306121826e-01 1.585891991853713989e-01 -8.803566452115774155e-04 8.477183058857917786e-03 9.671805799007415771e-02
2.757847867906093597e-02 -2.402212470769882202e-02 2.406830340623855591e-01 2.683132588863372803e-01 -3.396959276869893074e-03 3.554251194000244141e-01 8.066653460264205933e-02 -1.364274024963378906e-01 1.105783134698867798e-01 3.403776288032531738e-01 -7.620430737733840942e-02 -5.410989746451377869e-02 -3.938049450516700745e-02 1.216054260730743408e-01 -3.047511167824268341e-02 -1.460972893983125687e-02 1.542398333549499512e-01 6.020961329340934753e-02 3.611944243311882019e-02 -1.055411025881767273e-01 -2.162065654993057251e-01 -2.668500840663909912e-01 -1.008093357086181641e-01 -5.241317749023437500e-01 -9.208380430936813354e-02 1.930591277778148651e-02 -1.668355911970138550e-01 1.578602939844131470e-01 1.146006882190704346e-01 -1.032287441194057465e-02 4.253204166889190674e-02 -2.088996171951293945e-01
1.704126014374196529e-03 -2.720805108547210693e-01 3.920495882630348206e-02 2.295362949371337891e-01 -8.372489362955093384e-02 5.808290094137191772e-02 -1.821247935295104980e-01 9.170103073120117188e-02 3.729895222932100296e-03 3.130711317062377930e-01 -3.204490244388580322e-02 8.421798050403594971e-02 -1.138294041156768799e-01 -1.969694048166275024e-01 -3.984455391764640808e-02 -1.538435369729995728e-02 2.389455139636993408e-01 1.810124814510345459e-01 -2.634366601705551147e-02 4.502752423286437988e-02 -2.800947427749633789e-01 -3.648718297481536865e-01 -1.043236404657363892e-01 -8.898581564426422119e-02 1.595785319805145264e-01 9.962406009435653687e-02 -1.211609840393066406e-01 1.672114431858062744e-01 1.149420961737632751e-01 1.626389175653457642e-01 -6.726574897766113281e-02 4.635431170463562012e-01
1.402419060468673706e-01 -7.704779505729675293e-02 -6.972145289182662964e-02 7.079290598630905151e-02 -4.918697476387023926e-02 2.250283062458038330e-01 -6.622311472892761230e-02 2.853698842227458954e-02 1.072042211890220642e-01 2.750700712203979492e-01 -4.464032649993896484e-01 1.282516717910766602e-01 -1.929652392864227295e-01 -1.332000046968460083e-01 -2.364628314971923828e-01 -1.768138632178306580e-02 7.544927299022674561e-02 5.539570748805999756e-02 -1.444282531738281250e-01 8.277369290590286255e-02 -1.442302949726581573e-02 -2.821447551250457764e-01 4.561573266983032227e-03 -4.989506304264068604e-01 -7.285814732313156128e-02 2.399151213467121124e-02 2.152394354343414307e-01 2.334402203559875488e-01 1.094501465559005737e-01 3.139162808656692505e-02 -2.069395221769809723e-02 8.259901404380798340e-02
1.703333295881748199e-02 -2.614033222198486328e-02 2.257352918386459351e-01 -5.289840698242187500e-02 -1.663307100534439087e-01 2.290073223412036896e-02 -1.769109070301055908e-01 6.184846162796020508e-03 -1.547713130712509155e-01 3.712833821773529053e-01 -3.332695662975311279e-01 -1.746559981256723404e-03 6.518445909023284912e-02 -2.887616753578186035e-01 3.386409282684326172e-01 -8.700596541166305542e-02 2.155563831329345703e-01 1.592520773410797119e-01 -1.983478516340255737e-01 -8.822949230670928955e-02 -1.093933507800102234e-01 -3.514370024204254150e-01 1.978743374347686768e-01 -5.294263362884521484e-02 -7.311157882213592529e-02 4.470457136631011963e-02 -9.323718398809432983e-02 5.764034762978553772e-02 1.031484603881835938e-01 1.754069775342941284e-01 -8.232605457305908203e-02 1.976367086172103882e-01
1.643537892960011959e-03 2.318703532218933105e-01 8.283294737339019775e-02 -3.670091181993484497e-02 -8.285853080451488495e-03 2.612926810979843140e-02 -7.537368685007095337e-02 -2.453214675188064575e-02 -7.395304739475250244e-02 2.864816486835479736e-01 -1.634610891342163086e-01 -8.786939829587936401e-02 -1.809980571269989014e-01 1.999641358852386475e-01 4.574852064251899719e-02 8.554902672767639160e-02 3.021769523620605469e-01 -1.009958516806364059e-02 3.446921706199645996e-02 6.257919222116470337e-02 -3.589752912521362305e-01 -3.400453627109527588e-01 -2.419683523476123810e-02 -3.332031369209289551e-01 2.924175187945365906e-02 -2.549045085906982422e-01 -2.796028256416320801e-01 1.897819936275482178e-01 1.300575733184814453e-01 4.253443330526351929e-02 -2.025906741619110107e-01 -1.855725944042205811e-01
2.456743568181991577e-01 -6.813870370388031006e-02 -1.884609609842300415e-01 -1.488351672887802124e-01 7.794986665248870850e-02 1.144836619496345520e-01 -1.306768357753753662e-01 -6.380923092365264893e-02 1.168829575181007385e-01 5.731143429875373840e-02 -7.305360585451126099e-02 -9.514518082141876221e-02 -6.888093054294586182e-02 -4.732551425695419312e-02 3.333239853382110596e-01 1.936556100845336914e-01 2.658273577690124512e-01 4.347682371735572815e-02 -7.687501609325408936e-02 -1.482120156288146973e-01 -1.131653115153312683e-01 -1.699327528476715088e-01 3.126382455229759216e-02 -1.523646563291549683e-01 1.151398494839668274e-01 7.939803181216120720e-04 1.568270921707153320e-01 3.320980966091156006e-01 3.459273874759674072e-01 -3.415170311927795410e-01 -2.554173171520233154e-01 1.846276968717575073e-01
1.524768918752670288e-01 -2.609413862228393555e-01 1.200246363878250122e-01 2.181310057640075684e-01 -1.617651581764221191e-01 1.195552423596382141e-01 -3.287009298801422119e-01 -7.105634361505508423e-02 1.250689104199409485e-02 2.675749659538269043e-01 1.850920021533966064e-01 7.154278457164764404e-02 -1.980791091918945312e-01 -1.961224973201751709e-01 1.684917509555816650e-01 -3.322847932577133179e-02 1.567561775445938110e-01 1.380563676357269287e-01 -2.840561866760253906e-01 -6.682898104190826416e-02 -1.172078698873519897e-01 -2.493308335542678833e-01 1.621055305004119873e-01 -9.784397482872009277e-02 9.669130295515060425e-02 1.077454257756471634e-02 -2.592099905014038086e-01 2.618290781974792480e-01 2.669703029096126556e-02 6.486243009567260742e-02 -9.421544522047042847e-02 2.743137478828430176e-01
6.084996089339256287e-02 -8.898178488016128540e-02 7.777467370033264160e-02 1.348800510168075562e-01 -3.323256969451904297e-01 1.274824440479278564e-01 -1.700987964868545532e-01 -1.635142862796783447e-01 2.652954123914241791e-02 2.665676772594451904e-01 1.100202426314353943e-01 1.829500794410705566e-01 -1.901906579732894897e-01 8.203686773777008057e-02 -6.958903372287750244e-02 -8.086639642715454102e-02 3.095510303974151611e-01 8.874442428350448608e-02 -2.383607029914855957e-01 -1.890341006219387054e-02 -2.427356690168380737e-01 -2.948617637157440186e-01 1.984298378229141235e-01 -1.284430921077728271e-01 -6.978952139616012573e-02 5.377547070384025574e-02 -9.927786886692047119e-02 2.189687043428421021e-01 3.140909969806671143e-02 -3.435401991009712219e-02 1.438173353672027588e-01 3.989121913909912109e-01
2.216370999813079834e-01 -8.616241812705993652e-02 5.333507061004638672e-02 1.696099340915679932e-01 6.063033640384674072e-02 2.439504116773605347e-01 -3.828678280115127563e-02 2.044451236724853516e-01 1.560800373554229736e-01 3.472503721714019775e-01 -2.554073929786682129e-01 5.328819528222084045e-02 6.158789247274398804e-02 -2.910523712635040283e-01 4.674851521849632263e-02 8.680184930562973022e-02 1.144699230790138245e-01 8.711592108011245728e-02 -8.409340865910053253e-03 6.930062547326087952e-03 -1.877439767122268677e-01 -8.094689995050430298e-02 -4.446439445018768311e-03 -2.545702159404754639e-01 1.279980391263961792e-01 9.557334333658218384e-02 -6.483107060194015503e-02 2.740599401295185089e-02 2.664774358272552490e-01 -1.062232702970504761e-01 -4.364649653434753418e-01 2.518812417984008789e-01
6.574717554030939937e-05 -1.779956668615341187e-01 1.917665600776672363e-01 1.944678127765655518e-01 1.252838820219039917e-01 -2.165719307959079742e-02 -1.380030959844589233e-01 8.042795211076736450e-02 1.505465358495712280e-01 1.986310034990310669e-01 3.900166600942611694e-02 -2.083014547824859619e-01 -1.876205950975418091e-01 -1.022601351141929626e-01 1.088415980339050293e-01 2.061516344547271729e-01 2.807946503162384033e-01 3.868472576141357422e-02 7.968935370445251465e-02 -1.477757841348648071e-01 1.736665815114974976e-01 -5.425379276275634766e-01 1.191337481141090393e-01 -1.994650252163410187e-02 -6.897720694541931152e-02 -1.084580644965171814e-01 -1.482033580541610718e-01 -1.548904739320278168e-02 1.623190492391586304e-01 2.962978370487689972e-02 -2.732891142368316650e-01 2.382184565067291260e-01
1.474836617708206177e-01 1.079664304852485657e-01 4.363686218857765198e-02 -5.590401589870452881e-02 -3.450960665941238403e-02 7.383532077074050903e-02 2.075603790581226349e-02 2.971291542053222656e-01 -2.458294928073883057e-01 2.361254692077636719e-01 -1.196674536913633347e-02 -7.284092158079147339e-02 -4.100266993045806885e-01 -6.471280008554458618e-02 -1.052356734871864319e-01 1.542817652225494385e-01 4.380673170089721680e-01 2.080360054969787598e-01 2.487738803029060364e-02 -2.088378928601741791e-02 -1.564262211322784424e-01 -2.000527679920196533e-01 -1.734343022108078003e-01 -2.662476003170013428e-01 -4.991163313388824463e-02 8.225406706333160400e-02 -9.280107915401458740e-02 7.273489143699407578e-03 1.339887827634811401e-02 -3.792400285601615906e-02 -2.916802167892456055e-01 1.762619465589523315e-01
-1.116367205977439880e-01 -1.663505136966705322e-01 -1.074244081974029541e-01 3.692991137504577637e-01 -4.420987889170646667e-02 2.196670472621917725e-01 -3.018150329589843750e-01 -9.495060890913009644e-02 -2.642668411135673523e-02 2.905961275100708008e-01 -9.439390152692794800e-03 2.757309973239898682e-01 -4.233192652463912964e-02 -4.949843976646661758e-03 8.643955737352371216e-02 -8.549368358217179775e-04 3.350805342197418213e-01 1.995901465415954590e-01 -1.662308424711227417e-01 -1.281419545412063599e-01 -2.122257798910140991e-01 -2.279305309057235718e-01 2.155000716447830200e-01 -1.555306613445281982e-01 6.092699617147445679e-02 1.008538343012332916e-02 -1.849110871553421021e-01 1.835483312606811523e-01 1.573208272457122803e-01 1.078812628984451294e-01 2.705242251977324486e-03 1.385458260774612427e-01
5.958037823438644409e-02 1.333427280187606812e-01 -3.469522297382354736e-02 -5.454841256141662598e-02 9.053839021362364292e-04 1.841641962528228760e-01 -4.502242803573608398e-01 6.831268966197967529e-02 -2.434492260217666626e-01 1.286741495132446289e-01 2.452490292489528656e-02 -4.895499348640441895e-02 1.844393904320895672e-03 1.251866221427917480e-01 -2.445165999233722687e-02 -5.381563678383827209e-03 1.899888515472412109e-01 3.784597218036651611e-01 -7.780113071203231812e-02 -3.948523700237274170e-01 -2.355577945709228516e-01 -1.556425839662551880e-01 7.441262900829315186e-02 -2.030231505632400513e-01 -3.486676886677742004e-02 1.188024878501892090e-02 3.273231536149978638e-02 1.167119294404983521e-01 -2.190470136702060699e-02 -2.753166109323501587e-02 -2.435398250818252563e-01 3.061444759368896484e-01
1.068560779094696045e-01 1.505538225173950195e-01 9.308402240276336670e-02 2.529034018516540527e-01 5.260652303695678711e-02 -2.567466720938682556e-02 -3.264799416065216064e-01 8.191579952836036682e-03 -6.219296157360076904e-02 3.800110816955566406e-01 -1.414126604795455933e-01 -1.365679353475570679e-01 1.520671844482421875e-01 -4.863973334431648254e-02 -1.207759082317352295e-01 -1.968009471893310547e-01 7.786507904529571533e-02 5.953258275985717773e-02 -1.140902042388916016e-01 1.584799289703369141e-01 1.174847260117530823e-01 -3.627997934818267822e-01 1.150238364934921265e-01 -2.341398298740386963e-01 4.594194144010543823e-02 9.587738662958145142e-02 -3.200635313987731934e-01 2.513892762362957001e-02 2.237771302461624146e-01 -2.729734405875205994e-02 -1.375769972801208496e-01 2.685753703117370605e-01
8.638352900743484497e-02 -2.084101289510726929e-01 2.519666589796543121e-02 2.253849655389785767e-01 -3.050235807895660400e-01 1.258379220962524414e-01 -2.527582049369812012e-01 1.107709258794784546e-01 -2.107792943716049194e-01 2.913098931312561035e-01 1.052830666303634644e-01 2.177448868751525879e-01 1.466196477413177490e-01 5.386906489729881287e-02 -5.506917461752891541e-02 6.953965872526168823e-02 3.529465496540069580e-01 1.471587270498275757e-01 -1.924787908792495728e-01 1.700214669108390808e-02 1.443279441446065903e-03 -3.469133079051971436e-01 5.417101830244064331e-02 -6.427328288555145264e-02 -1.372632831335067749e-01 -7.896167039871215820e-02 -1.756400018930435181e-01 5.525442957878112793e-02 -2.732296474277973175e-02 6.734538823366165161e-02 -5.773599445819854736e-02 3.376527130603790283e-01
3.995264694094657898e-02 -1.673378050327301025e-01 9.116062521934509277e-02 -1.146707460284233093e-01 -3.667268157005310059e-02 1.344177573919296265e-01 -2.556787729263305664e-01 1.784646660089492798e-01 1.197287589311599731e-01 2.854197025299072266e-01 3.819456994533538818e-01 -4.834958910942077637e-02 -4.460208117961883545e-02 -1.223401576280593872e-01 -6.871361285448074341e-02 2.757849730551242828e-02 5.605275556445121765e-02 1.228895634412765503e-01 -5.962179601192474365e-02 -1.674578785896301270e-01 1.129561290144920349e-02 -1.129695326089859009e-01 2.807915508747100830e-01 -1.150480732321739197e-01 -5.611616373062133789e-02 -1.977227926254272461e-01 2.101719081401824951e-01 5.088812485337257385e-02 3.321849405765533447e-01 2.484196275472640991e-01 3.621588945388793945e-01 1.371714770793914795e-01
2.597312331199645996e-01 -2.949615940451622009e-02 1.106385067105293274e-01 -1.402794271707534790e-01 1.730646640062332153e-01 1.381291449069976807e-01 -1.098404824733734131e-01 -7.961279898881912231e-02 -1.734062284231185913e-01 1.592260301113128662e-01 2.840531431138515472e-02 -1.101379022002220154e-01 1.212141588330268860e-01 -1.474397629499435425e-01 9.747870266437530518e-02 3.092549443244934082e-01 7.752528041601181030e-02 2.141767442226409912e-01 -4.170092642307281494e-01 -1.858457028865814209e-01 7.505815476179122925e-02 -1.980354487895965576e-01 -7.081578485667705536e-03 -1.345957070589065552e-01 -3.039384782314300537e-01 2.129613310098648071e-01 7.872396707534790039e-02 1.283429712057113647e-01 1.302539855241775513e-01 3.043464124202728271e-01 1.596392542123794556e-01 -5.975949391722679138e-02
8.484625816345214844e-02 2.376129105687141418e-02 -1.211411878466606140e-01 -2.526485733687877655e-02 8.052144199609756470e-02 6.377871334552764893e-02 -5.341161414980888367e-02 -8.656485378742218018e-02 -1.477175354957580566e-01 2.316580563783645630e-01 7.627472281455993652e-02 4.005176015198230743e-03 -1.234294101595878601e-02 -1.239664405584335327e-01 -8.332710713148117065e-02 2.998133301734924316e-01 4.885879158973693848e-01 4.619351401925086975e-02 9.832151234149932861e-03 -7.504931837320327759e-02 5.995810031890869141e-03 -2.297944156453013420e-03 2.665461897850036621e-01 -3.990268707275390625e-01 -4.096013680100440979e-02 -1.204706579446792603e-01 -3.359849750995635986e-01 2.349379509687423706e-01 1.990280598402023315e-01 1.718732565641403198e-01 1.050058901309967041e-01 -1.449513733386993408e-01
4.903478920459747314e-02 -2.306327968835830688e-01 4.741420852951705456e-04 9.363751858472824097e-02 -1.413916647434234619e-01 1.225802153348922729e-01 -2.989700734615325928e-01 -2.594573982059955597e-02 -8.349863439798355103e-02 2.786859869956970215e-01 -5.158941727131605148e-03 1.039268262684345245e-02 -5.821453407406806946e-02 3.892909735441207886e-02 -1.186566054821014404e-01 -1.507959514856338501e-01 1.758733689785003662e-01 2.638881802558898926e-01 -1.786929368972778320e-01 -1.252179890871047974e-01 -1.573188602924346924e-01 -5.076596736907958984e-01 -8.612620644271373749e-03 4.834679514169692993e-02 5.785158276557922363e-02 -1.366938352584838867e-01 -2.874990999698638916e-01 2.235957384109497070e-01 2.025178819894790649e-01 1.061357855796813965e-01 -3.266090992838144302e-03 2.098482996225357056e-01
-1.000521183013916016e-01 1.162339076399803162e-01 2.658682167530059814e-01 7.765869051218032837e-02 -1.106659043580293655e-02 2.911811694502830505e-02 -2.648724615573883057e-01 -7.434393465518951416e-02 -4.168632999062538147e-02 3.951336145401000977e-01 -6.667378544807434082e-02 -1.424419879913330078e-01 7.425789535045623779e-02 4.495496302843093872e-02 2.976056039333343506e-01 -2.840388752520084381e-02 1.810004562139511108e-01 3.288506567478179932e-01 -2.649853527545928955e-01 -1.795321106910705566e-01 1.654786616563796997e-01 8.169542998075485229e-02 1.703446209430694580e-01 -2.383884936571121216e-01 9.494732320308685303e-02 -2.150082029402256012e-02 -1.484549045562744141e-01 6.799010187387466431e-02 2.705880105495452881e-01 -6.145860627293586731e-02 7.137671113014221191e-02 2.492150664329528809e-01
7.261177897453308105e-02 5.644848104566335678e-03 7.210592925548553467e-02 -1.478687673807144165e-01 -1.348328292369842529e-01 2.312193810939788818e-01 -1.208270117640495300e-01 -1.794220358133316040e-01 -2.889311872422695160e-02 1.577722132205963135e-01 -1.148279979825019836e-01 -1.268179863691329956e-01 -3.422257006168365479e-01 -2.530737519264221191e-01 -3.307473361492156982e-01 2.793121635913848877e-01 1.794082075357437134e-01 -1.215239241719245911e-01 1.110389903187751770e-01 4.325293749570846558e-02 3.065447509288787842e-02 -3.044960796833038330e-01 2.678100168704986572e-01 -1.373908668756484985e-01 -8.808664232492446899e-02 9.085167944431304932e-02 -1.767080575227737427e-01 3.193145096302032471e-01 1.749408617615699768e-02 2.845821902155876160e-02 -7.136711478233337402e-02 1.575012952089309692e-01
6.235769018530845642e-02 1.831126511096954346e-01 1.209962964057922363e-01 -5.974575132131576538e-02 -2.962733507156372070e-01 -1.645550429821014404e-01 9.430216997861862183e-02 2.873649001121520996e-01 1.741141080856323242e-02 2.529219090938568115e-01 4.387849196791648865e-02 1.718990206718444824e-01 1.228945553302764893e-01 2.485141530632972717e-02 1.165282353758811951e-02 5.394908599555492401e-03 3.043492138385772705e-01 2.678813040256500244e-01 -6.079238653182983398e-02 -3.553469181060791016e-01 -2.124536484479904175e-01 -1.080456972122192383e-01 -5.010836571455001831e-02 -2.766924202442169189e-01 1.175233647227287292e-01 1.899032294750213623e-02 -2.546948492527008057e-01 2.059203684329986572e-01 1.875106394290924072e-01 -6.260180845856666565e-03 -1.797491312026977539e-01 -8.497592061758041382e-02
1.703472286462783813e-01 -5.413674190640449524e-02 1.428649425506591797e-01 2.541285157203674316e-01 4.345667734742164612e-02 -3.974630311131477356e-02 -2.497630119323730469e-01 1.441005617380142212e-01 -4.812634084373712540e-03 3.777761459350585938e-01 -1.355919092893600464e-01 5.784316733479499817e-02 -7.608111202716827393e-02 2.982135303318500519e-02 -8.818417787551879883e-03 -1.372537910938262939e-01 2.373378425836563110e-01 -2.043339610099792480e-01 4.511849954724311829e-02 -1.094950363039970398e-02 -8.022964745759963989e-02 -3.452953100204467773e-01 4.148150980472564697e-02 -2.718073427677154541e-01 1.503059919923543930e-02 7.440147548913955688e-02 -1.496720612049102783e-01 2.455665767192840576e-01 1.440815925598144531e-01 1.430929601192474365e-01 -1.367445886135101318e-01 3.955733180046081543e-01
-2.001681923866271973e-02 1.357866376638412476e-01 1.624737232923507690e-01 -7.498523592948913574e-02 -1.148661039769649506e-02 2.747316062450408936e-01 -2.410593330860137939e-01 2.081742435693740845e-01 4.424861446022987366e-02 1.566862314939498901e-01 -2.722466289997100830e-01 -1.264621913433074951e-01 -1.489145159721374512e-01 -1.499340385198593140e-01 -3.243058025836944580e-01 1.844158768653869629e-01 3.693158552050590515e-02 -4.392403736710548401e-02 -3.965530171990394592e-02 -2.402437776327133179e-01 -2.545850276947021484e-01 -4.859388247132301331e-02 1.818902492523193359e-01 -3.140060305595397949e-01 -5.569404363632202148e-02 2.003004550933837891e-01 -3.002256155014038086e-01 -1.395114958286285400e-01 7.486987859010696411e-02 1.247089058160781860e-01 1.101876348257064819e-01 1.551290750503540039e-01
1.818338781595230103e-01 3.363798931241035461e-02 -4.389097541570663452e-02 -3.183818459510803223e-01 1.086298301815986633e-01 2.059227079153060913e-01 -1.916298121213912964e-01 1.643946319818496704e-01 1.588006168603897095e-01 3.443311154842376709e-01 -1.838973015546798706e-01 -1.321072280406951904e-01 -2.466564765200018883e-03 -2.020253986120223999e-02 -2.746677100658416748e-01 -7.121161371469497681e-02 1.171688660979270935e-01 1.447810679674148560e-01 -8.586058020591735840e-02 1.568463146686553955e-01 5.569761246442794800e-02 -2.299646735191345215e-01 4.356277883052825928e-01 -4.695250466465950012e-02 -1.608106046915054321e-01 -1.953810453414916992e-02 -4.248803108930587769e-02 2.198982387781143188e-01 -1.223341152071952820e-01 2.267095893621444702e-01 1.937815174460411072e-02 -1.039902344346046448e-01
2.279178500175476074e-01 1.187030896544456482e-01 1.649718731641769409e-01 -3.097895383834838867e-01 -7.716809958219528198e-02 8.189798146486282349e-02 -3.757617771625518799e-01 1.484035253524780273e-01 -4.344025626778602600e-02 1.557167172431945801e-01 -3.077182732522487640e-02 -2.990500032901763916e-01 -5.594126880168914795e-03 -2.702177166938781738e-01 -2.432043254375457764e-01 9.890219569206237793e-02 7.604373991489410400e-02 3.729355707764625549e-02 1.031770184636116028e-02 -6.423933804035186768e-02 -1.760964840650558472e-02 -1.660079807043075562e-01 -4.454220831394195557e-02 -1.734627634286880493e-01 -8.945307135581970215e-02 7.700260728597640991e-02 2.544139139354228973e-02 1.751494258642196655e-01 1.165814101696014404e-01 7.118770480155944824e-02 3.655847012996673584e-01 3.278532922267913818e-01
-1.063519436866044998e-02 1.351763401180505753e-02 1.352040842175483704e-02 -4.128045588731765747e-02 8.458173274993896484e-02 3.419040143489837646e-02 3.204949945211410522e-02 3.070513904094696045e-01 -4.889382049441337585e-03 3.128406703472137451e-01 1.600421778857707977e-02 -3.194876313209533691e-01 -6.921818852424621582e-02 1.590373739600181580e-02 6.758546084165573120e-02 2.798548936843872070e-01 3.144476413726806641e-01 -3.792979568243026733e-02 -1.706489324569702148e-01 -2.095723599195480347e-01 3.785241767764091492e-02 -1.474814862012863159e-02 1.516789048910140991e-01 -3.371466994285583496e-01 1.662256717681884766e-01 -1.372186541557312012e-01 -9.980101883411407471e-02 3.296861648559570312e-01 2.443667799234390259e-01 2.311048656702041626e-01 4.229971393942832947e-02 1.196870431303977966e-01
-5.043915286660194397e-02 -4.734272137284278870e-02 2.418219298124313354e-01 -1.642410010099411011e-01 1.397245097905397415e-02 5.348007008433341980e-02 4.666487127542495728e-02 1.094802170991897583e-01 6.683688610792160034e-02 3.800090253353118896e-01 -1.059385016560554504e-01 -1.009022891521453857e-01 -3.266817629337310791e-01 1.192965079098939896e-02 -1.259948164224624634e-01 -2.401022315025329590e-01 2.082262188196182251e-01 -1.194450780749320984e-01 -2.014010548591613770e-01 -2.774530835449695587e-02 -1.331238299608230591e-01 -1.154969111084938049e-01 2.059945762157440186e-01 1.725734025239944458e-02 -9.352011978626251221e-02 3.444070816040039062e-01 -1.803171471692621708e-03 1.720146983861923218e-01 3.265853226184844971e-01 -9.322506934404373169e-02 -2.503733634948730469e-01 1.847606897354125977e-01
3.051515817642211914e-01 2.231951057910919189e-01 7.605595886707305908e-02 1.229339241981506348e-01 1.844919770956039429e-01 1.855952888727188110e-01 -2.423263341188430786e-01 -1.328823249787092209e-02 -6.522322446107864380e-02 2.821745574474334717e-01 1.589191257953643799e-01 -1.338946521282196045e-01 -2.490531355142593384e-01 1.628298684954643250e-02 -1.090133488178253174e-01 -1.333951205015182495e-01 1.769010573625564575e-01 3.320802375674247742e-02 -3.917421028017997742e-02 -3.320630490779876709e-01 1.072725951671600342e-01 -2.099003940820693970e-01 2.026837915182113647e-01 -2.083842605352401733e-01 -1.290074139833450317e-01 -2.077290602028369904e-02 -3.389586508274078369e-02 -1.107842326164245605e-01 2.237667441368103027e-01 -1.640493609011173248e-02 -2.533217072486877441e-01 2.459279298782348633e-01
6.539272516965866089e-02 -2.103395611047744751e-01 9.777043759822845459e-02 2.500789463520050049e-01 -2.828038856387138367e-02 6.483468227088451385e-03 -3.546059429645538330e-01 -6.175307184457778931e-02 7.396677881479263306e-02 1.807641237974166870e-01 -6.020271405577659607e-02 -1.197954490780830383e-01 -1.397970616817474365e-01 7.960082590579986572e-02 -3.239536657929420471e-02 7.875110954046249390e-02 2.611200809478759766e-01 1.787817031145095825e-01 7.970562577247619629e-02 -7.353345304727554321e-02 -4.676727205514907837e-02 -3.122485876083374023e-01 1.890837848186492920e-01 -3.054338991641998291e-01 -8.333448320627212524e-02 1.165129914879798889e-01 -2.236722409725189209e-01 3.903322666883468628e-02 -1.166010499000549316e-01 5.893119797110557556e-02 9.848731569945812225e-03 4.794319272041320801e-01
7.546380907297134399e-02 -1.063199043273925781e-01 -3.460554182529449463e-01 -1.939702481031417847e-01 -9.218662977218627930e-03 3.804586455225944519e-02 -1.958046108484268188e-01 -5.229513719677925110e-02 6.733208894729614258e-02 2.181101590394973755e-01 -4.052581489086151123e-01 1.289499551057815552e-01 -3.215944394469261169e-02 -5.572653189301490784e-02 -2.321109622716903687e-01 2.724680006504058838e-01 7.611430715769529343e-03 -2.252927795052528381e-02 -1.141452267765998840e-01 -7.472520321607589722e-02 -3.633607923984527588e-02 -2.943670153617858887e-01 2.963511049747467041e-01 -9.431889653205871582e-02 -1.368607878684997559e-01 1.122138425707817078e-01 -2.550892829895019531e-01 9.289111196994781494e-02 3.164691925048828125e-01 -8.104158937931060791e-02 2.592576667666435242e-02 -3.883719444274902344e-02
7.609333842992782593e-02 -2.994429878890514374e-02 -7.189227640628814697e-02 7.010320574045181274e-02 -1.012871041893959045e-02 1.855122447013854980e-01 -2.163965702056884766e-01 -1.944134682416915894e-01 9.906899929046630859e-02 4.189258813858032227e-01 2.577397786080837250e-02 -1.616645045578479767e-02 -6.741489470005035400e-02 5.340692028403282166e-02 2.366383522748947144e-01 1.571275591850280762e-01 3.440096974372863770e-02 1.147647351026535034e-01 -1.559306681156158447e-01 -1.174490600824356079e-01 -9.242859482765197754e-02 -4.936952292919158936e-01 1.739462763071060181e-01 -2.675833702087402344e-01 2.114153057336807251e-01 1.942537426948547363e-01 -2.724322676658630371e-01 2.829064382240176201e-03 -4.091694578528404236e-02 9.952658787369728088e-03 1.570247709751129150e-01 8.835083805024623871e-03
-1.116274446249008179e-01 2.502281591296195984e-02 -6.104394048452377319e-02 -1.280812919139862061e-01 2.173412293195724487e-01 -1.112330146133899689e-02 -1.322645843029022217e-01 -2.776667475700378418e-01 2.020233571529388428e-01 2.104815095663070679e-01 -8.630399405956268311e-02 9.195992350578308105e-02 3.687930479645729065e-02 -1.935599595308303833e-01 -2.510833144187927246e-01 2.794779837131500244e-01 2.457655221223831177e-02 1.603190451860427856e-01 -1.021173447370529175e-01 -7.323427498340606689e-02 -2.638192176818847656e-01 -2.380577772855758667e-01 2.457967698574066162e-01 -2.631852328777313232e-01 -1.331650018692016602e-01 -1.898052841424942017e-01 -1.043832525610923767e-01 3.928133249282836914e-01 6.517736613750457764e-02 1.432353854179382324e-01 3.831075504422187805e-03 -4.519715532660484314e-02
3.054490685462951660e-02 -2.944738566875457764e-01 -1.611020602285861969e-02 -1.806357502937316895e-01 -3.191414475440979004e-01 4.436108283698558807e-03 -3.417879939079284668e-01 1.357178241014480591e-01 -1.701513528823852539e-01 3.452867865562438965e-01 3.578145056962966919e-02 1.657491363584995270e-02 -2.227112054824829102e-01 -5.945064499974250793e-02 1.290211081504821777e-01 -2.066406011581420898e-01 3.430017828941345215e-01 1.468704789876937866e-01 -1.129214391112327576e-01 -7.218530774116516113e-02 -1.439077258110046387e-01 -2.876998186111450195e-01 -2.843698859214782715e-02 -9.462355822324752808e-02 -2.274633012712001801e-02 6.520067155361175537e-02 -8.094791322946548462e-02 -8.579295128583908081e-02 -1.006263643503189087e-01 -1.299618780612945557e-01 -2.497228384017944336e-01 4.072235152125358582e-02
1.516839414834976196e-01 1.663940213620662689e-02 8.744590729475021362e-02 -1.124952808022499084e-01 -4.158015549182891846e-02 -4.193574935197830200e-02 7.361020147800445557e-02 3.432001471519470215e-01 7.679761201143264771e-02 3.205734193325042725e-01 3.622918576002120972e-02 -1.658516824245452881e-01 1.060681715607643127e-01 1.526290625333786011e-01 -1.515126526355743408e-01 1.159909144043922424e-01 2.355542629957199097e-01 1.176784113049507141e-01 1.539426296949386597e-02 -3.062412440776824951e-01 -6.993582006543874741e-03 -2.892055809497833252e-01 -6.983154267072677612e-02 -2.316021472215652466e-01 1.256306767463684082e-01 -3.737780079245567322e-02 3.620176343247294426e-03 3.912480175495147705e-01 3.455948233604431152e-01 -8.744706958532333374e-02 4.699007421731948853e-02 -1.271286755800247192e-01
1.189670711755752563e-01 -1.589573174715042114e-01 -1.481943647377192974e-03 -1.562595963478088379e-01 9.419820457696914673e-02 9.521683305501937866e-02 -8.215333335101604462e-03 3.509173989295959473e-01 -1.105055660009384155e-01 2.984325289726257324e-01 -1.090132743120193481e-01 -2.785247564315795898e-01 5.167869850993156433e-02 1.133430078625679016e-01 1.813797280192375183e-02 3.635500371456146240e-01 2.721579968929290771e-01 1.239986196160316467e-01 9.000205993652343750e-02 -2.265153676271438599e-01 -6.930421292781829834e-02 -6.785108149051666260e-02 1.308794468641281128e-01 -3.293657898902893066e-01 -1.726594269275665283e-01 -4.769659042358398438e-02 -1.876686662435531616e-01 1.391837894916534424e-01 1.421325653791427612e-01 2.089756131172180176e-01 1.472196727991104126e-01 -1.282612979412078857e-02
1.755720227956771851e-01 3.211360052227973938e-02 -1.051581129431724548e-01 2.384399622678756714e-01 -1.427085846662521362e-01 -7.066984474658966064e-02 -4.490474760532379150e-01 -1.281669139862060547e-01 -1.844089105725288391e-02 1.689084917306900024e-01 -2.600411176681518555e-01 -1.058239024132490158e-02 -6.131683662533760071e-02 -9.165108203887939453e-02 3.145476281642913818e-01 9.698449075222015381e-02 -6.243659183382987976e-02 2.861193940043449402e-02 -2.128648906946182251e-01 7.407113909721374512e-02 -1.843695789575576782e-01 2.654095739126205444e-02 1.752247512340545654e-01 -4.455932080745697021e-01 -8.494716882705688477e-02 9.536942839622497559e-02 6.011792924255132675e-03 2.658719718456268311e-01 1.399898678064346313e-01 5.893483385443687439e-02 -2.317612990736961365e-02 9.787818789482116699e-02
6.677855551242828369e-02 -2.455727308988571167e-01 -2.178589813411235809e-02 -4.804420471191406250e-02 -2.506859973073005676e-02 4.441312849521636963e-01 1.436945982277393341e-02 -5.590759962797164917e-02 -1.131271198391914368e-01 2.409786880016326904e-01 1.240714564919471741e-01 -3.047140836715698242e-01 -5.960811302065849304e-02 -5.045830085873603821e-02 2.094266191124916077e-02 3.311937451362609863e-01 1.429059207439422607e-01 1.241735368967056274e-01 -1.622971892356872559e-01 -1.206975802779197693e-01 6.752520054578781128e-02 -1.877166628837585449e-01 1.289085298776626587e-01 -2.800394296646118164e-01 7.353621069341897964e-03 -1.306962221860885620e-01 -3.862604871392250061e-02 1.456932127475738525e-01 7.284560799598693848e-02 3.624585568904876709e-01 -1.279305964708328247e-01 -1.772275567054748535e-01
-1.836400032043457031e-01 9.279659390449523926e-02 4.607061296701431274e-02 -1.777792535722255707e-02 -1.433485895395278931e-01 5.812883377075195312e-02 -8.884175866842269897e-02 -2.343330830335617065e-01 1.291005909442901611e-01 2.432765513658523560e-01 -1.672817468643188477e-01 -2.656095325946807861e-01 1.033122614026069641e-01 7.073751091957092285e-02 -2.635467238724231720e-02 -4.207191988825798035e-02 9.915317595005035400e-02 2.410862743854522705e-01 -2.154648303985595703e-01 5.259587615728378296e-02 9.531839168630540371e-04 -3.344940543174743652e-01 3.703653514385223389e-01 -2.620015442371368408e-01 1.178009435534477234e-01 4.496836569160223007e-03 -3.150223195552825928e-01 1.905758082866668701e-01 1.792486906051635742e-01 -1.279201954603195190e-01 -1.652552001178264618e-02 2.071227729320526123e-01
4.023931622505187988e-01 -5.524118617177009583e-02 -3.894337639212608337e-02 -1.336304545402526855e-01 -9.568736702203750610e-02 1.182996407151222229e-01 -6.459716707468032837e-02 1.177687942981719971e-01 7.428509742021560669e-02 4.298550188541412354e-01 -2.201852202415466309e-01 -6.642664968967437744e-02 -1.185891777276992798e-01 1.645400524139404297e-01 1.950921416282653809e-01 -1.335906237363815308e-01 3.064459860324859619e-01 8.768551051616668701e-02 -9.264517575502395630e-03 1.125298738479614258e-01 -1.812180727720260620e-01 -1.627913415431976318e-01 1.715119034051895142e-01 -1.577894091606140137e-01 7.949791848659515381e-02 -6.675041466951370239e-02 4.425499960780143738e-02 -3.138099983334541321e-02 1.576238572597503662e-01 1.386772990226745605e-01 -2.524246573448181152e-01 2.910570800304412842e-01
2.283092439174652100e-01 1.796318888664245605e-01 9.166090749204158783e-03 1.692207008600234985e-01 6.796471029520034790e-02 1.322778314352035522e-01 -9.022334963083267212e-02 -9.496711194515228271e-02 -4.510442167520523071e-02 3.817023038864135742e-01 3.056003749370574951e-01 -1.552274227142333984e-01 -2.438980340957641602e-02 -2.017428129911422729e-01 7.741872686892747879e-03 2.894308865070343018e-01 3.638373613357543945e-01 8.927042037248611450e-02 -2.708838321268558502e-02 -1.706790179014205933e-01 -2.954283952713012695e-01 -8.070071041584014893e-02 -4.987423308193683624e-04 -1.788709014654159546e-01 9.914278984069824219e-02 -7.798250019550323486e-02 -5.811652913689613342e-02 1.176606044173240662e-01 -1.216215863823890686e-01 1.927900910377502441e-01 -1.876892894506454468e-01 2.023659348487854004e-01
1.852402687072753906e-01 -1.612135320901870728e-01 -1.805311739444732666e-01 -6.571824103593826294e-02 8.663938194513320923e-02 2.288104742765426636e-01 3.050657920539379120e-02 9.051309525966644287e-02 4.704488441348075867e-02 3.313982784748077393e-01 2.295880317687988281e-01 -1.133299469947814941e-01 8.234824985265731812e-02 -1.548544019460678101e-01 1.196085475385189056e-02 2.645511627197265625e-01 3.698740601539611816e-01 3.188230395317077637e-01 -4.827066510915756226e-02 -9.724970906972885132e-02 1.504313386976718903e-02 2.226357348263263702e-02 1.140034273266792297e-01 -3.360857069492340088e-01 -9.672924876213073730e-02 -4.726099316030740738e-03 -2.656001746654510498e-01 8.221247047185897827e-02 1.543100476264953613e-01 1.627051085233688354e-01 2.024992257356643677e-01 2.077594585716724396e-02
-1.705207377672195435e-01 -2.413303777575492859e-02 8.347070962190628052e-02 1.671324521303176880e-01 -1.803601682186126709e-01 7.272411137819290161e-02 -3.850113153457641602e-01 1.748840659856796265e-01 -7.797452062368392944e-02 2.340420931577682495e-01 -9.752954542636871338e-02 1.223891004920005798e-01 -5.525514017790555954e-03 1.719238422811031342e-02 1.817622184753417969e-01 -1.234652195125818253e-02 1.785830706357955933e-01 3.133659064769744873e-01 -1.973902061581611633e-02 -2.538518905639648438e-01 -1.607086658477783203e-01 -4.174408316612243652e-01 9.982490539550781250e-02 -9.233223646879196167e-02 -5.077388510107994080e-02 2.451455406844615936e-02 -2.158390134572982788e-01 2.486358731985092163e-01 1.008432283997535706e-01 -1.094198375940322876e-01 1.188870370388031006e-01 1.964272558689117432e-01
2.866441309452056885e-01 -1.587492674589157104e-01 1.910103410482406616e-01 1.869623512029647827e-01 7.415378093719482422e-02 1.660702228546142578e-01 -6.243070587515830994e-02 4.807341378182172775e-03 5.144694820046424866e-02 9.780552238225936890e-02 -3.574161231517791748e-01 2.215732336044311523e-01 6.742987781763076782e-02 -1.365841627120971680e-01 -5.817765742540359497e-02 2.571619451045989990e-01 9.730943292379379272e-02 2.866358757019042969e-01 -2.268299162387847900e-01 2.561954222619533539e-02 4.734956659376621246e-03 -1.291878670454025269e-01 5.599305033683776855e-02 -2.726478278636932373e-01 -3.693490289151668549e-03 -2.740029990673065186e-02 9.753810614347457886e-02 8.884213119745254517e-02 3.009300231933593750e-01 4.974304884672164917e-02 1.999077200889587402e-02 3.910206258296966553e-01
2.622988224029541016e-01 -2.933714091777801514e-01 4.267080426216125488e-01 -5.362027883529663086e-02 -1.540585458278656006e-01 -3.103548586368560791e-01 -9.277422726154327393e-02 4.610645025968551636e-02 -6.843948364257812500e-02 4.070607423782348633e-01 8.499207347631454468e-02 2.569837961345911026e-03 1.558677386492490768e-02 9.404630213975906372e-02 -2.546294927597045898e-01 1.438223570585250854e-01 2.432997711002826691e-02 4.038614034652709961e-02 1.174328178167343140e-01 1.584304273128509521e-01 5.950091034173965454e-02 -1.843007057905197144e-01 1.857946515083312988e-01 -1.155825629830360413e-01 -1.269335895776748657e-01 8.142762631177902222e-02 -1.966822743415832520e-01 4.644363373517990112e-02 1.379360109567642212e-01 1.344464272260665894e-01 -1.206706389784812927e-01 1.241865828633308411e-01
-3.376054111868143082e-03 2.290435880422592163e-01 -2.034826576709747314e-02 1.092464029788970947e-01 -4.580077901482582092e-02 1.268863976001739502e-01 -1.771363914012908936e-01 5.797816067934036255e-02 5.840470641851425171e-02 1.148952990770339966e-01 -1.294140666723251343e-01 -2.633090317249298096e-01 -1.094066947698593140e-01 -1.031728386878967285e-01 8.858691900968551636e-02 5.381433293223381042e-03 2.394788861274719238e-01 2.272593826055526733e-01 2.294866740703582764e-02 -6.039663404226303101e-02 -6.262363493442535400e-02 -4.775262475013732910e-01 1.884396821260452271e-01 -3.494285643100738525e-01 1.164428293704986572e-01 2.863148450851440430e-01 -2.302380651235580444e-01 -6.239438802003860474e-02 2.541442960500717163e-02 9.464640915393829346e-02 -2.876046597957611084e-01 3.958835452795028687e-02
-1.367001086473464966e-01 -4.667741712182760239e-03 -1.084395870566368103e-01 1.418290734291076660e-01 -1.693987846374511719e-01 3.279456123709678650e-02 -3.736529350280761719e-01 -1.129889637231826782e-01 -4.627020657062530518e-02 1.682161539793014526e-01 2.682287804782390594e-02 -3.175753653049468994e-01 9.766769409179687500e-02 7.852143049240112305e-02 7.386134937405586243e-03 -2.264953777194023132e-02 3.159042447805404663e-02 2.612100839614868164e-01 2.355785295367240906e-02 -1.765959858894348145e-01 -1.654959022998809814e-01 -2.851273417472839355e-01 2.746545672416687012e-01 -7.771551609039306641e-02 -2.598587237298488617e-02 1.123402640223503113e-01 -9.891667217016220093e-02 4.583314657211303711e-01 9.467060863971710205e-02 5.050279200077056885e-02 4.095254093408584595e-02 2.854992747306823730e-01
-1.050017178058624268e-01 2.245211154222488403e-01 5.543568730354309082e-02 4.899828135967254639e-02 6.069235131144523621e-02 2.615906596183776855e-01 -2.338703274726867676e-01 7.538744062185287476e-02 -1.266109943389892578e-01 2.033586651086807251e-01 -4.175994917750358582e-02 5.452332645654678345e-02 5.828949436545372009e-02 -1.938710361719131470e-01 2.162173092365264893e-01 1.873185336589813232e-01 1.206452399492263794e-01 5.525915883481502533e-03 -1.748595088720321655e-01 -1.521397531032562256e-01 -3.635853156447410583e-02 -3.391205072402954102e-01 1.471313927322626114e-02 -1.029133051633834839e-01 -1.978252828121185303e-01 -1.821499466896057129e-01 -6.558611989021301270e-02 -3.072859533131122589e-02 4.671987891197204590e-01 -1.459931135177612305e-01 -1.744697540998458862e-01 2.695320546627044678e-01
1.773404479026794434e-01 1.642610877752304077e-01 -3.147215768694877625e-02 -2.806032299995422363e-01 -1.620456129312515259e-01 1.333736628293991089e-01 -1.603714376688003540e-01 -2.658236920833587646e-01 -1.309881359338760376e-01 1.825050413608551025e-01 2.845984324812889099e-02 -3.380705788731575012e-02 -2.284771651029586792e-01 -2.242642045021057129e-01 -2.320835739374160767e-01 2.485918849706649780e-01 2.048623263835906982e-01 3.681913018226623535e-02 -1.253882795572280884e-01 -2.672974020242691040e-02 1.631920039653778076e-01 -3.084179461002349854e-01 2.832652032375335693e-01 -2.721745967864990234e-01 -2.735480070114135742e-01 7.519460469484329224e-02 -1.130372583866119385e-01 2.770509012043476105e-02 -1.207535788416862488e-01 3.238132223486900330e-02 -5.421154201030731201e-03 7.291242480278015137e-02
3.696472942829132080e-01 2.109923213720321655e-01 -4.045999795198440552e-02 7.033034414052963257e-02 9.677381813526153564e-02 1.593897640705108643e-01 -1.558552235364913940e-01 6.831268966197967529e-02 6.812255829572677612e-02 4.743720889091491699e-01 1.445694416761398315e-01 4.205208644270896912e-02 3.056594170629978180e-02 9.466952085494995117e-02 2.901008911430835724e-02 7.716643810272216797e-02 2.863795161247253418e-01 1.963545382022857666e-01 1.144737228751182556e-01 3.273145109415054321e-02 -1.137410923838615417e-01 -2.955307960510253906e-01 2.039656601846218109e-02 -2.115644663572311401e-01 5.725720152258872986e-02 5.423146765679121017e-03 -7.366101723164319992e-03 -2.414136528968811035e-01 2.579342722892761230e-01 -2.091919779777526855e-01 -9.620518237352371216e-02 1.345975697040557861e-01
1.806401312351226807e-01 -6.977403908967971802e-02 -7.657708227634429932e-02 -1.075500920414924622e-01 7.222498953342437744e-02 3.987995907664299011e-02 -1.255367696285247803e-02 5.874857679009437561e-02 1.584054976701736450e-01 3.199336230754852295e-01 -2.665856182575225830e-01 1.331552118062973022e-01 -1.324466764926910400e-01 -1.365346610546112061e-01 -3.042538464069366455e-01 2.573634088039398193e-01 5.712410062551498413e-02 1.271712779998779297e-01 -7.296101003885269165e-02 1.964089572429656982e-01 4.055273160338401794e-02 -3.598092794418334961e-01 1.032176762819290161e-01 -9.252054989337921143e-02 7.553911954164505005e-02 1.876828968524932861e-01 2.573341364040970802e-03 -3.260999172925949097e-02 4.903586804866790771e-01 1.066187843680381775e-01 -7.364486157894134521e-02 -1.025433763861656189e-01
-2.422212511301040649e-01 -2.112030051648616791e-02 1.640791445970535278e-01 -1.077132895588874817e-01 1.669233143329620361e-01 -1.707239635288715363e-02 4.025577008724212646e-02 2.934793829917907715e-01 2.639802992343902588e-01 3.816992342472076416e-01 4.160928353667259216e-02 -1.312471032142639160e-01 8.238478330895304680e-04 -1.497132927179336548e-01 3.950830549001693726e-03 -7.251676172018051147e-02 1.359241306781768799e-01 -1.583742909133434296e-02 -2.079923301935195923e-01 2.989717572927474976e-02 -6.669627130031585693e-02 -2.475512027740478516e-02 9.564752131700515747e-02 -1.110483705997467041e-01 9.364575892686843872e-02 1.158882230520248413e-01 -4.315227866172790527e-01 2.637303769588470459e-01 2.692542672157287598e-01 1.698283404111862183e-01 -2.006149739027023315e-01 1.243133321404457092e-01
1.506201028823852539e-01 -6.311586499214172363e-02 -2.305320203304290771e-01 -1.358948200941085815e-01 4.209825396537780762e-02 1.806943863630294800e-01 -9.724939614534378052e-02 2.133747935295104980e-02 3.131035268306732178e-01 2.251783758401870728e-01 -3.187355995178222656e-01 1.094891652464866638e-01 6.112994998693466187e-02 1.102213114500045776e-01 -2.112816721200942993e-01 2.416529655456542969e-01 8.109851041808724403e-04 1.125037819147109985e-01 -8.646801859140396118e-02 -9.451636672019958496e-02 1.336887013167142868e-02 -4.065820574760437012e-01 1.269770115613937378e-01 -1.492116302251815796e-01 9.907268732786178589e-02 2.395064830780029297e-01 7.075387239456176758e-02 2.517167031764984131e-01 2.886086106300354004e-01 1.408824026584625244e-01 -6.167446449398994446e-02 2.656228467822074890e-02
-3.434845432639122009e-02 -4.699764773249626160e-02 1.586850285530090332e-01 -1.662542968988418579e-01 1.044468116015195847e-02 7.847499847412109375e-02 1.945584081113338470e-02 1.184494644403457642e-01 1.549543738365173340e-01 3.615172207355499268e-01 -3.320964798331260681e-02 -1.596836745738983154e-01 -2.188203856348991394e-02 1.047387421131134033e-01 1.491392999887466431e-01 2.509518861770629883e-01 3.636118173599243164e-01 1.014580056071281433e-01 -2.754959166049957275e-01 -2.120928466320037842e-01 4.200173914432525635e-02 7.351355627179145813e-03 3.186323493719100952e-02 -1.596891880035400391e-01 -1.189462393522262573e-01 -2.334915995597839355e-01 2.897864207625389099e-02 2.280167639255523682e-01 2.908973395824432373e-01 3.760913908481597900e-01 5.162498727440834045e-02 5.644642189145088196e-02
3.023853302001953125e-01 1.887030154466629028e-01 2.775563597679138184e-01 1.894970797002315521e-02 -8.309914916753768921e-02 1.524312049150466919e-01 -1.594737470149993896e-01 1.091397926211357117e-01 -2.705249190330505371e-02 1.698958426713943481e-01 -1.656408980488777161e-02 -9.995381534099578857e-02 -1.619605533778667450e-02 -7.227531820535659790e-02 3.009369969367980957e-01 3.238112032413482666e-01 2.515057623386383057e-01 -1.561443209648132324e-01 -2.261964380741119385e-01 -2.309401035308837891e-01 -1.032048463821411133e-01 -2.014247924089431763e-01 -1.321608722209930420e-01 -1.674152910709381104e-01 -2.972563803195953369e-01 1.098862662911415100e-01 -5.033100396394729614e-02 1.002789810299873352e-01 2.275974899530410767e-01 1.292972713708877563e-01 -1.241718009114265442e-01 3.866371884942054749e-02
3.010733285918831825e-03 -2.685239613056182861e-01 3.638787865638732910e-01 1.743465475738048553e-02 -1.568129956722259521e-01 -1.533261388540267944e-01 -2.633565664291381836e-01 -2.130750566720962524e-01 -1.587514728307723999e-01 3.625128865242004395e-01 -2.543123364448547363e-01 -1.373078376054763794e-01 -1.188609451055526733e-01 -1.672542691230773926e-01 -1.966449320316314697e-01 8.685711771249771118e-02 7.582217454910278320e-03 1.081281080842018127e-01 -1.095767971128225327e-02 9.072487801313400269e-02 -3.254586830735206604e-02 -3.798271417617797852e-01 -6.286659836769104004e-02 -2.989317476749420166e-01 -6.798847019672393799e-02 8.548727631568908691e-02 -6.852727383375167847e-02 3.135112300515174866e-02 5.150385200977325439e-02 -1.286259740591049194e-01 7.237468659877777100e-02 -5.541317909955978394e-02
6.140353530645370483e-02 -1.581500750035047531e-03 6.969007104635238647e-02 2.456852048635482788e-01 -1.520672291517257690e-01 1.269878298044204712e-01 -1.365506947040557861e-01 -1.801871880888938904e-02 5.265265237540006638e-03 1.034949645400047302e-01 -3.711779043078422546e-02 -1.735455691814422607e-01 1.985073983669281006e-01 7.339448481798171997e-02 -1.800817400217056274e-01 -1.842491561546921730e-03 1.542987376451492310e-01 -2.554179634898900986e-03 -3.240095078945159912e-01 -9.536396712064743042e-02 3.123935544863343239e-03 -4.471978545188903809e-01 2.932265400886535645e-01 -2.840109355747699738e-02 1.483180373907089233e-01 1.692146062850952148e-01 -3.470902156550437212e-04 3.291997313499450684e-01 4.967863485217094421e-02 -1.067609861493110657e-01 -1.647274792194366455e-01 3.586754798889160156e-01
-4.776095598936080933e-02 -8.967857807874679565e-02 1.446091383695602417e-01 -5.448454618453979492e-02 -4.881552979350090027e-02 -1.166934072971343994e-01 -2.391990274190902710e-01 7.419234514236450195e-02 8.684714138507843018e-02 1.051379963755607605e-01 6.295996159315109253e-02 2.098106592893600464e-01 2.465109527111053467e-01 -3.209824487566947937e-02 3.206046819686889648e-01 8.510293066501617432e-02 1.479121148586273193e-01 1.928323209285736084e-01 -3.145732581615447998e-01 -8.730432391166687012e-02 -5.368268862366676331e-02 -3.831090927124023438e-01 8.053918182849884033e-02 -2.149253040552139282e-01 -7.978819310665130615e-03 7.108713686466217041e-02 -2.811501622200012207e-01 6.905999779701232910e-02 1.851734817028045654e-01 1.228709612041711807e-02 -2.453913539648056030e-01 3.116136491298675537e-01
1.321400254964828491e-01 -2.976120263338088989e-02 2.412013709545135498e-01 2.439411878585815430e-01 1.161370873451232910e-01 -1.058159978128969669e-03 -2.855445146560668945e-01 -5.996416509151458740e-02 1.333950757980346680e-01 1.269843727350234985e-01 1.235299780964851379e-01 -4.176653921604156494e-03 -4.381391406059265137e-02 3.472787141799926758e-01 -1.443398594856262207e-01 -4.473694041371345520e-02 3.763236403465270996e-01 2.835621833801269531e-01 -1.295079290866851807e-01 -2.116669267416000366e-01 -1.673072427511215210e-01 -2.808330357074737549e-01 1.620114743709564209e-01 -1.270456761121749878e-01 -2.553330548107624054e-02 -4.085645452141761780e-02 7.608532439917325974e-03 1.604935824871063232e-01 2.312889881432056427e-02 6.256946176290512085e-02 -1.357799917459487915e-01 2.948237061500549316e-01
-1.355806589126586914e-01 -1.331928223371505737e-01 -4.821394756436347961e-02 1.117999777197837830e-01 -2.898218668997287750e-02 1.654585599899291992e-01 -1.188585162162780762e-01 -1.499408483505249023e-01 -5.108863115310668945e-02 2.677117884159088135e-01 1.231676191091537476e-01 -2.357521206140518188e-01 1.776818186044692993e-01 -7.090456038713455200e-02 -8.793734014034271240e-02 -3.813740238547325134e-02 2.446189075708389282e-01 -9.319696575403213501e-03 -1.684450507164001465e-01 2.551690042018890381e-01 -5.670251324772834778e-02 -3.519870042800903320e-01 1.885626912117004395e-01 -9.504994004964828491e-02 7.770883850753307343e-03 4.719596356153488159e-02 -2.241370528936386108e-01 2.979754507541656494e-01 3.514890968799591064e-01 -2.737135589122772217e-01 -7.238264381885528564e-02 1.525934338569641113e-01
1.057893410325050354e-02 1.010225117206573486e-01 -2.245076000690460205e-03 4.078997075557708740e-01 -1.144374758005142212e-01 2.308233082294464111e-01 -5.440717563033103943e-02 2.405036389827728271e-01 -7.851485162973403931e-02 2.518219351768493652e-01 2.438403218984603882e-01 -1.588839739561080933e-01 -1.904059052467346191e-01 -6.316494196653366089e-02 1.774822175502777100e-01 1.986448317766189575e-01 1.741154342889785767e-01 8.065374195575714111e-02 -2.062263339757919312e-01 -1.258542686700820923e-01 -2.729880213737487793e-01 -1.695034354925155640e-01 1.744847297668457031e-01 -6.751217693090438843e-02 1.326853316277265549e-02 7.165155559778213501e-02 -1.625287830829620361e-01 2.678326368331909180e-01 1.699150204658508301e-01 1.542083639651536942e-02 -2.524423301219940186e-01 2.983943186700344086e-02
9.659407287836074829e-02 -2.007607370615005493e-02 -2.080928981304168701e-01 3.772521391510963440e-02 1.372045725584030151e-01 6.201392412185668945e-02 -1.176502183079719543e-01 -1.174607872962951660e-01 9.840268641710281372e-02 3.962104320526123047e-01 -2.474561631679534912e-01 -6.448209285736083984e-02 -1.868532449007034302e-01 -1.872321665287017822e-01 -2.472316920757293701e-01 1.918968111276626587e-01 8.921361714601516724e-02 1.303144097328186035e-01 -2.730120122432708740e-01 8.518780022859573364e-02 -4.765881597995758057e-02 -3.206273317337036133e-01 1.389495432376861572e-01 -1.224022954702377319e-01 1.063438355922698975e-01 2.562006115913391113e-01 -1.649036854505538940e-01 8.660648018121719360e-02 2.601108849048614502e-01 2.072195410728454590e-01 1.543240398168563843e-01 -5.571505054831504822e-02
-5.713087692856788635e-02 -1.093329116702079773e-01 4.303700029850006104e-01 1.992864012718200684e-01 1.936881802976131439e-02 9.908043593168258667e-02 -2.892316579818725586e-01 -1.590922288596630096e-02 -1.109773367643356323e-01 2.716200649738311768e-01 -1.202794909477233887e-01 -2.684673666954040527e-01 2.629050314426422119e-01 -1.282825320959091187e-01 1.194349974393844604e-01 3.046737518161535263e-03 3.131847977638244629e-01 2.656370401382446289e-01 -2.047355845570564270e-02 -1.518680006265640259e-01 5.666647478938102722e-02 -2.227982282638549805e-01 1.575076729059219360e-01 -1.061043068766593933e-01 7.736128568649291992e-02 -9.702719748020172119e-02 -8.136328309774398804e-02 1.351838707923889160e-01 2.361530810594558716e-01 5.695572495460510254e-02 -7.653920352458953857e-02 8.397836238145828247e-02
-8.722312748432159424e-02 -2.239649891853332520e-01 2.043045908212661743e-01 1.698428988456726074e-01 -1.434445381164550781e-01 -1.550295203924179077e-01 -1.442815512418746948e-01 3.271498158574104309e-02 1.145163252949714661e-01 3.150747418403625488e-01 3.806236982345581055e-01 1.562361270189285278e-01 8.235502988100051880e-02 9.582923352718353271e-02 4.273431748151779175e-02 1.651459336280822754e-01 2.445950359106063843e-01 -4.575787857174873352e-02 -8.905477076768875122e-02 -9.582330286502838135e-02 -1.155811268836259842e-02 -2.094161696732044220e-03 -1.084826812148094177e-01 -2.840351462364196777e-01 8.976953476667404175e-02 -2.518540807068347931e-02 -7.648826390504837036e-02 9.402202814817428589e-02 4.510278105735778809e-01 1.536514461040496826e-01 -1.433238089084625244e-01 1.893040835857391357e-01
1.323970705270767212e-01 -2.283451110124588013e-01 1.771769374608993530e-01 6.110012903809547424e-02 2.470484375953674316e-01 6.863933056592941284e-02 -2.014239132404327393e-01 4.750616848468780518e-02 1.320203095674514771e-01 -2.295679785311222076e-02 -1.547041535377502441e-01 -7.911060750484466553e-02 8.560498803853988647e-02 -1.553024202585220337e-01 6.243934854865074158e-02 1.306226998567581177e-01 2.107763737440109253e-01 -1.609092019498348236e-02 8.012945204973220825e-02 -3.376110196113586426e-01 4.177974909543991089e-02 -1.212860345840454102e-01 1.431834138929843903e-02 -1.009363532066345215e-01 -9.856566786766052246e-02 1.370334178209304810e-01 -8.331833034753799438e-02 4.432658851146697998e-01 4.264840483665466309e-01 1.700847744941711426e-01 -2.233621180057525635e-01 -3.887134045362472534e-02
1.186319515109062195e-01 1.929419673979282379e-02 7.215352356433868408e-02 -2.230427563190460205e-01 -1.464855968952178955e-01 -1.021514981985092163e-01 -4.992811940610408783e-03 4.311342835426330566e-01 -2.817223034799098969e-02 3.553957343101501465e-01 7.062271703034639359e-03 -2.167148143053054810e-01 -6.832054257392883301e-02 2.176428139209747314e-01 9.626550227403640747e-02 1.348769664764404297e-01 2.929706275463104248e-01 3.078553080558776855e-01 -1.975418925285339355e-01 -2.165818959474563599e-01 -1.150766015052795410e-01 -1.216510459780693054e-01 2.009748481214046478e-02 -2.279239594936370850e-01 1.761600226163864136e-01 2.647640556097030640e-02 4.559844359755516052e-02 1.058006733655929565e-01 2.430308759212493896e-01 1.158333197236061096e-02 5.510845407843589783e-02 -7.086642831563949585e-02
-2.294286340475082397e-02 -2.418461740016937256e-01 1.774254739284515381e-01 -1.044684322550892830e-03 -2.411137521266937256e-02 1.585405319929122925e-01 -1.404109746217727661e-01 -6.200365722179412842e-02 2.006586194038391113e-01 5.034272074699401855e-01 9.894307702779769897e-02 -1.657779514789581299e-01 4.030538350343704224e-02 2.984322905540466309e-01 1.365629136562347412e-01 4.424309730529785156e-02 1.449537873268127441e-01 -1.082895994186401367e-01 -8.420854806900024414e-02 -3.383362491149455309e-04 -3.018723614513874054e-02 -2.727532088756561279e-01 8.867465704679489136e-02 -2.395193874835968018e-01 1.373425573110580444e-01 1.638260334730148315e-01 -2.482914328575134277e-01 -1.605017185211181641e-01 6.511160731315612793e-02 2.035071998834609985e-01 -2.179063707590103149e-01 1.064979135990142822e-01
9.190189838409423828e-02 -9.209651499986648560e-02 -2.070072740316390991e-01 1.482301205396652222e-02 1.754207760095596313e-01 1.422066416125744581e-04 -3.004402220249176025e-01 -8.753058500587940216e-04 1.574015766382217407e-01 1.268132328987121582e-01 -1.893393993377685547e-01 -5.065250769257545471e-02 -6.087829358875751495e-03 -1.869738101959228516e-01 -2.301606833934783936e-01 2.630475163459777832e-01 3.261817991733551025e-01 2.586383223533630371e-01 -2.936846809461712837e-03 2.421059608459472656e-01 -8.104870468378067017e-02 -1.165822241455316544e-02 1.610769331455230713e-01 -1.847124993801116943e-01 9.380032122135162354e-02 -9.431296586990356445e-02 1.394309685565531254e-03 3.866920173168182373e-01 1.723073869943618774e-01 2.629953026771545410e-01 -7.204640656709671021e-02 -1.121266335248947144e-01
1.945339292287826538e-01 -8.831393718719482422e-02 2.430791258811950684e-01 4.866313934326171875e-02 2.260499820113182068e-02 2.021832764148712158e-01 -1.916580600664019585e-03 1.430911123752593994e-01 -4.521315917372703552e-02 2.641085684299468994e-01 -1.970845907926559448e-01 2.116120792925357819e-02 -2.757552266120910645e-01 1.394927054643630981e-01 7.512805610895156860e-02 -1.262037605047225952e-01 3.652632236480712891e-01 2.940504848957061768e-01 -1.084486767649650574e-02 2.022851258516311646e-02 9.299312531948089600e-02 -7.215372473001480103e-02 2.084563523530960083e-01 -8.995907753705978394e-02 -1.134017333388328552e-01 2.156952023506164551e-01 -6.667635589838027954e-02 4.267652630805969238e-01 6.015185639262199402e-02 -1.950895190238952637e-01 -1.524645090103149414e-01 7.863031327724456787e-02
1.315206140279769897e-01 -1.757572889328002930e-01 -6.092296913266181946e-02 -1.055149510502815247e-01 2.195169925689697266e-01 1.031119301915168762e-01 -2.224617004394531250e-01 1.054684072732925415e-01 -1.072315648198127747e-01 2.718599736690521240e-01 3.072260022163391113e-01 -9.375917911529541016e-02 1.130146086215972900e-01 -1.395594030618667603e-01 -1.575983166694641113e-01 2.934426963329315186e-01 3.613252341747283936e-01 1.344870775938034058e-01 1.507211327552795410e-01 -1.324557512998580933e-01 -4.811780899763107300e-02 -1.594940200448036194e-02 -5.500316992402076721e-02 -1.940930485725402832e-01 1.610780209302902222e-01 -9.704581461846828461e-03 -1.892364174127578735e-01 3.357637822628021240e-01 2.321417033672332764e-01 4.783434793353080750e-02 1.133868023753166199e-01 -9.980134665966033936e-02
-2.271192967891693115e-01 5.632469896227121353e-03 4.686711356043815613e-02 -2.029290497303009033e-01 -8.564142510294914246e-03 2.582299709320068359e-01 -2.579557597637176514e-01 2.366172224283218384e-01 2.666945457458496094e-01 1.118445098400115967e-01 1.768982112407684326e-01 -1.880620047450065613e-02 4.704495891928672791e-02 -1.347222179174423218e-01 2.487644180655479431e-02 1.323553174734115601e-01 2.885891795158386230e-01 2.038638805970549583e-03 -2.732540667057037354e-01 -3.427871689200401306e-02 -1.111691296100616455e-01 6.434559077024459839e-02 2.421922087669372559e-01 -2.320181280374526978e-01 -8.653917908668518066e-02 9.802736341953277588e-02 -5.801374465227127075e-02 4.132940471172332764e-01 7.006474584341049194e-02 1.280289441347122192e-01 -2.150781303644180298e-01 -1.224222257733345032e-01
-7.484807074069976807e-02 -2.177359312772750854e-01 -1.054958999156951904e-02 1.089532896876335144e-01 9.991165250539779663e-03 -9.702903777360916138e-02 -1.970989555120468140e-01 1.559978909790515900e-02 1.127920448780059814e-01 1.418754905462265015e-01 9.356871247291564941e-02 -5.297895893454551697e-02 -1.448633223772048950e-01 -1.603760570287704468e-01 1.785197108983993530e-01 1.617971807718276978e-01 3.371278643608093262e-01 -3.576036542654037476e-02 -8.432509005069732666e-02 -1.797537207603454590e-01 -2.982228435575962067e-02 -4.574387073516845703e-01 1.625927835702896118e-01 -2.087323367595672607e-01 1.217574719339609146e-02 1.272055059671401978e-01 -2.420210540294647217e-01 -1.208479329943656921e-01 4.004028439521789551e-02 -2.017368525266647339e-01 -2.885484099388122559e-01 2.960819303989410400e-01
9.587711095809936523e-02 7.186011970043182373e-02 -1.315086781978607178e-01 -2.605334483087062836e-02 7.915020734071731567e-02 -2.063882164657115936e-02 -1.685183495283126831e-01 1.728915125131607056e-01 9.334704279899597168e-02 3.605787158012390137e-01 1.044166013598442078e-01 -1.960098743438720703e-01 -3.729238733649253845e-02 -7.964695245027542114e-02 1.504285782575607300e-01 1.555641889572143555e-01 1.842005997896194458e-01 -1.339531391859054565e-01 9.943477064371109009e-02 -7.951060682535171509e-02 -8.530111610889434814e-02 -2.561723589897155762e-01 -6.791790574789047241e-02 -3.355226516723632812e-01 -1.665551811456680298e-01 -3.133977949619293213e-01 -2.098414599895477295e-01 -2.563505060970783234e-02 2.998552322387695312e-01 -2.452065050601959229e-02 -3.301196992397308350e-01 1.782103478908538818e-01
5.750860646367073059e-02 -1.982928067445755005e-01 -1.398455202579498291e-01 1.154100745916366577e-01 -1.369235813617706299e-01 6.986574083566665649e-02 -2.092318236827850342e-01 -1.351476907730102539e-01 -1.884783208370208740e-01 3.140566349029541016e-01 1.872486174106597900e-01 -1.742004230618476868e-02 2.836393117904663086e-01 2.879845537245273590e-02 -1.075158566236495972e-01 -1.185815110802650452e-01 2.478860616683959961e-01 4.595128819346427917e-02 -2.858956754207611084e-01 -1.364472657442092896e-01 -1.984105557203292847e-01 -3.102585375308990479e-01 1.034905239939689636e-01 -2.050421386957168579e-01 2.475254833698272705e-01 -2.569282427430152893e-02 -7.457664608955383301e-02 2.484303563833236694e-01 1.623579859733581543e-01 -1.152022462338209152e-02 -5.718722194433212280e-02 2.261348515748977661e-01
1.373906619846820831e-02 -3.027026914060115814e-02 6.842640042304992676e-02 -5.948432534933090210e-02 -2.348139137029647827e-01 3.135702759027481079e-02 -2.543767094612121582e-01 1.482897549867630005e-01 -2.112914249300956726e-02 4.828922748565673828e-01 1.095925793051719666e-01 -8.309800177812576294e-02 1.767486631870269775e-01 3.052402054890990257e-03 4.893071204423904419e-02 -4.230498522520065308e-02 -1.185645908117294312e-01 1.393145620822906494e-01 -1.858210712671279907e-01 -1.901168189942836761e-02 -3.803548216819763184e-02 -4.539957046508789062e-01 7.614146918058395386e-02 -1.585750132799148560e-01 1.589988321065902710e-01 4.044329747557640076e-03 -1.239773705601692200e-01 1.219603493809700012e-01 2.788704074919223785e-02 -2.603023350238800049e-01 -7.444036006927490234e-02 3.512810468673706055e-01
3.904082812368869781e-03 -2.245694585144519806e-02 3.203002214431762695e-01 -1.086437180638313293e-01 -1.581013053655624390e-01 -1.221927180886268616e-01 -1.720595806837081909e-01 1.644238531589508057e-01 -9.113629907369613647e-02 1.508505344390869141e-01 6.110357120633125305e-02 -1.000929027795791626e-01 3.986782953143119812e-02 5.574456229805946350e-02 -2.248886525630950928e-01 2.740738689899444580e-01 6.839068979024887085e-02 1.317900866270065308e-01 4.448184370994567871e-02 -1.616995781660079956e-01 -1.125633344054222107e-01 1.048724949359893799e-01 -4.320220276713371277e-02 -1.923053860664367676e-01 -6.816532462835311890e-02 -1.803849637508392334e-01 1.922390237450599670e-02 -2.851200290024280548e-02 6.399200558662414551e-01 1.490112990140914917e-01 -1.626394689083099365e-01 6.408243626356124878e-02
2.005399912595748901e-01 1.667436808347702026e-01 -7.630252838134765625e-02 1.054876949638128281e-02 -3.870117291808128357e-02 2.033722400665283203e-01 1.367841362953186035e-01 6.962500512599945068e-02 -1.038241833448410034e-01 4.607392549514770508e-01 5.487202107906341553e-02 -8.939167857170104980e-02 -5.931302905082702637e-02 -1.631163954734802246e-01 -2.434777468442916870e-01 2.548543270677328110e-03 4.040690064430236816e-01 -3.212266042828559875e-02 2.384314686059951782e-02 -1.143586412072181702e-01 -9.458059817552566528e-02 -2.774494588375091553e-01 3.721850737929344177e-02 -2.550009191036224365e-01 -1.250622570514678955e-01 -1.285169124603271484e-01 -1.390337944030761719e-02 -9.967096894979476929e-02 6.482944823801517487e-03 3.478219807147979736e-01 -1.068308502435684204e-01 1.765004098415374756e-01
1.356431692838668823e-01 1.001474708318710327e-01 3.791628181934356689e-01 1.599846780300140381e-01 7.234930247068405151e-02 1.302914228290319443e-03 -2.055907249450683594e-01 1.408357173204421997e-01 8.964113146066665649e-02 -5.040798336267471313e-02 1.884323195554316044e-03 5.463840067386627197e-02 8.817007392644882202e-02 -3.157427608966827393e-01 9.718918800354003906e-02 2.355488762259483337e-02 1.106908842921257019e-01 2.360453456640243530e-01 -1.687610149383544922e-01 -8.028659969568252563e-02 2.421976812183856964e-02 -3.147984743118286133e-01 -1.189195550978183746e-02 -3.336829245090484619e-01 -1.450828909873962402e-01 4.139055684208869934e-02 -5.514709651470184326e-02 2.812542021274566650e-01 3.856724798679351807e-01 1.868005841970443726e-01 1.624778285622596741e-02 -3.105841763317584991e-02
3.676018118858337402e-01 4.466693103313446045e-02 -5.526171997189521790e-02 -7.174158096313476562e-02 -2.158804535865783691e-01 -3.704055398702621460e-02 6.617598980665206909e-02 2.959312200546264648e-01 -2.747717127203941345e-02 4.242841005325317383e-01 1.305991318076848984e-02 7.185515016317367554e-03 5.612416937947273254e-02 2.084995508193969727e-01 9.380705654621124268e-02 1.275006681680679321e-01 2.019015699625015259e-01 1.727058589458465576e-01 -2.778041064739227295e-01 -2.266097813844680786e-01 -8.920784294605255127e-02 -1.679881811141967773e-01 1.517805363982915878e-02 -1.984090059995651245e-01 -4.353782907128334045e-02 -3.748803213238716125e-02 -6.072390824556350708e-02 2.591724097728729248e-01 1.648914664983749390e-01 -1.742279678583145142e-01 -3.584868833422660828e-02 -2.327837944030761719e-01
-5.468479171395301819e-02 -4.164155106991529465e-03 8.494457602500915527e-02 -5.213179066777229309e-02 5.543385446071624756e-02 -2.265235781669616699e-02 -1.157029271125793457e-01 1.996256411075592041e-01 9.659732878208160400e-02 2.059928923845291138e-01 1.071736514568328857e-01 -2.658359408378601074e-01 -1.181360110640525818e-01 1.347313082078471780e-04 1.908169686794281006e-01 2.716351449489593506e-01 4.498264491558074951e-01 -5.040808580815792084e-03 -8.358758687973022461e-02 -2.708177566528320312e-01 -1.287601143121719360e-01 -1.904252357780933380e-02 1.350208371877670288e-01 -2.897336184978485107e-01 -7.964327000081539154e-03 -1.977474838495254517e-01 -1.994803920388221741e-02 2.840899229049682617e-01 2.065756767988204956e-01 2.920301556587219238e-01 -4.746545106172561646e-02 1.409484595060348511e-01
4.425042495131492615e-02 8.260501921176910400e-02 9.643226861953735352e-02 1.895729005336761475e-01 -1.571038961410522461e-01 9.865053743124008179e-02 -2.098653763532638550e-01 -8.592306077480316162e-02 -3.778397291898727417e-02 8.057080954313278198e-02 1.123692914843559265e-01 1.906808912754058838e-01 -8.456318080425262451e-02 -2.564754188060760498e-01 1.579699814319610596e-01 1.176737714558839798e-02 3.394487798213958740e-01 1.991754621267318726e-01 -2.330401390790939331e-01 -4.368564859032630920e-02 -2.015931308269500732e-01 -4.650931358337402344e-01 1.338455919176340103e-02 -1.165303513407707214e-01 -2.100693881511688232e-01 1.922114640474319458e-01 -2.563763558864593506e-01 7.823842018842697144e-02 1.799313426017761230e-01 1.465343236923217773e-01 2.196371927857398987e-02 1.270255297422409058e-01
-1.443504448980093002e-02 -3.749361336231231689e-01 -2.064194679260253906e-01 7.190691679716110229e-02 -1.601752787828445435e-01 1.168100386857986450e-01 -1.179077923297882080e-01 1.205872464925050735e-02 -2.211836352944374084e-02 1.965617388486862183e-01 -3.470565751194953918e-02 -2.217065542936325073e-01 1.247281879186630249e-01 -3.467868641018867493e-02 -8.070227503776550293e-02 -7.882916182279586792e-02 1.453719586133956909e-01 1.857887953519821167e-01 -1.952778697013854980e-01 -2.654511928558349609e-01 2.903513424098491669e-02 -3.523720800876617432e-01 1.346766352653503418e-01 -1.571744382381439209e-01 3.322971239686012268e-02 2.392207086086273193e-01 -1.183494850993156433e-01 3.104889392852783203e-01 -2.406160719692707062e-02 -6.323783099651336670e-02 3.600900247693061829e-02 3.638705015182495117e-01
-9.745890274643898010e-04 8.791337162256240845e-02 1.124864518642425537e-01 -8.533994853496551514e-02 1.433943361043930054e-01 3.915544599294662476e-02 -7.940474152565002441e-02 1.393107324838638306e-01 -1.950992047786712646e-01 2.958243489265441895e-01 -1.084358152002096176e-02 -1.203119009733200073e-02 -2.232422381639480591e-01 2.453382015228271484e-01 -5.276399105787277222e-02 -1.331055909395217896e-01 1.095846667885780334e-01 1.238073855638504028e-01 -7.226541638374328613e-02 -3.882422745227813721e-01 -1.087412163615226746e-01 -2.874555587768554688e-01 1.140503585338592529e-01 -2.060832530260086060e-01 -1.798697263002395630e-01 3.341014683246612549e-01 1.693971306085586548e-01 7.317131012678146362e-02 8.224332332611083984e-02 2.785828709602355957e-01 -2.299628257751464844e-01 1.401893943548202515e-01
3.257840871810913086e-02 7.937379181385040283e-02 1.151426695287227631e-02 3.354796469211578369e-01 -1.396791487932205200e-01 1.545360386371612549e-01 9.439423680305480957e-02 -1.502800360321998596e-02 -1.261387318372726440e-01 5.523826479911804199e-01 4.269307106733322144e-02 -1.972323954105377197e-01 -2.214071005582809448e-01 3.893264802172780037e-04 1.898422688245773315e-01 1.253789378097280860e-04 1.373165696859359741e-01 1.752008348703384399e-01 -2.335415780544281006e-01 -4.720947518944740295e-02 -1.009136140346527100e-01 -2.696824371814727783e-01 2.173703759908676147e-01 -4.873864352703094482e-02 -7.475944608449935913e-02 -5.317017436027526855e-02 -1.102876067161560059e-01 1.829795539379119873e-01 1.143747642636299133e-01 2.199466377496719360e-01 -3.767031058669090271e-02 1.575185358524322510e-01
1.702739596366882324e-01 1.588075980544090271e-02 4.332866370677947998e-01 -2.647988796234130859e-01 -1.139374896883964539e-01 8.191054314374923706e-02 -4.814789593219757080e-01 -7.902838289737701416e-03 -1.041840836405754089e-01 3.359408676624298096e-01 1.690742373466491699e-01 -6.066510081291198730e-02 -2.627077326178550720e-02 -7.480685412883758545e-02 -4.432676360011100769e-03 1.003851071000099182e-01 -2.196875065565109253e-01 4.060516133904457092e-02 -4.798522219061851501e-02 -1.183776534162461758e-03 -1.056946218013763428e-01 -1.017899215221405029e-01 2.493858337402343750e-02 -2.613010108470916748e-01 -3.155089542269706726e-02 -1.795707941055297852e-01 -1.377945840358734131e-01 5.587024614214897156e-02 1.700364947319030762e-01 -1.795008033514022827e-01 -1.515744477510452271e-01 -8.281018584966659546e-02
-1.243774443864822388e-01 -4.778779670596122742e-02 3.268727660179138184e-02 -1.026477143168449402e-01 -1.529991179704666138e-01 -6.921914871782064438e-03 5.694172158837318420e-02 2.868438959121704102e-01 1.418329179286956787e-01 2.315397113561630249e-01 -1.457204073667526245e-01 -1.719325929880142212e-01 3.747663646936416626e-02 8.227314054965972900e-02 7.289041578769683838e-02 3.571003675460815430e-01 3.602857887744903564e-01 -4.313964396715164185e-02 -1.324291527271270752e-01 -2.724979221820831299e-01 -1.666988581418991089e-01 -1.355235576629638672e-01 2.315967679023742676e-01 -1.825946420431137085e-01 6.911181379109621048e-03 -3.486419096589088440e-02 1.733159422874450684e-01 2.958239316940307617e-01 2.577119469642639160e-01 1.149464845657348633e-01 2.016801238059997559e-01 -2.061475068330764771e-02
9.401396661996841431e-02 1.376930475234985352e-01 5.893345177173614502e-02 -3.306342288851737976e-02 1.156035959720611572e-01 2.252679765224456787e-01 -2.050855308771133423e-01 1.762509793043136597e-01 -1.545169949531555176e-01 2.492143660783767700e-01 2.908163964748382568e-01 1.683835089206695557e-01 -1.787994056940078735e-01 2.690696716308593750e-01 -3.735555708408355713e-02 -3.897405986208468676e-04 2.594626843929290771e-01 2.882594615221023560e-02 -1.330484896898269653e-01 -1.816906630992889404e-01 -8.241729438304901123e-02 -2.018187493085861206e-01 1.318393498659133911e-01 -7.399907708168029785e-02 -9.989222139120101929e-02 3.206460475921630859e-01 1.568085104227066040e-01 1.985944360494613647e-01 1.655860394239425659e-01 1.083219796419143677e-01 -2.775578200817108154e-01 2.084938883781433105e-01
-2.031746804714202881e-01 -5.445801839232444763e-02 2.621845006942749023e-01 1.452139914035797119e-01 1.218905113637447357e-02 6.562208384275436401e-02 -1.859743744134902954e-01 1.906842142343521118e-01 8.654160052537918091e-02 2.575282156467437744e-01 8.955740928649902344e-02 -2.142191231250762939e-01 7.443267852067947388e-02 6.137704104185104370e-02 2.690492868423461914e-01 -3.610146045684814453e-02 1.881762593984603882e-01 3.691071271896362305e-01 -1.025344282388687134e-01 -1.854105740785598755e-01 3.123705275356769562e-02 -1.277704685926437378e-01 3.051929175853729248e-01 -2.669131755828857422e-01 1.530158072710037231e-01 7.739013433456420898e-02 -1.643822789192199707e-01 7.483632862567901611e-02 2.980534732341766357e-01 -6.144737824797630310e-02 -7.815911620855331421e-02 1.443374156951904297e-01
-4.960759077221155167e-03 3.649989515542984009e-02 -1.310313493013381958e-02 -2.768532559275627136e-02 -1.852085590362548828e-01 -7.564327120780944824e-02 -1.373652219772338867e-01 3.842187523841857910e-01 4.157569631934165955e-02 4.521631300449371338e-01 -2.642624638974666595e-02 -8.294536918401718140e-02 6.863735616207122803e-02 8.247757703065872192e-02 6.220261007547378540e-02 6.220267340540885925e-02 2.811246514320373535e-01 6.297410279512405396e-02 -1.054337099194526672e-01 -3.089169859886169434e-01 -3.178198263049125671e-02 1.268755197525024414e-01 -1.026815101504325867e-01 -2.543359398841857910e-01 -3.697201609611511230e-02 -3.716357797384262085e-02 9.373077750205993652e-02 4.304653108119964600e-01 1.804056614637374878e-01 6.017549335956573486e-02 -2.052726894617080688e-01 3.404225781559944153e-02
3.392823934555053711e-01 -3.352860361337661743e-02 8.283628523349761963e-02 -2.274959087371826172e-01 2.042783945798873901e-01 1.000568047165870667e-01 1.433802843093872070e-01 -8.267372846603393555e-02 -8.116634935140609741e-02 1.715078055858612061e-01 2.303778193891048431e-02 -2.104619741439819336e-01 -1.425819993019104004e-01 -2.155179679393768311e-01 -2.718241810798645020e-01 2.029820829629898071e-01 3.103994429111480713e-01 7.910194993019104004e-02 7.614520192146301270e-02 -9.773676842451095581e-02 -1.524808704853057861e-01 -1.694682836532592773e-01 2.337202243506908417e-02 -4.272282719612121582e-01 8.654253929853439331e-02 -1.210970804095268250e-01 -3.096029534935951233e-02 1.438224017620086670e-01 2.915170490741729736e-01 -3.447516635060310364e-02 -1.597117632627487183e-02 9.922564029693603516e-03
3.788079023361206055e-01 8.410710841417312622e-02 -1.144490391016006470e-01 1.694658026099205017e-02 1.312446147203445435e-01 -1.752875447273254395e-01 -1.609594374895095825e-01 1.064470931887626648e-01 4.589756578207015991e-02 3.305933177471160889e-01 -1.868744497187435627e-03 -6.335806101560592651e-02 -1.511450260877609253e-01 3.512426977977156639e-03 2.279495596885681152e-01 5.137227848172187805e-02 2.389279305934906006e-01 5.393113940954208374e-02 1.858847737312316895e-01 -1.296078860759735107e-01 -4.338089376688003540e-02 -3.655051887035369873e-01 1.054449900984764099e-01 -3.317168354988098145e-01 -9.148077107965946198e-03 9.182518720626831055e-02 -1.613226085901260376e-01 6.429810822010040283e-02 1.361000537872314453e-01 -1.450976878404617310e-01 -2.120216190814971924e-01 2.584566473960876465e-01
1.280698478221893311e-01 -1.808300465345382690e-01 6.685163825750350952e-02 -8.914674073457717896e-02 1.997461169958114624e-02 1.031464636325836182e-01 4.375842586159706116e-02 2.129042893648147583e-02 -1.555646676570177078e-02 1.221487224102020264e-01 -1.462963223457336426e-01 4.595142975449562073e-02 5.582894384860992432e-02 -4.502286389470100403e-02 -2.299172617495059967e-02 -3.947538882493972778e-02 2.601673901081085205e-01 5.887459591031074524e-02 -6.853112578392028809e-02 -1.372517272830009460e-02 -1.620830222964286804e-02 -2.046535164117813110e-01 -1.295323818922042847e-01 -5.231063365936279297e-01 -1.366822868585586548e-01 2.084498107433319092e-01 -7.544562965631484985e-02 -1.771224141120910645e-01 4.109221696853637695e-01 2.961326241493225098e-01 -2.520355880260467529e-01 2.264828830957412720e-01
4.232229888439178467e-01 -2.274995893239974976e-01 1.782242655754089355e-01 2.668032236397266388e-02 -6.785251665860414505e-03 -2.620063163340091705e-02 -9.733974188566207886e-02 -1.492169052362442017e-01 -1.831684634089469910e-02 1.825929284095764160e-01 2.003947272896766663e-02 1.506765186786651611e-01 7.470695767551660538e-03 -3.319671750068664551e-02 1.753807514905929565e-01 -1.597837544977664948e-02 -4.031347110867500305e-02 2.159487009048461914e-01 -1.237369328737258911e-01 5.332069098949432373e-02 -8.385632932186126709e-02 -3.986374437808990479e-01 2.043407857418060303e-01 -4.137161076068878174e-01 -5.171614512801170349e-02 -8.843753486871719360e-02 -1.637172326445579529e-02 -3.227264806628227234e-02 1.861149519681930542e-01 8.288721740245819092e-02 -3.410390615463256836e-01 -1.817189715802669525e-02
-2.446525730192661285e-02 -7.259687781333923340e-02 2.233633026480674744e-02 -9.555763751268386841e-02 3.022838942706584930e-02 1.395254284143447876e-01 -1.614969968795776367e-02 -4.370549321174621582e-02 -4.916879534721374512e-02 1.278234869241714478e-01 -1.310987621545791626e-01 -1.202020868659019470e-01 -6.354841589927673340e-02 -2.384265214204788208e-01 -8.887940645217895508e-02 5.116133689880371094e-01 3.201749026775360107e-01 3.446348011493682861e-02 -7.796108722686767578e-02 -3.105413019657135010e-01 -1.319649815559387207e-01 1.736102849245071411e-01 1.996273845434188843e-01 -2.271782755851745605e-01 -2.157554626464843750e-01 -6.850432604551315308e-02 -1.130035370588302612e-01 -6.928587704896926880e-02 3.508250713348388672e-01 6.938283145427703857e-02 -1.529650092124938965e-01 -1.252588480710983276e-01
3.100345134735107422e-01 5.622472241520881653e-02 2.112730443477630615e-01 -2.501862049102783203e-01 6.563092023134231567e-02 -2.537952736020088196e-02 -2.655625045299530029e-01 2.379131615161895752e-01 2.596944570541381836e-01 8.592708967626094818e-03 9.357241541147232056e-02 -1.563327908515930176e-01 1.009842455387115479e-01 6.134340539574623108e-02 1.192272081971168518e-01 1.499369740486145020e-01 4.136584699153900146e-01 3.029426634311676025e-01 -2.864042818546295166e-01 -1.859249770641326904e-01 -6.184396333992481232e-03 -1.152593120932579041e-01 1.752293407917022705e-01 -1.368945837020874023e-01 -4.843807965517044067e-02 -4.889166355133056641e-02 3.149219229817390442e-02 -1.197770517319440842e-02 -3.167652338743209839e-02 7.744826376438140869e-02 -8.824864029884338379e-02 2.170934528112411499e-01
-1.592353433370590210e-01 -1.025613173842430115e-01 -3.187040090560913086e-01 -1.809223741292953491e-01 -2.258150875568389893e-01 1.840309351682662964e-01 -1.863723807036876678e-02 -3.171167895197868347e-02 3.176865875720977783e-01 1.580747514963150024e-01 -3.589631915092468262e-01 -8.432295173406600952e-03 -2.527384646236896515e-02 -8.255936950445175171e-02 -2.517109215259552002e-01 1.525524556636810303e-01 2.093385905027389526e-01 -1.540638413280248642e-02 -3.733956813812255859e-02 -6.797081790864467621e-03 -1.232846826314926147e-01 -1.591473966836929321e-01 2.806329727172851562e-01 -1.963209956884384155e-01 -2.898753806948661804e-02 2.666426301002502441e-01 -3.107706643640995026e-02 8.055853098630905151e-02 3.293394148349761963e-01 -2.396367199253290892e-05 5.744744464755058289e-02 1.416889764368534088e-02
6.435741484165191650e-02 2.021329291164875031e-02 2.391568720340728760e-01 1.290183067321777344e-01 5.974000692367553711e-02 4.311703145503997803e-02 -1.191189065575599670e-01 4.423651099205017090e-02 6.096649914979934692e-02 -8.046496659517288208e-02 6.435105204582214355e-02 -3.808139637112617493e-02 -6.702738255262374878e-02 -1.244386509060859680e-01 1.824738085269927979e-02 2.280075103044509888e-01 5.348109081387519836e-02 2.845644056797027588e-01 -4.601097479462623596e-02 -9.225679934024810791e-02 4.559298604726791382e-02 -1.421135962009429932e-01 1.949412748217582703e-02 -1.778944432735443115e-01 -1.394328922033309937e-01 3.140325248241424561e-01 2.121684700250625610e-02 4.137568771839141846e-01 5.005699992179870605e-01 3.017834424972534180e-01 -1.766449660062789917e-01 2.522153221070766449e-02
2.510514259338378906e-01 -2.383607812225818634e-02 7.891618460416793823e-02 -6.114863604307174683e-02 -4.582984447479248047e-01 1.238457858562469482e-01 -3.549474477767944336e-01 -3.651457652449607849e-02 3.649693727493286133e-02 2.149538844823837280e-01 3.605249524116516113e-02 -2.269808948040008545e-01 9.199838340282440186e-02 -1.203685179352760315e-01 5.357357487082481384e-02 -4.627659171819686890e-02 1.511429250240325928e-01 -4.081361368298530579e-02 -5.225743353366851807e-02 -6.636296212673187256e-02 -1.017364859580993652e-01 -1.043206453323364258e-01 -1.746811717748641968e-01 -1.028599664568901062e-01 -1.729291379451751709e-01 7.427484542131423950e-02 -2.501508891582489014e-01 2.371678203344345093e-01 2.583305239677429199e-01 3.316018879413604736e-01 3.705386817455291748e-02 -1.383341997861862183e-01
3.163780868053436279e-01 1.032846048474311829e-01 2.637422084808349609e-01 6.489412486553192139e-02 -3.748457133769989014e-02 1.239847466349601746e-01 -7.698308210819959641e-03 1.197385415434837341e-01 -7.053478062152862549e-02 3.996345028281211853e-02 7.502061128616333008e-02 1.666281521320343018e-01 1.780126541852951050e-01 -9.766831248998641968e-02 -5.402600392699241638e-03 3.795267343521118164e-01 2.925590276718139648e-01 4.493906348943710327e-02 -3.106839358806610107e-01 -8.105413615703582764e-02 1.451137475669384003e-02 -1.227512732148170471e-01 -1.114741861820220947e-01 -2.082325369119644165e-01 -2.860207259654998779e-01 -3.595477715134620667e-02 -2.353245019912719727e-01 8.749662339687347412e-02 2.234206944704055786e-01 8.993223309516906738e-02 -2.428922206163406372e-01 1.847275495529174805e-01
2.741691097617149353e-02 7.707322016358375549e-03 -7.089151442050933838e-02 2.051926106214523315e-01 -2.334914654493331909e-01 2.524782530963420868e-02 -6.784150749444961548e-02 -2.457896023988723755e-01 -1.005314886569976807e-01 2.976860702037811279e-01 2.066141180694103241e-02 3.378205746412277222e-02 2.276729196310043335e-01 -3.175975382328033447e-02 -1.744951456785202026e-01 -6.931150797754526138e-03 2.686799764633178711e-01 1.688015311956405640e-01 -4.879797995090484619e-02 -1.757755726575851440e-01 -4.823924601078033447e-02 -4.624010622501373291e-01 2.286356538534164429e-01 -4.734480753540992737e-02 1.062211096286773682e-01 6.670469790697097778e-02 -1.278125345706939697e-01 3.739750683307647705e-01 4.236228018999099731e-02 -1.689296066761016846e-01 -6.961574405431747437e-02 1.911382079124450684e-01
9.709420800209045410e-02 -4.244774207472801208e-02 -1.931797116994857788e-01 -1.737039685249328613e-01 1.740166917443275452e-02 7.190845906734466553e-02 -4.332783073186874390e-02 8.874113671481609344e-03 1.065440624952316284e-01 3.692263066768646240e-01 -3.593570888042449951e-01 -7.998643815517425537e-02 8.003470301628112793e-02 -9.917019307613372803e-02 -3.433474302291870117e-01 1.031930670142173767e-01 -4.349681083112955093e-03 1.568403095006942749e-01 -8.120317012071609497e-02 3.452682867646217346e-02 3.674042969942092896e-02 -3.512450456619262695e-01 1.303936988115310669e-01 -2.339828461408615112e-01 -4.832492023706436157e-02 2.390958070755004883e-01 -8.266444504261016846e-02 -2.154996804893016815e-02 3.381247222423553467e-01 2.749527692794799805e-01 -6.884070113301277161e-03 1.435949653387069702e-02
6.183241493999958038e-03 1.959570646286010742e-01 9.084556251764297485e-02 -8.529093861579895020e-02 -2.336514890193939209e-01 3.852643072605133057e-02 -1.391591131687164307e-01 -1.621327400207519531e-01 -1.357238157652318478e-03 5.999129638075828552e-02 5.954001564532518387e-03 -2.100523710250854492e-01 -2.455622404813766479e-01 -2.739369571208953857e-01 -3.140045702457427979e-01 4.583745002746582031e-01 2.446865588426589966e-01 2.096990495920181274e-01 -1.718246191740036011e-01 -1.139360964298248291e-01 2.322437316179275513e-01 -1.624236702919006348e-01 4.345085099339485168e-02 -2.880404889583587646e-02 -1.680309623479843140e-01 1.014463976025581360e-01 -6.687898188829421997e-02 1.179306283593177795e-01 1.167899742722511292e-01 -7.180758565664291382e-02 -8.615145832300186157e-02 1.999701708555221558e-01
-1.857459396123886108e-01 -1.960681565105915070e-02 2.430989295244216919e-01 -1.070936694741249084e-01 -2.805603444576263428e-01 -3.738487064838409424e-01 -8.780104666948318481e-02 1.906690895557403564e-01 -1.064837351441383362e-01 3.311113119125366211e-01 3.870784491300582886e-02 -2.013488113880157471e-01 1.349330246448516846e-01 5.517866462469100952e-02 -2.206729054450988770e-01 2.288979142904281616e-01 2.230366319417953491e-01 1.528086364269256592e-01 -1.214914303272962570e-02 -1.638129055500030518e-01 2.741492092609405518e-01 -7.930884510278701782e-02 2.125595659017562866e-01 -1.550313085317611694e-01 2.308213151991367340e-02 -1.450388040393590927e-02 1.357871890068054199e-01 1.038828566670417786e-01 1.596960872411727905e-01 1.107977405190467834e-01 -1.626466661691665649e-01 4.127590730786323547e-02
-1.609775274991989136e-01 -1.766368597745895386e-01 1.525058895349502563e-01 7.747792452573776245e-02 -1.006651595234870911e-01 -1.279079467058181763e-01 -1.242984756827354431e-01 3.053762316703796387e-01 -3.651884198188781738e-02 1.280407756567001343e-01 2.534095644950866699e-01 -3.381141722202301025e-01 -9.203241765499114990e-02 -7.617580238729715347e-03 -8.034615963697433472e-02 2.255370020866394043e-01 2.824597954750061035e-01 1.983840018510818481e-01 -8.043415844440460205e-02 -1.822037696838378906e-01 6.495326012372970581e-02 -8.347537368535995483e-02 1.873811483383178711e-01 -3.708266615867614746e-01 -2.947309799492359161e-02 -1.516022980213165283e-01 2.726101577281951904e-01 8.658006042242050171e-02 1.230651214718818665e-01 -1.185313090682029724e-01 -1.626097708940505981e-01 -1.113121733069419861e-01
2.643343210220336914e-01 2.696934640407562256e-01 -1.123171821236610413e-01 -5.555136129260063171e-03 -1.111263409256935120e-02 -7.021137326955795288e-02 7.737521547824144363e-03 -1.399733126163482666e-01 -1.251239329576492310e-01 1.890942603349685669e-01 4.349018633365631104e-02 6.011302024126052856e-02 3.909121733158826828e-03 -4.265207424759864807e-02 2.547781169414520264e-01 1.310850381851196289e-01 2.776584327220916748e-01 2.527467608451843262e-01 -3.264077305793762207e-01 -9.380920231342315674e-02 -5.815153941512107849e-02 -3.352577388286590576e-01 2.029442340135574341e-01 -1.975136250257492065e-01 -2.174641489982604980e-01 -5.303643643856048584e-02 -1.062818914651870728e-01 -5.407999269664287567e-03 2.094226628541946411e-01 -1.022337228059768677e-01 -2.574033439159393311e-01 2.119074761867523193e-01
-7.829639315605163574e-02 -6.732854992151260376e-02 7.957847416400909424e-02 1.167706772685050964e-01 -3.589817136526107788e-02 1.835361719131469727e-01 -2.233582437038421631e-01 -1.041449680924415588e-01 -4.453362897038459778e-02 5.482969284057617188e-01 9.522878378629684448e-02 -1.017971560359001160e-01 3.730735555291175842e-02 2.585849463939666748e-01 2.489758729934692383e-01 4.506878182291984558e-02 1.756771355867385864e-01 9.273939579725265503e-02 -1.620495170354843140e-01 -1.031302362680435181e-01 -2.682245671749114990e-01 -1.621614396572113037e-01 -4.300766065716743469e-02 -2.837888598442077637e-01 1.880640983581542969e-01 2.514273822307586670e-01 -9.100575000047683716e-02 -9.355930238962173462e-02 8.516096323728561401e-02 1.408237665891647339e-01 1.213969588279724121e-01 7.008073478937149048e-02
-4.949671775102615356e-02 1.990508474409580231e-02 -6.130861490964889526e-02 -1.946919560432434082e-01 3.490899130702018738e-02 1.311321258544921875e-01 1.836982667446136475e-01 -8.195113390684127808e-02 -1.159115880727767944e-01 3.408191800117492676e-01 1.467548310756683350e-01 -3.506061062216758728e-02 -2.598268985748291016e-01 -1.635250151157379150e-01 -3.639600053429603577e-02 2.262434214353561401e-01 4.363960027694702148e-01 2.486442476511001587e-01 -9.517975896596908569e-02 -1.592885404825210571e-01 1.912420392036437988e-01 -1.413764804601669312e-01 1.223350763320922852e-01 -1.510264724493026733e-01 -1.703852266073226929e-01 -1.451970338821411133e-01 -1.946025043725967407e-01 1.929236203432083130e-01 2.911722660064697266e-01 -4.498699307441711426e-02 1.623204909265041351e-02 -6.472779065370559692e-02
7.886173576116561890e-02 -7.126096636056900024e-02 1.814618706703186035e-02 2.975998222827911377e-01 8.743865042924880981e-02 4.417954478412866592e-03 -4.474178254604339600e-01 -1.668746769428253174e-01 7.811933755874633789e-02 2.452430874109268188e-01 6.712631881237030029e-02 -7.329719373956322670e-04 -2.205178588628768921e-01 1.053454205393791199e-01 -2.053642272949218750e-02 3.290694206953048706e-02 2.870250940322875977e-01 1.576248705387115479e-01 -1.568006277084350586e-01 -2.562345564365386963e-01 -1.888726651668548584e-01 -2.908113002777099609e-01 2.053056471049785614e-02 -9.830646216869354248e-02 2.396303042769432068e-02 6.955026835203170776e-02 -9.057445079088211060e-02 2.760178642347455025e-03 9.264759719371795654e-02 1.867809891700744629e-01 -1.821530461311340332e-01 3.377196788787841797e-01
1.173902302980422974e-01 -5.875277798622846603e-03 2.873926982283592224e-02 3.140026628971099854e-01 -1.997545659542083740e-01 8.206380158662796021e-02 -2.135451138019561768e-01 -4.762373398989439011e-03 -3.505132719874382019e-02 4.131287634372711182e-01 -8.793051540851593018e-02 -2.160608768463134766e-01 5.040324106812477112e-02 1.815202534198760986e-01 1.280178278684616089e-01 4.379761219024658203e-02 1.204728186130523682e-01 -3.274440066888928413e-03 -1.583943068981170654e-01 -2.022389471530914307e-01 -1.374494731426239014e-01 -3.937323987483978271e-01 1.639105379581451416e-01 -3.222595155239105225e-01 1.281622201204299927e-01 1.954920291900634766e-01 -2.469753772020339966e-01 -8.380739390850067139e-02 3.002428682520985603e-03 3.517304547131061554e-03 6.547324359416961670e-02 -4.759380966424942017e-02
1.654515564441680908e-01 7.382884621620178223e-03 -4.402886331081390381e-02 -2.913705445826053619e-02 4.379031434655189514e-02 6.854794919490814209e-02 -2.122830599546432495e-01 -1.855149865150451660e-01 -5.689766258001327515e-02 4.088278859853744507e-02 8.942527323961257935e-02 -1.425602436065673828e-01 1.462344080209732056e-01 -2.137075811624526978e-01 1.470099389553070068e-01 -6.586755625903606415e-03 2.481924295425415039e-01 1.930094063282012939e-01 -2.581981420516967773e-01 -1.132320729084312916e-03 2.794857509434223175e-02 -4.680106341838836670e-01 2.542707920074462891e-01 -1.273136436939239502e-01 2.457455545663833618e-01 -1.560635268688201904e-01 -7.053185254335403442e-02 1.200976818799972534e-01 1.931867599487304688e-01 -1.445789188146591187e-01 -3.576559126377105713e-01 7.255104929208755493e-02
2.477538883686065674e-01 3.093033134937286377e-01 1.618758141994476318e-01 -6.932387501001358032e-02 1.468901932239532471e-01 1.205957029014825821e-02 -7.429975271224975586e-02 4.871529340744018555e-02 -7.555782794952392578e-03 9.117568284273147583e-02 3.660380467772483826e-02 1.553284227848052979e-01 -1.536417286843061447e-02 -7.393655180931091309e-02 4.172636568546295166e-02 3.196805715560913086e-01 2.947368025779724121e-01 1.413787622004747391e-02 -8.433523774147033691e-02 8.876789361238479614e-03 1.888903230428695679e-01 -2.866797447204589844e-01 1.087818890810012817e-01 -7.900621742010116577e-02 -4.101627171039581299e-01 2.057808041572570801e-01 -1.753333806991577148e-01 7.505331933498382568e-02 3.573078811168670654e-01 1.480027288198471069e-01 -1.088239625096321106e-01 1.661839894950389862e-02
9.528643637895584106e-02 -1.431243773549795151e-02 -1.308808475732803345e-01 -2.771824300289154053e-01 -7.195841521024703979e-02 1.520766764879226685e-01 -9.073904901742935181e-02 -1.045457944273948669e-01 -7.989485561847686768e-02 3.606527745723724365e-01 -2.076830901205539703e-02 -1.273500770330429077e-01 -1.855622828006744385e-01 -8.415403217077255249e-02 1.371647119522094727e-01 5.435895323753356934e-01 3.284937143325805664e-01 4.330342262983322144e-02 -7.576986402273178101e-02 -1.279316395521163940e-01 -1.095056384801864624e-01 -1.562735736370086670e-01 -3.880781307816505432e-02 -1.770552992820739746e-01 3.829726204276084900e-02 -9.230959415435791016e-02 5.549927800893783569e-02 2.219011932611465454e-01 1.145684272050857544e-01 -5.514593794941902161e-02 1.615941375494003296e-01 -1.860618293285369873e-01
6.908848881721496582e-02 -8.689403184689581394e-04 -1.651807315647602081e-02 2.762953937053680420e-01 -1.211829110980033875e-02 -2.537966668605804443e-01 -3.029107153415679932e-01 -8.600841276347637177e-03 1.822876185178756714e-01 2.256574183702468872e-01 -1.544035971164703369e-01 3.155427798628807068e-02 -6.777033209800720215e-02 -1.292510237544775009e-02 -5.273841693997383118e-02 4.444472864270210266e-02 3.080959320068359375e-01 1.637583822011947632e-01 -1.189848780632019043e-01 -9.352966398000717163e-02 -1.227055341005325317e-01 -4.867924749851226807e-01 1.731839179992675781e-01 -2.477351427078247070e-01 -4.360947757959365845e-03 9.348665177822113037e-02 -2.411996722221374512e-01 -8.367998898029327393e-02 -3.326094523072242737e-02 2.708666212856769562e-02 -1.127542480826377869e-01 2.592239677906036377e-01
6.897815316915512085e-02 -2.358011007308959961e-01 1.032512858510017395e-01 1.202181652188301086e-01 -7.563354074954986572e-02 2.760529816150665283e-01 -2.913484275341033936e-01 -8.358920365571975708e-02 5.902447551488876343e-02 1.650010794401168823e-01 -6.491077691316604614e-02 -2.550021186470985413e-02 -3.294074535369873047e-02 -2.376871109008789062e-01 3.539180159568786621e-01 2.660605311393737793e-01 1.232179999351501465e-01 -1.980657689273357391e-02 3.295218944549560547e-02 2.275290042161941528e-01 -2.191175669431686401e-01 -1.646147966384887695e-01 1.050553992390632629e-01 -3.231190741062164307e-01 2.650688402354717255e-03 2.126451581716537476e-01 1.201951503753662109e-01 7.303144782781600952e-02 2.043109387159347534e-01 1.936161071062088013e-01 -2.176998853683471680e-01 3.030401840806007385e-02
3.982402682304382324e-01 -1.397877782583236694e-01 1.041261926293373108e-01 1.337955594062805176e-01 2.031027898192405701e-02 2.485895752906799316e-01 -3.986516967415809631e-02 1.165823563933372498e-01 1.121223494410514832e-01 3.778021931648254395e-01 -2.556311488151550293e-01 6.547171622514724731e-02 1.089158728718757629e-01 -1.613413691520690918e-01 -1.703217625617980957e-02 7.650735229253768921e-02 1.882219463586807251e-01 1.796753495000302792e-03 -2.708900272846221924e-01 1.377520710229873657e-01 -8.140945434570312500e-02 7.978215813636779785e-02 9.435108304023742676e-02 -3.742827177047729492e-01 -7.943830639123916626e-02 2.600277066230773926e-01 8.229406177997589111e-02 7.167966663837432861e-02 1.911021471023559570e-01 -6.424915790557861328e-02 1.912024244666099548e-02 1.735945492982864380e-01
-1.340695768594741821e-01 -4.817001894116401672e-02 4.202383384108543396e-02 -2.123382985591888428e-01 -1.699332296848297119e-01 -6.340918596833944321e-03 -2.535319030284881592e-01 -7.061676005832850933e-04 -1.425099819898605347e-01 1.856146156787872314e-01 2.488776855170726776e-02 6.186132784932851791e-03 2.247174233198165894e-01 -1.420066356658935547e-01 2.321037501096725464e-01 -2.595632895827293396e-02 2.599896490573883057e-01 1.417443603277206421e-01 -5.193883553147315979e-02 -3.020442426204681396e-01 9.830613434314727783e-02 -3.770766258239746094e-01 2.046420276165008545e-01 -2.564369440078735352e-01 -3.319040238857269287e-01 2.832237482070922852e-01 -1.024117320775985718e-01 -7.433722913265228271e-02 -6.371472775936126709e-02 -8.100505918264389038e-02 2.877463959157466888e-02 -9.087371639907360077e-03
1.203225925564765930e-01 -3.577088937163352966e-02 1.898009777069091797e-01 1.111047118902206421e-01 2.628910541534423828e-01 7.573383301496505737e-02 -3.530576527118682861e-01 -1.247016265988349915e-01 -6.238099560141563416e-02 2.401739358901977539e-01 8.045483380556106567e-02 -7.160339504480361938e-02 -3.486683666706085205e-01 2.421021759510040283e-01 -2.256377935409545898e-01 -1.259735226631164551e-02 1.838602311909198761e-02 2.869623005390167236e-01 -1.037266105413436890e-01 -3.086663782596588135e-01 -8.706135302782058716e-02 -1.798119992017745972e-01 1.558134853839874268e-01 -1.874853223562240601e-01 2.838057465851306915e-02 4.057000949978828430e-02 -1.029405221343040466e-01 1.263437718152999878e-01 9.441808611154556274e-02 1.112869009375572205e-01 -2.321182042360305786e-01 1.553970575332641602e-01
6.914566457271575928e-02 -3.239510059356689453e-01 4.168115258216857910e-01 8.445756137371063232e-02 -9.601499140262603760e-02 -1.083728969097137451e-01 -1.809052377939224243e-01 -1.676041632890701294e-01 -6.059419363737106323e-02 3.162790536880493164e-01 -3.018770739436149597e-02 1.114342361688613892e-03 -1.048622876405715942e-01 -1.334324777126312256e-01 -7.376430928707122803e-02 4.152748733758926392e-02 1.305334717035293579e-01 1.246097013354301453e-01 -2.063335776329040527e-01 1.895847767591476440e-01 -1.427607834339141846e-01 -3.832024633884429932e-01 5.078911781311035156e-02 -1.920382231473922729e-01 -5.698349326848983765e-02 -2.882441692054271698e-02 9.554602950811386108e-02 1.274389177560806274e-01 2.107233703136444092e-01 -2.758308351039886475e-01 1.258142888545989990e-01 -5.929858237504959106e-02
4.119105041027069092e-01 2.019236385822296143e-01 -3.713147481903433800e-03 9.942953288555145264e-02 1.180383265018463135e-01 -1.484556347131729126e-01 -1.342817097902297974e-01 -9.993264079093933105e-02 2.714014984667301178e-02 1.710181981325149536e-01 1.229460015892982483e-01 -8.956129848957061768e-02 7.177384197711944580e-02 1.206166073679924011e-01 2.021354287862777710e-01 6.220201030373573303e-02 2.051854729652404785e-01 1.506634652614593506e-01 1.532970219850540161e-01 -1.251447051763534546e-01 -2.803277373313903809e-01 -2.613013088703155518e-01 2.324638217687606812e-01 -3.482264876365661621e-01 -1.297878026962280273e-01 8.379577100276947021e-02 4.423688352108001709e-02 2.524832263588905334e-02 2.405864745378494263e-01 5.677066743373870850e-02 -1.778787523508071899e-01 2.297527343034744263e-01
-6.500175595283508301e-02 -5.200182646512985229e-02 -1.944401413202285767e-01 -2.002955526113510132e-01 -2.740120142698287964e-02 9.080109000205993652e-02 -7.237184792757034302e-02 -2.736722230911254883e-01 1.154603213071823120e-01 2.797134220600128174e-01 6.639057397842407227e-02 1.747549176216125488e-01 8.287572115659713745e-02 -3.516162931919097900e-01 -3.002328574657440186e-01 2.790952622890472412e-01 2.060599327087402344e-01 9.219621866941452026e-02 -1.038814485073089600e-01 -2.949337363243103027e-01 8.500022441148757935e-02 -2.048211842775344849e-01 2.223578281700611115e-02 -8.333919197320938110e-02 1.335962861776351929e-01 -7.349982112646102905e-02 7.442023139446973801e-03 6.551564484834671021e-02 1.949212402105331421e-01 1.624006927013397217e-01 -2.886902689933776855e-01 1.424728631973266602e-01
6.133262813091278076e-02 -2.905846573412418365e-02 1.719301491975784302e-01 7.033334672451019287e-02 -5.154449865221977234e-02 1.303887367248535156e-01 -8.704777806997299194e-02 -6.857468932867050171e-02 3.472372889518737793e-02 4.591961205005645752e-01 2.679935991764068604e-01 1.451307237148284912e-01 5.095336213707923889e-02 1.893827617168426514e-01 1.434580087661743164e-01 1.877287924289703369e-01 2.656281292438507080e-01 -5.957574769854545593e-02 -3.226918727159500122e-02 2.503143623471260071e-02 -1.845265030860900879e-01 -3.417003452777862549e-01 -6.716752052307128906e-02 -2.972217202186584473e-01 1.014135107398033142e-01 2.943538427352905273e-01 -1.206668019294738770e-01 -9.186981618404388428e-02 9.741924703121185303e-02 1.076243221759796143e-01 -2.543229758739471436e-01 -6.778394430875778198e-02
2.944459617137908936e-01 -1.192790120840072632e-01 1.419283002614974976e-01 1.489253342151641846e-02 2.419017404317855835e-01 4.642117768526077271e-02 -1.052904594689607620e-02 -2.537232637405395508e-02 9.085725247859954834e-02 1.766277700662612915e-01 5.417988169938325882e-03 -1.249398812651634216e-01 -1.185389831662178040e-01 -1.795714199542999268e-01 9.591891616582870483e-02 3.665727972984313965e-01 1.137520670890808105e-01 3.972940146923065186e-02 -3.074290752410888672e-01 -3.302270174026489258e-01 6.751820445060729980e-02 -5.409815907478332520e-02 1.308843959122896194e-02 -1.345818936824798584e-01 -2.616884410381317139e-01 1.356749609112739563e-02 -5.215140059590339661e-02 1.011561527848243713e-01 3.971955776214599609e-01 2.911908328533172607e-01 3.249596431851387024e-02 5.690661817789077759e-02
7.988301664590835571e-02 -1.704228520393371582e-01 6.400926969945430756e-03 -3.323691710829734802e-02 -4.320199787616729736e-02 3.383514285087585449e-02 -2.320068478584289551e-01 5.548080801963806152e-02 -2.581121921539306641e-01 -5.867238622158765793e-03 1.081878691911697388e-01 2.077407240867614746e-01 -6.945281475782394409e-02 -1.504172384738922119e-01 1.997190564870834351e-01 6.452958285808563232e-02 2.734456360340118408e-01 3.651591241359710693e-01 -1.004120931029319763e-01 7.476963847875595093e-02 -7.036983966827392578e-02 -5.286517739295959473e-01 1.797644346952438354e-01 -2.964400127530097961e-02 -1.455140262842178345e-01 2.348178178071975708e-01 -1.710541546344757080e-01 1.701195538043975830e-01 1.437092125415802002e-01 -8.791133761405944824e-03 -3.395896032452583313e-02 1.126606762409210205e-01
-7.819805294275283813e-02 -7.669860124588012695e-02 2.637482583522796631e-01 -1.702912598848342896e-01 -1.135294288396835327e-01 1.841200143098831177e-01 -4.094381034374237061e-01 2.913545072078704834e-01 1.178631410002708435e-01 3.626906871795654297e-01 -2.241842076182365417e-02 -1.640235036611557007e-01 1.324433535337448120e-01 1.904405653476715088e-01 -2.285794913768768311e-01 1.450899541378021240e-01 2.011028826236724854e-01 -8.145876973867416382e-02 -4.388531204313039780e-03 -2.843650802969932556e-02 -1.922510005533695221e-02 -8.243942260742187500e-02 9.118963032960891724e-02 -1.745336689054965973e-03 -7.872872054576873779e-02 -9.506213665008544922e-02 1.832857877016067505e-01 3.463620692491531372e-02 2.674761116504669189e-01 -1.588500440120697021e-01 1.253717243671417236e-01 2.534944713115692139e-01
3.187996149063110352e-01 -2.437251061201095581e-01 1.517696976661682129e-01 8.327513188123703003e-02 -1.681036651134490967e-01 4.174574464559555054e-02 -1.392182409763336182e-01 -5.716114491224288940e-02 -4.533937945961952209e-02 3.352790772914886475e-01 -7.195866852998733521e-02 1.623923331499099731e-01 -1.153545901179313660e-01 1.110021322965621948e-01 2.876997590065002441e-01 1.615498065948486328e-01 1.908408254384994507e-01 2.394343316555023193e-01 -2.077589333057403564e-01 1.990844756364822388e-01 -1.031703874468803406e-01 -1.386165916919708252e-01 3.454001620411872864e-02 -2.587018311023712158e-01 2.992819808423519135e-02 1.344052255153656006e-01 1.656284332275390625e-01 -5.092850700020790100e-02 2.356803268194198608e-01 1.074006929993629456e-01 -2.853563427925109863e-01 6.172284856438636780e-02
4.808771982789039612e-02 1.159026101231575012e-01 6.505007296800613403e-02 -1.089231148362159729e-01 2.075341194868087769e-01 8.995801955461502075e-02 -1.690972596406936646e-01 4.020190611481666565e-02 -1.442051231861114502e-01 4.316606521606445312e-01 1.168627291917800903e-01 -8.040232211351394653e-02 -1.685215681791305542e-01 6.611644476652145386e-02 -6.210295017808675766e-03 -1.552743613719940186e-01 1.474283188581466675e-01 2.276293337345123291e-01 -2.433287352323532104e-01 -2.423658668994903564e-01 -5.694074928760528564e-02 -2.609998583793640137e-01 1.823402792215347290e-01 -7.889463752508163452e-02 -9.936343133449554443e-02 3.290751278400421143e-01 2.571432590484619141e-01 2.123749442398548126e-02 3.381451359018683434e-03 1.402410715818405151e-01 -1.655236482620239258e-01 2.616645395755767822e-01
-8.686799556016921997e-03 1.154022291302680969e-01 2.250816673040390015e-01 2.442027814686298370e-02 -2.495789974927902222e-01 1.722475588321685791e-01 -2.227544933557510376e-01 5.164074525237083435e-02 1.560272872447967529e-01 4.296311438083648682e-01 9.789083153009414673e-02 -2.087456732988357544e-01 -1.397197600454092026e-02 2.800442874431610107e-01 3.318085670471191406e-01 3.089934214949607849e-02 8.628926426172256470e-02 4.803756996989250183e-02 -1.750298961997032166e-02 -1.830434650182723999e-01 -5.898927920497953892e-04 -2.435989826917648315e-01 3.279726207256317139e-01 -2.224197536706924438e-01 1.216883733868598938e-01 3.594473749399185181e-02 -2.088086605072021484e-01 5.842648819088935852e-02 6.550278514623641968e-02 1.054971218109130859e-01 1.844976097345352173e-02 2.300938218832015991e-02
-1.449279189109802246e-01 -9.493268281221389771e-02 2.226197570562362671e-01 1.187201514840126038e-01 -1.060582473874092102e-01 2.618694901466369629e-01 -1.332228481769561768e-01 1.455643177032470703e-01 1.777610629796981812e-01 2.478992789983749390e-01 2.512557804584503174e-02 -2.359158396720886230e-01 1.062816306948661804e-01 -3.497541695833206177e-02 2.745046913623809814e-01 2.566479444503784180e-01 2.505505383014678955e-01 2.062366008758544922e-01 -4.455916211009025574e-02 -1.446151584386825562e-01 1.540295630693435669e-01 -1.900535374879837036e-01 3.001251816749572754e-02 -2.555661499500274658e-01 7.071338128298521042e-03 -2.976755984127521515e-02 -6.705582886934280396e-02 2.378714084625244141e-01 2.464587539434432983e-01 2.098895907402038574e-01 8.929599076509475708e-02 2.354453206062316895e-01
-2.371148020029067993e-02 -1.382108181715011597e-01 1.687989830970764160e-01 7.019053399562835693e-02 -3.557201102375984192e-02 1.010886281728744507e-01 -3.522363603115081787e-01 -1.495903171598911285e-02 8.820885419845581055e-02 3.220881223678588867e-01 -1.764693111181259155e-01 -2.458480745553970337e-01 1.875964254140853882e-01 2.518176566809415817e-03 3.275423347949981689e-01 1.219620257616043091e-01 2.953891754150390625e-01 2.604364454746246338e-01 6.661513447761535645e-02 -2.241476029157638550e-01 -1.968993619084358215e-02 -3.683348745107650757e-02 6.618697941303253174e-02 -8.653184399008750916e-03 -1.574158109724521637e-02 8.011438697576522827e-02 4.421278461813926697e-02 2.808906733989715576e-01 3.663523495197296143e-01 1.083565223962068558e-02 -3.717716038227081299e-02 1.071440353989601135e-01
1.985473483800888062e-01 1.388568989932537079e-02 2.212331593036651611e-01 8.434809744358062744e-02 -3.168249130249023438e-01 -3.163060843944549561e-01 -8.978242427110671997e-02 -1.650385260581970215e-01 -1.262903362512588501e-01 2.682672142982482910e-01 1.196225509047508240e-01 4.260053858160972595e-02 -5.782484263181686401e-02 2.760220468044281006e-01 -1.883937716484069824e-01 2.938701510429382324e-01 1.042064204812049866e-01 -8.576274663209915161e-02 -1.044820472598075867e-01 -5.472855991683900356e-04 -1.897682808339595795e-02 -6.849679350852966309e-02 3.502598702907562256e-01 -1.384935379028320312e-01 -1.730585992336273193e-01 1.194296106696128845e-01 5.011782795190811157e-02 2.015400975942611694e-01 3.113635480403900146e-01 -1.213741954416036606e-02 4.305328801274299622e-02 2.898394875228404999e-02
1.305558979511260986e-01 -1.065407246351242065e-01 -2.311385422945022583e-01 -1.170436665415763855e-01 1.640418916940689087e-01 2.102191150188446045e-01 -1.246585100889205933e-01 9.725404530763626099e-02 -7.823815941810607910e-02 2.641578912734985352e-01 9.583099931478500366e-02 -1.362379044294357300e-01 9.954915195703506470e-02 -1.202809289097785950e-01 3.760153893381357193e-03 3.327745199203491211e-01 3.556284904479980469e-01 6.986267119646072388e-02 4.969309270381927490e-02 -1.921811252832412720e-01 -5.807889997959136963e-02 -5.683411285281181335e-02 1.512341052293777466e-01 -2.583479285240173340e-01 -1.080241724848747253e-01 -1.289173662662506104e-01 -3.554995656013488770e-01 1.230377033352851868e-01 3.309479653835296631e-01 1.083980277180671692e-01 9.481467306613922119e-02 -5.056714639067649841e-02
1.118384767323732376e-02 1.022268608212471008e-01 -1.456484347581863403e-01 -3.701433837413787842e-01 -2.125830017030239105e-02 2.723357826471328735e-02 -1.849454492330551147e-01 -1.074688807129859924e-01 5.253753811120986938e-02 2.716239690780639648e-01 -4.003634303808212280e-02 -2.274888902902603149e-01 -9.707391262054443359e-02 -1.571836620569229126e-01 -9.928762912750244141e-02 5.259074568748474121e-01 9.456120431423187256e-02 -1.993273757398128510e-02 1.508114933967590332e-01 -1.134988036938011646e-03 9.821981191635131836e-02 -3.107720315456390381e-01 2.019604593515396118e-01 -1.198630630970001221e-01 -9.915769845247268677e-02 3.298316150903701782e-02 -1.419122368097305298e-01 1.386976093053817749e-01 1.500442028045654297e-01 2.259807102382183075e-02 -2.429185956716537476e-01 -8.944571763277053833e-02
-8.228634297847747803e-02 -6.750930845737457275e-02 2.097540348768234253e-02 -1.303056720644235611e-02 -1.088880095630884171e-02 1.416985839605331421e-01 -1.394061148166656494e-01 -1.163907647132873535e-01 -2.301532924175262451e-01 2.510230541229248047e-01 4.741537198424339294e-02 1.821528375148773193e-01 1.526440680027008057e-01 -1.572440415620803833e-01 1.150411590933799744e-01 6.494242232292890549e-03 1.146504208445549011e-01 2.641082704067230225e-01 -1.910487413406372070e-01 2.675313875079154968e-02 -5.297635123133659363e-02 -4.863437712192535400e-01 1.412880271673202515e-01 -3.184008300304412842e-01 -5.551847442984580994e-02 5.585568398237228394e-02 -3.296421170234680176e-01 -1.597783714532852173e-01 1.917394995689392090e-01 1.605105549097061157e-01 -7.619806379079818726e-02 1.806926727294921875e-01
9.304440766572952271e-02 -7.378064841032028198e-02 -2.424673736095428467e-01 -1.615780740976333618e-01 -9.984611533582210541e-03 1.338083483278751373e-02 8.183599449694156647e-03 1.241098437458276749e-02 1.659094840288162231e-01 3.563191592693328857e-01 -3.901464641094207764e-01 -1.409761607646942139e-01 -8.385638892650604248e-02 -1.609868854284286499e-01 -4.588047564029693604e-01 2.040376216173171997e-01 1.091805025935173035e-01 5.263672396540641785e-02 -1.032911986112594604e-01 -1.229148879647254944e-01 1.023419946432113647e-01 -3.158599138259887695e-01 1.375240981578826904e-01 -1.406269818544387817e-01 5.200843885540962219e-02 6.240934506058692932e-02 -6.984634697437286377e-02 3.802036494016647339e-02 2.229123115539550781e-01 4.513942077755928040e-02 -1.848203241825103760e-01 2.517448924481868744e-02
3.005798719823360443e-02 1.483016554266214371e-02 -2.309072166681289673e-01 1.524365246295928955e-01 6.012908741831779480e-02 -1.802279204130172729e-01 -4.523972272872924805e-01 1.060353145003318787e-01 8.377267420291900635e-02 2.325742989778518677e-01 -1.397291868925094604e-01 2.115934714674949646e-02 -5.643657594919204712e-02 -2.471290379762649536e-01 1.322716325521469116e-01 6.002850458025932312e-02 3.080808818340301514e-01 -2.723238803446292877e-02 -8.654134720563888550e-02 1.575721502304077148e-01 -6.027612835168838501e-02 -7.800817489624023438e-02 -7.137475162744522095e-02 -1.760817915201187134e-01 5.467206239700317383e-03 1.903577446937561035e-01 1.433842480182647705e-01 2.475670427083969116e-01 4.203206002712249756e-01 1.225094124674797058e-02 2.916924282908439636e-02 -1.852116435766220093e-01
-1.069566458463668823e-01 -1.004952788352966309e-01 4.314421713352203369e-01 -2.674264311790466309e-01 -8.893737941980361938e-02 -2.313518226146697998e-01 -2.940627932548522949e-01 5.952131748199462891e-02 1.290795505046844482e-01 1.912565082311630249e-01 -2.318936213850975037e-02 -1.676829755306243896e-01 -1.150823757052421570e-01 -1.960872113704681396e-02 5.242149531841278076e-02 2.513965368270874023e-01 3.541060388088226318e-01 7.194374501705169678e-02 -6.717375665903091431e-02 4.267069324851036072e-02 5.372831970453262329e-02 1.400700770318508148e-02 1.962218880653381348e-01 -2.893032133579254150e-01 1.911510080099105835e-01 -6.340935826301574707e-02 3.615712374448776245e-02 -1.033936515450477600e-01 1.465237140655517578e-01 -1.532136648893356323e-01 -5.929325148463249207e-02 2.113794535398483276e-01
-5.203174799680709839e-02 -4.032237082719802856e-02 2.229467630386352539e-01 5.641866102814674377e-02 -1.918854713439941406e-01 -1.231540273874998093e-02 -1.306607127189636230e-01 1.838050410151481628e-02 -1.868333369493484497e-01 3.056795001029968262e-01 -7.396110892295837402e-02 1.571808457374572754e-01 -1.795895397663116455e-01 -8.538344502449035645e-02 3.372175991535186768e-02 -1.514192074537277222e-01 3.802989721298217773e-01 7.450743764638900757e-02 -6.044076383113861084e-02 -3.155593276023864746e-01 6.542922556400299072e-02 2.073047449812293053e-03 3.522256761789321899e-02 -2.230306118726730347e-01 1.074609160423278809e-01 4.186117649078369141e-01 1.326924562454223633e-02 2.112834155559539795e-01 1.871949732303619385e-01 1.318615078926086426e-01 -2.584745585918426514e-01 -8.215608447790145874e-02
3.419763743877410889e-01 1.592305898666381836e-01 2.579845301806926727e-02 -5.427552014589309692e-02 -1.182682160288095474e-02 -4.716818034648895264e-02 -4.116370528936386108e-02 3.777766525745391846e-01 -4.459527507424354553e-02 3.751365542411804199e-01 4.639511555433273315e-02 -2.897720411419868469e-02 2.204847782850265503e-01 -4.480435699224472046e-02 -8.749764412641525269e-02 1.464342772960662842e-01 2.385654300451278687e-01 1.916227340698242188e-01 -1.457744045183062553e-03 -8.792763948440551758e-02 -2.646362408995628357e-02 -3.824614733457565308e-02 1.002942174673080444e-01 -2.096322625875473022e-01 -1.560706645250320435e-01 -1.208614557981491089e-01 5.812231823801994324e-02 4.106990694999694824e-01 2.410303950309753418e-01 5.301027745008468628e-02 -8.219463750720024109e-03 -2.288215607404708862e-01
7.932423800230026245e-02 -9.841703623533248901e-02 -2.628373503684997559e-01 -9.928478300571441650e-02 5.618629604578018188e-02 1.985645592212677002e-01 -1.393474191427230835e-01 2.675707042217254639e-01 -1.219672113656997681e-01 3.458518385887145996e-01 2.372945249080657959e-01 -2.691705524921417236e-01 -9.813680499792098999e-02 -1.167734265327453613e-01 2.855672128498554230e-02 3.349165618419647217e-01 2.747292816638946533e-01 1.471782941371202469e-02 1.760039106011390686e-02 -1.250039041042327881e-01 7.132185995578765869e-02 -1.522453427314758301e-01 6.721530854701995850e-02 -2.417330443859100342e-01 -8.276602625846862793e-02 4.730172455310821533e-02 -2.905829846858978271e-01 1.849250644445419312e-01 1.166307032108306885e-01 1.099052205681800842e-01 9.830790758132934570e-02 -1.614474803209304810e-01
-8.379570394754409790e-02 -6.375523656606674194e-02 3.155661523342132568e-01 1.538208127021789551e-01 -2.922754585742950439e-01 -2.638019025325775146e-01 -5.689703673124313354e-02 -3.604739159345626831e-02 1.533974055200815201e-02 2.476222068071365356e-01 -8.667016774415969849e-02 -2.808818407356739044e-02 1.425455808639526367e-01 6.590001285076141357e-02 1.525205001235008240e-02 4.258805513381958008e-02 2.474048286676406860e-01 2.701349258422851562e-01 1.987900957465171814e-02 -1.171998381614685059e-01 -7.238521426916122437e-02 -1.920766383409500122e-01 3.258803486824035645e-01 -1.702892631292343140e-01 2.129751443862915039e-01 -1.330635100603103638e-01 -5.582207813858985901e-02 3.037474155426025391e-01 1.841758191585540771e-01 -2.344326823949813843e-01 1.542764832265675068e-03 1.912828981876373291e-01
1.414091885089874268e-01 1.633178144693374634e-01 1.643538102507591248e-02 1.162338908761739731e-02 2.040029764175415039e-01 7.836287468671798706e-02 -2.776719033718109131e-01 9.191323816776275635e-02 -1.812660992145538330e-01 4.285297393798828125e-01 1.256727725267410278e-01 -3.158603236079216003e-02 -1.610265970230102539e-01 1.216642707586288452e-01 -1.163669377565383911e-01 1.772836409509181976e-02 1.008117198944091797e-01 1.686573326587677002e-01 -1.995880454778671265e-01 -2.198802083730697632e-01 9.109640377573668957e-04 -1.319126337766647339e-01 8.756113238632678986e-03 2.954066731035709381e-02 -4.849172011017799377e-02 2.434966415166854858e-01 1.885618716478347778e-01 2.398677617311477661e-01 1.774583756923675537e-01 9.679450839757919312e-02 -3.490335047245025635e-01 2.630262374877929688e-01
2.819786667823791504e-01 2.710467576980590820e-02 2.694774270057678223e-01 1.519485265016555786e-01 4.845403879880905151e-02 1.401946395635604858e-01 -2.062724977731704712e-01 5.560362711548805237e-03 3.986729308962821960e-02 -7.468474656343460083e-02 7.371953874826431274e-02 -1.338950395584106445e-01 -1.856065243482589722e-01 -1.446998566389083862e-01 -8.671917021274566650e-02 1.569646745920181274e-01 1.638037264347076416e-01 9.964720159769058228e-02 -1.144167631864547729e-01 -6.713010370731353760e-02 2.979591488838195801e-01 -2.225487083196640015e-01 7.696139067411422729e-02 -1.928336173295974731e-01 -1.004129424691200256e-01 3.007866144180297852e-01 -1.117094531655311584e-01 3.294202685356140137e-01 3.636734485626220703e-01 2.244454026222229004e-01 3.556429222226142883e-02 -1.282407995313405991e-02
-4.827002063393592834e-02 -2.246397584676742554e-01 -8.180750161409378052e-02 -1.006404981017112732e-01 -2.459674030542373657e-01 -7.157359272241592407e-02 -2.376656085252761841e-01 3.241459280252456665e-02 1.863518208265304565e-01 1.923534572124481201e-01 -3.582395613193511963e-01 -2.339567393064498901e-01 -2.379369921982288361e-02 -1.039463132619857788e-01 5.625289678573608398e-02 -2.611509263515472412e-01 1.786951720714569092e-01 2.237729786429554224e-04 -1.801559031009674072e-01 2.549420855939388275e-02 -2.041197717189788818e-01 -7.863567769527435303e-02 7.780186831951141357e-03 -4.203348755836486816e-01 1.482597179710865021e-02 -2.568639256060123444e-02 1.693465262651443481e-01 6.514453887939453125e-02 3.034194409847259521e-01 1.225879937410354614e-01 -1.310432851314544678e-01 1.483257263898849487e-01
3.545809909701347351e-02 1.152477227151393890e-03 -8.985346555709838867e-02 -2.069889605045318604e-01 1.245443671941757202e-01 4.214286059141159058e-02 -2.885847687721252441e-01 -1.965823024511337280e-01 2.798557281494140625e-01 4.032868444919586182e-01 -3.025662302970886230e-01 1.435804814100265503e-01 -7.459627836942672729e-02 -1.861202716827392578e-01 -3.040353357791900635e-01 1.069218516349792480e-01 1.960642039775848389e-01 1.613381803035736084e-01 8.321369439363479614e-02 -9.748084098100662231e-02 -4.738372936844825745e-02 -1.863839328289031982e-01 8.058036118745803833e-02 -2.442719638347625732e-01 9.593754261732101440e-02 5.127494037151336670e-02 -1.652005612850189209e-01 -4.583809152245521545e-02 1.103685647249221802e-01 2.716052532196044922e-01 -1.326438505202531815e-02 -4.172240383923053741e-03
-6.371184438467025757e-02 1.078768819570541382e-02 -5.925929173827171326e-02 7.372777909040451050e-02 3.495137766003608704e-02 -1.656705141067504883e-02 -2.657116651535034180e-01 -7.183095812797546387e-02 -7.862436771392822266e-02 5.729142576456069946e-02 7.036837283521890640e-03 -1.224308684468269348e-01 1.705320626497268677e-01 -1.923111453652381897e-02 -7.797035574913024902e-02 -1.206506267189979553e-01 1.927694380283355713e-01 1.771914511919021606e-01 -6.040217354893684387e-02 2.181563228368759155e-01 -3.200500309467315674e-01 -3.562639057636260986e-01 2.140457779169082642e-01 -3.630968034267425537e-01 -4.039398208260536194e-02 -1.966056227684020996e-01 1.104327514767646790e-01 4.579103738069534302e-02 3.973142206668853760e-01 1.467115134000778198e-01 -1.955792158842086792e-01 1.897594183683395386e-01
-1.369997262954711914e-01 -1.298510879278182983e-01 2.130249142646789551e-01 1.842935681343078613e-01 -1.050709262490272522e-01 -1.184163615107536316e-01 -2.539058029651641846e-01 -2.711162865161895752e-01 -1.326656192541122437e-01 2.109393924474716187e-01 1.503888666629791260e-01 5.342254042625427246e-02 -1.935168169438838959e-02 4.704568162560462952e-02 -2.688098847866058350e-01 1.582711786031723022e-01 5.758018791675567627e-02 6.979877501726150513e-02 -4.302666485309600830e-01 -8.595968782901763916e-02 -1.590960174798965454e-01 -2.661145031452178955e-01 -1.371859759092330933e-01 -2.045526057481765747e-01 -2.034270018339157104e-01 6.592136621475219727e-02 1.363789942115545273e-02 1.795842945575714111e-01 2.643291056156158447e-01 -1.150058805942535400e-01 1.232794821262359619e-01 2.396427281200885773e-02
-1.404076162725687027e-02 7.798662036657333374e-02 2.632061392068862915e-02 1.177219767123460770e-02 6.075494363903999329e-02 -3.235759437084197998e-01 -4.387196898460388184e-02 5.148653686046600342e-02 8.085323870182037354e-02 8.682958781719207764e-02 7.099252939224243164e-02 -6.325747817754745483e-02 2.232190780341625214e-02 -5.801896750926971436e-02 1.406484991312026978e-01 -2.907884540036320686e-03 3.713350594043731689e-01 1.726754605770111084e-01 -1.590659469366073608e-01 -1.410983204841613770e-01 4.131945595145225525e-02 -2.330788075923919678e-01 1.346896588802337646e-01 -1.276790052652359009e-01 -1.846989393234252930e-01 -1.248179748654365540e-01 -1.621624082326889038e-01 1.707924604415893555e-01 3.966147005558013916e-01 2.262709848582744598e-02 -2.327516973018646240e-01 4.610929489135742188e-01
-8.440680056810379028e-02 1.471619009971618652e-01 1.009168773889541626e-01 8.266503363847732544e-02 -3.162811324000358582e-02 2.589433491230010986e-01 -1.227013468742370605e-01 5.322783067822456360e-02 3.672190383076667786e-02 5.064525008201599121e-01 1.373838186264038086e-01 9.168671444058418274e-03 -6.147067993879318237e-02 1.254196912050247192e-01 2.305506616830825806e-01 -3.391135716810822487e-03 7.916937023401260376e-02 6.999594718217849731e-02 -1.198321506381034851e-01 -2.066049724817276001e-01 -1.470198296010494232e-02 -1.905152052640914917e-01 1.171111837029457092e-01 -4.280044138431549072e-01 2.141382694244384766e-01 2.921801060438156128e-02 -7.536534219980239868e-02 2.815962433815002441e-01 3.290216252207756042e-02 4.246446304023265839e-03 -2.001375705003738403e-01 -2.105159312486648560e-01
2.918251156806945801e-01 -1.489603966474533081e-01 2.329200506210327148e-01 -3.104794323444366455e-01 -1.991559714078903198e-01 2.988376617431640625e-01 -1.485837846994400024e-01 -1.415033489465713501e-01 2.343419045209884644e-01 1.445802748203277588e-01 1.011652201414108276e-01 -1.006036698818206787e-01 3.160550817847251892e-02 6.549131125211715698e-02 -1.103082522749900818e-01 -1.706521660089492798e-01 1.687533855438232422e-01 3.755024075508117676e-02 -1.708694696426391602e-01 -1.475364416837692261e-01 4.058085009455680847e-02 -1.828439533710479736e-01 5.288393422961235046e-02 -2.226954549551010132e-01 -2.222019731998443604e-01 -4.859120398759841919e-02 -1.857501864433288574e-01 1.992232725024223328e-02 2.999465763568878174e-01 1.720868498086929321e-01 -1.494122296571731567e-01 -1.769706606864929199e-01
-1.223336607217788696e-01 2.739769816398620605e-01 9.602483361959457397e-02 -1.772128231823444366e-02 -6.562600284814834595e-02 2.661585509777069092e-01 -2.605107426643371582e-01 7.342218607664108276e-02 1.730193793773651123e-01 4.196211397647857666e-01 -1.560420449823141098e-02 -1.758374571800231934e-01 -9.329151362180709839e-02 4.192535579204559326e-02 -1.291498243808746338e-01 -1.701214462518692017e-01 2.191727608442306519e-01 3.480842337012290955e-02 2.349217087030410767e-01 -9.809086471796035767e-02 -4.205366969108581543e-02 -4.678619801998138428e-01 -2.654875069856643677e-02 -1.537948399782180786e-01 2.954109804704785347e-03 -3.613973036408424377e-02 -1.135928556323051453e-02 4.340114071965217590e-02 1.879110783338546753e-01 -1.118075177073478699e-01 -2.194889485836029053e-01 1.941172778606414795e-02
1.412931978702545166e-01 -2.445858120918273926e-01 -9.648266248404979706e-03 2.996488213539123535e-01 1.163510531187057495e-01 9.570867568254470825e-02 -4.227612912654876709e-02 -1.689328700304031372e-01 -4.393414035439491272e-02 1.689531058073043823e-01 1.951572857797145844e-02 -6.504616141319274902e-02 2.225062251091003418e-01 -2.899054586887359619e-01 -1.296842098236083984e-01 2.816466428339481354e-02 7.800577580928802490e-02 2.119664549827575684e-01 -2.604339420795440674e-01 -8.544332534074783325e-02 -1.870776861906051636e-01 -3.948871493339538574e-01 1.539423614740371704e-01 -4.116968065500259399e-02 -1.141658201813697815e-01 5.295349657535552979e-02 -2.612873613834381104e-01 2.535243928432464600e-01 1.529275774955749512e-01 -1.428786069154739380e-01 -1.465542018413543701e-01 1.868804544210433960e-01
1.694774180650711060e-01 -1.985980272293090820e-01 1.440134197473526001e-01 -4.304457828402519226e-02 -2.664179205894470215e-01 -3.547994494438171387e-01 -9.447656921111047268e-04 -1.051996499300003052e-01 7.998421043157577515e-02 3.674454092979431152e-01 1.114925369620323181e-01 -1.935470700263977051e-01 -1.636956818401813507e-03 1.863941252231597900e-01 -1.091210246086120605e-01 1.011755540966987610e-01 1.684084907174110413e-02 -1.010457333177328110e-02 -1.276199370622634888e-01 1.474806517362594604e-01 -1.928129047155380249e-01 -1.808514893054962158e-01 2.528641223907470703e-01 -2.676931619644165039e-01 -1.210821121931076050e-01 -8.313756436109542847e-02 -2.458631247282028198e-01 4.313160479068756104e-02 3.078269958496093750e-01 -1.139424070715904236e-01 -4.093418270349502563e-02 1.261581182479858398e-01
-1.593085229396820068e-01 -1.082578822970390320e-01 1.587137579917907715e-01 1.979552805423736572e-01 -1.993884146213531494e-01 2.593151628971099854e-01 6.856056302785873413e-02 -6.895147264003753662e-02 -8.816427737474441528e-02 2.513934671878814697e-02 -8.939985930919647217e-02 -1.380303204059600830e-01 -4.101460054516792297e-02 -2.196753472089767456e-01 -2.631898969411849976e-02 2.198374420404434204e-01 2.375462800264358521e-01 1.287307143211364746e-01 9.938693046569824219e-02 -1.349818259477615356e-01 -1.547354906797409058e-01 -3.596175611019134521e-01 2.564637064933776855e-01 -7.376431673765182495e-02 -3.423643708229064941e-01 1.305938214063644409e-01 1.606941521167755127e-01 1.105756387114524841e-01 3.057809472084045410e-01 -2.287926375865936279e-01 6.251833587884902954e-02 2.197227673605084419e-03
1.389987319707870483e-01 -7.203005254268646240e-02 -1.835700273513793945e-01 -2.259912043809890747e-01 2.265789657831192017e-01 -3.295712545514106750e-02 -1.973449587821960449e-01 -7.624530047178268433e-02 6.979320198297500610e-02 3.338327705860137939e-01 -2.070465236902236938e-01 -1.291894018650054932e-01 -5.607040598988533020e-02 -1.828541010618209839e-01 -2.528026998043060303e-01 1.708883196115493774e-01 2.194675356149673462e-01 -5.822168290615081787e-02 5.566437542438507080e-02 1.502144634723663330e-01 -2.493121176958084106e-01 -1.032230108976364136e-01 1.723193377256393433e-01 -2.526398003101348877e-01 -7.786735892295837402e-02 4.537331685423851013e-02 -1.175696626305580139e-01 9.942484647035598755e-02 2.917947769165039062e-01 3.220416903495788574e-01 9.650886803865432739e-02 -1.200968995690345764e-01
2.381501719355583191e-02 -6.254095584154129028e-02 -8.317842334508895874e-02 -5.935179069638252258e-03 -1.185159906744956970e-01 -3.136717528104782104e-02 -5.962477996945381165e-02 3.942741751670837402e-01 -1.461219191551208496e-01 2.085115760564804077e-01 1.091240067034959793e-02 -4.699280485510826111e-02 1.700358539819717407e-01 1.712807565927505493e-01 -4.840755835175514221e-02 2.049098908901214600e-01 3.374881148338317871e-01 2.077636271715164185e-01 -2.045324891805648804e-01 -3.585215806961059570e-01 -9.281531721353530884e-02 -8.889167010784149170e-02 -1.031312998384237289e-02 -2.139557301998138428e-01 4.439026117324829102e-02 -3.282384946942329407e-02 1.282812207937240601e-01 3.197981715202331543e-01 3.339290916919708252e-01 3.704735264182090759e-02 9.320950135588645935e-03 -1.421821862459182739e-01
-1.360448300838470459e-01 -1.249048709869384766e-01 9.447220712900161743e-02 -2.516739070415496826e-01 5.651026964187622070e-02 1.642660796642303467e-01 -3.173492252826690674e-01 1.169720739126205444e-01 -3.087711287662386894e-03 2.545053362846374512e-01 -1.102837696671485901e-01 -1.394732892513275146e-01 -5.126960948109626770e-02 3.850406035780906677e-02 -9.727598726749420166e-02 1.359602361917495728e-01 2.821443676948547363e-01 2.356575876474380493e-01 -1.257326751947402954e-01 -1.879891306161880493e-01 -4.255913943052291870e-02 1.031138300895690918e-01 2.064430266618728638e-01 3.690836578607559204e-02 1.201149672269821167e-01 6.840649247169494629e-02 -2.674327790737152100e-02 -2.663596570491790771e-01 3.038322031497955322e-01 -6.839440762996673584e-02 8.598205447196960449e-02 4.274712800979614258e-01
9.262898564338684082e-02 -1.405589096248149872e-02 -2.289227843284606934e-01 -1.334520578384399414e-01 9.832116216421127319e-02 1.382386088371276855e-01 -3.839723467826843262e-01 -3.592655360698699951e-01 7.418003678321838379e-02 2.467096000909805298e-01 -1.621028333902359009e-01 1.325983554124832153e-01 -1.299111098051071167e-01 -1.923539489507675171e-01 -3.438985943794250488e-01 1.721089035272598267e-01 2.608293294906616211e-01 2.566399425268173218e-02 -1.111539378762245178e-01 -8.902083151042461395e-03 -4.768049716949462891e-02 -2.236098796129226685e-01 2.019838094711303711e-01 -8.416328579187393188e-02 -4.447181150317192078e-02 1.665529757738113403e-01 -6.079233437776565552e-02 1.217289343476295471e-01 1.513213962316513062e-01 1.104357838630676270e-01 -1.655266731977462769e-01 -1.082857474684715271e-01
1.642394959926605225e-01 4.319164901971817017e-02 6.406587362289428711e-02 -1.552600413560867310e-01 -2.016642987728118896e-01 1.889591366052627563e-01 -8.797483891248703003e-02 -1.924955844879150391e-01 2.473505288362503052e-01 1.680855453014373779e-01 6.637691706418991089e-02 -2.217106074094772339e-01 7.514739036560058594e-02 5.511036887764930725e-02 1.198964640498161316e-01 3.120460212230682373e-01 -7.790561020374298096e-02 1.209600176662206650e-02 -2.092591114342212677e-02 -9.965997934341430664e-02 -1.513269245624542236e-01 -1.501197963953018188e-01 3.324649110436439514e-02 -3.243702948093414307e-01 -2.556132376194000244e-01 -2.312488295137882233e-02 -3.139719665050506592e-01 2.994396984577178955e-01 2.801478207111358643e-01 1.676439195871353149e-01 4.000911861658096313e-02 -1.664536148309707642e-01
-8.561148494482040405e-02 -8.207864314317703247e-02 7.467399537563323975e-02 -1.800085157155990601e-01 4.577041417360305786e-02 -3.628046484664082527e-03 -1.561864018440246582e-01 2.880306243896484375e-01 -2.792590260505676270e-01 3.432181179523468018e-01 1.145271882414817810e-01 -9.208085015416145325e-03 -2.166810035705566406e-01 -8.210194110870361328e-02 6.427186541259288788e-03 -3.228168785572052002e-01 2.426675334572792053e-02 -6.671741604804992676e-02 -1.609812080860137939e-01 -1.921140551567077637e-01 -7.600119709968566895e-02 -2.990107536315917969e-01 3.242564499378204346e-01 -1.760848052799701691e-02 1.225529760122299194e-01 1.219091489911079407e-01 -1.650848835706710815e-01 6.456582248210906982e-02 2.877737879753112793e-01 -9.202264994382858276e-02 -1.941897720098495483e-01 1.129974871873855591e-01
-7.852245867252349854e-02 -7.098942250013351440e-02 6.740579754114151001e-02 -7.808537036180496216e-02 1.017825379967689514e-01 2.171304635703563690e-02 -5.001010894775390625e-01 1.977465003728866577e-01 1.663570255041122437e-01 2.385347932577133179e-01 1.389728300273418427e-02 -4.355103150010108948e-02 1.568257957696914673e-01 -1.151817664504051208e-01 -1.151077970862388611e-01 1.314433068037033081e-01 3.401735126972198486e-01 3.185347616672515869e-01 -2.006791159510612488e-02 -7.334231585264205933e-02 1.215268597006797791e-01 8.339644223451614380e-02 1.739832907915115356e-01 -1.950006037950515747e-01 2.033514231443405151e-01 1.255554556846618652e-01 -1.745365001261234283e-02 -1.716869771480560303e-01 1.773167848587036133e-01 -1.056506410241127014e-01 1.669482886791229248e-01 2.295885086059570312e-01
6.385366618633270264e-02 1.604701858013868332e-03 2.237211316823959351e-01 1.131399124860763550e-01 -2.866186499595642090e-01 -3.744647204875946045e-01 -6.908871978521347046e-02 -4.857068415731191635e-03 -1.211087331175804138e-01 2.662599384784698486e-01 3.778726235032081604e-02 2.039567753672599792e-02 7.511040195822715759e-03 4.994653165340423584e-02 -2.742947340011596680e-01 1.107767820358276367e-01 8.758279681205749512e-02 2.286249771714210510e-02 -1.557760685682296753e-01 -2.018148005008697510e-01 -1.317886710166931152e-01 -8.503916673362255096e-03 3.482978940010070801e-01 -3.073557913303375244e-01 1.302813589572906494e-01 4.829837754368782043e-02 3.833751752972602844e-02 2.399876015260815620e-03 1.660355329513549805e-01 -2.379544377326965332e-01 -3.324891626834869385e-01 8.063829690217971802e-02
4.262283742427825928e-01 -1.197084784507751465e-01 1.676772162318229675e-02 7.537917047739028931e-02 -2.599581778049468994e-01 -4.854078590869903564e-02 -8.709967136383056641e-02 6.940271705389022827e-02 -6.680539250373840332e-02 3.986887335777282715e-01 -1.077431514859199524e-01 2.704905271530151367e-01 -5.085473507642745972e-02 1.387258023023605347e-01 1.210451722145080566e-01 -5.933203175663948059e-02 9.392691403627395630e-02 1.565500348806381226e-01 -1.100471168756484985e-01 9.890430420637130737e-02 -1.442984789609909058e-01 -9.735461324453353882e-02 8.086920529603958130e-02 -1.692540943622589111e-01 6.422557681798934937e-02 -2.200312539935112000e-02 1.019233390688896179e-01 3.820177912712097168e-02 3.097529709339141846e-01 1.871725469827651978e-01 -3.826219439506530762e-01 1.138418614864349365e-01
9.359925752505660057e-04 6.427138298749923706e-02 4.332467019557952881e-01 1.111974045634269714e-01 -1.871090680360794067e-01 2.344509819522500038e-03 -5.965663865208625793e-02 2.840379625558853149e-02 -5.701813474297523499e-02 -8.145867846906185150e-03 3.730260133743286133e-01 1.017970219254493713e-01 5.943010002374649048e-02 9.410355985164642334e-02 -1.756854206323623657e-01 1.393637359142303467e-01 1.315366476774215698e-01 -1.241980679333209991e-02 -1.355223804712295532e-01 -1.404793411493301392e-01 7.024664431810379028e-02 -3.633216023445129395e-01 1.932828575372695923e-01 -3.316760659217834473e-01 1.517390310764312744e-01 2.244667708873748779e-02 3.709193691611289978e-02 1.111306026577949524e-01 3.075426518917083740e-01 1.053950041532516479e-01 -2.080880403518676758e-01 -1.216932088136672974e-01
3.327709138393402100e-01 3.793812915682792664e-02 3.981012478470802307e-02 -9.554269909858703613e-02 2.060420364141464233e-01 -1.611425280570983887e-01 -9.357178211212158203e-02 -1.261954456567764282e-01 6.917536258697509766e-02 1.340458244085311890e-01 5.127204209566116333e-02 -7.300234586000442505e-02 7.299794256687164307e-02 -7.421457767486572266e-02 2.773855030536651611e-01 9.121887385845184326e-02 3.840401470661163330e-01 -2.704628859646618366e-04 -4.597456380724906921e-02 6.018030643463134766e-02 -1.895851343870162964e-01 -3.951103687286376953e-01 -2.976447902619838715e-02 -2.020833492279052734e-01 -1.572683304548263550e-01 1.469988822937011719e-01 -3.229346126317977905e-02 1.183012127876281738e-01 2.890557050704956055e-01 -1.769712865352630615e-01 -2.408082783222198486e-01 1.896227747201919556e-01
1.594798862934112549e-01 1.263179909437894821e-02 -6.813652813434600830e-02 -4.988206084817647934e-03 -1.072927117347717285e-01 -1.238558292388916016e-01 -4.171866923570632935e-02 3.672783374786376953e-01 5.663185566663742065e-02 3.921404182910919189e-01 -3.740102797746658325e-02 -8.465189486742019653e-02 1.571240723133087158e-01 1.607445329427719116e-01 -1.825286261737346649e-02 1.540567576885223389e-01 3.045866489410400391e-01 2.412931919097900391e-01 -9.455697238445281982e-02 -3.961948156356811523e-01 -8.856227248907089233e-02 -1.718591302633285522e-01 -4.558814689517021179e-02 -2.007087022066116333e-01 -5.940022319555282593e-02 -2.027872577309608459e-02 -5.546066537499427795e-02 2.130909413099288940e-01 1.085532978177070618e-01 2.014745771884918213e-01 -9.197149425745010376e-02 -2.370826303958892822e-01
3.350756764411926270e-01 3.458194201812148094e-03 -5.536817386746406555e-02 -4.000984504818916321e-02 1.309630181640386581e-02 1.046680435538291931e-01 5.016698688268661499e-02 -1.346256732940673828e-01 2.594751417636871338e-01 4.537759125232696533e-01 -4.265229105949401855e-01 7.296613603830337524e-02 1.033549755811691284e-02 -1.307286918163299561e-01 -1.253234446048736572e-01 2.073375433683395386e-01 1.079530566930770874e-01 3.381376340985298157e-02 -8.209491521120071411e-02 3.837103769183158875e-02 1.040205284953117371e-01 -1.599919795989990234e-01 2.660648226737976074e-01 -3.101518154144287109e-01 -8.841057121753692627e-02 2.061314880847930908e-01 2.670966088771820068e-02 1.017901487648487091e-02 1.557409018278121948e-01 4.761630296707153320e-02 2.749617770314216614e-02 1.099415272474288940e-01
2.964785508811473846e-02 8.413165807723999023e-03 1.839875280857086182e-01 -6.899042427539825439e-02 1.114314645528793335e-01 1.139046475291252136e-01 1.350005418062210083e-01 -1.682346910238265991e-01 3.001624941825866699e-01 2.004236131906509399e-01 3.412915766239166260e-02 -1.393875777721405029e-01 2.406438812613487244e-02 -6.877025216817855835e-02 1.225584298372268677e-01 3.995531424880027771e-02 4.049955904483795166e-01 4.863411188125610352e-01 -2.581427618861198425e-02 -1.650281399488449097e-01 -2.875503711402416229e-02 -2.993404269218444824e-01 2.612663432955741882e-02 -2.035901546478271484e-01 -1.307285875082015991e-01 2.126511484384536743e-01 -8.586578816175460815e-02 2.628597319126129150e-01 1.238141506910324097e-01 -2.164640463888645172e-02 6.593459285795688629e-03 -1.000581122934818268e-02
1.179546564817428589e-01 2.454676106572151184e-02 -6.473407894372940063e-02 1.140688732266426086e-01 -1.983143836259841919e-01 -2.126585990190505981e-01 -3.198010027408599854e-01 -1.171048507094383240e-01 4.602206870913505554e-02 3.078739345073699951e-01 3.971823304891586304e-02 -2.646960318088531494e-01 1.068952083587646484e-01 -5.536615476012229919e-02 5.682978779077529907e-02 1.958422958850860596e-01 4.391933679580688477e-01 -1.474786847829818726e-01 1.240073516964912415e-01 -2.295663505792617798e-01 -5.621187761425971985e-02 -2.068980485200881958e-01 2.498928606510162354e-01 -3.053642623126506805e-02 -6.278474628925323486e-02 -1.899558007717132568e-01 9.810251742601394653e-02 6.632822751998901367e-02 1.086196526885032654e-01 -2.912155687808990479e-01 -6.042825523763895035e-03 -1.915599592030048370e-02
1.366054862737655640e-01 -3.922710195183753967e-02 2.316494286060333252e-01 7.938826456665992737e-03 -1.763967424631118774e-01 -1.279122531414031982e-01 -1.690073609352111816e-01 -1.025864779949188232e-01 -1.244609579443931580e-01 -2.485094405710697174e-02 1.058481931686401367e-01 5.547291412949562073e-02 -2.788269147276878357e-02 2.384409606456756592e-01 -1.492168456315994263e-01 1.743671894073486328e-01 3.531118631362915039e-01 -2.194971311837434769e-04 1.973810791969299316e-02 -3.668865561485290527e-01 -2.382529675960540771e-01 -5.846597999334335327e-02 -7.786946836858987808e-03 -3.216297626495361328e-01 -1.628229469060897827e-01 1.305260062217712402e-01 -1.686525642871856689e-01 -8.308878540992736816e-02 3.612031340599060059e-01 1.377795934677124023e-01 -1.352967619895935059e-01 -1.696942001581192017e-01
3.261919319629669189e-02 -2.857566475868225098e-01 2.893284857273101807e-01 -2.694411873817443848e-01 7.213751226663589478e-02 6.352104991674423218e-02 -4.992118477821350098e-01 2.883688509464263916e-01 -2.571061253547668457e-02 -2.984292246401309967e-02 1.556911021471023560e-01 1.298341304063796997e-01 4.880022257566452026e-02 1.680277884006500244e-01 -2.174197584390640259e-01 1.139590591192245483e-01 3.050942718982696533e-01 1.366694271564483643e-01 -2.071628160774707794e-02 -7.189305126667022705e-02 -5.978214368224143982e-02 -2.068162709474563599e-01 -9.282395988702774048e-02 -1.390358358621597290e-01 -3.993647173047065735e-02 1.333669722080230713e-01 5.872680991888046265e-02 -1.406386196613311768e-01 2.168777734041213989e-01 4.398451372981071472e-02 4.320069029927253723e-02 2.722381241619586945e-02
2.721995413303375244e-01 9.276276826858520508e-02 7.661287486553192139e-02 -2.721701748669147491e-02 1.633496433496475220e-01 1.817500442266464233e-01 -2.509526014328002930e-01 -8.510950952768325806e-02 2.271583229303359985e-01 2.072901278734207153e-01 -8.918827772140502930e-02 6.690394878387451172e-02 7.841235399246215820e-02 -3.287361189723014832e-02 1.122160702943801880e-01 8.995339274406433105e-02 2.617579996585845947e-01 7.490501552820205688e-02 -1.209814473986625671e-01 1.109300255775451660e-01 8.450680226087570190e-02 -3.139705657958984375e-01 1.776893138885498047e-01 -2.097548842430114746e-01 -1.302711963653564453e-01 -2.523753419518470764e-02 -1.767545565962791443e-02 -6.765779852867126465e-02 2.353049516677856445e-01 -1.849687844514846802e-01 -2.713759541511535645e-01 4.216127395629882812e-01
1.407192051410675049e-01 -1.582463085651397705e-01 1.569334715604782104e-01 -3.150431066751480103e-02 -1.940737366676330566e-01 1.812152564525604248e-01 -2.490766905248165131e-02 6.615286320447921753e-02 -4.600792750716209412e-02 2.123425900936126709e-01 -3.261097148060798645e-02 -1.990781128406524658e-01 -2.149893939495086670e-01 -2.890473306179046631e-01 2.522363886237144470e-02 2.614799439907073975e-01 2.783118188381195068e-01 -1.710179150104522705e-01 -2.429437190294265747e-01 -4.203373789787292480e-01 -7.380107790231704712e-02 -1.027221456170082092e-01 -5.789960175752639771e-02 -2.794817388057708740e-01 -8.833905681967735291e-03 -1.633824855089187622e-01 3.640119358897209167e-02 2.396676093339920044e-01 1.001895889639854431e-01 1.387981921434402466e-01 -4.286646842956542969e-02 -1.039627715945243835e-01
8.153551071882247925e-02 -1.212220266461372375e-01 2.042342424392700195e-01 3.314527496695518494e-02 -7.057520747184753418e-02 1.562289446592330933e-01 -2.782582342624664307e-01 1.751694828271865845e-01 -5.014891549944877625e-02 3.006089329719543457e-01 1.129713356494903564e-01 -1.042011231184005737e-01 2.288029193878173828e-01 -1.430730335414409637e-02 1.631646752357482910e-01 2.083922773599624634e-01 2.259833067655563354e-01 2.482764124870300293e-01 3.178748115897178650e-02 -8.562763221561908722e-03 6.803619116544723511e-02 -2.856410853564739227e-02 3.440603613853454590e-01 2.252401262521743774e-01 1.968033611774444580e-01 -7.402224093675613403e-02 1.931066624820232391e-02 1.057681739330291748e-01 3.761742711067199707e-01 2.214147597551345825e-01 4.737726598978042603e-02 1.494800001382827759e-01
1.355860978364944458e-01 -2.322320491075515747e-01 6.676482409238815308e-02 3.099199570715427399e-02 -1.627703756093978882e-01 -3.698762059211730957e-01 -1.459183692932128906e-01 -7.318392395973205566e-02 -1.665485650300979614e-01 3.910324871540069580e-01 1.460800226777791977e-02 -9.959303587675094604e-02 1.047910656780004501e-02 9.958621859550476074e-02 -1.034724190831184387e-01 2.701859474182128906e-01 -4.908577352762222290e-02 5.037209391593933105e-02 -5.575511232018470764e-02 1.321935951709747314e-01 -9.019512683153152466e-02 -8.209825307130813599e-02 2.199682444334030151e-01 -1.050450354814529419e-01 -1.582953631877899170e-01 1.403644979000091553e-01 -2.957232594490051270e-01 -8.058129251003265381e-02 4.209551215171813965e-01 -2.471589483320713043e-02 -1.529750376939773560e-01 8.976630866527557373e-02
2.011403292417526245e-01 2.466415017843246460e-01 1.856673359870910645e-01 7.463343441486358643e-02 -1.106293648481369019e-01 2.396927177906036377e-01 -6.788548547774553299e-03 -1.386201083660125732e-01 8.648380637168884277e-02 3.130314946174621582e-01 7.184106856584548950e-02 -7.709880173206329346e-02 -7.085770368576049805e-02 2.929558455944061279e-01 7.229249924421310425e-02 2.615584433078765869e-01 2.377905100584030151e-01 5.005765706300735474e-02 -5.859796702861785889e-02 6.419376470148563385e-03 -4.734726250171661377e-02 -2.601394057273864746e-01 8.232164196670055389e-03 -3.592712581157684326e-01 3.591136634349822998e-02 -7.468894124031066895e-02 -2.405258119106292725e-01 1.623844653367996216e-01 1.850314289331436157e-01 1.688397526741027832e-01 -2.697086632251739502e-01 -2.235908806324005127e-02
6.872253119945526123e-02 -5.674219503998756409e-02 2.758182883262634277e-01 -1.769081801176071167e-01 -2.689942531287670135e-02 -4.207065328955650330e-02 -2.649945914745330811e-01 -1.628399081528186798e-02 1.706266254186630249e-01 2.252347320318222046e-01 -2.752910852432250977e-01 -9.540158510208129883e-02 -1.369501650333404541e-01 -1.033686175942420959e-01 -3.042849153280258179e-02 -7.446667551994323730e-02 4.634720683097839355e-01 3.715564906597137451e-01 -1.575343459844589233e-01 -2.311073541641235352e-01 4.466925933957099915e-02 9.542243927717208862e-02 -1.657139807939529419e-01 -1.395720988512039185e-01 -1.674932539463043213e-01 -7.223802059888839722e-02 -1.078922450542449951e-01 1.007870510220527649e-01 2.018914520740509033e-01 1.082225665450096130e-01 -9.593228995800018311e-02 7.200866192579269409e-02
2.440910637378692627e-01 -2.631239891052246094e-01 1.182849556207656860e-01 -9.811030328273773193e-02 -1.045631840825080872e-01 1.821556389331817627e-01 -1.359830051660537720e-01 -6.590180844068527222e-02 -1.468779593706130981e-01 5.210955142974853516e-01 -2.497829031199216843e-03 1.232433915138244629e-01 -1.093477606773376465e-01 7.276195287704467773e-02 5.544483289122581482e-02 -1.328090131282806396e-01 1.875651925802230835e-01 1.473643183708190918e-01 1.046314835548400879e-01 -1.050584018230438232e-01 -7.472444325685501099e-02 -1.149219945073127747e-01 5.508225038647651672e-02 -1.044053286314010620e-01 1.125599145889282227e-01 4.050323069095611572e-01 8.985206368379294872e-04 6.020582467317581177e-02 3.175174593925476074e-01 -1.761360913515090942e-01 -2.758574672043323517e-02 9.895206987857818604e-02
6.326226890087127686e-02 5.437831580638885498e-02 -4.576569795608520508e-02 1.436865329742431641e-01 2.412489652633666992e-01 -1.169568821787834167e-01 -3.510215878486633301e-01 6.950416415929794312e-02 5.868806503713130951e-03 2.846694290637969971e-01 -2.251526713371276855e-01 -1.514893919229507446e-01 -6.359928287565708160e-03 -2.185977697372436523e-01 8.612562716007232666e-02 2.365135215222835541e-02 2.496970593929290771e-01 3.190264105796813965e-02 8.248677849769592285e-02 9.419561177492141724e-02 -1.049753427505493164e-01 -1.514866948127746582e-01 2.559678256511688232e-01 -4.709820747375488281e-01 1.534474790096282959e-01 1.594946980476379395e-01 2.023983933031558990e-02 7.439843565225601196e-02 6.849829852581024170e-02 -3.083800673484802246e-01 5.299204960465431213e-03 -6.895329803228378296e-02
-1.104510799050331116e-01 -1.470883041620254517e-01 -1.034021656960248947e-02 1.396898180246353149e-01 -4.277264699339866638e-03 -3.245146945118904114e-03 -2.431160509586334229e-01 1.194911301136016846e-01 2.726306617259979248e-01 2.326355129480361938e-01 1.789141297340393066e-01 7.547610998153686523e-02 -2.554088532924652100e-01 -2.767290472984313965e-01 -5.367583781480789185e-02 1.656686216592788696e-01 1.188989952206611633e-01 1.677072048187255859e-01 -2.489111013710498810e-02 -3.870815932750701904e-01 8.153403550386428833e-02 -5.248743295669555664e-02 3.464873731136322021e-01 6.510396301746368408e-02 6.555038969963788986e-03 9.032884240150451660e-02 9.109106659889221191e-02 1.615347899496555328e-02 3.716612160205841064e-01 -7.048761472105979919e-03 1.727159768342971802e-01 1.538080126047134399e-01
2.502622306346893311e-01 -1.874446570873260498e-01 5.936889350414276123e-02 -6.116954982280731201e-02 1.114788129925727844e-01 2.043199390172958374e-01 -2.726321853697299957e-02 4.160603135824203491e-02 1.101084500551223755e-01 2.124721407890319824e-01 -5.597991868853569031e-02 -2.249205261468887329e-01 -1.161645874381065369e-01 -7.198814302682876587e-02 2.401272803544998169e-01 2.848931849002838135e-01 1.576643586158752441e-01 2.843883931636810303e-01 6.010552123188972473e-02 -1.424327343702316284e-01 2.780773118138313293e-02 1.568828150629997253e-02 5.830066278576850891e-02 -3.876898288726806641e-01 -1.227543130517005920e-01 2.460219897329807281e-02 -2.095010429620742798e-01 1.055123135447502136e-01 3.827170729637145996e-01 -7.242578268051147461e-02 2.448808699846267700e-01 -5.556366592645645142e-02
4.576912522315979004e-02 -2.365790307521820068e-01 8.225835114717483521e-02 6.072335317730903625e-02 -8.080031722784042358e-02 -1.095862984657287598e-01 -4.337378442287445068e-01 1.628913432359695435e-01 -1.497531980276107788e-01 3.591517359018325806e-02 5.489836260676383972e-02 -2.410689592361450195e-01 4.437750671058893204e-03 2.093063145875930786e-01 2.040994018316268921e-01 2.873961031436920166e-01 2.070420682430267334e-01 3.565663397312164307e-01 -1.451385915279388428e-01 -6.252140551805496216e-02 -4.088496416807174683e-02 -2.411193847656250000e-01 9.925268590450286865e-02 -2.347759716212749481e-02 7.642120122909545898e-02 -7.869881391525268555e-02 -2.122716009616851807e-01 4.951139912009239197e-02 1.248373910784721375e-01 -1.837045252323150635e-01 -1.997860819101333618e-01 1.771237403154373169e-01
6.697969883680343628e-02 -2.254590243101119995e-01 1.807433515787124634e-01 -9.216289967298507690e-02 -2.657719254493713379e-01 -5.275630578398704529e-02 -2.918726801872253418e-01 7.479427009820938110e-02 1.727265864610671997e-01 1.117082908749580383e-01 1.225533783435821533e-01 -1.341003477573394775e-01 7.266832888126373291e-02 -4.702353850007057190e-03 2.280234396457672119e-01 1.427350640296936035e-01 3.373787924647331238e-02 3.795658051967620850e-01 -6.469915807247161865e-02 -2.751690447330474854e-01 -1.302058715373277664e-02 -4.671715199947357178e-01 1.150721386075019836e-01 -5.457249283790588379e-02 8.930400758981704712e-02 -7.300084829330444336e-02 -1.098317503929138184e-01 1.066727414727210999e-01 1.544421017169952393e-01 -1.226205527782440186e-01 -1.855057924985885620e-01 1.285841912031173706e-01
4.771899431943893433e-03 1.992710232734680176e-01 4.545500129461288452e-02 3.657188266515731812e-03 -2.032279372215270996e-01 9.511050581932067871e-02 -9.505790472030639648e-02 3.947336226701736450e-02 -1.209509596228599548e-01 2.317058295011520386e-01 -2.010654509067535400e-01 -2.004348188638687134e-01 4.661951586604118347e-02 -1.972060948610305786e-01 -3.902987390756607056e-02 1.764935702085494995e-01 2.600638661533594131e-03 1.258729696273803711e-01 1.318426579236984253e-01 -3.766720890998840332e-01 -1.519937068223953247e-01 -2.864398360252380371e-01 1.329756379127502441e-01 -4.096872732043266296e-02 -5.102074742317199707e-01 1.322402358055114746e-01 -1.200248077511787415e-01 1.982355713844299316e-01 1.140510737895965576e-01 3.073529805988073349e-03 1.289395242929458618e-01 -1.175628453493118286e-01
1.165489386767148972e-02 -8.947668597102165222e-03 2.174869328737258911e-01 -1.616109609603881836e-01 -1.289700865745544434e-01 -1.170600727200508118e-01 -2.841624319553375244e-01 -1.701051555573940277e-02 -1.319795846939086914e-02 2.526521980762481689e-01 1.749781370162963867e-01 4.712878260761499405e-03 8.149941265583038330e-02 1.452973484992980957e-01 2.611306845210492611e-04 1.020046770572662354e-01 2.309076040983200073e-01 3.708151578903198242e-01 2.484659552574157715e-01 -2.418465018272399902e-01 -1.885600239038467407e-01 -2.386654764413833618e-01 -1.333910506218671799e-02 -1.575444191694259644e-01 -8.671414107084274292e-02 7.244981825351715088e-02 8.948457986116409302e-02 -1.685865074396133423e-01 4.115528762340545654e-01 1.576503664255142212e-01 8.533414453268051147e-02 -5.399876087903976440e-02
6.584876775741577148e-02 3.481948748230934143e-02 -4.499889537692070007e-02 -7.244915515184402466e-02 1.487214267253875732e-01 1.675073504447937012e-01 -1.596299558877944946e-01 3.339435532689094543e-02 -8.504934608936309814e-02 4.344682767987251282e-02 -1.427851468324661255e-01 -8.134519308805465698e-02 1.137728616595268250e-01 -2.491894066333770752e-01 -2.708759307861328125e-01 4.507429301738739014e-01 6.704267114400863647e-02 1.110135298222303391e-02 -1.361746788024902344e-01 4.231232032179832458e-02 5.967597663402557373e-02 -4.221859946846961975e-02 1.976955980062484741e-01 -3.379168808460235596e-01 -2.259899526834487915e-01 1.113067194819450378e-01 1.339856088161468506e-01 3.297479748725891113e-01 2.335799783468246460e-01 -1.134226843714714050e-01 2.152595520019531250e-01 1.876738816499710083e-01
2.317246748134493828e-03 -2.932463400065898895e-02 3.140832185745239258e-01 -1.234278455376625061e-01 -1.326615661382675171e-01 -1.448066681623458862e-01 -9.959189593791961670e-02 -3.253245651721954346e-01 -9.214366972446441650e-02 1.738471537828445435e-01 -1.058017462491989136e-01 -9.540657699108123779e-02 -1.587450057268142700e-01 -1.412805020809173584e-01 -3.414855599403381348e-01 1.047216430306434631e-01 9.284292906522750854e-02 3.371850252151489258e-01 -2.503948807716369629e-01 -7.146959751844406128e-02 -2.246245592832565308e-01 -1.872801035642623901e-01 1.517393905669450760e-02 -1.541656255722045898e-01 -1.303434371948242188e-01 -1.835807040333747864e-02 1.969440281391143799e-02 4.139580205082893372e-02 2.781440019607543945e-01 -2.799215912818908691e-01 1.561490744352340698e-01 -1.839696778915822506e-03
2.496150583028793335e-01 -4.113734140992164612e-02 5.561937019228935242e-02 1.155857294797897339e-01 -1.614221632480621338e-01 -1.062757447361946106e-01 -9.853933751583099365e-02 -3.543898463249206543e-02 3.114552795886993408e-02 -1.910741440951824188e-02 -7.031510025262832642e-02 -1.470418870449066162e-01 1.456572562456130981e-01 6.238801777362823486e-02 -2.337857931852340698e-01 -1.060670334845781326e-02 2.660996615886688232e-01 3.024246692657470703e-01 -1.639801561832427979e-01 -1.081160455942153931e-01 1.071327924728393555e-02 -7.954981178045272827e-02 1.705966331064701080e-02 -2.324143648147583008e-01 -4.307531714439392090e-01 6.822594255208969116e-02 -2.196770012378692627e-01 3.546223044395446777e-01 1.713794767856597900e-01 2.915405631065368652e-01 2.555966377258300781e-02 -1.503821462392807007e-01
-1.169995218515396118e-02 -1.177872642874717712e-01 -1.028956770896911621e-01 -2.020144611597061157e-01 -1.915010064840316772e-02 9.860641509294509888e-02 2.828893717378377914e-03 -5.287035927176475525e-02 -3.018949031829833984e-01 2.155614346265792847e-01 4.105484113097190857e-02 -4.411238059401512146e-02 -1.500062942504882812e-01 -2.343058139085769653e-01 1.261321902275085449e-01 2.367798388004302979e-01 4.242642819881439209e-01 3.159401118755340576e-01 -7.686160504817962646e-02 -3.094334006309509277e-01 2.898960560560226440e-02 1.094395369291305542e-01 2.597667872905731201e-01 -2.458206862211227417e-01 -7.986967265605926514e-02 5.875001661479473114e-03 -2.495473623275756836e-01 6.128177046775817871e-02 1.474353820085525513e-01 1.003346517682075500e-01 2.706258324906229973e-03 -6.805469095706939697e-02
1.863076090812683105e-01 2.120735943317413330e-01 2.952524423599243164e-01 7.897282391786575317e-02 -8.547598868608474731e-02 1.085350662469863892e-01 -3.183430135250091553e-01 1.821312755346298218e-01 8.000610768795013428e-02 3.637100458145141602e-01 -7.236370444297790527e-02 6.170501187443733215e-02 1.148086506873369217e-02 -1.647984236478805542e-02 -7.570647448301315308e-02 1.859127134084701538e-01 -1.262103617191314697e-01 1.714258044958114624e-01 -2.574993073940277100e-01 -1.682113260030746460e-01 -2.134132534265518188e-01 -8.860594779253005981e-02 2.909498214721679688e-01 1.219557970762252808e-01 1.916942596435546875e-01 -1.247722879052162170e-01 1.870190538465976715e-02 9.673879295587539673e-02 2.425791174173355103e-01 -1.338123232126235962e-01 2.044103890657424927e-01 -1.071456968784332275e-01
-7.134658098220825195e-02 -5.355044081807136536e-02 9.750875085592269897e-02 1.640434712171554565e-01 -2.427316606044769287e-01 -1.309558451175689697e-01 -1.491818130016326904e-01 1.919390261173248291e-01 2.227334082126617432e-01 4.103286564350128174e-01 1.785009540617465973e-02 -1.003278717398643494e-01 6.339394301176071167e-02 1.428857594728469849e-01 -6.380796432495117188e-02 2.971383929252624512e-02 4.128141999244689941e-01 1.787455379962921143e-01 -7.801838219165802002e-02 -2.959042787551879883e-01 2.166265547275543213e-01 3.296419978141784668e-02 2.742559909820556641e-01 -6.789893656969070435e-02 2.043524682521820068e-01 -3.939748182892799377e-02 2.500954642891883850e-02 -1.763806492090225220e-02 2.913911342620849609e-01 5.044256895780563354e-02 -8.456640690565109253e-02 -9.808568283915519714e-04
-4.019688442349433899e-02 2.866208553314208984e-02 6.573505699634552002e-02 5.518810078501701355e-02 -1.514901667833328247e-01 1.058913469314575195e-01 -1.843671202659606934e-01 -3.340870887041091919e-02 -2.092352062463760376e-01 2.978843748569488525e-01 5.906236171722412109e-02 -6.802355870604515076e-03 6.709851324558258057e-02 -3.494037315249443054e-02 -2.022695243358612061e-01 -7.114189863204956055e-02 2.422216981649398804e-01 1.802157014608383179e-01 -6.618120521306991577e-02 -1.506341248750686646e-01 1.676236279308795929e-02 -5.567826032638549805e-01 1.829102039337158203e-01 -7.191938161849975586e-02 2.444821894168853760e-01 -2.130111493170261383e-02 -1.366993635892868042e-01 3.742031753063201904e-01 -4.152837768197059631e-02 -5.891688913106918335e-02 -9.591513127088546753e-02 1.808554530143737793e-01
7.603618502616882324e-02 1.587966829538345337e-01 9.643907658755779266e-03 -1.743593066930770874e-01 -2.069031894207000732e-01 3.305038064718246460e-02 -2.001904398202896118e-01 -1.763412058353424072e-01 -5.128936842083930969e-02 1.909074187278747559e-01 -2.044250816106796265e-02 -1.398192793130874634e-01 -2.821373939514160156e-01 -2.740022838115692139e-01 -2.981198132038116455e-01 4.248476624488830566e-01 1.249036565423011780e-01 8.684574067592620850e-02 1.727196574211120605e-01 -9.294176846742630005e-02 1.736081242561340332e-01 -1.140531748533248901e-01 1.327536106109619141e-01 -2.679637670516967773e-01 -1.751234680414199829e-01 3.347781253978610039e-03 -1.253401637077331543e-01 2.143601030111312866e-01 1.689100414514541626e-01 2.465120330452919006e-02 -1.074312999844551086e-01 1.145946457982063293e-01
3.322251439094543457e-01 1.167901009321212769e-01 -3.871825337409973145e-02 -7.841410487890243530e-02 -5.595372989773750305e-02 -1.751966029405593872e-01 -1.600867807865142822e-01 -1.093189865350723267e-01 1.845808625221252441e-01 3.843179047107696533e-01 -1.546950936317443848e-01 -6.072634458541870117e-02 -2.233686745166778564e-01 -4.336375743150711060e-02 2.159878313541412354e-01 -9.630750119686126709e-02 2.891238629817962646e-01 2.465138137340545654e-01 -1.458036899566650391e-01 -1.732154339551925659e-01 -2.463698387145996094e-01 3.322927653789520264e-02 -1.335213184356689453e-01 -8.315303921699523926e-02 -9.673015028238296509e-02 -2.838226780295372009e-02 -9.445019811391830444e-02 -2.241150103509426117e-02 3.854490816593170166e-01 -5.195174738764762878e-02 -1.630853414535522461e-01 1.504400558769702911e-02
1.786497533321380615e-01 -1.069803722202777863e-02 -2.728267610073089600e-01 -9.171396493911743164e-02 7.687827944755554199e-02 -1.086465176194906235e-02 -2.825706601142883301e-01 -2.956413626670837402e-01 1.173758804798126221e-01 2.648844718933105469e-01 -2.114992588758468628e-01 6.537837535142898560e-02 -1.897957175970077515e-01 -1.735736131668090820e-01 -2.534109652042388916e-01 1.523585021495819092e-01 1.667792648077011108e-01 1.185683533549308777e-01 -8.361517637968063354e-02 4.099683091044425964e-02 3.823508322238922119e-02 -1.968681961297988892e-01 2.787777185440063477e-01 -8.676770329475402832e-02 -2.947311289608478546e-02 1.896892338991165161e-01 -9.174953401088714600e-02 1.524476110935211182e-01 2.206099927425384521e-01 3.291649222373962402e-01 -1.288951188325881958e-01 -8.465310931205749512e-02
1.549971550703048706e-01 -2.197802364826202393e-01 2.056469619274139404e-01 4.268537275493144989e-03 -1.747483164072036743e-01 -2.508401870727539062e-01 -5.253972113132476807e-02 -1.570006906986236572e-01 -1.334305554628372192e-01 4.790502488613128662e-01 7.534946501255035400e-02 -9.912922233343124390e-02 -1.865765154361724854e-01 4.833489656448364258e-02 -5.564004927873611450e-02 1.606491357088088989e-01 -1.426129788160324097e-01 1.868140846490859985e-01 -8.740970492362976074e-02 2.177637368440628052e-01 -3.171107172966003418e-02 -7.248216867446899414e-02 3.107593655586242676e-01 -3.599184155464172363e-01 -7.042121887207031250e-02 1.543033868074417114e-02 -1.524444222450256348e-01 5.940049141645431519e-02 2.379651665687561035e-01 -3.205021470785140991e-02 4.733170196413993835e-02 3.342378512024879456e-02
-2.974604964256286621e-01 -7.746332883834838867e-02 9.304676949977874756e-02 5.385347083210945129e-02 -1.078985035419464111e-01 -2.646771967411041260e-01 -1.009277701377868652e-01 1.609627157449722290e-01 -1.347002983093261719e-01 3.254692256450653076e-01 -1.092188507318496704e-01 -1.278085112571716309e-01 5.422755330801010132e-02 2.583607845008373260e-02 -1.068305969238281250e-01 1.361814886331558228e-01 1.549381017684936523e-01 2.638837397098541260e-01 -2.258186787366867065e-01 -1.972997486591339111e-01 2.081536650657653809e-01 -1.282528191804885864e-01 2.924048304557800293e-01 -2.751181721687316895e-01 -2.205548807978630066e-02 -1.872465461492538452e-01 2.281000912189483643e-01 1.057664211839437485e-02 1.116131469607353210e-01 1.252912133932113647e-01 -2.490414977073669434e-01 -8.869892358779907227e-02
2.255656570196151733e-01 -2.001081556081771851e-01 -2.843305170536041260e-01 -7.214232534170150757e-02 7.040684670209884644e-02 1.221937090158462524e-01 -1.567360907793045044e-01 4.702082648873329163e-02 1.745958440005779266e-02 4.190042316913604736e-01 -2.498865425586700439e-01 -1.299116667360067368e-02 8.052166551351547241e-02 -2.073399573564529419e-01 -2.913503348827362061e-01 1.724752634763717651e-01 -2.744734054431319237e-03 -2.142745302990078926e-03 -1.478968113660812378e-01 2.819697000086307526e-02 -4.370590299367904663e-02 -4.006938636302947998e-01 1.170390769839286804e-01 -2.236234098672866821e-01 1.222248300909996033e-01 1.275652647018432617e-01 3.815331682562828064e-02 -3.803223744034767151e-02 1.625830084085464478e-01 2.234439551830291748e-01 1.034258753061294556e-01 -6.125240027904510498e-02
-3.212387487292289734e-02 1.959873549640178680e-02 3.085419833660125732e-01 -6.526546180248260498e-02 1.231644023209810257e-02 -2.900166250765323639e-02 -1.622960567474365234e-01 3.441274762153625488e-01 2.801910042762756348e-01 2.422105222940444946e-01 7.411897182464599609e-02 4.118435550481081009e-03 -1.423726826906204224e-01 -9.073363244533538818e-02 -8.954950422048568726e-02 -3.844439983367919922e-02 1.464560627937316895e-01 1.581798046827316284e-01 -2.741038799285888672e-01 3.110901638865470886e-02 3.660742193460464478e-02 -3.222795948386192322e-02 1.481638252735137939e-01 -2.285917550325393677e-01 2.376720905303955078e-01 -3.705029189586639404e-02 -2.291778326034545898e-01 4.607208669185638428e-01 9.835521876811981201e-02 1.215177923440933228e-01 -1.395773291587829590e-01 8.343270421028137207e-02
1.340378224849700928e-01 2.379838675260543823e-01 -1.014994084835052490e-01 -8.147928863763809204e-02 3.372751548886299133e-02 1.213829144835472107e-01 -1.546338796615600586e-01 -1.372726410627365112e-01 1.952481865882873535e-01 3.953844606876373291e-01 -4.986024275422096252e-02 2.511144243180751801e-02 -2.103442698717117310e-01 2.062502801418304443e-01 -4.068756103515625000e-02 -5.683919042348861694e-02 2.224694192409515381e-01 -4.519181698560714722e-02 -7.586867082864046097e-03 -6.144652608782052994e-03 -8.618516474962234497e-02 -5.117818117141723633e-01 2.164558768272399902e-01 -2.058125734329223633e-01 -5.961225181818008423e-02 -4.246464371681213379e-02 5.730514973402023315e-02 -1.683438755571842194e-02 1.940232217311859131e-01 -3.214544951915740967e-01 4.148057661950588226e-03 -2.196359820663928986e-02
2.913416028022766113e-01 1.889327913522720337e-01 -1.398280560970306396e-01 -6.446981430053710938e-02 3.491715714335441589e-02 1.834549568593502045e-02 -3.450397253036499023e-01 2.784478478133678436e-02 2.531847357749938965e-01 3.706988394260406494e-01 -6.399384140968322754e-02 -2.131712585687637329e-01 6.235580891370773315e-03 -2.088045179843902588e-01 8.391167968511581421e-02 -2.325987368822097778e-01 2.152667790651321411e-01 1.124053671956062317e-01 7.850693166255950928e-02 2.225919067859649658e-02 1.232729479670524597e-02 -2.315981090068817139e-01 2.086532413959503174e-01 -3.630487918853759766e-01 1.429089158773422241e-01 -5.535979941487312317e-02 8.214106410741806030e-02 -2.496189624071121216e-02 1.732965111732482910e-01 8.306761085987091064e-02 -1.236689090728759766e-01 2.542521059513092041e-02
-1.052696481347084045e-01 -1.162924692034721375e-01 1.780916452407836914e-01 -6.418314576148986816e-02 -1.102836877107620239e-01 6.139103323221206665e-03 -2.499641925096511841e-01 -1.202655397355556488e-02 1.239035371690988541e-02 2.860556840896606445e-01 5.157226324081420898e-02 1.848182678222656250e-01 3.229094445705413818e-01 -2.653701007366180420e-01 2.250156551599502563e-01 4.901959747076034546e-02 1.019601672887802124e-01 3.400372564792633057e-01 9.385134093463420868e-03 -2.661850750446319580e-01 -1.216927096247673035e-01 -3.247826695442199707e-01 1.107615306973457336e-01 -3.065861165523529053e-01 -1.423907130956649780e-01 1.469750106334686279e-01 6.791674345731735229e-02 1.409430801868438721e-02 7.483424246311187744e-02 -6.216972321271896362e-02 -1.810080111026763916e-01 7.595244795083999634e-02
1.290248781442642212e-01 -1.435806155204772949e-01 -1.270561069250106812e-01 1.927994340658187866e-01 1.454503387212753296e-01 1.476094126701354980e-01 -3.136159181594848633e-01 2.214763872325420380e-02 -3.525432571768760681e-02 2.551847994327545166e-01 -2.872943878173828125e-02 -1.599825769662857056e-01 -1.093670949339866638e-01 -7.609239965677261353e-02 1.227208226919174194e-01 -8.867438137531280518e-02 3.261763751506805420e-01 -1.718481034040451050e-01 -5.459721013903617859e-02 6.528577953577041626e-02 -1.912313550710678101e-01 -1.454145014286041260e-01 1.588656902313232422e-01 -3.337580263614654541e-01 -7.783702015876770020e-02 3.984214961528778076e-01 7.180386036634445190e-02 -1.218871697783470154e-01 1.340136975049972534e-01 1.156456992030143738e-01 2.320261485874652863e-02 2.828072905540466309e-01
-2.289991229772567749e-01 -2.472727447748184204e-01 4.331300035119056702e-02 6.415947526693344116e-02 -1.577579975128173828e-02 -6.991481408476829529e-03 -2.580879032611846924e-01 3.083410561084747314e-01 1.782248169183731079e-01 1.686572134494781494e-01 -1.692653149366378784e-01 -4.181685447692871094e-01 2.211195789277553558e-02 1.784349381923675537e-01 1.561010722070932388e-02 -1.626085303723812103e-02 1.216079294681549072e-01 -3.696687147021293640e-02 -6.479094177484512329e-02 7.709145545959472656e-03 -1.272981017827987671e-01 -4.204998612403869629e-01 1.679396256804466248e-02 -1.212169900536537170e-01 3.231935948133468628e-02 4.311003163456916809e-02 -2.043830044567584991e-02 1.468938440084457397e-01 3.918808996677398682e-01 -6.440591812133789062e-02 8.983264863491058350e-02 5.273111537098884583e-02
1.807548254728317261e-01 -4.944681003689765930e-02 -3.002742230892181396e-01 -1.446775794029235840e-01 -1.145229265093803406e-01 5.927742272615432739e-02 -7.645507901906967163e-02 7.740652561187744141e-02 2.253551334142684937e-01 2.861094176769256592e-01 -3.444922566413879395e-01 1.595643758773803711e-01 -4.564223065972328186e-02 -2.260788679122924805e-01 -1.013037785887718201e-01 1.475631743669509888e-01 2.272553294897079468e-01 7.818070054054260254e-02 -8.124335855245590210e-02 -1.382001787424087524e-01 -1.939251087605953217e-02 -2.966385185718536377e-01 1.959010958671569824e-01 -7.869243621826171875e-02 1.448604911565780640e-01 1.666628569364547729e-01 1.079603657126426697e-01 9.888079762458801270e-02 3.604780137538909912e-01 1.927781254053115845e-01 8.978119492530822754e-02 -3.935695067048072815e-02
1.862761229276657104e-01 -1.485529392957687378e-01 2.083766907453536987e-01 1.325680464506149292e-01 -1.728562414646148682e-01 -3.263861536979675293e-01 -2.056669741868972778e-01 -8.591909706592559814e-02 -1.389971971511840820e-01 5.118153691291809082e-01 1.525631248950958252e-01 7.647167146205902100e-02 1.001567319035530090e-01 -1.107473149895668030e-01 -1.489019840955734253e-01 1.449018120765686035e-01 -3.037489205598831177e-02 1.704116314649581909e-01 1.784212887287139893e-02 8.031813800334930420e-02 -1.506314519792795181e-02 -2.523894906044006348e-01 1.794782280921936035e-01 -2.434146404266357422e-01 -1.072771325707435608e-01 -9.322406351566314697e-02 -7.396916300058364868e-02 8.535383641719818115e-02 8.656726032495498657e-02 -2.297665625810623169e-01 1.841937750577926636e-01 -3.153032436966896057e-02
-4.509197920560836792e-02 -1.486992537975311279e-01 1.467856168746948242e-01 -1.075160056352615356e-01 -8.645010739564895630e-02 -8.652668446302413940e-02 -1.732215732336044312e-01 1.567548513412475586e-01 -5.266908928751945496e-02 5.928253754973411560e-03 -8.587332814931869507e-02 -1.512125283479690552e-01 -7.382477819919586182e-02 3.923377692699432373e-01 -1.058328896760940552e-01 2.313065826892852783e-01 3.379590213298797607e-01 -1.632057689130306244e-02 -4.987138509750366211e-02 -2.981414645910263062e-02 1.416222900152206421e-01 -3.660802543163299561e-01 3.728599846363067627e-01 -1.692981123924255371e-01 2.115799039602279663e-01 7.196898758411407471e-02 1.618953794240951538e-01 8.202496916055679321e-02 2.317443341016769409e-01 2.872736006975173950e-02 -1.438802182674407959e-01 -1.354529112577438354e-01
8.904614299535751343e-02 2.339896112680435181e-01 -1.730728298425674438e-01 -2.292833030223846436e-01 -2.232774943113327026e-01 -1.430660486221313477e-01 -1.078641563653945923e-01 2.767026126384735107e-01 -3.784343972802162170e-02 2.602788209915161133e-01 2.610585466027259827e-02 1.052236091345548630e-02 6.880038417875766754e-03 1.342518329620361328e-01 5.850674211978912354e-02 2.199777811765670776e-01 2.494502216577529907e-01 2.631442248821258545e-01 -1.202370524406433105e-01 -3.965570330619812012e-01 1.924792677164077759e-02 -1.728201508522033691e-01 4.074713587760925293e-02 -2.896974384784698486e-01 6.252779066562652588e-02 -9.465722739696502686e-02 5.088609084486961365e-02 2.396888136863708496e-01 1.900281012058258057e-01 9.610273689031600952e-02 -4.746568202972412109e-02 -1.300191283226013184e-01
-8.440830558538436890e-02 -1.085215955972671509e-01 4.950815811753273010e-02 1.251601278781890869e-01 4.523010924458503723e-02 1.209413930773735046e-01 -1.222023591399192810e-01 1.813776940107345581e-01 1.168644353747367859e-01 2.176882326602935791e-01 6.141205132007598877e-02 -4.547743871808052063e-02 -1.527003496885299683e-01 -7.587625831365585327e-02 1.401231996715068817e-02 1.782748997211456299e-01 2.784746587276458740e-01 1.372708356939256191e-03 -3.204578459262847900e-01 -5.166285634040832520e-01 -8.861183375120162964e-02 -1.004815176129341125e-01 2.711627483367919922e-01 7.055917289108037949e-03 -8.247306197881698608e-02 -3.082529269158840179e-02 1.248297840356826782e-01 -3.239522129297256470e-02 3.290818631649017334e-01 2.540466189384460449e-01 1.849939227104187012e-01 -2.056966535747051239e-02
-2.669308148324489594e-02 5.494716018438339233e-02 1.935353726148605347e-01 2.980390489101409912e-01 -1.619056463241577148e-01 2.715471088886260986e-01 -2.004528492689132690e-01 -2.610497735440731049e-02 -2.045874595642089844e-01 4.724013805389404297e-01 5.626779049634933472e-02 -1.019792109727859497e-01 -1.291047483682632446e-01 1.176796332001686096e-01 1.474751979112625122e-01 4.735458642244338989e-02 1.028228923678398132e-01 1.956033408641815186e-01 -7.774452120065689087e-02 -3.500808775424957275e-02 -1.424001604318618774e-01 -3.463011085987091064e-01 2.503824532032012939e-01 2.982109785079956055e-02 -5.661232769489288330e-02 3.161901608109474182e-02 -3.510665893554687500e-02 2.543467879295349121e-01 5.865946412086486816e-03 1.249977275729179382e-01 -1.385466605424880981e-01 1.766599416732788086e-01
1.842671930789947510e-01 -4.937954992055892944e-02 -2.023707330226898193e-01 -1.014228835701942444e-01 4.725034907460212708e-02 -6.057772040367126465e-02 1.215250715613365173e-01 3.600782454013824463e-01 -7.551535218954086304e-02 1.775301992893218994e-01 -3.309840708971023560e-02 -6.332687288522720337e-02 1.455789208412170410e-01 -9.514310210943222046e-02 -1.200787425041198730e-01 3.325120806694030762e-01 3.039376139640808105e-01 -7.589798420667648315e-02 1.171629428863525391e-01 -1.149657666683197021e-01 -1.795818358659744263e-01 -3.291832804679870605e-01 2.784388959407806396e-01 -2.007346451282501221e-01 -1.716993004083633423e-01 2.696743905544281006e-01 -2.017405033111572266e-01 1.107891649007797241e-01 4.921843484044075012e-02 3.244076669216156006e-02 1.385603249073028564e-01 5.582876875996589661e-02
-9.503687173128128052e-02 -1.682479232549667358e-01 3.242764249444007874e-02 9.019856154918670654e-02 2.318991348147392273e-02 9.904637187719345093e-02 -1.478604525327682495e-01 2.834496796131134033e-01 8.901836723089218140e-02 2.244068831205368042e-01 -4.291987419128417969e-02 1.592645049095153809e-02 -1.356344968080520630e-01 -5.296442657709121704e-02 -1.194020211696624756e-01 1.707635074853897095e-01 1.005754843354225159e-01 2.625068426132202148e-01 -2.363314479589462280e-01 -4.185307621955871582e-01 1.034638285636901855e-01 -1.650389134883880615e-01 3.471049666404724121e-01 -1.120450645685195923e-01 -1.547388136386871338e-01 -3.515450656414031982e-01 1.087956223636865616e-02 -1.678072512149810791e-01 2.161970585584640503e-01 -9.735131263732910156e-02 -1.618096046149730682e-02 -5.109820142388343811e-02
-1.048429589718580246e-02 -5.471144802868366241e-03 3.346333205699920654e-01 -7.203323394060134888e-02 5.894050002098083496e-02 -2.509861439466476440e-02 -2.967006564140319824e-01 2.710310518741607666e-01 -4.848779737949371338e-02 9.679710119962692261e-02 -1.671033799648284912e-01 -1.079190447926521301e-01 1.776057109236717224e-02 -7.583327591419219971e-02 -3.282171189785003662e-01 2.309899777173995972e-02 1.666751056909561157e-01 1.769668906927108765e-01 -1.427080482244491577e-01 -1.419622898101806641e-01 -6.306524574756622314e-02 -1.399820595979690552e-01 1.179764047265052795e-03 -4.946437850594520569e-02 1.837906800210475922e-02 1.297554671764373779e-01 8.830443769693374634e-02 1.673799157142639160e-01 3.401502668857574463e-01 -1.732420921325683594e-01 2.239906191825866699e-01 4.206779897212982178e-01
2.601173520088195801e-01 1.811139285564422607e-02 1.696423590183258057e-01 2.209130570918205194e-06 -1.183279305696487427e-01 3.416854143142700195e-02 1.540917009115219116e-01 5.544609203934669495e-02 -1.515275686979293823e-01 2.890880703926086426e-01 -9.762709587812423706e-02 -1.742875277996063232e-01 -2.330701798200607300e-02 -2.262822538614273071e-01 -5.368831008672714233e-02 1.906267404556274414e-01 4.003135859966278076e-01 -2.048592269420623779e-01 -3.944994807243347168e-01 -3.550125956535339355e-01 -6.805726885795593262e-02 -1.511289775371551514e-01 4.051613062620162964e-02 -1.623594909906387329e-01 1.736953388899564743e-03 -1.382899284362792969e-01 -7.594433426856994629e-02 1.163912713527679443e-01 4.559109732508659363e-02 1.785104125738143921e-01 -7.935170084238052368e-02 7.614838331937789917e-02
-1.784694045782089233e-01 -2.065940797328948975e-01 7.474841177463531494e-02 -3.078655302524566650e-01 -1.648884452879428864e-02 2.084708064794540405e-01 -2.950817644596099854e-01 2.483478188514709473e-02 2.067390531301498413e-01 8.919942378997802734e-02 -9.010133892297744751e-02 -3.227926790714263916e-01 1.626988053321838379e-01 3.978307917714118958e-02 -4.248686879873275757e-02 2.367088198661804199e-02 6.377017498016357422e-02 1.231779232621192932e-01 -3.764937520027160645e-01 -1.235969886183738708e-01 -1.583557128906250000e-01 1.665134914219379425e-02 2.821222245693206787e-01 -1.912782639265060425e-01 -1.587229818105697632e-01 -7.843079976737499237e-03 -1.672655493021011353e-01 1.948450654745101929e-01 -1.330374833196401596e-02 -1.933194100856781006e-01 -2.311334460973739624e-01 -1.676149293780326843e-02
-1.999937146902084351e-01 -9.191075712442398071e-02 2.016460001468658447e-01 -3.444683924317359924e-02 -6.479800492525100708e-02 1.066360399127006531e-01 -1.733772754669189453e-01 -2.568647637963294983e-02 1.825995557010173798e-02 1.818007975816726685e-01 4.880797863006591797e-02 8.091057091951370239e-02 2.392693907022476196e-01 -1.929453015327453613e-01 1.738589555025100708e-01 -3.313468769192695618e-02 8.808778971433639526e-02 1.689625978469848633e-01 -1.630207002162933350e-01 -2.226702868938446045e-01 -1.519555002450942993e-01 -3.680523633956909180e-01 1.601921468973159790e-01 -3.350345492362976074e-01 -2.904519736766815186e-01 1.789425164461135864e-01 -1.947748064994812012e-01 -4.185156896710395813e-02 1.447528749704360962e-01 -1.093583032488822937e-01 -2.186325788497924805e-01 2.226856052875518799e-01
1.682122796773910522e-01 8.823506534099578857e-02 2.286754697561264038e-01 2.158420830965042114e-01 -2.583744525909423828e-01 -3.120600059628486633e-02 -1.610462069511413574e-01 -1.430611014366149902e-01 2.084844708442687988e-01 8.271086215972900391e-02 -3.872116655111312866e-02 -1.414296180009841919e-01 2.442508377134799957e-02 -1.701541095972061157e-01 9.088419377803802490e-02 2.006253302097320557e-01 4.815527200698852539e-01 -4.795330390334129333e-02 4.327823966741561890e-02 4.013916850090026855e-02 -6.126171350479125977e-02 -2.005072683095932007e-01 -7.735641673207283020e-03 -3.540208041667938232e-01 -6.825558096170425415e-02 -2.669109590351581573e-02 -3.439235389232635498e-01 -9.303510189056396484e-02 2.248977124691009521e-01 6.255048513412475586e-02 -1.864060387015342712e-02 8.285290747880935669e-02
7.298285514116287231e-02 -1.630460657179355621e-02 -1.162094622850418091e-01 -6.846395879983901978e-02 -1.744843423366546631e-01 1.136319711804389954e-01 -5.485948547720909119e-02 -1.710395142436027527e-02 -1.114884484559297562e-02 2.026855200529098511e-01 9.105107933282852173e-02 3.782853856682777405e-02 1.888766437768936157e-01 -7.764088362455368042e-02 6.941799074411392212e-03 -1.051522716879844666e-01 2.681278288364410400e-01 3.290252387523651123e-01 -2.632847130298614502e-01 6.725155748426914215e-03 -1.684905290603637695e-01 -4.596219658851623535e-01 3.265310525894165039e-01 -2.637838013470172882e-02 2.100658863782882690e-01 1.062411889433860779e-01 -3.641119897365570068e-01 1.099314615130424500e-01 1.279081106185913086e-01 9.080561809241771698e-03 -9.212925285100936890e-02 6.587807089090347290e-02
1.110718175768852234e-01 -8.690980821847915649e-02 3.162027895450592041e-01 2.137001231312751770e-02 -1.197642683982849121e-01 -1.225611045956611633e-01 -4.741927236318588257e-02 -6.534538115374743938e-04 -2.291929572820663452e-01 4.869120121002197266e-01 1.680575311183929443e-01 -6.261110305786132812e-02 -6.533655524253845215e-02 5.887920036911964417e-03 -8.818436414003372192e-02 1.173923537135124207e-02 1.830901801586151123e-01 6.323911994695663452e-02 -1.112551838159561157e-01 -4.329515621066093445e-02 8.244896680116653442e-02 -5.894139409065246582e-02 4.018261432647705078e-01 -1.024725139141082764e-01 2.235645949840545654e-01 2.789970636367797852e-01 3.295878320932388306e-02 1.341905146837234497e-01 3.676619753241539001e-02 -2.429571002721786499e-01 -1.519298106431961060e-01 2.228777557611465454e-01
1.340166330337524414e-01 -5.303337052464485168e-02 3.620863426476716995e-03 -9.455787390470504761e-02 -1.388656347990036011e-01 1.738223582506179810e-01 -1.915179425850510597e-03 4.133548587560653687e-02 -1.230613440275192261e-01 3.053829371929168701e-01 8.583658933639526367e-02 6.384827941656112671e-02 5.777065642178058624e-03 -5.059911683201789856e-02 -5.490040034055709839e-02 -5.306715145707130432e-02 2.028314769268035889e-01 -1.161098629236221313e-01 -1.485377550125122070e-01 -4.472564756870269775e-01 1.685426384210586548e-02 -2.269637584686279297e-02 5.116738677024841309e-01 -1.222449317574501038e-01 3.683373704552650452e-02 2.082569599151611328e-01 2.867268919944763184e-01 5.794429406523704529e-02 1.847554445266723633e-01 1.790109127759933472e-01 1.023506298661231995e-01 1.719354093074798584e-01
8.838803321123123169e-02 -3.243500888347625732e-01 3.987402468919754028e-02 -2.362292110919952393e-01 1.345921009778976440e-01 4.523353185504674911e-03 -2.489636242389678955e-01 -3.518484905362129211e-02 3.039831817150115967e-01 6.813762336969375610e-02 1.985227689146995544e-03 -1.983954161405563354e-01 1.890944540500640869e-01 -4.752305150032043457e-02 2.201792001724243164e-01 -2.041951566934585571e-02 1.829526126384735107e-01 -9.035186842083930969e-03 -3.253147006034851074e-01 -1.610574126243591309e-01 -1.680407971143722534e-01 -7.487183064222335815e-02 3.980927467346191406e-01 -1.730841398239135742e-01 -3.853078931570053101e-02 1.310758590698242188e-01 -2.377769649028778076e-01 7.219782471656799316e-02 7.532072067260742188e-02 -1.583487540483474731e-01 8.492595516145229340e-03 1.614692658185958862e-01
-5.850820988416671753e-02 -2.212625741958618164e-01 6.833059340715408325e-02 4.919734224677085876e-02 -3.383927792310714722e-02 -1.436118930578231812e-01 1.603351719677448273e-02 1.677626967430114746e-01 8.554168045520782471e-02 2.841051220893859863e-01 1.024800091981887817e-01 -1.331126838922500610e-01 9.837152063846588135e-02 4.654470831155776978e-02 -1.803270657546818256e-03 3.527100384235382080e-01 1.990250498056411743e-01 2.900216877460479736e-01 -2.291227877140045166e-02 -2.383831590414047241e-01 7.248758524656295776e-02 -1.234119981527328491e-01 2.842930257320404053e-01 -2.832907736301422119e-01 -1.838053613901138306e-01 -2.065030038356781006e-01 2.034389376640319824e-01 -5.982353165745735168e-02 1.641233861446380615e-01 -1.709661930799484253e-01 -2.777732908725738525e-01 -1.431780308485031128e-01
2.118940204381942749e-01 -2.323014438152313232e-01 -1.385663151741027832e-01 4.135213196277618408e-01 7.065580785274505615e-02 -1.424120068550109863e-01 -3.842709362506866455e-01 -1.272708084434270859e-02 -3.651035949587821960e-02 2.519728541374206543e-01 -9.826588630676269531e-02 7.569841295480728149e-02 -1.184517368674278259e-01 -1.050430070608854294e-02 -4.287938773632049561e-02 -2.658056095242500305e-02 2.465434670448303223e-01 -7.943001575767993927e-03 -1.064342912286520004e-02 -1.302393525838851929e-01 -1.746376901865005493e-01 -2.604916691780090332e-01 1.400389820337295532e-01 -2.794222831726074219e-01 -1.024982985109090805e-02 9.899396449327468872e-02 -1.745862215757369995e-01 -1.328618638217449188e-02 1.456843614578247070e-01 8.860522508621215820e-02 1.734422519803047180e-02 3.115109205245971680e-01
5.204412713646888733e-02 -7.347583025693893433e-02 1.285412758588790894e-01 -6.490203738212585449e-02 1.527421269565820694e-02 2.514908015727996826e-01 -8.124259859323501587e-02 5.361375864595174789e-03 -7.656976580619812012e-02 1.117936074733734131e-01 -1.042180359363555908e-01 -1.422488689422607422e-01 -6.477839499711990356e-02 -2.519336640834808350e-01 9.599321335554122925e-02 3.663901090621948242e-01 2.023427486419677734e-01 2.932805716991424561e-01 6.424880772829055786e-02 -2.887483239173889160e-01 -9.412626922130584717e-02 -3.048824965953826904e-01 7.268152385950088501e-02 -9.073694795370101929e-02 -1.599514335393905640e-01 -2.016967982053756714e-01 -2.600164413452148438e-01 2.142470479011535645e-01 2.916230559349060059e-01 1.726775318384170532e-01 1.251887232065200806e-01 1.920557953417301178e-02
7.166466861963272095e-02 -7.492738962173461914e-02 -1.808454394340515137e-01 -1.098767966032028198e-01 8.273787796497344971e-02 3.698240593075752258e-02 -3.831150233745574951e-01 -1.960746496915817261e-01 8.913513273000717163e-02 3.561115562915802002e-01 -3.086905181407928467e-01 -1.981167495250701904e-02 -1.599652171134948730e-01 -2.257404476404190063e-01 -3.577777445316314697e-01 2.174984961748123169e-01 9.881531447172164917e-02 2.275667153298854828e-02 1.310898512601852417e-01 -1.293682008981704712e-01 7.845633476972579956e-02 -2.047018855810165405e-01 1.852429956197738647e-01 -2.349843829870223999e-01 4.660635069012641907e-02 3.408870846033096313e-02 -2.015294507145881653e-02 -9.465054608881473541e-03 1.491323113441467285e-01 2.241549044847488403e-01 -2.669472992420196533e-02 -9.956456720829010010e-02
4.481315612792968750e-02 4.220813140273094177e-02 -2.161754816770553589e-01 4.030022025108337402e-02 -2.978787720203399658e-01 4.603476822376251221e-02 -1.356314122676849365e-01 -1.813374459743499756e-01 -2.218690961599349976e-01 2.413160502910614014e-01 -2.948142960667610168e-02 -1.516715586185455322e-01 1.372047215700149536e-01 -1.300347447395324707e-01 -1.427437067031860352e-01 -1.380323022603988647e-01 1.173557937145233154e-01 3.451234102249145508e-01 -2.352725416421890259e-01 -7.652803510427474976e-02 -1.457405276596546173e-02 -3.958045542240142822e-01 2.047610580921173096e-01 -2.829688191413879395e-01 1.774619966745376587e-01 3.395225852727890015e-02 -1.041840538382530212e-01 2.078182399272918701e-01 9.205743670463562012e-02 -1.101136859506368637e-02 4.915688559412956238e-02 1.690085381269454956e-01
3.617158830165863037e-01 -9.211359918117523193e-02 3.147349655628204346e-01 2.817592397332191467e-02 -2.864899933338165283e-01 2.503264881670475006e-02 -1.247363686561584473e-01 -7.445584237575531006e-02 2.313869744539260864e-01 2.391794323921203613e-01 -1.308687627315521240e-01 1.275534089654684067e-02 5.574407428503036499e-02 -5.617267265915870667e-02 -6.127218529582023621e-02 -2.038957923650741577e-01 4.088217318058013916e-01 1.682806015014648438e-01 1.095320880413055420e-01 -2.823251485824584961e-01 -7.685974240303039551e-02 6.292365491390228271e-02 8.323913067579269409e-02 -1.294732242822647095e-01 -1.455838084220886230e-01 1.851454675197601318e-01 -9.347949922084808350e-02 1.416798084974288940e-01 2.252779155969619751e-01 -1.372550278902053833e-01 -4.787489399313926697e-02 -2.255796641111373901e-02
-1.055579865351319313e-03 8.757213130593299866e-03 -1.283354312181472778e-01 -7.929419726133346558e-02 1.188102960586547852e-01 3.577175550162792206e-03 -3.458664417266845703e-01 -4.032480418682098389e-01 4.894935712218284607e-02 3.111746311187744141e-01 -2.266350090503692627e-01 -1.961510628461837769e-02 -2.020378261804580688e-01 -1.094472855329513550e-01 -3.747479915618896484e-01 1.873692870140075684e-01 3.433625400066375732e-01 5.206342041492462158e-02 -1.579314768314361572e-01 8.913277648389339447e-03 -7.608875632286071777e-02 -1.945719420909881592e-01 1.141811683773994446e-01 -1.150664091110229492e-01 1.144765410572290421e-02 1.333951652050018311e-01 2.785964868962764740e-02 5.092756077647209167e-02 7.593174278736114502e-02 1.190190166234970093e-01 -1.345975697040557861e-01 -1.630637645721435547e-01
2.816861867904663086e-01 4.414528608322143555e-02 8.682516217231750488e-02 4.454063996672630310e-02 6.279036402702331543e-02 3.880689293146133423e-02 -4.023800045251846313e-02 1.556020081043243408e-01 -2.699003815650939941e-01 2.520654499530792236e-01 -2.432497739791870117e-01 -1.193536147475242615e-01 -2.512094676494598389e-01 4.775754362344741821e-02 4.338173195719718933e-03 -5.391399934887886047e-02 4.296857118606567383e-01 4.596827924251556396e-02 -1.210279688239097595e-01 -5.231898650527000427e-02 -1.672653853893280029e-01 -2.567477822303771973e-01 3.003396838903427124e-02 -1.989290565252304077e-01 -3.010211288928985596e-01 1.098476466722786427e-03 -2.110096812248229980e-01 2.818386815488338470e-02 1.101992428302764893e-01 1.190674602985382080e-01 -1.455697417259216309e-01 2.790068089962005615e-01
2.182175368070602417e-01 4.735304042696952820e-02 7.417496293783187866e-02 3.607980906963348389e-01 2.131225019693374634e-01 -6.022977828979492188e-02 -3.397570848464965820e-01 1.140228006988763809e-02 -4.264986142516136169e-02 2.297309488058090210e-01 1.211283206939697266e-01 -1.176528781652450562e-01 -1.942534297704696655e-01 6.003785878419876099e-02 -3.384780883789062500e-02 2.348403073847293854e-02 2.268973439931869507e-01 1.449299156665802002e-01 -1.316268742084503174e-01 -2.649165987968444824e-01 -2.952909171581268311e-01 -2.328624576330184937e-01 1.138521656394004822e-01 -2.027443349361419678e-01 6.928093731403350830e-02 -8.592024445533752441e-03 -2.024454474449157715e-01 6.505689024925231934e-02 1.229631677269935608e-01 1.046999618411064148e-01 -1.523659229278564453e-01 2.623581588268280029e-01
-1.704975217580795288e-01 -2.732041478157043457e-01 1.393648236989974976e-02 -5.501031130552291870e-02 -1.607071161270141602e-01 -1.244298368692398071e-01 -3.095379471778869629e-01 1.193535476922988892e-01 -3.869429230690002441e-02 2.999458014965057373e-01 -1.829043030738830566e-02 6.068311631679534912e-02 -1.747040152549743652e-01 2.669186592102050781e-01 -1.310016661882400513e-01 1.448276191949844360e-01 -1.231988370418548584e-01 3.030192852020263672e-01 -9.822556376457214355e-02 -1.099844351410865784e-01 7.006347179412841797e-02 -2.740840613842010498e-01 3.208608627319335938e-01 2.664354071021080017e-02 -1.521278079599142075e-02 -2.372973263263702393e-01 -2.306082844734191895e-02 2.504836320877075195e-01 1.542226970195770264e-01 5.903957784175872803e-02 -2.122283279895782471e-01 -4.187392443418502808e-02
2.197992056608200073e-01 -1.036234796047210693e-01 7.120045274496078491e-02 3.211970031261444092e-01 7.840042561292648315e-02 2.843092083930969238e-01 -2.498368322849273682e-01 5.194336548447608948e-02 -8.194111287593841553e-02 2.185181826353073120e-01 -1.676883101463317871e-01 -5.164202302694320679e-02 -2.256253212690353394e-01 2.637751586735248566e-02 4.291541501879692078e-02 -2.345428057014942169e-02 1.637672036886215210e-01 -5.059530586004257202e-02 -4.968691617250442505e-02 2.416731230914592743e-02 -2.509680986404418945e-01 -3.250297605991363525e-01 3.580465018749237061e-01 -1.104026511311531067e-01 1.025045737624168396e-01 5.768229067325592041e-02 -8.040338009595870972e-02 1.141268461942672729e-01 1.951149404048919678e-01 1.697934418916702271e-01 -1.668077558279037476e-01 2.680987417697906494e-01
7.964183390140533447e-02 2.065428160130977631e-02 6.002278067171573639e-03 -2.392793595790863037e-01 -1.088963588699698448e-03 2.665444836020469666e-02 6.837633252143859863e-02 2.738963961601257324e-01 -1.202843785285949707e-01 3.454017639160156250e-01 -8.243490755558013916e-02 -4.109886474907398224e-03 1.324977874755859375e-01 -1.021264716982841492e-01 -7.406471669673919678e-02 4.182787835597991943e-01 1.369480937719345093e-01 1.430467069149017334e-01 -1.271062493324279785e-01 -1.048517599701881409e-01 2.543589286506175995e-02 -1.481503099203109741e-01 1.425458490848541260e-01 -4.268910884857177734e-01 -1.130953803658485413e-02 -1.710254698991775513e-01 -3.435547696426510811e-03 2.774646282196044922e-01 1.329119354486465454e-01 8.189491927623748779e-02 2.735118269920349121e-01 -9.719806164503097534e-02
2.251478284597396851e-01 1.006616204977035522e-01 -1.519081741571426392e-01 -2.255203127861022949e-01 -1.312225311994552612e-01 2.324178516864776611e-01 -1.491959113627672195e-02 2.188660018146038055e-02 -4.991684108972549438e-02 5.278532207012176514e-02 1.506268233060836792e-01 -8.549529314041137695e-02 -2.427684366703033447e-01 6.475058943033218384e-02 -1.046810224652290344e-01 1.139044240117073059e-01 2.528195679187774658e-01 2.751013450324535370e-02 -1.817577183246612549e-01 -1.609306931495666504e-01 4.583913460373878479e-02 -8.128582686185836792e-02 -6.689086090773344040e-03 -2.867502868175506592e-01 1.654209569096565247e-02 -2.533911764621734619e-01 -1.126788333058357239e-01 1.018890514969825745e-01 1.889021843671798706e-01 2.661933600902557373e-01 -2.654702067375183105e-01 4.379493892192840576e-01
7.707283645868301392e-02 7.190793752670288086e-02 1.144545450806617737e-01 1.571843177080154419e-01 1.239844858646392822e-01 -1.334812939167022705e-01 -2.120530158281326294e-01 -1.694617569446563721e-01 4.000255838036537170e-03 3.968733251094818115e-01 1.059043556451797485e-01 1.462029945105314255e-02 -3.910595551133155823e-02 1.486401259899139404e-01 -1.834746748208999634e-01 -9.984324127435684204e-02 1.734486520290374756e-01 2.630291283130645752e-01 -2.585508227348327637e-01 -3.860585391521453857e-01 -3.015346229076385498e-01 -1.608960181474685669e-01 4.670794680714607239e-02 -9.308271855115890503e-02 7.054679095745086670e-02 6.064555794000625610e-02 -8.038839325308799744e-03 1.367359608411788940e-01 3.363087773323059082e-02 1.558057516813278198e-01 -3.308770358562469482e-01 5.369380488991737366e-02
3.869064524769783020e-02 -1.419789791107177734e-01 3.001976013183593750e-01 -9.194835275411605835e-02 -1.486965119838714600e-01 1.522597484290599823e-02 2.647327957674860954e-03 5.198127590119838715e-03 2.553627789020538330e-01 3.511056602001190186e-01 -6.545335054397583008e-02 -1.998409926891326904e-01 2.951645255088806152e-01 -1.824558079242706299e-01 1.520399153232574463e-01 3.270750492811203003e-02 1.966366618871688843e-01 1.968903392553329468e-01 7.064917683601379395e-02 -1.763736754655838013e-01 2.284639924764633179e-01 -3.116749525070190430e-01 1.351565271615982056e-01 -2.731308341026306152e-01 -1.923437863588333130e-01 1.187163889408111572e-01 -8.591821044683456421e-02 6.616578996181488037e-02 7.765386253595352173e-02 2.108484059572219849e-01 -6.159006617963314056e-03 -1.047907620668411255e-01
2.454682290554046631e-01 -1.661198288202285767e-01 7.657876703888177872e-03 3.172416090965270996e-01 -8.951402269303798676e-03 1.201116442680358887e-01 -1.747556924819946289e-01 1.337838172912597656e-01 -5.584357306361198425e-02 3.098027408123016357e-01 -2.133078277111053467e-01 -4.460502043366432190e-02 -1.835973113775253296e-01 -1.475558150559663773e-02 -3.118514642119407654e-02 -1.278243362903594971e-01 1.114690080285072327e-01 -7.994470745325088501e-02 5.872065201401710510e-03 9.534120559692382812e-02 -1.095015462487936020e-02 -2.725276350975036621e-01 1.633169054985046387e-01 -2.543103694915771484e-01 7.342583686113357544e-02 1.113540381193161011e-01 -2.185978144407272339e-01 1.546549499034881592e-01 2.809382975101470947e-01 6.821835041046142578e-02 -2.723256647586822510e-01 3.313106298446655273e-01
6.796918064355850220e-02 3.171367198228836060e-02 3.135411143302917480e-01 3.819157928228378296e-02 -8.802296221256256104e-02 1.421671509742736816e-01 -4.652439355850219727e-01 -1.190718784928321838e-01 7.580246031284332275e-02 2.368729114532470703e-01 -5.680702999234199524e-02 1.737150102853775024e-01 2.677130699157714844e-01 -1.792731583118438721e-01 -1.786179244518280029e-01 8.612406253814697266e-02 1.867220252752304077e-01 -2.168051712214946747e-02 2.607170306146144867e-02 -1.140113845467567444e-01 6.607076525688171387e-02 -1.222876012325286865e-01 2.900800406932830811e-01 -1.768240630626678467e-01 -3.041728027164936066e-02 -3.578119724988937378e-02 -7.784814387559890747e-02 -1.035840287804603577e-01 6.180030107498168945e-02 -2.536226511001586914e-01 -2.042303606867790222e-02 3.554238677024841309e-01
-4.509970918297767639e-02 -9.176956862211227417e-02 8.386410772800445557e-02 1.698358543217182159e-02 1.103272102773189545e-02 2.872229553759098053e-03 -1.683016270399093628e-01 1.649401783943176270e-01 2.269550114870071411e-01 3.090911507606506348e-01 1.191854029893875122e-01 2.896888367831707001e-02 -1.096076592803001404e-01 -9.755312651395797729e-02 3.054956905543804169e-02 1.842692196369171143e-01 1.443943679332733154e-01 1.070492342114448547e-01 -2.303245663642883301e-01 -5.838872790336608887e-01 -9.053493291139602661e-02 -8.642312139272689819e-03 2.291284948587417603e-01 -1.372160464525222778e-01 -8.983225375413894653e-02 -4.149797186255455017e-02 8.209187537431716919e-02 6.424444913864135742e-02 2.099386900663375854e-01 1.531886607408523560e-01 3.314909934997558594e-01 6.391216814517974854e-02
1.109207421541213989e-01 6.371482461690902710e-02 1.456808596849441528e-01 -1.745275259017944336e-01 -1.029910072684288025e-01 -2.733809873461723328e-03 -3.015448749065399170e-01 3.638558983802795410e-01 -1.166294142603874207e-01 1.931278407573699951e-01 -1.936937570571899414e-01 8.352740108966827393e-02 -7.283075153827667236e-02 1.494549065828323364e-01 -2.628494203090667725e-01 1.350305080413818359e-01 -2.256224304437637329e-01 2.772750854492187500e-01 -2.062971889972686768e-01 -5.495264008641242981e-02 -1.720275282859802246e-01 6.864915601909160614e-03 7.464338839054107666e-02 -2.521005272865295410e-01 -2.214180380105972290e-01 4.253949224948883057e-02 -1.847205311059951782e-01 1.815744042396545410e-01 1.568442881107330322e-01 -9.489519149065017700e-02 1.853700876235961914e-01 1.721456646919250488e-01
8.252385258674621582e-02 5.015355721116065979e-02 1.590791493654251099e-01 -3.271427154541015625e-01 -6.307504326105117798e-02 -8.086296170949935913e-02 -2.196612507104873657e-01 1.101775765419006348e-01 1.164641529321670532e-01 -4.854944534599781036e-03 9.285356849431991577e-03 -2.767918109893798828e-01 2.328534126281738281e-01 -6.863319128751754761e-02 1.757429987192153931e-01 -9.152414649724960327e-02 3.092052638530731201e-01 1.848317682743072510e-01 -3.198888897895812988e-01 -8.705575019121170044e-02 -2.585182487964630127e-01 -1.259126663208007812e-01 2.004238218069076538e-01 -1.203172579407691956e-01 -2.358974367380142212e-01 1.499718427658081055e-01 -1.359492540359497070e-01 1.668991148471832275e-01 5.077841132879257202e-02 2.078349441289901733e-01 -1.082493588328361511e-01 1.999480128288269043e-01
1.571984440088272095e-01 -1.676614135503768921e-01 -1.530743837356567383e-01 3.326797857880592346e-02 1.695254594087600708e-01 2.149390429258346558e-01 2.035860158503055573e-02 8.675797283649444580e-02 -3.892166912555694580e-02 1.984201520681381226e-01 1.258456259965896606e-01 1.487258262932300568e-02 -1.134125441312789917e-01 -1.196270659565925598e-01 -1.336445212364196777e-01 3.225542902946472168e-01 3.579874038696289062e-01 7.985723018646240234e-02 2.012315578758716583e-02 -1.400816291570663452e-01 -2.059869170188903809e-01 -1.402063220739364624e-01 1.358700543642044067e-01 -3.962727487087249756e-01 1.010035276412963867e-01 -1.479880213737487793e-01 -1.811746060848236084e-01 6.216964125633239746e-02 3.479732275009155273e-01 1.180990338325500488e-01 1.612389385700225830e-01 -1.085286438465118408e-01
3.076433762907981873e-02 -2.293229401111602783e-01 -6.874092668294906616e-02 -1.883590221405029297e-01 1.224426031112670898e-01 2.716572284698486328e-01 -1.311876475811004639e-01 1.108898818492889404e-01 -3.826187178492546082e-02 3.049784898757934570e-01 2.134679257869720459e-01 -8.988585323095321655e-02 9.854359179735183716e-02 -2.280284650623798370e-02 -1.580106019973754883e-01 3.448131084442138672e-01 2.712496817111968994e-01 3.878795541822910309e-03 2.380582503974437714e-02 -1.562853008508682251e-01 5.610917229205369949e-03 -1.237411946058273315e-01 -1.328720618039369583e-02 -2.790440917015075684e-01 5.336364358663558960e-02 -2.511132359504699707e-01 -2.400532066822052002e-01 2.955104410648345947e-01 2.751726210117340088e-01 3.631070628762245178e-02 6.213247403502464294e-02 -4.494580999016761780e-02
-1.067632958292961121e-01 -3.279471769928932190e-03 1.704488247632980347e-01 -1.222707331180572510e-01 1.976648531854152679e-02 -1.544090062379837036e-01 -1.608608663082122803e-01 -5.062757432460784912e-02 7.560255378484725952e-02 2.275855690240859985e-01 1.776798367500305176e-01 7.649236172437667847e-02 -5.442181974649429321e-02 -1.828896552324295044e-01 3.967129439115524292e-02 2.188310027122497559e-01 1.948858201503753662e-01 -2.423150464892387390e-02 -5.905919522047042847e-02 -6.062215566635131836e-01 -2.124835848808288574e-01 -8.288715034723281860e-02 2.151429504156112671e-01 -8.141682296991348267e-02 4.291637614369392395e-02 -8.704505860805511475e-02 6.890349835157394409e-02 2.321996837854385376e-01 1.742484271526336670e-01 3.437848761677742004e-02 2.527896761894226074e-01 1.818994879722595215e-01
2.745371758937835693e-01 -3.595170378684997559e-02 -2.222831100225448608e-01 -1.597329974174499512e-01 5.160603672266006470e-02 1.738677620887756348e-01 2.016745693981647491e-02 1.534418761730194092e-01 3.772760042920708656e-03 2.846338450908660889e-01 2.171714231371879578e-02 -1.366619765758514404e-01 5.741432309150695801e-02 -2.287024557590484619e-01 -1.896909177303314209e-01 2.839020490646362305e-01 3.360694348812103271e-01 1.601606011390686035e-01 -3.428364172577857971e-02 -1.747424453496932983e-01 -1.526816040277481079e-01 -5.904657766222953796e-02 9.449061751365661621e-02 -3.650968074798583984e-01 -6.595078855752944946e-02 -2.028336077928543091e-01 -1.855498999357223511e-01 1.930182427167892456e-01 1.926321238279342651e-01 3.801658004522323608e-02 1.295912861824035645e-01 -8.576920628547668457e-02
2.097768187522888184e-01 3.132742047309875488e-01 4.310745373368263245e-02 -3.113233447074890137e-01 -1.642619222402572632e-01 1.868739277124404907e-01 -3.696703910827636719e-02 1.495367586612701416e-01 2.381911501288414001e-02 1.329926103353500366e-01 -1.114760264754295349e-01 -2.093179523944854736e-01 1.467008981853723526e-02 -3.119818866252899170e-01 -1.804932504892349243e-01 2.424893081188201904e-01 3.196812570095062256e-01 1.802076399326324463e-02 -1.972963958978652954e-01 -4.516546055674552917e-02 7.320528849959373474e-03 -2.332990430295467377e-02 -4.731882363557815552e-02 -3.393272459506988525e-01 -1.478906571865081787e-01 7.519564032554626465e-02 6.986588705331087112e-03 5.844768881797790527e-02 2.440801858901977539e-01 2.933883294463157654e-02 -1.948130130767822266e-01 1.384675651788711548e-01
-1.705281734466552734e-01 -1.049258112907409668e-01 8.628521114587783813e-02 -8.470810949802398682e-03 -4.241033270955085754e-02 -1.686035543680191040e-01 -1.853401064872741699e-01 4.719609618186950684e-01 9.625198692083358765e-02 4.767178744077682495e-02 -5.821521952748298645e-02 -6.878868490457534790e-02 -1.392130851745605469e-01 3.324261009693145752e-01 -1.056113243103027344e-01 8.709301799535751343e-02 2.663549482822418213e-01 3.821649402379989624e-02 -1.642071306705474854e-01 9.066822007298469543e-03 -1.468426827341318130e-02 -3.594450652599334717e-01 2.346261888742446899e-01 -3.578867316246032715e-01 -1.423904597759246826e-01 7.035110145807266235e-02 -5.925129354000091553e-02 -2.411603182554244995e-02 1.762575209140777588e-01 -6.252122670412063599e-02 4.151054844260215759e-02 -1.370032578706741333e-01
9.170821309089660645e-02 2.551757395267486572e-01 -6.283354759216308594e-02 -9.184072911739349365e-02 -1.406913697719573975e-01 1.648962199687957764e-01 -1.323421746492385864e-01 2.731562852859497070e-01 1.329454332590103149e-01 2.284394651651382446e-01 -2.827994823455810547e-01 4.955413565039634705e-02 9.460031986236572266e-02 4.269440472126007080e-02 -3.670805692672729492e-01 2.245565205812454224e-01 -3.516588592901825905e-03 3.195778727531433105e-01 -3.681327775120735168e-02 -1.386660635471343994e-01 -1.997426003217697144e-01 9.834747016429901123e-02 1.211051195859909058e-01 -2.087039053440093994e-01 1.089678406715393066e-01 1.252379417419433594e-01 -1.678816825151443481e-01 1.206521242856979370e-01 1.643788665533065796e-01 1.511003007180988789e-03 -4.803361371159553528e-02 3.107954263687133789e-01
1.657028496265411377e-02 -1.652763634920120239e-01 3.173989057540893555e-02 -4.085449874401092529e-02 1.848247349262237549e-01 2.187149971723556519e-01 3.551129996776580811e-02 1.998891979455947876e-01 1.145509704947471619e-01 9.159850329160690308e-02 -9.209417551755905151e-02 3.826811164617538452e-02 1.264011859893798828e-01 5.960555002093315125e-02 -1.358612477779388428e-01 5.027816891670227051e-01 3.513914942741394043e-01 5.029182881116867065e-02 -1.011810898780822754e-01 -1.676340997219085693e-01 -2.260445803403854370e-01 -3.370214402675628662e-01 1.653801053762435913e-01 -1.093565821647644043e-01 -9.250191040337085724e-03 1.698858439922332764e-01 -3.573163226246833801e-02 3.100312948226928711e-01 -1.670506224036216736e-02 1.077483519911766052e-01 -1.526585593819618225e-02 1.322334855794906616e-01
2.729961462318897247e-02 -9.398048371076583862e-02 1.088835000991821289e-01 1.923197209835052490e-01 2.381084114313125610e-01 9.731922298669815063e-02 -2.619134485721588135e-01 1.431491822004318237e-01 -1.163463816046714783e-01 2.212331593036651611e-01 1.766960136592388153e-02 6.294560432434082031e-02 -2.584623694419860840e-01 1.326415091753005981e-01 -1.192591711878776550e-01 4.021511599421501160e-02 -6.131928041577339172e-02 1.347595602273941040e-01 -3.066670298576354980e-01 -5.422106757760047913e-02 -1.456982046365737915e-01 -4.534507989883422852e-01 2.279322594404220581e-01 -4.889292642474174500e-02 -7.646385580301284790e-02 2.318481057882308960e-01 1.075418740510940552e-01 2.932783663272857666e-01 -7.923511415719985962e-02 -1.298948228359222412e-01 -1.862381547689437866e-01 6.499344110488891602e-02
-2.049619257450103760e-01 3.516472503542900085e-02 -9.914319962263107300e-02 -1.283435989171266556e-02 -3.455103933811187744e-02 3.921693935990333557e-02 -6.181326508522033691e-02 -3.768739849328994751e-02 4.821981862187385559e-02 1.848366111516952515e-01 -7.804036885499954224e-02 7.649384438991546631e-02 1.095353439450263977e-01 -1.474296450614929199e-01 3.453954458236694336e-01 8.619620651006698608e-02 1.714636236429214478e-01 2.025942951440811157e-01 -2.728837430477142334e-01 2.761733159422874451e-02 -1.162033900618553162e-01 -4.049162566661834717e-01 1.049298569560050964e-01 -3.318863809108734131e-01 1.143290288746356964e-02 3.014000952243804932e-01 -1.611684262752532959e-01 1.087447330355644226e-01 3.737450242042541504e-01 -9.594136476516723633e-02 -8.715371042490005493e-02 1.853258535265922546e-02
2.670259587466716766e-02 2.114055007696151733e-01 6.034268066287040710e-02 -9.968779236078262329e-02 -2.125749364495277405e-02 3.598675876855850220e-02 -3.818316459655761719e-01 3.327688574790954590e-01 1.284639090299606323e-01 1.692582666873931885e-01 -2.926524356007575989e-02 7.515229284763336182e-02 -2.713521718978881836e-01 -5.347812920808792114e-02 9.183621406555175781e-02 2.489661425352096558e-01 5.680078640580177307e-02 1.143265664577484131e-01 -3.756244182586669922e-01 -1.415857374668121338e-01 -3.127915561199188232e-01 -8.460418879985809326e-02 2.488244771957397461e-01 -8.530253916978836060e-02 2.576878480613231659e-02 -1.935621164739131927e-02 8.175287395715713501e-02 -1.109373420476913452e-01 2.294996976852416992e-01 -1.408246755599975586e-01 1.777805536985397339e-01 -9.171798080205917358e-02
6.911505013704299927e-02 -1.608777195215225220e-01 -1.820624619722366333e-01 1.832325011491775513e-01 -1.426589209586381912e-02 -1.221079677343368530e-01 3.581636026501655579e-02 -7.961741834878921509e-02 7.220853120088577271e-02 1.799735724925994873e-01 6.064859032630920410e-02 -2.101991921663284302e-01 1.504955291748046875e-01 4.277091845870018005e-02 -1.009502336382865906e-01 -1.744094188325107098e-03 -8.782669901847839355e-02 3.835417926311492920e-01 -2.542526423931121826e-01 6.514126807451248169e-02 -1.351157128810882568e-01 -4.052632153034210205e-01 3.627433180809020996e-01 -1.624577045440673828e-01 -5.618890002369880676e-02 7.555030286312103271e-02 -1.175461038947105408e-01 2.705783247947692871e-01 2.753797173500061035e-01 -2.673833817243576050e-02 -4.717597737908363342e-02 1.445737183094024658e-01
2.009762227535247803e-01 -1.020708829164505005e-01 2.566628456115722656e-01 -5.978813767433166504e-02 -2.024564892053604126e-01 6.423975527286529541e-02 -1.501454114913940430e-01 -5.256028473377227783e-02 -7.428567856550216675e-02 5.499657392501831055e-01 3.526481613516807556e-02 9.122942388057708740e-02 -1.585746407508850098e-01 8.694326132535934448e-02 2.154936641454696655e-01 -6.316041946411132812e-02 1.765931695699691772e-01 7.150217890739440918e-02 4.584538936614990234e-02 -3.269566968083381653e-02 -2.229098826646804810e-01 -2.337246090173721313e-01 1.263369321823120117e-01 -1.614928841590881348e-01 5.393675342202186584e-02 1.528120487928390503e-01 3.404373535886406898e-03 -2.610440850257873535e-01 2.196379899978637695e-01 -1.136264577507972717e-01 -1.901380568742752075e-01 1.763321459293365479e-01
3.132259547710418701e-01 -6.510932743549346924e-02 4.185479283332824707e-01 -1.385330408811569214e-01 -4.175686463713645935e-02 1.206626533530652523e-03 -3.644660711288452148e-01 3.178611099720001221e-01 1.629787683486938477e-01 1.624936610460281372e-01 1.601027846336364746e-01 3.279561921954154968e-02 1.713763773441314697e-01 -5.640851706266403198e-02 1.068318784236907959e-01 -3.191045299172401428e-02 1.421725302934646606e-01 6.343138217926025391e-02 -2.467207908630371094e-01 -1.173907741904258728e-01 -7.577702403068542480e-02 -2.366431951522827148e-01 2.981295809149742126e-02 -2.456952929496765137e-01 -8.069436997175216675e-02 5.855957046151161194e-02 -1.389378607273101807e-01 -1.934839040040969849e-02 -1.013964340090751648e-01 -1.298450827598571777e-01 -1.182032749056816101e-01 2.244663536548614502e-01
-5.137219652533531189e-02 4.359538108110427856e-02 2.089103013277053833e-01 5.968870222568511963e-02 -1.402955409139394760e-02 -2.383269369602203369e-01 -3.439978957176208496e-01 -2.363390661776065826e-02 -7.743947207927703857e-02 2.924290895462036133e-01 -2.437837235629558563e-02 2.166197597980499268e-01 3.563477098941802979e-02 2.490151822566986084e-01 2.064325660467147827e-02 1.953654736280441284e-01 1.050986722111701965e-01 2.808667421340942383e-01 1.928575187921524048e-01 -1.124089509248733521e-01 -1.281354576349258423e-01 -1.711422502994537354e-01 1.147604882717132568e-01 -2.426068186759948730e-01 -1.628370583057403564e-01 2.124440222978591919e-01 -9.128021448850631714e-02 -1.794913858175277710e-01 3.710011243820190430e-01 7.338049262762069702e-02 -7.658297568559646606e-02 -1.134683191776275635e-01
1.535601466894149780e-01 -2.635864615440368652e-01 1.419484168291091919e-01 7.993319071829319000e-03 7.666745036840438843e-02 1.248008906841278076e-01 9.801438078284263611e-03 -6.537273526191711426e-02 3.750040531158447266e-01 1.290157735347747803e-01 5.687499791383743286e-02 -1.665063947439193726e-01 5.442252382636070251e-03 -2.096237391233444214e-01 1.024849712848663330e-01 1.775885969400405884e-01 1.416256725788116455e-01 4.827260673046112061e-01 -1.417589187622070312e-01 -1.140238270163536072e-01 -3.672420978546142578e-02 -1.355479955673217773e-01 -1.600582338869571686e-02 -3.433729112148284912e-01 -3.031033575534820557e-01 -5.338439252227544785e-03 6.007007509469985962e-02 3.023514151573181152e-02 8.215334266424179077e-02 -5.821717530488967896e-02 -1.144679933786392212e-01 2.072052359580993652e-01
9.102080948650836945e-03 -1.125121563673019409e-01 -9.516378864645957947e-03 5.191401392221450806e-02 -2.946197986602783203e-01 1.095702052116394043e-01 -1.348191350698471069e-01 2.060038410127162933e-02 -8.293740451335906982e-02 2.115740478038787842e-01 -1.112863123416900635e-01 8.456520736217498779e-02 2.654370367527008057e-01 -1.396351754665374756e-01 3.133668899536132812e-01 6.722658872604370117e-02 1.678726673126220703e-01 1.885831952095031738e-01 -9.784634411334991455e-02 -3.781557083129882812e-02 -1.419970244169235229e-01 -3.592976033687591553e-01 1.365088820457458496e-01 -4.120170474052429199e-01 -2.740391790866851807e-01 1.431077122688293457e-01 2.913103252649307251e-02 1.034695729613304138e-01 1.046303138136863708e-01 5.362786725163459778e-02 -8.195813000202178955e-02 2.512819468975067139e-01
-1.563797742128372192e-01 5.183851718902587891e-02 2.364337593317031860e-01 1.130498722195625305e-01 -2.500354647636413574e-01 2.724726200103759766e-01 3.052053228020668030e-02 1.521765887737274170e-01 -1.481197923421859741e-01 3.212500512599945068e-01 9.185501839965581894e-04 -3.044138550758361816e-01 -4.878132045269012451e-02 -1.967142224311828613e-01 3.235396742820739746e-02 9.949614107608795166e-02 3.087677992880344391e-02 2.411302477121353149e-01 -1.140812411904335022e-01 -1.362222582101821899e-01 -5.057095736265182495e-02 -4.401813149452209473e-01 1.325019448995590210e-01 1.946374960243701935e-02 -1.419174969196319580e-01 -1.087617874145507812e-01 4.952142015099525452e-02 5.277974531054496765e-02 3.154553174972534180e-01 -9.094206988811492920e-02 1.429385691881179810e-01 -5.616157501935958862e-02
-1.418506056070327759e-01 4.771772399544715881e-02 2.451736330986022949e-01 -1.100119128823280334e-01 -4.989468306303024292e-02 1.041837781667709351e-02 -9.269865602254867554e-02 2.617003321647644043e-01 2.547706365585327148e-01 3.852432966232299805e-01 2.065908610820770264e-01 -7.604604959487915039e-02 -2.230679541826248169e-01 -5.397748947143554688e-02 -1.032484248280525208e-01 -1.325373649597167969e-01 1.483608782291412354e-01 -4.160875827074050903e-02 -1.017115935683250427e-01 3.123099543154239655e-02 -2.450812160968780518e-01 -1.610740423202514648e-01 1.869007945060729980e-01 -1.791486144065856934e-01 -5.725822970271110535e-02 3.531122207641601562e-02 -1.227089986205101013e-01 4.893252551555633545e-01 4.557730630040168762e-02 1.144143790006637573e-01 1.171007454395294189e-01 8.382650464773178101e-02
-4.506321623921394348e-02 -5.207774043083190918e-02 -1.270544975996017456e-01 -2.318376898765563965e-01 -5.512629635632038116e-03 1.390957236289978027e-01 8.854530006647109985e-02 4.046323883812874556e-04 3.562073782086372375e-02 2.333562523126602173e-01 -2.126822769641876221e-01 1.625251583755016327e-02 1.932159624993801117e-02 -3.327943682670593262e-01 -1.263895630836486816e-01 3.343944251537322998e-01 1.675160825252532959e-01 3.165572285652160645e-01 3.204291220754384995e-03 -1.784565597772598267e-01 -4.111296534538269043e-01 -1.861246973276138306e-01 2.835897505283355713e-01 -9.469049423933029175e-02 -1.665147840976715088e-01 7.764359563589096069e-02 3.048857033718377352e-04 8.448524400591850281e-03 -7.862984389066696167e-02 2.108413875102996826e-01 -1.354472339153289795e-01 4.482791945338249207e-02
-6.744190305471420288e-02 6.696392595767974854e-02 -3.615917637944221497e-02 -7.699773460626602173e-02 -1.252106875181198120e-01 7.775472104549407959e-02 -2.302436232566833496e-01 -1.417475473135709763e-02 -2.219329625368118286e-01 2.103459686040878296e-01 -9.299278259277343750e-02 -5.696295760571956635e-03 2.598712742328643799e-01 -2.936938591301441193e-02 9.338884055614471436e-02 4.404295235872268677e-02 1.624903231859207153e-01 1.159567907452583313e-01 -3.353263735771179199e-01 3.860166668891906738e-02 -9.980031847953796387e-02 -5.992646813392639160e-01 1.484094709157943726e-01 -1.553250253200531006e-01 9.393974393606185913e-02 -8.907797746360301971e-03 -2.298108786344528198e-01 2.536205947399139404e-01 2.538610249757766724e-02 -1.698524057865142822e-01 7.551820948719978333e-03 5.434940010309219360e-02
9.571582078933715820e-02 -1.199216246604919434e-01 4.378573596477508545e-02 1.121458224952220917e-02 2.206710726022720337e-01 2.025114893913269043e-01 -2.644628882408142090e-01 7.181312143802642822e-02 -7.341686636209487915e-02 2.563654184341430664e-01 9.455017000436782837e-02 -1.632435061037540436e-02 -2.542464435100555420e-01 7.129773497581481934e-02 -8.571126312017440796e-02 -4.279982671141624451e-02 -5.222805589437484741e-02 1.093714088201522827e-01 -1.157298404723405838e-02 -2.226104885339736938e-01 -2.885799705982208252e-01 -2.563673853874206543e-01 3.937477245926856995e-02 -1.575839817523956299e-01 -3.529353439807891846e-02 1.155386120080947876e-01 2.372767329216003418e-01 1.168602257966995239e-01 2.477050274610519409e-01 1.553305834531784058e-01 -4.171202480792999268e-01 2.580631375312805176e-01
-7.080122083425521851e-02 -1.349229514598846436e-01 2.618691921234130859e-01 1.346233636140823364e-01 2.140341512858867645e-02 1.754857450723648071e-01 -1.912534534931182861e-01 -5.168940406292676926e-03 2.721937000751495361e-02 3.875770270824432373e-01 -1.619704216718673706e-01 -3.043655157089233398e-01 1.366067379713058472e-01 6.374496966600418091e-02 2.221079021692276001e-01 1.061277985572814941e-01 3.509293794631958008e-01 3.204503953456878662e-01 -1.106375604867935181e-01 -7.385837286710739136e-02 -4.514605179429054260e-02 -1.225487962365150452e-01 1.836213022470474243e-01 8.355137705802917480e-02 -1.108140870928764343e-01 -4.171876609325408936e-02 3.080908395349979401e-02 1.842616349458694458e-01 2.466332763433456421e-01 8.598116040229797363e-02 -1.729860156774520874e-01 1.439455300569534302e-01
1.660041809082031250e-01 1.414561569690704346e-01 3.581912517547607422e-01 2.017363458871841431e-01 -1.703322827816009521e-01 -1.795323342084884644e-01 -2.158082127571105957e-01 2.007446438074111938e-01 1.257258802652359009e-01 2.974929511547088623e-01 1.665063947439193726e-01 -6.180039048194885254e-02 4.561674222350120544e-02 -7.145803887397050858e-03 1.873603761196136475e-01 1.441729515790939331e-01 -1.068888530135154724e-01 2.803705930709838867e-01 1.531240064650774002e-02 1.399167180061340332e-01 -3.531241556629538536e-03 -1.643912196159362793e-01 -3.604795783758163452e-02 -2.622469365596771240e-01 -1.364066302776336670e-01 2.413630336523056030e-01 -5.542505532503128052e-02 7.199174910783767700e-02 1.339017897844314575e-01 2.853456437587738037e-01 -2.204285711050033569e-01 3.783087804913520813e-02
-4.034135863184928894e-02 -3.317452967166900635e-02 -2.224207669496536255e-01 -9.917986392974853516e-02 -5.478763580322265625e-02 1.717869937419891357e-01 -1.405532658100128174e-01 6.864053010940551758e-02 2.663284242153167725e-01 3.353818953037261963e-01 1.814466565847396851e-01 2.363973706960678101e-01 -9.675271064043045044e-02 -1.228174418210983276e-01 -7.236766815185546875e-02 -2.767523936927318573e-02 3.800351619720458984e-01 9.440913796424865723e-02 -1.460819989442825317e-01 -1.670922935009002686e-01 9.765836596488952637e-02 1.995022296905517578e-01 3.463632464408874512e-01 -3.112939596176147461e-01 -4.665902256965637207e-02 -1.800516396760940552e-01 -4.280099645256996155e-02 3.591141477227210999e-02 1.099719703197479248e-01 -2.439071685075759888e-01 8.264506235718727112e-03 1.180564984679222107e-02
1.545367985963821411e-01 -1.167710646986961365e-01 -6.883172318339347839e-03 -2.069174498319625854e-01 1.518850773572921753e-01 9.633414447307586670e-02 -2.581757726147770882e-04 4.712714254856109619e-02 -1.700704842805862427e-01 2.099674791097640991e-01 -7.181577384471893311e-02 -3.475905954837799072e-01 -3.015083074569702148e-02 -2.310971617698669434e-01 -2.052602618932723999e-01 3.486223220825195312e-01 1.899184733629226685e-01 6.941504031419754028e-02 9.781341254711151123e-02 -1.972063072025775909e-02 -1.822913289070129395e-01 -1.728157848119735718e-01 4.655515402555465698e-02 -4.593665003776550293e-01 1.066668704152107239e-01 -7.036693394184112549e-02 -1.942362487316131592e-01 4.966736584901809692e-02 2.769561707973480225e-01 4.832123219966888428e-02 -5.855135153979063034e-03 -7.319181412458419800e-02
1.110510528087615967e-01 -4.757943004369735718e-02 1.595360785722732544e-01 -2.571541070938110352e-02 -6.763648986816406250e-02 1.293413937091827393e-01 -5.193954706192016602e-01 2.103102058172225952e-01 2.267883569002151489e-01 2.334876954555511475e-01 1.133434399962425232e-01 4.131625220179557800e-02 1.292889863252639771e-01 -6.416433304548263550e-02 -1.905382960103452206e-03 2.907308042049407959e-01 -9.817992337048053741e-03 1.211344823241233826e-02 -3.093719482421875000e-01 -1.335886567831039429e-01 -1.037280708551406860e-01 -2.600226178765296936e-02 9.905367344617843628e-02 -2.011211067438125610e-01 -1.781067699193954468e-01 9.549086540937423706e-02 -3.232166171073913574e-01 -1.562400460243225098e-01 -3.016607835888862610e-02 -2.279122620820999146e-01 2.879885723814368248e-04 7.039549294859170914e-03
1.218989491462707520e-01 -7.207750529050827026e-02 1.222038343548774719e-01 -9.844528138637542725e-02 -1.788808256387710571e-01 -1.059385132975876331e-03 -5.143710598349571228e-02 -7.804785668849945068e-02 5.320568010210990906e-02 2.673170268535614014e-01 -2.520309016108512878e-02 -9.786779433488845825e-02 3.699062392115592957e-02 -5.303981155157089233e-02 2.570568025112152100e-01 9.397114068269729614e-02 5.890418589115142822e-02 1.957790702581405640e-01 1.041627824306488037e-01 -6.999789923429489136e-02 -1.051888987421989441e-01 -1.439684927463531494e-01 -1.974115073680877686e-01 -3.614234626293182373e-01 -2.172079533338546753e-01 1.735783070325851440e-01 -1.476898342370986938e-01 4.284141063690185547e-01 1.849725097417831421e-01 2.841271162033081055e-01 -2.669550180435180664e-01 -1.522640734910964966e-01
7.650323957204818726e-02 -2.313065715134143829e-02 -4.521033167839050293e-02 2.704434990882873535e-01 9.642602503299713135e-02 -3.621391206979751587e-02 -4.949926137924194336e-01 -1.044091209769248962e-01 6.297617405652999878e-02 1.827456653118133545e-01 -2.208974212408065796e-01 1.263965386897325516e-02 -5.298256408423185349e-03 -2.336062788963317871e-01 1.008254215121269226e-01 1.153276711702346802e-01 -1.058370247483253479e-01 -8.328688889741897583e-02 -1.209607273340225220e-01 -5.713184177875518799e-02 -1.208287030458450317e-01 -6.827064603567123413e-02 1.472953259944915771e-01 -4.948358535766601562e-01 -1.063519939780235291e-01 2.048672735691070557e-01 1.357060074806213379e-01 5.869891121983528137e-02 1.410068124532699585e-01 2.424230277538299561e-01 -8.371978998184204102e-02 6.971431523561477661e-02
1.429527103900909424e-01 5.974179599434137344e-03 3.301175683736801147e-02 -3.074662201106548309e-02 9.873499721288681030e-02 1.179591789841651917e-01 5.717872455716133118e-02 2.853793501853942871e-01 1.251982003450393677e-01 2.967386841773986816e-01 -2.243262901902198792e-02 -2.547028064727783203e-01 -1.963570341467857361e-02 -2.052674889564514160e-01 -4.714621603488922119e-02 2.803204357624053955e-01 4.172788560390472412e-01 -3.117016889154911041e-02 3.539293259382247925e-02 -1.562453955411911011e-01 -1.227738708257675171e-01 -1.645436286926269531e-01 -8.291691541671752930e-02 -4.228313863277435303e-01 -7.418177276849746704e-02 -1.154706701636314392e-01 -3.756262129172682762e-03 1.374548822641372681e-01 1.930015236139297485e-01 2.474354058504104614e-01 -2.053018286824226379e-02 -1.071643307805061340e-01
2.423560433089733124e-02 -4.780047759413719177e-02 -1.356686949729919434e-01 2.587379515171051025e-01 -1.232795268297195435e-01 -1.067176535725593567e-01 -4.014085531234741211e-01 1.347985267639160156e-01 1.147549692541360855e-02 4.169762507081031799e-02 -3.313592672348022461e-01 -2.662861645221710205e-01 7.309017330408096313e-02 -1.299860328435897827e-01 3.145589306950569153e-02 -1.228694617748260498e-02 2.924272119998931885e-01 1.491159796714782715e-01 2.260657586157321930e-02 1.309390664100646973e-01 -3.707140982151031494e-01 -1.848602890968322754e-01 1.900378167629241943e-01 -1.712012737989425659e-01 -5.723987147212028503e-02 5.741333588957786560e-02 1.085751131176948547e-01 5.662126466631889343e-03 3.002444207668304443e-01 1.625300496816635132e-01 -2.811364829540252686e-02 4.189954325556755066e-02
2.688873708248138428e-01 -2.361736260354518890e-02 -1.028322055935859680e-01 -1.134038567543029785e-01 1.147820875048637390e-01 9.077714383602142334e-02 6.024449691176414490e-02 1.033918093889951706e-02 -1.624286919832229614e-01 1.382475495338439941e-01 6.013138964772224426e-02 -1.650571376085281372e-01 -2.357274293899536133e-01 -2.269731909036636353e-01 -9.465789049863815308e-02 4.612279832363128662e-01 1.922085583209991455e-01 1.619067788124084473e-01 3.620181977748870850e-02 -3.472293913364410400e-02 -1.152637302875518799e-01 -3.595568239688873291e-01 8.937228471040725708e-02 -3.767327964305877686e-01 1.187195852398872375e-01 -1.943669468164443970e-01 9.429581463336944580e-02 1.241099536418914795e-01 1.562225967645645142e-01 7.097870856523513794e-02 -9.022288769483566284e-02 3.894887492060661316e-02
1.276302039623260498e-01 -2.574784457683563232e-01 -6.319732218980789185e-02 -1.598775386810302734e-01 -1.490603089332580566e-01 -5.849311128258705139e-02 -1.780712157487869263e-01 6.963340938091278076e-02 -1.720558553934097290e-01 2.011618316173553467e-01 1.697405427694320679e-01 9.268138557672500610e-02 -1.025855392217636108e-01 -6.006415933370590210e-02 3.107960149645805359e-02 -1.278953254222869873e-02 3.429982066154479980e-01 1.079342290759086609e-01 1.358166337013244629e-01 3.060937225818634033e-01 -2.405206114053726196e-01 -1.993219703435897827e-01 4.205073118209838867e-01 -3.133800998330116272e-02 6.901263445615768433e-02 1.030253618955612183e-01 2.506389468908309937e-02 1.345850527286529541e-01 2.404187917709350586e-01 -2.271933853626251221e-01 -1.102725788950920105e-01 1.743808835744857788e-01
2.207453101873397827e-01 -1.592465490102767944e-01 3.207263052463531494e-01 -8.249224629253149033e-04 1.010170876979827881e-01 1.302451342344284058e-01 -1.426528394222259521e-01 -1.489578559994697571e-02 -4.741172865033149719e-02 2.712793648242950439e-01 1.539615690708160400e-01 -1.498172432184219360e-01 9.082918614149093628e-02 -2.505428791046142578e-01 2.485910952091217041e-01 2.495653331279754639e-01 1.698094755411148071e-01 1.972233951091766357e-01 1.631592363119125366e-01 -9.902902878820896149e-03 -3.116663917899131775e-02 -7.993011176586151123e-02 1.285128146409988403e-01 -1.851495653390884399e-01 1.622834824956953526e-03 -2.106991708278656006e-01 2.896996401250362396e-02 4.214715957641601562e-01 2.839894890785217285e-01 -1.398940477520227432e-02 4.341725260019302368e-02 -1.324999961070716381e-03
-5.651208572089672089e-03 1.350004673004150391e-01 5.769842118024826050e-02 -2.043927609920501709e-01 -2.002866417169570923e-01 1.166615262627601624e-01 -2.181347310543060303e-01 -1.945565193891525269e-01 -1.417558938264846802e-01 8.434625715017318726e-02 3.235667198896408081e-02 -1.707382798194885254e-01 -3.054310977458953857e-01 -1.826886534690856934e-01 -3.746806681156158447e-01 3.483038842678070068e-01 1.769460588693618774e-01 1.457314491271972656e-01 2.187948673963546753e-02 -1.333696544170379639e-01 2.005205750465393066e-01 -1.795999258756637573e-01 1.244615316390991211e-01 -1.645949035882949829e-01 -2.520630359649658203e-01 1.655894070863723755e-01 -4.621072858572006226e-02 1.345535814762115479e-01 1.376229226589202881e-01 9.624183923006057739e-02 -7.579414546489715576e-02 1.438828706741333008e-01
4.581607878208160400e-01 -2.004540562629699707e-01 2.118445932865142822e-01 -1.529895663261413574e-01 -2.171690315008163452e-01 1.618339270353317261e-01 -1.889479309320449829e-01 -8.441846817731857300e-03 1.492477506399154663e-01 4.792043939232826233e-02 1.700952798128128052e-01 -1.706076413393020630e-01 2.448213659226894379e-02 -4.491050168871879578e-02 -1.089983358979225159e-01 -1.263832151889801025e-01 3.073342442512512207e-01 -8.482270687818527222e-02 -2.294447971507906914e-03 -6.842396408319473267e-02 -5.505077913403511047e-02 -6.616881489753723145e-02 9.317180514335632324e-02 -1.149934902787208557e-01 -3.634453713893890381e-01 8.704981952905654907e-02 -2.831186652183532715e-01 1.620599329471588135e-01 1.356575489044189453e-01 1.196140572428703308e-01 -2.050640285015106201e-01 5.400291457772254944e-02
5.329788103699684143e-02 -1.210704594850540161e-01 -2.526072412729263306e-02 -2.549421787261962891e-01 -1.337334066629409790e-01 -4.950170591473579407e-02 -1.907017976045608521e-01 2.234169393777847290e-01 3.414142504334449768e-02 1.431206464767456055e-01 -2.930761873722076416e-01 9.386918693780899048e-02 -2.420576289296150208e-02 -9.011527895927429199e-02 -3.101410567760467529e-01 5.640530493110418320e-03 3.248752281069755554e-02 2.737253308296203613e-01 -2.794054150581359863e-01 -3.100173473358154297e-01 -3.039068877696990967e-01 5.794710665941238403e-02 4.558155313134193420e-02 -2.879605591297149658e-01 -4.672457650303840637e-02 1.512634903192520142e-01 -9.619142860174179077e-02 1.979423463344573975e-01 7.132153958082199097e-02 -1.320104897022247314e-01 1.773747503757476807e-01 1.749897897243499756e-01
2.500038444995880127e-01 -1.169393807649612427e-01 1.214055623859167099e-02 4.675442725419998169e-02 1.344840973615646362e-01 1.839309406932443380e-04 -1.785354502499103546e-02 2.568593062460422516e-02 1.056800782680511475e-01 -2.465124800801277161e-02 1.903471201658248901e-01 9.640886634588241577e-02 9.313056245446205139e-03 -1.655371189117431641e-01 -2.824189364910125732e-01 2.021009624004364014e-01 1.301847994327545166e-01 4.634423553943634033e-02 -1.753130853176116943e-01 -4.329960346221923828e-01 8.164402097463607788e-03 -7.240710407495498657e-02 3.751474022865295410e-01 -3.262921571731567383e-01 -1.106840819120407104e-01 8.267300575971603394e-02 -6.135164201259613037e-02 7.394000422209501266e-03 1.799855381250381470e-01 3.674132823944091797e-01 1.296849399805068970e-01 9.513095952570438385e-03
2.402964048087596893e-02 -2.133535295724868774e-01 9.551772475242614746e-02 -3.297195732593536377e-01 1.180889829993247986e-01 1.570635139942169189e-01 -4.678699374198913574e-01 1.065334975719451904e-01 -2.112039551138877869e-02 7.623539865016937256e-02 1.797907203435897827e-01 -2.200791388750076294e-01 1.093680411577224731e-01 8.661350235342979431e-03 4.192128404974937439e-02 2.015194445848464966e-01 3.493310809135437012e-01 4.249107092618942261e-02 -2.010432481765747070e-01 -3.554610908031463623e-02 -5.401992425322532654e-02 -1.109376847743988037e-01 2.823447287082672119e-01 1.276322156190872192e-01 -2.442203015089035034e-01 1.042110496200621128e-03 -1.049832031130790710e-01 1.007077097892761230e-01 4.844218119978904724e-02 -2.566484212875366211e-01 4.318570718169212341e-04 7.360527524724602699e-04
7.911316119134426117e-03 3.759175166487693787e-02 -2.148108929395675659e-01 -7.441985607147216797e-02 4.672293737530708313e-02 3.075414709746837616e-02 -2.284023463726043701e-01 -7.685037329792976379e-03 2.259464859962463379e-01 2.673828899860382080e-01 -1.054122075438499451e-01 3.111720830202102661e-02 -3.899595141410827637e-02 -3.229149580001831055e-01 -2.816980183124542236e-01 3.736850321292877197e-01 4.108878970146179199e-02 1.793883442878723145e-01 -6.885727494955062866e-02 -3.639442101120948792e-02 -3.510488569736480713e-01 -1.993612498044967651e-01 2.379466593265533447e-01 -8.763043582439422607e-02 -9.917372465133666992e-02 -1.725920438766479492e-01 -2.256036847829818726e-01 6.556421518325805664e-02 2.478679455816745758e-02 1.085866913199424744e-01 -1.559568941593170166e-01 -1.825183629989624023e-01
-1.463635414838790894e-01 4.315213486552238464e-02 -8.342673070728778839e-03 -3.097261488437652588e-01 7.859561592340469360e-02 3.165777623653411865e-01 -2.104947865009307861e-01 1.365566551685333252e-01 7.633160799741744995e-02 1.595661491155624390e-01 -2.234939783811569214e-01 -1.559602022171020508e-01 8.229356259107589722e-02 -3.216697573661804199e-01 -1.226700246334075928e-01 1.375451087951660156e-01 2.023528516292572021e-01 -1.195741444826126099e-01 -4.080099165439605713e-01 -5.538612976670265198e-02 5.172187834978103638e-02 -1.165347397327423096e-01 2.955971956253051758e-01 -1.247581765055656433e-01 -3.773996978998184204e-02 3.238487243652343750e-02 -1.050584167242050171e-01 2.115141153335571289e-01 1.293215900659561157e-01 1.958579868078231812e-01 -1.650081388652324677e-02 -6.326461583375930786e-02
5.544193834066390991e-02 1.138446182012557983e-01 9.657644480466842651e-02 -1.080393865704536438e-01 5.482945963740348816e-02 5.842863768339157104e-02 -3.079753220081329346e-01 1.355670839548110962e-01 1.819492131471633911e-01 3.660488128662109375e-01 8.259628899395465851e-03 1.115163639187812805e-01 -1.479909718036651611e-01 -9.076719731092453003e-02 -8.209357410669326782e-02 6.588423997163772583e-02 1.983317583799362183e-01 -2.305815927684307098e-02 -5.076760649681091309e-01 2.084170281887054443e-02 -1.376876682043075562e-01 -9.857956320047378540e-02 -2.049168385565280914e-02 -4.851966723799705505e-02 2.938703894615173340e-01 -1.232843659818172455e-02 -5.737647879868745804e-03 4.286689460277557373e-01 3.757037594914436340e-02 6.735188513994216919e-02 -1.188544556498527527e-01 -5.133270472288131714e-02
2.736704349517822266e-01 -1.041899770498275757e-01 1.601157635450363159e-01 -2.261042892932891846e-01 1.336536705493927002e-01 1.370382159948348999e-01 -1.696817874908447266e-01 -1.161615028977394104e-01 -4.719473887234926224e-03 7.168605178594589233e-02 -4.338695406913757324e-01 -1.167234033346176147e-01 -2.155836522579193115e-01 -1.902848333120346069e-01 -1.280365586280822754e-01 1.752945333719253540e-01 5.667389184236526489e-02 1.623219065368175507e-02 -7.770903408527374268e-02 -8.959789760410785675e-03 -2.257668413221836090e-02 -9.855812042951583862e-02 7.910902053117752075e-02 -5.288026332855224609e-01 1.204534918069839478e-01 8.607576042413711548e-02 1.069732084870338440e-01 1.150972303003072739e-02 2.632248401641845703e-01 -9.788621962070465088e-02 -2.466682577505707741e-03 6.040628254413604736e-02
1.152295991778373718e-01 -9.801764041185379028e-02 7.835040986537933350e-02 -2.867146134376525879e-01 1.628640294075012207e-01 4.860607162117958069e-02 -1.727093011140823364e-01 -4.730795696377754211e-02 -3.272202610969543457e-01 1.057180836796760559e-01 1.951853781938552856e-01 -1.973401010036468506e-01 7.726223766803741455e-02 -2.828766107559204102e-01 -1.525307893753051758e-01 3.674199283123016357e-01 8.927582204341888428e-02 -3.195967897772789001e-02 1.067038029432296753e-01 -3.942436352372169495e-02 -2.464809641242027283e-02 -2.397253364324569702e-01 8.286272734403610229e-02 -4.578375220298767090e-01 -5.174812674522399902e-02 8.632673881947994232e-03 -1.033248677849769592e-01 3.413913771510124207e-02 1.892479211091995239e-01 -1.024909317493438721e-01 -1.525837630033493042e-01 -8.712927997112274170e-02
1.980442255735397339e-01 -2.212494052946567535e-02 -1.586436331272125244e-01 -1.872015595436096191e-01 5.734854564070701599e-02 1.911526471376419067e-01 -1.477786898612976074e-02 -1.340146660804748535e-01 8.260925859212875366e-02 2.375723570585250854e-01 -3.374030888080596924e-01 -1.114251390099525452e-01 5.228825844824314117e-03 -1.901904195547103882e-01 -2.783396840095520020e-01 2.093805670738220215e-01 1.812979727983474731e-01 3.478770330548286438e-02 -2.026239931583404541e-01 1.512138843536376953e-01 2.673965506255626678e-02 -4.083625078201293945e-01 9.235867857933044434e-02 -1.584722250699996948e-01 2.873059175908565521e-02 2.333218604326248169e-01 -2.636064775288105011e-02 1.034228429198265076e-01 3.379938006401062012e-01 6.450433284044265747e-02 -2.082500793039798737e-02 -1.021087616682052612e-01
4.342724680900573730e-01 -1.111119613051414490e-02 1.495952457189559937e-01 -6.595502793788909912e-02 -6.728578358888626099e-02 1.303535699844360352e-01 -1.241778060793876648e-01 -1.812339872121810913e-01 5.583564564585685730e-02 -2.252633497118949890e-02 -3.949180990457534790e-02 -2.608324028551578522e-02 1.763877831399440765e-02 5.560823902487754822e-02 -7.108463346958160400e-02 -1.571863740682601929e-01 2.191918194293975830e-01 4.650630801916122437e-02 -2.642418444156646729e-01 -1.850256770849227905e-01 -2.793919146060943604e-01 -3.186054229736328125e-01 1.571163684129714966e-01 6.350860744714736938e-02 -3.008757233619689941e-01 -5.294921621680259705e-02 -4.380907863378524780e-02 1.442475467920303345e-01 4.010592103004455566e-01 1.270993500947952271e-01 3.873347491025924683e-02 -1.364817321300506592e-01
1.012297496199607849e-01 1.004279404878616333e-01 1.565045863389968872e-01 -6.272696703672409058e-02 -3.368699550628662109e-01 -2.691279351711273193e-01 -6.380745768547058105e-02 -2.732921838760375977e-01 -1.329979002475738525e-01 1.370546370744705200e-01 1.469574868679046631e-01 -5.514986813068389893e-02 5.418535694479942322e-02 -6.669626384973526001e-02 -1.135719418525695801e-01 2.409671060740947723e-02 1.560757458209991455e-01 2.032719850540161133e-01 -2.783477604389190674e-01 3.030984371434897184e-04 -3.948120400309562683e-02 -1.332662403583526611e-01 2.237610071897506714e-01 -3.316656053066253662e-01 2.694567143917083740e-01 3.231757320463657379e-03 1.184725686907768250e-01 -1.012243852019309998e-01 2.552282512187957764e-01 3.063576817512512207e-01 -1.576170474290847778e-01 3.616099432110786438e-02
-6.248298287391662598e-02 -2.817944884300231934e-01 1.712008714675903320e-01 -3.215599358081817627e-01 9.456737339496612549e-02 1.693750172853469849e-01 -3.000782132148742676e-01 4.861032962799072266e-02 1.358254700899124146e-01 -1.068305000662803650e-01 -2.947363536804914474e-03 -2.303716987371444702e-01 -9.276841580867767334e-02 -4.852377250790596008e-02 -9.678480774164199829e-02 -2.937728166580200195e-02 2.317362427711486816e-01 1.460355222225189209e-01 -2.867290675640106201e-01 -8.201423287391662598e-02 -2.825066745281219482e-01 -1.115197613835334778e-01 4.494761228561401367e-01 -5.676225945353507996e-02 -1.941105574369430542e-01 4.645775258541107178e-02 -1.756899952888488770e-01 4.660475254058837891e-02 6.433001253753900528e-03 -1.001955941319465637e-01 -6.916715204715728760e-02 2.446556650102138519e-02
-9.114226698875427246e-02 3.122843615710735321e-02 4.773359373211860657e-02 6.644930690526962280e-02 -7.523127645254135132e-02 1.168246120214462280e-01 -9.646645188331604004e-02 1.335011911578476429e-03 -6.887243688106536865e-02 2.034429758787155151e-01 -1.647265255451202393e-01 -1.248597726225852966e-01 3.405096828937530518e-01 -1.909232288599014282e-01 6.036479026079177856e-03 1.012317687273025513e-01 1.293973475694656372e-01 2.162216007709503174e-01 -2.000442892313003540e-01 -2.219399809837341309e-02 4.013573005795478821e-02 -5.778371095657348633e-01 1.171883344650268555e-01 -1.588587760925292969e-01 2.363345921039581299e-01 7.725399732589721680e-02 -4.721005633473396301e-02 2.257751524448394775e-01 1.404004991054534912e-01 5.677974969148635864e-02 -1.223312839865684509e-01 2.691849172115325928e-01
4.607052728533744812e-02 1.157576292753219604e-01 2.658807933330535889e-01 8.805218338966369629e-02 -1.574945151805877686e-01 1.003653258085250854e-01 -2.290461361408233643e-01 7.538546621799468994e-02 -2.946394085884094238e-01 3.595567643642425537e-01 2.356447875499725342e-01 1.816006153821945190e-01 2.324033975601196289e-01 8.898983895778656006e-02 -2.426595240831375122e-01 2.174753397703170776e-01 1.473940461874008179e-01 8.686725795269012451e-02 1.045368835330009460e-01 -3.497394919395446777e-02 -2.197894155979156494e-01 -8.322342485189437866e-02 -4.399409517645835876e-02 -1.380180716514587402e-01 -3.118621706962585449e-01 1.922670006752014160e-01 4.468438774347305298e-02 1.646852046251296997e-01 1.791252493858337402e-01 -1.314348634332418442e-02 1.101177856326103210e-01 1.221948117017745972e-01
2.558051049709320068e-01 9.195389226078987122e-03 2.094997093081474304e-03 1.640091687440872192e-01 -4.522154107689857483e-02 2.389643043279647827e-01 -3.342323899269104004e-01 1.120567098259925842e-01 -1.668829321861267090e-01 1.458799839019775391e-01 -3.226828873157501221e-01 1.666167974472045898e-01 2.862691320478916168e-02 -6.984248757362365723e-02 6.361739244312047958e-03 2.204561419785022736e-02 3.156131803989410400e-01 5.726005136966705322e-02 -6.435563415288925171e-02 4.463953897356987000e-02 3.956761583685874939e-02 -1.447580754756927490e-01 -2.641398087143898010e-02 -4.162535071372985840e-01 6.889246404170989990e-03 2.402036488056182861e-01 3.213193267583847046e-02 -6.466107815504074097e-02 2.882859408855438232e-01 1.005403026938438416e-01 -1.397442370653152466e-01 2.360175698995590210e-01
3.463613092899322510e-01 -9.065136313438415527e-02 6.266331672668457031e-02 -1.791241914033889771e-01 -1.840579211711883545e-01 -1.832743585109710693e-01 -1.431254893541336060e-01 1.173236668109893799e-01 -1.961248517036437988e-01 2.619883716106414795e-01 2.390314489603042603e-01 1.371638625860214233e-01 4.778584837913513184e-02 -1.324524581432342529e-01 -2.704834640026092529e-01 2.976326644420623779e-02 -9.522441029548645020e-02 1.799443215131759644e-01 -2.624642290174961090e-02 -1.663986593484878540e-01 -3.868996724486351013e-02 3.056629374623298645e-02 4.550644159317016602e-01 -5.820947140455245972e-02 -7.948418706655502319e-02 1.281764805316925049e-01 -1.100057661533355713e-01 -3.618986159563064575e-02 3.093477189540863037e-01 -5.893026292324066162e-02 -1.938717961311340332e-01 3.897805139422416687e-02
1.530813872814178467e-01 9.196434170007705688e-02 3.184426724910736084e-01 2.398467063903808594e-02 1.111891940236091614e-01 -8.064918220043182373e-02 9.928019344806671143e-02 -2.483590096235275269e-01 1.724972575902938843e-01 1.540266722440719604e-01 -1.810355111956596375e-02 -6.756480038166046143e-02 -1.576368212699890137e-01 1.841186545789241791e-02 1.437869071960449219e-01 -7.963657379150390625e-02 2.317709475755691528e-01 2.805985212326049805e-01 -2.639118134975433350e-01 -3.179316222667694092e-02 -3.156670331954956055e-01 -2.130848616361618042e-01 -5.948523059487342834e-02 -4.221721291542053223e-01 -3.434755280613899231e-02 1.355209052562713623e-01 1.697672009468078613e-01 4.689404740929603577e-02 2.812686860561370850e-01 6.318514049053192139e-02 3.285403177142143250e-02 -2.150801196694374084e-02
2.225381135940551758e-02 -4.792005568742752075e-02 2.156628072261810303e-01 1.186464875936508179e-01 3.753023967146873474e-02 1.062086150050163269e-01 -1.432025730609893799e-01 -2.114118039608001709e-01 1.258096396923065186e-01 5.139296054840087891e-01 1.686520059593021870e-03 -1.342339962720870972e-01 -8.146144449710845947e-02 3.195785582065582275e-01 2.352245897054672241e-01 8.694068342447280884e-02 9.470468759536743164e-02 -5.929118767380714417e-02 -1.759376376867294312e-01 -1.412249952554702759e-01 -2.963233292102813721e-01 -1.410239785909652710e-01 1.804017722606658936e-01 -2.439208626747131348e-01 1.933583617210388184e-01 1.361428201198577881e-01 -1.279742121696472168e-01 6.382554024457931519e-02 9.123729169368743896e-02 7.731837220489978790e-03 -1.349851042032241821e-01 -1.516658961772918701e-01
-1.159920394420623779e-01 -7.000268436968326569e-03 1.209446042776107788e-01 -6.324940174818038940e-02 -1.489597558975219727e-01 -5.770236998796463013e-02 -1.396435592323541641e-02 2.473100423812866211e-01 2.070506215095520020e-01 3.630887866020202637e-01 1.195759512484073639e-02 -2.383990436792373657e-01 -4.108315706253051758e-02 2.508325502276420593e-02 1.357078999280929565e-01 2.422783523797988892e-01 3.601804375648498535e-01 -8.148881793022155762e-02 -2.590350210666656494e-01 -3.157352209091186523e-01 -9.604970365762710571e-02 -6.211170554161071777e-02 1.369523704051971436e-01 -1.731788367033004761e-01 -7.214477658271789551e-02 -7.431624829769134521e-02 1.067949756979942322e-01 2.866013050079345703e-01 1.915098875761032104e-01 1.831036508083343506e-01 1.561472713947296143e-01 7.767473906278610229e-02
2.056787908077239990e-02 -1.552217155694961548e-01 1.350601911544799805e-01 3.293695449829101562e-01 9.215113520622253418e-02 -1.306000351905822754e-01 -2.802278399467468262e-01 9.357684291899204254e-03 -1.118202507495880127e-01 1.581316441297531128e-01 -3.381655737757682800e-02 -5.914465710520744324e-02 -2.465329468250274658e-01 -1.538778562098741531e-02 6.817500106990337372e-03 1.018113195896148682e-01 2.621418237686157227e-01 1.952524632215499878e-01 -1.876484900712966919e-01 -3.291519582271575928e-01 -3.150459527969360352e-01 -2.130861729383468628e-01 2.127377539873123169e-01 -1.647454351186752319e-01 1.783011704683303833e-01 1.602228879928588867e-01 -1.516612917184829712e-01 -3.128733858466148376e-02 -8.637046813964843750e-02 1.375797390937805176e-01 -1.313431710004806519e-01 1.961659938097000122e-01
2.293282747268676758e-01 -1.278528273105621338e-01 2.544741034507751465e-01 -7.024177163839340210e-02 -3.271335363388061523e-01 1.926115900278091431e-01 -1.178809404373168945e-01 -1.822970062494277954e-01 7.211787998676300049e-02 2.723047137260437012e-01 7.618013024330139160e-02 -1.767980307340621948e-01 1.800071820616722107e-02 1.036826074123382568e-01 -1.496312618255615234e-01 2.573668397963047028e-02 2.030201703310012817e-01 1.425641477108001709e-01 -1.375916879624128342e-03 -5.608827620744705200e-02 -8.356232941150665283e-02 -1.000195890665054321e-01 9.238261729478836060e-02 7.277627475559711456e-03 -3.652586936950683594e-01 -1.471581012010574341e-01 -9.703479707241058350e-02 8.188928663730621338e-02 2.234478443861007690e-01 3.958806991577148438e-01 -2.252488881349563599e-01 -2.734317816793918610e-02
7.429798692464828491e-02 -9.222451597452163696e-02 1.842277050018310547e-01 -6.764993071556091309e-02 -1.205753982067108154e-01 9.630718082189559937e-02 -1.747872084379196167e-01 -3.279406204819679260e-02 -1.345550268888473511e-01 1.630927473306655884e-01 -2.270165532827377319e-01 -3.226764500141143799e-01 -1.223778948187828064e-01 -7.877983152866363525e-02 2.623308002948760986e-01 2.259756292914971709e-04 3.406726717948913574e-01 3.910683095455169678e-01 7.564951479434967041e-02 -1.634790897369384766e-01 -5.474461242556571960e-02 -3.096291050314903259e-02 6.779002398252487183e-02 -2.195036225020885468e-02 -2.173245884478092194e-02 1.105152815580368042e-01 1.721090078353881836e-01 3.481752872467041016e-01 2.481319010257720947e-01 8.898119628429412842e-02 -2.409418970346450806e-01 1.051606517285108566e-02
-1.301291286945343018e-01 -1.508118063211441040e-01 2.798665463924407959e-01 9.672883152961730957e-02 -1.001398414373397827e-01 -2.748581580817699432e-03 -1.046586036682128906e-01 3.772947564721107483e-02 -8.172037452459335327e-02 4.755004644393920898e-01 -3.092233091592788696e-03 7.862339168787002563e-02 -2.060971409082412720e-01 -4.755713045597076416e-02 -9.940196573734283447e-02 -2.026437968015670776e-01 2.472466826438903809e-01 1.485087424516677856e-01 5.862563103437423706e-02 -1.918508112430572510e-02 -2.860198169946670532e-02 1.505806148052215576e-01 -1.145422647823579609e-04 -1.298023313283920288e-01 9.939611703157424927e-02 1.922637373208999634e-01 -1.628679186105728149e-01 2.298638969659805298e-01 4.017895460128784180e-01 7.035312056541442871e-02 -2.873575687408447266e-01 1.143505722284317017e-01
-1.404973417520523071e-01 -3.340856358408927917e-02 2.443972676992416382e-01 2.590641088318079710e-04 -2.060321718454360962e-02 -9.374853968620300293e-02 -2.189770042896270752e-01 -1.112831290811300278e-03 -2.838744223117828369e-02 1.774466633796691895e-01 1.219350993633270264e-01 -9.286536276340484619e-02 2.176925837993621826e-01 -1.426589041948318481e-01 1.885635405778884888e-01 -6.309547275304794312e-02 1.989592164754867554e-01 2.498327046632766724e-01 -2.483176738023757935e-01 -2.038541287183761597e-01 -5.477861501276493073e-03 -4.752585887908935547e-01 2.048211544752120972e-02 -2.905654311180114746e-01 -2.373227626085281372e-01 2.669974267482757568e-01 -2.097268030047416687e-02 -1.308792978525161743e-01 2.770661376416683197e-02 3.984578698873519897e-02 -1.868271380662918091e-01 2.789327502250671387e-02
1.466947346925735474e-01 8.144957944750785828e-03 4.173567891120910645e-01 -8.312701433897018433e-02 -1.294566094875335693e-01 -2.131952717900276184e-02 -2.770555913448333740e-01 -7.684990763664245605e-02 2.927308380603790283e-01 3.676629364490509033e-01 -1.824075877666473389e-01 -1.878363043069839478e-01 7.256739586591720581e-02 -1.027495600283145905e-02 -4.791788011789321899e-02 1.450999826192855835e-01 -3.128279745578765869e-02 -1.080638244748115540e-01 -2.050409168004989624e-01 1.973394304513931274e-02 -5.630755424499511719e-02 -2.369447797536849976e-01 2.637482285499572754e-01 9.705380350351333618e-02 -2.398877292871475220e-01 1.008772179484367371e-01 -1.916081458330154419e-01 -8.162430673837661743e-02 3.839150071144104004e-02 -1.983440667390823364e-01 -3.709752485156059265e-02 1.806150674819946289e-01
1.414803415536880493e-01 -3.918664157390594482e-02 1.926835030317306519e-01 -3.893308714032173157e-02 -1.837078016251325607e-03 1.291016340255737305e-01 -2.077786438167095184e-02 2.485432103276252747e-02 -1.221167892217636108e-01 3.662956953048706055e-01 -2.218568511307239532e-02 5.379628017544746399e-02 -3.985741436481475830e-01 -7.079596072435379028e-02 1.321125924587249756e-01 -1.613617241382598877e-01 1.086849570274353027e-01 2.041467130184173584e-01 -5.183440819382667542e-02 -2.689508199691772461e-01 -8.144719153642654419e-02 -2.111144922673702240e-02 1.768265962600708008e-01 -1.295070946216583252e-01 1.493038386106491089e-01 3.801512718200683594e-01 -3.974985331296920776e-02 1.396023761481046677e-02 3.989865481853485107e-01 -1.499135643243789673e-01 -1.377477496862411499e-01 -9.695345908403396606e-02
-5.025794729590415955e-02 3.886800725013017654e-03 -2.927438355982303619e-02 1.224266365170478821e-01 -8.714869618415832520e-02 -2.572114467620849609e-01 -9.039697796106338501e-02 1.358699351549148560e-01 9.341242909431457520e-02 1.117331311106681824e-01 1.310940384864807129e-01 -2.868779003620147705e-01 -6.052733212709426880e-02 -1.523345559835433960e-01 1.278982609510421753e-01 1.803877651691436768e-01 3.511824905872344971e-01 7.724952884018421173e-03 -9.456736594438552856e-02 -2.050072699785232544e-01 -3.893141448497772217e-02 -2.912926375865936279e-01 4.724585115909576416e-01 -4.002815857529640198e-02 -6.984622031450271606e-02 -1.806385517120361328e-01 -3.401669440791010857e-03 -4.117685928940773010e-02 1.900995522737503052e-01 3.538471087813377380e-02 -2.316376417875289917e-01 2.626006007194519043e-01
1.404941827058792114e-01 3.041168116033077240e-02 1.014660075306892395e-01 6.521441787481307983e-02 -1.132687181234359741e-01 -2.090502530336380005e-03 -4.551706369966268539e-03 4.636368453502655029e-01 2.891255356371402740e-02 4.157169759273529053e-01 -7.758817076683044434e-02 -1.893228143453598022e-01 2.435158006846904755e-02 1.065759435296058655e-01 -9.571561589837074280e-03 1.615146547555923462e-01 2.780837416648864746e-01 1.478163152933120728e-01 -9.407273679971694946e-02 -3.112492263317108154e-01 -2.203984558582305908e-01 -8.565431088209152222e-02 8.102684468030929565e-02 -3.075026869773864746e-01 -2.333653159439563751e-02 -9.285557270050048828e-02 5.342926084995269775e-02 2.959374785423278809e-01 9.586399048566818237e-02 9.888773784041404724e-03 -1.829845085740089417e-02 -1.102731823921203613e-01
1.302366424351930618e-02 -3.941910713911056519e-02 -3.608044981956481934e-02 -2.479172199964523315e-01 2.203652262687683105e-01 3.750601410865783691e-02 -1.197399646043777466e-01 1.475207209587097168e-01 -2.945884503424167633e-02 1.576402485370635986e-01 1.198408082127571106e-01 -7.264146953821182251e-02 -1.545359045267105103e-01 -2.823003530502319336e-01 -6.635576486587524414e-02 2.819176018238067627e-01 2.094863504171371460e-01 2.877698242664337158e-01 2.597966790199279785e-02 -1.456848084926605225e-01 -2.685277163982391357e-01 -9.522350132465362549e-02 -6.698909401893615723e-02 -6.922468543052673340e-02 -9.197496622800827026e-02 -1.649229228496551514e-01 -3.502968847751617432e-01 2.094106227159500122e-01 3.506764173507690430e-01 1.717250645160675049e-01 -2.039664238691329956e-02 -1.499447226524353027e-01
4.836236621486023068e-05 -7.787538226693868637e-03 1.153738126158714294e-01 -1.120895445346832275e-01 -1.498454809188842773e-01 9.287214279174804688e-02 5.878180637955665588e-02 -1.898955255746841431e-01 -1.175922900438308716e-01 3.351956605911254883e-01 9.903850406408309937e-02 -2.235908508300781250e-01 7.922770082950592041e-02 -5.688173323869705200e-02 -2.355755865573883057e-01 3.408916890621185303e-01 6.923937052488327026e-02 4.260537400841712952e-02 -1.313816159963607788e-01 -1.682025492191314697e-01 -1.218573600053787231e-01 -1.035288646817207336e-01 7.566065341234207153e-02 -2.886528372764587402e-01 -1.902094632387161255e-01 7.266248762607574463e-02 -2.816270291805267334e-01 -7.236559689044952393e-02 5.922752618789672852e-02 1.130472794175148010e-01 -2.521199285984039307e-01 -4.045138061046600342e-01
4.315299540758132935e-02 -2.633052766323089600e-01 1.733277589082717896e-01 8.965195715427398682e-02 -1.596607267856597900e-01 1.512220352888107300e-01 -2.490945458412170410e-01 6.024716049432754517e-02 -2.268631756305694580e-01 3.083687424659729004e-01 5.435651168227195740e-02 -2.120463252067565918e-01 1.411533504724502563e-01 3.732319772243499756e-01 -1.188774779438972473e-01 1.711623966693878174e-01 1.715593189001083374e-01 4.417162016034126282e-02 -1.517570018768310547e-01 1.894587129354476929e-01 -1.110609471797943115e-01 1.204208657145500183e-02 1.210849508643150330e-01 -3.640994429588317871e-01 -1.716587990522384644e-01 1.233612298965454102e-01 -2.674482390284538269e-02 -1.325417160987854004e-01 1.757804304361343384e-01 9.431806951761245728e-02 -1.123540932894684374e-04 -1.636441051959991455e-01
1.088256686925888062e-01 1.540661789476871490e-02 1.383957117795944214e-01 1.451047509908676147e-01 -1.635199040174484253e-01 -6.786531209945678711e-02 -4.787208512425422668e-02 1.646324098110198975e-01 9.889518842101097107e-03 4.523224532604217529e-01 1.218444015830755234e-02 1.866809725761413574e-01 -1.333551108837127686e-01 -1.698216944932937622e-01 -1.641812175512313843e-02 -1.089636981487274170e-01 3.678773641586303711e-01 6.190231442451477051e-02 -4.847477748990058899e-02 -2.254939079284667969e-01 -3.575213998556137085e-02 -1.468575298786163330e-01 1.049541868269443512e-02 9.810360148549079895e-03 -1.889611631631851196e-01 2.653356492519378662e-01 2.435100264847278595e-02 -7.833971641957759857e-03 4.262074828147888184e-01 -8.925098180770874023e-02 -2.142844349145889282e-01 -1.754959374666213989e-01
6.617791950702667236e-02 -1.518195420503616333e-01 3.302137553691864014e-02 8.514166623353958130e-02 -2.799324393272399902e-01 -2.851301133632659912e-01 8.499630726873874664e-03 -1.006623059511184692e-01 1.302770674228668213e-01 3.399562835693359375e-01 1.171487048268318176e-01 -2.347749322652816772e-01 1.065519303083419800e-01 2.986487234011292458e-03 -2.437752299010753632e-02 6.522266566753387451e-02 2.629227936267852783e-01 1.888387948274612427e-01 -6.496353447437286377e-02 -1.314091682434082031e-01 7.887246459722518921e-02 -2.908813059329986572e-01 2.689653337001800537e-01 -2.572498023509979248e-01 -1.220337208360433578e-02 -3.338179886341094971e-01 1.382540762424468994e-01 -5.618076398968696594e-02 9.599497914314270020e-02 -1.936116218566894531e-01 -1.873991489410400391e-01 7.393661141395568848e-02
-2.336431853473186493e-02 -8.909934200346469879e-03 1.183283999562263489e-01 3.478330969810485840e-01 -2.769578422885388136e-04 2.956151962280273438e-01 -1.491277217864990234e-01 1.097441390156745911e-01 -1.528687775135040283e-01 4.296066761016845703e-01 4.894790053367614746e-02 -8.377851545810699463e-02 -1.863555610179901123e-01 1.353724449872970581e-01 -1.866262219846248627e-02 1.064336746931076050e-01 1.351687777787446976e-02 1.298799067735671997e-01 -3.878451585769653320e-01 3.835269436240196228e-02 -1.740476787090301514e-01 -2.896426916122436523e-01 2.939875423908233643e-01 -2.827049419283866882e-02 -4.062475264072418213e-02 1.029950752854347229e-01 -9.568202495574951172e-02 1.485605388879776001e-01 -2.317538112401962280e-02 6.992949545383453369e-02 -1.920717209577560425e-01 6.690255552530288696e-02
3.530603349208831787e-01 -4.518061131238937378e-02 2.013472616672515869e-01 1.249010786414146423e-01 -1.515589505434036255e-01 1.380637660622596741e-02 -2.385709248483181000e-02 -1.260832548141479492e-01 1.557797342538833618e-01 2.342957444489002228e-02 3.464373759925365448e-03 -3.055889606475830078e-01 -1.589966267347335815e-01 -2.168607562780380249e-01 2.116385102272033691e-02 -1.620733439922332764e-01 3.794986307621002197e-01 -6.139405444264411926e-02 -1.889207512140274048e-01 -1.436876952648162842e-01 9.092680364847183228e-02 -2.921838462352752686e-01 7.234444841742515564e-03 -3.747110068798065186e-01 -7.621684670448303223e-02 5.110358819365501404e-02 -1.080413311719894409e-01 -4.296207427978515625e-02 1.195245683193206787e-01 1.665979027748107910e-01 -2.409481406211853027e-01 -6.367717869579792023e-03
-1.073807775974273682e-01 -8.690319955348968506e-02 2.498189546167850494e-02 -9.170432388782501221e-02 2.460739761590957642e-02 2.833917438983917236e-01 -1.918034553527832031e-01 -1.272832602262496948e-01 -4.671947285532951355e-02 2.403167933225631714e-01 -2.914511784911155701e-02 -2.235728651285171509e-01 1.211431175470352173e-01 1.451625674962997437e-01 2.517545819282531738e-01 1.168427988886833191e-01 3.612282276153564453e-01 3.458112776279449463e-01 -1.659967303276062012e-01 1.623040586709976196e-01 6.903678178787231445e-02 -1.874496489763259888e-01 6.457856297492980957e-02 -1.510607600212097168e-01 -6.718794256448745728e-02 2.277742624282836914e-01 -9.353448450565338135e-02 1.039538830518722534e-01 4.030920863151550293e-01 -2.062982134521007538e-02 5.289551243185997009e-02 4.368879646062850952e-02
3.046659380197525024e-02 -2.069024443626403809e-01 -1.557639092206954956e-01 -7.969012856483459473e-02 1.275234818458557129e-01 1.806045323610305786e-01 -3.437795937061309814e-01 -2.031303346157073975e-01 -2.870571985840797424e-02 2.238670587539672852e-01 -1.829098211601376534e-03 1.969208568334579468e-02 -1.414199471473693848e-01 -1.434276998043060303e-01 -2.905964851379394531e-01 3.536601662635803223e-01 3.574918806552886963e-01 8.366967737674713135e-02 -4.619124904274940491e-02 -6.500535178929567337e-03 -8.044514805078506470e-02 -1.610703766345977783e-01 -1.311235427856445312e-01 -4.506867006421089172e-02 2.088578976690769196e-02 1.214250102639198303e-01 -2.852939441800117493e-02 4.628183692693710327e-02 1.614846587181091309e-01 2.832375168800354004e-01 -2.162454724311828613e-01 2.368198335170745850e-01
2.355518639087677002e-01 -1.417857110500335693e-01 1.352277100086212158e-01 9.887154400348663330e-02 -1.408230215311050415e-01 -1.447597295045852661e-01 -1.542672514915466309e-01 -2.198645919561386108e-01 1.847158186137676239e-02 3.708295226097106934e-01 1.670430041849613190e-02 2.123441696166992188e-01 1.330314725637435913e-01 1.425486952066421509e-01 1.493942588567733765e-01 1.473744809627532959e-01 2.183144241571426392e-01 1.794293820858001709e-01 5.806420464068651199e-03 1.820636987686157227e-01 -2.932614088058471680e-01 -2.113428711891174316e-01 1.700312495231628418e-01 -3.892121016979217529e-01 6.977374851703643799e-02 -4.172317311167716980e-02 8.921237289905548096e-02 -3.579440712928771973e-02 1.687047034502029419e-01 1.232568994164466858e-01 -1.532951444387435913e-01 1.050747036933898926e-01
2.100875377655029297e-01 -5.690743401646614075e-02 -1.011607050895690918e-01 -2.130769491195678711e-01 2.084966003894805908e-01 1.710179150104522705e-01 2.452261745929718018e-02 4.232630133628845215e-02 -1.966837644577026367e-01 3.091225624084472656e-01 -2.719249343499541283e-03 -1.312167048454284668e-01 -3.218596279621124268e-01 -1.921740025281906128e-01 5.440384894609451294e-02 3.163859248161315918e-01 1.270627677440643311e-01 1.728052943944931030e-01 5.110936984419822693e-02 -2.445902675390243530e-01 -8.559615164995193481e-02 -2.099406272172927856e-01 1.491445749998092651e-01 -3.146644234657287598e-01 3.069120086729526520e-02 -9.146326780319213867e-02 2.918903157114982605e-02 2.384804338216781616e-01 2.190215587615966797e-01 -4.531189799308776855e-02 -6.616949290037155151e-02 -1.558548957109451294e-01
3.173432499170303345e-02 -1.854974180459976196e-01 3.011898398399353027e-01 1.520719192922115326e-02 -1.652394980192184448e-01 1.535492241382598877e-01 -1.333396285772323608e-01 -2.184616774320602417e-02 -1.068582609295845032e-01 1.232200413942337036e-01 1.331980228424072266e-01 2.994669415056705475e-02 3.052589297294616699e-01 -2.026807367801666260e-01 6.320757418870925903e-02 1.287854015827178955e-01 8.801461011171340942e-02 2.950544953346252441e-01 1.519180717878043652e-03 -1.686628311872482300e-01 -4.648367688059806824e-02 -4.532028138637542725e-01 2.699521481990814209e-01 -2.739507555961608887e-01 -2.515683174133300781e-01 4.636069759726524353e-02 3.102683462202548981e-02 1.102298423647880554e-01 -1.017565280199050903e-01 -9.045076370239257812e-02 -1.208861842751502991e-01 1.182666122913360596e-01
1.278854161500930786e-01 -1.586404144763946533e-01 -1.463502943515777588e-01 -6.725388765335083008e-02 -7.874914258718490601e-02 1.609763056039810181e-01 -1.345207542181015015e-01 -7.196015864610671997e-02 1.640833020210266113e-01 2.348430752754211426e-01 -3.602550029754638672e-01 -3.272505104541778564e-02 9.935772418975830078e-02 -1.633801013231277466e-01 -2.660843729972839355e-01 3.071636557579040527e-01 -1.066148933023214340e-02 -1.306431181728839874e-02 -4.627896100282669067e-02 2.491787448525428772e-02 -7.114519923925399780e-02 -4.343713819980621338e-01 4.921304434537887573e-02 -3.270002603530883789e-01 6.199176982045173645e-02 8.532001078128814697e-02 -2.490953914821147919e-02 -4.994019865989685059e-02 3.224495649337768555e-01 1.496735662221908569e-01 5.775339528918266296e-02 -1.114317625761032104e-01
1.444363892078399658e-01 -1.337103992700576782e-01 -1.313870698213577271e-01 -4.504727199673652649e-02 -3.510983660817146301e-02 2.195781469345092773e-01 -1.009759232401847839e-01 2.182026654481887817e-01 -2.135970890522003174e-01 3.583171963691711426e-01 5.083555728197097778e-02 -1.187673658132553101e-01 1.614609919488430023e-02 -5.400207638740539551e-02 -5.695823207497596741e-02 2.747873663902282715e-01 3.371570110321044922e-01 1.290158778429031372e-01 1.375515908002853394e-01 -4.399795830249786377e-02 -1.710949689149856567e-01 -1.236112639307975769e-01 1.249594911932945251e-01 -1.946807503700256348e-01 -1.267788559198379517e-02 1.179908053018152714e-03 -3.670132160186767578e-01 1.355622112751007080e-01 2.258429974317550659e-01 1.137766167521476746e-01 2.954356372356414795e-01 -9.144958853721618652e-02
-1.447858810424804688e-01 -1.607998013496398926e-01 1.830645091831684113e-02 -1.944964006543159485e-02 1.262770146131515503e-01 2.704572975635528564e-01 -1.161213442683219910e-01 -5.704044923186302185e-02 1.091470494866371155e-01 3.943983912467956543e-01 1.282295286655426025e-01 -2.344329804182052612e-01 2.101564109325408936e-01 1.591035425662994385e-01 6.191256642341613770e-02 2.096550166606903076e-01 2.155604660511016846e-01 2.375884354114532471e-01 -5.708158016204833984e-02 2.547368109226226807e-01 8.946899324655532837e-03 -1.583333164453506470e-01 1.819818317890167236e-01 -2.177445292472839355e-01 9.321722388267517090e-02 -6.295409798622131348e-02 2.191785871982574463e-01 1.619769185781478882e-01 2.542276978492736816e-01 -1.373332291841506958e-01 -7.723369449377059937e-02 1.933251768350601196e-01
-1.466305702924728394e-01 -1.943363994359970093e-01 -6.145414337515830994e-02 -8.299490064382553101e-02 1.867112368345260620e-01 -4.726244136691093445e-03 2.754866778850555420e-01 1.225623115897178650e-01 4.475562646985054016e-02 1.825947016477584839e-01 4.055753350257873535e-03 -1.399895548820495605e-01 8.115974813699722290e-02 -4.479920864105224609e-02 -1.839186400175094604e-01 4.469700753688812256e-01 3.550162613391876221e-01 6.674743443727493286e-02 2.470335178077220917e-02 -1.349800974130630493e-01 -2.330642342567443848e-01 -2.547828853130340576e-01 1.957930773496627808e-01 -2.472080588340759277e-01 -1.159552559256553650e-01 1.224068924784660339e-01 -8.193399012088775635e-02 2.451772540807723999e-01 1.253580152988433838e-01 1.076895073056221008e-01 -9.881307929754257202e-02 8.233677595853805542e-02
5.699591711163520813e-02 -2.243837714195251465e-01 1.599593907594680786e-01 -1.453208923339843750e-01 2.589233778417110443e-02 1.811694800853729248e-01 4.499786719679832458e-02 -3.359133005142211914e-02 4.652379453182220459e-02 4.695441126823425293e-01 5.701224878430366516e-02 -8.760210871696472168e-02 -1.751888096332550049e-01 8.005695417523384094e-03 9.142149239778518677e-03 4.403005242347717285e-01 5.813667178153991699e-02 -9.671485424041748047e-02 -1.071592047810554504e-01 -1.244461163878440857e-01 8.038326352834701538e-02 -2.738975286483764648e-01 1.099935639649629593e-02 -2.773140072822570801e-01 -4.766925796866416931e-02 -1.321461796760559082e-01 -1.827940493822097778e-01 2.461792826652526855e-01 -2.814691141247749329e-02 1.120628491044044495e-01 -5.549582466483116150e-02 -2.763990759849548340e-01
7.342451810836791992e-02 2.565271258354187012e-01 -2.775359153747558594e-01 2.164245992898941040e-01 1.611674576997756958e-02 7.033742219209671021e-02 -1.678628176450729370e-01 -1.558554619550704956e-01 -2.084451466798782349e-01 2.054108381271362305e-01 1.306182444095611572e-01 -6.814122200012207031e-02 -9.439026564359664917e-02 -2.211919724941253662e-01 -3.198202848434448242e-01 7.051078975200653076e-02 4.851978719234466553e-01 2.061193287372589111e-01 9.195036441087722778e-02 -1.822429299354553223e-01 -4.763600230216979980e-02 -1.554737538099288940e-01 7.569781690835952759e-02 -5.623155087232589722e-02 -1.457992047071456909e-01 8.257910609245300293e-02 8.384716510772705078e-02 3.587637096643447876e-02 1.870807856321334839e-01 1.347005646675825119e-02 -2.155404537916183472e-01 -4.342712834477424622e-02
1.214772984385490417e-01 -3.397790342569351196e-02 -1.009884998202323914e-01 -1.491173505783081055e-01 6.709400564432144165e-02 1.141623333096504211e-01 -1.407918781042098999e-01 -2.711484730243682861e-01 1.141465753316879272e-01 3.183079957962036133e-01 -1.580315083265304565e-02 -3.390022739768028259e-02 -1.222200244665145874e-01 -1.932658106088638306e-01 -1.918347030878067017e-01 4.034630954265594482e-01 3.176542818546295166e-01 -6.622204184532165527e-02 -5.582080408930778503e-02 4.014354571700096130e-02 6.582054495811462402e-02 -2.936095893383026123e-01 -1.180975884199142456e-02 -1.268411278724670410e-01 -2.886400185525417328e-02 1.749904453754425049e-01 -1.486858129501342773e-01 1.882742196321487427e-01 5.922974646091461182e-02 2.372541427612304688e-01 -2.638021111488342285e-01 1.948641091585159302e-01
1.435410976409912109e-01 -8.870220929384231567e-02 -1.439162492752075195e-01 -6.525844801217317581e-03 6.992458552122116089e-02 1.287762355059385300e-02 -5.141837522387504578e-02 -1.730842888355255127e-01 1.409383565187454224e-01 3.696791827678680420e-01 -8.027854561805725098e-02 7.135660201311111450e-02 -3.462281078100204468e-02 -3.568476736545562744e-01 -2.712537348270416260e-01 3.425270617008209229e-01 1.289888620376586914e-01 1.486430913209915161e-01 1.481332350522279739e-02 -6.955718994140625000e-02 -3.926885724067687988e-01 -1.223220378160476685e-01 3.468772768974304199e-01 -3.739949315786361694e-04 -1.017750725150108337e-01 -2.057384103536605835e-01 -1.151186078786849976e-01 1.145479306578636169e-01 1.825572177767753601e-02 6.083450466394424438e-02 -9.447547048330307007e-02 1.760061830282211304e-02
-3.312849253416061401e-02 -1.148326229304075241e-02 2.825846374034881592e-01 1.953707635402679443e-01 -1.267712116241455078e-01 1.968194730579853058e-02 -3.634862229228019714e-02 -2.105850167572498322e-02 -1.114087104797363281e-01 2.748206853866577148e-01 1.353408694267272949e-01 9.747038781642913818e-02 2.231150567531585693e-01 -2.350003421306610107e-01 1.893170364201068878e-02 -3.721128031611442566e-02 5.186175182461738586e-02 2.148140817880630493e-01 1.855269446969032288e-02 -1.280140578746795654e-01 2.217342704534530640e-02 -4.031755328178405762e-01 3.503608405590057373e-01 -1.937559396028518677e-01 -2.851919233798980713e-01 -6.741914898157119751e-02 1.576884835958480835e-02 -2.305621840059757233e-02 3.374049365520477295e-01 -1.709894537925720215e-01 9.248477965593338013e-02 1.132412478327751160e-01
1.358616072684526443e-02 -2.082770615816116333e-01 3.699400275945663452e-02 1.064925938844680786e-01 -1.789639890193939209e-01 1.854095607995986938e-01 -4.027324914932250977e-01 -3.401391208171844482e-02 -2.610884010791778564e-01 2.098082900047302246e-01 -1.060365363955497742e-01 5.321317166090011597e-02 -1.627354621887207031e-01 -9.737499803304672241e-02 3.086436912417411804e-02 -1.514214128255844116e-01 1.192184686660766602e-01 6.448108702898025513e-02 -1.727515608072280884e-01 -1.227328740060329437e-02 -7.252872735261917114e-02 -4.309291541576385498e-01 8.061181753873825073e-02 -2.148027867078781128e-01 -2.104196697473526001e-02 4.848511889576911926e-02 -3.758239746093750000e-01 1.412218064069747925e-01 1.353924572467803955e-01 1.009666547179222107e-01 7.011163979768753052e-02 1.961600482463836670e-01
-3.624996170401573181e-02 7.758093625307083130e-02 -1.749372333288192749e-01 -7.030713558197021484e-02 -2.326394319534301758e-01 1.130701899528503418e-01 -1.474787145853042603e-01 -8.689961582422256470e-02 -5.474538728594779968e-02 3.628219366073608398e-01 1.153850406408309937e-01 3.249046951532363892e-02 1.619728207588195801e-01 -6.090669706463813782e-02 -1.650233007967472076e-02 -1.474546641111373901e-01 1.831505298614501953e-01 1.791604906320571899e-01 -2.626535296440124512e-01 -2.294447086751461029e-02 -5.447916686534881592e-02 -5.325855612754821777e-01 1.217994168400764465e-01 4.426513612270355225e-02 2.101416736841201782e-01 1.784379631280899048e-01 -4.672679677605628967e-02 2.635062634944915771e-01 1.610493957996368408e-01 3.661987185478210449e-02 -6.903665512800216675e-02 2.042520046234130859e-01
2.347737550735473633e-01 -2.978290915489196777e-01 -6.005033850669860840e-02 -9.407512843608856201e-02 -2.393392473459243774e-01 -1.815401166677474976e-01 -8.437007665634155273e-02 1.692137122154235840e-01 -6.132788583636283875e-02 2.204132974147796631e-01 7.352462410926818848e-02 -1.769410222768783569e-01 2.357117459177970886e-02 5.715638026595115662e-02 -6.970460712909698486e-02 9.409936517477035522e-02 2.366782575845718384e-01 2.853474020957946777e-01 -1.748136579990386963e-01 -1.761565655469894409e-01 -2.670155763626098633e-01 -1.904089003801345825e-01 -1.749583333730697632e-02 1.829002648591995239e-01 -9.111698716878890991e-02 2.556887865066528320e-01 1.516949385404586792e-01 2.502214908599853516e-01 8.616878092288970947e-02 -2.144255116581916809e-02 -2.152059823274612427e-01 -2.393665462732315063e-01
4.831507056951522827e-02 5.106005817651748657e-02 -1.000835299491882324e-01 -3.688735514879226685e-02 4.687464982271194458e-02 4.936416074633598328e-02 -1.777613610029220581e-01 2.513587474822998047e-01 1.480190306901931763e-01 2.367310076951980591e-01 1.934730075299739838e-02 -2.228971123695373535e-01 -2.907711863517761230e-01 2.717984281480312347e-02 2.321196906268596649e-02 -1.481418907642364502e-01 2.655347883701324463e-01 -8.543396368622779846e-03 1.239711046218872070e-01 -3.689245879650115967e-01 -8.696750551462173462e-02 -3.906908333301544189e-01 2.387740015983581543e-01 -2.474635839462280273e-01 -7.111683487892150879e-02 -1.389134973287582397e-01 -2.334596514701843262e-01 -2.926399745047092438e-02 -1.109631080180406570e-02 -1.246235221624374390e-01 -1.926598250865936279e-01 1.244613155722618103e-01
-3.065269589424133301e-01 3.523469343781471252e-02 8.123256266117095947e-02 1.302832514047622681e-01 -2.279396951198577881e-01 -9.645710140466690063e-02 -1.842979490756988525e-01 6.254445016384124756e-02 1.082793027162551880e-01 2.457720041275024414e-01 -1.152002997696399689e-02 -3.515380322933197021e-01 3.904531896114349365e-02 2.320318818092346191e-01 -1.201967149972915649e-02 7.820623926818370819e-03 1.381365656852722168e-01 1.466244608163833618e-01 -1.495467126369476318e-01 2.022742264671251178e-04 1.321693062782287598e-01 -2.838487923145294189e-01 3.194473683834075928e-01 -2.601867914199829102e-01 1.886619478464126587e-01 2.479423582553863525e-02 -3.138223662972450256e-02 1.017146408557891846e-01 3.155883252620697021e-01 2.491685003042221069e-02 -1.103068739175796509e-01 2.000742852687835693e-01
1.382008939981460571e-01 -3.125251531600952148e-01 -1.818891316652297974e-01 -1.202024072408676147e-01 -4.835111554712057114e-03 8.287373930215835571e-02 -1.389011442661285400e-01 1.080138906836509705e-01 -2.595978081226348877e-01 2.056329548358917236e-01 2.762335836887359619e-01 -1.149785369634628296e-01 1.967516392469406128e-01 -1.163946613669395447e-01 -1.162007525563240051e-01 3.023190796375274658e-01 3.328123390674591064e-01 7.797153294086456299e-02 -1.721090823411941528e-02 -1.105288416147232056e-01 -2.137744799256324768e-02 -4.787708446383476257e-02 2.977897413074970245e-02 -2.364751547574996948e-01 1.022407039999961853e-01 -2.294449135661125183e-02 -2.110008299350738525e-01 1.928565055131912231e-01 3.005523085594177246e-01 1.956437528133392334e-01 1.656719297170639038e-01 -6.182178482413291931e-02
7.694789022207260132e-02 1.779117062687873840e-02 -7.845616899430751801e-03 -6.171367689967155457e-02 -1.052723228931427002e-01 -1.091787293553352356e-01 -1.311499476432800293e-01 2.697245217859745026e-02 -1.745179444551467896e-01 4.857950210571289062e-01 7.603193819522857666e-02 1.785897910594940186e-01 -6.080817431211471558e-02 -6.616749614477157593e-02 -2.808374352753162384e-02 -1.507296711206436157e-01 3.603267073631286621e-01 4.210712760686874390e-02 5.671720206737518311e-02 -1.833765804767608643e-01 -5.744146183133125305e-02 -2.043388187885284424e-01 -1.350998282432556152e-01 -6.705444306135177612e-02 -9.326963871717453003e-02 1.885404884815216064e-01 1.586630195379257202e-01 -1.451465338468551636e-01 4.781876206398010254e-01 -2.813739888370037079e-02 -2.372721582651138306e-01 -2.746680937707424164e-02
-1.184568256139755249e-01 -1.788256615400314331e-01 2.007591724395751953e-01 -5.129187554121017456e-02 -3.399466276168823242e-01 5.186431575566530228e-03 -2.482506930828094482e-01 -2.101487219333648682e-01 6.672353018075227737e-03 1.415211111307144165e-01 2.635130286216735840e-02 6.719477474689483643e-02 -1.449569314718246460e-01 -5.253501236438751221e-02 -1.730124503374099731e-01 1.091044098138809204e-01 6.074313819408416748e-02 -4.840757325291633606e-02 -3.057107627391815186e-01 -3.493458032608032227e-01 -4.492850229144096375e-02 -2.077273875474929810e-01 -1.981634646654129028e-01 -1.609124392271041870e-01 -1.814642995595932007e-01 7.616475969552993774e-02 -1.466492414474487305e-01 1.342824995517730713e-01 3.839958608150482178e-01 -1.509962826967239380e-01 3.172096237540245056e-02 -1.318658739328384399e-01
1.071813981980085373e-02 -1.575922816991806030e-01 8.022895455360412598e-02 -1.071744859218597412e-01 -8.551617711782455444e-02 6.259398907423019409e-02 8.938673883676528931e-03 9.718248248100280762e-02 -7.756920158863067627e-02 3.892546594142913818e-01 -1.295821275562047958e-02 9.587438404560089111e-02 -2.343292236328125000e-01 -7.069922983646392822e-02 -1.535128951072692871e-01 -2.585054636001586914e-01 3.293587863445281982e-01 4.643951356410980225e-02 1.406845264136791229e-02 -1.433794796466827393e-01 -5.767095834016799927e-02 -1.541726738214492798e-01 3.359298408031463623e-02 -4.222926497459411621e-02 -1.406386047601699829e-01 4.405289590358734131e-01 -6.709577888250350952e-02 1.401668339967727661e-01 3.122007250785827637e-01 -1.386010944843292236e-01 -3.042602837085723877e-01 -1.026239097118377686e-01
-8.221752196550369263e-02 -2.654257416725158691e-01 2.670889794826507568e-01 -4.650269448757171631e-02 -1.487972587347030640e-01 -1.667150855064392090e-01 -5.760491266846656799e-02 -1.888063997030258179e-01 3.776752576231956482e-02 3.975445926189422607e-01 1.344994604587554932e-01 -5.475839599967002869e-02 -2.194031327962875366e-01 6.234152242541313171e-02 -1.833311617374420166e-01 -3.647764027118682861e-02 3.382669389247894287e-02 8.544006198644638062e-02 -2.134316116571426392e-01 -2.218678742647171021e-01 -1.161970645189285278e-01 -3.925214707851409912e-02 -2.031465023756027222e-01 -2.814983725547790527e-01 -2.180234938859939575e-01 1.666176319122314453e-01 -6.977600604295730591e-02 1.987910419702529907e-01 3.536781072616577148e-01 9.091324359178543091e-02 1.780868880450725555e-02 2.720665559172630310e-02
4.939581081271171570e-02 4.354581702500581741e-03 -2.939089946448802948e-02 1.179443597793579102e-01 2.974188625812530518e-01 -8.635184913873672485e-02 -7.123757153749465942e-02 1.697162538766860962e-01 2.163372486829757690e-01 1.347181349992752075e-01 2.606873027980327606e-02 -1.553195416927337646e-01 -1.601440459489822388e-01 4.754897579550743103e-02 -1.802064627408981323e-01 2.437988370656967163e-01 4.248955547809600830e-01 -1.313519775867462158e-01 -1.119490563869476318e-01 1.912063807249069214e-01 -2.525762915611267090e-01 -9.763621538877487183e-02 6.249598041176795959e-02 -3.710345029830932617e-01 1.905420608818531036e-02 4.782385006546974182e-02 9.613217413425445557e-02 3.637942969799041748e-01 1.755551248788833618e-01 3.445809334516525269e-02 7.271467149257659912e-02 9.238585829734802246e-03
-1.610338538885116577e-01 1.835925877094268799e-02 5.926492437720298767e-02 -3.641363978385925293e-02 2.121521979570388794e-01 3.344338759779930115e-02 -2.727200090885162354e-01 1.982455253601074219e-01 2.668831348419189453e-01 7.123900949954986572e-02 -2.102855965495109558e-02 -6.173811107873916626e-02 -5.891485884785652161e-02 -3.587989807128906250e-01 -2.036946266889572144e-01 2.618528008460998535e-01 4.858209490776062012e-01 1.367410123348236084e-01 -1.817546635866165161e-01 3.253157064318656921e-02 -7.532797008752822876e-02 -1.062050163745880127e-01 1.746840327978134155e-01 -9.672963619232177734e-02 1.510455161333084106e-01 -8.683263510465621948e-02 -2.747813798487186432e-02 9.928026050329208374e-02 7.189789414405822754e-02 -8.048486709594726562e-02 1.660521328449249268e-01 2.458491027355194092e-01
1.030247285962104797e-01 -2.044559568166732788e-01 -7.927466183900833130e-02 3.270833939313888550e-02 9.418859332799911499e-02 2.226237654685974121e-01 -4.191352054476737976e-02 1.158977076411247253e-01 -6.811089813709259033e-02 1.096620783209800720e-01 1.221952438354492188e-01 -3.598330914974212646e-02 -1.822191327810287476e-01 -2.290717139840126038e-02 -1.472617387771606445e-01 2.399390935897827148e-01 2.619954347610473633e-01 2.345675677061080933e-01 1.415288001298904419e-01 -9.189113974571228027e-03 -5.469877272844314575e-02 -7.039368152618408203e-02 2.016742527484893799e-01 -4.423173367977142334e-01 2.113974690437316895e-01 -7.065230607986450195e-02 -3.491232395172119141e-01 1.565461158752441406e-01 3.245936334133148193e-01 -8.454398065805435181e-02 1.231551691889762878e-01 -9.453905373811721802e-02
4.990544170141220093e-03 1.093373596668243408e-01 -8.766584843397140503e-02 1.289854384958744049e-02 2.007317692041397095e-01 9.730723500251770020e-02 -2.447555661201477051e-01 1.842065155506134033e-01 -4.450444132089614868e-02 3.384451568126678467e-01 1.270180344581604004e-01 9.581764042377471924e-02 -1.915574073791503906e-01 6.915674358606338501e-02 -1.036387905478477478e-01 4.655621573328971863e-02 1.290161721408367157e-02 1.609319448471069336e-01 -6.012948602437973022e-02 -3.834044337272644043e-01 -5.012505501508712769e-02 -2.274461090564727783e-01 1.591594964265823364e-01 6.227452307939529419e-02 -1.799530982971191406e-01 3.707665503025054932e-01 6.352690607309341431e-02 1.683148294687271118e-01 1.316449493169784546e-01 3.391112759709358215e-02 -2.904539108276367188e-01 2.741341292858123779e-01
9.156510233879089355e-02 -1.102581918239593506e-01 1.336887031793594360e-01 -1.638600379228591919e-01 -6.747848540544509888e-02 -2.492689192295074463e-01 -2.605677545070648193e-01 -1.096286699175834656e-01 -1.992801874876022339e-01 1.801356822252273560e-01 -6.182565167546272278e-02 -2.906705141067504883e-01 4.807425662875175476e-02 -2.085303515195846558e-01 -8.986636251211166382e-02 3.447168171405792236e-01 9.697292745113372803e-02 3.057232499122619629e-01 -2.860442996025085449e-01 -4.049574583768844604e-02 -6.544756237417459488e-03 6.557518243789672852e-02 -5.250308290123939514e-02 -1.465341299772262573e-01 -2.045211493968963623e-01 8.841606229543685913e-02 4.509467631578445435e-03 1.547621637582778931e-01 2.133873850107192993e-01 -2.681355774402618408e-01 1.864200234413146973e-01 1.193911284208297729e-01
2.374521046876907349e-01 -1.892552822828292847e-01 2.519158124923706055e-01 -1.099230945110321045e-01 -2.069865316152572632e-01 3.369313478469848633e-01 -1.920118033885955811e-01 -8.492985367774963379e-02 -1.198958605527877808e-01 2.934724688529968262e-01 1.369831431657075882e-02 1.199362985789775848e-02 -1.261902153491973877e-01 7.001584023237228394e-02 1.190692652016878128e-02 -9.783399105072021484e-02 1.980196982622146606e-01 1.093538776040077209e-01 1.499784290790557861e-01 -2.851647324860095978e-02 -2.225269563496112823e-02 -1.600077152252197266e-01 1.324312388896942139e-01 -1.494532972574234009e-01 9.922517091035842896e-02 2.778407037258148193e-01 1.068883240222930908e-01 -4.547237604856491089e-02 3.505240082740783691e-01 -1.814598888158798218e-01 -2.922708690166473389e-01 1.350360214710235596e-01
3.146159350872039795e-01 -8.669508248567581177e-02 3.384020626544952393e-01 9.430262446403503418e-02 -6.958074122667312622e-02 -1.182308197021484375e-01 -2.270186692476272583e-01 1.262880265712738037e-01 1.612460762262344360e-01 2.125423997640609741e-01 -2.279747426509857178e-01 1.985346674919128418e-01 1.615046262741088867e-01 -1.411109268665313721e-01 -1.257581263780593872e-01 1.432591676712036133e-01 7.514291256666183472e-02 2.331114709377288818e-01 -2.390134781599044800e-01 2.281560003757476807e-01 -2.280757576227188110e-01 -3.516236841678619385e-01 6.955439597368240356e-02 -2.166749238967895508e-01 -2.941975742578506470e-02 -1.360380947589874268e-01 7.190325111150741577e-02 1.255482994019985199e-02 1.062975525856018066e-01 -3.070925362408161163e-02 -6.725852936506271362e-02 -2.844466641545295715e-02
-3.480631113052368164e-02 4.211071506142616272e-02 1.909564062952995300e-02 -2.548488676548004150e-01 -1.817779839038848877e-01 7.662374526262283325e-02 -2.413463443517684937e-01 -2.484211027622222900e-01 -2.502619661390781403e-02 1.617203354835510254e-01 -7.756175845861434937e-02 -1.640898585319519043e-01 -1.962836682796478271e-01 -3.612016737461090088e-01 -1.252819895744323730e-01 4.492332637310028076e-01 4.128917679190635681e-02 -1.798323728144168854e-02 -1.010303646326065063e-01 2.928959205746650696e-02 1.980251073837280273e-02 -2.685962021350860596e-01 2.080928385257720947e-01 -2.331688851118087769e-01 -1.052603200078010559e-01 7.018621265888214111e-02 -1.490677446126937866e-01 1.029128655791282654e-01 1.903553958982229233e-03 2.299864888191223145e-01 -9.029429405927658081e-02 1.828599721193313599e-01
2.478945553302764893e-01 7.875251024961471558e-02 -2.288192063570022583e-01 3.779163211584091187e-02 8.198874443769454956e-02 -2.284253388643264771e-01 -1.823182553052902222e-01 1.428663134574890137e-01 1.588272750377655029e-01 1.510589718818664551e-01 -7.972341030836105347e-02 -1.704702377319335938e-01 -6.015039235353469849e-02 -1.112849637866020203e-01 3.268227353692054749e-02 2.090862691402435303e-01 2.779766321182250977e-01 2.079280018806457520e-01 -7.864618301391601562e-02 3.297511488199234009e-02 -6.769379228353500366e-02 -7.126004993915557861e-02 4.155132547020912170e-02 -4.722492098808288574e-01 -3.128514811396598816e-02 2.883533537387847900e-01 1.592577099800109863e-01 1.149522326886653900e-02 1.689677238464355469e-01 1.734906136989593506e-01 -8.036221377551555634e-03 -3.020617961883544922e-01
-8.933761715888977051e-02 -1.748918294906616211e-01 1.087821722030639648e-01 3.376289084553718567e-02 1.859339624643325806e-01 7.187545299530029297e-03 1.062434166669845581e-01 1.657090783119201660e-01 7.160831592045724392e-04 3.969851732254028320e-01 9.960893541574478149e-02 -3.419938683509826660e-02 -1.877802312374114990e-01 -1.728904396295547485e-01 2.155042886734008789e-01 2.820105552673339844e-01 3.047052919864654541e-01 3.619228303432464600e-02 -1.091514378786087036e-01 -4.860142990946769714e-02 -3.036539852619171143e-01 1.148054152727127075e-01 1.555386632680892944e-01 -2.146045863628387451e-01 3.326979652047157288e-02 -1.649762839078903198e-01 2.185766212642192841e-02 2.613677382469177246e-01 2.852133512496948242e-01 1.396244168281555176e-01 -1.046023145318031311e-01 1.493689864873886108e-01
-2.802602015435695648e-02 -2.582061290740966797e-01 3.486922681331634521e-01 1.190425530076026917e-01 -1.357921659946441650e-01 -2.470335662364959717e-01 -2.313418388366699219e-01 -1.338696777820587158e-01 -8.351816236972808838e-02 4.867986440658569336e-01 1.254231035709381104e-01 -1.659765243530273438e-01 -5.569156631827354431e-02 -8.756711333990097046e-02 -2.203728705644607544e-01 2.321902513504028320e-01 3.561533614993095398e-02 1.848094612360000610e-01 -1.097029596567153931e-01 1.319155991077423096e-01 -1.442072838544845581e-01 -1.116417646408081055e-01 -1.210321262478828430e-01 -1.487283259630203247e-01 3.682964667677879333e-02 4.579305183142423630e-03 7.303326576948165894e-02 1.550686806440353394e-01 1.662804484367370605e-01 -1.671026498079299927e-01 -1.429803520441055298e-01 -6.120984256267547607e-02
2.594688236713409424e-01 -5.724071338772773743e-02 -1.182998269796371460e-01 -3.574101626873016357e-02 7.714831829071044922e-02 4.447808116674423218e-02 3.293190523982048035e-02 4.186376184225082397e-02 -6.068128347396850586e-02 1.199754104018211365e-01 1.355257928371429443e-01 -1.555196940898895264e-01 -1.589688360691070557e-01 -1.822546273469924927e-01 -1.421078443527221680e-01 4.801536500453948975e-01 5.747821554541587830e-02 1.244442909955978394e-01 8.113326132297515869e-02 -1.553955376148223877e-01 -2.101376801729202271e-01 -4.066380262374877930e-01 1.426265984773635864e-01 -3.496641218662261963e-01 8.127139508724212646e-02 -1.751956343650817871e-01 1.283716410398483276e-01 1.168542951345443726e-01 2.112561613321304321e-01 1.265666335821151733e-01 -5.602234601974487305e-02 -2.530614845454692841e-02
-2.414690852165222168e-01 -2.792552411556243896e-01 1.151413172483444214e-01 1.713918298482894897e-01 -1.181512176990509033e-01 -1.644717454910278320e-01 -2.353444099426269531e-01 1.811380237340927124e-01 1.313743889331817627e-01 4.428911209106445312e-02 -7.679686695337295532e-02 -1.754239201545715332e-01 1.086856648325920105e-01 4.036211222410202026e-02 4.496879130601882935e-02 1.392251104116439819e-01 2.696039676666259766e-01 8.932346478104591370e-03 -2.247013747692108154e-01 -1.237111259251832962e-02 -1.657125204801559448e-01 -7.300356030464172363e-02 1.239964365959167480e-01 -2.630059719085693359e-01 2.044379711151123047e-01 -7.196895033121109009e-02 1.426266729831695557e-01 3.833042830228805542e-02 4.585652649402618408e-01 1.128630712628364563e-01 1.521577984094619751e-01 2.131266295909881592e-01
-4.394074901938438416e-02 1.216543279588222504e-02 -1.700816750526428223e-01 -1.485000699758529663e-01 -3.016843227669596672e-03 1.834448575973510742e-01 -1.823872625827789307e-01 4.460389167070388794e-02 -2.503717131912708282e-02 2.046665400266647339e-01 2.919920720160007477e-02 2.390801534056663513e-02 -3.445775210857391357e-01 -2.954127490520477295e-01 3.666196763515472412e-02 4.475549459457397461e-01 2.815093100070953369e-01 -1.900787949562072754e-01 1.464843750000000000e-01 -1.169503852725028992e-01 4.981888923794031143e-03 -3.450843691825866699e-01 1.722254306077957153e-01 -1.060525774955749512e-01 -8.979533612728118896e-02 -7.764063775539398193e-02 5.900221690535545349e-02 8.383496105670928955e-02 8.312089741230010986e-02 -1.841367594897747040e-02 -2.693902552127838135e-01 1.071665510535240173e-01
-7.355606555938720703e-02 -9.546584635972976685e-02 8.775783330202102661e-02 9.098744392395019531e-02 -1.836169511079788208e-02 3.072149120271205902e-02 -4.838478192687034607e-02 8.674856275320053101e-02 6.639889627695083618e-02 1.283938437700271606e-01 2.966463507618755102e-04 1.768511086702346802e-01 -1.213121190667152405e-01 -2.388695627450942993e-02 1.319572627544403076e-01 5.575356632471084595e-02 2.470188140869140625e-01 8.057118952274322510e-02 -4.266384840011596680e-01 -1.043676137924194336e-01 -2.369762063026428223e-01 -5.391014814376831055e-01 1.401451677083969116e-01 -3.592521324753761292e-02 -2.175092250108718872e-01 2.209352701902389526e-02 -1.509402245283126831e-01 2.092669606208801270e-01 2.018590718507766724e-01 2.301031798124313354e-01 -1.333177834749221802e-01 1.280048042535781860e-01
2.339180558919906616e-01 5.490690842270851135e-02 4.403027519583702087e-02 -6.359454989433288574e-02 -2.961926460266113281e-01 9.035487473011016846e-02 -3.119906187057495117e-01 1.616708002984523773e-02 -5.328311771154403687e-02 8.711683750152587891e-02 -1.362004876136779785e-01 -4.734257236123085022e-02 3.254834562540054321e-02 4.671899601817131042e-02 -6.352707743644714355e-02 2.256130278110504150e-01 1.043398678302764893e-01 3.020151257514953613e-01 -1.631341278553009033e-01 -1.697767525911331177e-01 -3.151050582528114319e-02 -2.176852971315383911e-01 -2.582387030124664307e-01 -1.143946964293718338e-02 -3.358146548271179199e-01 5.752265453338623047e-02 -1.911260485649108887e-01 3.072711229324340820e-01 2.363676428794860840e-01 2.393050938844680786e-01 1.397845000028610229e-01 3.091284632682800293e-02
-4.996708407998085022e-02 1.176200136542320251e-01 3.827008306980133057e-01 -1.141550615429878235e-01 -9.068138897418975830e-02 3.223300725221633911e-02 -2.251707315444946289e-01 -6.997644901275634766e-02 -1.472641229629516602e-01 1.926475167274475098e-01 2.095227241516113281e-01 2.143759727478027344e-01 2.137947082519531250e-01 -1.239191368222236633e-01 -1.975832432508468628e-01 8.587902784347534180e-02 9.478534013032913208e-02 4.207238554954528809e-02 1.725816912949085236e-02 3.543573990464210510e-02 -1.675996184349060059e-01 1.704345457255840302e-02 1.879643201828002930e-01 -2.883940637111663818e-01 -2.317464947700500488e-01 2.791803330183029175e-02 -9.416084736585617065e-02 1.786384135484695435e-01 4.169366955757141113e-01 1.547610014677047729e-01 1.254214793443679810e-01 1.876441091299057007e-01
-1.769876340404152870e-03 1.781413853168487549e-01 1.884982287883758545e-01 -2.071359604597091675e-01 1.516648940742015839e-02 2.260633977130055428e-03 -1.096549481153488159e-01 3.353226780891418457e-01 -1.635148227214813232e-01 3.581714928150177002e-01 -4.446066617965698242e-01 -5.180911161005496979e-03 -1.198849529027938843e-01 -2.126737534999847412e-01 -1.258651912212371826e-01 4.181014001369476318e-02 2.043734639883041382e-01 9.389935433864593506e-02 -2.259899824857711792e-01 -1.656828224658966064e-01 -1.800981909036636353e-01 -1.035652533173561096e-01 1.604112237691879272e-02 1.099518686532974243e-02 -1.102521717548370361e-01 -1.459856480360031128e-01 -1.198144853115081787e-01 -1.332114338874816895e-01 2.515990436077117920e-01 5.768965929746627808e-02 -1.540067642927169800e-01 8.150387555360794067e-02
1.405353695154190063e-01 -1.241336576640605927e-02 -5.296771973371505737e-02 9.437810629606246948e-02 6.293842941522598267e-02 1.812320947647094727e-01 -8.523760735988616943e-02 4.169741868972778320e-01 -2.258030511438846588e-02 3.441126942634582520e-01 -1.229035854339599609e-01 -2.773375213146209717e-01 6.136637553572654724e-02 1.470317877829074860e-02 -1.259911507368087769e-01 1.384192854166030884e-01 3.173108696937561035e-01 8.283551037311553955e-02 1.687258332967758179e-01 -3.273086547851562500e-01 -1.393203437328338623e-01 -1.853009127080440521e-02 1.263301819562911987e-01 -3.135485649108886719e-01 3.359148511663079262e-03 5.107634142041206360e-02 -1.141820922493934631e-01 2.081745713949203491e-01 1.021113619208335876e-01 -7.650191336870193481e-02 -8.383885025978088379e-02 -2.025040388107299805e-01
-2.194459140300750732e-01 1.714564301073551178e-02 4.407006129622459412e-02 5.845057964324951172e-02 3.090670518577098846e-02 1.229964420199394226e-01 -3.834710419178009033e-01 8.250435441732406616e-02 5.733668431639671326e-02 3.210158050060272217e-01 1.152540072798728943e-01 -1.235064491629600525e-02 -1.457818001508712769e-01 -1.211648359894752502e-01 -9.343743324279785156e-03 1.033859401941299438e-01 6.176917254924774170e-02 -1.904408447444438934e-02 -1.228098496794700623e-01 -5.177460908889770508e-01 -1.629010438919067383e-01 -1.304894387722015381e-01 3.339743614196777344e-01 -1.351889073848724365e-01 1.430568248033523560e-01 3.523210808634757996e-02 5.787039641290903091e-03 -1.108623668551445007e-01 1.402692645788192749e-01 -1.380422562360763550e-01 2.402415573596954346e-01 1.363398134708404541e-01
-6.127416621893644333e-03 -1.484798192977905273e-01 1.438695341348648071e-01 -1.843473315238952637e-01 -2.770046517252922058e-02 1.287129968404769897e-01 -2.011681348085403442e-01 4.411203265190124512e-01 1.735078096389770508e-01 2.455951571464538574e-01 1.407756656408309937e-01 -9.978514909744262695e-02 -2.166106402873992920e-01 -1.464130282402038574e-01 -4.973727464675903320e-02 4.100738558918237686e-03 1.730148643255233765e-01 7.406347990036010742e-02 -8.055137842893600464e-02 3.165542380884289742e-03 -9.659053385257720947e-02 -1.492400318384170532e-01 1.024740561842918396e-01 -2.464008927345275879e-01 5.483466014266014099e-02 1.262717545032501221e-01 -1.102870702743530273e-01 4.519909620285034180e-01 -2.969159185886383057e-02 2.164615690708160400e-01 6.257646530866622925e-02 -2.190915048122406006e-01
9.472007304430007935e-02 -4.759668931365013123e-02 -7.364717870950698853e-02 -1.164814755320549011e-01 7.957710325717926025e-02 2.715036869049072266e-01 -9.493125230073928833e-02 8.641702681779861450e-02 -1.348646879196166992e-01 2.022809237241744995e-01 1.728147119283676147e-01 -9.005913138389587402e-02 7.489386945962905884e-02 -5.751037970185279846e-02 -5.806677974760532379e-03 2.659597992897033691e-01 4.385324418544769287e-01 2.227039784193038940e-01 -4.350731521844863892e-02 -2.286717593669891357e-01 9.956831112504005432e-03 -2.399005554616451263e-02 1.817977875471115112e-01 -3.213647305965423584e-01 -9.980530291795730591e-02 -1.466315984725952148e-02 -3.586542606353759766e-01 9.508249163627624512e-02 1.806401908397674561e-01 1.363499760627746582e-01 2.354469597339630127e-01 -9.422702342271804810e-02
-6.147193908691406250e-02 -2.381826490163803101e-01 1.504499465227127075e-01 -1.795850247144699097e-01 -2.032104581594467163e-01 -1.217463333159685135e-02 -1.780644357204437256e-01 8.657126873731613159e-02 -7.698997855186462402e-02 3.247441351413726807e-01 1.439104676246643066e-01 -2.046833634376525879e-01 1.444102381356060505e-03 2.913699671626091003e-02 -2.788049578666687012e-01 1.266488283872604370e-01 1.109710186719894409e-01 2.324655354022979736e-01 -3.116364181041717529e-01 -6.712692230939865112e-02 1.475792750716209412e-02 -1.088367030024528503e-01 -2.039954662322998047e-01 -2.045829892158508301e-01 1.625877618789672852e-01 1.509979832917451859e-02 2.073295265436172485e-01 4.643924534320831299e-02 3.086247742176055908e-01 -2.507078349590301514e-01 1.927660554647445679e-01 6.905127316713333130e-02
1.457552015781402588e-01 -1.465754061937332153e-01 -8.460197597742080688e-02 -4.172483086585998535e-02 -4.138540104031562805e-02 1.859629750251770020e-01 -1.757862120866775513e-01 -8.063078671693801880e-02 -8.695608377456665039e-02 3.892173767089843750e-01 -6.647787988185882568e-02 -1.260345280170440674e-01 -6.391914188861846924e-02 -3.176373243331909180e-01 -3.057255744934082031e-01 3.845300674438476562e-01 6.508248299360275269e-02 1.135515645146369934e-01 1.126660406589508057e-01 1.091039851307868958e-01 5.586105398833751678e-03 -1.590966880321502686e-01 -6.233222782611846924e-02 -2.375441789627075195e-01 -1.347933411598205566e-01 -6.173937767744064331e-02 -2.581167221069335938e-01 7.761803269386291504e-02 1.489033550024032593e-01 2.713881731033325195e-01 4.440402612090110779e-02 1.708848029375076294e-01
6.159949582070112228e-03 -1.813946850597858429e-02 -1.720736920833587646e-01 -1.795083135366439819e-01 1.131523549556732178e-01 1.106357052922248840e-01 -3.916456103324890137e-01 -2.228653132915496826e-01 7.115782797336578369e-02 2.157560139894485474e-01 -2.657817304134368896e-01 -3.521391376852989197e-02 -2.865559458732604980e-01 -1.216748505830764771e-01 -4.033914506435394287e-01 1.999284476041793823e-01 1.392470002174377441e-01 1.135916188359260559e-01 -8.008012920618057251e-02 2.208657935261726379e-02 -1.518149115145206451e-02 -1.516569256782531738e-01 2.224521636962890625e-01 -1.016232520341873169e-01 1.878732629120349884e-02 1.566063985228538513e-02 -4.807710275053977966e-02 3.370843827724456787e-02 2.858036756515502930e-01 2.083233147859573364e-01 -1.566676199436187744e-01 -1.033605858683586121e-01
1.989654265344142914e-02 3.007658058777451515e-03 6.209012866020202637e-02 3.253071308135986328e-01 1.018151193857192993e-01 1.695143580436706543e-01 -1.936533302068710327e-01 -2.941180765628814697e-02 -2.895660400390625000e-01 4.416496157646179199e-01 -6.130930501967668533e-03 -1.127580627799034119e-01 -3.381892293691635132e-02 7.719697058200836182e-02 1.779707968235015869e-01 7.124102115631103516e-02 1.622148007154464722e-01 1.317709833383560181e-01 -1.751465648412704468e-01 3.939144685864448547e-02 -2.380081266164779663e-01 -2.666845321655273438e-01 1.751074343919754028e-01 -1.153166443109512329e-01 1.428629606962203979e-01 5.009467899799346924e-02 -1.596936285495758057e-01 7.588928937911987305e-02 1.942363679409027100e-01 -1.628043875098228455e-02 -3.614452779293060303e-01 8.056076616048812866e-02
1.983275562524795532e-01 -1.771546453237533569e-01 2.940286099910736084e-01 1.915754191577434540e-02 -2.900429666042327881e-01 -1.535803973674774170e-01 -2.818207442760467529e-01 -9.484442323446273804e-02 -1.433333009481430054e-01 2.945001125335693359e-01 4.327299073338508606e-02 -5.284076929092407227e-02 7.494820654392242432e-02 1.020408701151609421e-02 -1.743921637535095215e-01 6.652917712926864624e-02 5.001448467373847961e-02 1.197831109166145325e-01 -7.013186346739530563e-03 2.443857938051223755e-01 -1.989405006170272827e-01 -2.314920723438262939e-01 1.808589547872543335e-01 -3.037297129631042480e-01 2.022412866353988647e-01 -2.193540334701538086e-01 -6.862454582005739212e-03 1.387505978345870972e-02 2.388924062252044678e-01 1.586972028017044067e-01 -1.688550971448421478e-02 -1.651828289031982422e-01
-9.967003017663955688e-02 2.667201310396194458e-02 -1.317173838615417480e-01 -1.441294252872467041e-01 -9.611466084606945515e-04 2.551173567771911621e-01 -2.895719744265079498e-02 7.298484444618225098e-02 2.999538481235504150e-01 3.625102639198303223e-01 1.441899836063385010e-01 9.829929471015930176e-02 2.041696906089782715e-01 -3.811928033828735352e-01 -1.772078871726989746e-01 3.267410099506378174e-01 2.051021903753280640e-01 -1.035746410489082336e-01 -1.823891103267669678e-01 5.218386650085449219e-02 -7.863291352987289429e-02 -1.977362334728240967e-01 1.800619997084140778e-02 -2.008527815341949463e-01 9.173213690519332886e-02 -8.133567124605178833e-02 -1.203369125723838806e-01 1.411220431327819824e-01 1.695077866315841675e-01 1.729322969913482666e-01 -1.146526169031858444e-02 1.416214555501937866e-01
1.797188669443130493e-01 -1.726259142160415649e-01 2.196048349142074585e-01 -1.277803182601928711e-01 -5.268738605082035065e-03 1.048360392451286316e-01 2.274979464709758759e-02 6.072231382131576538e-02 3.587514534592628479e-02 2.553327381610870361e-01 1.855837851762771606e-01 -1.204498708248138428e-01 -2.367519289255142212e-01 -1.049904599785804749e-01 -1.230822131037712097e-02 -1.874361038208007812e-01 -1.425056904554367065e-02 -3.186400607228279114e-02 -5.918811261653900146e-02 -3.262780308723449707e-01 -1.149525865912437439e-01 -8.176536858081817627e-02 4.326733052730560303e-01 -1.029861345887184143e-01 8.537533134222030640e-02 2.782065570354461670e-01 1.493969410657882690e-01 1.704622954130172729e-01 3.353060483932495117e-01 -1.698117405176162720e-01 -1.764809489250183105e-01 -5.447267740964889526e-02
-1.440093666315078735e-01 4.545827955007553101e-02 3.181330487132072449e-02 -1.165140569210052490e-01 -7.578542083501815796e-02 1.301568448543548584e-01 -4.045830965042114258e-01 3.199824094772338867e-01 -6.652700155973434448e-02 1.537147462368011475e-01 1.024029217660427094e-02 -1.188287958502769470e-01 1.031206846237182617e-01 -2.287896275520324707e-01 7.140862196683883667e-02 2.376578450202941895e-01 1.538060009479522705e-01 -5.904155224561691284e-02 -2.438952326774597168e-01 -2.100250571966171265e-01 3.219318389892578125e-01 -4.151660576462745667e-02 3.909358382225036621e-01 -2.783105373382568359e-01 -3.736391291022300720e-02 1.882760407170280814e-04 7.195287384092807770e-03 5.953954160213470459e-02 5.226947739720344543e-02 -1.336921304464340210e-01 -6.634976714849472046e-02 -1.030477657914161682e-01
3.220926523208618164e-01 -5.386021733283996582e-02 5.062890704721212387e-03 -3.128757476806640625e-01 -1.249929890036582947e-01 -5.216392502188682556e-02 -2.412649840116500854e-01 1.140564680099487305e-01 -4.684319347143173218e-02 4.722406342625617981e-02 1.728785037994384766e-01 5.117910355329513550e-02 -6.844770163297653198e-02 1.833667010068893433e-01 -2.366155572235584259e-02 -1.508502513170242310e-01 2.131481319665908813e-01 2.241629809141159058e-01 -3.121182620525360107e-01 -1.300606578588485718e-01 -9.062934666872024536e-02 -3.908545672893524170e-01 -9.433626383543014526e-02 -6.977315992116928101e-02 -1.563831605017185211e-02 -3.766093403100967407e-02 -1.134871169924736023e-01 2.687326371669769287e-01 2.353317886590957642e-01 -7.745525240898132324e-02 6.508879363536834717e-02 -2.649193704128265381e-01
-8.677634596824645996e-02 -1.426631212234497070e-01 1.125612482428550720e-01 -1.753300130367279053e-01 -8.042078465223312378e-02 1.833342462778091431e-01 -2.656715214252471924e-01 -1.196710094809532166e-01 8.608409762382507324e-02 2.809220254421234131e-01 2.455637603998184204e-01 2.601788565516471863e-02 2.174802124500274658e-01 1.465229988098144531e-01 5.368258059024810791e-02 2.555504739284515381e-01 -1.674917712807655334e-02 -1.914422959089279175e-01 -3.097619414329528809e-01 -3.433499634265899658e-01 -2.814182266592979431e-02 -5.059300735592842102e-02 2.654307782649993896e-01 -2.078832089900970459e-01 1.110901962965726852e-02 -8.986915647983551025e-02 1.310204863548278809e-01 6.235855631530284882e-03 2.116237431764602661e-01 1.341337561607360840e-01 8.919781446456909180e-02 2.356556057929992676e-01
6.396061182022094727e-02 -1.785714924335479736e-01 2.653997540473937988e-01 -2.072609215974807739e-01 -3.028391301631927490e-01 7.988544553518295288e-02 -2.623067200183868408e-01 -4.894708469510078430e-02 -1.162588447332382202e-01 1.619839221239089966e-01 1.797166466712951660e-01 -8.245762437582015991e-02 -1.071719750761985779e-01 -2.564818598330020905e-02 -9.789169579744338989e-02 3.184979259967803955e-01 2.854408323764801025e-01 1.071309000253677368e-01 -2.444332689046859741e-01 -7.866125553846359253e-03 1.128682047128677368e-01 -1.397740393877029419e-01 1.710284687578678131e-02 3.454124182462692261e-02 2.475865557789802551e-02 6.182821467518806458e-02 2.021565288305282593e-01 1.881415694952011108e-01 3.140670359134674072e-01 -1.826919019222259521e-01 2.745005786418914795e-01 -6.873131543397903442e-02
1.008213907480239868e-01 3.470706567168235779e-02 9.490282088518142700e-02 -9.366958588361740112e-02 6.573577970266342163e-02 -9.239849448204040527e-02 -3.555145263671875000e-01 2.118123769760131836e-01 8.784219622611999512e-02 2.451663017272949219e-01 -3.442490696907043457e-01 -4.151384904980659485e-02 7.200166583061218262e-02 -2.933085262775421143e-01 -1.335004568099975586e-01 2.443017959594726562e-01 1.787924766540527344e-01 7.213915139436721802e-02 5.031798034906387329e-02 -9.936533868312835693e-02 -1.897419989109039307e-01 -1.331250518560409546e-01 -6.379866600036621094e-02 -4.185386598110198975e-01 1.274858415126800537e-01 2.394636571407318115e-01 1.925525516271591187e-01 1.878437213599681854e-02 -3.430819138884544373e-03 1.108483225107192993e-02 1.046620458364486694e-01 -1.590715050697326660e-01
3.293435871601104736e-01 4.169721528887748718e-02 1.893646866083145142e-01 -1.835352033376693726e-01 -4.086771011352539062e-01 -1.303616166114807129e-01 -2.262662053108215332e-01 1.993895880877971649e-02 -1.734128296375274658e-01 1.502314954996109009e-01 1.755977720022201538e-01 -1.457973849028348923e-02 -8.604800701141357422e-02 2.634617686271667480e-01 -1.304590851068496704e-01 4.898482933640480042e-02 -2.995204739272594452e-02 1.810344755649566650e-01 -1.465764790773391724e-01 6.605965644121170044e-02 -1.669299602508544922e-01 -2.589686214923858643e-01 7.245844602584838867e-02 -2.277141511440277100e-01 7.325822114944458008e-02 9.119071811437606812e-02 1.787132471799850464e-01 2.392570488154888153e-02 3.664199113845825195e-01 3.705818951129913330e-02 -8.164919912815093994e-02 6.834274530410766602e-02
1.216806098818778992e-01 1.541322916746139526e-01 -1.198159158229827881e-01 -2.113523632287979126e-01 -1.726116985082626343e-01 1.229647919535636902e-01 -3.093860447406768799e-01 -4.896777868270874023e-02 -1.782313920557498932e-02 2.610825598239898682e-01 -1.138256210833787918e-02 -1.387660503387451172e-01 -2.896652519702911377e-01 -1.339022964239120483e-01 -1.430054455995559692e-01 5.093286633491516113e-01 3.072214126586914062e-02 -7.647605240345001221e-02 7.238142192363739014e-02 4.373274743556976318e-02 -4.170804843306541443e-02 -1.115272343158721924e-01 1.956703066825866699e-01 -6.403616815805435181e-02 -3.176601529121398926e-01 1.286305040121078491e-01 1.040413752198219299e-01 2.458049505949020386e-01 8.018866926431655884e-02 7.663369178771972656e-02 -9.271711111068725586e-02 9.849911928176879883e-02
1.130015179514884949e-01 -2.098929286003112793e-01 2.121608555316925049e-01 -9.976807236671447754e-02 -2.141822427511215210e-01 -1.073282286524772644e-01 -1.978349983692169189e-01 1.432436108589172363e-01 -1.128802597522735596e-01 2.677140235900878906e-01 1.776949167251586914e-01 -2.387291938066482544e-01 -1.203745380043983459e-01 2.900016009807586670e-01 1.868514157831668854e-02 1.646241396665573120e-01 8.096452057361602783e-02 3.326817154884338379e-01 -9.979571402072906494e-02 5.576067790389060974e-02 9.132143110036849976e-02 -1.649055480957031250e-01 2.748076319694519043e-01 -5.763514339923858643e-02 6.511205434799194336e-02 3.674598038196563721e-02 -3.004676103591918945e-01 -1.196562200784683228e-01 2.399588674306869507e-01 -1.923699080944061279e-01 -1.503586620092391968e-01 -8.950244635343551636e-03
2.688676118850708008e-01 -3.426360664889216423e-03 2.512851655483245850e-01 -2.886306643486022949e-01 -2.626918554306030273e-01 -2.200312167406082153e-01 -2.381786555051803589e-01 1.378325521945953369e-01 -4.359412789344787598e-01 3.199927806854248047e-01 7.578404247760772705e-02 4.390653595328330994e-02 -3.455556929111480713e-02 -5.638075247406959534e-02 -1.762838102877140045e-02 1.104652285575866699e-01 4.664150532335042953e-03 2.328163944184780121e-02 -8.265814185142517090e-02 -9.976989030838012695e-02 -1.538471132516860962e-01 -7.282772660255432129e-02 2.209867686033248901e-01 -1.364439576864242554e-01 -3.805316286161541939e-03 1.029391959309577942e-01 -1.780298538506031036e-02 8.105365186929702759e-02 1.979345828294754028e-01 -2.442433536052703857e-01 -1.118639186024665833e-01 -1.687674075365066528e-01
-2.067877054214477539e-01 -2.426339238882064819e-01 1.011638045310974121e-01 -1.410024706274271011e-02 1.471128910779953003e-01 5.605065822601318359e-02 -1.039746180176734924e-01 2.032385021448135376e-01 2.229687571525573730e-01 3.828915357589721680e-01 2.658230252563953400e-02 7.316812127828598022e-02 -6.426315288990736008e-03 -7.184991985559463501e-02 2.220046706497669220e-03 2.269767373800277710e-01 1.329409182071685791e-01 1.194758433848619461e-02 1.236390694975852966e-01 -4.144825935363769531e-01 1.326389908790588379e-01 -2.955313622951507568e-01 3.269174098968505859e-01 -9.739250689744949341e-02 -1.111397221684455872e-01 -1.728236377239227295e-01 1.976564154028892517e-02 -9.911566972732543945e-02 6.583043932914733887e-02 -1.046785935759544373e-01 -2.296943664550781250e-01 7.245640456676483154e-02
2.873365283012390137e-01 -8.676244318485260010e-02 1.974031478166580200e-01 -8.543749898672103882e-02 3.684189170598983765e-02 1.449962519109249115e-02 -4.418138414621353149e-02 2.741453424096107483e-02 -2.094285786151885986e-01 3.720900118350982666e-01 -1.113956496119499207e-01 -1.592358499765396118e-01 1.508214883506298065e-02 -2.778724133968353271e-01 1.236549690365791321e-01 -5.047715455293655396e-02 8.395169675350189209e-02 1.983566582202911377e-01 1.314130872488021851e-01 -4.259034246206283569e-02 1.479371916502714157e-02 -8.950450457632541656e-03 3.836725056171417236e-01 -6.160551309585571289e-02 8.610543608665466309e-02 -8.541627973318099976e-02 2.301758527755737305e-01 3.422772288322448730e-01 2.826027274131774902e-01 -1.065752133727073669e-01 -2.156700491905212402e-01 -6.826168298721313477e-02
1.955485530197620392e-02 -1.637500375509262085e-01 -1.752001047134399414e-01 5.536162480711936951e-02 -5.627254396677017212e-02 3.843782097101211548e-02 -3.116659522056579590e-01 1.561759561300277710e-01 -1.576377749443054199e-01 2.573203742504119873e-01 -2.763912826776504517e-02 -6.144384667277336121e-02 1.086601614952087402e-01 2.545275911688804626e-02 6.745443679392337799e-03 -3.056920133531093597e-02 1.966440677642822266e-01 1.772127598524093628e-01 -9.948499500751495361e-02 4.680511057376861572e-01 -1.724499911069869995e-01 -2.513196468353271484e-01 3.297177553176879883e-01 -1.881880164146423340e-01 -1.622565835714340210e-01 -2.313217818737030029e-01 -6.440540403127670288e-02 3.896753117442131042e-02 2.273197919130325317e-01 5.502564832568168640e-02 -9.038531780242919922e-02 1.392432451248168945e-01
-1.687855124473571777e-01 -1.375562101602554321e-01 4.392934590578079224e-02 -1.823534220457077026e-01 -2.722298912703990936e-02 1.205370426177978516e-01 -2.635062038898468018e-01 3.068685233592987061e-01 2.268992811441421509e-01 3.903544247150421143e-01 8.224328607320785522e-02 -1.040758118033409119e-01 -9.213014692068099976e-02 -1.858835220336914062e-01 9.025073610246181488e-03 4.993622750043869019e-02 1.064914613962173462e-01 1.326874550431966782e-02 -2.376042455434799194e-01 -7.048850529827177525e-04 -1.297013163566589355e-01 5.565254762768745422e-02 1.345683187246322632e-01 -2.424384206533432007e-01 4.436648637056350708e-02 1.569768488407135010e-01 -6.485120952129364014e-02 4.839262962341308594e-01 -7.211388647556304932e-02 1.613798439502716064e-01 -8.551517874002456665e-02 5.592299625277519226e-02
-5.171746388077735901e-02 -1.525341719388961792e-01 1.290468424558639526e-01 4.048446714878082275e-01 -7.659870386123657227e-02 5.811877548694610596e-02 -2.796508371829986572e-01 4.509403184056282043e-02 -8.976129442453384399e-02 5.032385587692260742e-01 -1.079404279589653015e-01 8.709885925054550171e-02 -1.281750351190567017e-01 -9.446330368518829346e-02 -1.338082253932952881e-01 -1.261969804763793945e-01 2.372043579816818237e-01 4.650136921554803848e-03 1.310148276388645172e-02 1.906089335680007935e-01 -4.433081671595573425e-02 -2.232268601655960083e-01 1.676668226718902588e-01 -3.298783674836158752e-02 -2.389594912528991699e-03 2.612628340721130371e-01 1.200198009610176086e-02 1.448003500699996948e-01 9.069141745567321777e-02 3.327000141143798828e-02 -4.174104332923889160e-02 3.001018464565277100e-01
4.314922913908958435e-02 -4.153562337160110474e-02 2.754523977637290955e-02 -6.190307065844535828e-02 -5.572354793548583984e-02 2.224523425102233887e-01 -2.553055882453918457e-01 1.620792597532272339e-02 1.046633645892143250e-01 2.242708355188369751e-01 3.508689701557159424e-01 8.308726549148559570e-02 -1.854910515248775482e-02 -9.836820513010025024e-02 -1.874086260795593262e-01 1.358214467763900757e-01 1.496293991804122925e-01 1.035801544785499573e-01 -1.625215709209442139e-01 -4.579110145568847656e-01 1.435589790344238281e-01 -4.613268747925758362e-02 2.490126490592956543e-01 -2.902391180396080017e-02 -9.599943459033966064e-02 -3.545906543731689453e-01 1.004695370793342590e-01 4.730590432882308960e-02 2.827323973178863525e-01 -9.762798249721527100e-02 1.483764313161373138e-02 1.648095101118087769e-01
-2.276916801929473877e-02 -3.081676363945007324e-01 -1.809083521366119385e-01 2.288559675216674805e-01 -3.131518065929412842e-01 8.789715915918350220e-02 -3.677087128162384033e-01 -1.723447889089584351e-01 8.159935474395751953e-02 1.152127236127853394e-01 5.835421383380889893e-02 -2.020758539438247681e-01 -2.252866774797439575e-01 8.708883076906204224e-02 -4.942431300878524780e-02 7.478243112564086914e-02 5.311339721083641052e-02 4.340096563100814819e-02 -2.683509290218353271e-01 9.346031397581100464e-02 5.921438708901405334e-02 -3.388128578662872314e-01 1.097673997282981873e-01 -2.309974431991577148e-01 6.464252620935440063e-02 1.480086594820022583e-01 1.286341715604066849e-02 2.272260189056396484e-01 8.487573266029357910e-02 -1.769107580184936523e-02 -1.647882610559463501e-01 1.909124702215194702e-01
-2.000827044248580933e-01 -3.454966843128204346e-02 6.196322385221719742e-03 1.786807738244533539e-02 1.549724638462066650e-01 1.472574919462203979e-01 1.203867644071578979e-01 1.693584620952606201e-01 -1.939263008534908295e-02 1.292615532875061035e-01 -6.683705002069473267e-02 2.545180171728134155e-02 1.701237112283706665e-01 -8.544880151748657227e-02 -3.303834497928619385e-01 4.171720743179321289e-01 3.063535392284393311e-01 9.696563333272933960e-02 -1.879646442830562592e-02 -9.261649101972579956e-02 -2.608593404293060303e-01 -3.106988966464996338e-01 1.760560572147369385e-01 -2.432004809379577637e-01 -1.481361091136932373e-01 8.237455040216445923e-02 -8.059553056955337524e-02 2.742256224155426025e-01 -1.059474330395460129e-02 1.972043216228485107e-01 -9.067924320697784424e-02 5.788811296224594116e-02
3.325694426894187927e-02 1.167175080627202988e-02 3.017567992210388184e-01 3.195983171463012695e-02 -2.967296838760375977e-01 -1.448271423578262329e-01 -1.652723103761672974e-01 -1.446611881256103516e-01 6.987453997135162354e-02 1.738311648368835449e-01 2.134287506341934204e-01 -6.430159509181976318e-02 -3.532329201698303223e-02 2.102253288030624390e-01 -1.735258102416992188e-02 1.428108364343643188e-01 1.342474967241287231e-01 -7.952187210321426392e-02 -4.179313778877258301e-02 -3.680332601070404053e-01 4.372249171137809753e-02 -5.340738967061042786e-02 6.198254972696304321e-02 -4.010405242443084717e-01 2.222895175218582153e-01 -9.906549006700515747e-02 -4.841629415750503540e-02 1.832388639450073242e-01 3.473024964332580566e-01 1.930822581052780151e-01 -1.101141870021820068e-01 4.833660274744033813e-02
2.686346471309661865e-01 3.792718425393104553e-02 2.936249971389770508e-01 6.064351275563240051e-02 -1.169926896691322327e-01 -4.469617828726768494e-02 -2.605523467063903809e-01 2.061284333467483521e-01 2.056526541709899902e-01 1.289642602205276489e-01 -2.404828369617462158e-01 7.090291380882263184e-02 2.016028314828872681e-01 7.205133885145187378e-02 -1.010184660553932190e-01 -4.248748719692230225e-02 -9.342049062252044678e-02 3.447332978248596191e-01 -3.061186671257019043e-01 9.880486130714416504e-02 -1.150448173284530640e-01 -5.090514570474624634e-02 1.989407539367675781e-01 -2.414370626211166382e-01 -2.030264772474765778e-02 -1.406436413526535034e-01 2.052367478609085083e-02 1.430482715368270874e-01 1.892439574003219604e-01 6.483949720859527588e-02 -2.439733892679214478e-01 2.132145762443542480e-01
4.652346298098564148e-02 6.083635147660970688e-03 -2.176619917154312134e-01 -1.495394706726074219e-01 -3.359174355864524841e-02 8.738978207111358643e-02 -3.735497891902923584e-01 -2.578135132789611816e-01 1.482498198747634888e-01 3.061840236186981201e-01 -2.331814616918563843e-01 -2.008330263197422028e-02 -1.090070307254791260e-01 -1.917814314365386963e-01 -3.422131240367889404e-01 1.728684306144714355e-01 1.695433109998703003e-01 -3.747229650616645813e-02 -5.146466195583343506e-03 -1.779654249548912048e-02 3.193168342113494873e-02 -3.207804262638092041e-01 1.038032546639442444e-01 -1.781694889068603516e-01 1.000254675745964050e-01 5.639285966753959656e-02 -2.212825976312160492e-02 -2.945565385743975639e-03 2.247924357652664185e-01 2.712599635124206543e-01 -1.328651905059814453e-01 -1.214317232370376587e-01
1.714499741792678833e-01 3.525040298700332642e-02 -4.005914553999900818e-02 4.345289990305900574e-02 1.504041552543640137e-01 4.027789458632469177e-02 -2.120249718427658081e-01 2.831885218620300293e-01 -7.358197867870330811e-02 3.419825434684753418e-01 -1.844363845884799957e-02 -1.833368390798568726e-01 1.751269251108169556e-01 2.265476807951927185e-02 -5.784676223993301392e-02 1.374841630458831787e-01 3.994328975677490234e-01 -3.424319252371788025e-02 2.370440363883972168e-01 -3.097852468490600586e-01 -5.192083120346069336e-02 -5.054974462836980820e-03 1.274841576814651489e-01 -3.209967911243438721e-01 -4.393114522099494934e-02 4.142506420612335205e-02 -1.385136544704437256e-01 2.305266708135604858e-01 2.950157970190048218e-02 1.421468257904052734e-01 -7.484217733144760132e-02 -2.630305886268615723e-01
3.128716647624969482e-01 -1.588529795408248901e-01 -7.624347927048802376e-04 6.489145010709762573e-02 -2.938826680183410645e-01 -1.067879050970077515e-01 -8.854503184556961060e-02 8.887232095003128052e-02 -4.003158956766128540e-02 4.064256548881530762e-01 -1.007725819945335388e-01 1.395272016525268555e-01 -1.874820142984390259e-01 4.694497957825660706e-02 9.273606538772583008e-02 1.505514979362487793e-02 9.716461598873138428e-02 6.490616500377655029e-02 -2.692958712577819824e-02 -2.808013558387756348e-02 -2.294775843620300293e-01 -1.126478686928749084e-01 1.113585382699966431e-01 -4.812658950686454773e-02 -7.653444260358810425e-02 -2.065240032970905304e-02 3.032441735267639160e-01 7.461121678352355957e-02 3.612601161003112793e-01 1.869436949491500854e-01 -3.850434422492980957e-01 6.174165755510330200e-02
3.533807396888732910e-02 -1.177482306957244873e-01 -2.687703669071197510e-01 -2.450423240661621094e-01 1.058212667703628540e-01 8.011133223772048950e-02 -2.761537432670593262e-01 -3.599020540714263916e-01 -4.039225727319717407e-02 3.692343831062316895e-01 -2.982995845377445221e-02 -3.544102609157562256e-02 -8.943320810794830322e-02 -4.283769801259040833e-02 -1.870782524347305298e-01 3.117456734180450439e-01 1.944483816623687744e-01 5.673941597342491150e-02 -1.790655106306076050e-01 -7.757183164358139038e-02 -1.016963832080364227e-02 -2.431237995624542236e-01 -3.653385117650032043e-02 -6.243112683296203613e-02 -8.673422038555145264e-02 2.302509546279907227e-02 -6.751196831464767456e-02 1.064422577619552612e-01 1.110688969492912292e-01 2.958275973796844482e-01 -1.682384759187698364e-01 2.267529964447021484e-01
1.809614151716232300e-01 -2.972925081849098206e-02 -3.778520971536636353e-02 1.239506676793098450e-01 2.823695540428161621e-01 -2.138708531856536865e-02 6.243345141410827637e-02 2.121954709291458130e-01 7.093265652656555176e-02 5.799770951271057129e-01 6.534856557846069336e-02 4.065079241991043091e-02 4.543070122599601746e-02 7.333798706531524658e-02 -1.824921667575836182e-01 -7.583138346672058105e-02 2.823107838630676270e-01 3.491392433643341064e-01 -1.381452977657318115e-01 -9.131613373756408691e-02 -4.992428794503211975e-02 -9.435439854860305786e-02 1.228772103786468506e-01 2.532593533396720886e-02 -2.568104565143585205e-01 1.107158139348030090e-01 8.255385607481002808e-02 1.003630608320236206e-01 1.849149912595748901e-01 4.246670752763748169e-02 -1.964498907327651978e-01 -2.821256965398788452e-02
9.869883954524993896e-02 -4.820092022418975830e-02 9.898784756660461426e-02 1.539141237735748291e-01 2.462468892335891724e-01 1.221920177340507507e-01 -1.027704775333404541e-01 1.911157220602035522e-01 4.304773733019828796e-02 3.409160971641540527e-01 1.643203645944595337e-01 -1.483551859855651855e-01 2.875350974500179291e-02 1.663098633289337158e-01 -1.731508374214172363e-01 -1.660020947456359863e-01 1.581592857837677002e-01 3.127935575321316719e-03 1.371362358331680298e-01 -2.606202363967895508e-01 -1.238067224621772766e-01 -1.992686241865158081e-01 6.922328379005193710e-03 -7.049169391393661499e-02 -9.777346253395080566e-02 2.422921359539031982e-01 -1.204652339220046997e-02 2.612724900245666504e-01 3.074541091918945312e-01 2.533102035522460938e-01 -3.310311138629913330e-01 4.387430101633071899e-02
2.716151475906372070e-01 -1.019273605197668076e-02 1.525878161191940308e-01 -1.828121952712535858e-02 1.325876116752624512e-01 7.640183717012405396e-02 -2.164951264858245850e-01 7.428773492574691772e-02 3.000404685735702515e-02 4.476588070392608643e-01 7.680941373109817505e-02 -2.228415757417678833e-01 6.989508122205734253e-02 2.200384438037872314e-01 -1.451961994171142578e-01 -1.794530898332595825e-01 2.746075764298439026e-02 3.244189918041229248e-02 2.308776378631591797e-01 -3.034507930278778076e-01 -2.197324186563491821e-01 -2.307331711053848267e-01 4.619440063834190369e-02 -1.256100833415985107e-01 -6.410343945026397705e-02 1.550970077514648438e-01 -1.367372274398803711e-02 2.032506465911865234e-01 1.086634770035743713e-01 1.870150566101074219e-01 -2.824679017066955566e-01 1.990758255124092102e-02
3.028372488915920258e-02 1.125900596380233765e-01 -1.482882350683212280e-01 -7.923687249422073364e-02 -5.412694439291954041e-02 1.070203632116317749e-01 -6.851840019226074219e-02 2.185080945491790771e-01 1.940864622592926025e-01 3.315626978874206543e-01 -5.154029726982116699e-01 1.176980659365653992e-01 2.613459527492523193e-02 -3.042528033256530762e-02 -1.802462190389633179e-01 6.452201306819915771e-02 6.627785414457321167e-02 1.593338511884212494e-02 -8.627218008041381836e-02 -7.943846285343170166e-02 1.195789799094200134e-01 -1.847737934440374374e-03 2.010042369365692139e-01 -4.188672602176666260e-01 -1.423844695091247559e-01 1.954263150691986084e-01 5.876902863383293152e-02 7.800364494323730469e-02 2.800790071487426758e-01 -6.782956421375274658e-02 -2.714752778410911560e-02 1.600549221038818359e-01
-2.084319889545440674e-01 8.915393054485321045e-02 1.198797225952148438e-01 -3.173006325960159302e-02 1.073355600237846375e-01 1.328670233488082886e-01 -1.097761243581771851e-01 2.342237904667854309e-02 2.806553617119789124e-03 2.339536994695663452e-01 -6.608974188566207886e-02 1.400577835738658905e-03 1.174515783786773682e-01 -5.590170621871948242e-02 2.421454638242721558e-01 5.457362532615661621e-02 3.717308640480041504e-01 4.088384509086608887e-01 -2.299622893333435059e-01 -1.932007819414138794e-01 4.895872995257377625e-02 -1.597676575183868408e-01 2.118042409420013428e-01 -1.960016191005706787e-01 -2.178163528442382812e-01 -4.382837191224098206e-02 -2.501968741416931152e-01 -2.338594198226928711e-02 2.566530108451843262e-01 3.014653734862804413e-02 -1.902693212032318115e-01 1.776982396841049194e-01
-1.404750347137451172e-01 -9.592752903699874878e-02 -1.826947033405303955e-01 2.488348335027694702e-01 -6.660233438014984131e-02 -8.799737319350242615e-03 -2.756925821304321289e-01 1.655153334140777588e-01 7.190784066915512085e-02 2.386036068201065063e-01 1.310980618000030518e-01 2.659748867154121399e-02 -3.792248070240020752e-01 -1.570619940757751465e-01 3.562100976705551147e-02 2.676054835319519043e-01 1.211681067943572998e-01 3.454836308956146240e-01 -1.770700514316558838e-01 1.188891679048538208e-01 -1.532391160726547241e-01 -2.066373974084854126e-01 3.071565032005310059e-01 -7.159677892923355103e-02 -1.077006310224533081e-01 1.244933083653450012e-01 -1.510155014693737030e-02 2.385310828685760498e-02 -2.676584385335445404e-02 -1.847494095563888550e-01 -1.953442841768264771e-01 -2.026672475039958954e-02
-1.665843836963176727e-02 -1.654747277498245239e-01 2.111687660217285156e-01 9.287888556718826294e-02 -2.859052717685699463e-01 -8.138713985681533813e-02 -1.264275163412094116e-01 1.393591463565826416e-01 1.093586087226867676e-01 3.192155063152313232e-01 -1.263297498226165771e-01 -1.821506619453430176e-01 1.402171850204467773e-01 -9.147914499044418335e-02 -2.603520825505256653e-02 2.822096459567546844e-02 -1.055147722363471985e-01 1.093933656811714172e-01 -1.608645617961883545e-01 1.386249363422393799e-01 -3.425306454300880432e-02 -3.401852548122406006e-01 2.959656715393066406e-01 -3.334431350231170654e-01 -1.115501150488853455e-01 -6.228631734848022461e-02 1.783071756362915039e-01 1.485155969858169556e-01 4.704669862985610962e-02 -1.270699054002761841e-01 -1.631527096033096313e-01 3.222200274467468262e-01
4.863249883055686951e-02 1.798782199621200562e-01 9.956543892621994019e-02 5.500157922506332397e-02 9.450028836727142334e-02 1.048910170793533325e-01 -3.981377482414245605e-01 2.518404424190521240e-01 -7.238592952489852905e-02 -1.231009066104888916e-01 -8.915501087903976440e-02 -8.304497599601745605e-02 9.247647970914840698e-02 -3.116709291934967041e-01 -1.346529871225357056e-01 3.509485721588134766e-01 1.550165712833404541e-01 2.134774625301361084e-01 -1.559100002050399780e-01 -5.619615782052278519e-03 2.370331287384033203e-01 -1.163512468338012695e-01 4.061562567949295044e-02 -1.827535927295684814e-01 -2.391682863235473633e-01 1.119088381528854370e-01 -9.895800612866878510e-03 2.045685350894927979e-01 2.979414463043212891e-01 1.078740209341049194e-01 1.746702194213867188e-02 1.309551745653152466e-01
2.419469952583312988e-01 -6.927173584699630737e-02 -1.338350474834442139e-01 -1.935351938009262085e-01 5.540204420685768127e-02 1.233133971691131592e-01 1.452783197164535522e-01 -8.734662085771560669e-03 -2.051484882831573486e-01 3.071322441101074219e-01 7.617527991533279419e-02 -1.052142456173896790e-01 -2.718346416950225830e-01 -2.071711570024490356e-01 3.326807171106338501e-02 3.475688695907592773e-01 1.338867396116256714e-01 1.594654172658920288e-01 -2.198295108973979950e-02 -1.761304736137390137e-01 -6.202629953622817993e-02 -3.113665580749511719e-01 1.138442978262901306e-01 -3.949043154716491699e-01 -2.033231221139431000e-02 -1.804611086845397949e-01 -2.327845804393291473e-02 2.456533163785934448e-01 6.623674929141998291e-02 -2.588709443807601929e-02 5.565075576305389404e-02 5.688730254769325256e-02
-5.283010005950927734e-02 1.536486893892288208e-01 2.160674929618835449e-01 -1.636007577180862427e-01 -2.008010298013687134e-01 1.816454678773880005e-01 -5.057038664817810059e-01 7.988349348306655884e-02 3.227961659431457520e-01 2.149572372436523438e-01 -4.132646694779396057e-02 -5.850235000252723694e-02 7.575663179159164429e-02 -5.626700446009635925e-02 2.377269789576530457e-02 2.772851884365081787e-01 2.912999875843524933e-02 1.616192013025283813e-01 -3.651546835899353027e-01 -2.126026451587677002e-01 -1.851218491792678833e-01 -4.514528065919876099e-02 4.568285495042800903e-02 -5.754970014095306396e-02 6.044018641114234924e-02 6.258214265108108521e-02 -1.995558850467205048e-02 -1.251564621925354004e-01 1.377545148134231567e-01 -1.647597253322601318e-01 -4.639467969536781311e-02 6.086390092968940735e-02
2.969641089439392090e-01 -3.755840659141540527e-02 -6.647926755249500275e-03 -1.356400549411773682e-01 7.021436467766761780e-03 -1.659360080957412720e-01 -2.770822122693061829e-02 3.873016238212585449e-01 -1.405317336320877075e-01 3.287005722522735596e-01 -4.689999297261238098e-02 -2.045864611864089966e-01 1.773081421852111816e-01 -7.599796354770660400e-02 -9.179628640413284302e-02 1.275373343378305435e-02 1.738485693931579590e-01 9.832664579153060913e-02 -1.371268779039382935e-01 -3.405963778495788574e-01 -1.229423210024833679e-01 -1.896005272865295410e-01 -1.856011301279067993e-01 -3.730772435665130615e-01 -1.132267992943525314e-02 -7.689358294010162354e-02 -2.233189065009355545e-03 1.884081810712814331e-01 1.836858093738555908e-01 4.506370052695274353e-02 -6.560695916414260864e-02 -1.222116649150848389e-01
-2.812583744525909424e-02 2.247652560472488403e-01 -1.190166398882865906e-01 -3.269067704677581787e-01 1.711256504058837891e-01 1.492990255355834961e-01 -2.154201455414295197e-02 5.032869428396224976e-02 -1.318880021572113037e-01 3.769293725490570068e-01 2.678932249546051025e-02 -1.975380778312683105e-01 -1.072865501046180725e-01 -2.033725231885910034e-01 -2.061758004128932953e-02 2.253470867872238159e-01 2.557857930660247803e-01 8.661293983459472656e-02 9.390614181756973267e-02 -2.961610853672027588e-01 -1.119996830821037292e-01 -1.683497875928878784e-01 1.196533218026161194e-01 -3.533889651298522949e-01 5.926497280597686768e-02 7.990104705095291138e-02 -1.938152313232421875e-01 1.012201234698295593e-01 3.432525321841239929e-02 1.262589842081069946e-01 6.731703132390975952e-02 -2.022306621074676514e-01
2.293213307857513428e-01 -1.183339506387710571e-01 -5.951024964451789856e-02 7.615727186203002930e-02 3.092278242111206055e-01 6.621103733777999878e-03 8.272799104452133179e-02 1.231397017836570740e-01 3.716633841395378113e-02 4.611353576183319092e-01 1.619840711355209351e-01 1.792405843734741211e-01 9.961082041263580322e-02 1.197562515735626221e-01 -2.309861034154891968e-01 3.004554659128189087e-02 1.998534947633743286e-01 3.548211753368377686e-01 -1.431167125701904297e-01 -1.247522085905075073e-01 -6.474474072456359863e-02 -8.156967908143997192e-02 1.087778732180595398e-01 1.437172591686248779e-01 -2.064645737409591675e-01 1.851901412010192871e-02 2.112538740038871765e-02 1.840820461511611938e-01 2.350425571203231812e-01 7.859180122613906860e-02 -2.423606514930725098e-01 1.131317913532257080e-01
3.142558410763740540e-02 -1.765087544918060303e-01 -1.725591905415058136e-02 1.116007044911384583e-01 -1.424894630908966064e-01 -2.026132643222808838e-01 -1.114104017615318298e-01 5.898759514093399048e-02 -1.543203890323638916e-01 3.632291257381439209e-01 1.385778635740280151e-01 -2.552347779273986816e-01 -4.037553071975708008e-02 -7.815593481063842773e-02 -7.369334250688552856e-02 -1.335710585117340088e-01 1.338085830211639404e-01 4.225775972008705139e-02 9.688938409090042114e-02 9.712821245193481445e-02 -1.673148870468139648e-01 -3.987659811973571777e-01 4.509425163269042969e-01 -1.871123313903808594e-01 -7.794208079576492310e-02 -1.859399080276489258e-01 -1.129997000098228455e-01 1.205975860357284546e-01 1.085251793265342712e-01 -6.249674409627914429e-02 -4.887184500694274902e-02 2.383991777896881104e-01
-6.479860097169876099e-02 1.230262219905853271e-01 4.288668632507324219e-01 -4.151234775781631470e-02 -2.241422533988952637e-01 -2.687151171267032623e-02 -3.361936807632446289e-01 -3.288819640874862671e-02 -2.339958548545837402e-01 4.988702759146690369e-02 6.476940214633941650e-02 -2.036191336810588837e-02 1.664973199367523193e-01 -6.293132156133651733e-02 -1.541482210159301758e-01 2.415688931941986084e-01 3.017900586128234863e-01 2.132537774741649628e-02 -1.450440138578414917e-01 -6.714655552059412003e-03 -1.786445826292037964e-01 -4.071326553821563721e-02 1.490528881549835205e-01 -2.521258294582366943e-01 -2.008516788482666016e-01 -1.689121476374566555e-03 1.896832287311553955e-01 -1.225241869688034058e-01 2.745155096054077148e-01 1.505046486854553223e-01 1.815958470106124878e-01 5.852047470398247242e-04
5.737447366118431091e-02 -2.137016654014587402e-01 1.984232366085052490e-01 -1.734571307897567749e-01 -1.265591233968734741e-01 -3.079685866832733154e-01 -9.953048825263977051e-02 1.275397464632987976e-02 -4.223998636007308960e-02 2.062870711088180542e-01 -7.437998056411743164e-02 1.390420049428939819e-01 -1.441382169723510742e-01 3.588901758193969727e-01 -2.119492292404174805e-01 1.146162599325180054e-01 6.505266577005386353e-02 -6.855490058660507202e-02 -1.733589321374893188e-01 -1.097965836524963379e-01 2.133526839315891266e-02 1.491645630449056625e-02 1.627537757158279419e-01 -4.591426849365234375e-01 -1.550458371639251709e-01 1.852065324783325195e-01 -1.354253292083740234e-01 -5.839753150939941406e-02 3.145159184932708740e-01 5.519976466894149780e-02 -1.063283234834671021e-01 3.776255622506141663e-02
2.218348234891891479e-01 -1.158285662531852722e-01 1.234758347272872925e-01 -2.114166691899299622e-02 7.950976490974426270e-03 -1.810775697231292725e-01 -3.321657180786132812e-01 -5.095111951231956482e-02 1.833026707172393799e-01 1.930291354656219482e-01 9.448973834514617920e-02 2.327437400817871094e-01 6.671664770692586899e-03 6.281936168670654297e-02 1.450262069702148438e-01 9.712875634431838989e-02 1.299470067024230957e-01 3.636611700057983398e-01 2.699584662914276123e-01 -3.050147555768489838e-02 -1.547228395938873291e-01 -2.363508492708206177e-01 1.624191850423812866e-01 -1.689911186695098877e-01 -9.516628831624984741e-02 2.009156495332717896e-01 -7.450652122497558594e-02 4.118460789322853088e-02 3.359583318233489990e-01 1.872279942035675049e-01 1.305738091468811035e-01 -1.677993237972259521e-01
-1.643207520246505737e-01 -1.209023073315620422e-01 2.366447634994983673e-02 1.214208379387855530e-01 -5.329756438732147217e-02 1.203370764851570129e-01 -2.126559466123580933e-01 2.002046108245849609e-01 1.487544327974319458e-01 2.812290489673614502e-01 -1.128458753228187561e-01 -2.043075673282146454e-02 8.397716283798217773e-02 -2.242898009717464447e-02 3.785038832575082779e-03 7.032994925975799561e-02 -1.194853335618972778e-01 1.260306686162948608e-02 1.044078543782234192e-01 7.541360706090927124e-02 -7.239975035190582275e-02 -3.804072737693786621e-01 3.444293141365051270e-01 -1.801051795482635498e-01 -1.517818272113800049e-01 -2.269758880138397217e-01 -1.004471536725759506e-02 2.630638480186462402e-01 2.136129736900329590e-01 -8.409073203802108765e-02 -3.550939857959747314e-01 2.426311224699020386e-01
1.496004909276962280e-01 -1.192679852247238159e-01 9.696786850690841675e-02 -6.043476611375808716e-02 -8.570877462625503540e-02 -7.781169563531875610e-02 -2.499369978904724121e-01 2.316909432411193848e-01 -1.641509234905242920e-01 4.597508609294891357e-01 -1.080971509218215942e-01 2.400144785642623901e-01 -6.310532242059707642e-02 -1.248631775379180908e-01 -2.332762628793716431e-01 -1.592921912670135498e-01 1.930494010448455811e-01 3.291658312082290649e-02 -1.749735027551651001e-01 -2.270931452512741089e-01 -3.758988156914710999e-02 -1.109730973839759827e-01 -7.812093943357467651e-02 -5.224133655428886414e-02 -2.662199735641479492e-01 2.251608222723007202e-01 1.069754064083099365e-01 -1.607246845960617065e-01 3.247497081756591797e-01 -4.215241596102714539e-02 -6.805094331502914429e-02 1.113947713747620583e-03
1.320682168006896973e-01 -6.382729858160018921e-02 7.816395163536071777e-02 4.038665443658828735e-02 -2.028553038835525513e-01 8.554510027170181274e-02 -2.176554352045059204e-01 -1.247246935963630676e-01 -7.574391365051269531e-02 1.203455775976181030e-01 -9.686528146266937256e-02 1.171362251043319702e-01 9.120610356330871582e-02 1.146183758974075317e-01 2.188345342874526978e-01 1.245358437299728394e-01 3.473562896251678467e-01 1.164425536990165710e-01 -1.058775857090950012e-01 1.916722506284713745e-01 -1.403384953737258911e-01 -5.121534466743469238e-01 1.443090438842773438e-01 -2.422717064619064331e-01 8.136271685361862183e-02 3.183315992355346680e-01 -1.095788702368736267e-01 1.542924810200929642e-02 1.192561164498329163e-01 4.353601485490798950e-02 -1.034862026572227478e-01 2.011464536190032959e-01
-1.861518323421478271e-01 -1.193746402859687805e-01 7.905317097902297974e-02 -1.166214644908905029e-01 -2.644221484661102295e-01 -2.316082864999771118e-01 -3.175604715943336487e-02 1.569413095712661743e-01 -5.949115380644798279e-02 1.292587667703628540e-01 -2.925331704318523407e-02 -5.072367936372756958e-02 4.303110390901565552e-02 1.300671398639678955e-01 -1.227422803640365601e-01 5.277237296104431152e-02 3.820846378803253174e-01 1.377656459808349609e-01 6.174693256616592407e-02 1.682640314102172852e-01 -1.710969358682632446e-01 -2.604878842830657959e-01 3.251449167728424072e-01 -2.431836128234863281e-01 -4.685463011264801025e-02 -3.151474893093109131e-01 1.608036458492279053e-01 2.897219657897949219e-01 7.868465036153793335e-02 -5.029732361435890198e-02 -1.884092986583709717e-01 8.451642841100692749e-02
-5.745946988463401794e-02 -1.585389524698257446e-01 2.254475280642509460e-02 2.856757044792175293e-01 -1.722840815782546997e-01 -1.376293040812015533e-02 -5.073707699775695801e-01 -4.064973909407854080e-04 1.498442441225051880e-01 1.191232874989509583e-01 4.346991330385208130e-02 -5.904521048069000244e-02 5.170807987451553345e-02 5.029174312949180603e-02 -7.065048813819885254e-02 8.104925975203514099e-03 -3.849401697516441345e-02 -5.916560441255569458e-02 -2.334731966257095337e-01 1.166581138968467712e-01 -6.673684716224670410e-02 -3.530662357807159424e-01 2.263105511665344238e-01 -8.195060491561889648e-02 1.244478300213813782e-01 2.786762416362762451e-01 -1.899137943983078003e-01 2.013046741485595703e-01 2.353665530681610107e-01 1.358130276203155518e-01 -1.147659048438072205e-01 1.815853118896484375e-01
2.809348702430725098e-01 -1.387768387794494629e-01 4.406599998474121094e-01 -3.914969787001609802e-02 -1.416578292846679688e-01 -2.329705841839313507e-02 -3.550142049789428711e-01 2.923289239406585693e-01 -1.434661298990249634e-01 1.805003285408020020e-01 -8.978609740734100342e-02 -1.837658286094665527e-01 -1.698270440101623535e-02 -1.276573538780212402e-01 -1.674236655235290527e-01 1.954048275947570801e-01 9.258677810430526733e-02 3.399180620908737183e-02 -4.781822487711906433e-02 -1.407575756311416626e-01 -2.427207529544830322e-01 6.443132460117340088e-02 4.486324638128280640e-02 -1.454497277736663818e-01 1.109127923846244812e-01 -9.564926475286483765e-02 2.133476436138153076e-01 1.773734092712402344e-01 2.741388678550720215e-01 5.320151150226593018e-02 -3.540766984224319458e-02 2.198885008692741394e-02
9.363415092229843140e-02 1.077430881559848785e-02 -1.503696292638778687e-01 -2.066583931446075439e-01 -1.171430200338363647e-01 1.479132026433944702e-01 -2.776243686676025391e-01 -3.092172145843505859e-01 9.615892916917800903e-02 2.923072576522827148e-01 -4.653228819370269775e-02 -1.421880424022674561e-01 -2.857134342193603516e-01 -2.715069055557250977e-01 -2.249143719673156738e-01 3.766417503356933594e-01 1.616970449686050415e-01 -9.163636714220046997e-02 -4.843222722411155701e-02 -2.984375134110450745e-02 -7.008793205022811890e-02 -2.390355467796325684e-01 8.165452629327774048e-03 -6.387232244014739990e-02 -4.976977035403251648e-02 1.412420570850372314e-01 -1.119388043880462646e-01 1.430147737264633179e-01 1.289190798997879028e-01 1.095107570290565491e-01 -1.955083161592483521e-01 1.625355035066604614e-01
1.190718933939933777e-01 -2.676951885223388672e-01 7.574203610420227051e-02 -3.661178750917315483e-03 -1.421911716461181641e-01 -2.287381589412689209e-01 -2.934143319725990295e-02 1.005800664424896240e-01 -1.649938672780990601e-01 3.198801875114440918e-01 -8.467936515808105469e-02 -2.891392819583415985e-02 2.876342646777629852e-02 3.718252778053283691e-01 -1.251144856214523315e-01 1.365843713283538818e-01 -1.567735522985458374e-02 2.859901264309883118e-02 -2.923749620094895363e-03 -4.265816882252693176e-02 7.562796026468276978e-02 -6.882668286561965942e-02 1.083279028534889221e-01 -3.656101226806640625e-01 -1.279796212911605835e-01 3.512984514236450195e-01 -2.078485339879989624e-01 7.891205698251724243e-02 3.792122006416320801e-01 -8.088975399732589722e-02 -3.299481049180030823e-02 1.206036433577537537e-01
1.241748854517936707e-01 -1.033901050686836243e-01 -1.761427223682403564e-01 -1.893317699432373047e-01 -1.252964232116937637e-02 1.221535056829452515e-01 -3.763441443443298340e-01 -2.492480874061584473e-01 1.339056491851806641e-01 2.795447707176208496e-01 -1.562275439500808716e-01 -1.875638961791992188e-02 -2.492476701736450195e-01 -2.046663761138916016e-01 -3.623113930225372314e-01 1.760167330503463745e-01 2.027943581342697144e-01 1.000725403428077698e-01 -8.345935493707656860e-02 3.950358182191848755e-02 -5.312810093164443970e-02 -1.699286848306655884e-01 1.188581064343452454e-01 -1.906581968069076538e-01 2.069208957254886627e-02 3.978319838643074036e-02 7.419441640377044678e-02 9.771049767732620239e-02 1.085478514432907104e-01 2.744657695293426514e-01 -2.014908641576766968e-01 -1.202644407749176025e-01
4.060907959938049316e-01 -1.216277256608009338e-01 1.732929050922393799e-01 1.861004531383514404e-01 5.171786621212959290e-02 -2.381784468889236450e-02 -7.911069691181182861e-02 1.608794480562210083e-01 7.150056213140487671e-02 1.416368633508682251e-01 5.030274763703346252e-02 -7.729792594909667969e-02 -3.602353110909461975e-02 -3.095365874469280243e-02 4.291727393865585327e-02 1.538732796907424927e-01 4.745959490537643433e-02 1.080408990383148193e-01 -2.873268425464630127e-01 -2.415512055158615112e-01 5.665348470211029053e-02 -1.562592238187789917e-01 1.993103921413421631e-01 -1.100489795207977295e-01 -2.336769700050354004e-01 1.654746830463409424e-01 1.328275650739669800e-01 3.450774550437927246e-01 2.415282428264617920e-01 1.620092093944549561e-01 3.480705916881561279e-01 7.860573939979076385e-03
3.206298947334289551e-01 -1.676729619503021240e-01 8.515936136245727539e-02 5.236510932445526123e-02 -1.939421594142913818e-01 4.057505354285240173e-02 -6.771140545606613159e-02 -1.579369977116584778e-02 5.764825269579887390e-03 1.198340654373168945e-01 -3.662077784538269043e-01 2.408874034881591797e-01 1.965572535991668701e-01 -1.456377506256103516e-01 1.024993583559989929e-01 -1.593276974745094776e-03 1.417084783315658569e-01 -8.523268252611160278e-02 -9.852381050586700439e-02 -2.221021354198455811e-01 -1.562898606061935425e-01 -6.357139348983764648e-02 1.254842728376388550e-01 -3.868851661682128906e-01 1.058347597718238831e-01 1.000271141529083252e-01 4.443578794598579407e-02 1.420224606990814209e-01 3.682068288326263428e-01 6.047749146819114685e-02 -2.740267813205718994e-01 1.263691950589418411e-02
8.549223095178604126e-02 -8.627498894929885864e-02 -3.535512462258338928e-02 -1.999432444572448730e-01 1.439322680234909058e-01 -4.762079566717147827e-03 -2.387551218271255493e-01 1.430855393409729004e-01 2.025098204612731934e-01 1.978124678134918213e-01 2.981458790600299835e-02 -1.135542839765548706e-01 2.342311590909957886e-01 1.491876691579818726e-01 -1.748858541250228882e-01 -1.020052935928106308e-02 1.169416010379791260e-01 4.058896303176879883e-01 -4.306617081165313721e-01 1.634842157363891602e-01 -2.059098482131958008e-01 1.234420090913772583e-01 3.541098237037658691e-01 -1.149861216545104980e-01 -9.965191595256328583e-03 4.955272749066352844e-02 -1.374652534723281860e-01 7.586432993412017822e-02 1.113828495144844055e-01 6.427151709794998169e-02 -1.746069639921188354e-02 -1.146757230162620544e-01
4.384188055992126465e-01 3.663860633969306946e-02 1.364681422710418701e-01 -7.621783018112182617e-02 9.796987287700176239e-03 8.492232300341129303e-03 2.870086953043937683e-02 1.857916265726089478e-01 -3.138744831085205078e-01 3.761689662933349609e-01 -1.490767747163772583e-01 -1.827985793352127075e-01 -1.226170882582664490e-01 -2.089685797691345215e-01 -4.158173128962516785e-02 1.488121319562196732e-02 2.632368803024291992e-01 -1.752984821796417236e-01 -3.149632513523101807e-01 -2.114939689636230469e-01 -1.615638136863708496e-01 -1.963130682706832886e-01 -6.582481320947408676e-03 -3.224053606390953064e-02 -6.567907333374023438e-02 -9.103985130786895752e-02 -7.133352011442184448e-02 1.843377500772476196e-01 8.671554177999496460e-02 3.119887039065361023e-02 -1.355688273906707764e-01 4.437058791518211365e-02
4.244842380285263062e-02 -4.076766595244407654e-02 -1.889473944902420044e-01 -1.972884684801101685e-01 -1.205237675458192825e-02 1.300139874219894409e-01 1.181004270911216736e-01 7.305172830820083618e-02 -2.149235904216766357e-01 2.882605195045471191e-01 -1.379472762346267700e-01 -2.564392983913421631e-01 -7.517096400260925293e-02 -2.898898720741271973e-01 -1.786687783896923065e-02 2.659783363342285156e-01 4.561967551708221436e-01 7.008770108222961426e-02 4.502088949084281921e-02 -2.738254964351654053e-01 1.115256473422050476e-01 -2.955583930015563965e-01 4.325494542717933655e-02 -5.638048052787780762e-02 -1.466216146945953369e-01 4.440302029252052307e-02 -1.592926532030105591e-01 1.875633597373962402e-01 1.400360912084579468e-01 1.034319102764129639e-01 1.113649643957614899e-02 -3.765977174043655396e-02
6.748496741056442261e-02 -2.177449762821197510e-01 1.418766975402832031e-01 -3.449473157525062561e-02 -2.109940201044082642e-01 9.314940869808197021e-02 4.384686052799224854e-02 1.229620426893234253e-01 -4.160730913281440735e-02 3.512057065963745117e-01 -2.673082947731018066e-01 6.870037317276000977e-02 1.044079288840293884e-01 -8.102811127901077271e-02 2.644519209861755371e-01 -8.049056865274906158e-03 3.083043694496154785e-01 2.101989537477493286e-01 1.543971300125122070e-01 -2.111123874783515930e-02 -5.176035314798355103e-02 -3.164198100566864014e-01 2.748027145862579346e-01 -9.823132306337356567e-02 -1.903995275497436523e-01 2.838121354579925537e-02 1.088484302163124084e-01 1.112162172794342041e-01 1.910629868507385254e-01 2.024051547050476074e-01 4.081382229924201965e-02 2.754293084144592285e-01
2.840090394020080566e-01 -1.484127342700958252e-01 -1.852461993694305420e-01 6.465303897857666016e-02 -3.043531253933906555e-02 1.850016564130783081e-01 -1.026632189750671387e-01 1.551218032836914062e-01 -2.562299370765686035e-01 2.666929364204406738e-01 1.058419197797775269e-01 -2.261464111506938934e-02 -7.351259887218475342e-02 -6.846290826797485352e-02 -1.267095506191253662e-01 2.399370074272155762e-01 2.433970421552658081e-01 1.047012656927108765e-01 1.217892467975616455e-01 -2.445187866687774658e-01 -8.957578986883163452e-02 -1.710950285196304321e-01 8.599110692739486694e-02 -2.861790060997009277e-01 2.945543453097343445e-02 -8.041935414075851440e-02 -2.904601395130157471e-01 1.847110539674758911e-01 2.744983136653900146e-01 -1.385142505168914795e-01 2.489605844020843506e-01 -5.566839873790740967e-02
1.876707673072814941e-01 -7.252825051546096802e-02 -2.110459096729755402e-02 -2.464338988065719604e-01 5.097744613885879517e-02 2.779247239232063293e-02 -1.950510442256927490e-01 -1.467074155807495117e-01 4.921457730233669281e-03 2.571380436420440674e-01 -7.926566898822784424e-02 1.834174990653991699e-02 -2.104953974485397339e-01 -2.582875490188598633e-01 -1.355831623077392578e-01 4.174328446388244629e-01 8.721808344125747681e-02 -1.628246344625949860e-02 7.710597664117813110e-02 -1.574542559683322906e-02 -7.664879411458969116e-02 -2.203581482172012329e-01 -7.623922824859619141e-02 -2.883139848709106445e-01 -2.144948840141296387e-01 -7.512649148702621460e-02 -2.822403609752655029e-01 1.556450724601745605e-01 2.124257832765579224e-01 2.588626146316528320e-01 1.247665937989950180e-02 1.836437284946441650e-01
-1.242003738880157471e-01 -1.228545457124710083e-01 3.582251071929931641e-01 -2.812820672988891602e-01 -1.342931538820266724e-01 -3.599710762500762939e-02 -1.894427686929702759e-01 1.821217685937881470e-01 -2.961071580648422241e-02 1.832689940929412842e-01 -9.876516461372375488e-02 2.112960219383239746e-01 -1.324492506682872772e-02 8.569146692752838135e-02 -3.091608285903930664e-01 1.086657568812370300e-01 7.024405989795923233e-03 4.006005525588989258e-01 -2.661333382129669189e-01 6.503523141145706177e-02 -9.873308986425399780e-02 -2.621537446975708008e-01 -1.617020182311534882e-02 -2.820003628730773926e-01 9.990344941616058350e-02 3.583260253071784973e-02 3.730901703238487244e-02 -1.742429099977016449e-02 1.851853728294372559e-01 -7.689894642680883408e-03 8.764156699180603027e-02 -1.450436413288116455e-01
2.302974909543991089e-01 8.149701356887817383e-02 -9.133490175008773804e-02 1.308277249336242676e-01 -1.574917696416378021e-02 2.923062145709991455e-01 -2.589600980281829834e-01 5.648950114846229553e-02 -7.185232639312744141e-02 -6.175276637077331543e-02 -1.272331923246383667e-01 1.151483803987503052e-01 9.747184813022613525e-02 -9.745620936155319214e-02 6.687493622303009033e-02 7.237787544727325439e-02 4.721170067787170410e-01 -1.788494177162647247e-02 -1.169594526290893555e-01 1.188115179538726807e-01 7.079878449440002441e-02 -1.618779599666595459e-01 2.241070866584777832e-01 -2.986657619476318359e-01 -2.374605834484100342e-02 1.836225092411041260e-01 5.662436783313751221e-02 -5.243586376309394836e-02 2.897565662860870361e-01 1.226879209280014038e-01 -1.350760012865066528e-01 3.356217741966247559e-01
3.715576604008674622e-02 2.087411880493164062e-01 -1.672057062387466431e-01 -6.418263539671897888e-03 1.951774954795837402e-01 -1.098719164729118347e-01 -4.537990391254425049e-01 8.862411230802536011e-02 7.202629745006561279e-02 1.230047643184661865e-01 -1.883713155984878540e-01 -7.257278263568878174e-02 7.085946202278137207e-02 -5.142512544989585876e-02 2.488042861223220825e-01 2.805126309394836426e-01 3.674878478050231934e-01 -2.068210858851671219e-03 -8.422050625085830688e-02 1.620285660028457642e-01 -2.458175420761108398e-01 -1.083532497286796570e-01 2.708081342279911041e-02 -3.444707393646240234e-01 -1.149730160832405090e-01 1.179854497313499451e-01 -4.271995648741722107e-02 3.745928779244422913e-02 2.154146879911422729e-01 1.969657279551029205e-02 -5.180880799889564514e-02 1.181846335530281067e-01
2.303993701934814453e-01 -3.431149125099182129e-01 1.589702665805816650e-01 -6.529897451400756836e-02 -3.133383989334106445e-01 -2.677754163742065430e-01 -1.346399337053298950e-01 -1.102323606610298157e-01 -2.142716795206069946e-01 2.479987889528274536e-01 3.928791359066963196e-02 -1.260783672332763672e-01 -1.957335975021123886e-03 2.363847047090530396e-01 -3.841897100210189819e-02 3.356122374534606934e-01 8.079627156257629395e-02 -1.947281695902347565e-02 -5.802434310317039490e-02 5.157704278826713562e-02 -1.942002773284912109e-02 -1.499516814947128296e-01 3.290332555770874023e-01 -2.112097740173339844e-01 1.497580762952566147e-02 1.617763563990592957e-02 -1.878404468297958374e-01 2.047986537218093872e-01 1.559757292270660400e-01 -7.395063340663909912e-02 -7.780595123767852783e-02 4.907335713505744934e-02
3.095178604125976562e-01 -9.030058979988098145e-02 2.440645545721054077e-01 5.798951908946037292e-02 -6.603717803955078125e-02 6.208382546901702881e-02 -2.595495581626892090e-01 1.554180532693862915e-01 3.264096081256866455e-01 -3.334915265440940857e-02 -1.848498433828353882e-01 8.153919130563735962e-02 6.610953062772750854e-02 -8.871161192655563354e-02 2.034916579723358154e-01 1.070835217833518982e-01 2.306273430585861206e-01 2.534113526344299316e-01 -2.348210811614990234e-01 -7.427909225225448608e-02 -6.182916089892387390e-02 -2.953308820724487305e-01 2.601185739040374756e-01 -7.677043229341506958e-02 -2.493285834789276123e-01 1.509472727775573730e-01 1.992480009794235229e-01 2.512631379067897797e-02 -2.490359731018543243e-02 -3.134188801050186157e-02 -1.217310875654220581e-01 1.882116645574569702e-01
9.252792596817016602e-02 -6.614900380373001099e-02 -2.882952615618705750e-02 1.000810563564300537e-01 -4.697622731328010559e-02 4.270316958427429199e-01 4.946510121226310730e-02 -3.949531912803649902e-02 1.125823929905891418e-01 3.181124031543731689e-01 9.677197784185409546e-02 -9.748037904500961304e-02 -1.508104205131530762e-01 -2.143352776765823364e-01 -7.317083328962326050e-02 3.014100492000579834e-01 6.706237792968750000e-02 5.763722956180572510e-02 -2.198972404003143311e-01 -1.908785700798034668e-01 -1.715386658906936646e-01 -2.261581271886825562e-01 8.719790726900100708e-02 -1.850454807281494141e-01 -1.292912364006042480e-01 -2.476978115737438202e-02 -3.136329948902130127e-01 1.157169565558433533e-01 6.392875220626592636e-03 2.785218656063079834e-01 -2.281903848052024841e-02 -2.603348195552825928e-01
-1.083761230111122131e-01 -6.149576976895332336e-02 5.526715889573097229e-02 2.828033864498138428e-01 1.495024096220731735e-02 -5.173102393746376038e-02 -1.824592202901840210e-01 2.404551655054092407e-01 3.704024106264114380e-02 3.432173430919647217e-01 1.200852021574974060e-01 -3.483142852783203125e-01 -2.047108262777328491e-01 -1.361989825963973999e-01 1.273413747549057007e-01 1.607762873172760010e-01 2.922915220260620117e-01 1.186986565589904785e-01 -1.268147230148315430e-01 4.182501882314682007e-02 -1.821939498186111450e-01 -3.747591748833656311e-02 1.815545260906219482e-01 -6.375022232532501221e-02 1.462076455354690552e-01 -8.344462513923645020e-02 1.681629382073879242e-02 3.465456366539001465e-01 1.306257694959640503e-01 2.662093043327331543e-01 -1.490937769412994385e-01 4.625900089740753174e-02
4.463351890444755554e-02 -3.283529728651046753e-02 4.804709926247596741e-03 2.392571568489074707e-01 7.125511020421981812e-02 -1.224520523101091385e-02 -1.856035590171813965e-01 -9.816291928291320801e-02 6.952832639217376709e-02 3.253858387470245361e-01 6.820219755172729492e-02 2.396598644554615021e-02 -1.722144186496734619e-01 2.409042418003082275e-01 -3.182457089424133301e-01 -3.871557489037513733e-02 2.085680514574050903e-01 1.770519018173217773e-01 2.513254806399345398e-02 -3.443380594253540039e-01 -1.581768840551376343e-01 -1.365802735090255737e-01 9.518948942422866821e-02 -2.657264284789562225e-02 1.015567854046821594e-01 6.793179363012313843e-02 8.783962577581405640e-02 3.301692008972167969e-01 1.256230920553207397e-01 2.669548094272613525e-01 -3.266842663288116455e-01 1.050176247954368591e-01
1.894180327653884888e-01 8.698964864015579224e-02 1.274201422929763794e-01 -2.875996232032775879e-01 -2.552995830774307251e-02 6.987593602389097214e-03 -3.020325601100921631e-01 9.686728566884994507e-02 -3.700276836752891541e-02 4.492485225200653076e-01 -1.233840063214302063e-01 1.076815575361251831e-01 -1.170601230114698410e-02 8.354672789573669434e-02 -8.716442435979843140e-02 2.113181352615356445e-01 2.144492119550704956e-01 -1.054380685091018677e-01 -3.639954328536987305e-01 -1.529161185026168823e-01 -2.920978069305419922e-01 5.684422329068183899e-02 -8.287724852561950684e-02 2.430572174489498138e-02 1.150982733815908432e-02 -2.322451472282409668e-01 -1.701522767543792725e-01 5.264262482523918152e-02 1.504642516374588013e-01 -1.979631930589675903e-01 -3.583822399377822876e-02 9.494253247976303101e-02
-2.415459416806697845e-02 -2.281434237957000732e-01 -8.922807872295379639e-02 2.034079432487487793e-01 -4.653991758823394775e-02 2.979379892349243164e-02 -1.129101365804672241e-01 9.125722944736480713e-02 -1.210766881704330444e-01 1.677912324666976929e-01 1.176933273673057556e-01 3.635172918438911438e-02 -1.580838859081268311e-01 -4.373793676495552063e-02 2.439373880624771118e-01 -3.444018959999084473e-02 2.776993811130523682e-01 1.168354824185371399e-01 -2.589717507362365723e-01 -1.156832799315452576e-01 -1.226108819246292114e-01 -5.067805647850036621e-01 8.602767437696456909e-02 -2.312240898609161377e-01 9.979502111673355103e-02 8.580124378204345703e-02 -1.813449263572692871e-01 2.610818743705749512e-01 1.956345885992050171e-01 2.277352809906005859e-01 2.998933196067810059e-02 1.223549395799636841e-01
5.239924788475036621e-02 1.238339543342590332e-01 7.159893959760665894e-02 -1.414888650178909302e-01 4.563887789845466614e-02 1.100914925336837769e-01 2.590069361031055450e-02 1.495878696441650391e-01 1.055734083056449890e-01 7.439503446221351624e-03 -4.660331457853317261e-02 -2.950812578201293945e-01 3.862157091498374939e-02 -1.690145581960678101e-01 -2.390246540307998657e-01 2.904552817344665527e-01 1.993800252676010132e-01 1.055580973625183105e-01 -2.028801441192626953e-01 -2.463323175907135010e-01 5.840145424008369446e-02 -2.026914060115814209e-01 -1.055749356746673584e-01 -2.438963055610656738e-01 -3.741141557693481445e-01 2.078773826360702515e-01 -1.239808723330497742e-01 2.623917907476425171e-02 3.659450113773345947e-01 6.258323043584823608e-02 1.525472663342952728e-02 2.058220207691192627e-01
2.261888831853866577e-01 1.107831150293350220e-01 -1.689981371164321899e-01 -2.800003252923488617e-02 -2.637387812137603760e-01 6.929980963468551636e-02 -2.194115668535232544e-01 1.042204201221466064e-01 4.730382189154624939e-02 1.050748378038406372e-01 -1.636887192726135254e-01 -2.297129333019256592e-01 3.609456866979598999e-02 -1.972563564777374268e-01 -3.887562751770019531e-01 2.591532841324806213e-02 -1.227226108312606812e-01 1.056643873453140259e-01 -2.820527851581573486e-01 -2.874692678451538086e-01 -1.178276985883712769e-01 8.216024190187454224e-02 3.100912868976593018e-01 -3.334461748600006104e-01 -1.437093019485473633e-01 1.351689696311950684e-01 -1.318409442901611328e-01 9.381479024887084961e-02 4.568908363580703735e-02 -3.094885870814323425e-02 5.672517046332359314e-02 3.517084196209907532e-02
1.804859936237335205e-01 -1.955367326736450195e-01 -2.164785414934158325e-01 -2.305918633937835693e-01 8.525496348738670349e-03 -1.110342368483543396e-01 -2.508346438407897949e-01 1.214936524629592896e-01 2.697873711585998535e-01 1.958027482032775879e-01 -3.719052970409393311e-01 -7.161866128444671631e-02 -3.468489274382591248e-02 -1.643001884222030640e-01 -3.442980051040649414e-01 1.849510967731475830e-01 1.379265189170837402e-01 4.663793370127677917e-02 -9.951332211494445801e-02 1.106978356838226318e-01 -3.563071787357330322e-02 -2.118689715862274170e-01 1.194141730666160583e-01 -2.431032955646514893e-01 1.821538433432579041e-02 1.743642985820770264e-01 -5.287830531597137451e-02 1.064602658152580261e-01 1.944628059864044189e-01 1.948717087507247925e-01 8.255219459533691406e-02 -1.149765402078628540e-01
1.156870573759078979e-01 -1.679141521453857422e-01 2.193453758955001831e-01 -1.629014909267425537e-01 -8.125927299261093140e-02 -1.764322817325592041e-01 -5.700471997261047363e-02 -1.193155199289321899e-01 -1.157668530941009521e-01 3.157149553298950195e-01 5.959967151284217834e-02 -1.538483798503875732e-01 2.113991603255271912e-02 5.282760858535766602e-01 -2.685546316206455231e-02 8.768226951360702515e-02 1.270108222961425781e-01 -3.094188310205936432e-02 -2.268109023571014404e-01 -1.964283287525177002e-01 2.581545338034629822e-02 -1.216318458318710327e-01 -8.679728023707866669e-03 -1.920697391033172607e-01 -1.773293167352676392e-01 2.031636238098144531e-01 7.736685872077941895e-02 9.267761558294296265e-02 3.361998498439788818e-01 4.132382199168205261e-02 -1.230131313204765320e-01 1.536688357591629028e-01
2.714599668979644775e-01 3.186304494738578796e-02 1.223969534039497375e-01 -2.488516457378864288e-02 -3.323163688182830811e-01 1.632658541202545166e-01 -2.383276522159576416e-01 -1.472661048173904419e-01 2.720638923346996307e-02 1.069351583719253540e-01 -1.083499640226364136e-01 -1.897277981042861938e-01 -5.364579334855079651e-02 -1.243007183074951172e-02 1.197246387600898743e-01 5.344211682677268982e-02 3.610612452030181885e-01 1.905230581760406494e-01 -2.489076554775238037e-01 -6.787072122097015381e-02 5.985123664140701294e-02 -2.230202257633209229e-01 1.896987482905387878e-02 7.750135660171508789e-02 -3.151488304138183594e-01 -3.385589271783828735e-02 -1.216485053300857544e-01 2.541415691375732422e-01 2.015474885702133179e-01 2.921736240386962891e-01 7.189526408910751343e-02 -1.003165617585182190e-01
3.234031796455383301e-01 1.443245708942413330e-01 -1.187594830989837646e-01 -9.907435625791549683e-02 4.602802172303199768e-02 -3.666494786739349365e-02 2.194627188146114349e-02 1.268747448921203613e-01 1.464663743972778320e-01 1.847721487283706665e-01 -4.209290444850921631e-02 -7.238994538784027100e-02 -2.236164510250091553e-01 2.200173400342464447e-02 8.887140452861785889e-02 3.950865268707275391e-01 1.889175027608871460e-01 2.709059510380029678e-03 6.696124374866485596e-02 -1.811547130346298218e-01 -5.437795072793960571e-02 -2.931763231754302979e-01 -7.299122959375381470e-02 -4.959701299667358398e-01 -5.030022189021110535e-02 -1.922600716352462769e-01 -5.643832311034202576e-02 9.617495536804199219e-02 2.640863358974456787e-01 1.716105616651475430e-03 -1.142302230000495911e-01 7.477308809757232666e-02
5.082535557448863983e-03 -6.008153036236763000e-02 3.747183382511138916e-01 -2.115272134542465210e-01 -1.183547377586364746e-01 -1.363098472356796265e-01 -3.258216679096221924e-01 1.970728188753128052e-01 -1.843959540128707886e-01 2.735280990600585938e-01 1.278526932001113892e-01 1.875781565904617310e-01 2.754963040351867676e-01 -1.108511164784431458e-01 -1.066492274403572083e-01 9.856092929840087891e-02 2.107006125152111053e-02 -5.889175459742546082e-03 -1.921042799949645996e-02 1.290101408958435059e-01 -3.052552044391632080e-01 -1.066181361675262451e-01 1.580091863870620728e-01 -3.677211105823516846e-01 -9.449861198663711548e-02 7.533520460128784180e-02 -6.939131021499633789e-02 -6.091892719268798828e-02 1.604912579059600830e-01 6.931574549525976181e-03 -1.009487211704254150e-01 1.504739969968795776e-01
1.874310225248336792e-01 -2.516899108886718750e-01 1.705177873373031616e-01 3.222482511773705482e-03 -3.480247855186462402e-01 -4.386680945754051208e-02 -3.158552050590515137e-01 -5.526715889573097229e-02 8.870048075914382935e-02 3.835873901844024658e-01 -6.286796927452087402e-02 1.693979650735855103e-01 7.514763157814741135e-03 -8.366052061319351196e-03 -5.753505975008010864e-02 -1.040170267224311829e-01 1.357850134372711182e-01 1.528994888067245483e-01 -6.066327914595603943e-02 -1.493303775787353516e-01 -1.111556217074394226e-01 -3.635932803153991699e-01 1.323603838682174683e-01 -6.924997270107269287e-02 -5.234273150563240051e-02 7.568432390689849854e-02 2.307402715086936951e-02 -6.309797987341880798e-03 -5.099248513579368591e-02 -1.318892091512680054e-01 -8.828392624855041504e-02 4.161298871040344238e-01
6.045953184366226196e-02 -1.690632551908493042e-01 3.025112859904766083e-02 7.429631799459457397e-02 -3.192583471536636353e-02 -1.670635491609573364e-01 -3.175120353698730469e-01 -9.101137518882751465e-02 -9.084777534008026123e-02 1.242641136050224304e-01 1.928943395614624023e-01 1.593082584440708160e-02 -1.013494655489921570e-01 -2.076944261789321899e-01 6.490894407033920288e-02 -6.915004551410675049e-02 1.663776040077209473e-01 -4.721015319228172302e-02 9.224064648151397705e-02 2.069066166877746582e-01 -2.285891175270080566e-01 -3.825920224189758301e-01 4.970133602619171143e-01 -1.315731927752494812e-02 -1.035467013716697693e-01 -1.059124320745468140e-01 -4.831384494900703430e-02 4.167779535055160522e-02 3.372254073619842529e-01 1.478276308625936508e-02 -6.392949819564819336e-02 1.692606359720230103e-01
1.333760935813188553e-02 -3.052179217338562012e-01 6.180267082527279854e-04 -3.298261016607284546e-02 -8.528526127338409424e-02 -3.787744045257568359e-02 -1.181287616491317749e-01 -2.582412213087081909e-02 2.591443248093128204e-02 2.729467749595642090e-01 1.032374650239944458e-01 2.310499250888824463e-01 -1.349683385342359543e-02 -8.643080294132232666e-02 2.140568941831588745e-01 -8.280165493488311768e-02 2.989464700222015381e-01 4.667333886027336121e-02 -9.984618425369262695e-02 -6.829123198986053467e-02 -9.774483740329742432e-02 -4.548101425170898438e-01 -2.761865500360727310e-03 -8.582242578268051147e-02 -1.521906703710556030e-01 -2.729578129947185516e-02 -1.006616130471229553e-01 3.157174885272979736e-01 2.966768145561218262e-01 2.784267067909240723e-01 7.661988586187362671e-02 2.182145863771438599e-01
-2.246726602315902710e-01 2.258616872131824493e-02 1.275015622377395630e-01 -1.278901845216751099e-01 -1.868610642850399017e-02 1.982516050338745117e-01 -1.333266645669937134e-01 4.053692147135734558e-02 -1.962267607450485229e-02 -2.402628585696220398e-02 2.818762511014938354e-02 3.472211211919784546e-02 1.751136779785156250e-01 2.402375265955924988e-02 1.244020387530326843e-01 5.833932757377624512e-02 1.121875718235969543e-01 1.966394782066345215e-01 -2.387345731258392334e-01 1.954773068428039551e-02 -2.004036754369735718e-01 -5.621031522750854492e-01 7.784017920494079590e-02 -3.078386485576629639e-01 -1.032665818929672241e-01 2.430153340101242065e-01 -9.083342552185058594e-02 1.050945743918418884e-01 3.055924177169799805e-01 5.075462535023689270e-02 -1.815146952867507935e-01 1.440222412347793579e-01
-7.767682522535324097e-02 -1.068759635090827942e-01 1.551610976457595825e-01 -2.056525498628616333e-01 1.263086795806884766e-01 -3.263600543141365051e-02 -6.738378852605819702e-02 8.584602177143096924e-02 -1.944412887096405029e-01 2.848129570484161377e-01 -1.236281096935272217e-01 -1.549766361713409424e-01 -1.136873662471771240e-01 -7.251659780740737915e-02 -1.974076479673385620e-01 -2.454168796539306641e-01 1.619083434343338013e-01 1.543624978512525558e-02 -3.164987266063690186e-01 -1.907402724027633667e-01 4.822079837322235107e-02 -3.580832853913307190e-02 2.274835705757141113e-01 -4.815980792045593262e-02 1.130978912115097046e-01 3.742742836475372314e-01 -1.522807031869888306e-01 1.196321621537208557e-01 2.440691143274307251e-01 8.503315597772598267e-02 -3.082623183727264404e-01 1.968639194965362549e-01
-2.041891403496265411e-02 6.476388871669769287e-02 -5.963716283440589905e-02 -3.393096923828125000e-01 -1.772865187376737595e-03 -7.304393500089645386e-02 -1.061604842543601990e-01 -8.963677287101745605e-02 8.674745261669158936e-02 3.240095973014831543e-01 -2.394024655222892761e-02 -2.100453823804855347e-01 -3.292234838008880615e-01 -2.468684166669845581e-01 -1.253807395696640015e-01 2.759473025798797607e-01 2.962598800659179688e-01 -5.619353149086236954e-03 1.337925046682357788e-01 8.683415129780769348e-03 1.569879986345767975e-02 -1.960417330265045166e-01 2.303936630487442017e-01 -2.982208132743835449e-01 -1.808280050754547119e-01 8.767605572938919067e-02 -2.363596558570861816e-01 3.842465579509735107e-02 -7.225663959980010986e-02 6.726766377687454224e-02 -1.806090027093887329e-01 8.421301096677780151e-02
-2.318876236677169800e-01 -4.083409905433654785e-01 2.057876735925674438e-01 -1.794389784336090088e-01 1.139425262808799744e-01 -6.752528995275497437e-02 -1.149577498435974121e-01 1.253558099269866943e-01 5.561782419681549072e-02 2.903164327144622803e-01 2.995645627379417419e-02 7.391823083162307739e-02 1.038768813014030457e-01 1.492730677127838135e-01 -9.471228718757629395e-02 1.502054035663604736e-01 6.999576091766357422e-02 1.422700583934783936e-01 -1.201657801866531372e-01 -2.131058871746063232e-01 -3.651877632364630699e-03 -3.162030875682830811e-01 2.069291025400161743e-01 -9.146080166101455688e-02 6.771050859242677689e-03 -1.554134190082550049e-01 4.415649548172950745e-02 -2.153502404689788818e-01 1.659973561763763428e-01 6.294079869985580444e-02 -3.971323370933532715e-01 4.681647941470146179e-02
3.613099455833435059e-01 -2.279802262783050537e-01 6.213058903813362122e-02 -3.083896357566118240e-03 -2.538044452667236328e-01 2.349652051925659180e-01 -1.594616472721099854e-01 -3.026071749627590179e-02 2.462928146123886108e-01 1.635325551033020020e-01 -1.699602417647838593e-02 -2.250999212265014648e-01 -1.771883480250835419e-02 5.673613771796226501e-02 6.388028850778937340e-04 4.558738321065902710e-02 2.127231657505035400e-01 -9.782423265278339386e-03 -8.487968146800994873e-02 -8.922787755727767944e-02 -2.076766937971115112e-01 -1.099557355046272278e-01 1.611046195030212402e-01 1.825208365917205811e-01 -1.886808872222900391e-01 3.604367608204483986e-03 4.725064337253570557e-02 1.924220621585845947e-01 3.576312959194183350e-01 2.332029044628143311e-01 -2.073674350976943970e-01 -2.202478051185607910e-01
-4.944919794797897339e-02 -2.186977863311767578e-01 3.917847275733947754e-01 -5.133860930800437927e-02 -2.007965147495269775e-01 -1.754335463047027588e-01 -1.967449486255645752e-01 -2.188424021005630493e-01 -1.141956746578216553e-01 2.126557677984237671e-01 -1.104746460914611816e-01 7.249245792627334595e-02 2.742083929479122162e-02 2.425587549805641174e-02 -1.146082952618598938e-01 1.616941094398498535e-01 8.629780262708663940e-02 1.575421094894409180e-01 -3.148528337478637695e-01 -1.776702702045440674e-01 1.282859221100807190e-02 -2.685846388339996338e-01 -2.671348862349987030e-02 -2.584303319454193115e-01 9.536712430417537689e-03 -1.388435810804367065e-01 6.195313856005668640e-02 1.045145392417907715e-01 3.781549334526062012e-01 -3.379598632454872131e-02 1.781794726848602295e-01 8.225595951080322266e-02
-1.041044294834136963e-02 -9.773486852645874023e-02 -1.490607112646102905e-01 -9.464577585458755493e-02 3.281774744391441345e-02 -7.885426282882690430e-02 -2.441663853824138641e-02 3.270027637481689453e-01 -1.974753737449645996e-01 1.681943684816360474e-01 2.426160313189029694e-02 -1.907169073820114136e-01 1.473084241151809692e-01 1.261654794216156006e-01 4.879404231905937195e-02 5.011342763900756836e-01 1.835376471281051636e-01 -7.136675715446472168e-02 -4.193283617496490479e-02 -1.070230901241302490e-01 -3.295740485191345215e-01 -1.352532356977462769e-01 2.396539598703384399e-01 -7.685637474060058594e-02 -4.808503761887550354e-02 3.650147020816802979e-01 -1.317957639694213867e-01 1.367838084697723389e-01 1.229153797030448914e-01 7.752485107630491257e-03 -7.006885111331939697e-02 1.225089356303215027e-01
-3.783463686704635620e-02 -2.042946517467498779e-01 -2.914041839540004730e-02 1.752723306417465210e-01 -1.772469580173492432e-01 -1.894562691450119019e-02 -3.383423686027526855e-01 5.819499492645263672e-03 6.350579112768173218e-02 3.691562712192535400e-01 -9.856207668781280518e-02 -1.487507601268589497e-03 2.152018845081329346e-01 -1.517193913459777832e-01 -1.433168351650238037e-01 -1.274366676807403564e-02 -4.308490827679634094e-02 6.346002221107482910e-02 -3.852721303701400757e-02 2.894378453493118286e-02 5.262144282460212708e-02 -4.727112352848052979e-01 1.586933583021163940e-01 -8.180493116378784180e-02 -9.999127686023712158e-02 1.858521066606044769e-02 8.140125870704650879e-02 2.858097851276397705e-01 5.995896831154823303e-02 -1.329602599143981934e-01 -2.844717204570770264e-01 2.678778767585754395e-01
-2.846466004848480225e-02 -5.197832826524972916e-03 -6.541749089956283569e-02 -4.421130940318107605e-02 -3.338347189128398895e-03 -1.289067566394805908e-01 1.187253296375274658e-01 1.493039429187774658e-01 8.891252428293228149e-02 1.347597539424896240e-01 -1.543688923120498657e-01 -2.305048145353794098e-02 3.790739551186561584e-02 7.778195291757583618e-02 -1.230357307940721512e-02 4.685313105583190918e-01 4.110608100891113281e-01 8.623350411653518677e-02 -3.171665966510772705e-01 -2.238415777683258057e-01 -2.560320496559143066e-01 -8.616136759519577026e-02 1.853300631046295166e-01 -1.073584556579589844e-01 3.343670815229415894e-02 1.475117355585098267e-01 9.041476994752883911e-02 2.875279784202575684e-01 2.093303054571151733e-01 -1.728150248527526855e-02 1.749041080474853516e-01 1.671415418386459351e-01
-4.413123801350593567e-02 8.354298770427703857e-02 -1.996039003133773804e-01 -6.652466207742691040e-02 -5.451179109513759613e-03 1.964280568063259125e-02 -2.399760633707046509e-01 -3.258509337902069092e-01 5.787810683250427246e-02 2.910786867141723633e-01 -3.305051922798156738e-01 -1.721043884754180908e-02 -1.206036135554313660e-01 -1.271718591451644897e-01 -3.625798225402832031e-01 1.872116178274154663e-01 2.193764895200729370e-01 4.291832447052001953e-02 -1.658129692077636719e-01 -1.165394019335508347e-02 1.402145475149154663e-01 -1.682710200548171997e-01 1.498698890209197998e-01 -1.941746175289154053e-01 -5.913780257105827332e-02 8.843316137790679932e-02 -8.766855462454259396e-04 9.312040358781814575e-02 2.619757652282714844e-01 2.178236395120620728e-01 -1.752139329910278320e-01 -1.878296881914138794e-01
1.170782521367073059e-01 -1.140512302517890930e-01 -9.846962988376617432e-02 -1.306894421577453613e-01 1.613680124282836914e-01 1.883435696363449097e-01 -4.481478780508041382e-02 1.565600186586380005e-01 -1.399802863597869873e-01 3.351396024227142334e-01 -7.478605024516582489e-03 -6.968959420919418335e-02 -1.062700152397155762e-01 -1.462499201297760010e-01 -1.908118836581707001e-02 3.627585768699645996e-01 2.601905465126037598e-01 2.037712782621383667e-01 1.624298393726348877e-01 -6.712674349546432495e-02 -6.191868707537651062e-02 -9.107225388288497925e-02 2.153489440679550171e-01 -2.363142967224121094e-01 -1.807375550270080566e-01 4.949773475527763367e-02 -3.758068382740020752e-01 4.622998461127281189e-02 2.493280917406082153e-01 -5.994527414441108704e-02 1.384990364313125610e-01 -1.978071630001068115e-01
4.738901555538177490e-02 -9.108760207891464233e-02 -3.140759170055389404e-01 -2.892918884754180908e-01 1.123485341668128967e-01 -9.484891593456268311e-02 -3.592646718025207520e-01 -6.979180872440338135e-02 2.474224418401718140e-01 2.660551667213439941e-01 -7.589533179998397827e-02 -1.462057977914810181e-01 -1.032711267471313477e-01 -1.377472728490829468e-01 -2.871401906013488770e-01 2.256854921579360962e-01 1.832084031775593758e-03 9.453598409891128540e-02 -1.959259808063507080e-01 1.609158664941787720e-01 -1.418748199939727783e-01 -1.914550215005874634e-01 3.045626580715179443e-01 -6.116728857159614563e-02 2.631693519651889801e-02 3.459664434194564819e-02 -4.530714452266693115e-02 1.003278791904449463e-01 1.556803733110427856e-01 2.489046305418014526e-01 -2.707108482718467712e-02 -4.433971643447875977e-02
1.193314939737319946e-01 -7.517397403717041016e-02 2.309481352567672729e-01 -7.276867330074310303e-02 -1.538046449422836304e-01 -5.492857843637466431e-02 -1.264562085270881653e-02 -1.531388312578201294e-01 -1.402691900730133057e-01 3.142958283424377441e-01 1.859454065561294556e-01 -5.906489118933677673e-02 1.900933869183063507e-02 -7.571970671415328979e-02 5.239742621779441833e-02 1.348402537405490875e-02 4.134337231516838074e-02 1.857042126357555389e-02 -1.774360798299312592e-02 -1.959693431854248047e-01 -7.420640438795089722e-02 -7.587835937738418579e-02 5.732607841491699219e-01 -2.188855968415737152e-02 1.314997524023056030e-01 2.877318859100341797e-01 -1.023007705807685852e-01 1.508230436593294144e-02 2.300841808319091797e-01 -1.253226250410079956e-01 -3.730114698410034180e-01 7.712029665708541870e-02
6.615386903285980225e-02 3.861109912395477295e-02 -1.885451525449752808e-01 4.011118039488792419e-02 -2.260717153549194336e-01 1.482768505811691284e-01 -7.213678210973739624e-02 1.024166680872440338e-02 -2.496263943612575531e-02 2.329026013612747192e-01 1.336615830659866333e-01 -2.039700187742710114e-02 1.290994733572006226e-01 -3.188621252775192261e-02 4.546945914626121521e-02 -1.349246054887771606e-01 1.242618858814239502e-01 3.371498882770538330e-01 -1.806450486183166504e-01 1.121550649404525757e-01 -5.624381825327873230e-02 -3.721117675304412842e-01 5.298145487904548645e-02 -5.298474431037902832e-01 -7.941123098134994507e-02 1.278328895568847656e-01 -3.061445951461791992e-01 -7.596720755100250244e-02 1.862384676933288574e-01 1.200560480356216431e-02 8.561342209577560425e-02 6.056553497910499573e-02
-2.021534591913223267e-01 -2.418739646673202515e-01 1.488514826633036137e-03 -8.935607969760894775e-03 1.887669116258621216e-01 4.775254055857658386e-02 -2.388239949941635132e-01 3.026803135871887207e-01 1.150572597980499268e-01 3.811852633953094482e-01 4.146413132548332214e-02 9.362895041704177856e-02 4.245349764823913574e-02 -1.809568610042333603e-03 -9.596755728125572205e-03 3.163518905639648438e-01 1.577149927616119385e-01 2.317713648080825806e-01 -1.387136727571487427e-01 -1.740034073591232300e-01 1.750502437353134155e-01 -7.862160354852676392e-02 2.551754713058471680e-01 -5.919620022177696228e-02 -8.688681758940219879e-03 -1.311832368373870850e-01 1.548569947481155396e-01 -7.123111188411712646e-02 2.952306270599365234e-01 -2.315619438886642456e-01 -5.432474613189697266e-02 1.391247212886810303e-01
6.093942746520042419e-02 -3.134521842002868652e-01 2.844883203506469727e-01 2.281697094440460205e-02 -1.457206308841705322e-01 -2.207083106040954590e-01 4.038007929921150208e-02 2.700076438486576080e-02 -1.346059292554855347e-01 2.347687333822250366e-01 1.487633883953094482e-01 -2.253600358963012695e-01 -2.445695549249649048e-02 2.207716852426528931e-01 -1.086622998118400574e-01 2.482258379459381104e-01 1.317771971225738525e-01 4.682157561182975769e-02 -4.003499820828437805e-02 5.271808058023452759e-02 -8.455271273851394653e-02 -1.926020979881286621e-01 4.405602216720581055e-01 -1.406211405992507935e-01 1.307146530598402023e-02 1.627872437238693237e-01 -2.225595265626907349e-01 1.201248448342084885e-02 3.220302760601043701e-01 -8.165711909532546997e-02 -2.684545889496803284e-02 -7.659994065761566162e-02
4.053974524140357971e-02 7.636954635381698608e-02 -1.541704088449478149e-01 -1.757661551237106323e-01 1.333028227090835571e-01 7.515724003314971924e-02 -2.876945436000823975e-01 3.154102861881256104e-01 1.765774041414260864e-01 3.933535814285278320e-01 -2.315610200166702271e-01 -1.508290972560644150e-02 4.539508372545242310e-02 -5.015704035758972168e-01 5.913298204541206360e-02 2.121612280607223511e-01 2.325008064508438110e-01 1.596978455781936646e-01 -1.489080786705017090e-01 3.438239917159080505e-02 -8.225009590387344360e-02 -5.164129287004470825e-02 9.896528720855712891e-02 -9.139638394117355347e-02 -1.226492002606391907e-01 1.260261833667755127e-01 4.067051783204078674e-02 1.296586096286773682e-01 7.830308750271797180e-03 2.615144848823547363e-02 4.485100880265235901e-02 8.747395128011703491e-02
1.314084827899932861e-01 -2.832427918910980225e-01 1.907142996788024902e-01 -4.767344146966934204e-02 -2.815523445606231689e-01 -2.132868766784667969e-02 -1.611969918012619019e-01 -7.688347250223159790e-02 1.704960316419601440e-01 4.870146512985229492e-02 -7.611802965402603149e-02 -1.867866218090057373e-01 3.736734017729759216e-02 4.693215340375900269e-02 1.092142313718795776e-01 3.309899866580963135e-01 1.528802812099456787e-01 4.241698682308197021e-01 6.722611188888549805e-02 -2.630489170551300049e-01 -1.027983054518699646e-01 -3.133384287357330322e-01 -9.274442493915557861e-02 2.285956777632236481e-02 3.225141204893589020e-03 -4.178721085190773010e-02 -5.470771342515945435e-02 1.083241477608680725e-01 2.582251429557800293e-01 9.453409165143966675e-02 -2.233027666807174683e-01 1.348702758550643921e-01
4.401873648166656494e-01 1.311192214488983154e-01 4.849385097622871399e-02 -5.687038600444793701e-02 2.883384823799133301e-01 -1.549567133188247681e-01 -8.823917061090469360e-02 9.459021687507629395e-02 -3.163405228406190872e-03 7.774771749973297119e-02 -1.549972593784332275e-01 -1.173060201108455658e-02 1.268125921487808228e-01 -1.319906264543533325e-01 4.067827761173248291e-02 2.540627419948577881e-01 -1.209155190736055374e-02 1.440638452768325806e-01 -2.770682871341705322e-01 -2.428882420063018799e-01 -4.132535681128501892e-02 -2.716950178146362305e-01 1.958570182323455811e-01 -8.764697611331939697e-02 -8.962432295083999634e-02 1.055461168289184570e-02 -3.019191026687622070e-01 2.371183186769485474e-01 1.314964443445205688e-01 -6.050885096192359924e-02 -2.587616145610809326e-01 -8.936610072851181030e-02
1.846065558493137360e-02 -2.722302675247192383e-01 2.240449041128158569e-01 -5.113384872674942017e-02 -3.729428350925445557e-01 -1.281912475824356079e-01 4.389836639165878296e-02 4.853314254432916641e-03 -2.143546007573604584e-02 2.086820602416992188e-01 1.335168033838272095e-01 -9.347816556692123413e-02 -5.164520069956779480e-02 3.245024979114532471e-01 -9.798375517129898071e-02 -1.266705803573131561e-02 2.918021082878112793e-01 1.557899117469787598e-01 9.459961205720901489e-02 -6.908655166625976562e-02 -7.720497250556945801e-02 -3.217850327491760254e-01 2.570428848266601562e-01 -1.317536830902099609e-01 1.665562838315963745e-01 -1.199957802891731262e-01 9.206444770097732544e-02 3.551257029175758362e-02 3.512174785137176514e-01 5.846873670816421509e-02 -1.347635090351104736e-01 1.186525747179985046e-01
1.467182338237762451e-01 -9.735183790326118469e-03 -2.195923179388046265e-01 -9.177171438932418823e-02 -5.796992219984531403e-03 8.938906341791152954e-02 -3.279141485691070557e-01 -2.754991650581359863e-01 6.041024345904588699e-03 2.791848480701446533e-01 -1.957438290119171143e-01 9.609401226043701172e-02 -8.837299793958663940e-02 -1.501404792070388794e-01 -4.104601144790649414e-01 2.564463019371032715e-01 1.495993435382843018e-01 3.711371496319770813e-02 -1.064913049340248108e-01 5.211267620325088501e-02 -1.693828552961349487e-01 -3.331657350063323975e-01 1.783995479345321655e-01 -8.996760100126266479e-02 -3.642456233501434326e-02 6.827024370431900024e-02 -7.701948285102844238e-02 9.167597442865371704e-02 1.279395073652267456e-01 2.537395060062408447e-01 -1.136440858244895935e-01 -9.351330250501632690e-02
2.336580008268356323e-01 5.826699081808328629e-03 -2.435474190860986710e-03 2.838014066219329834e-01 5.003059282898902893e-03 -8.154394477605819702e-02 -3.798545002937316895e-01 8.419768884778022766e-03 -9.433207660913467407e-02 2.082471996545791626e-01 1.558369677513837814e-02 -8.124115318059921265e-02 -1.132626757025718689e-01 -8.415666967630386353e-02 -1.446356475353240967e-01 -8.148314058780670166e-02 2.746281921863555908e-01 3.461334621533751488e-03 -7.927579432725906372e-02 2.983183972537517548e-02 -2.388458997011184692e-01 -2.941770553588867188e-01 1.242043599486351013e-01 -3.366229236125946045e-01 4.794857650995254517e-02 9.670522063970565796e-02 -1.985691934823989868e-01 -2.955541759729385376e-02 9.758258610963821411e-02 8.614396303892135620e-02 -9.085564315319061279e-02 4.184728264808654785e-01
1.644298285245895386e-01 5.852143466472625732e-02 8.132204413414001465e-02 1.077206507325172424e-01 -1.634972691535949707e-01 2.649827674031257629e-02 -1.537383347749710083e-01 4.346318840980529785e-01 1.820815913379192352e-02 1.778755635023117065e-01 5.409904196858406067e-02 -1.190783753991127014e-01 7.843009382486343384e-02 7.728409767150878906e-02 -1.640027612447738647e-01 -5.057953298091888428e-02 2.487267702817916870e-01 2.069035358726978302e-02 -1.820248924195766449e-02 -9.624008834362030029e-02 -6.359875947237014771e-02 -5.304100736975669861e-02 9.798874706029891968e-02 -2.811470031738281250e-01 1.504072546958923340e-01 4.489931091666221619e-02 -2.114478200674057007e-01 4.773198068141937256e-01 2.488754540681838989e-01 6.726229935884475708e-02 -8.439913392066955566e-02 -2.872822284698486328e-01
-1.794130951166152954e-01 -1.307853311300277710e-01 2.931571304798126221e-01 -1.469074189662933350e-01 9.478610008955001831e-02 -1.713272631168365479e-01 -2.330243587493896484e-01 -1.344603952020406723e-02 -4.516352340579032898e-02 3.709172308444976807e-01 -7.654277235269546509e-02 6.208154931664466858e-02 3.735207319259643555e-01 -3.871606290340423584e-02 -3.458584100008010864e-02 -2.429795218631625175e-03 1.621593087911605835e-01 2.329270243644714355e-01 -7.356366515159606934e-02 -1.106125712394714355e-01 -2.312504649162292480e-01 -1.912977993488311768e-01 1.992370188236236572e-01 -2.704792618751525879e-01 -1.133139580488204956e-01 2.031804025173187256e-01 7.724110782146453857e-02 -4.930689185857772827e-02 -1.117835491895675659e-01 1.772453635931015015e-01 -1.022215858101844788e-01 2.020143419504165649e-01
2.281006984412670135e-02 -8.354000747203826904e-02 3.435994312167167664e-02 -6.207755580544471741e-02 -2.928956411778926849e-02 -9.813027828931808472e-02 -9.044548869132995605e-02 -8.778025209903717041e-02 -1.870309934020042419e-02 1.913980990648269653e-01 6.172077730298042297e-02 -1.323292851448059082e-01 -2.994131743907928467e-01 3.162967041134834290e-02 -1.123546585440635681e-01 -2.786355912685394287e-01 3.386297821998596191e-01 1.953912675380706787e-01 -1.507753729820251465e-01 -2.076174467802047729e-01 -2.042198032140731812e-01 -1.591041237115859985e-01 1.428334265947341919e-01 5.348214879631996155e-02 -1.853480339050292969e-01 2.472219169139862061e-01 -1.280631124973297119e-01 1.282072216272354126e-01 1.371347308158874512e-01 -5.424848198890686035e-02 -4.077226221561431885e-01 -3.108307421207427979e-01
1.963437050580978394e-01 5.064553115516901016e-03 -4.795501753687858582e-02 3.999822307378053665e-03 -3.906733989715576172e-01 -1.492428183555603027e-01 -1.268372237682342529e-01 -2.107999175786972046e-01 -1.955732852220535278e-01 1.731836944818496704e-01 2.133683711290359497e-01 1.402896642684936523e-01 -1.931313425302505493e-01 1.564881354570388794e-01 -1.263488978147506714e-01 1.980446726083755493e-01 4.168484359979629517e-02 1.679760664701461792e-01 5.304107442498207092e-03 -3.662370517849922180e-02 -6.058951839804649353e-02 -1.749702244997024536e-01 1.765738725662231445e-01 -2.887530922889709473e-01 1.723856180906295776e-01 4.764020070433616638e-02 1.310935020446777344e-01 2.435539215803146362e-01 4.001603126525878906e-01 -7.472331076860427856e-02 -1.343162655830383301e-01 2.921099588274955750e-02
2.035832256078720093e-01 3.063186444342136383e-02 -6.920776329934597015e-03 3.442491292953491211e-01 1.808165200054645538e-02 1.397117972373962402e-01 -3.326954543590545654e-01 -3.840526193380355835e-02 -3.102247044444084167e-02 2.674065530300140381e-01 -1.236278936266899109e-01 2.423708140850067139e-02 -5.038289353251457214e-02 -1.173348259180784225e-02 -1.549445390701293945e-01 -2.298120222985744476e-02 1.799630075693130493e-01 2.112401090562343597e-02 -7.786981761455535889e-03 3.509363159537315369e-02 -1.612584143877029419e-01 -2.250136584043502808e-01 7.650362700223922729e-02 -3.990561366081237793e-01 7.851175963878631592e-02 1.345280706882476807e-01 -1.679093390703201294e-01 9.261656552553176880e-02 1.588999778032302856e-01 5.841858312487602234e-02 -8.939917385578155518e-02 4.668555259704589844e-01
1.274241209030151367e-01 -2.930381298065185547e-01 1.503910720348358154e-01 -1.129939705133438110e-01 4.672994837164878845e-02 5.159896612167358398e-02 -2.739688456058502197e-01 -1.755257509648799896e-02 -4.584458097815513611e-02 4.560864567756652832e-01 1.422379910945892334e-01 1.338029503822326660e-01 1.976279169321060181e-01 1.808952689170837402e-01 1.481361687183380127e-01 -3.317869454622268677e-02 1.092620790004730225e-01 1.773288249969482422e-01 6.007145345211029053e-02 -2.056191116571426392e-01 -1.324363052845001221e-01 -2.350188195705413818e-01 1.563111692667007446e-01 -3.546837270259857178e-01 6.309308856725692749e-02 2.398589700460433960e-01 -2.595744840800762177e-02 -1.564795821905136108e-01 -7.496221363544464111e-02 2.658392675220966339e-02 -1.721682101488113403e-01 6.555666029453277588e-02
3.404090404510498047e-01 1.939344219863414764e-02 4.782481864094734192e-02 -1.429626941680908203e-01 -4.143005609512329102e-01 -1.428296416997909546e-01 -2.250943779945373535e-01 -9.066583961248397827e-02 -1.237180903553962708e-01 9.145104140043258667e-02 1.334569454193115234e-01 7.982673496007919312e-02 -2.210929393768310547e-01 4.424644261598587036e-02 -5.347992479801177979e-02 3.552668169140815735e-02 -5.231109634041786194e-02 1.392940580844879150e-01 5.240904167294502258e-02 1.261090785264968872e-01 -8.122635632753372192e-02 -2.873007953166961670e-01 2.346813827753067017e-01 -2.799930572509765625e-01 1.143505573272705078e-01 -5.097237601876258850e-02 6.831742357462644577e-04 2.387491315603256226e-01 3.949064612388610840e-01 7.366184890270233154e-02 4.108840599656105042e-03 9.900581091642379761e-02
1.490402072668075562e-01 -4.007580131292343140e-02 9.871187061071395874e-02 -1.122805923223495483e-01 -7.762464135885238647e-02 -2.360808253288269043e-01 -1.875977665185928345e-01 2.462914139032363892e-01 8.808249980211257935e-02 2.883708477020263672e-01 8.126661926507949829e-02 -1.172782201319932938e-02 6.133258342742919922e-02 -5.491260811686515808e-02 -2.123892307281494141e-01 5.131359025835990906e-02 2.492591291666030884e-01 -6.000752374529838562e-02 -1.973335295915603638e-01 4.183876141905784607e-02 2.401278614997863770e-01 -1.445312649011611938e-01 4.430055320262908936e-01 -8.812160789966583252e-02 3.085967898368835449e-01 9.330371022224426270e-02 1.590374261140823364e-01 2.268069535493850708e-01 9.409739822149276733e-02 -1.403737962245941162e-01 -6.096468493342399597e-02 2.051844447851181030e-01
-1.093544438481330872e-02 8.272311650216579437e-03 4.346202015876770020e-01 -1.343176513910293579e-01 5.337494611740112305e-02 -1.431882679462432861e-01 -3.714621439576148987e-02 6.619095057249069214e-02 1.419415324926376343e-01 2.811231017112731934e-01 -3.122374974191188812e-02 -5.388237163424491882e-02 1.059690639376640320e-01 1.377738118171691895e-01 -9.557071328163146973e-02 1.292761117219924927e-01 3.085769712924957275e-01 1.338190883398056030e-01 -1.415959596633911133e-01 3.201998397707939148e-02 7.151746191084384918e-03 -8.862026035785675049e-02 1.761816740036010742e-01 -3.242962360382080078e-01 -1.021149754524230957e-01 -3.222100138664245605e-01 1.937870532274246216e-01 -2.958770468831062317e-02 2.120678573846817017e-01 -2.672343552112579346e-01 -2.265301346778869629e-01 7.718155533075332642e-02
3.435502648353576660e-01 9.166569262742996216e-02 1.721865534782409668e-01 4.515867214649915695e-03 -4.929186031222343445e-02 2.107292115688323975e-01 -2.051511555910110474e-01 1.843067407608032227e-01 3.300175666809082031e-01 7.862381637096405029e-02 -7.158505171537399292e-02 -2.804231084883213043e-02 1.436709761619567871e-01 -4.372299835085868835e-02 1.670140475034713745e-01 4.833134636282920837e-02 1.176918148994445801e-01 -9.598465263843536377e-02 -1.096318438649177551e-01 7.278413325548171997e-02 -3.860398381948471069e-02 -4.194144308567047119e-01 2.150075733661651611e-01 -2.372161895036697388e-01 -2.123590707778930664e-01 -4.421027749776840210e-02 3.067149966955184937e-02 -5.133126978762447834e-04 2.428227663040161133e-01 -2.822957932949066162e-02 -1.649716496467590332e-01 3.032752573490142822e-01
1.297161430120468140e-01 -5.090301111340522766e-02 7.360080629587173462e-02 -2.066653966903686523e-01 -6.094108894467353821e-02 3.219115361571311951e-02 -7.129465788602828979e-02 3.525958657264709473e-01 3.054931527003645897e-03 -3.766487538814544678e-02 -5.774135515093803406e-02 -6.235145404934883118e-02 -2.119621448218822479e-02 -4.143730178475379944e-02 -3.070941269397735596e-01 2.591107487678527832e-01 2.528077065944671631e-01 3.131918311119079590e-01 -3.008283078670501709e-01 -1.746095903217792511e-02 -1.378077864646911621e-01 -1.589302569627761841e-01 1.548433024436235428e-02 -1.130571886897087097e-01 -5.621125549077987671e-02 1.597007215023040771e-01 7.107471674680709839e-02 2.235456854104995728e-01 1.513005644083023071e-01 1.196684315800666809e-02 3.680053651332855225e-01 2.716811299324035645e-01
1.964731216430664062e-01 -2.643222212791442871e-01 3.138765394687652588e-01 -3.217510506510734558e-02 1.239289715886116028e-02 -7.016501575708389282e-02 -1.166752874851226807e-01 4.506519436836242676e-02 1.903002262115478516e-01 2.091181576251983643e-01 -1.873316615819931030e-01 -1.430552005767822266e-01 -6.717587262392044067e-02 -8.430939912796020508e-02 1.574332863092422485e-01 1.302179098129272461e-01 3.361841142177581787e-01 4.772686660289764404e-01 -3.268627822399139404e-02 -1.028127819299697876e-01 2.000033557415008545e-01 -2.349314838647842407e-01 1.430885046720504761e-01 -1.539087444543838501e-01 -1.102888658642768860e-01 6.721630692481994629e-02 -2.275037616491317749e-01 7.983455061912536621e-02 -9.712436795234680176e-02 -7.727131247520446777e-02 1.237866096198558807e-02 -1.489148288965225220e-02
5.832968279719352722e-02 2.420688793063163757e-02 1.441147178411483765e-01 -1.281743198633193970e-01 -4.934129863977432251e-02 2.472790889441967010e-02 1.718809604644775391e-01 2.803692128509283066e-03 1.112489625811576843e-01 1.071301400661468506e-01 -2.391279041767120361e-01 -7.500322163105010986e-02 -7.104723155498504639e-02 -1.476421058177947998e-01 -3.354752063751220703e-01 3.338715434074401855e-01 2.572872936725616455e-01 2.587679922580718994e-01 -7.020030170679092407e-02 -4.907854646444320679e-02 -3.038004040718078613e-01 -1.718933880329132080e-01 3.467820584774017334e-01 -1.659009158611297607e-01 -4.625773429870605469e-02 -1.062560826539993286e-01 -1.258141100406646729e-01 7.724798470735549927e-02 -1.139461472630500793e-01 2.571128606796264648e-01 -2.511478364467620850e-01 3.444669768214225769e-02
[truncated: 3,272,185 more chars]
