# Supplementary material for: The Language of Innovation
Source: PLoS One. 2020 Apr 30;15(4):e0230107. doi: 10.1371/journal.pone.0230107 (PMC7194493; doi:10.1371/journal.pone.0230107)
Supplement: S8 File — (GZ) [file pone.0230107.s008.tar.gz › 1986-1990/V2Run_9_VS_4500_embeddings1986-1990ED32.txt]

4.865921568125486374e-03 2.766183763742446899e-02 -1.819998323917388916e-01 1.940570026636123657e-01 -1.400994062423706055e-01 -9.583110362291336060e-02 8.401859551668167114e-02 3.467524051666259766e-02 -1.487509757280349731e-01 -4.058943986892700195e-01 1.124154031276702881e-01 -1.559938341379165649e-01 2.669354081153869629e-01 -3.680593967437744141e-01 -8.231384307146072388e-02 -1.283086687326431274e-01 6.612913310527801514e-02 1.142220944166183472e-01 -5.666238442063331604e-02 7.032483071088790894e-02 -2.183273434638977051e-01 1.309694796800613403e-01 1.998204141855239868e-01 -1.749971956014633179e-01 -3.031673431396484375e-01 1.400183737277984619e-01 1.795130223035812378e-01 -1.703111678361892700e-01 5.875304341316223145e-03 3.023232221603393555e-01 1.794268144294619560e-03 1.114248335361480713e-01
-2.069807648658752441e-01 2.095311582088470459e-01 -1.482510566711425781e-01 4.412491619586944580e-02 1.663930416107177734e-01 -3.832254558801651001e-02 -2.028651982545852661e-01 7.326283375732600689e-04 -7.177226245403289795e-02 -1.543014645576477051e-01 1.175321522168815136e-03 1.611231714487075806e-01 2.321895677596330643e-03 -2.540691196918487549e-01 1.859521418809890747e-01 -3.743160888552665710e-02 2.991141080856323242e-01 -2.131237387657165527e-01 -1.448753848671913147e-02 1.886725723743438721e-01 -2.096583321690559387e-02 2.464066445827484131e-01 -1.309553626924753189e-03 1.159544736146926880e-01 -4.050143957138061523e-01 1.137160137295722961e-01 9.268690645694732666e-02 -2.830065488815307617e-01 -3.192373784258961678e-03 2.642319202423095703e-01 2.870111167430877686e-01 2.013339474797248840e-02
-1.487999707460403442e-01 1.819354146718978882e-01 8.459475636482238770e-02 6.601751595735549927e-02 1.156792640686035156e-01 1.776780933141708374e-01 4.734783433377742767e-03 1.916205734014511108e-01 7.205709069967269897e-02 -3.412173986434936523e-01 1.080526113510131836e-01 1.853315830230712891e-01 1.479031285271048546e-03 -2.681956291198730469e-01 6.463724374771118164e-02 3.185513317584991455e-01 -1.274189949035644531e-01 -1.218905448913574219e-01 -6.855820119380950928e-02 4.194359481334686279e-02 -2.218101769685745239e-01 7.632493972778320312e-02 -1.218310222029685974e-01 5.172502994537353516e-02 -3.195393979549407959e-01 2.929227054119110107e-02 2.703004777431488037e-01 -1.491486281156539917e-01 2.332814782857894897e-01 2.678998708724975586e-01 2.482774257659912109e-01 -1.006165444850921631e-01
3.424390032887458801e-02 -1.236467249691486359e-02 -1.186227053403854370e-02 1.471414864063262939e-01 1.950145512819290161e-01 6.932196766138076782e-02 -2.498073577880859375e-01 5.581905692815780640e-02 2.190566956996917725e-01 -1.770002245903015137e-01 -1.157275214791297913e-01 -2.111377418041229248e-01 1.772709935903549194e-01 -2.055084109306335449e-01 -2.291649430990219116e-01 1.793954372406005859e-01 1.095753759145736694e-01 -2.405600994825363159e-01 1.405011713504791260e-01 1.720663309097290039e-01 -1.918459236621856689e-01 2.156489938497543335e-01 -7.564932852983474731e-02 -2.898109555244445801e-01 -3.252929151058197021e-01 2.978819608688354492e-01 3.392796032130718231e-03 -6.343699246644973755e-02 1.382207870483398438e-01 9.774253703653812408e-04 1.291340291500091553e-01 -2.151046693325042725e-01
2.599224075675010681e-02 1.801883876323699951e-01 -3.173628449440002441e-01 4.261681810021400452e-02 -7.866988331079483032e-02 -1.684186011552810669e-01 -6.936132907867431641e-03 -9.544862806797027588e-02 1.589337140321731567e-01 -1.174145638942718506e-01 -1.816949546337127686e-01 9.525408595800399780e-02 -4.957681521773338318e-02 -4.364932179450988770e-01 5.667359381914138794e-02 8.072445541620254517e-02 2.591921389102935791e-01 -2.973343944177031517e-03 1.471643745899200439e-01 -5.429122596979141235e-02 -2.633318901062011719e-01 1.295943856239318848e-01 -1.899638446047902107e-03 -1.628852784633636475e-01 -2.285191714763641357e-01 1.655039489269256592e-01 1.079933866858482361e-01 -2.632929682731628418e-01 -1.061017885804176331e-01 3.363954424858093262e-01 -3.247922658920288086e-02 -2.149959057569503784e-01
1.739235222339630127e-01 -1.694311499595642090e-01 -2.105346769094467163e-01 7.364585995674133301e-02 2.137535363435745239e-01 1.131835207343101501e-01 7.202432304620742798e-02 2.526084184646606445e-01 1.110239848494529724e-01 -2.904208302497863770e-01 -8.748921006917953491e-02 1.482172682881355286e-02 1.267463266849517822e-01 -2.103535681962966919e-01 2.202458120882511139e-02 6.375361979007720947e-02 -7.619185745716094971e-02 -1.449701786041259766e-01 1.965727284550666809e-02 2.169020622968673706e-01 -1.788714677095413208e-01 2.189535349607467651e-01 -1.196160390973091125e-01 -1.231656596064567566e-01 -4.223865270614624023e-01 1.703848131000995636e-02 8.106067776679992676e-02 -4.718157462775707245e-03 1.782738715410232544e-01 3.203760683536529541e-01 2.924033999443054199e-01 7.419189065694808960e-02
-6.138302013278007507e-02 -9.006065130233764648e-02 -8.887934684753417969e-02 -9.869793802499771118e-02 1.607419997453689575e-01 2.657666802406311035e-01 1.802851110696792603e-01 5.238872766494750977e-02 2.218297123908996582e-01 -1.595179140567779541e-01 1.168190613389015198e-01 -6.367366015911102295e-02 2.733873724937438965e-01 -3.346762061119079590e-01 3.140520304441452026e-02 1.539173424243927002e-01 4.722448065876960754e-02 -2.646754086017608643e-01 4.943391680717468262e-02 6.852217018604278564e-02 -2.643317580223083496e-01 1.353835016489028931e-01 -1.417909860610961914e-01 -3.269077837467193604e-01 -2.756353020668029785e-01 1.285062581300735474e-01 1.848656833171844482e-01 -5.713307857513427734e-02 -1.913238316774368286e-01 2.695801556110382080e-01 -3.754455596208572388e-03 -3.414467722177505493e-02
1.577562303282320499e-03 -2.967772632837295532e-02 -2.300342470407485962e-01 -1.293057054281234741e-01 -3.005217313766479492e-01 -1.812351495027542114e-02 -5.134780332446098328e-02 -7.609689980745315552e-02 1.248771995306015015e-01 6.415744870901107788e-02 -1.336717009544372559e-01 3.448222950100898743e-02 1.462957412004470825e-01 -1.932560801506042480e-01 1.494918111711740494e-02 -1.179472506046295166e-01 4.372951388359069824e-01 -1.633407771587371826e-01 -5.488057807087898254e-02 -1.284142583608627319e-01 -2.357692718505859375e-01 2.489935457706451416e-01 -5.398962274193763733e-02 -2.158316969871520996e-01 -2.734803855419158936e-01 8.355907350778579712e-02 1.727457195520401001e-01 -2.608447074890136719e-01 4.530914500355720520e-02 2.400826662778854370e-01 2.524076998233795166e-01 -1.058747544884681702e-01
8.183467201888561249e-03 1.872230768203735352e-01 -1.118674501776695251e-01 9.285919368267059326e-02 -3.875960130244493484e-03 -1.327673047780990601e-01 3.449184820055961609e-02 1.390423811972141266e-02 5.995849147439002991e-02 -4.337518811225891113e-01 5.048803985118865967e-02 1.918556541204452515e-01 1.713429838418960571e-01 -3.550305664539337158e-01 -2.475290931761264801e-02 -2.649744153022766113e-01 3.692899048328399658e-01 -2.975145727396011353e-02 -7.222971320152282715e-02 -2.959679812192916870e-02 -1.441191285848617554e-01 3.582018911838531494e-01 9.442315250635147095e-02 -8.347555994987487793e-02 -1.482893377542495728e-01 2.046245038509368896e-01 1.538575720041990280e-02 -2.329998612403869629e-01 1.473266631364822388e-01 9.965445846319198608e-02 -5.825112760066986084e-02 -7.525679469108581543e-02
-2.494602054357528687e-01 2.760286331176757812e-01 -4.753968492150306702e-02 4.911471903324127197e-02 1.658927351236343384e-01 2.548855543136596680e-01 -7.584479451179504395e-02 1.234624683856964111e-01 1.207900643348693848e-01 -2.034287601709365845e-01 -4.661530256271362305e-03 -2.700053341686725616e-02 2.963158190250396729e-01 -4.058086872100830078e-01 1.933649480342864990e-01 -1.350106894969940186e-01 2.924744188785552979e-01 -9.845368564128875732e-02 -2.315787784755229950e-02 9.462274610996246338e-02 -1.383019983768463135e-01 2.072196453809738159e-01 1.304777562618255615e-01 -8.465903997421264648e-02 -2.292442172765731812e-01 2.956782700493931770e-03 3.758458793163299561e-02 -2.838747203350067139e-01 -7.504424452781677246e-02 1.333751827478408813e-01 -1.120387241244316101e-01 -1.306965947151184082e-01
-1.119538024067878723e-01 -2.281229384243488312e-02 8.147775381803512573e-02 6.111626327037811279e-02 1.039553657174110413e-01 -1.697603464126586914e-01 4.303982108831405640e-02 -3.770833462476730347e-02 1.471152603626251221e-01 -3.160124421119689941e-01 -1.040747463703155518e-01 -3.286449611186981201e-02 -5.021854862570762634e-02 -4.168042168021202087e-02 -1.568785458803176880e-01 5.007841065526008606e-02 2.404346466064453125e-01 -3.272785246372222900e-02 2.689373195171356201e-01 -1.301412731409072876e-01 2.990550547838211060e-02 3.743713349103927612e-02 2.472439408302307129e-01 -3.146963715553283691e-01 -2.256441563367843628e-01 -3.258930146694183350e-01 1.676817536354064941e-01 1.043916791677474976e-01 3.134442120790481567e-02 7.858104258775711060e-02 4.469361603260040283e-01 2.350054681301116943e-01
-2.207410484552383423e-01 1.467192322015762329e-01 -3.215720057487487793e-01 -2.177118323743343353e-02 2.756139039993286133e-01 -3.733059763908386230e-02 7.938351482152938843e-02 -2.840932458639144897e-02 2.565674781799316406e-01 -3.496970832347869873e-01 -2.147685289382934570e-01 2.008148580789566040e-01 -9.541373699903488159e-02 -2.303559184074401855e-01 -1.899807006120681763e-01 -3.856667131185531616e-02 1.138654723763465881e-01 -1.717763990163803101e-01 1.556770205497741699e-01 -1.435075402259826660e-01 -2.643784284591674805e-01 -3.559722751379013062e-02 6.087492033839225769e-02 -1.905751377344131470e-01 -2.079967707395553589e-01 2.619067393243312836e-02 -2.460535243153572083e-02 -1.159351244568824768e-01 1.788618713617324829e-01 1.738409698009490967e-01 1.947846114635467529e-01 -1.022055000066757202e-01
9.408709406852722168e-02 7.537005096673965454e-02 -1.076780930161476135e-01 6.743330974131822586e-03 -2.144442498683929443e-02 2.190034836530685425e-01 -2.776271663606166840e-02 -4.825032502412796021e-02 2.125840485095977783e-01 -3.903191685676574707e-01 -8.040618151426315308e-03 -3.192417323589324951e-02 1.737717688083648682e-01 -1.599732786417007446e-01 1.264148801565170288e-01 -5.688350647687911987e-02 -1.461949646472930908e-01 6.823931355029344559e-03 1.224507018923759460e-01 -2.102254703640937805e-02 -2.556849122047424316e-01 2.501625716686248779e-01 4.425961524248123169e-02 -2.628960609436035156e-01 -1.885765939950942993e-01 -1.698173135519027710e-01 3.897684812545776367e-01 -2.540774345397949219e-01 9.185836464166641235e-02 3.289497196674346924e-01 1.018471866846084595e-01 -6.999114900827407837e-02
-1.063395943492650986e-02 3.171067833900451660e-01 4.068176075816154480e-02 -2.608563899993896484e-01 -1.705886051058769226e-02 1.312012672424316406e-01 1.328537166118621826e-01 -1.133342087268829346e-01 2.501867897808551788e-02 -4.178881347179412842e-01 6.709320843219757080e-02 8.754689246416091919e-02 -1.232259534299373627e-02 -2.836283445358276367e-01 3.776232898235321045e-02 -2.093077898025512695e-01 3.528122007846832275e-01 -2.334463894367218018e-01 2.934153890237212181e-03 1.663870960474014282e-01 -2.125663161277770996e-01 1.776979714632034302e-01 4.494819045066833496e-02 -1.474191397428512573e-01 -1.132571846246719360e-01 5.901528638787567616e-04 2.493552304804325104e-02 -2.388998121023178101e-01 2.326365113258361816e-01 1.843452602624893188e-01 3.153079003095626831e-02 -3.967880085110664368e-02
-5.592816974967718124e-03 3.994995728135108948e-02 8.142529428005218506e-02 -4.870542511343955994e-02 -8.470216393470764160e-02 9.415356814861297607e-02 -1.237409263849258423e-01 -1.283535957336425781e-01 9.345771372318267822e-02 -4.184257686138153076e-01 2.229353785514831543e-01 -3.137924522161483765e-02 4.580194503068923950e-02 -4.585746824741363525e-01 1.916238293051719666e-02 1.811443716287612915e-01 2.570070922374725342e-01 -1.420737653970718384e-01 2.363035976886749268e-01 -1.450799126178026199e-02 -2.496417425572872162e-02 2.335745990276336670e-01 -9.281931817531585693e-02 8.367940038442611694e-02 -4.049569368362426758e-02 -1.314187198877334595e-01 -1.192193627357482910e-01 9.330342710018157959e-02 -3.095852956175804138e-02 4.102029502391815186e-01 1.925043761730194092e-01 1.668712496757507324e-02
-2.502106130123138428e-02 -1.172098517417907715e-01 -1.665867567062377930e-01 -2.491532713174819946e-01 1.453948318958282471e-01 -8.169387280941009521e-02 -3.853744640946388245e-02 1.095756888389587402e-02 4.296072423458099365e-01 -4.246748983860015869e-02 1.500784158706665039e-01 -1.629763394594192505e-01 3.373197466135025024e-02 -1.498881578445434570e-01 8.496465533971786499e-02 -1.747711747884750366e-01 9.663835912942886353e-02 -1.327150613069534302e-01 2.300999164581298828e-01 1.186536848545074463e-01 -2.233816981315612793e-01 1.003227233886718750e-01 -8.971970528364181519e-02 -3.769306540489196777e-01 -2.025653570890426636e-01 2.304491959512233734e-02 2.143807858228683472e-01 -1.912735998630523682e-01 2.799026109278202057e-02 2.867008447647094727e-01 2.383984625339508057e-01 -3.973912075161933899e-02
-6.184485927224159241e-02 1.503447443246841431e-01 1.657694391906261444e-02 2.963624596595764160e-01 -1.795956939458847046e-01 1.671708971261978149e-01 -1.089124605059623718e-01 -3.269430622458457947e-02 3.642928004264831543e-01 -2.001280337572097778e-01 9.163629263639450073e-02 -3.631279245018959045e-02 1.505574397742748260e-02 -2.949491441249847412e-01 1.098585426807403564e-01 6.753081828355789185e-02 9.136745333671569824e-02 4.214203357696533203e-02 1.875330209732055664e-01 5.662741884589195251e-02 -2.316050529479980469e-01 -3.890333697199821472e-02 1.156698986887931824e-01 1.034764945507049561e-02 -8.418677002191543579e-02 -9.041268378496170044e-02 2.430511116981506348e-01 -4.373920336365699768e-02 -2.250068038702011108e-01 1.805330216884613037e-01 4.751545786857604980e-01 1.537080258131027222e-01
-1.368324160575866699e-01 -3.751027956604957581e-02 -3.343394026160240173e-02 1.262758076190948486e-01 3.318900614976882935e-02 -9.409073740243911743e-02 -1.781838089227676392e-01 2.033770084381103516e-01 1.703300029039382935e-01 -1.770922243595123291e-01 -2.005153894424438477e-02 -2.066661715507507324e-01 8.779715001583099365e-02 -1.140308454632759094e-01 2.226346731185913086e-02 -1.402766257524490356e-01 2.881787121295928955e-01 -9.226441383361816406e-02 1.799622923135757446e-01 -2.664553560316562653e-02 -4.766220748424530029e-01 3.019784986972808838e-01 2.668765187263488770e-02 6.584598869085311890e-02 -4.824799671769142151e-02 2.671412229537963867e-01 1.216144561767578125e-01 -3.196794986724853516e-01 5.204768478870391846e-02 2.439172416925430298e-01 9.728504717350006104e-02 1.579835563898086548e-01
3.228639811277389526e-02 1.631990075111389160e-01 3.743829205632209778e-02 6.235282868146896362e-02 2.425192743539810181e-01 3.611552342772483826e-02 -2.444699704647064209e-01 -3.732748702168464661e-02 -5.308362469077110291e-02 -3.619158864021301270e-01 -1.485833339393138885e-02 -3.272341191768646240e-02 6.875573843717575073e-02 -3.365993797779083252e-01 -3.387112617492675781e-01 9.236013889312744141e-02 6.628824025392532349e-02 -1.416718121618032455e-02 9.790955483913421631e-02 6.999035179615020752e-02 -6.771331280469894409e-02 2.335264384746551514e-01 5.818243324756622314e-02 1.127635538578033447e-01 -1.500774174928665161e-01 3.029255755245685577e-02 1.135348603129386902e-01 -1.118033751845359802e-01 8.810617960989475250e-03 3.963618874549865723e-01 2.717543244361877441e-01 3.085748851299285889e-01
2.216832339763641357e-02 1.630388945341110229e-01 3.505244478583335876e-02 1.315484046936035156e-01 1.803737133741378784e-01 3.072305917739868164e-01 -1.266029328107833862e-01 1.169575825333595276e-01 1.296502351760864258e-01 -1.027068868279457092e-01 -1.289640367031097412e-01 1.475313901901245117e-01 1.466945260763168335e-01 -4.344694316387176514e-03 -1.489178240299224854e-01 -1.324000358581542969e-01 2.942017018795013428e-01 -1.662116795778274536e-01 -1.575954705476760864e-01 4.182854201644659042e-03 -3.150830566883087158e-01 1.762852966785430908e-01 2.304036468267440796e-01 -2.403776794672012329e-01 -2.017467468976974487e-01 -1.417442858219146729e-01 5.478210002183914185e-02 -8.632418699562549591e-03 -1.243798509240150452e-01 2.272319495677947998e-01 2.587066888809204102e-01 -3.043064773082733154e-01
-1.020733863115310669e-01 -3.127980232238769531e-01 -1.491362601518630981e-01 -3.750135377049446106e-02 1.452403366565704346e-01 8.695104718208312988e-02 1.410363912582397461e-01 6.376920640468597412e-02 3.107831776142120361e-01 -6.439840793609619141e-02 1.776965102180838585e-03 4.162245243787765503e-02 -1.540345698595046997e-01 -3.645734488964080811e-01 8.788347244262695312e-03 -1.051028594374656677e-01 1.647051870822906494e-01 -7.109852135181427002e-02 1.936893910169601440e-01 1.555357873439788818e-01 -2.388914227485656738e-01 1.312655359506607056e-01 -2.207636982202529907e-01 -2.830837070941925049e-01 -3.357934057712554932e-01 1.233309283852577209e-01 9.602426737546920776e-02 -1.100754514336585999e-01 -3.448190540075302124e-02 2.155951410531997681e-01 -5.970319360494613647e-02 2.182700932025909424e-01
-9.779218584299087524e-02 -1.097654104232788086e-01 1.462535094469785690e-02 1.878158450126647949e-01 1.896189898252487183e-01 -1.292557567358016968e-01 9.763637185096740723e-02 -1.002617105841636658e-01 2.832392752170562744e-01 -2.085578069090843201e-02 9.843835234642028809e-02 -1.137025132775306702e-01 -2.713100425899028778e-02 -2.959293723106384277e-01 5.677872523665428162e-02 6.548101454973220825e-02 4.221292957663536072e-02 -7.843921333551406860e-02 1.027625575661659241e-01 1.927814483642578125e-01 -3.356758952140808105e-01 1.812149286270141602e-01 -5.209174007177352905e-02 -3.409384489059448242e-01 -2.604994475841522217e-01 1.818133890628814697e-01 2.847679555416107178e-01 -2.979039251804351807e-01 -2.968882396817207336e-02 1.270762830972671509e-01 -1.032960135489702225e-02 2.520531713962554932e-01
8.726859092712402344e-02 2.160129547119140625e-01 -2.607662975788116455e-01 -1.963174343109130859e-02 -5.135271698236465454e-02 -6.201748177409172058e-02 -1.674292236566543579e-01 2.857993245124816895e-01 2.525995373725891113e-01 8.342178165912628174e-02 1.316414773464202881e-01 -2.534615695476531982e-01 7.469360530376434326e-02 -9.792365133762359619e-02 8.025917410850524902e-02 -1.080901473760604858e-01 9.333951771259307861e-02 -9.800837375223636627e-03 2.683753967285156250e-01 4.204792156815528870e-02 -2.821023762226104736e-01 -6.484527140855789185e-02 1.659172028303146362e-02 -4.215491935610771179e-02 -2.819654345512390137e-01 -1.394705474376678467e-01 6.569921970367431641e-02 -1.337281614542007446e-01 -9.025867283344268799e-02 3.949133455753326416e-01 3.468233644962310791e-01 -3.903236612677574158e-02
2.713434211909770966e-02 3.266966715455055237e-02 -3.620915412902832031e-01 -1.649605780839920044e-01 6.481737364083528519e-03 5.936101451516151428e-02 -6.542667746543884277e-02 1.349444985389709473e-01 5.955827236175537109e-02 -3.424916863441467285e-01 -1.471434533596038818e-01 1.067833676934242249e-01 1.204497069120407104e-01 -2.374024540185928345e-01 -4.749517142772674561e-02 5.105634033679962158e-02 2.395983487367630005e-01 -5.223463848233222961e-02 2.977178692817687988e-01 9.406929463148117065e-02 -3.860670328140258789e-01 9.164834022521972656e-02 -5.604758486151695251e-02 -1.318403631448745728e-01 -2.002794742584228516e-01 1.998786777257919312e-01 3.777474164962768555e-01 -3.385115787386894226e-02 9.898349642753601074e-02 2.382761985063552856e-02 -1.895162090659141541e-02 -1.181846410036087036e-01
-6.358922924846410751e-03 2.060925960540771484e-01 -1.164839491248130798e-01 -1.050105318427085876e-01 4.166622832417488098e-02 -1.326686441898345947e-01 -1.219710856676101685e-01 3.000274002552032471e-01 8.520694077014923096e-02 -3.223784863948822021e-01 -1.345127522945404053e-01 -1.562666445970535278e-01 7.683734595775604248e-02 -4.428915977478027344e-01 -1.274641454219818115e-01 -2.394853532314300537e-01 1.490929722785949707e-01 3.052421845495700836e-02 -8.018444478511810303e-02 -1.105304509401321411e-01 4.394933208823204041e-02 1.532165259122848511e-01 -4.606909677386283875e-02 -4.396563768386840820e-02 -1.658931672573089600e-01 -7.510756701231002808e-02 7.356607913970947266e-02 -1.906813085079193115e-01 1.829345971345901489e-01 4.397137165069580078e-01 7.485017180442810059e-02 2.613319270312786102e-02
-1.859428286552429199e-01 -2.605752944946289062e-01 -8.106756955385208130e-03 -8.863749355077743530e-02 2.892728149890899658e-01 -4.424967616796493530e-02 6.718696560710668564e-03 -7.544462569057941437e-04 4.704047739505767822e-02 -1.423590928316116333e-01 3.410745412111282349e-02 2.672336995601654053e-03 -6.042841821908950806e-02 -4.860232770442962646e-01 -1.064729914069175720e-01 7.932025939226150513e-02 9.667976200580596924e-02 5.260933563113212585e-02 1.058182120323181152e-01 1.753565818071365356e-01 -2.057024240493774414e-01 2.325732856988906860e-01 -2.064314037561416626e-01 -2.688359320163726807e-01 -2.053148150444030762e-01 4.960156045854091644e-03 2.200455963611602783e-01 -2.707862555980682373e-01 -4.623295739293098450e-02 2.332762032747268677e-01 1.638525128364562988e-01 1.004662290215492249e-01
4.588619247078895569e-02 7.654928416013717651e-02 2.253696694970130920e-02 -6.069183349609375000e-02 1.577702164649963379e-01 5.299032479524612427e-02 2.415760233998298645e-02 2.222869992256164551e-01 2.339191883802413940e-01 -2.975620925426483154e-01 2.874508313834667206e-02 -1.889159530401229858e-01 -1.733981668949127197e-01 -2.825402319431304932e-01 1.806020587682723999e-01 -3.267731890082359314e-02 -1.246595904231071472e-01 -2.372780591249465942e-01 -7.172004878520965576e-02 5.148461554199457169e-03 -4.335111379623413086e-01 1.395977586507797241e-01 -2.007847726345062256e-01 -1.261530369520187378e-01 -2.352318465709686279e-01 -5.065010115504264832e-02 1.634365767240524292e-01 -6.492026895284652710e-02 2.519285678863525391e-01 2.351668477058410645e-01 1.962784230709075928e-01 -2.999957418069243431e-03
8.732728660106658936e-02 5.967850796878337860e-03 6.063666567206382751e-02 2.020660936832427979e-01 1.446594446897506714e-01 -9.949537366628646851e-02 -4.221204668283462524e-02 2.245167493820190430e-01 2.840907573699951172e-01 -3.456332087516784668e-01 3.633052483201026917e-02 4.753939062356948853e-02 2.025080025196075439e-01 -3.209438323974609375e-01 -1.498810108751058578e-02 -9.908964484930038452e-02 1.988182961940765381e-01 -2.083642333745956421e-01 3.488566875457763672e-01 6.060785427689552307e-02 -3.811201453208923340e-02 6.914596259593963623e-02 -2.085630148649215698e-01 -2.383849471807479858e-01 -2.040713727474212646e-01 1.610267311334609985e-01 1.021822243928909302e-01 1.307822763919830322e-01 -5.777438357472419739e-02 1.666903793811798096e-01 2.303475439548492432e-01 -1.132531315088272095e-01
-1.545026004314422607e-01 -2.260331362485885620e-01 -7.593388855457305908e-02 1.633213907480239868e-01 3.023187518119812012e-01 8.275362849235534668e-02 8.696004003286361694e-02 -3.978493064641952515e-02 2.505657374858856201e-01 -1.805507093667984009e-01 1.679959893226623535e-01 4.215986281633377075e-02 -2.479681372642517090e-02 -3.936388492584228516e-01 1.318507343530654907e-01 -1.389555186033248901e-01 1.796891987323760986e-01 -1.392957288771867752e-02 8.997303247451782227e-02 5.354186519980430603e-02 -2.493067830801010132e-01 2.406018078327178955e-01 5.879627913236618042e-02 -3.592891097068786621e-01 -1.999997347593307495e-02 2.166175544261932373e-01 1.642632037401199341e-01 -1.737066507339477539e-01 -9.037338942289352417e-02 1.523830145597457886e-01 1.888458877801895142e-01 1.916908309794962406e-03
1.508146226406097412e-01 8.490499854087829590e-02 8.841159939765930176e-02 4.249143227934837341e-02 4.665740299969911575e-03 -4.793008789420127869e-02 -5.076259747147560120e-02 8.541053161025047302e-03 -2.049359232187271118e-01 -2.445581108331680298e-01 -6.054560840129852295e-02 -1.425252854824066162e-01 -9.557532519102096558e-02 -8.507522195577621460e-02 1.496161371469497681e-01 2.418358623981475830e-01 4.694147706031799316e-01 2.816183269023895264e-01 -4.823543131351470947e-02 -1.228300668299198151e-02 -3.331270813941955566e-01 1.944337338209152222e-01 -2.941524423658847809e-02 -2.400653064250946045e-01 -2.699466645717620850e-01 -2.213344164192676544e-02 2.689143717288970947e-01 -4.750958457589149475e-02 -1.109128165990114212e-02 -2.257603555917739868e-01 -2.961789257824420929e-02 -1.520323753356933594e-01
-1.234971880912780762e-01 1.644909232854843140e-01 -1.821309775114059448e-01 -6.418437510728836060e-02 -4.971233755350112915e-02 -5.923395045101642609e-03 -1.761591434478759766e-01 -1.480908244848251343e-01 2.241148799657821655e-01 -6.728968024253845215e-02 1.409230530261993408e-01 1.839918345212936401e-01 -2.063196711242198944e-02 1.279419362545013428e-01 -2.856606245040893555e-02 1.602469384670257568e-01 3.990163803100585938e-01 3.430083394050598145e-02 -8.067752420902252197e-02 8.100062608718872070e-02 -2.596919238567352295e-01 1.881144791841506958e-01 1.827636361122131348e-01 -4.517978131771087646e-01 -1.707390993833541870e-01 -2.426787316799163818e-01 5.117124691605567932e-02 -2.189310044050216675e-01 2.729627117514610291e-02 1.180428639054298401e-01 -6.877861171960830688e-02 2.033661752939224243e-01
-2.246034294366836548e-01 1.617581248283386230e-01 -6.810732185840606689e-02 9.743322432041168213e-02 1.494423896074295044e-01 5.159328132867813110e-02 2.142020165920257568e-01 7.662515342235565186e-02 2.040438055992126465e-01 -3.938965201377868652e-01 -3.143190145492553711e-01 -1.353878080844879150e-01 -1.354341357946395874e-01 -8.107525110244750977e-02 -1.003312394022941589e-01 1.997671872377395630e-01 3.785720169544219971e-01 -2.243444919586181641e-01 -2.885653637349605560e-02 -4.224570095539093018e-02 -5.388540029525756836e-02 1.739304363727569580e-01 1.037213876843452454e-01 -1.393363326787948608e-01 -2.945944666862487793e-01 -6.852668523788452148e-02 -1.017873641103506088e-03 -9.772867709398269653e-02 -1.592064946889877319e-01 1.177574545145034790e-01 -6.817145645618438721e-02 1.980300843715667725e-01
3.942310065031051636e-02 -1.245750561356544495e-01 -2.116906084120273590e-02 4.138346388936042786e-02 3.921074569225311279e-01 6.755601614713668823e-02 8.883527480065822601e-03 9.132915176451206207e-03 2.204267829656600952e-01 -9.882732480764389038e-02 -5.377279128879308701e-03 -1.096049845218658447e-01 -2.200445532798767090e-01 -1.547551602125167847e-01 3.394289687275886536e-02 7.798551023006439209e-02 1.750649064779281616e-01 -1.527337431907653809e-01 6.323398649692535400e-02 2.149964421987533569e-01 -1.791078448295593262e-01 1.923894435167312622e-01 -1.187949851155281067e-01 -3.237930536270141602e-01 -2.615965008735656738e-01 1.773214638233184814e-01 3.417194783687591553e-01 -1.881866604089736938e-01 -1.303906887769699097e-01 2.688460648059844971e-01 1.937019228935241699e-01 3.442207351326942444e-02
1.778422594070434570e-01 4.120055213570594788e-02 -1.538189798593521118e-01 4.324486106634140015e-02 3.010960817337036133e-01 1.431692689657211304e-01 -1.262700408697128296e-01 3.245076164603233337e-02 -1.198994833976030350e-02 -2.593530714511871338e-01 2.133423835039138794e-01 -1.834629923105239868e-01 -2.023257911205291748e-01 -2.074944227933883667e-01 1.403149068355560303e-01 -7.797589898109436035e-02 2.916681766510009766e-01 -1.220647841691970825e-01 2.636083364486694336e-01 -6.746149808168411255e-02 -2.202287316322326660e-01 -6.410632282495498657e-02 6.024048104882240295e-02 -1.091897836886346340e-03 -2.812768220901489258e-01 2.494333386421203613e-01 5.949464812874794006e-02 -3.053101301193237305e-01 1.961173564195632935e-01 1.760565787553787231e-01 -1.200567781925201416e-01 -6.664118170738220215e-02
-1.892274022102355957e-01 -1.135380472987890244e-03 -1.505075097084045410e-01 1.411494016647338867e-01 7.815098762512207031e-02 -2.418275922536849976e-01 -1.186998654156923294e-02 1.779791563749313354e-01 1.221297159790992737e-01 -1.596318036317825317e-01 -2.880855090916156769e-02 -1.666676700115203857e-01 -1.318510919809341431e-01 -7.147803157567977905e-02 -1.709919422864913940e-02 8.241122961044311523e-02 3.887548446655273438e-01 -2.498541921377182007e-01 -6.230234727263450623e-02 -9.544014185667037964e-02 -1.364716589450836182e-01 -4.753668606281280518e-02 1.378459781408309937e-01 -2.143104933202266693e-02 -5.114763230085372925e-02 -5.952659621834754944e-02 3.818662166595458984e-01 1.578499525785446167e-01 1.283049881458282471e-01 4.649816155433654785e-01 1.302301585674285889e-01 1.822247207164764404e-01
-2.806445658206939697e-01 2.506733536720275879e-01 1.532620489597320557e-01 2.446995377540588379e-01 -6.630312651395797729e-02 7.932806760072708130e-02 -1.142980903387069702e-01 8.190200477838516235e-02 1.919894963502883911e-01 -2.723658382892608643e-01 -7.497541606426239014e-02 -2.200956642627716064e-01 1.321473717689514160e-01 -1.804547570645809174e-02 -1.768294274806976318e-01 -2.179713696241378784e-01 3.256002068519592285e-01 3.671647608280181885e-02 1.618491411209106445e-01 1.177533119916915894e-01 -2.822049260139465332e-01 1.784392744302749634e-01 -2.745673358440399170e-01 -1.029771789908409119e-01 -1.437313556671142578e-01 3.950537741184234619e-02 1.155135557055473328e-01 -2.764192782342433929e-02 7.174229621887207031e-02 2.058556228876113892e-01 -1.580874472856521606e-01 1.707631051540374756e-01
6.632024049758911133e-02 1.738378964364528656e-02 -1.594429463148117065e-01 1.294430792331695557e-01 1.029930040240287781e-01 -3.870796784758567810e-02 -1.069285050034523010e-01 1.004207432270050049e-01 3.887484371662139893e-01 -1.964171975851058960e-01 1.644611358642578125e-01 -1.968635916709899902e-01 1.033642888069152832e-01 -3.021113872528076172e-01 2.707345411181449890e-02 -1.762068867683410645e-01 -9.316923469305038452e-02 -1.533932536840438843e-01 3.142263293266296387e-01 -1.528047770261764526e-01 -5.672769248485565186e-02 1.541994214057922363e-01 7.856592535972595215e-03 -1.828904151916503906e-01 -3.055761754512786865e-01 1.209316924214363098e-01 2.137525230646133423e-01 -1.325539499521255493e-01 -1.716541945934295654e-01 2.721140086650848389e-01 1.270306110382080078e-01 -1.566500514745712280e-01
-1.496685296297073364e-01 1.649724245071411133e-01 2.436771541833877563e-01 1.840562224388122559e-01 -3.725728392601013184e-02 -4.521339386701583862e-02 -1.552990823984146118e-01 -9.249468892812728882e-02 1.685070395469665527e-01 -1.399418860673904419e-01 -4.108462855219841003e-02 -1.485653519630432129e-01 -2.346141338348388672e-01 -2.394940406084060669e-01 -1.760696433484554291e-02 6.518694013357162476e-02 6.660175323486328125e-02 -1.969713866710662842e-01 -2.567253410816192627e-01 1.102062463760375977e-01 5.370400100946426392e-02 -3.240170478820800781e-01 4.566620662808418274e-02 -2.910065352916717529e-01 -3.218432366847991943e-01 -3.285824880003929138e-02 1.654283851385116577e-01 -3.375478386878967285e-01 1.294940244406461716e-02 -2.129873819649219513e-02 2.555807232856750488e-01 6.697313487529754639e-02
-1.897190064191818237e-01 1.924469769001007080e-01 -1.938369572162628174e-01 1.823820024728775024e-01 3.277133032679557800e-02 -2.510605193674564362e-02 1.157756894826889038e-01 -1.510544270277023315e-01 3.154868781566619873e-01 -1.081728935241699219e-01 1.757417470216751099e-01 -3.910396620631217957e-02 1.691575795412063599e-01 -4.878197610378265381e-02 -8.446872979402542114e-02 -8.045863360166549683e-02 3.885296583175659180e-01 -5.459623411297798157e-02 -1.125307977199554443e-01 -4.568536952137947083e-02 1.057537049055099487e-01 -1.795308291912078857e-01 7.132700830698013306e-02 -9.294681996107101440e-02 -3.571651279926300049e-01 1.840094923973083496e-01 2.255934178829193115e-01 2.985036075115203857e-01 6.105548143386840820e-02 -3.799391910433769226e-02 2.762790918350219727e-01 1.456238180398941040e-01
-5.510595813393592834e-02 6.090275943279266357e-02 -3.273617103695869446e-02 3.734388947486877441e-01 -8.299934118986129761e-02 4.400650784373283386e-02 -4.626405984163284302e-02 5.148169025778770447e-02 2.815249562263488770e-01 -1.071377545595169067e-01 1.786967664957046509e-01 -5.645245686173439026e-02 -1.950742900371551514e-01 -3.854056075215339661e-02 -1.005588471889495850e-01 6.500520557165145874e-02 3.139382600784301758e-02 1.770280748605728149e-01 -2.517873942852020264e-01 -7.292369753122329712e-02 -9.720688313245773315e-02 -1.009455993771553040e-01 -6.921699736267328262e-03 -3.417652547359466553e-01 -1.304223090410232544e-01 -2.793363034725189209e-01 2.729518115520477295e-01 -3.384919464588165283e-01 1.798101961612701416e-01 2.952602803707122803e-01 -1.479508727788925171e-02 -1.341685205698013306e-01
6.679139286279678345e-02 3.028512895107269287e-01 -2.172784656286239624e-01 1.276099681854248047e-01 1.062883511185646057e-01 1.359526515007019043e-01 8.155276626348495483e-02 -2.018482983112335205e-02 1.784224361181259155e-01 -5.281290411949157715e-01 7.359857857227325439e-02 -2.436114400625228882e-01 -2.613303810358047485e-02 -3.897374123334884644e-02 -2.243603616952896118e-01 -6.149771437048912048e-02 2.583634257316589355e-01 1.379310041666030884e-01 -8.161037415266036987e-02 2.166752889752388000e-02 -8.632046729326248169e-02 1.142184808850288391e-01 -1.409018337726593018e-01 -1.055690124630928040e-01 -2.414551228284835815e-01 -1.777006536722183228e-01 2.456199824810028076e-01 -1.658810526132583618e-01 -6.216103211045265198e-02 9.565972536802291870e-02 -1.865197420120239258e-01 4.144853353500366211e-02
-3.492774367332458496e-01 1.374609172344207764e-01 1.554980278015136719e-01 -1.028466746211051941e-01 -7.446032017469406128e-02 -2.212516516447067261e-01 1.267506778240203857e-01 1.130769588053226471e-02 2.043696045875549316e-01 -1.052320152521133423e-01 1.346894502639770508e-01 -2.938074767589569092e-01 1.977788843214511871e-02 -2.110844850540161133e-01 5.647083744406700134e-02 -8.827427774667739868e-02 9.482408314943313599e-02 1.196126118302345276e-01 2.302456200122833252e-01 1.382454335689544678e-01 -1.200607866048812866e-01 2.379935681819915771e-01 8.002407103776931763e-02 -1.691051758825778961e-02 -4.342738986015319824e-01 2.007821053266525269e-01 -4.277363885194063187e-03 -3.139964863657951355e-02 1.524543762207031250e-01 1.753406077623367310e-01 2.063724100589752197e-01 -2.019206285476684570e-01
8.011331409215927124e-02 2.260234653949737549e-01 -1.292514503002166748e-01 5.076742544770240784e-02 -2.656356245279312134e-02 1.357743144035339355e-01 2.774152159690856934e-02 8.803606778383255005e-02 1.507902145385742188e-01 -2.812301367521286011e-02 -1.368296891450881958e-01 6.990964710712432861e-02 -4.127322509884834290e-02 -3.387518525123596191e-01 -1.066487208008766174e-01 -4.800699278712272644e-02 -1.914978772401809692e-01 -1.402898281812667847e-01 1.420247405767440796e-01 2.491252496838569641e-02 -2.336251437664031982e-01 1.057489886879920959e-01 -1.034540832042694092e-01 -2.230718173086643219e-02 -5.380731821060180664e-01 -1.320629566907882690e-02 2.939678132534027100e-01 6.843153387308120728e-02 2.082090973854064941e-01 3.576168119907379150e-01 6.033382192254066467e-02 9.215290099382400513e-02
7.028678804636001587e-02 -8.832660317420959473e-02 -9.789521247148513794e-02 -1.128506958484649658e-01 1.428578495979309082e-01 -6.186524778604507446e-02 -6.227943301200866699e-02 5.612105503678321838e-02 1.865241974592208862e-01 -3.027546405792236328e-01 -9.001236408948898315e-02 -1.688792109489440918e-01 2.452611923217773438e-02 -3.493768870830535889e-01 1.377875357866287231e-01 9.022909402847290039e-02 -9.881848841905593872e-02 -1.872151941061019897e-01 3.444986939430236816e-01 3.244358301162719727e-02 -1.494661420583724976e-01 -1.123046875000000000e-01 -8.560788631439208984e-02 -3.511973619461059570e-01 -3.604794442653656006e-01 1.639746725559234619e-01 1.853051334619522095e-01 -1.582147777080535889e-01 -1.333986222743988037e-01 1.324476301670074463e-01 1.582297831773757935e-01 1.185933947563171387e-01
-2.359350211918354034e-02 -3.359137848019599915e-02 -3.033521771430969238e-01 3.243537843227386475e-01 -1.293192058801651001e-01 3.234946355223655701e-02 1.194368973374366760e-01 1.232178416103124619e-02 8.480864763259887695e-02 -2.567979097366333008e-01 5.036001652479171753e-02 -1.701739281415939331e-01 1.420066505670547485e-01 -3.478927612304687500e-01 1.666904687881469727e-01 1.724084019660949707e-01 1.251746863126754761e-01 3.368181642144918442e-03 1.766420751810073853e-01 -2.894342131912708282e-02 1.906115561723709106e-01 8.428630232810974121e-02 1.426507532596588135e-01 -2.586760520935058594e-01 -1.406501531600952148e-01 -5.740320682525634766e-02 3.730576038360595703e-01 8.933912962675094604e-02 5.263444781303405762e-02 1.186923310160636902e-01 2.591329514980316162e-01 1.813909709453582764e-01
8.555852621793746948e-02 -1.542952805757522583e-01 -7.171745598316192627e-02 -8.354469388723373413e-02 6.459224037826061249e-03 -1.305574774742126465e-01 7.247839868068695068e-02 -1.679930388927459717e-01 2.723349034786224365e-01 -3.851351737976074219e-01 2.679337922018021345e-04 -8.726014196872711182e-02 -4.036445636302232742e-03 -4.214649274945259094e-02 -2.630140781402587891e-01 1.632541567087173462e-01 1.781632006168365479e-01 -6.018451228737831116e-02 2.494416683912277222e-01 6.262130290269851685e-02 -2.963052392005920410e-01 1.591337174177169800e-01 -1.445946246385574341e-01 -2.017518877983093262e-01 -1.519386470317840576e-01 1.759310513734817505e-01 3.128275275230407715e-02 1.142231822013854980e-01 -7.050334475934505463e-03 4.471691250801086426e-01 1.758120656013488770e-01 5.688744410872459412e-02
-1.915029883384704590e-01 1.820893585681915283e-01 -3.859605789184570312e-01 -1.072527747601270676e-02 -5.892767012119293213e-02 -8.492016792297363281e-02 1.991994827985763550e-01 3.044805675745010376e-02 2.127971947193145752e-01 -3.196972906589508057e-01 -1.347667425870895386e-01 -7.738815248012542725e-02 -2.373556941747665405e-01 7.939555682241916656e-03 7.727661728858947754e-02 1.659813821315765381e-01 8.658973872661590576e-02 -1.593083739280700684e-01 2.919940091669559479e-02 -3.119087032973766327e-02 6.647280417382717133e-03 -1.703325659036636353e-01 1.478727906942367554e-01 -3.471519351005554199e-01 -3.928164243698120117e-01 -1.124132797122001648e-01 5.730339884757995605e-02 1.137325838208198547e-01 -8.208496868610382080e-02 1.495957374572753906e-02 1.236947327852249146e-01 2.380604892969131470e-01
-1.781553626060485840e-01 1.013651862740516663e-01 2.548778429627418518e-02 -6.384255737066268921e-02 2.802205085754394531e-01 8.602791465818881989e-03 1.157576590776443481e-01 -9.155433624982833862e-03 -1.358954608440399170e-02 2.342421002686023712e-02 6.427377462387084961e-02 2.223132364451885223e-02 3.246436268091201782e-02 -1.735989004373550415e-01 2.138594985008239746e-01 -2.405151724815368652e-01 9.849852323532104492e-02 -2.673082239925861359e-02 2.927035391330718994e-01 1.655210368335247040e-02 -1.121103391051292419e-01 1.858783960342407227e-01 -1.223301216959953308e-01 -5.487539172172546387e-01 -3.196789026260375977e-01 2.606385350227355957e-01 -4.284939542412757874e-02 -5.496087670326232910e-02 4.468547552824020386e-02 2.721843719482421875e-01 9.033084660768508911e-02 4.733969643712043762e-02
-2.880449593067169189e-01 2.449255138635635376e-01 7.900055497884750366e-03 6.196835543960332870e-03 2.362019568681716919e-01 8.691170811653137207e-02 -2.081850320100784302e-01 1.728154420852661133e-01 1.114026457071304321e-01 -2.445571422576904297e-01 1.115114763379096985e-01 -6.266972422599792480e-02 -7.720442861318588257e-02 2.705832710489630699e-03 -1.833259016275405884e-01 -9.145320206880569458e-02 3.268879354000091553e-01 -1.634570956230163574e-02 -6.581577658653259277e-02 1.983532011508941650e-01 -2.613212764263153076e-01 1.688045263290405273e-01 -2.340347915887832642e-01 -2.038703709840774536e-01 -2.875243723392486572e-01 -1.547507196664810181e-01 2.187528908252716064e-01 1.398467272520065308e-01 9.478010982275009155e-02 2.739559300243854523e-02 -1.819624602794647217e-01 1.519164294004440308e-01
-2.285300940275192261e-01 2.108824998140335083e-01 -2.690337002277374268e-01 1.254199743270874023e-01 1.847334057092666626e-01 6.894145160913467407e-02 -9.754477441310882568e-02 6.261766701936721802e-02 8.819693326950073242e-02 -5.982980132102966309e-01 1.205229610204696655e-01 -1.541550010442733765e-01 -2.349917218089103699e-02 -1.490267366170883179e-01 -2.192968428134918213e-01 -1.042475644499063492e-02 3.715217113494873047e-01 -1.673683151602745056e-02 -1.719260513782501221e-01 7.743819802999496460e-02 -9.432874619960784912e-02 1.658594608306884766e-01 1.274857372045516968e-01 -1.215579584240913391e-01 -5.767569318413734436e-02 -1.110192537307739258e-01 2.562629617750644684e-02 1.929407194256782532e-02 -3.584971278905868530e-02 9.457790106534957886e-02 -1.277248561382293701e-01 5.799722298979759216e-02
1.307664364576339722e-01 -3.133347257971763611e-02 -9.949506819248199463e-02 4.526780545711517334e-01 -1.882338970899581909e-01 1.191141083836555481e-01 3.801076859235763550e-02 1.740023642778396606e-01 2.133874446153640747e-01 -2.572724223136901855e-01 4.188841953873634338e-02 3.494662791490554810e-02 1.421861499547958374e-01 2.860543318092823029e-02 -6.463558971881866455e-02 -1.088526397943496704e-01 6.704897433519363403e-02 1.542453467845916748e-02 3.343523740768432617e-01 4.566530510783195496e-02 -1.957267820835113525e-01 2.309603691101074219e-01 -3.052013926208019257e-02 -2.057952433824539185e-01 -2.716608643531799316e-01 -4.621131345629692078e-02 2.347557991743087769e-02 -1.442002356052398682e-01 -3.463870286941528320e-01 1.542771607637405396e-01 8.548443764448165894e-02 1.791105866432189941e-01
2.314042896032333374e-01 1.105324402451515198e-01 -1.875929832458496094e-01 -1.505674272775650024e-01 -8.667930215597152710e-02 6.660869717597961426e-02 -3.067670390009880066e-02 -3.752993419766426086e-02 2.566590309143066406e-01 -4.406748414039611816e-01 -1.123929917812347412e-01 -1.613061279058456421e-01 -1.442096680402755737e-01 -2.090375572443008423e-01 -1.705074608325958252e-01 1.627572625875473022e-01 2.638375759124755859e-01 -1.156743764877319336e-01 -8.356259763240814209e-02 -1.534958034753799438e-01 7.462578266859054565e-02 1.873330920934677124e-01 1.689225994050502777e-02 -3.088691532611846924e-01 -3.192423880100250244e-01 -1.206560060381889343e-01 -1.339859366416931152e-01 -1.093261316418647766e-01 8.873248845338821411e-02 -2.457580529153347015e-02 -1.892555272206664085e-03 1.963560879230499268e-01
1.839841157197952271e-01 -1.860040128231048584e-01 1.116622239351272583e-01 1.229333728551864624e-01 2.621335983276367188e-01 -1.700189858675003052e-01 -6.801941245794296265e-02 1.108836941421031952e-02 1.451558619737625122e-01 -3.985706865787506104e-01 -1.117137726396322250e-02 -3.861118853092193604e-02 7.650533318519592285e-02 -1.500568836927413940e-01 -2.101353406906127930e-01 -1.758926510810852051e-01 3.749335110187530518e-01 -1.808208674192428589e-01 1.603076905012130737e-01 -5.501447245478630066e-02 -2.435391396284103394e-01 5.612730234861373901e-02 -1.644590497016906738e-02 -3.403328955173492432e-01 -1.687938272953033447e-01 2.071887552738189697e-01 -6.409137696027755737e-02 2.691716328263282776e-02 3.057133220136165619e-02 2.081605494022369385e-01 1.630479469895362854e-03 -1.245700567960739136e-01
-1.262679994106292725e-01 2.403464019298553467e-01 -1.699200272560119629e-01 5.893817171454429626e-03 1.021651923656463623e-01 3.996177017688751221e-02 -4.260976910591125488e-01 1.910785734653472900e-01 2.649391591548919678e-01 -8.798357099294662476e-02 1.325344145298004150e-01 -1.641137339174747467e-02 1.982885040342807770e-02 -1.057332456111907959e-01 -2.022543400526046753e-01 -1.082955002784729004e-01 -2.732129953801631927e-02 6.662303954362869263e-02 1.682200133800506592e-01 1.039476245641708374e-01 -3.620270490646362305e-01 1.621915847063064575e-01 -3.344227001070976257e-02 -2.158965170383453369e-01 -3.185591399669647217e-01 1.538783311843872070e-01 7.590885460376739502e-02 2.265115827322006226e-02 -2.042574435472488403e-01 2.107867300510406494e-01 1.722800731658935547e-01 -1.031876727938652039e-01
-1.267676353454589844e-01 1.492580473423004150e-01 -1.121630966663360596e-01 -3.354925215244293213e-01 5.216231197118759155e-02 1.128610074520111084e-01 8.944283425807952881e-02 -9.796615689992904663e-02 3.030166923999786377e-01 -3.113456666469573975e-01 -3.186848014593124390e-02 -1.157724335789680481e-01 -1.049972921609878540e-01 -2.372021228075027466e-01 -2.016183584928512573e-01 1.270847320556640625e-01 7.534555345773696899e-02 -1.221523657441139221e-01 -3.061875887215137482e-02 -1.852715313434600830e-01 1.293183211237192154e-02 -1.199895795434713364e-02 -1.512071937322616577e-01 -7.160460948944091797e-02 -3.164791166782379150e-01 -2.299236059188842773e-01 1.085012778639793396e-01 -1.035142689943313599e-01 -9.924249351024627686e-02 3.465986549854278564e-01 2.410809546709060669e-01 -1.685880273580551147e-01
-3.385574370622634888e-02 2.064578086137771606e-01 -8.925002813339233398e-02 1.251129209995269775e-01 -1.015321537852287292e-01 1.149349585175514221e-01 5.635084211826324463e-02 5.901719629764556885e-02 3.624443113803863525e-01 -4.832275509834289551e-01 -1.701586842536926270e-01 -8.074812591075897217e-02 -1.589267551898956299e-01 -1.106286514550447464e-02 5.780238658189773560e-02 7.850565016269683838e-02 3.940283954143524170e-01 -9.754204750061035156e-02 -1.502496898174285889e-01 1.029145494103431702e-01 -2.868099808692932129e-01 1.761740595102310181e-01 6.146368384361267090e-02 -9.299788624048233032e-02 -1.990775018930435181e-01 -1.089894026517868042e-02 1.034399345517158508e-01 9.610673040151596069e-02 -9.919362515211105347e-02 4.216189682483673096e-02 -1.348903328180313110e-01 2.324594557285308838e-01
1.061798855662345886e-01 -2.086328864097595215e-01 -7.733570039272308350e-02 6.631509959697723389e-02 1.500665843486785889e-01 1.519935280084609985e-01 4.358587041497230530e-02 -9.904848411679267883e-03 8.632654696702957153e-02 -1.988931000232696533e-01 7.945794612169265747e-02 6.137540098279714584e-03 -9.654581546783447266e-02 -1.846508383750915527e-01 -1.173108667135238647e-01 1.569754816591739655e-02 1.956842094659805298e-01 2.249111048877239227e-02 1.172564625740051270e-01 5.371114704757928848e-03 -2.605118751525878906e-01 3.895879387855529785e-01 -1.228112131357192993e-01 -3.138604462146759033e-01 -1.570616662502288818e-01 2.669211328029632568e-01 2.345674633979797363e-01 -4.134231209754943848e-01 1.633953005075454712e-01 1.976647078990936279e-01 -2.574513852596282959e-02 -4.808676987886428833e-02
-4.666249081492424011e-02 2.443953603506088257e-01 -2.637085020542144775e-01 2.035070806741714478e-01 -9.200410544872283936e-02 -1.143422350287437439e-01 -1.165503263473510742e-01 1.998675614595413208e-01 2.201995998620986938e-01 -1.108262464404106140e-01 1.070027947425842285e-01 -1.129474788904190063e-01 -1.087144762277603149e-01 -2.423505932092666626e-01 2.605994641780853271e-01 2.978515923023223877e-01 5.605633556842803955e-02 1.492731738835573196e-02 1.456349492073059082e-01 -3.221961483359336853e-02 -3.312898576259613037e-01 -1.558588165789842606e-02 1.997646391391754150e-01 -6.711877137422561646e-02 -1.745517551898956299e-01 1.277416571974754333e-02 -9.352259337902069092e-02 -3.017202019691467285e-01 -3.197311758995056152e-01 8.826909959316253662e-02 1.385131925344467163e-01 -1.646221242845058441e-02
-1.743438839912414551e-01 -3.435165435075759888e-02 5.089528113603591919e-02 6.184498779475688934e-03 -2.929033041000366211e-01 1.004401445388793945e-01 9.988048672676086426e-02 -4.859025776386260986e-02 5.002439022064208984e-02 -1.027122735977172852e-01 1.950049549341201782e-01 1.808302663266658783e-02 -1.572038978338241577e-01 -2.593188583850860596e-01 -3.072090074419975281e-02 -1.576070636510848999e-01 7.517845928668975830e-02 -2.458036094903945923e-01 8.417776226997375488e-02 -2.208494842052459717e-01 -3.438188731670379639e-01 1.727072894573211670e-01 -6.918393075466156006e-02 -3.721280992031097412e-01 -2.150417417287826538e-01 1.223116815090179443e-01 2.333701550960540771e-01 1.229920238256454468e-01 -2.405257523059844971e-01 -5.600598454475402832e-02 2.033604681491851807e-02 2.880926728248596191e-01
1.595884114503860474e-01 3.400701825739815831e-05 -1.655876636505126953e-01 5.250366032123565674e-02 1.792083829641342163e-01 4.619203042238950729e-03 -2.866952121257781982e-01 -1.249883845448493958e-01 2.523504495620727539e-01 -3.203887045383453369e-01 -1.526300609111785889e-01 -1.074373498558998108e-01 3.131430149078369141e-01 -1.543679535388946533e-01 3.010515309870243073e-02 2.050325870513916016e-01 1.680519878864288330e-01 -1.457570642232894897e-01 -8.747743442654609680e-03 -2.431306056678295135e-02 -2.778605222702026367e-01 -1.606415584683418274e-02 -2.283884435892105103e-01 -2.435856908559799194e-01 -2.920745909214019775e-01 5.350519344210624695e-02 1.199167966842651367e-01 2.180402912199497223e-02 5.046716425567865372e-03 2.327579855918884277e-01 2.187042534351348877e-01 -6.502416729927062988e-02
2.647714912891387939e-01 -1.221171841025352478e-01 1.846396327018737793e-01 -3.150148689746856689e-02 1.705257296562194824e-01 1.092050373554229736e-01 4.520456306636333466e-03 1.218168437480926514e-01 2.816727459430694580e-01 -1.522476524114608765e-01 2.504401206970214844e-01 -3.429200127720832825e-02 4.466265439987182617e-03 -1.997770369052886963e-01 -2.785048484802246094e-01 6.293350365012884140e-03 1.768398731946945190e-01 -3.611575961112976074e-01 -1.383751258254051208e-02 1.769067496061325073e-01 -1.789283901453018188e-01 1.432654410600662231e-01 7.650679349899291992e-02 -3.540990650653839111e-01 -2.316603660583496094e-01 1.201437339186668396e-01 1.649368852376937866e-01 -1.212896183133125305e-01 1.408253014087677002e-01 -6.487116962671279907e-02 6.883987039327621460e-02 -1.559319347143173218e-01
2.549550123512744904e-02 1.139453351497650146e-01 -6.301747262477874756e-02 5.946208164095878601e-02 -1.797281056642532349e-01 7.925509661436080933e-02 -1.929188668727874756e-01 1.392536759376525879e-01 1.777793169021606445e-01 -1.245965585112571716e-01 -1.557663232088088989e-01 2.868819236755371094e-01 -2.077830433845520020e-01 -2.115086317062377930e-01 -1.423451006412506104e-01 -4.888132587075233459e-02 3.729542493820190430e-01 -3.751826658844947815e-02 2.515356540679931641e-01 -4.513375461101531982e-02 -2.923907339572906494e-01 1.778799742460250854e-01 -1.975568085908889771e-01 -3.888809308409690857e-02 -1.105658486485481262e-01 1.041582524776458740e-01 2.152170389890670776e-01 -2.059333324432373047e-01 2.404626458883285522e-01 1.767890900373458862e-01 1.774413734674453735e-01 -1.535064429044723511e-01
-1.172774136066436768e-01 -6.416162103414535522e-02 -1.228061690926551819e-01 -6.826031953096389771e-02 1.649412959814071655e-01 -2.139546573162078857e-01 -5.273453146219253540e-02 1.640643477439880371e-01 2.559160590171813965e-01 -1.694744825363159180e-01 -2.037593908607959747e-02 -1.883072853088378906e-01 -2.492381632328033447e-01 -9.282167255878448486e-02 -9.883020818233489990e-02 2.939829528331756592e-01 3.450544178485870361e-01 6.088575813919305801e-03 3.789397701621055603e-02 -2.215754687786102295e-01 -4.839394241571426392e-02 2.134331315755844116e-02 1.703962534666061401e-01 -1.937927305698394775e-01 -1.353971064090728760e-01 -7.372301071882247925e-02 3.028127551078796387e-01 -1.053939759731292725e-01 1.447563339024782181e-02 3.056172728538513184e-01 1.273203641176223755e-01 2.954278588294982910e-01
-7.528953254222869873e-02 1.551604717969894409e-01 -1.465007662773132324e-01 3.626918047666549683e-02 7.968951016664505005e-02 1.974877417087554932e-01 -2.118420600891113281e-01 -4.552483558654785156e-02 7.511350512504577637e-02 -1.017673015594482422e-01 -6.187288835644721985e-02 6.003743410110473633e-02 -7.023616880178451538e-02 -3.461438715457916260e-01 -2.718721926212310791e-01 -5.066010355949401855e-02 8.034007996320724487e-02 1.327660051174461842e-03 1.871298700571060181e-01 -5.344754457473754883e-02 -1.733944416046142578e-01 -6.006659194827079773e-02 -2.186152487993240356e-01 -2.931759357452392578e-01 -2.433749288320541382e-01 -7.667519897222518921e-02 -5.016322061419487000e-02 1.558727771043777466e-01 9.722470492124557495e-02 3.924887478351593018e-01 2.716161608695983887e-01 -2.992805838584899902e-01
-1.282290816307067871e-01 2.566163614392280579e-02 -1.526965051889419556e-01 2.629821896553039551e-01 -1.008397191762924194e-01 1.132620200514793396e-01 2.035557925701141357e-01 -2.966958098113536835e-02 1.638869494199752808e-01 4.659356549382209778e-02 1.693098433315753937e-02 1.754601672291755676e-02 5.852547287940979004e-02 -1.012924760580062866e-01 1.837784424424171448e-02 1.647162735462188721e-01 2.709314227104187012e-01 2.197600342333316803e-02 1.804645806550979614e-01 3.080371394753456116e-02 3.679468645714223385e-04 5.736401304602622986e-02 3.747988641262054443e-01 -2.405801862478256226e-01 -3.225194811820983887e-01 -2.443461567163467407e-01 1.565197259187698364e-01 1.707961559295654297e-01 4.739133641123771667e-02 2.512231171131134033e-01 3.915967047214508057e-01 9.583496302366256714e-02
1.256093382835388184e-01 6.764005869626998901e-02 1.129316836595535278e-01 1.285227388143539429e-01 -1.135142594575881958e-01 7.663796842098236084e-02 2.126234024763107300e-01 -1.986962854862213135e-01 1.880502998828887939e-01 -2.134295105934143066e-01 2.914616605266928673e-03 -2.506054639816284180e-01 -6.354229897260665894e-02 -1.168061047792434692e-01 -1.164321899414062500e-01 -3.904183208942413330e-01 2.748939692974090576e-01 1.074723005294799805e-01 1.637384742498397827e-01 1.441564559936523438e-01 2.844541147351264954e-02 -2.537639439105987549e-02 2.503949962556362152e-02 1.093710362911224365e-01 -4.719052016735076904e-01 8.628127723932266235e-02 -7.156524341553449631e-03 -1.725716441869735718e-01 1.503772884607315063e-01 2.709113359451293945e-01 1.149706766009330750e-01 -3.988331183791160583e-02
-8.219286799430847168e-02 2.889476157724857330e-02 -2.066568732261657715e-01 3.809534907341003418e-01 9.221686422824859619e-02 1.139918565750122070e-01 -1.229446753859519958e-02 -2.016499638557434082e-01 5.885369703173637390e-02 -7.691415492445230484e-03 -6.438717246055603027e-02 -1.927919536828994751e-01 5.815013125538825989e-02 -2.636950612068176270e-01 1.148957833647727966e-01 1.588409096002578735e-01 2.757066786289215088e-01 6.923127174377441406e-02 2.633363604545593262e-01 -4.013255611062049866e-02 -1.162844989448785782e-02 -5.053839460015296936e-02 1.741251647472381592e-01 -3.218765258789062500e-01 -1.710141897201538086e-01 -1.756794899702072144e-01 2.047655582427978516e-01 9.082042612135410309e-03 -2.052558213472366333e-01 1.915767341852188110e-01 2.497316449880599976e-01 2.332043647766113281e-01
-1.721586287021636963e-02 3.513657152652740479e-01 -1.663378328084945679e-01 3.285354003310203552e-02 -2.905986458063125610e-02 9.593800455331802368e-02 -1.514648646116256714e-01 -4.869129508733749390e-02 1.094797998666763306e-01 -5.021273493766784668e-01 1.285434514284133911e-01 -1.544883102178573608e-01 1.040580570697784424e-01 -7.080430537462234497e-02 -1.333858370780944824e-01 1.268494501709938049e-02 3.995970189571380615e-01 1.240216866135597229e-01 5.502424389123916626e-02 -6.285521388053894043e-02 -2.348388545215129852e-02 5.248167738318443298e-02 3.429580479860305786e-03 -3.753831237554550171e-02 -3.840352594852447510e-01 -8.459787070751190186e-02 6.813073158264160156e-02 -2.098450064659118652e-01 9.399946779012680054e-02 3.513478860259056091e-02 -2.565228343009948730e-01 8.877095580101013184e-02
-1.381158083677291870e-01 2.287554144859313965e-01 -2.872716486454010010e-01 9.672359563410282135e-03 -1.989282965660095215e-01 -5.911509692668914795e-02 -2.191421836614608765e-01 8.951772004365921021e-02 1.302820891141891479e-01 -2.495788782835006714e-01 7.269798964262008667e-02 3.550682961940765381e-02 2.499566227197647095e-02 -1.336821317672729492e-01 -2.531649172306060791e-01 1.674955040216445923e-01 1.018982455134391785e-01 2.332701086997985840e-01 -5.203588679432868958e-02 2.529115229845046997e-02 -3.085937798023223877e-01 8.100079745054244995e-02 1.380751132965087891e-01 3.285740315914154053e-02 -3.536339700222015381e-01 -1.562512964010238647e-01 -4.417778551578521729e-02 -2.992211580276489258e-01 8.179990947246551514e-02 3.052335381507873535e-01 -1.370761096477508545e-01 2.710803598165512085e-02
-1.964830160140991211e-01 -1.039708554744720459e-01 1.297087036073207855e-02 2.550919055938720703e-01 -1.315108239650726318e-01 2.723896410316228867e-03 1.593383103609085083e-01 5.176708102226257324e-02 1.315799355506896973e-01 -1.960957795381546021e-01 3.747807145118713379e-01 -1.666424572467803955e-01 1.917744874954223633e-01 -1.085549294948577881e-01 -1.481790393590927124e-01 6.062728166580200195e-02 -3.275134414434432983e-02 -2.238513529300689697e-01 -4.811390489339828491e-02 -2.735459506511688232e-01 -2.936874330043792725e-01 1.360542476177215576e-01 -6.684544682502746582e-02 -3.842417001724243164e-01 -1.177943591028451920e-02 -3.791650757193565369e-02 1.321143209934234619e-01 -2.272017449140548706e-01 -6.121031194925308228e-02 1.897888481616973877e-01 2.008920311927795410e-01 7.621686160564422607e-02
2.736273407936096191e-01 -1.865675151348114014e-01 2.318746894598007202e-01 -1.755363494157791138e-02 2.865108251571655273e-01 -1.084004864096641541e-01 8.957137912511825562e-02 1.245182901620864868e-01 1.903069466352462769e-01 -8.420452475547790527e-02 5.770908668637275696e-02 1.488824188709259033e-01 3.566150739789009094e-02 -2.956447601318359375e-01 9.852734953165054321e-02 1.070919185876846313e-01 1.652225106954574585e-01 -9.993653744459152222e-02 1.069980561733245850e-01 -1.297324313782155514e-03 -3.009231090545654297e-01 2.911692671477794647e-02 1.196526661515235901e-01 -3.344035446643829346e-01 -4.094404876232147217e-01 1.277250051498413086e-01 1.420551538467407227e-01 1.053452342748641968e-01 -6.797382235527038574e-02 2.294504940509796143e-01 3.366365656256675720e-02 -1.753464713692665100e-02
3.059928491711616516e-02 1.457036100327968597e-02 -3.272696211934089661e-02 6.550310552120208740e-02 -1.416718810796737671e-01 -4.976354911923408508e-02 1.752144657075405121e-02 -9.129206836223602295e-02 9.930632263422012329e-02 -1.620051637291908264e-02 -9.377703070640563965e-02 6.525006890296936035e-02 -6.240182369947433472e-02 -2.821506857872009277e-01 -1.177666485309600830e-01 -9.312418103218078613e-02 1.909711062908172607e-01 -3.686562478542327881e-01 1.614988446235656738e-01 1.504021286964416504e-01 -4.931611120700836182e-01 1.928779780864715576e-01 -1.312183961272239685e-02 -1.451662480831146240e-01 -2.021447122097015381e-01 2.639472186565399170e-01 9.846555441617965698e-02 -1.641218662261962891e-01 -5.858123674988746643e-02 3.679435253143310547e-01 1.494894474744796753e-01 4.497070983052253723e-02
1.193997543305158615e-02 -8.311890065670013428e-03 5.633894726634025574e-02 -4.762085899710655212e-02 2.311709076166152954e-01 3.559205532073974609e-01 -2.018448151648044586e-02 -4.810612648725509644e-02 2.709330022335052490e-01 -2.910240888595581055e-01 1.228944510221481323e-01 1.491035427898168564e-02 5.532990396022796631e-02 -8.734182268381118774e-02 1.385647356510162354e-01 5.957128480076789856e-02 -1.558480560779571533e-01 -7.162385433912277222e-02 -9.476648271083831787e-02 1.387707423418760300e-02 -3.022265732288360596e-01 4.229224845767021179e-02 -4.261141642928123474e-02 -2.361958026885986328e-01 -5.237940549850463867e-01 1.012238264083862305e-01 1.810455918312072754e-01 -2.057622075080871582e-01 6.441818922758102417e-02 1.897896379232406616e-01 9.223628789186477661e-02 8.316425234079360962e-02
2.605089247226715088e-01 -8.639717847108840942e-02 1.043809503316879272e-01 -1.683407723903656006e-01 1.925529390573501587e-01 -1.914752423763275146e-01 -1.586827822029590607e-02 1.105048954486846924e-01 3.222423419356346130e-02 -2.567123472690582275e-01 4.581582918763160706e-02 1.872878372669219971e-01 -3.573291376233100891e-02 -3.424300849437713623e-01 -1.539386808872222900e-01 -1.119340360164642334e-01 3.542416393756866455e-01 -7.039721310138702393e-02 1.013516783714294434e-01 9.347089380025863647e-02 -2.093745768070220947e-01 -8.322457969188690186e-02 -8.731694892048835754e-03 -4.123382270336151123e-01 -1.267476677894592285e-01 2.411679178476333618e-01 1.099758520722389221e-01 5.021395534276962280e-02 1.178602688014507294e-02 1.828768253326416016e-01 1.459878981113433838e-01 1.621844321489334106e-01
1.281320750713348389e-01 -3.316475823521614075e-02 -1.961089968681335449e-01 -1.892474889755249023e-01 3.227557241916656494e-01 2.145710736513137817e-01 1.240176633000373840e-01 -2.153072208166122437e-01 1.687309294939041138e-01 -1.137837581336498260e-02 1.650224626064300537e-01 -2.181978374719619751e-01 4.206916317343711853e-03 -2.361503243446350098e-01 -2.545335292816162109e-01 -5.630448833107948303e-02 1.630839705467224121e-01 2.581376209855079651e-02 4.032947588711977005e-03 1.737921386957168579e-01 -1.255589127540588379e-01 1.385502219200134277e-01 4.674355313181877136e-02 -9.933993220329284668e-02 -4.492416977882385254e-01 -8.766711503267288208e-02 3.072613477706909180e-02 -2.126926779747009277e-01 -9.895125776529312134e-02 2.996288239955902100e-01 3.989519178867340088e-02 8.792772889137268066e-02
-1.503060460090637207e-01 2.405066341161727905e-01 -5.267101805657148361e-03 2.691681683063507080e-01 -2.041920274496078491e-01 -2.378849871456623077e-02 1.957199722528457642e-01 1.445698589086532593e-01 1.333283782005310059e-01 -7.775630056858062744e-02 -9.559574723243713379e-02 6.108658388257026672e-02 2.621444687247276306e-02 -1.333485394716262817e-01 -4.351196065545082092e-02 1.354663819074630737e-01 3.512208461761474609e-01 4.494323860853910446e-03 2.961481213569641113e-01 5.681014806032180786e-02 8.155857212841510773e-03 -1.006487086415290833e-01 9.828643500804901123e-02 -3.264808058738708496e-01 -1.942329704761505127e-01 -2.017225176095962524e-01 3.095731139183044434e-01 7.940877228975296021e-02 -9.143743664026260376e-02 1.171442642807960510e-01 2.854490280151367188e-01 2.129177153110504150e-01
7.139012217521667480e-02 1.414330899715423584e-01 5.521165207028388977e-02 9.179903566837310791e-02 2.031065225601196289e-01 1.492298692464828491e-01 4.973036795854568481e-02 1.591470837593078613e-01 -1.133587770164012909e-02 -3.995807468891143799e-01 1.091958805918693542e-01 -4.501217231154441833e-02 -7.084925472736358643e-02 -2.435456961393356323e-01 6.706702709197998047e-02 -1.748647242784500122e-01 3.300632834434509277e-01 -1.636952757835388184e-01 4.140812456607818604e-01 1.183276548981666565e-01 -3.818787336349487305e-01 1.692756116390228271e-01 1.938049793243408203e-01 -4.296866431832313538e-02 -1.077562794089317322e-01 1.210583746433258057e-01 8.177068829536437988e-02 -1.343486607074737549e-01 3.922064602375030518e-02 5.294742807745933533e-02 2.149906568229198456e-02 8.971012383699417114e-02
-6.853786110877990723e-02 1.828899979591369629e-01 1.259029358625411987e-01 -1.606632769107818604e-02 -6.094557698816061020e-03 8.942833542823791504e-02 -1.184752658009529114e-01 -3.772285953164100647e-02 -3.519347170367836952e-03 -4.983890056610107422e-01 2.035324722528457642e-01 -3.394441306591033936e-01 -9.778254479169845581e-02 -2.177774906158447266e-01 -3.035650355741381645e-03 7.466650754213333130e-02 3.863314399495720863e-03 1.289276331663131714e-01 1.253555715084075928e-02 -1.504116207361221313e-01 -2.032663226127624512e-01 -2.935954183340072632e-02 2.288457192480564117e-02 -4.176847934722900391e-01 -1.976465731859207153e-01 1.930557936429977417e-01 -1.816808879375457764e-01 -9.102573245763778687e-02 5.013638734817504883e-02 -4.113966226577758789e-02 -8.676938712596893311e-02 -2.620700895786285400e-01
-6.960835307836532593e-02 6.095860525965690613e-02 6.417028605937957764e-02 -8.575063198804855347e-02 -1.573231667280197144e-01 8.137734234333038330e-02 -1.556460410356521606e-01 2.040034681558609009e-01 2.417578846216201782e-01 -3.938895761966705322e-01 7.934601604938507080e-02 2.116562873125076294e-01 5.833582952618598938e-02 1.213418543338775635e-01 -5.642905831336975098e-02 -2.453363090753555298e-01 2.707341909408569336e-01 -7.162876427173614502e-02 -7.563853263854980469e-02 1.156014427542686462e-01 -2.771873176097869873e-01 7.065159827470779419e-02 1.903369575738906860e-01 -4.301388189196586609e-02 -4.209939837455749512e-01 -2.422512471675872803e-01 9.261435270309448242e-02 1.723735034465789795e-02 1.246426906436681747e-02 2.097184509038925171e-01 -1.446901559829711914e-01 -9.631574898958206177e-02
-1.801343262195587158e-01 2.037570923566818237e-01 -1.312619913369417191e-02 3.964093327522277832e-02 1.492990553379058838e-01 -4.406506568193435669e-02 -6.178181245923042297e-02 9.389130398631095886e-03 -3.311425074934959412e-02 -2.194419950246810913e-01 7.103429734706878662e-02 -2.918865978717803955e-01 -9.689771384000778198e-02 -1.783089041709899902e-01 -1.970163583755493164e-01 -2.414757311344146729e-01 2.345186024904251099e-01 1.933419145643711090e-02 3.122050315141677856e-03 1.175575703382492065e-01 -2.625356912612915039e-01 2.381663024425506592e-02 -2.891064286231994629e-01 -2.266410440206527710e-01 -3.537685573101043701e-01 -7.160987704992294312e-02 -1.142291054129600525e-01 -2.791408635675907135e-02 1.447202563285827637e-01 1.989285945892333984e-01 -3.421104550361633301e-01 1.517983824014663696e-01
3.495942801237106323e-02 -9.379841387271881104e-02 -2.167289704084396362e-01 8.618611842393875122e-02 5.407282337546348572e-02 2.937911450862884521e-02 -1.760655827820301056e-02 -1.456650197505950928e-01 1.109801977872848511e-01 -3.827044665813446045e-01 2.671785354614257812e-01 -6.806959956884384155e-02 2.285206466913223267e-01 -4.402678832411766052e-02 -1.780977994203567505e-01 3.950899094343185425e-02 -1.270986441522836685e-02 -1.499649286270141602e-01 1.027079075574874878e-01 -1.291373521089553833e-01 -1.762468218803405762e-01 1.296822726726531982e-01 3.634572029113769531e-02 -8.296480029821395874e-02 -3.339062035083770752e-01 3.970854282379150391e-01 -4.577196016907691956e-02 2.082258462905883789e-01 1.711199134588241577e-01 3.552286028861999512e-01 -7.239023107104003429e-04 1.094251275062561035e-01
-5.557768046855926514e-02 3.063680827617645264e-01 -2.143431454896926880e-01 1.053042039275169373e-01 -1.885889172554016113e-01 -9.447285532951354980e-02 1.405266523361206055e-01 -5.085024610161781311e-02 3.693421930074691772e-02 -3.072549402713775635e-01 6.860511004924774170e-02 3.669141605496406555e-02 -1.358381211757659912e-01 -5.745092779397964478e-02 -6.381661444902420044e-02 -1.546587198972702026e-01 2.867195010185241699e-01 -2.248675078153610229e-01 7.790204137563705444e-02 1.514416467398405075e-02 7.675816118717193604e-02 -1.016342341899871826e-01 2.180885672569274902e-01 -3.580699265003204346e-01 -2.148548513650894165e-01 -2.241580486297607422e-01 1.771203279495239258e-01 2.609362006187438965e-01 -2.154182195663452148e-01 1.513244658708572388e-01 1.628903448581695557e-01 -6.964521855115890503e-02
-1.571082770824432373e-01 2.805904150009155273e-01 -2.228775471448898315e-01 2.337855100631713867e-02 9.707782417535781860e-02 4.836316034197807312e-02 1.616769134998321533e-01 2.196790874004364014e-01 3.003042191267013550e-02 -1.162712574005126953e-01 2.078220695257186890e-01 -1.639941930770874023e-01 2.673131823539733887e-01 -2.311340719461441040e-01 1.341561228036880493e-01 2.684005349874496460e-02 2.252938747406005859e-01 2.817190252244472504e-02 2.573015093803405762e-01 1.304466575384140015e-01 -1.747503429651260376e-01 3.174754679203033447e-01 7.802724838256835938e-02 1.072817519307136536e-01 -3.703489899635314941e-01 2.008066326379776001e-01 -1.508527696132659912e-01 -4.103602468967437744e-02 2.704678848385810852e-02 4.639738053083419800e-02 2.049480527639389038e-01 3.992090001702308655e-02
1.822045072913169861e-02 3.240168392658233643e-01 3.963856399059295654e-02 1.490183919668197632e-01 2.778813242912292480e-01 1.731080859899520874e-01 9.402415901422500610e-02 -4.025980085134506226e-02 2.132049649953842163e-01 -4.418302178382873535e-01 -1.839951798319816589e-02 1.009874492883682251e-01 -1.397222876548767090e-01 -7.673796266317367554e-02 -7.379138469696044922e-02 1.566098332405090332e-01 2.902957201004028320e-01 -2.074152044951915741e-02 -2.729059755802154541e-01 -1.902921474538743496e-03 -2.278909273445606232e-02 2.037346214056015015e-01 6.388064473867416382e-02 -2.446204870939254761e-01 -2.422545403242111206e-01 3.931789100170135498e-02 1.046663969755172729e-01 9.655949473381042480e-02 -1.716830432415008545e-01 6.726732105016708374e-02 7.737001031637191772e-02 2.470610290765762329e-01
4.173854738473892212e-02 2.758086323738098145e-01 -2.280883491039276123e-01 2.443294227123260498e-01 1.005454882979393005e-01 -2.172066271305084229e-01 2.033659964799880981e-01 -3.137068357318639755e-03 -6.057807430624961853e-02 -3.533606827259063721e-01 1.646842807531356812e-01 -1.041670516133308411e-01 -4.724209755659103394e-02 -1.351421177387237549e-01 -4.494388122111558914e-04 3.841346502304077148e-02 3.958261311054229736e-01 1.445766091346740723e-01 -2.407422289252281189e-02 5.549366399645805359e-02 1.132744923233985901e-01 -1.388063579797744751e-01 -2.242378145456314087e-01 -4.208837635815143585e-03 -4.202682077884674072e-01 -1.424256153404712677e-02 6.320589035749435425e-02 -1.747234761714935303e-01 1.090684626251459122e-02 1.400412023067474365e-01 1.618407219648361206e-01 -4.921051487326622009e-02
-3.515768796205520630e-02 -2.093266099691390991e-01 -3.942745625972747803e-01 -1.367824971675872803e-01 -6.344261765480041504e-02 3.197748586535453796e-02 -6.453030556440353394e-02 -4.204506799578666687e-02 9.814681857824325562e-02 -2.827739119529724121e-01 -8.971676230430603027e-02 -8.596064522862434387e-03 1.887001693248748779e-01 -1.339886337518692017e-01 -4.484783858060836792e-02 3.212585672736167908e-02 1.586064696311950684e-01 -9.345437586307525635e-02 1.328882277011871338e-01 4.552625119686126709e-02 -2.804313004016876221e-01 1.446833275258541107e-02 8.270291239023208618e-02 -1.684024035930633545e-01 -2.614305615425109863e-01 3.226640820503234863e-01 3.513535261154174805e-01 -8.875173330307006836e-02 8.523266017436981201e-02 2.393115013837814331e-01 7.477439939975738525e-02 -2.718495726585388184e-01
-1.399490833282470703e-01 2.284815609455108643e-01 -1.292772889137268066e-01 1.777438260614871979e-02 -4.633423686027526855e-02 1.563147455453872681e-01 -8.701540529727935791e-02 5.023287981748580933e-02 1.304973363876342773e-01 -3.906811773777008057e-01 -2.012861967086791992e-01 9.272272139787673950e-02 1.196290627121925354e-01 -3.193518817424774170e-01 -4.314828515052795410e-01 -5.036236718297004700e-02 1.229980289936065674e-01 -1.421022862195968628e-01 1.028968244791030884e-01 1.312712728977203369e-01 -1.211580410599708557e-01 3.746281936764717102e-02 3.290643543004989624e-02 -1.065554469823837280e-01 -2.138145864009857178e-01 -7.294388115406036377e-02 9.555789828300476074e-02 -4.322260618209838867e-02 1.940687894821166992e-01 1.751336008310317993e-01 2.082139551639556885e-01 -2.921210229396820068e-01
1.381554305553436279e-01 -1.407828181982040405e-01 1.144631206989288330e-01 2.090439200401306152e-01 2.180035859346389771e-01 -7.534187287092208862e-03 2.447265088558197021e-01 2.892339527606964111e-01 2.129003107547760010e-01 -2.252354621887207031e-01 5.154493451118469238e-02 -2.036845777183771133e-03 -7.224322855472564697e-02 -2.839249670505523682e-01 -1.124634966254234314e-01 1.288951188325881958e-01 1.062302514910697937e-01 -1.316163688898086548e-01 2.329870909452438354e-01 6.151167675852775574e-02 -2.139290869235992432e-01 5.741533357650041580e-03 9.238249063491821289e-02 -2.495422661304473877e-01 -9.451674669981002808e-02 1.065452396869659424e-01 3.062867820262908936e-01 -1.967231482267379761e-01 -1.787711866199970245e-02 3.499033749103546143e-01 4.243874177336692810e-02 1.368226855993270874e-01
1.681770980358123779e-01 9.722761809825897217e-02 -2.708492428064346313e-02 1.330904811620712280e-01 2.102980911731719971e-01 7.842820137739181519e-02 2.078357934951782227e-01 2.379207164049148560e-01 9.206311404705047607e-02 -8.346714079380035400e-02 5.392515286803245544e-02 7.740612607449293137e-03 1.125239282846450806e-01 -5.972281843423843384e-02 -1.174419373273849487e-01 1.211388260126113892e-01 2.371988594532012939e-01 -1.378981173038482666e-01 3.282708227634429932e-01 -8.988063200376927853e-04 -2.458908855915069580e-01 9.905160218477249146e-02 -1.088300347328186035e-01 -2.761351168155670166e-01 -2.331092804670333862e-01 3.685891032218933105e-01 1.001215949654579163e-01 -7.263163477182388306e-02 3.587663546204566956e-02 3.033966124057769775e-01 9.488052129745483398e-02 2.851074934005737305e-01
-3.049905002117156982e-01 3.502109050750732422e-01 2.418247908353805542e-01 7.719713449478149414e-02 -4.814206063747406006e-02 1.546357870101928711e-01 -1.637849211692810059e-01 1.234660968184471130e-01 -2.672727108001708984e-01 -3.441139161586761475e-01 1.733395159244537354e-01 -1.061825379729270935e-01 -7.647252827882766724e-02 -4.254386723041534424e-01 -3.418473526835441589e-02 1.154536381363868713e-01 1.425206214189529419e-01 -7.162409275770187378e-02 -3.115871362388134003e-02 -1.536378711462020874e-01 -1.341848224401473999e-01 3.343123570084571838e-02 1.215238310396671295e-02 -1.768074780702590942e-01 -7.665941864252090454e-02 4.648903012275695801e-02 9.558611549437046051e-03 -9.567276388406753540e-02 2.535617351531982422e-01 -6.096685305237770081e-02 1.717792302370071411e-01 6.107428669929504395e-02
-2.054776400327682495e-01 1.239028424024581909e-01 -2.025918103754520416e-02 -3.240855783224105835e-02 7.639965415000915527e-02 8.305490761995315552e-02 3.605957701802253723e-02 2.002637982368469238e-01 4.029125273227691650e-01 -2.018042057752609253e-01 -1.307112872600555420e-01 -8.158607780933380127e-02 -1.100846976041793823e-01 -1.500692814588546753e-01 -3.992514610290527344e-01 -9.891004115343093872e-02 1.482485681772232056e-01 -1.058553084731101990e-01 5.679085850715637207e-02 -1.806493848562240601e-01 9.015819430351257324e-02 2.806296050548553467e-01 2.967886161059141159e-03 -7.569465041160583496e-02 -3.283818960189819336e-01 -1.959382146596908569e-01 1.333124041557312012e-01 -2.002502828836441040e-01 1.560014337301254272e-01 1.258284598588943481e-01 2.104411721229553223e-01 -7.732921093702316284e-02
-1.034478172659873962e-01 4.271411523222923279e-02 2.361532486975193024e-02 5.411841347813606262e-02 -4.922339692711830139e-02 -1.365445852279663086e-01 -9.639882482588291168e-03 -3.804437117651104927e-03 1.602442562580108643e-01 -3.355935811996459961e-01 -1.123366951942443848e-01 2.451300024986267090e-01 -2.928730845451354980e-01 -5.845209583640098572e-02 1.509052067995071411e-01 -4.717264324426651001e-02 2.750332057476043701e-01 -3.998214751482009888e-02 1.756089180707931519e-01 -7.077521830797195435e-02 -2.347255796194076538e-01 6.155612878501415253e-03 1.761559769511222839e-02 -1.989729106426239014e-01 -3.541649878025054932e-01 -1.750352233648300171e-01 -1.655680984258651733e-01 -3.219209015369415283e-01 1.137032955884933472e-01 2.955919802188873291e-01 -6.879764795303344727e-02 -1.932307332754135132e-01
-2.819681763648986816e-01 2.488094568252563477e-01 1.703577935695648193e-01 5.631895270198583603e-03 9.501043707132339478e-02 2.163675725460052490e-01 -7.780483365058898926e-02 -7.392679154872894287e-02 4.200143739581108093e-02 -1.891366541385650635e-01 -1.086046025156974792e-01 -8.699954301118850708e-02 -1.209751889109611511e-02 -2.174750901758670807e-02 -1.872751116752624512e-01 -2.481220662593841553e-01 3.292607069015502930e-01 3.572085872292518616e-02 2.669028565287590027e-02 9.883198887109756470e-02 -2.135788351297378540e-01 5.732410773634910583e-02 -1.476501822471618652e-01 -2.274907529354095459e-01 -2.465126812458038330e-01 -1.061012297868728638e-01 -4.301575943827629089e-02 9.815675765275955200e-02 1.631879210472106934e-01 3.192061781883239746e-01 8.706077933311462402e-02 3.818116188049316406e-01
1.175825446844100952e-01 3.492006361484527588e-01 -1.175146698951721191e-01 4.905588924884796143e-02 1.320361644029617310e-01 1.980652958154678345e-01 7.673890888690948486e-02 2.714873105287551880e-02 3.435954451560974121e-02 -4.893691241741180420e-01 2.002265751361846924e-01 -1.134989876300096512e-02 3.888674825429916382e-02 -6.595640629529953003e-02 -2.093754708766937256e-01 5.156314000487327576e-02 3.566986322402954102e-01 4.082071408629417419e-02 1.971931569278240204e-02 7.258566468954086304e-02 -8.295328170061111450e-02 4.191828146576881409e-02 -7.990865409374237061e-02 -6.434685736894607544e-02 -3.565146028995513916e-01 -2.114865034818649292e-01 2.185693532228469849e-01 -2.266509383916854858e-01 1.668027485720813274e-03 1.026134639978408813e-01 -6.948716193437576294e-02 -1.069172248244285583e-01
-1.350120753049850464e-01 -8.238455653190612793e-02 -1.471257060766220093e-01 1.226185336709022522e-01 -9.524171054363250732e-02 -6.232541054487228394e-03 -2.003894932568073273e-02 -2.713663578033447266e-01 2.916980385780334473e-01 -4.608137905597686768e-02 -4.261141642928123474e-02 9.405338019132614136e-02 4.315464571118354797e-02 -3.507458865642547607e-01 -3.730152919888496399e-02 -4.777480289340019226e-02 3.010383844375610352e-01 -8.238238841295242310e-02 7.723172008991241455e-02 2.037860602140426636e-01 -3.859387636184692383e-01 3.387114107608795166e-01 -1.978534758090972900e-01 -2.235076874494552612e-01 -1.049710065126419067e-01 -9.858781471848487854e-03 1.817819476127624512e-01 -9.068828821182250977e-02 -7.289735972881317139e-02 2.549516558647155762e-01 7.145255804061889648e-02 -5.687737464904785156e-02
2.600626051425933838e-01 -1.359255760908126831e-01 -1.000788584351539612e-01 -5.180663894861936569e-03 3.207555711269378662e-01 -1.842938661575317383e-01 1.644096076488494873e-01 1.539682894945144653e-01 2.129658907651901245e-01 -1.137126311659812927e-01 1.449041366577148438e-01 2.213502079248428345e-01 -2.055736258625984192e-02 -1.263996213674545288e-01 -6.197334453463554382e-02 8.774487301707267761e-03 2.033345550298690796e-01 -1.881671696901321411e-01 1.118134148418903351e-02 1.560702770948410034e-01 -2.243795394897460938e-01 1.196279972791671753e-01 1.643428504467010498e-01 -4.086483716964721680e-01 -3.450002670288085938e-01 2.064237743616104126e-02 1.267492920160293579e-01 -1.234045848250389099e-01 1.030282452702522278e-01 1.940297782421112061e-01 2.357945078983902931e-03 9.360317140817642212e-02
-1.674796640872955322e-02 2.216587066650390625e-01 1.784482598304748535e-01 -7.655517756938934326e-02 4.714040551334619522e-03 1.007461771368980408e-01 6.844588369131088257e-02 1.011820044368505478e-02 1.810767203569412231e-01 -2.607877850532531738e-01 7.374653965234756470e-02 -2.414981871843338013e-01 4.249772056937217712e-02 -3.881509304046630859e-01 -4.450245201587677002e-02 -8.299383521080017090e-02 -2.165076434612274170e-01 1.887340247631072998e-01 -1.253168284893035889e-01 5.128197744488716125e-02 -2.671748399734497070e-01 3.218493759632110596e-01 1.382032483816146851e-01 -1.478065848350524902e-01 -2.863754928112030029e-01 1.000434458255767822e-01 1.719396561384201050e-01 3.177597653120756149e-03 2.517486810684204102e-01 1.212103962898254395e-01 2.252039015293121338e-01 -7.001955807209014893e-02
1.188261732459068298e-01 6.641959305852651596e-03 -2.345050424337387085e-01 -5.179936811327934265e-02 1.656547486782073975e-01 2.861330211162567139e-01 4.394823685288429260e-02 -1.083805337548255920e-01 3.266711235046386719e-01 -1.435483247041702271e-01 1.965561360120773315e-01 -1.283880770206451416e-01 -3.997561708092689514e-02 -3.713365793228149414e-01 -2.031031996011734009e-01 -2.695886977016925812e-02 2.847247421741485596e-01 -5.283273756504058838e-02 1.499965786933898926e-01 -8.524873107671737671e-02 -2.978739440441131592e-01 1.919860392808914185e-01 -7.974370568990707397e-02 6.508909165859222412e-02 -1.717065125703811646e-01 1.137220263481140137e-01 1.634509712457656860e-01 -7.420265674591064453e-02 -1.235395967960357666e-01 2.022442668676376343e-01 1.138857007026672363e-01 2.183637768030166626e-01
-8.056902140378952026e-02 1.609859019517898560e-01 -1.353555023670196533e-01 3.334517776966094971e-01 -1.001418828964233398e-01 1.496205329895019531e-01 1.998378187417984009e-01 1.800061166286468506e-01 -1.550065428018569946e-01 -9.688270092010498047e-02 2.541952729225158691e-01 -9.058534051291644573e-04 -1.778290122747421265e-01 -2.585957050323486328e-01 9.802455455064773560e-02 2.002803683280944824e-01 -1.212816685438156128e-01 -2.727853953838348389e-01 -1.836900971829891205e-02 -1.362162977457046509e-01 -2.024904042482376099e-01 6.441490352153778076e-02 -1.232760176062583923e-01 -2.370529472827911377e-01 -3.726049959659576416e-01 1.955348066985607147e-02 -1.077362224459648132e-01 -1.699492633342742920e-01 8.036263287067413330e-02 -1.864173822104930878e-02 1.831866055727005005e-01 2.060526460409164429e-01
-1.972826719284057617e-01 2.987363040447235107e-01 -9.906665235757827759e-02 3.417883440852165222e-02 9.089099615812301636e-02 1.812214106321334839e-01 9.330864995718002319e-02 -8.915023505687713623e-02 -4.033502563834190369e-02 -4.195122718811035156e-01 2.512594163417816162e-01 -2.019023597240447998e-01 -1.149027124047279358e-01 1.168612986803054810e-01 -2.439298331737518311e-01 1.675042361021041870e-01 2.854715883731842041e-01 2.728447783738374710e-03 -7.173463702201843262e-02 1.820781081914901733e-01 -1.022768095135688782e-01 1.305048167705535889e-02 -1.026069596409797668e-01 -2.110059410333633423e-01 -3.172646760940551758e-01 -1.847843527793884277e-01 1.965544968843460083e-01 -1.759129166603088379e-01 -1.464089658111333847e-02 6.538853049278259277e-02 -1.090264543890953064e-01 3.041672520339488983e-02
1.185718644410371780e-02 2.454857379198074341e-01 1.704665720462799072e-01 2.116100490093231201e-02 1.143154725432395935e-01 5.499963834881782532e-02 1.567544192075729370e-01 -9.545800834894180298e-02 2.316491156816482544e-01 -8.072026073932647705e-02 7.648014277219772339e-02 -3.577419519424438477e-01 1.018721610307693481e-03 -3.720425367355346680e-01 1.807897724211215973e-02 -1.103387922048568726e-01 -1.421662718057632446e-01 2.438232302665710449e-03 -2.231195718050003052e-01 -1.895721303299069405e-03 -2.080725878477096558e-01 9.262018650770187378e-02 7.039507478475570679e-02 -1.657628118991851807e-01 -4.797846078872680664e-01 1.137905418872833252e-01 -4.145074170082807541e-03 1.318078488111495972e-03 8.571609109640121460e-02 2.302457541227340698e-01 2.154515683650970459e-01 -1.055459976196289062e-01
2.327965646982192993e-01 1.433960646390914917e-01 3.840813413262367249e-02 -4.175721853971481323e-02 1.082296743988990784e-01 -1.085523329675197601e-02 1.142295002937316895e-01 2.581509202718734741e-02 -1.190575063228607178e-01 -3.270717263221740723e-01 1.671249717473983765e-01 -1.327388435602188110e-01 1.161132566630840302e-02 -2.902393639087677002e-01 4.369630664587020874e-02 7.008470594882965088e-02 3.021413087844848633e-01 -1.227612718939781189e-01 3.156970143318176270e-01 5.412280932068824768e-02 -2.967159152030944824e-01 4.864323139190673828e-02 -1.099674329161643982e-01 1.230482198297977448e-02 -2.956508994102478027e-01 1.828199028968811035e-01 4.309420660138130188e-02 -3.485268652439117432e-01 2.536940872669219971e-01 1.097588017582893372e-01 5.386398360133171082e-02 -5.923094227910041809e-02
-2.092281728982925415e-01 3.503559827804565430e-01 -1.037812680006027222e-01 1.414042115211486816e-01 5.472976341843605042e-02 2.890663743019104004e-01 -1.373316044919192791e-03 5.469821020960807800e-02 1.356053072959184647e-02 -3.222403228282928467e-01 2.834048569202423096e-01 -1.718126386404037476e-01 2.775857411324977875e-02 -5.761720985174179077e-02 -7.214424014091491699e-02 -1.848577260971069336e-01 2.817620933055877686e-01 6.104720011353492737e-02 2.186494171619415283e-01 1.583220958709716797e-01 -1.606200635433197021e-01 5.397106334567070007e-02 -2.274935543537139893e-01 2.073943801224231720e-02 -3.508774042129516602e-01 -1.331251114606857300e-01 8.944807201623916626e-02 2.001460194587707520e-01 -1.857110671699047089e-02 1.714606136083602905e-01 -1.663496345281600952e-02 -5.471230950206518173e-03
9.933609515428543091e-03 2.019463032484054565e-01 -1.301486194133758545e-01 9.512138366699218750e-02 1.950100213289260864e-01 8.162990957498550415e-02 -6.394860148429870605e-02 2.087046504020690918e-01 2.314160168170928955e-01 -1.845290064811706543e-01 -1.163988336920738220e-01 -1.740208864212036133e-01 -1.223785430192947388e-01 -2.751899361610412598e-01 -1.115300208330154419e-01 1.531156301498413086e-01 4.250353872776031494e-01 -1.376087218523025513e-01 -1.938120722770690918e-01 8.645331114530563354e-02 1.580734103918075562e-01 3.261227607727050781e-01 8.199049532413482666e-02 -2.436527013778686523e-01 -1.268473267555236816e-01 -1.132896170020103455e-01 -2.180373528972268105e-03 1.024167798459529877e-02 3.736516088247299194e-02 1.382101774215698242e-01 2.983601391315460205e-01 -4.642060771584510803e-02
-3.932978957891464233e-02 2.148285210132598877e-01 -3.168977200984954834e-01 3.889633715152740479e-02 1.520688235759735107e-01 2.450100481510162354e-01 -1.224038079380989075e-01 5.393024906516075134e-02 1.586066186428070068e-01 -3.001736104488372803e-01 -1.809616088867187500e-01 -6.217263266444206238e-02 5.564565211534500122e-02 -2.402363121509552002e-01 -2.053515166044235229e-01 -9.409179911017417908e-03 -2.051586285233497620e-02 -1.487694773823022842e-02 1.994532793760299683e-01 7.291708141565322876e-02 -1.284598857164382935e-01 -2.217752337455749512e-01 1.164008751511573792e-01 -3.139691650867462158e-01 -2.424457073211669922e-01 1.128023192286491394e-01 6.253500282764434814e-02 -1.415543165057897568e-02 -1.750786229968070984e-02 2.928711175918579102e-01 1.590232700109481812e-01 -2.895544171333312988e-01
-5.609459057450294495e-02 -2.997164614498615265e-02 -1.566838175058364868e-01 7.128848135471343994e-02 -8.512277156114578247e-02 7.656834274530410767e-02 -3.965596258640289307e-01 -9.827819885686039925e-04 1.403514444828033447e-01 -4.986143670976161957e-03 8.066929876804351807e-03 9.112878888845443726e-02 -1.132271662354469299e-01 -5.466619729995727539e-01 1.282815039157867432e-01 -1.178598776459693909e-01 6.178439781069755554e-02 4.891916178166866302e-04 -5.038018152117729187e-02 5.027535557746887207e-02 -2.176128625869750977e-01 2.910700254142284393e-02 -4.749694094061851501e-02 -2.636188268661499023e-01 -3.184936642646789551e-01 -1.781168580055236816e-01 -2.177906483411788940e-01 -6.058376282453536987e-02 -2.559412270784378052e-02 2.795028090476989746e-01 1.788450479507446289e-01 -4.458969831466674805e-02
-1.491244733333587646e-01 1.720434129238128662e-01 -1.450484395027160645e-01 -7.764845341444015503e-02 -8.981227874755859375e-02 1.621510684490203857e-01 -2.534033358097076416e-02 1.709173470735549927e-01 -7.490983605384826660e-02 -2.209596484899520874e-01 1.197792664170265198e-01 1.362906843423843384e-01 2.260166965425014496e-02 -1.162874847650527954e-01 -4.589724913239479065e-02 9.292972087860107422e-02 2.204132825136184692e-02 -1.497094631195068359e-01 2.200975120067596436e-01 -9.076049923896789551e-02 -2.568885087966918945e-01 2.071451768279075623e-02 -3.067015297710895538e-02 -3.057776391506195068e-01 -2.164299488067626953e-01 1.382864117622375488e-01 -1.735541820526123047e-01 -1.573413610458374023e-01 -2.452629506587982178e-01 4.309271275997161865e-01 3.168655633926391602e-01 1.928959190845489502e-01
-9.243226610124111176e-03 2.019789218902587891e-01 -2.612180709838867188e-01 -8.212481625378131866e-03 -1.518780291080474854e-01 1.508570164442062378e-01 -1.258711963891983032e-01 2.041579335927963257e-01 -4.035642743110656738e-02 -4.298823773860931396e-01 -2.001050300896167755e-02 -1.645990759134292603e-01 -1.358599215745925903e-01 8.610898628830909729e-03 -1.290958374738693237e-01 6.243447586894035339e-02 5.025123953819274902e-01 -7.329592853784561157e-02 -1.425508707761764526e-01 -5.200356245040893555e-02 5.373329669237136841e-02 -6.561880558729171753e-02 1.558407247066497803e-01 -3.405088558793067932e-02 -1.579607874155044556e-01 -8.164146542549133301e-02 1.141071841120719910e-01 -5.934206023812294006e-02 2.445947937667369843e-02 2.903001904487609863e-01 -1.106195896863937378e-02 2.962141335010528564e-01
-7.653561234474182129e-02 1.754703223705291748e-01 -3.872393369674682617e-01 1.543998271226882935e-01 -1.122754812240600586e-01 1.091654226183891296e-01 2.064509242773056030e-01 1.512784063816070557e-01 6.920973211526870728e-02 -2.220346927642822266e-01 1.763033214956521988e-03 -3.848088206723332405e-03 4.624841734766960144e-02 5.364072974771261215e-03 9.214845299720764160e-02 -4.443609155714511871e-03 1.041207164525985718e-01 -5.810640379786491394e-02 -4.539123922586441040e-02 1.600652039051055908e-01 -3.402782082557678223e-01 -9.649837017059326172e-02 -9.737146645784378052e-02 -2.360963374376296997e-01 -3.801893293857574463e-01 -4.899414628744125366e-02 -1.331408917903900146e-01 -1.412539184093475342e-01 4.038256108760833740e-01 2.025507986545562744e-01 -1.163616552948951721e-01 -1.595740951597690582e-02
-6.592173874378204346e-02 -1.340332347899675369e-02 -1.864700168371200562e-01 2.100807428359985352e-01 -1.503091752529144287e-01 5.800118297338485718e-02 -1.867052633315324783e-03 -3.104509599506855011e-02 2.110971957445144653e-01 -1.792182773351669312e-01 -6.434211879968643188e-02 -3.880486786365509033e-01 5.346415936946868896e-02 -4.075819253921508789e-01 1.470357552170753479e-02 2.519733905792236328e-01 1.966609209775924683e-01 3.747631981968879700e-02 2.043218761682510376e-01 1.018338277935981750e-01 4.777351021766662598e-02 -2.145734429359436035e-01 1.797928661108016968e-01 -2.509428858757019043e-01 -1.899437308311462402e-01 -9.079968184232711792e-02 2.257754355669021606e-01 2.283584177494049072e-01 2.472678758203983307e-02 1.489088963717222214e-02 2.030021697282791138e-01 1.570023782551288605e-02
-1.388357430696487427e-01 -1.135590076446533203e-01 -9.384908527135848999e-02 -7.424087077379226685e-02 -1.217512264847755432e-01 -1.825353689491748810e-02 -1.569990366697311401e-01 1.096316799521446228e-01 1.134512871503829956e-01 -2.820402681827545166e-01 7.705505192279815674e-02 2.401551008224487305e-01 -1.976313591003417969e-01 -5.822621169500052929e-04 -3.111024014651775360e-02 3.890387248247861862e-03 3.683725595474243164e-01 -3.602255508303642273e-02 2.554205656051635742e-01 1.640281975269317627e-01 -1.915246993303298950e-01 -2.817515656352043152e-02 1.890203356742858887e-01 -2.274536192417144775e-01 -3.097471296787261963e-01 -2.734361290931701660e-01 -5.993448570370674133e-02 -4.145269468426704407e-02 1.438874602317810059e-01 3.353138566017150879e-01 -1.833854615688323975e-01 -9.350591897964477539e-02
-1.138204038143157959e-01 1.647460013628005981e-01 -7.646369189023971558e-02 1.314985752105712891e-01 -9.853286296129226685e-02 1.277479678392410278e-01 -3.003529608249664307e-01 -2.428395152091979980e-01 6.284531205892562866e-02 -5.975490808486938477e-02 -3.573263064026832581e-02 9.803936630487442017e-02 -7.488376647233963013e-02 -2.747973203659057617e-01 1.349217630922794342e-02 4.059670865535736084e-01 1.487319469451904297e-01 7.644500583410263062e-02 1.290464699268341064e-01 -8.115972578525543213e-02 -1.983496397733688354e-01 1.122017204761505127e-01 1.117431297898292542e-01 -1.165600270032882690e-01 -4.226664900779724121e-01 8.759792894124984741e-02 2.532640472054481506e-02 -1.537463665008544922e-01 9.354252368211746216e-02 1.470427513122558594e-01 -2.202882915735244751e-01 2.798658311367034912e-01
-1.335613429546356201e-01 1.516487747430801392e-01 -4.034383296966552734e-01 1.296863704919815063e-01 -1.857275813817977905e-01 -3.727293387055397034e-02 -3.269196450710296631e-01 -7.268039509654045105e-03 1.335250139236450195e-01 -1.516784280538558960e-01 -3.238494694232940674e-02 1.460501700639724731e-01 -2.083018124103546143e-01 -2.291512042284011841e-01 -1.129877045750617981e-01 -6.945250555872917175e-03 1.551219969987869263e-01 1.112219169735908508e-01 -2.188025861978530884e-01 -1.095286533236503601e-01 -2.674546837806701660e-01 2.146235853433609009e-01 7.236590236425399780e-02 -1.414622515439987183e-01 -3.557554781436920166e-01 -1.652492880821228027e-01 4.924895986914634705e-02 -1.929512768983840942e-01 6.796652078628540039e-02 1.033250987529754639e-01 -1.172426193952560425e-01 -5.591363459825515747e-02
1.105935275554656982e-01 -4.638180509209632874e-02 1.602703034877777100e-01 1.904597431421279907e-01 3.195677399635314941e-01 -1.188697814941406250e-01 1.748001873493194580e-01 1.102183386683464050e-01 2.258405685424804688e-01 -4.800721630454063416e-02 2.095829695463180542e-01 1.432603448629379272e-01 -8.461616933345794678e-03 -3.270492851734161377e-01 -3.986439853906631470e-02 -2.075026929378509521e-02 2.964266240596771240e-01 -2.201332598924636841e-01 4.917111620306968689e-02 -3.992426767945289612e-02 -1.483429074287414551e-01 1.073783934116363525e-01 1.119352579116821289e-01 -3.082686364650726318e-01 -1.221425831317901611e-01 2.629132568836212158e-01 2.286160439252853394e-01 -8.990706503391265869e-02 8.146920800209045410e-02 3.036447465419769287e-01 1.134170144796371460e-01 1.909187063574790955e-02
-1.456882357597351074e-01 -5.020848289132118225e-02 -2.050625681877136230e-01 3.222051262855529785e-01 -1.669219881296157837e-01 1.009771674871444702e-01 2.012660354375839233e-01 1.172993332147598267e-01 4.880054667592048645e-02 -1.080617159605026245e-01 -1.611788989976048470e-03 -8.804675191640853882e-02 1.645405739545822144e-01 -2.454233616590499878e-01 -5.602620542049407959e-02 7.345335930585861206e-02 4.302352368831634521e-01 1.078578308224678040e-01 2.104578912258148193e-01 4.925670847296714783e-02 -6.726313382387161255e-02 -5.075049772858619690e-02 2.487031519412994385e-01 -2.182626426219940186e-01 -8.409558236598968506e-02 -1.271352171897888184e-01 1.365069895982742310e-01 1.330062150955200195e-01 -1.466667950153350830e-01 2.500666975975036621e-01 3.231776356697082520e-01 1.109588816761970520e-01
2.540735900402069092e-02 -1.929947733879089355e-01 -3.699091449379920959e-02 1.372594386339187622e-01 1.122507750988006592e-01 -2.231113761663436890e-01 -8.855589665472507477e-03 -1.236772388219833374e-01 1.216224804520606995e-01 -2.259190082550048828e-01 1.884790956974029541e-01 -1.479916870594024658e-01 -1.789694875478744507e-01 -1.348502486944198608e-01 5.015135928988456726e-02 1.177193894982337952e-01 2.387416511774063110e-01 -1.612062007188796997e-01 -1.765915453433990479e-01 -2.051171809434890747e-01 -1.380102783441543579e-01 4.773294180631637573e-02 4.039040803909301758e-01 4.649619385600090027e-02 -2.961876988410949707e-01 -1.297072917222976685e-01 1.580504328012466431e-01 -1.411509811878204346e-01 1.750993430614471436e-01 3.366130590438842773e-01 3.892507776618003845e-02 1.910347491502761841e-01
-2.336836457252502441e-01 3.165912628173828125e-01 8.187862485647201538e-02 7.741141319274902344e-02 -4.254614189267158508e-02 -6.990233063697814941e-02 -1.012584418058395386e-01 7.059911638498306274e-02 -1.983111798763275146e-01 -1.448805183172225952e-01 2.398498058319091797e-01 -1.597766131162643433e-01 -1.176108941435813904e-01 -1.467467099428176880e-01 -3.495596647262573242e-01 1.687507629394531250e-01 2.715405523777008057e-01 -1.117313876748085022e-01 1.503665745258331299e-01 -1.059493124485015869e-01 -2.049122750759124756e-01 -1.015085577964782715e-01 -5.410222802311182022e-03 -5.042117834091186523e-02 -3.850476741790771484e-01 1.264513432979583740e-01 2.433612495660781860e-01 -1.335763633251190186e-01 -4.717831313610076904e-02 -1.458690762519836426e-01 -1.393079906702041626e-01 -1.482360810041427612e-01
-1.285591870546340942e-01 1.525422185659408569e-01 -1.192143769003450871e-03 -1.070596929639577866e-02 2.742783129215240479e-01 5.080998316407203674e-02 3.059278242290019989e-02 6.949234753847122192e-02 -2.291668653488159180e-01 -2.606873512268066406e-01 1.929149031639099121e-01 -1.930863857269287109e-01 2.208256125450134277e-01 -1.430877950042486191e-02 -3.122341334819793701e-01 2.930986229330301285e-03 3.448819816112518311e-01 -9.069904685020446777e-02 7.604114245623350143e-03 -2.114809006452560425e-01 -1.933870315551757812e-01 5.787917971611022949e-02 -3.382916375994682312e-02 -1.772503554821014404e-01 -3.957941234111785889e-01 -1.182512044906616211e-01 2.306959331035614014e-01 1.278193593025207520e-01 -8.199789561331272125e-03 -6.506162881851196289e-02 -1.570163816213607788e-01 -1.437322497367858887e-01
3.932836279273033142e-02 2.920248359441757202e-02 -2.664558887481689453e-01 1.023860648274421692e-01 -8.046453446149826050e-02 2.962098717689514160e-01 -1.884873807430267334e-01 1.954225823283195496e-02 2.870027124881744385e-01 -2.852925062179565430e-01 -1.860852837562561035e-01 1.894847750663757324e-01 -2.096787393093109131e-01 -1.006276905536651611e-01 -1.231034696102142334e-01 -2.055830657482147217e-01 1.557107567787170410e-01 -9.863582998514175415e-02 -2.337711118161678314e-02 -7.289913296699523926e-02 -1.335303783416748047e-01 1.484831701964139938e-02 8.182864636182785034e-02 -2.082554101943969727e-01 -2.412826418876647949e-01 2.357208579778671265e-01 8.817951381206512451e-02 -8.636811375617980957e-02 2.911021560430526733e-02 3.898032307624816895e-01 1.217406839132308960e-01 -1.886958479881286621e-01
-3.559970529749989510e-03 -1.436720937490463257e-01 -5.802726000547409058e-02 -1.161677092313766479e-01 1.985367089509963989e-01 5.976022407412528992e-02 -1.198141798377037048e-01 -1.323888301849365234e-01 1.808796375989913940e-01 -3.895327448844909668e-01 2.203961163759231567e-01 -1.499010324478149414e-01 -8.371957391500473022e-02 -1.977797299623489380e-01 -1.434489935636520386e-01 1.446742713451385498e-01 8.104000240564346313e-02 8.975764364004135132e-02 1.914283037185668945e-01 -1.869823485612869263e-01 -2.200480252504348755e-01 1.096717491745948792e-01 -3.191217407584190369e-02 -7.250045239925384521e-02 -1.164790019392967224e-01 2.677332162857055664e-01 -8.270811289548873901e-03 5.945377051830291748e-04 2.340123802423477173e-01 4.712109267711639404e-01 8.836286514997482300e-02 1.469681560993194580e-01
-2.034296281635761261e-02 2.684915065765380859e-01 5.685776937752962112e-03 -1.509185973554849625e-02 2.119171619415283203e-02 1.499733328819274902e-01 -3.016476752236485481e-03 -9.679438173770904541e-02 2.207789421081542969e-01 -3.555155992507934570e-01 -1.442866027355194092e-01 -1.629532724618911743e-01 -3.021868467330932617e-01 -1.114758998155593872e-01 -9.519553184509277344e-02 -6.365209072828292847e-02 4.008760154247283936e-01 -1.943515986204147339e-01 8.941302448511123657e-02 -6.591635197401046753e-02 1.030203700065612793e-01 2.282490134239196777e-01 2.330632656812667847e-01 -1.053742393851280212e-01 -2.474261224269866943e-01 1.074942275881767273e-01 1.516326814889907837e-01 -1.136626899242401123e-01 -3.674078732728958130e-02 2.231420129537582397e-01 -2.141967117786407471e-01 1.043972223997116089e-01
3.283739089965820312e-02 -2.027492374181747437e-01 -1.301121860742568970e-01 -2.018310427665710449e-01 1.164265125989913940e-01 1.027200669050216675e-01 8.202755823731422424e-03 -6.789953447878360748e-03 2.524648904800415039e-01 -3.471305072307586670e-01 8.640188723802566528e-02 -1.113322302699089050e-01 -4.244176298379898071e-02 -1.954932659864425659e-01 1.261082291603088379e-01 1.057613715529441833e-01 -1.105730086565017700e-01 -7.006224244832992554e-02 8.254130929708480835e-02 9.082715213298797607e-02 -2.668018341064453125e-01 -2.866582386195659637e-02 3.355742618441581726e-02 -1.436559855937957764e-01 -4.319129884243011475e-01 2.455708943307399750e-02 2.516263723373413086e-01 -1.954158395528793335e-01 -9.596730582416057587e-03 3.383551537990570068e-01 2.223953008651733398e-01 -1.614521741867065430e-01
8.242197334766387939e-02 -1.105776056647300720e-01 7.283670455217361450e-02 -7.943999767303466797e-02 9.048078209161758423e-02 1.305311024188995361e-01 -1.196712404489517212e-01 -7.760541141033172607e-02 2.563196122646331787e-01 -3.037569522857666016e-01 1.222462952136993408e-02 -8.657097816467285156e-02 2.131310999393463135e-01 -3.330413252115249634e-02 -1.119779273867607117e-01 1.473297178745269775e-01 2.269337326288223267e-01 -2.556254854425787926e-03 2.354686707258224487e-01 5.672917887568473816e-02 -1.880583763122558594e-01 2.142373770475387573e-01 -2.008105069398880005e-01 -2.059385329484939575e-01 -3.274007439613342285e-01 2.154054939746856689e-01 7.117538899183273315e-02 1.919113546609878540e-01 -9.054442495107650757e-02 4.262168407440185547e-01 5.254282429814338684e-02 1.229975968599319458e-01
2.536036372184753418e-01 -1.281388998031616211e-01 -2.295369356870651245e-01 1.057972833514213562e-01 1.869052350521087646e-01 -1.491565071046352386e-02 -5.905061587691307068e-02 1.951326280832290649e-01 3.805821388959884644e-02 -1.484691649675369263e-01 -5.103914067149162292e-02 7.944370061159133911e-02 -1.833382844924926758e-01 -1.230863332748413086e-01 -2.237990051507949829e-01 5.319415125995874405e-03 2.564778029918670654e-01 -7.579211145639419556e-02 7.144536077976226807e-02 1.020991504192352295e-01 -2.643369734287261963e-01 5.758323147892951965e-02 2.041837722063064575e-01 -8.062532544136047363e-02 -2.117619365453720093e-01 2.927524745464324951e-01 1.463818252086639404e-01 -9.227953106164932251e-02 7.888858020305633545e-02 4.003616273403167725e-01 3.179064691066741943e-01 -1.042948886752128601e-01
-1.666160672903060913e-01 -4.943976178765296936e-02 -1.225040629506111145e-01 1.870019920170307159e-02 -8.279510587453842163e-02 -5.245828628540039062e-02 -9.062808007001876831e-02 -2.598879672586917877e-02 1.573240160942077637e-01 -5.393493175506591797e-02 -2.355343401432037354e-01 2.655966877937316895e-01 -8.480146527290344238e-02 -1.237723380327224731e-01 -1.929494291543960571e-01 4.974057525396347046e-02 2.879138886928558350e-01 2.237971127033233643e-01 -1.492390483617782593e-01 6.817343831062316895e-02 -3.157920241355895996e-01 2.470451593399047852e-01 1.683338135480880737e-01 -2.335890233516693115e-01 -3.357795774936676025e-01 -1.540916413068771362e-01 1.865540817379951477e-02 -3.139713406562805176e-01 2.336762147024273872e-03 2.723494470119476318e-01 8.248300105333328247e-02 -9.646239690482616425e-03
2.075877338647842407e-01 3.036063015460968018e-01 -6.569643318653106689e-02 6.867738440632820129e-03 9.272737801074981689e-02 -7.173997163772583008e-02 -4.340588580816984177e-03 -2.293469756841659546e-02 -6.649639457464218140e-03 -2.480697184801101685e-01 -1.287122964859008789e-01 -1.563362330198287964e-01 -3.521684706211090088e-01 -7.490413635969161987e-02 -1.503641754388809204e-01 1.956379413604736328e-01 3.585463762283325195e-01 -1.781946420669555664e-01 9.939096868038177490e-03 1.458053737878799438e-01 1.042934879660606384e-01 3.563882410526275635e-01 1.323799788951873779e-02 -1.081245318055152893e-01 -2.837109565734863281e-01 -1.456021070480346680e-01 1.446870416402816772e-01 1.142622977495193481e-01 1.651406139135360718e-01 1.544039249420166016e-01 8.013346046209335327e-02 1.683206260204315186e-01
-1.079936474561691284e-01 -2.643170952796936035e-01 -1.098197698593139648e-01 -1.738281548023223877e-02 8.531139045953750610e-02 -3.573005273938179016e-02 -6.186668574810028076e-02 -8.724156022071838379e-02 2.789430022239685059e-01 -3.052918016910552979e-01 -1.468693315982818604e-01 -5.414830520749092102e-02 1.711529344320297241e-01 -7.629498094320297241e-02 3.706831485033035278e-02 1.508141160011291504e-01 3.216054290533065796e-02 4.544926807284355164e-03 2.881195247173309326e-01 -5.982099473476409912e-02 -2.040152847766876221e-01 4.113458842039108276e-02 -5.958392471075057983e-02 -3.911898136138916016e-01 -4.533713161945343018e-01 9.487298130989074707e-02 9.258541464805603027e-02 -2.093123495578765869e-01 -1.704381778836250305e-02 1.839586943387985229e-01 1.356272697448730469e-01 -1.561196744441986084e-01
2.656278572976589203e-02 -6.176541745662689209e-02 -1.291740536689758301e-01 1.017198860645294189e-01 -1.097563803195953369e-01 -1.347378641366958618e-01 -1.944438219070434570e-01 -2.374620437622070312e-01 1.480302214622497559e-01 -2.746294438838958740e-01 1.698131561279296875e-01 -5.452906340360641479e-02 6.501720100641250610e-02 -7.256434857845306396e-02 -7.132545113563537598e-02 6.618134211748838425e-03 6.620039045810699463e-02 -6.433393806219100952e-02 5.863838270306587219e-02 7.647465169429779053e-02 -5.753588080406188965e-01 1.501644253730773926e-01 1.106964796781539917e-01 -1.396356970071792603e-01 -2.433989495038986206e-01 -1.188747286796569824e-01 -8.133431524038314819e-02 -3.665525093674659729e-02 -3.264392316341400146e-01 9.431371837854385376e-02 3.138447105884552002e-01 -4.294953122735023499e-02
-1.527595669031143188e-01 -1.908460631966590881e-02 -2.025960385799407959e-01 2.784709334373474121e-01 -7.498756051063537598e-02 -8.822717517614364624e-02 -2.598099410533905029e-01 2.674161791801452637e-01 2.204069793224334717e-01 -8.118907362222671509e-02 2.367311418056488037e-01 -1.528929173946380615e-01 -7.001821883022785187e-03 -2.253221273422241211e-01 1.858156621456146240e-01 -1.672599315643310547e-01 1.699292957782745361e-01 1.346253007650375366e-01 7.029460370540618896e-02 1.594422310590744019e-01 -2.770077586174011230e-01 6.941495090723037720e-02 1.495782658457756042e-02 -1.531776189804077148e-01 -1.018640846014022827e-01 -2.049816250801086426e-01 8.823499828577041626e-02 -1.067668199539184570e-02 -2.265228331089019775e-01 1.426982879638671875e-01 3.777933716773986816e-01 8.925002068281173706e-03
-1.727977246046066284e-01 -3.406919911503791809e-02 -2.582947015762329102e-01 3.826611936092376709e-01 1.670652069151401520e-02 1.393765211105346680e-01 -2.222317010164260864e-01 -2.612864375114440918e-01 -1.802718788385391235e-01 -1.012241095304489136e-01 4.375823959708213806e-02 -1.762255840003490448e-02 -1.152297132648527622e-03 -1.880619972944259644e-01 8.831055019982159138e-04 8.431819826364517212e-02 2.352444231510162354e-01 -6.169676408171653748e-02 9.258286654949188232e-02 1.241781711578369141e-01 -4.010582864284515381e-01 8.995935320854187012e-02 1.173709705471992493e-01 -3.278418183326721191e-01 -1.628519035875797272e-02 2.529539167881011963e-01 6.535399705171585083e-02 -1.130712330341339111e-01 8.954814076423645020e-02 2.400563806295394897e-01 -4.167425632476806641e-02 -9.486132115125656128e-02
1.827414631843566895e-01 -4.536281526088714600e-02 -6.416824180632829666e-04 -9.825640171766281128e-02 -2.318772114813327789e-02 1.703851819038391113e-01 4.452028125524520874e-02 2.127947062253952026e-01 1.933043301105499268e-01 -2.982648313045501709e-01 2.380157411098480225e-01 -2.380588948726654053e-01 4.018814116716384888e-02 -2.210960388183593750e-01 1.287343800067901611e-01 2.044909298419952393e-01 -2.087419331073760986e-01 3.532338188961148262e-03 -5.670226365327835083e-02 3.339990600943565369e-02 -1.741250753402709961e-01 1.976652145385742188e-01 -1.129227951169013977e-01 -9.843199700117111206e-02 -4.823236763477325439e-01 1.172232180833816528e-01 2.670164406299591064e-01 2.859226427972316742e-02 1.611107885837554932e-01 1.520768702030181885e-01 1.346149742603302002e-01 6.383756548166275024e-02
-2.206772714853286743e-01 -9.888394176959991455e-02 -4.793260246515274048e-02 1.053385064005851746e-01 -8.553598076105117798e-02 -1.301025301218032837e-01 -5.320268496870994568e-02 1.081940531730651855e-01 2.038567662239074707e-01 -1.541209965944290161e-01 3.939193785190582275e-01 -5.611440166831016541e-02 1.031953692436218262e-01 -9.704377502202987671e-02 -3.343786578625440598e-03 -2.237361390143632889e-03 1.544789522886276245e-01 -2.997885346412658691e-01 3.784696757793426514e-02 -3.685088157653808594e-01 -2.378950417041778564e-01 1.653354018926620483e-01 -1.857622340321540833e-02 -3.950028121471405029e-01 -1.324757337570190430e-01 1.755035966634750366e-01 1.308780908584594727e-01 -2.143713533878326416e-01 -7.366817444562911987e-02 9.024959802627563477e-02 2.394300187006592751e-03 1.713230609893798828e-01
1.297061443328857422e-01 2.375582158565521240e-01 -6.816142052412033081e-02 -5.902914702892303467e-02 7.869205623865127563e-02 2.967652678489685059e-01 -2.415431886911392212e-01 1.321767270565032959e-01 2.078817188739776611e-01 -1.746558547019958496e-01 -2.142782807350158691e-01 2.242747694253921509e-02 -7.157820463180541992e-02 -2.652825117111206055e-01 -1.050215661525726318e-01 4.079372435808181763e-02 -8.739029616117477417e-02 -3.364462032914161682e-02 2.300962358713150024e-01 -1.780856996774673462e-01 -2.597410380840301514e-01 -1.051809266209602356e-01 1.341769397258758545e-01 -3.604041635990142822e-01 -2.586664259433746338e-01 6.642940640449523926e-02 8.127857930958271027e-03 -9.087613970041275024e-02 8.449744433164596558e-02 3.019456565380096436e-01 2.057217061519622803e-01 8.804281242191791534e-03
-1.087412238121032715e-01 -1.954703778028488159e-01 -3.408472239971160889e-02 1.284257173538208008e-01 3.652039542794227600e-02 2.444263249635696411e-01 4.140064492821693420e-02 -1.637057363986968994e-01 -1.019152440130710602e-02 -1.847952604293823242e-01 -2.204115986824035645e-01 -5.273361876606941223e-02 -2.200509160757064819e-01 -2.272574752569198608e-01 -7.884819060564041138e-02 3.854742646217346191e-02 3.839335739612579346e-01 -2.398643791675567627e-01 -4.787634313106536865e-02 -2.724890410900115967e-01 3.369163349270820618e-02 -7.639248669147491455e-02 1.761701107025146484e-01 -1.352824419736862183e-01 -3.280058205127716064e-01 -1.546019613742828369e-01 2.602262198925018311e-01 -1.435242407023906708e-02 -8.353607356548309326e-02 5.400982871651649475e-02 2.626510560512542725e-01 1.823428273200988770e-01
-5.298798903822898865e-02 -7.250808924436569214e-02 -6.223746761679649353e-02 -9.207899868488311768e-02 -1.247105468064546585e-02 2.374574244022369385e-01 -1.469066292047500610e-01 -2.418978363275527954e-01 -5.291657149791717529e-02 -1.324661374092102051e-01 1.723659783601760864e-01 -1.452392190694808960e-01 1.547588314861059189e-02 -7.629568874835968018e-02 -2.901097834110260010e-01 1.261103749275207520e-01 -3.122012130916118622e-02 -6.634976714849472046e-02 7.320513017475605011e-03 -8.786280453205108643e-02 -1.266034096479415894e-01 6.067216396331787109e-02 9.190779179334640503e-02 -1.658535450696945190e-01 -3.659012913703918457e-01 1.748671531677246094e-01 -1.269705742597579956e-01 -3.348801285028457642e-02 9.651625156402587891e-02 5.544914007186889648e-01 2.763729989528656006e-01 1.482814848423004150e-01
-8.296441286802291870e-02 2.053379863500595093e-01 -2.394072860479354858e-01 -1.351191997528076172e-01 -2.565503418445587158e-01 5.153817310929298401e-02 -9.704148769378662109e-02 6.264790892601013184e-02 8.608985692262649536e-02 -2.215284258127212524e-01 -4.741915687918663025e-02 -2.066276408731937408e-02 -7.679742993786931038e-04 -8.986508846282958984e-02 2.345831878483295441e-02 1.317949146032333374e-01 4.361113905906677246e-01 1.512813121080398560e-01 2.056559361517429352e-02 9.091105312108993530e-02 -2.635194659233093262e-01 -6.643649656325578690e-03 1.950268447399139404e-01 -1.246307641267776489e-01 -2.700014114379882812e-01 -3.007020056247711182e-01 9.627696126699447632e-02 -3.833950459957122803e-01 -1.435068156570196152e-02 1.384760886430740356e-01 -1.126435548067092896e-01 1.092248782515525818e-01
-1.133471354842185974e-01 -2.326868921518325806e-01 -1.302465051412582397e-01 2.271473407745361328e-01 -7.179389894008636475e-02 -1.301053632050752640e-02 4.481418058276176453e-02 -8.275944739580154419e-02 1.250230669975280762e-01 -4.076067358255386353e-02 5.569706484675407410e-02 1.003540381789207458e-01 -7.367692142724990845e-02 -1.771267056465148926e-01 -1.630501449108123779e-01 -1.297279894351959229e-01 3.082839548587799072e-01 -3.566924110054969788e-02 1.164034456014633179e-01 3.341602087020874023e-01 -1.313581913709640503e-01 2.471535801887512207e-01 -6.820640712976455688e-02 -2.692631781101226807e-01 -2.443388551473617554e-01 1.569253504276275635e-01 9.749000892043113708e-03 -3.411161899566650391e-01 1.646211929619312286e-02 3.863744735717773438e-01 1.040175855159759521e-01 -3.753613680601119995e-02
1.498169302940368652e-01 1.866382509469985962e-01 1.514873951673507690e-01 3.766978085041046143e-01 3.686188533902168274e-02 3.141191303730010986e-01 -9.283474087715148926e-02 1.792934089899063110e-01 7.298842072486877441e-02 -3.585851565003395081e-02 1.847490668296813965e-01 -2.639837861061096191e-01 -2.802490629255771637e-02 9.961351752281188965e-02 -1.686797440052032471e-01 1.055594682693481445e-01 1.448135375976562500e-01 8.655624091625213623e-02 1.218229383230209351e-01 -1.677025705575942993e-01 -2.421594262123107910e-01 -2.004818432033061981e-02 6.123778969049453735e-02 -2.914279401302337646e-01 -3.399766087532043457e-01 -2.477522566914558411e-02 1.677526533603668213e-01 -8.734550327062606812e-02 2.332212030887603760e-01 -1.135774850845336914e-01 1.900542974472045898e-01 -4.252853244543075562e-02
-1.575603634119033813e-01 6.752134114503860474e-02 3.502986859530210495e-03 -1.385695040225982666e-01 -1.625064909458160400e-01 -9.408622980117797852e-02 -3.402934670448303223e-01 1.853744536638259888e-01 8.156545460224151611e-02 -2.830073833465576172e-01 1.867248117923736572e-01 -7.219281978905200958e-03 6.806982308626174927e-02 -1.369760930538177490e-01 -3.474176675081253052e-02 -6.859900895506143570e-04 -1.184037700295448303e-01 -1.354666352272033691e-01 6.490037590265274048e-02 6.045265868306159973e-02 -3.761780560016632080e-01 4.245813935995101929e-02 9.956062585115432739e-02 -1.441198885440826416e-01 -3.421936929225921631e-01 2.441156208515167236e-01 -1.144613996148109436e-01 -3.814118355512619019e-02 -2.562561631202697754e-01 3.215119838714599609e-01 1.767915040254592896e-01 1.180680766701698303e-01
-7.767642382532358170e-03 2.180997515097260475e-03 -2.285805530846118927e-03 -1.269812285900115967e-01 6.903296802192926407e-03 -3.417970240116119385e-02 1.090118661522865295e-01 -2.719415351748466492e-02 2.198997735977172852e-01 -1.599777042865753174e-01 1.615550667047500610e-01 -1.229209080338478088e-01 -9.254616498947143555e-02 -3.443698883056640625e-01 2.796695567667484283e-02 -2.239432781934738159e-01 -1.744382530450820923e-01 7.642143964767456055e-02 -1.551885902881622314e-01 1.592788398265838623e-01 -3.050940334796905518e-01 1.430314034223556519e-01 -6.995075941085815430e-02 -1.661973297595977783e-01 -4.479024410247802734e-01 5.470372363924980164e-02 1.712450981140136719e-01 6.395880132913589478e-02 2.966966629028320312e-01 1.075295284390449524e-01 2.866780459880828857e-01 -1.616853177547454834e-01
1.000302210450172424e-01 -9.795550256967544556e-02 -1.073648259043693542e-01 -1.740046031773090363e-02 1.652435362339019775e-01 1.581109613180160522e-01 -1.234619244933128357e-01 -6.992512941360473633e-02 9.266569279134273529e-03 -4.914349615573883057e-01 1.814717799425125122e-01 -1.866468638181686401e-01 2.461615391075611115e-02 -4.074856266379356384e-02 -1.672468036413192749e-01 1.007088422775268555e-01 2.489185035228729248e-01 -1.348598450422286987e-01 1.051458045840263367e-01 -4.886582866311073303e-02 -3.313034772872924805e-01 1.971411257982254028e-01 -1.917516440153121948e-01 8.953632414340972900e-02 -2.739277184009552002e-01 2.862758040428161621e-01 7.881199009716510773e-03 1.422332078218460083e-01 1.086498349905014038e-01 2.114748209714889526e-01 1.238519921898841858e-01 -1.011777520179748535e-01
1.590150296688079834e-01 9.401630610227584839e-02 -2.216991595923900604e-02 -4.013978689908981323e-02 1.090655103325843811e-02 1.024692356586456299e-01 -4.958603531122207642e-02 -5.245776474475860596e-02 5.316669121384620667e-02 -5.326287150382995605e-01 3.883875533938407898e-02 -3.299943357706069946e-02 6.543184816837310791e-02 -1.392906904220581055e-01 -8.088070154190063477e-02 -5.775138735771179199e-02 3.527484834194183350e-01 4.175895079970359802e-02 1.030054688453674316e-01 2.968698441982269287e-01 -4.168277680873870850e-01 -9.724903106689453125e-02 -2.861718833446502686e-02 -3.795195370912551880e-02 -2.693122029304504395e-01 1.117926612496376038e-01 -2.719707414507865906e-02 -2.955500483512878418e-01 6.129200384020805359e-02 1.496440023183822632e-01 -1.039427593350410461e-01 -6.939806789159774780e-02
8.215121924877166748e-02 6.999026238918304443e-02 1.114631965756416321e-01 -5.715575814247131348e-02 1.542142033576965332e-01 9.226419031620025635e-02 -6.022466719150543213e-02 7.656271755695343018e-02 2.973908372223377228e-02 -2.695525884628295898e-01 1.519000828266143799e-01 -3.989232331514358521e-02 3.096172958612442017e-02 -1.181033253669738770e-01 -9.929107502102851868e-03 -2.337073236703872681e-01 4.035660028457641602e-01 -2.404420673847198486e-01 2.305258959531784058e-01 2.692373655736446381e-02 -4.707574248313903809e-01 1.389371007680892944e-01 2.055999189615249634e-01 -9.824271500110626221e-02 -2.893621623516082764e-01 -1.156152263283729553e-01 2.780199982225894928e-02 -2.446937859058380127e-01 1.832166463136672974e-01 -4.597313702106475830e-02 -1.598487235605716705e-02 -4.448112845420837402e-02
-3.537539243698120117e-01 -1.906536370515823364e-01 -2.916707471013069153e-02 -5.549121275544166565e-02 -1.360059082508087158e-01 1.627764850854873657e-01 -1.069593355059623718e-01 8.437049388885498047e-02 -3.657235763967037201e-03 -3.091063201427459717e-01 1.181703805923461914e-01 -2.376473098993301392e-01 -3.562333583831787109e-01 -2.195042520761489868e-01 -2.390498369932174683e-01 5.668445676565170288e-02 -2.563760243356227875e-02 -1.432029604911804199e-01 -8.336156606674194336e-02 -3.067171871662139893e-01 -2.753582298755645752e-01 1.338094472885131836e-01 -3.729424998164176941e-02 -1.255544573068618774e-01 -2.885764241218566895e-01 1.132203638553619385e-01 9.525469690561294556e-02 1.119502931833267212e-01 -8.757947385311126709e-02 -7.272976636886596680e-02 7.489226758480072021e-02 -1.559029053896665573e-02
-3.147786110639572144e-02 3.184446394443511963e-01 -1.058562099933624268e-01 9.836500883102416992e-02 1.189141254872083664e-02 1.221077144145965576e-01 1.132317259907722473e-01 9.558018296957015991e-02 2.315554022789001465e-01 -5.146977305412292480e-01 -1.256840676069259644e-01 -1.473596990108489990e-01 -4.354899376630783081e-02 -8.891067653894424438e-02 -2.662680670619010925e-02 2.047689408063888550e-01 3.526681661605834961e-01 -1.110093668103218079e-01 -1.964848339557647705e-01 2.049988061189651489e-01 -2.223082631826400757e-01 8.052384853363037109e-02 9.399505704641342163e-02 -5.947190150618553162e-02 -2.043090909719467163e-01 2.129469998180866241e-03 1.160235852003097534e-01 -7.955393940210342407e-02 -1.680944561958312988e-01 1.056671217083930969e-01 -2.056545205414295197e-02 2.103362083435058594e-01
-2.472410909831523895e-02 1.696624606847763062e-01 -1.266879588365554810e-01 -8.497267961502075195e-02 8.308063447475433350e-02 -3.081945478916168213e-01 -3.406378626823425293e-02 7.734309881925582886e-02 2.302769124507904053e-01 -2.463947385549545288e-01 -2.836720049381256104e-01 -3.057211339473724365e-01 -4.424485936760902405e-02 -2.467618435621261597e-01 3.809135407209396362e-02 1.191917359828948975e-01 3.047344982624053955e-01 -2.973746880888938904e-02 -6.056990846991539001e-02 -1.149515807628631592e-01 -9.562387317419052124e-02 2.339632064104080200e-02 3.141641914844512939e-01 -1.863839477300643921e-01 -1.177168935537338257e-01 1.225968543440103531e-02 3.674803972244262695e-01 1.041512265801429749e-01 3.142489120364189148e-02 1.566397994756698608e-01 1.810367852449417114e-01 -1.306183449923992157e-02
-1.394722163677215576e-01 -1.287530958652496338e-01 1.030261218547821045e-01 1.353035271167755127e-01 3.536145389080047607e-02 -1.053650826215744019e-01 -4.076409339904785156e-02 -2.236509472131729126e-01 1.442925781011581421e-01 -1.573042571544647217e-01 -1.088194474577903748e-01 -2.637580223381519318e-02 6.958325393497943878e-03 -2.938694655895233154e-01 -8.569335937500000000e-02 -8.080678433179855347e-02 2.644723951816558838e-01 -9.515145421028137207e-02 3.694195300340652466e-02 1.729448884725570679e-01 -3.575512766838073730e-01 -2.752782078459858894e-03 -6.957915425300598145e-02 -2.156155705451965332e-01 -1.492218822240829468e-01 2.584334015846252441e-01 -6.996884196996688843e-02 -1.426201760768890381e-01 -4.641780257225036621e-02 5.186567306518554688e-01 1.737493425607681274e-01 -8.681324124336242676e-02
-2.893574237823486328e-01 7.114239782094955444e-02 -1.969897150993347168e-01 2.703289091587066650e-01 -1.702803522348403931e-01 8.793479762971401215e-03 1.481509655714035034e-01 -6.706528365612030029e-02 2.593400478363037109e-01 -1.285137385129928589e-01 -1.585564315319061279e-01 -1.425994038581848145e-01 9.047728031873703003e-02 -3.346191048622131348e-01 1.089129894971847534e-01 2.134314775466918945e-01 2.095750868320465088e-01 -8.130170404911041260e-02 3.602594882249832153e-02 -1.224614232778549194e-01 -1.185926124453544617e-01 -1.516611874103546143e-02 2.453431487083435059e-01 -1.991014331579208374e-01 -2.036893218755722046e-01 -4.282399266958236694e-02 1.573441624641418457e-01 1.496937572956085205e-01 -4.033768922090530396e-02 9.337048232555389404e-02 3.650769889354705811e-01 1.480546742677688599e-01
1.643906831741333008e-01 1.308413743972778320e-01 -1.660278253257274628e-02 2.495468854904174805e-01 -1.806366145610809326e-01 9.326205402612686157e-02 -9.716987609863281250e-03 1.362175941467285156e-01 -9.746672958135604858e-02 -3.006596863269805908e-01 2.177428305149078369e-01 3.876204416155815125e-02 9.074165672063827515e-02 -2.070569097995758057e-01 -1.034474447369575500e-01 -9.545782953500747681e-02 -1.554906275123357773e-02 5.062031000852584839e-02 2.004009038209915161e-01 2.397477924823760986e-01 -1.303309053182601929e-01 2.644027173519134521e-01 2.109254598617553711e-01 -4.213691055774688721e-01 -1.440804004669189453e-01 -2.633280754089355469e-01 3.324178606271743774e-02 2.118609547615051270e-01 -8.054395020008087158e-02 -7.799787819385528564e-02 2.246695160865783691e-01 -7.127923518419265747e-02
7.042912393808364868e-02 2.192738354206085205e-01 -2.755965888500213623e-01 2.420551776885986328e-01 3.148917481303215027e-02 -1.264326721429824829e-01 4.640264064073562622e-02 2.613144218921661377e-01 -1.745850890874862671e-01 -1.449934244155883789e-01 2.743864655494689941e-01 -6.026006117463111877e-02 -1.784604638814926147e-01 -1.506855636835098267e-01 -2.882733009755611420e-03 -1.369778066873550415e-01 1.476825624704360962e-01 -1.106921434402465820e-01 -1.390495896339416504e-02 -1.600888520479202271e-01 -3.558810055255889893e-01 -9.849094599485397339e-02 -1.406793445348739624e-01 -2.661457359790802002e-01 -1.969964653253555298e-01 1.161099299788475037e-01 2.434199601411819458e-01 -6.230255216360092163e-02 2.044655382633209229e-01 6.317440420389175415e-02 -2.679172158241271973e-01 -3.728356584906578064e-02
-1.053299382328987122e-02 1.777066886425018311e-01 2.509205341339111328e-01 -1.058921366930007935e-01 4.534554108977317810e-02 7.477638870477676392e-02 -6.889658421277999878e-02 2.560844421386718750e-01 5.848772358149290085e-03 -3.174980729818344116e-02 2.175039947032928467e-01 -2.452826052904129028e-01 6.128603219985961914e-02 -3.803521394729614258e-01 6.170000135898590088e-02 -2.626512944698333740e-01 2.094065099954605103e-01 1.752537339925765991e-01 2.321131676435470581e-01 -1.199995875358581543e-01 -7.489541172981262207e-02 3.581359982490539551e-01 1.122451573610305786e-01 -5.583743751049041748e-02 -3.116479218006134033e-01 1.670430153608322144e-01 1.408206373453140259e-01 -3.849741071462631226e-02 9.486706554889678955e-02 6.138369813561439514e-02 6.841431558132171631e-02 1.738211512565612793e-01
-2.726246416568756104e-01 4.714110493659973145e-01 9.326147288084030151e-02 1.049974486231803894e-01 8.156777173280715942e-02 -7.983177900314331055e-03 -3.990740980952978134e-03 6.384353153407573700e-03 2.110279798507690430e-01 -2.058307975530624390e-01 1.225637868046760559e-01 -4.525256156921386719e-02 -2.235664576292037964e-01 -3.610724210739135742e-02 -6.981032341718673706e-02 1.163427811115980148e-02 4.001350104808807373e-01 5.582143738865852356e-02 1.163162756711244583e-02 1.883661746978759766e-01 -2.782351076602935791e-01 3.253826871514320374e-02 -1.469798833131790161e-01 -5.103175342082977295e-02 -2.513957917690277100e-01 -1.968688368797302246e-01 -3.951019421219825745e-02 2.598544657230377197e-01 -9.833183884620666504e-02 1.689261943101882935e-01 7.529137283563613892e-02 1.579758338630199432e-02
-7.871157675981521606e-02 2.938294410705566406e-01 1.264457702636718750e-01 -5.400325730443000793e-02 5.152283236384391785e-02 -4.590236116200685501e-03 1.284396350383758545e-01 -8.116057515144348145e-02 3.022623360157012939e-01 -4.404110312461853027e-01 -8.294473588466644287e-02 -1.468575596809387207e-01 -8.147065341472625732e-02 -1.449736058712005615e-01 -2.915410697460174561e-01 1.333794929087162018e-02 3.343984782695770264e-01 -9.590240567922592163e-02 -1.484833806753158569e-01 1.194964163005352020e-02 -1.892342865467071533e-01 3.532586693763732910e-01 1.090815588831901550e-01 -1.122352108359336853e-01 -2.180826812982559204e-01 6.516022980213165283e-02 7.470063120126724243e-02 1.146513894200325012e-01 -1.693024784326553345e-01 7.530200481414794922e-02 -3.433863073587417603e-02 4.305490851402282715e-02
-1.673505008220672607e-01 -1.659808605909347534e-01 -6.609094142913818359e-02 -1.961861550807952881e-01 2.315010726451873779e-01 1.444727927446365356e-01 -5.237117409706115723e-02 2.503004074096679688e-01 -4.476662725210189819e-02 -1.898175328969955444e-01 3.933936953544616699e-01 -7.157359272241592407e-02 -8.468391001224517822e-02 -1.305860877037048340e-01 -2.537986040115356445e-01 -4.993565380573272705e-02 2.519393861293792725e-01 -3.360119163990020752e-01 -8.980271406471729279e-03 -7.824415713548660278e-02 -3.629055619239807129e-01 -1.419639959931373596e-02 -3.282620385289192200e-02 -8.821642398834228516e-02 -1.838947832584381104e-01 1.948237121105194092e-01 8.614546060562133789e-02 -2.133101820945739746e-01 9.237823076546192169e-03 1.171792820096015930e-01 -4.505879804491996765e-02 -9.379249811172485352e-02
-8.618166297674179077e-02 1.301200240850448608e-01 3.349602967500686646e-02 -7.566651701927185059e-02 1.311928331851959229e-01 1.121467351913452148e-01 1.420053988695144653e-01 1.094711422920227051e-01 2.531978189945220947e-01 -1.674484759569168091e-01 1.383614540100097656e-01 -2.170331478118896484e-01 -1.230641379952430725e-01 -3.391394913196563721e-01 -8.473342284560203552e-03 -1.023502796888351440e-01 -1.874308288097381592e-01 1.379872262477874756e-01 -1.358531415462493896e-01 1.690463870763778687e-01 -1.782666593790054321e-01 1.523552834987640381e-02 1.180861378088593483e-03 -2.009966522455215454e-01 -4.440062642097473145e-01 9.441960602998733521e-02 4.324677959084510803e-02 1.637501865625381470e-01 2.794931232929229736e-01 3.230640590190887451e-01 1.014650240540504456e-01 -8.132929354906082153e-02
-1.656008362770080566e-01 -9.620810300111770630e-02 8.498194813728332520e-02 -1.651399135589599609e-01 -1.967184841632843018e-01 -7.327470183372497559e-02 -8.411195874214172363e-02 -4.520329087972640991e-02 1.634888201951980591e-01 -2.631267905235290527e-01 2.409107983112335205e-01 5.972294509410858154e-02 -2.667422592639923096e-01 -2.873247861862182617e-02 -4.458680376410484314e-02 -2.713015861809253693e-02 3.284204602241516113e-01 -4.977891221642494202e-02 8.756750822067260742e-02 -2.363862842321395874e-02 -2.336414605379104614e-01 4.453975334763526917e-02 2.014673650264739990e-01 -5.543592199683189392e-02 -3.244193196296691895e-01 -3.906395733356475830e-01 -9.199216030538082123e-03 -2.342566549777984619e-01 3.174439817667007446e-02 3.117270469665527344e-01 -5.479093175381422043e-03 -1.164161339402198792e-01
2.659717760980129242e-02 7.445323467254638672e-02 6.850724667310714722e-02 -2.211787179112434387e-02 -9.525404125452041626e-02 -1.622394844889640808e-02 -1.604441851377487183e-01 4.380375146865844727e-01 1.038573607802391052e-01 -3.278484642505645752e-01 3.647764921188354492e-01 -1.608809083700180054e-01 2.299044579267501831e-01 -1.042239665985107422e-01 -7.639089971780776978e-02 -6.257561594247817993e-02 4.814174398779869080e-02 9.224683791399002075e-02 1.149087399244308472e-01 2.439942657947540283e-01 -1.407279074192047119e-01 3.558806702494621277e-02 1.324598640203475952e-01 -4.387897849082946777e-01 3.166938945651054382e-02 -3.161311894655227661e-02 -6.194351613521575928e-02 -5.681667849421501160e-02 -9.541855007410049438e-02 1.290172636508941650e-01 2.163126170635223389e-01 -1.208283603191375732e-01
-2.890421077609062195e-02 4.657602682709693909e-02 -1.529652923345565796e-01 1.002874523401260376e-01 -1.164615750312805176e-01 -2.697740681469440460e-02 1.700848042964935303e-01 3.580954670906066895e-02 -6.574220955371856689e-02 -2.338224202394485474e-01 5.634704604744911194e-02 -9.314339607954025269e-02 -1.170678213238716125e-01 -2.882905900478363037e-01 -7.087532430887222290e-02 2.693194150924682617e-01 2.284695804119110107e-01 -2.889198362827301025e-01 2.336956262588500977e-01 -5.960050225257873535e-02 7.272700220346450806e-02 -2.069033384323120117e-01 3.246933817863464355e-01 -1.264756917953491211e-01 -3.431035280227661133e-01 -2.218712568283081055e-01 1.010977625846862793e-01 3.382789343595504761e-02 -6.492113322019577026e-02 -1.181695889681577682e-02 3.272911608219146729e-01 1.437837481498718262e-01
1.999755650758743286e-01 -3.114647231996059418e-02 -1.438544392585754395e-01 1.371821295469999313e-02 1.418174430727958679e-02 2.561301738023757935e-02 -1.232673004269599915e-01 3.065271675586700439e-01 2.468092739582061768e-02 -2.117203176021575928e-01 1.484287083148956299e-01 -5.471114069223403931e-02 -1.031057210639119148e-03 -1.830535084009170532e-01 -1.845510154962539673e-01 1.527868211269378662e-02 2.487813830375671387e-01 -1.107280040741898119e-04 3.698478266596794128e-02 -4.720471042674034834e-04 -1.270110309123992920e-01 -3.133674710988998413e-02 -1.907102912664413452e-01 -4.803730845451354980e-01 -3.826327621936798096e-02 -2.120313979685306549e-02 4.297152906656265259e-02 -2.252382487058639526e-01 -3.105411529541015625e-01 3.392984569072723389e-01 5.599012970924377441e-02 -2.705474495887756348e-01
-2.652124464511871338e-01 -1.424093097448348999e-01 1.173765733838081360e-01 5.631737783551216125e-02 -2.075908519327640533e-02 8.956971019506454468e-02 2.435892447829246521e-02 -2.002751221880316734e-03 2.266308069229125977e-01 3.248816356062889099e-02 1.109731048345565796e-01 -1.546502113342285156e-01 9.265135973691940308e-02 -3.315487504005432129e-01 1.171566396951675415e-01 7.898059487342834473e-02 2.945916652679443359e-01 -2.861414849758148193e-01 -3.203041851520538330e-02 -4.388000667095184326e-01 -1.403498351573944092e-01 1.840014904737472534e-01 -1.130852550268173218e-01 -3.473202288150787354e-01 -2.912499606609344482e-01 2.470204420387744904e-02 -2.926926827058196068e-03 2.311060577630996704e-02 1.015376076102256775e-01 6.547882407903671265e-02 -1.096083410084247589e-02 -7.973137497901916504e-02
6.958683580160140991e-02 1.872183978557586670e-01 -3.077114224433898926e-01 -1.535572297871112823e-02 -3.385562822222709656e-02 1.865502893924713135e-01 1.710930913686752319e-01 1.362705379724502563e-01 1.192127242684364319e-01 -3.257814422249794006e-02 -2.000049650669097900e-01 2.168513387441635132e-01 5.651229247450828552e-02 -2.181297242641448975e-01 -2.147746235132217407e-01 -7.736670970916748047e-02 1.739616692066192627e-01 -1.125774234533309937e-01 5.052908137440681458e-02 1.729779527522623539e-03 -3.644789159297943115e-01 -2.165877446532249451e-02 5.699795484542846680e-02 -1.319073587656021118e-01 -4.198804199695587158e-01 1.648386120796203613e-01 9.768574684858322144e-02 -3.644534945487976074e-01 4.873846843838691711e-02 1.587855070829391479e-01 4.010778293013572693e-02 4.142230004072189331e-02
-1.818299591541290283e-01 1.882827468216419220e-02 7.189536839723587036e-02 -1.059697195887565613e-01 1.294986605644226074e-01 2.925790548324584961e-01 1.853379607200622559e-02 -1.030387729406356812e-01 1.305760890245437622e-01 -3.297079205513000488e-01 6.088965758681297302e-02 -1.598742157220840454e-01 5.611809343099594116e-02 -1.527724713087081909e-01 -2.321348935365676880e-01 1.792049407958984375e-01 2.509680390357971191e-01 -5.866945162415504456e-02 3.930339962244033813e-02 5.007673427462577820e-02 -7.085932791233062744e-02 2.049316614866256714e-01 -1.774654686450958252e-01 1.411096304655075073e-01 -4.015138745307922363e-01 2.500028610229492188e-01 -1.210653707385063171e-01 9.680213034152984619e-02 -2.621247246861457825e-02 2.113913297653198242e-01 3.245759904384613037e-01 -4.437056556344032288e-02
-1.620364040136337280e-01 -7.202211767435073853e-03 -2.605009377002716064e-01 1.773735731840133667e-01 -1.707574278116226196e-01 1.925055980682373047e-01 -1.695289164781570435e-01 -1.997924409806728363e-02 5.081544443964958191e-02 -1.295653134584426880e-01 1.959727257490158081e-01 9.851308166980743408e-02 1.173578277230262756e-01 -1.355577409267425537e-01 1.644329428672790527e-01 1.182795986533164978e-01 2.149446681141853333e-02 -3.535911813378334045e-02 1.428537517786026001e-01 -7.841833680868148804e-02 7.830839604139328003e-02 3.633384406566619873e-01 5.045391619205474854e-02 -1.727298498153686523e-01 -4.926877617835998535e-01 -2.410294860601425171e-02 1.673074960708618164e-01 -2.720956318080425262e-02 3.437500298023223877e-01 8.446104079484939575e-02 -1.148299425840377808e-01 1.703613847494125366e-01
1.668610125780105591e-01 8.230650424957275391e-02 -2.399804890155792236e-01 1.746703982353210449e-01 2.348448634147644043e-01 -1.664495281875133514e-02 -2.629422843456268311e-01 2.621544301509857178e-01 -8.593136072158813477e-02 -1.582530289888381958e-01 9.378761053085327148e-02 2.567215589806437492e-03 -2.774517983198165894e-02 -4.230020344257354736e-01 -1.227369606494903564e-01 7.196743786334991455e-02 1.491198390722274780e-01 -7.896316051483154297e-02 2.089991420507431030e-01 -5.394462123513221741e-02 -1.507688127458095551e-02 2.139467000961303711e-01 -2.720480859279632568e-01 -9.435953944921493530e-02 -2.442131340503692627e-01 6.663879752159118652e-02 1.918030828237533569e-01 8.573783189058303833e-02 2.831746935844421387e-01 1.705556511878967285e-01 5.522919446229934692e-02 -1.352411508560180664e-01
2.165271937847137451e-01 -1.025908365845680237e-01 -2.360453456640243530e-02 6.619433872401714325e-03 9.594678133726119995e-02 1.024967059493064880e-01 -4.255178850144147873e-03 1.532251983880996704e-01 1.440064460039138794e-01 -3.652369230985641479e-02 1.548029780387878418e-01 2.988590300083160400e-01 -1.997781731188297272e-02 -1.784164458513259888e-01 -1.266671158373355865e-02 8.370914496481418610e-03 3.539286553859710693e-01 -2.767771184444427490e-01 1.191663369536399841e-01 2.102363556623458862e-01 -2.016951441764831543e-01 2.185083925724029541e-01 9.483494609594345093e-02 -2.744077742099761963e-01 -1.416341960430145264e-01 8.950150012969970703e-02 3.697902262210845947e-01 2.700009010732173920e-02 1.306552998721599579e-02 3.216187357902526855e-01 1.208828538656234741e-01 1.192072629928588867e-01
-1.988232731819152832e-01 -1.130484193563461304e-01 -2.068867981433868408e-01 -8.609434962272644043e-02 -3.622669279575347900e-01 -3.421744704246520996e-02 1.643974520266056061e-02 2.032134085893630981e-01 -8.510952815413475037e-03 -1.648346781730651855e-01 2.029365152120590210e-01 8.850168436765670776e-02 -1.064035519957542419e-01 -3.378212451934814453e-01 -1.952399313449859619e-01 9.193959087133407593e-02 -3.975923359394073486e-02 -2.756744623184204102e-01 7.882162928581237793e-02 -1.708903908729553223e-01 -2.951018214225769043e-01 8.362874388694763184e-02 -8.182401210069656372e-02 -3.058516979217529297e-01 -2.144281864166259766e-01 1.263918578624725342e-01 2.844989299774169922e-01 -3.350232541561126709e-02 2.971439249813556671e-02 4.516668990254402161e-02 -7.820791751146316528e-02 1.218891814351081848e-01
-1.627728044986724854e-01 -7.906466722488403320e-02 2.838954515755176544e-02 -4.578801244497299194e-02 1.069304347038269043e-01 -6.079763546586036682e-02 -7.621807605028152466e-02 3.886797465384006500e-03 -4.764543473720550537e-02 -4.266895055770874023e-01 2.422137260437011719e-01 1.234766002744436264e-02 -1.252186745405197144e-01 -3.936889767646789551e-01 -5.220634490251541138e-02 8.695023506879806519e-02 2.949637472629547119e-01 -1.063143163919448853e-01 -1.357297319918870926e-02 1.918978542089462280e-01 -1.993248313665390015e-01 1.785333305597305298e-01 2.453788220882415771e-01 -1.332179009914398193e-01 1.588290184736251831e-01 1.386239230632781982e-01 1.271003186702728271e-01 -2.371618449687957764e-01 1.078224033117294312e-01 -1.767698377370834351e-01 2.667804956436157227e-01 -5.932836607098579407e-02
9.217174723744392395e-03 2.129522562026977539e-01 -2.490295171737670898e-01 1.537650972604751587e-01 -2.449528276920318604e-01 -1.512576043605804443e-01 2.303539216518402100e-01 -1.698553794994950294e-03 8.668068051338195801e-02 -3.038770258426666260e-01 -2.017632313072681427e-02 -1.299694478511810303e-01 -4.214890673756599426e-02 -4.198872670531272888e-02 -1.083772331476211548e-01 5.214627832174301147e-02 3.093191385269165039e-01 -6.342699378728866577e-02 6.465969234704971313e-02 9.081392735242843628e-02 -1.386280655860900879e-01 1.314447913318872452e-02 2.910155057907104492e-01 -1.720712780952453613e-01 -2.433223277330398560e-01 -2.108840346336364746e-01 1.706290990114212036e-01 1.693282276391983032e-01 -1.437566578388214111e-01 4.386893659830093384e-02 3.046246469020843506e-01 2.741037011146545410e-01
-2.459230422973632812e-01 3.335255682468414307e-01 1.070539131760597229e-01 1.209620460867881775e-01 6.063998490571975708e-02 5.957264080643653870e-02 -1.148601770401000977e-01 -9.048133343458175659e-02 -2.453110963106155396e-01 -3.413505554199218750e-01 7.431091368198394775e-02 -2.519789934158325195e-01 -5.617952905595302582e-03 -7.847615331411361694e-02 -9.363325685262680054e-02 -4.611316695809364319e-02 3.099482357501983643e-01 5.998409166932106018e-02 -1.319527328014373779e-01 1.436278522014617920e-01 -3.176052272319793701e-01 8.909387886524200439e-02 -1.809854991734027863e-02 -1.310701668262481689e-01 -3.793614804744720459e-01 -1.927402019500732422e-01 6.582617759704589844e-02 9.600096940994262695e-02 3.234998509287834167e-02 7.759436219930648804e-02 -1.772402077913284302e-01 1.169119551777839661e-01
1.127112135291099548e-01 7.115145027637481689e-02 -9.139861911535263062e-02 2.301041483879089355e-01 5.193107575178146362e-02 2.089712619781494141e-01 -2.507929205894470215e-01 1.545649915933609009e-01 1.678962856531143188e-01 -1.171917840838432312e-02 1.921530216932296753e-01 -1.483917981386184692e-01 -1.530416607856750488e-01 1.501851975917816162e-01 6.003156304359436035e-03 1.105512157082557678e-01 1.971107572317123413e-01 5.365955829620361328e-02 -1.001140177249908447e-01 4.860043898224830627e-02 -2.610970735549926758e-01 -1.684741526842117310e-01 8.784912526607513428e-02 -2.083624899387359619e-01 -3.662548363208770752e-01 2.172524780035018921e-01 1.899320632219314575e-01 8.599328249692916870e-02 3.507543206214904785e-01 1.073238328099250793e-01 1.953020691871643066e-02 -2.841325700283050537e-01
-5.914238747209310532e-03 1.163409352302551270e-01 -4.243228211998939514e-02 9.787986986339092255e-03 -7.081715762615203857e-02 -1.146813705563545227e-01 1.870563328266143799e-01 -1.431830823421478271e-01 1.713494956493377686e-01 -2.343862652778625488e-01 1.580101996660232544e-01 3.219404444098472595e-02 -2.851429022848606110e-02 -2.108450978994369507e-01 -3.712068498134613037e-02 6.411895155906677246e-02 3.487571179866790771e-01 -1.889574527740478516e-01 2.106411308050155640e-01 -2.132155150175094604e-01 -1.246385052800178528e-01 -1.226653307676315308e-01 1.970528066158294678e-01 -1.836484968662261963e-01 -1.333416551351547241e-01 -1.764396578073501587e-01 4.617263376712799072e-01 5.599938333034515381e-02 2.211389690637588501e-02 4.956755321472883224e-03 2.752481997013092041e-01 2.408269792795181274e-01
5.343788303434848785e-03 7.756302505731582642e-02 1.240673661231994629e-01 2.447649389505386353e-01 -3.857482671737670898e-01 8.876940608024597168e-02 -9.126298129558563232e-02 -2.298442423343658447e-01 1.110855787992477417e-01 -4.055112898349761963e-01 -4.701243340969085693e-02 1.459291428327560425e-01 1.593687534332275391e-01 -1.615226566791534424e-01 -8.701301366090774536e-02 2.000085562467575073e-01 1.641867458820343018e-01 -2.410368025302886963e-01 -9.619177132844924927e-02 -6.439398229122161865e-02 -1.790918111801147461e-01 2.761944830417633057e-01 7.497228682041168213e-02 -7.697705924510955811e-02 -3.046698868274688721e-01 -2.748713083565235138e-02 -5.593782290816307068e-02 -7.109575718641281128e-02 1.058418452739715576e-01 2.553929686546325684e-01 -4.223838821053504944e-02 5.596591904759407043e-02
-9.153860062360763550e-02 -1.268825773149728775e-02 2.284010313451290131e-02 -6.834524869918823242e-02 -4.849034547805786133e-02 6.304825097322463989e-02 2.147894650697708130e-01 1.273335656151175499e-03 5.304024089127779007e-03 1.232894137501716614e-01 4.395557567477226257e-02 -2.950906455516815186e-01 1.351936254650354385e-02 -1.752585470676422119e-01 -3.879007883369922638e-03 -8.580918610095977783e-02 2.255813777446746826e-01 2.508098185062408447e-01 1.355788763612508774e-02 2.802531048655509949e-02 -2.357850074768066406e-01 1.604649871587753296e-01 -6.860234588384628296e-02 -4.845513030886650085e-02 -4.159557223320007324e-01 4.538636505603790283e-01 1.258934289216995239e-01 -2.213011831045150757e-01 1.180264502763748169e-01 2.915053963661193848e-01 1.934569329023361206e-01 -8.923806995153427124e-02
2.486498951911926270e-01 1.541479676961898804e-01 -1.920528709888458252e-01 4.215267896652221680e-01 1.513432115316390991e-01 7.462491095066070557e-02 -1.514414846897125244e-01 5.559323728084564209e-02 1.872116141021251678e-02 -2.182106971740722656e-01 2.712522745132446289e-01 -8.531181514263153076e-02 -1.547115147113800049e-01 -4.956015571951866150e-02 2.186479791998863220e-02 1.124675422906875610e-01 1.406895816326141357e-01 8.209415525197982788e-02 -4.459900781512260437e-02 2.628070767968893051e-03 -2.710731625556945801e-01 -1.302541196346282959e-01 9.154423326253890991e-02 -2.670894861221313477e-01 -1.827892661094665527e-01 1.430531293153762817e-01 3.390592932701110840e-01 1.315084546804428101e-01 2.197265923023223877e-01 -1.432204060256481171e-02 -4.756421968340873718e-02 -2.035449445247650146e-01
-2.051224261522293091e-01 5.252920091152191162e-02 -1.564936786890029907e-01 1.168018132448196411e-01 -1.434759646654129028e-01 4.617814440280199051e-03 -1.012779250741004944e-01 3.363122344017028809e-01 -2.573928534984588623e-01 4.330507293343544006e-02 1.281988322734832764e-01 -2.265484631061553955e-01 -1.075485870242118835e-01 -1.008879244327545166e-01 -1.130479052662849426e-01 3.612203150987625122e-02 -2.846497856080532074e-02 -3.590135648846626282e-02 1.097570583224296570e-01 -1.183457300066947937e-01 -3.451943099498748779e-01 -3.367541730403900146e-02 -1.117662433534860611e-02 -3.217863142490386963e-01 -4.213809669017791748e-01 1.235859021544456482e-01 2.304245531558990479e-01 1.563831120729446411e-01 -1.484490931034088135e-01 1.363336481153964996e-02 -1.291568428277969360e-01 1.998516172170639038e-01
-2.055220752954483032e-01 1.456908732652664185e-01 -1.657402217388153076e-01 -1.333359330892562866e-01 -9.006615728139877319e-02 7.992627471685409546e-02 -2.592507898807525635e-01 3.076425492763519287e-01 7.676011323928833008e-02 -1.569143533706665039e-01 1.591596007347106934e-01 -3.769952803850173950e-03 2.368223108351230621e-02 -1.011310443282127380e-01 1.582780294120311737e-02 -2.258183620870113373e-02 -8.298820257186889648e-02 1.660829037427902222e-01 1.480854749679565430e-01 -2.363538136705756187e-03 -3.246468901634216309e-01 1.480251848697662354e-01 -4.497933015227317810e-02 -2.387556582689285278e-01 -3.924275934696197510e-01 1.844734251499176025e-01 -1.463126577436923981e-02 -1.113330759108066559e-02 -2.354359179735183716e-01 3.586751520633697510e-01 1.440864056348800659e-01 1.075913980603218079e-01
9.307780861854553223e-02 1.340225189924240112e-01 -5.137130618095397949e-02 -1.246393620967864990e-01 -2.278857231140136719e-01 1.233978569507598877e-01 -1.776465028524398804e-01 1.220170482993125916e-01 -2.433532476425170898e-01 -3.199539780616760254e-01 2.920300364494323730e-01 -2.171430289745330811e-01 -3.483788669109344482e-02 9.544237516820430756e-03 -1.569204479455947876e-01 1.929280161857604980e-01 -3.074223175644874573e-03 -4.397646337747573853e-02 6.318651139736175537e-02 -2.206017971038818359e-01 7.932744175195693970e-02 -9.281222522258758545e-02 -8.969064801931381226e-02 -2.715654373168945312e-01 -4.916370213031768799e-01 1.236690357327461243e-01 -2.395424991846084595e-02 -6.723242253065109253e-02 -3.688126057386398315e-02 2.483489513397216797e-01 -1.223377231508493423e-02 8.853698521852493286e-02
1.728196255862712860e-02 1.514777094125747681e-01 -9.662207961082458496e-02 8.027238398790359497e-02 -1.180730685591697693e-01 2.209041714668273926e-01 -2.260573208332061768e-01 1.432871967554092407e-01 1.243603136390447617e-02 3.239091020077466965e-03 -3.142865300178527832e-01 1.309313774108886719e-01 3.536704182624816895e-02 -1.611849665641784668e-01 -1.421703100204467773e-01 -3.095733933150768280e-02 1.011131703853607178e-01 -1.487505584955215454e-01 6.034287437796592712e-02 1.631591469049453735e-02 -2.437663823366165161e-01 7.155438512563705444e-02 3.543952107429504395e-01 -3.662095665931701660e-01 -2.235137820243835449e-01 2.160912193357944489e-02 2.183096110820770264e-02 -1.810141056776046753e-01 1.436819285154342651e-01 3.452827036380767822e-01 2.217063158750534058e-01 -1.700736582279205322e-01
-3.173591196537017822e-01 3.691481649875640869e-01 -6.785946432501077652e-03 1.284468639642000198e-02 1.741284504532814026e-02 1.438288986682891846e-01 -1.291622817516326904e-01 -6.637459248304367065e-02 1.185755357146263123e-01 -3.509108424186706543e-01 1.809343397617340088e-01 -1.849227249622344971e-01 1.302637159824371338e-01 -1.400494426488876343e-01 -2.449172288179397583e-01 -4.100714251399040222e-02 3.299402892589569092e-01 8.100686967372894287e-02 5.911339446902275085e-02 2.169293910264968872e-01 -2.659398317337036133e-01 3.584343567490577698e-02 -1.952928304672241211e-01 -1.645690053701400757e-01 -1.477293074131011963e-01 -2.126769907772541046e-02 2.991198562085628510e-02 1.542383730411529541e-01 1.074904799461364746e-01 2.107777744531631470e-01 -8.126638084650039673e-02 7.476558536291122437e-02
-1.454332470893859863e-01 -6.651587039232254028e-02 -2.016263902187347412e-01 2.424032837152481079e-01 -8.332516998052597046e-02 1.664589531719684601e-02 -2.575402520596981049e-02 1.367373913526535034e-01 2.388400882482528687e-01 -1.440005004405975342e-01 3.394683077931404114e-02 -1.626241952180862427e-01 3.638622909784317017e-02 -2.942762076854705811e-01 -6.357739865779876709e-02 1.300777494907379150e-01 2.317425161600112915e-01 1.576464623212814331e-02 1.974262893199920654e-01 2.451807633042335510e-02 9.408332407474517822e-02 3.709927201271057129e-02 1.587520092725753784e-01 -2.066654115915298462e-01 -8.309701085090637207e-02 -9.913862496614456177e-02 4.664189741015434265e-02 -1.458477675914764404e-01 -6.574860215187072754e-02 1.113575249910354614e-01 6.181966662406921387e-01 1.530480235815048218e-01
6.222469732165336609e-02 3.640948981046676636e-02 -1.297273486852645874e-01 -2.651871740818023682e-02 -5.399970710277557373e-02 1.039185225963592529e-01 -3.467240094323642552e-05 -1.764148920774459839e-01 1.304370760917663574e-01 -4.931998252868652344e-01 6.906402111053466797e-02 -4.571364074945449829e-02 1.941411197185516357e-01 -2.660235762596130371e-01 3.919473886489868164e-01 -1.017960309982299805e-01 3.356852233409881592e-01 -1.201151981949806213e-01 -7.921420782804489136e-02 2.205916196107864380e-01 -2.525607347488403320e-01 1.925441473722457886e-01 1.812153607606887817e-01 -1.584238260984420776e-01 -1.227168962359428406e-01 4.295381717383861542e-03 -9.824887663125991821e-02 -1.080351844429969788e-01 7.300406694412231445e-02 7.574009895324707031e-02 6.391450017690658569e-02 2.168809436261653900e-02
2.675452455878257751e-02 -2.776073850691318512e-02 -1.885361373424530029e-01 1.392149776220321655e-01 7.895343750715255737e-02 3.579793870449066162e-01 -8.486532419919967651e-02 1.548344939947128296e-01 -1.305288523435592651e-01 -1.277496069669723511e-01 -3.547167778015136719e-02 -2.192317508161067963e-03 1.789482384920120239e-01 -7.316396385431289673e-02 -2.034933418035507202e-01 -3.288517594337463379e-01 2.525403797626495361e-01 -1.064182594418525696e-01 1.373531967401504517e-01 -7.714021205902099609e-02 -2.524607479572296143e-01 -1.907094419002532959e-01 9.570926427841186523e-03 -2.846394479274749756e-01 -1.966145336627960205e-01 -1.131548434495925903e-01 3.993842899799346924e-01 1.191715598106384277e-01 2.429243549704551697e-02 1.774827688932418823e-01 -6.533533334732055664e-02 1.175300329923629761e-01
-8.484534174203872681e-02 1.790190339088439941e-01 2.217323780059814453e-01 -2.005032151937484741e-01 -1.664359867572784424e-01 2.430433034896850586e-01 -2.958547472953796387e-01 5.467423424124717712e-02 -9.689828008413314819e-02 -3.435726463794708252e-01 9.322528541088104248e-02 -2.957190386950969696e-02 -3.185782209038734436e-02 -3.030433058738708496e-01 -1.006039828062057495e-01 1.725232154130935669e-01 3.479181602597236633e-02 -3.740474581718444824e-02 -4.356008395552635193e-02 -1.583027839660644531e-01 -1.840170025825500488e-01 2.542423009872436523e-01 -3.709063306450843811e-02 -4.203622937202453613e-01 -1.260921657085418701e-01 -1.687022447586059570e-01 -1.739962212741374969e-02 3.747865930199623108e-02 2.033829689025878906e-01 1.126721277832984924e-01 6.541497260332107544e-02 1.175147742033004761e-01
8.743935078382492065e-02 2.340221852064132690e-01 1.429226808249950409e-02 2.905104160308837891e-01 -1.156353428959846497e-01 2.311858832836151123e-01 -1.680793464183807373e-01 1.896620839834213257e-01 -7.953979820013046265e-02 -7.125368714332580566e-02 1.211023926734924316e-01 5.629412457346916199e-02 -2.006201446056365967e-01 -1.330844610929489136e-01 1.744782328605651855e-01 1.302735954523086548e-01 2.107720822095870972e-01 -1.354797091335058212e-02 9.047657251358032227e-03 -1.914277821779251099e-01 -3.076716661453247070e-01 2.502506971359252930e-01 -1.897546499967575073e-01 -3.774029016494750977e-01 -1.299743205308914185e-01 -7.333706319332122803e-02 9.737908095121383667e-02 1.870826184749603271e-01 2.560687065124511719e-01 -6.925644725561141968e-02 1.671210080385208130e-01 -7.225738465785980225e-02
8.250191807746887207e-02 1.770679056644439697e-01 -3.064793050289154053e-01 2.554602324962615967e-01 1.085898466408252716e-02 4.109720885753631592e-02 -2.177852988243103027e-01 1.185680627822875977e-01 2.568459510803222656e-01 -6.399093568325042725e-02 4.536753520369529724e-02 1.035580560564994812e-01 4.841389134526252747e-02 -1.761062145233154297e-01 -2.065288126468658447e-01 2.795145101845264435e-02 2.229907363653182983e-01 -1.476197540760040283e-01 1.003515198826789856e-01 -2.718197405338287354e-01 -3.543272316455841064e-01 1.168263144791126251e-03 -1.610165238380432129e-01 -6.373985856771469116e-02 -2.398167699575424194e-01 4.969974234700202942e-02 2.755829133093357086e-02 -1.320622563362121582e-01 -4.955213144421577454e-02 1.801495999097824097e-01 3.596042990684509277e-01 -1.621648073196411133e-01
-2.840040437877178192e-02 3.340122401714324951e-01 -8.279307186603546143e-02 -1.324124932289123535e-01 -2.522065937519073486e-01 1.876597255468368530e-01 2.983416058123111725e-02 3.225625157356262207e-01 9.557056427001953125e-02 -2.155737876892089844e-01 8.384774625301361084e-02 -1.537280231714248657e-01 -1.711380332708358765e-01 -3.213734030723571777e-01 -2.076965570449829102e-01 9.908258914947509766e-02 2.873308062553405762e-01 6.373087316751480103e-02 5.295848101377487183e-02 1.289567202329635620e-01 -7.503756880760192871e-02 8.309605717658996582e-02 -1.731969118118286133e-01 -6.295914947986602783e-02 -2.985979616641998291e-01 -2.894255220890045166e-01 -9.835336357355117798e-03 -1.638244539499282837e-01 -1.255585812032222748e-02 5.719151347875595093e-02 -7.147567719221115112e-02 1.635104268789291382e-01
1.877223849296569824e-01 -9.267457574605941772e-02 1.662765815854072571e-02 -6.317596882581710815e-02 2.333997003734111786e-02 2.367880642414093018e-01 1.656688004732131958e-01 2.947424948215484619e-01 -7.849283516407012939e-02 -2.930032312870025635e-01 9.332765638828277588e-02 -5.501087754964828491e-02 -1.181051507592201233e-01 -2.132981829345226288e-02 -1.093410849571228027e-01 -1.368805617094039917e-01 3.400518000125885010e-01 6.680732220411300659e-02 6.072077155113220215e-02 -6.430248916149139404e-02 -5.328368544578552246e-01 1.013331934809684753e-01 2.110497951507568359e-01 -8.612805604934692383e-02 -2.358077317476272583e-01 1.039797365665435791e-01 1.258716434240341187e-01 -1.515372097492218018e-01 1.748690158128738403e-01 -8.737403899431228638e-02 -4.741196706891059875e-02 1.112572774291038513e-01
-3.409548699855804443e-01 -5.178019031882286072e-02 -8.845664560794830322e-02 -2.174644470214843750e-01 -2.873759269714355469e-01 -6.062264740467071533e-02 6.785801798105239868e-02 9.333445876836776733e-02 -4.506993864197283983e-04 -2.355708330869674683e-01 1.161993369460105896e-01 -1.640083938837051392e-01 -9.293550252914428711e-02 -3.269237875938415527e-01 -8.604890108108520508e-02 -1.522788256406784058e-01 -4.799598827958106995e-02 -2.832465767860412598e-01 1.204636469483375549e-01 -2.004452049732208252e-01 -3.913467228412628174e-01 -4.538047313690185547e-02 -4.513012617826461792e-02 -1.837679147720336914e-01 -2.313790172338485718e-01 -1.375399343669414520e-02 1.796494722366333008e-01 4.467491433024406433e-02 -3.698128461837768555e-02 3.897434473037719727e-02 5.373869463801383972e-02 2.497244626283645630e-01
-1.059435456991195679e-01 -7.250889390707015991e-02 5.178081616759300232e-02 7.339760661125183105e-02 6.567852199077606201e-02 2.533735036849975586e-01 -2.931385934352874756e-01 -1.793200075626373291e-01 1.656067371368408203e-01 -3.385835886001586914e-01 5.254787951707839966e-02 4.661386460065841675e-02 1.356218904256820679e-01 -1.157591938972473145e-01 -3.793275952339172363e-01 6.373967975378036499e-02 1.356595009565353394e-01 -6.039463356137275696e-02 4.791204817593097687e-03 -1.327917426824569702e-01 -1.190347000956535339e-01 3.346816003322601318e-01 1.419613510370254517e-02 -2.331355772912502289e-02 -2.367085367441177368e-01 -1.001468822360038757e-01 6.076129525899887085e-02 -6.076166778802871704e-02 3.441438451409339905e-02 4.510678052902221680e-01 1.216382309794425964e-01 5.086768418550491333e-02
2.895476855337619781e-02 2.232038974761962891e-01 -1.082722768187522888e-01 1.418977230787277222e-02 6.751763075590133667e-02 7.747554779052734375e-02 -2.847670614719390869e-01 2.272907346487045288e-01 8.809699863195419312e-02 -2.245992124080657959e-01 1.673858910799026489e-01 -6.590931862592697144e-02 1.551178991794586182e-01 -1.880032718181610107e-01 1.934468299150466919e-01 -2.538287639617919922e-01 3.899543583393096924e-01 -1.489251735620200634e-03 2.168582975864410400e-01 4.209970310330390930e-02 2.175705134868621826e-02 1.947956904768943787e-02 1.720094978809356689e-01 -1.540781110525131226e-01 -3.130346834659576416e-01 -2.182892709970474243e-02 1.062072142958641052e-01 -1.449990421533584595e-01 3.691086173057556152e-01 2.995510399341583252e-02 -3.137626871466636658e-02 1.354105472564697266e-01
-2.079524248838424683e-01 2.178894132375717163e-01 8.176568895578384399e-02 -2.221211045980453491e-01 1.326901465654373169e-02 -5.745583027601242065e-02 -3.103088214993476868e-02 2.871215045452117920e-01 -6.815247237682342529e-02 2.007092833518981934e-01 1.034245267510414124e-01 7.841754704713821411e-02 1.001490056514739990e-01 -2.639512419700622559e-01 -7.688810676336288452e-02 2.937415614724159241e-02 8.754322305321693420e-03 -2.495987713336944580e-02 1.188934668898582458e-01 1.247602403163909912e-01 -2.688636779785156250e-01 3.164722323417663574e-01 2.090543657541275024e-01 -3.818882405757904053e-01 -3.733251392841339111e-01 1.720865368843078613e-01 1.364689469337463379e-01 -2.003843896090984344e-02 6.306772679090499878e-02 8.417265862226486206e-02 1.580150425434112549e-01 4.124096408486366272e-02
3.204272985458374023e-01 3.015357553958892822e-01 -9.889747202396392822e-02 1.749589592218399048e-01 5.259753391146659851e-02 -8.315802365541458130e-02 -1.725309640169143677e-01 7.791071385145187378e-02 5.406765639781951904e-02 -1.732009202241897583e-01 6.247898563742637634e-02 -2.098015099763870239e-01 9.400327107869088650e-04 -1.503277868032455444e-01 -2.915626205503940582e-02 -5.350209400057792664e-02 5.165480077266693115e-02 -1.963939219713211060e-01 3.489743173122406006e-01 2.205862551927566528e-01 -2.327227145433425903e-01 -7.264901697635650635e-02 -3.963267058134078979e-02 -3.574505150318145752e-01 -2.329835891723632812e-01 -2.525153756141662598e-01 -1.250041741877794266e-02 1.031758710741996765e-01 -8.779854327440261841e-02 1.714228540658950806e-01 1.975885778665542603e-01 -8.886139839887619019e-02
1.417647302150726318e-01 1.067437380552291870e-01 1.560001522302627563e-01 -1.458165496587753296e-01 1.632898747920989990e-01 1.250571161508560181e-01 -3.422061447054147720e-03 7.722764462232589722e-02 -4.949904605746269226e-02 -1.723722517490386963e-01 -1.174620538949966431e-01 -1.586455106735229492e-01 -5.311466008424758911e-02 -7.610991597175598145e-02 1.626187860965728760e-01 2.768912315368652344e-01 2.698286473751068115e-01 2.266022413969039917e-01 6.698113679885864258e-02 1.078515946865081787e-01 -2.578379809856414795e-01 -2.059101611375808716e-01 -1.690595224499702454e-02 -3.712479472160339355e-01 -4.313881993293762207e-01 -7.844004780054092407e-02 1.849311292171478271e-01 -1.840920001268386841e-01 1.874034106731414795e-01 -2.443173341453075409e-02 9.058296680450439453e-02 -1.583866961300373077e-02
-2.537507563829421997e-02 1.892681568861007690e-01 -2.814144082367420197e-02 1.284890808165073395e-02 -1.017859950661659241e-01 -1.237507071346044540e-02 9.384597092866897583e-02 2.371729016304016113e-01 1.393343359231948853e-01 -4.403894841670989990e-01 6.495983898639678955e-02 -8.956964313983917236e-02 1.100883074104785919e-02 -9.202704578638076782e-02 7.354515790939331055e-02 9.425860643386840820e-02 3.824570775032043457e-01 -2.938840985298156738e-01 -1.290587186813354492e-01 3.790607675909996033e-02 -1.977217644453048706e-01 2.389933317899703979e-01 1.544816642999649048e-01 -2.061648070812225342e-01 -5.807441100478172302e-02 -2.005936205387115479e-01 -8.971227705478668213e-02 -1.349243223667144775e-01 -5.369813740253448486e-02 3.003593087196350098e-01 -1.968389898538589478e-01 -1.532941460609436035e-01
-1.157983206212520599e-02 1.233686804771423340e-01 -4.323919862508773804e-02 -1.128707081079483032e-01 1.747033745050430298e-02 7.571664452552795410e-02 1.235763728618621826e-01 -1.432128101587295532e-01 -1.332600414752960205e-02 -2.940951585769653320e-01 2.540148198604583740e-01 1.100029274821281433e-01 5.085558816790580750e-02 6.789976358413696289e-02 -1.359165161848068237e-01 3.122778050601482391e-02 4.046101123094558716e-02 -1.984276920557022095e-01 2.197082936763763428e-01 1.185008808970451355e-01 -4.196879565715789795e-01 -2.598283812403678894e-02 8.469308912754058838e-02 -1.467672288417816162e-01 -4.330321252346038818e-01 2.728316783905029297e-01 2.528908848762512207e-01 -2.552623450756072998e-01 -6.384076178073883057e-02 1.588145196437835693e-01 -6.746200472116470337e-02 6.716909259557723999e-02
-4.874715581536293030e-02 4.394718445837497711e-03 2.420790866017341614e-02 1.049757450819015503e-01 -1.097446307539939880e-01 2.355148494243621826e-01 1.834710836410522461e-01 4.191292822360992432e-02 -2.687726402655243874e-03 -2.418961226940155029e-01 2.706745266914367676e-01 -8.703587949275970459e-02 2.517710812389850616e-02 -7.170087099075317383e-02 7.419964671134948730e-02 -1.116355583071708679e-01 1.840022802352905273e-01 -4.001811146736145020e-01 2.622452974319458008e-01 1.484538167715072632e-01 -3.670899868011474609e-01 -3.046086616814136505e-02 7.031457871198654175e-02 -1.723511666059494019e-01 -2.579911351203918457e-01 1.986807733774185181e-01 1.794845312833786011e-01 -1.386759132146835327e-01 -3.375164791941642761e-02 2.702599763870239258e-01 -1.392810642719268799e-01 -1.173122525215148926e-01
-3.429667055606842041e-01 -3.157655522227287292e-02 4.082518815994262695e-02 -9.407928586006164551e-02 -2.315191924571990967e-02 -1.851075142621994019e-01 -8.216063678264617920e-02 1.799517869949340820e-01 2.717649042606353760e-01 -1.997402906417846680e-01 1.924448907375335693e-01 5.244968459010124207e-02 -1.662931442260742188e-01 -2.212485224008560181e-01 -3.889603614807128906e-01 2.441538423299789429e-01 2.629652917385101318e-01 -1.505230367183685303e-01 -8.569040894508361816e-02 1.929969936609268188e-01 -1.062949150800704956e-01 9.882217645645141602e-02 1.183687001466751099e-01 -1.062883436679840088e-01 -1.041940003633499146e-01 4.587327316403388977e-02 -6.893658079206943512e-03 -1.996685415506362915e-01 2.919298410415649414e-01 -2.064950950443744659e-02 1.013952642679214478e-01 1.558971107006072998e-01
7.548111677169799805e-02 1.818766891956329346e-01 5.661655589938163757e-02 2.632253244519233704e-02 1.327935839071869850e-03 1.929420828819274902e-01 -1.151880174875259399e-01 -1.155287772417068481e-01 -2.712914645671844482e-01 -2.364327311515808105e-01 1.613773256540298462e-01 4.758805409073829651e-02 -1.909273266792297363e-01 -8.258826285600662231e-02 -5.235312879085540771e-02 1.164984628558158875e-01 4.012456163763999939e-02 -7.637202739715576172e-02 3.579928353428840637e-02 -3.393089473247528076e-01 -4.815455973148345947e-01 1.619847118854522705e-01 9.773798286914825439e-02 -1.525769233703613281e-01 -2.777004539966583252e-01 -1.151259094476699829e-01 2.141530998051166534e-02 -4.179146885871887207e-02 2.466229051351547241e-01 1.621475666761398315e-01 2.698983848094940186e-01 9.348267316818237305e-02
1.069735661149024963e-01 5.826376378536224365e-02 -2.027536928653717041e-01 2.105361819267272949e-01 3.302424773573875427e-02 -1.615820266306400299e-02 5.755436047911643982e-02 5.869942530989646912e-02 2.372698783874511719e-01 -2.139856852591037750e-02 2.123051881790161133e-01 -1.407193392515182495e-01 -1.824784427881240845e-01 -8.572208136320114136e-02 1.417110208421945572e-02 2.880429625511169434e-01 3.538006544113159180e-01 -1.849019378423690796e-01 -2.487017363309860229e-01 1.916361302137374878e-01 -7.154432684183120728e-02 -1.376509666442871094e-01 2.647244036197662354e-01 -2.005598396062850952e-01 -2.353384792804718018e-01 -3.206724524497985840e-01 8.752333372831344604e-02 -1.301711052656173706e-01 -2.667016116902232170e-03 1.861897408962249756e-01 1.865645498037338257e-01 3.951113671064376831e-02
-3.122592270374298096e-01 -1.270809769630432129e-01 -1.527446974068880081e-02 1.311131566762924194e-01 -5.998869985342025757e-02 -9.406370669603347778e-02 3.130943700671195984e-02 1.127401068806648254e-01 9.663786739110946655e-02 -6.239609420299530029e-02 2.277744114398956299e-01 -2.283490151166915894e-01 4.106397554278373718e-02 -2.527571320533752441e-01 -1.065504401922225952e-01 3.248834908008575439e-01 2.503390312194824219e-01 -1.435023397207260132e-01 -1.619132310152053833e-01 -3.075158298015594482e-01 -2.152790874242782593e-01 -3.310119733214378357e-02 9.673193842172622681e-02 -2.997477650642395020e-01 -1.737372428178787231e-01 9.530367702245712280e-02 -4.473957046866416931e-02 -3.301418423652648926e-01 1.471044421195983887e-01 7.858897745609283447e-02 -3.388214483857154846e-02 1.146054118871688843e-01
-3.741150498390197754e-01 3.837312012910842896e-02 -4.531219601631164551e-02 -1.441215276718139648e-01 -2.024515271186828613e-01 6.930434703826904297e-02 -1.860154420137405396e-01 -6.735870242118835449e-02 8.809332549571990967e-02 -1.646855771541595459e-01 1.927129179239273071e-01 1.077443063259124756e-01 2.043095976114273071e-01 -2.660235166549682617e-01 -1.428394485265016556e-02 3.993905782699584961e-01 2.846366167068481445e-01 -3.860690072178840637e-02 -1.155828908085823059e-01 1.358901113271713257e-01 -2.762610018253326416e-01 1.582040339708328247e-01 9.465279430150985718e-02 -9.524530917406082153e-02 -2.431384772062301636e-01 -1.366439834237098694e-02 8.818793296813964844e-02 1.199871450662612915e-01 1.720301657915115356e-01 1.101846173405647278e-01 -1.656042188405990601e-01 1.029827147722244263e-01
4.645839333534240723e-02 2.632021605968475342e-01 -4.734681546688079834e-02 -3.946613147854804993e-02 3.483393415808677673e-02 -1.008562464267015457e-02 1.655540615320205688e-02 9.364303946495056152e-02 1.191533636301755905e-02 -3.196087479591369629e-01 -1.810524761676788330e-01 -1.734623163938522339e-01 -2.767375111579895020e-01 -1.868934631347656250e-01 4.699438344687223434e-03 2.616341598331928253e-02 5.230709314346313477e-01 -6.156074628233909607e-02 -1.071060355752706528e-02 3.324275091290473938e-02 -1.413515359163284302e-01 3.413338959217071533e-01 6.000328809022903442e-02 -1.880718581378459930e-02 -1.055781543254852295e-01 4.375920444726943970e-02 1.463038176298141479e-01 -1.519200801849365234e-01 -1.529623270034790039e-01 1.666599959135055542e-01 -1.180371716618537903e-01 3.087404370307922363e-01
-1.405132412910461426e-01 -2.213080078363418579e-01 1.308785974979400635e-01 2.472759336233139038e-01 -1.950620263814926147e-01 2.824334800243377686e-01 2.488093264400959015e-02 3.219451308250427246e-01 1.081317104399204254e-02 -3.033021688461303711e-01 1.521783471107482910e-01 -1.601002961397171021e-01 -1.053684502840042114e-01 -4.905553534626960754e-02 -1.282938122749328613e-01 8.398617804050445557e-02 1.460778415203094482e-01 2.044316530227661133e-01 -1.063529700040817261e-01 1.782290190458297729e-01 -1.814019680023193359e-01 -3.509034961462020874e-02 -1.110451761633157730e-02 -2.064336687326431274e-01 -1.452252715826034546e-01 2.482283487915992737e-02 7.909309118986129761e-02 -6.988628208637237549e-02 3.026142716407775879e-01 -1.501426547765731812e-01 3.501140177249908447e-01 1.921181939542293549e-02
-2.750567346811294556e-02 7.132840901613235474e-02 7.224377989768981934e-02 9.915568679571151733e-02 4.908183589577674866e-02 2.745027840137481689e-01 4.462852329015731812e-02 2.049794187769293785e-03 -3.087034523487091064e-01 -2.155809402465820312e-01 1.064601019024848938e-01 -2.445878982543945312e-01 -2.183618396520614624e-02 -2.371540814638137817e-01 -2.300862371921539307e-01 -8.869711309671401978e-02 2.686907947063446045e-01 1.358205080032348633e-01 1.085049659013748169e-01 -1.326167732477188110e-01 -3.329751789569854736e-01 -3.183709084987640381e-02 -3.376701474189758301e-02 -4.233260825276374817e-02 -3.800782859325408936e-01 5.994871258735656738e-02 2.086391896009445190e-01 -2.231625616550445557e-01 9.388821572065353394e-02 1.645160913467407227e-01 -2.367764413356781006e-01 -2.725299075245857239e-02
1.943096369504928589e-01 -1.319606006145477295e-01 2.477539516985416412e-02 8.780891448259353638e-02 2.059953361749649048e-01 -9.579050540924072266e-02 1.384992897510528564e-01 1.507873833179473877e-01 1.887975037097930908e-01 -1.055168136954307556e-01 1.385307312011718750e-01 -1.188847646117210388e-01 -6.202519871294498444e-04 -3.144864439964294434e-01 -7.521513849496841431e-02 -1.603722721338272095e-01 1.187252253293991089e-01 -1.089276000857353210e-01 -4.883645847439765930e-02 8.991981297731399536e-02 -1.209535151720046997e-01 1.869424246251583099e-02 -2.048645168542861938e-02 -3.457427620887756348e-01 -1.540900021791458130e-01 3.137992024421691895e-01 3.521462678909301758e-01 -9.004737436771392822e-02 2.026884444057941437e-02 4.060734510421752930e-01 1.993444412946701050e-01 4.305157065391540527e-02
-1.699540615081787109e-01 -1.729089468717575073e-01 2.437766082584857941e-02 1.425502151250839233e-01 8.986897021532058716e-02 -2.172862142324447632e-01 5.128573998808860779e-02 5.228727310895919800e-02 2.239098697900772095e-01 -2.370816320180892944e-01 -4.754550009965896606e-02 -1.907875835895538330e-01 -2.335034608840942383e-01 -2.131012529134750366e-01 -8.078143000602722168e-02 4.497529566287994385e-02 3.111622929573059082e-01 -5.309194326400756836e-02 -7.770761102437973022e-02 -1.494158506393432617e-01 -4.137706384062767029e-02 1.832233965396881104e-01 3.962255120277404785e-01 4.389408230781555176e-02 -1.685111671686172485e-01 -6.326986104249954224e-02 1.858491301536560059e-01 -1.758256554603576660e-02 2.890898659825325012e-02 4.271513223648071289e-01 1.311299651861190796e-01 1.273403018712997437e-01
-2.372642420232295990e-02 2.180622518062591553e-01 -2.377954423427581787e-01 1.560157747007906437e-03 1.011031791567802429e-01 2.338424026966094971e-01 -2.094879746437072754e-01 4.607722535729408264e-02 6.816728413105010986e-02 -8.191605657339096069e-02 1.611189246177673340e-01 8.451315015554428101e-02 2.441783249378204346e-01 -7.189046591520309448e-02 -1.519822776317596436e-01 -1.999871581792831421e-01 -1.519719976931810379e-02 8.008051663637161255e-02 4.288654401898384094e-02 8.232662826776504517e-02 -1.190230473875999451e-01 -5.524584278464317322e-02 3.729073405265808105e-01 -2.541077435016632080e-01 -3.903037607669830322e-01 1.948439166881144047e-03 -1.377456448972225189e-02 -1.374339163303375244e-01 2.589593231678009033e-01 3.488857150077819824e-01 5.917031690478324890e-02 1.107689142227172852e-01
2.769936621189117432e-02 4.937971755862236023e-02 -7.761967182159423828e-02 1.573891490697860718e-01 -1.393350511789321899e-01 -7.046245038509368896e-02 1.641140729188919067e-01 -2.205883152782917023e-02 1.158712953329086304e-01 -1.971861124038696289e-01 -3.831743076443672180e-02 -4.923509433865547180e-02 1.697630062699317932e-02 -1.615118533372879028e-01 -1.257791966199874878e-01 9.467785805463790894e-02 2.986308634281158447e-01 -6.666677445173263550e-02 2.454772442579269409e-01 -1.645146310329437256e-01 -1.132483631372451782e-01 -1.634927392005920410e-01 3.479638695716857910e-01 -2.834723591804504395e-01 -1.835917383432388306e-01 -2.560927271842956543e-01 3.767555356025695801e-01 1.107568964362144470e-01 1.703703030943870544e-02 1.742468774318695068e-01 2.164102643728256226e-01 2.321922034025192261e-01
-1.327755451202392578e-01 -1.570658236742019653e-01 6.894818693399429321e-02 -2.075697183609008789e-01 -2.594682872295379639e-01 -1.678927093744277954e-01 1.476642191410064697e-01 2.089917063713073730e-01 -2.485394477844238281e-02 -1.683762371540069580e-01 1.634729057550430298e-01 -5.765641480684280396e-02 -1.395499408245086670e-01 -2.499424219131469727e-01 -1.666606664657592773e-01 -1.180053055286407471e-01 -6.339204311370849609e-02 -2.535985410213470459e-01 -3.534993156790733337e-02 -2.192903161048889160e-01 -3.044598996639251709e-01 1.188350021839141846e-01 1.074952334165573120e-01 -4.547316730022430420e-01 -1.975067108869552612e-01 1.132143847644329071e-02 2.037602365016937256e-01 -1.563528627157211304e-01 -1.046944782137870789e-01 2.840853296220302582e-02 6.119661405682563782e-02 5.261963233351707458e-02
-6.276010721921920776e-02 1.995733380317687988e-01 2.763577699661254883e-01 -3.189222887158393860e-02 2.399196149781346321e-03 -1.326089501380920410e-01 6.884092092514038086e-02 1.964126825332641602e-01 -1.267628967761993408e-01 -2.091425210237503052e-01 1.721591353416442871e-01 -2.419058680534362793e-01 1.026175841689109802e-01 4.247774183750152588e-02 -3.165098130702972412e-01 -2.330441959202289581e-03 3.049719929695129395e-01 -9.447672963142395020e-02 2.286156415939331055e-01 4.885902162641286850e-03 -2.108660340309143066e-01 -1.181387528777122498e-01 -4.472323134541511536e-02 -8.737702667713165283e-02 -3.457629978656768799e-01 1.172875612974166870e-01 3.478471040725708008e-01 -6.867870222777128220e-03 -5.065142642706632614e-03 2.035161554813385010e-01 -1.703769415616989136e-01 -1.017007529735565186e-01
-2.103951573371887207e-01 1.127996221184730530e-01 -1.761844456195831299e-01 4.134606719017028809e-01 -2.344920486211776733e-01 8.217433094978332520e-02 7.367485761642456055e-02 -6.986002624034881592e-02 1.132318452000617981e-01 -1.584476977586746216e-01 5.314109474420547485e-02 -1.098924502730369568e-02 2.062610536813735962e-02 -1.452913433313369751e-01 -1.128935590386390686e-01 9.174173325300216675e-02 3.304298520088195801e-01 1.307371258735656738e-02 2.599098682403564453e-01 -1.235754266381263733e-01 8.073584735393524170e-02 1.115648914128541946e-02 1.922849416732788086e-01 -2.721221148967742920e-01 -2.517339289188385010e-01 -1.868405640125274658e-01 7.352746278047561646e-02 2.916816249489784241e-02 -1.832905411720275879e-01 9.573870152235031128e-02 3.546094000339508057e-01 5.012422800064086914e-02
-6.246713176369667053e-02 -4.041225835680961609e-02 -8.297338336706161499e-02 1.853016614913940430e-01 -1.125398185104131699e-02 1.436484605073928833e-01 1.077961400151252747e-01 1.778251677751541138e-02 1.268137097358703613e-01 -3.856633007526397705e-01 2.935396134853363037e-01 -9.061734378337860107e-02 -2.244579195976257324e-01 -1.365095973014831543e-01 -6.858090311288833618e-02 -2.548259794712066650e-01 2.931438684463500977e-01 1.702784448862075806e-01 -1.925511471927165985e-02 -4.719631001353263855e-02 -9.378140419721603394e-02 -5.669901892542839050e-02 -3.074322342872619629e-01 6.996406614780426025e-02 -4.168036580085754395e-01 1.209605336189270020e-01 2.575388550758361816e-02 -1.848345845937728882e-01 -9.842213243246078491e-03 2.063690125942230225e-01 6.713344156742095947e-02 -1.528848409652709961e-01
1.059186309576034546e-01 2.129715681076049805e-01 -1.961761564016342163e-01 1.957034021615982056e-01 2.827318608760833740e-01 -2.773972600698471069e-02 -3.123272955417633057e-01 3.091342374682426453e-02 -1.126204431056976318e-01 -1.670579425990581512e-02 3.977439180016517639e-02 -1.785860210657119751e-01 -3.823253512382507324e-02 -2.832286357879638672e-01 -7.838753610849380493e-02 3.699459508061408997e-02 1.835084706544876099e-01 -2.492824196815490723e-02 3.103110790252685547e-01 -9.918268769979476929e-02 1.553775463253259659e-02 6.453585624694824219e-02 -5.382226407527923584e-02 -3.081722557544708252e-01 -2.286374270915985107e-01 1.024300418794155121e-02 2.187464088201522827e-01 1.052700430154800415e-01 -4.386083781719207764e-02 4.010350406169891357e-01 -2.493626996874809265e-02 -1.855026632547378540e-01
1.996604800224304199e-01 1.881017088890075684e-01 -1.660121679306030273e-01 2.890194058418273926e-01 1.132040768861770630e-01 5.667080730199813843e-02 -1.349695324897766113e-01 1.008486747741699219e-01 1.987311989068984985e-02 -1.548205465078353882e-01 -2.781627513468265533e-02 8.223739266395568848e-02 1.130420565605163574e-01 -4.364543855190277100e-01 -2.225978672504425049e-01 1.763144880533218384e-01 4.186012595891952515e-02 2.663289755582809448e-02 2.567882239818572998e-01 -6.267040222883224487e-02 -2.386454194784164429e-01 4.376754164695739746e-02 9.635942429304122925e-02 -2.160764932632446289e-01 -3.573381006717681885e-01 -5.924393609166145325e-02 -9.767937660217285156e-02 1.351819187402725220e-01 -1.069690734148025513e-01 -4.926673322916030884e-02 2.940683066844940186e-01 -8.310338109731674194e-02
-9.341425448656082153e-02 -4.744422063231468201e-02 -2.293998450040817261e-01 1.969778388738632202e-01 -2.144073508679866791e-02 -1.353519558906555176e-01 4.758227244019508362e-02 6.418929249048233032e-02 -1.998058706521987915e-01 -1.672994494438171387e-01 6.957599520683288574e-02 -6.532262265682220459e-02 -8.177483081817626953e-02 -1.257545202970504761e-01 1.675151437520980835e-01 4.320183768868446350e-02 1.783018708229064941e-01 -2.348740398883819580e-01 2.665467858314514160e-01 1.405448019504547119e-01 -5.077703595161437988e-01 2.229071557521820068e-01 1.072862669825553894e-01 -2.658325135707855225e-01 -4.521391540765762329e-02 1.779666244983673096e-01 -2.821364812552928925e-02 -5.633642151951789856e-02 1.674301177263259888e-01 3.133418858051300049e-01 8.001209795475006104e-02 -7.230924069881439209e-02
2.331916689872741699e-01 8.910761028528213501e-02 2.371589653193950653e-02 1.937958598136901855e-01 -3.919035941362380981e-02 -2.661226093769073486e-01 -1.580584049224853516e-01 -4.711225256323814392e-02 2.374830655753612518e-02 -1.722721457481384277e-01 -3.416114300489425659e-02 1.456736214458942413e-02 1.519550830125808716e-01 -2.683217823505401611e-01 1.010157689452171326e-01 -1.794240921735763550e-01 -8.686821162700653076e-02 -4.463195364223793149e-05 1.653241813182830811e-01 9.279491007328033447e-02 -1.611450761556625366e-01 1.476599574089050293e-01 -2.183562219142913818e-01 -3.388033211231231689e-01 -3.516352772712707520e-01 -1.344186663627624512e-01 2.294190078973770142e-01 -2.380538433790206909e-01 -3.199047222733497620e-02 1.707910746335983276e-01 3.049533665180206299e-01 5.443160235881805420e-02
3.007834553718566895e-01 -4.283492919057607651e-03 -2.115338481962680817e-02 8.345595002174377441e-02 -4.391537606716156006e-02 -5.313430447131395340e-03 7.227776944637298584e-02 9.892515838146209717e-02 -2.013286650180816650e-01 -5.730497837066650391e-01 1.530618965625762939e-01 9.624114632606506348e-02 2.186654508113861084e-01 1.056183055043220520e-01 -1.263842582702636719e-01 2.303075194358825684e-01 2.072048634290695190e-01 -9.897956252098083496e-02 2.144207805395126343e-01 -3.036352340131998062e-03 -5.748659744858741760e-02 7.525765895843505859e-02 -1.977869495749473572e-02 -2.796055972576141357e-01 -3.202992677688598633e-01 1.297815889120101929e-01 1.280903518199920654e-01 -9.979102760553359985e-02 -4.143274389207363129e-03 9.322071820497512817e-02 6.831362843513488770e-02 -1.005393713712692261e-01
-1.170375123620033264e-01 1.568190604448318481e-01 -2.873235940933227539e-01 3.878386914730072021e-01 -1.896164417266845703e-01 7.787086069583892822e-02 -8.433343842625617981e-03 -7.175647653639316559e-03 1.423710398375988007e-02 -6.972950883209705353e-03 -6.611049175262451172e-02 -2.734482884407043457e-01 2.574628591537475586e-02 -1.803741008043289185e-01 -6.771215237677097321e-03 2.402877509593963623e-01 2.361494004726409912e-01 -6.672731041908264160e-02 3.094993829727172852e-01 1.363395750522613525e-01 -1.879030466079711914e-02 -2.642170060425996780e-03 1.639864295721054077e-01 -1.712669283151626587e-01 -3.166268467903137207e-01 -2.250858694314956665e-01 2.890704385936260223e-02 2.288428395986557007e-01 -4.406386241316795349e-02 1.813100576400756836e-01 1.717868894338607788e-01 1.288012117147445679e-01
-3.044570386409759521e-01 -6.115851551294326782e-02 -3.165233507752418518e-02 1.421454548835754395e-01 -1.816286295652389526e-01 -8.332685381174087524e-02 4.991015791893005371e-02 -8.521393686532974243e-02 -3.336649015545845032e-02 -3.926577046513557434e-02 2.733260691165924072e-01 -2.078681997954845428e-02 -1.476009786128997803e-01 -2.380279153585433960e-01 -2.528173625469207764e-01 7.813933491706848145e-02 3.611784428358078003e-02 -2.005983889102935791e-01 1.647272557020187378e-01 -3.264975845813751221e-01 -2.778575122356414795e-01 -1.151508558541536331e-02 1.027143299579620361e-01 -4.618318974971771240e-01 -2.005894184112548828e-01 1.102335080504417419e-01 1.042499244213104248e-01 -1.758313328027725220e-01 -1.440330147743225098e-01 6.235489621758460999e-02 8.169314265251159668e-02 6.691537797451019287e-02
-1.761159002780914307e-01 -1.139101982116699219e-01 2.721102908253669739e-02 4.105150233954191208e-03 1.137088537216186523e-01 -1.667325347661972046e-01 -9.118390083312988281e-02 1.379548460245132446e-01 -2.205458730459213257e-01 -3.566633760929107666e-01 1.031218618154525757e-01 -1.422834396362304688e-01 -1.461878567934036255e-01 4.449643194675445557e-02 -3.295499980449676514e-01 9.098592400550842285e-02 -2.704598754644393921e-02 -1.585509330034255981e-01 7.155366241931915283e-02 1.548218876123428345e-01 -2.750287950038909912e-01 8.309733122587203979e-03 -1.013042852282524109e-01 -2.019163966178894043e-01 -3.442930579185485840e-01 2.416066229343414307e-01 3.124765753746032715e-01 7.146560528781265020e-05 1.499415338039398193e-01 -2.920448547229170799e-03 -1.415403336286544800e-01 2.035545259714126587e-01
-2.608821988105773926e-01 3.041146695613861084e-01 1.844935566186904907e-01 1.231646537780761719e-01 1.713160984218120575e-02 -3.049863688647747040e-02 -8.448683470487594604e-02 -1.449272385798394680e-03 -1.145756430923938751e-02 -3.333208858966827393e-01 -1.664041578769683838e-01 -1.714525073766708374e-01 7.728314492851495743e-03 3.788069123402237892e-03 -2.435792237520217896e-01 -1.756922751665115356e-01 3.526879251003265381e-01 -6.914544850587844849e-02 8.331944048404693604e-02 2.492186725139617920e-01 -9.566417336463928223e-02 8.526874333620071411e-02 -3.214702606201171875e-01 -2.990517914295196533e-01 -2.775590717792510986e-01 -2.466991730034351349e-02 1.889922283589839935e-02 1.527901459485292435e-02 1.653058081865310669e-01 9.912648051977157593e-02 -2.153295278549194336e-02 4.138950258493423462e-03
8.532959967851638794e-02 5.937390029430389404e-02 -1.329804509878158569e-01 -1.995944976806640625e-01 3.583872690796852112e-03 3.752315640449523926e-01 2.492410875856876373e-02 -2.824950404465198517e-02 -7.937105745077133179e-02 -1.036438047885894775e-01 4.734169691801071167e-02 -1.097687557339668274e-01 -8.371468633413314819e-02 -2.207534909248352051e-01 -1.049419268965721130e-01 1.145352423191070557e-01 5.069230198860168457e-01 3.061576783657073975e-01 -8.185751736164093018e-02 7.007935643196105957e-02 -2.407509088516235352e-01 -1.817541942000389099e-02 -8.888386934995651245e-02 -3.402460515499114990e-01 -2.684115469455718994e-01 -1.495387852191925049e-01 1.398514211177825928e-01 -5.010717734694480896e-02 5.727661773562431335e-02 -4.812080040574073792e-02 -8.893384598195552826e-03 -1.086830720305442810e-01
1.430650651454925537e-01 -1.226038411259651184e-01 -6.791516393423080444e-02 -3.655032441020011902e-02 3.225214183330535889e-01 2.375160604715347290e-01 -1.637395843863487244e-02 -1.214388459920883179e-01 2.726063728332519531e-01 -1.372524052858352661e-01 1.776174306869506836e-01 -8.086878806352615356e-02 -7.382371276617050171e-02 -4.311499893665313721e-01 -1.573143899440765381e-01 -5.627398937940597534e-02 1.139000803232192993e-01 -5.041951779276132584e-03 5.107288062572479248e-02 3.584900125861167908e-02 -3.262206912040710449e-01 2.847335636615753174e-01 -1.812789030373096466e-02 -7.354859262704849243e-02 -3.612749278545379639e-01 1.640726476907730103e-01 1.059590056538581848e-01 -1.358086150139570236e-02 -1.661181300878524780e-01 1.115622073411941528e-01 1.010389402508735657e-01 5.816536769270896912e-02
-1.384409964084625244e-01 9.594529867172241211e-02 -1.416016221046447754e-01 1.652017235755920410e-01 -7.391404360532760620e-02 2.740794606506824493e-02 2.906436920166015625e-01 -7.275841385126113892e-02 1.128156781196594238e-01 -3.951742053031921387e-01 2.519862353801727295e-01 -1.317430138587951660e-01 -2.644738256931304932e-01 -6.593017280101776123e-02 -1.781805455684661865e-01 2.445842511951923370e-02 7.253120839595794678e-02 -1.101703718304634094e-01 -2.145463526248931885e-01 2.276411056518554688e-01 -2.621925771236419678e-01 2.864895462989807129e-01 1.646837592124938965e-01 -1.644182056188583374e-01 1.972401887178421021e-02 -1.421120017766952515e-01 2.501572370529174805e-01 1.334964483976364136e-01 1.296942681074142456e-01 1.507422029972076416e-01 6.708135455846786499e-02 8.166003227233886719e-02
-6.686059385538101196e-02 1.536709219217300415e-01 2.313041239976882935e-01 6.472254637628793716e-03 4.038288071751594543e-02 8.943460136651992798e-02 4.623551387339830399e-03 -1.014877296984195709e-02 -6.674543023109436035e-02 -1.985030025243759155e-01 -1.005777344107627869e-01 -1.777379959821701050e-01 1.754140853881835938e-01 2.728432975709438324e-02 -2.503885328769683838e-01 2.156796604394912720e-01 3.243561983108520508e-01 2.452653646469116211e-01 -7.461244240403175354e-03 3.714049234986305237e-02 -3.354614377021789551e-01 1.492593716830015182e-02 -2.969271875917911530e-02 -1.614128053188323975e-01 -3.231646716594696045e-01 6.489223241806030273e-02 2.322335094213485718e-01 -9.170369803905487061e-02 3.604122400283813477e-01 9.043195098638534546e-02 1.793621331453323364e-01 -1.860158443450927734e-01
9.135991334915161133e-02 1.621795445680618286e-01 7.074475288391113281e-02 3.259989917278289795e-01 -1.284359842538833618e-01 2.278300523757934570e-01 -6.197979673743247986e-02 1.507192756980657578e-02 5.411579087376594543e-02 1.701140850782394409e-01 4.014631807804107666e-01 -2.032573670148849487e-01 -6.029135361313819885e-02 -8.341705799102783203e-02 -1.649996489286422729e-01 -1.463463157415390015e-01 2.282324284315109253e-01 -1.803642138838768005e-02 -2.694261372089385986e-01 -2.064210548996925354e-02 -2.737037241458892822e-01 -4.321378469467163086e-02 2.190338633954524994e-02 -1.600441336631774902e-01 -2.418868690729141235e-01 -9.824828058481216431e-02 1.569953262805938721e-01 -1.778042316436767578e-01 1.612754017114639282e-01 3.053295016288757324e-01 2.154748141765594482e-02 -1.248206272721290588e-01
-8.364056795835494995e-02 3.098021149635314941e-01 -2.126707434654235840e-01 -8.980527520179748535e-02 -2.985639572143554688e-01 9.247276186943054199e-02 -6.124296039342880249e-02 3.218227624893188477e-01 1.658313125371932983e-01 -1.761181801557540894e-01 -6.241919472813606262e-03 -3.009544014930725098e-01 -4.713454470038414001e-02 -1.653531640768051147e-01 -1.930229663848876953e-01 8.834303170442581177e-02 1.843688040971755981e-01 1.552067976444959641e-02 2.651434857398271561e-03 6.504216045141220093e-02 -4.501358792185783386e-02 2.537634670734405518e-01 -6.166189908981323242e-02 -1.097853574901819229e-02 -4.607606530189514160e-01 -2.597983479499816895e-01 4.142805188894271851e-02 -1.480865329504013062e-01 1.871867477893829346e-02 1.898050680756568909e-02 -3.104020655155181885e-02 -3.216159343719482422e-02
-4.651280120015144348e-02 1.161020100116729736e-01 -6.644539535045623779e-02 1.552796512842178345e-01 -1.458963155746459961e-01 -3.738005831837654114e-02 2.315914630889892578e-01 1.580743864178657532e-02 7.078479230403900146e-02 -2.836017906665802002e-01 2.232743054628372192e-01 2.529964148998260498e-01 2.000194415450096130e-02 -2.777810692787170410e-01 1.083735600113868713e-01 -1.565616577863693237e-02 2.787141203880310059e-01 2.614574320614337921e-02 1.053063850849866867e-02 3.441068530082702637e-01 -1.288680285215377808e-01 -2.808055877685546875e-01 -2.544491887092590332e-01 -1.971467584371566772e-01 -1.605794429779052734e-01 3.726391866803169250e-02 8.896065875887870789e-03 3.911350294947624207e-02 3.031764030456542969e-01 2.171841263771057129e-01 1.626553684473037720e-01 1.143162325024604797e-02
-3.684478998184204102e-02 -4.008049890398979187e-02 -3.117124438285827637e-01 3.075768947601318359e-01 2.474797330796718597e-02 1.945832773344591260e-04 -1.074401885271072388e-01 -9.254959970712661743e-02 -1.501749455928802490e-01 -8.377072960138320923e-02 -4.769386723637580872e-02 -1.017962619662284851e-01 -1.294849663972854614e-01 -1.884993314743041992e-01 1.160165891051292419e-01 -7.369757443666458130e-02 2.007536292076110840e-01 -1.874111145734786987e-01 1.132543832063674927e-01 1.886120438575744629e-01 -4.913194477558135986e-01 2.103660702705383301e-01 -8.299461752176284790e-02 -3.130040168762207031e-01 -1.088884994387626648e-01 2.083140313625335693e-01 -1.206887327134609222e-02 -1.411650329828262329e-01 3.503767773509025574e-02 2.665072083473205566e-01 8.939538896083831787e-02 3.529022261500358582e-02
6.430329382419586182e-02 -1.385047733783721924e-01 -4.956370592117309570e-02 -3.989820927381515503e-02 -6.630027294158935547e-02 -1.616676002740859985e-01 -3.037962913513183594e-01 -1.033528447151184082e-01 3.714681044220924377e-02 -3.057993352413177490e-01 -1.759501397609710693e-01 -1.714973300695419312e-01 1.581483185291290283e-01 -3.655883967876434326e-01 -9.335602819919586182e-02 5.951234698295593262e-02 1.142158731818199158e-01 -1.702136397361755371e-01 2.921050786972045898e-01 -9.144517779350280762e-02 -2.345025390386581421e-01 9.264976531267166138e-02 1.312127411365509033e-01 2.919627726078033447e-02 -4.232380390167236328e-01 -1.278564780950546265e-01 3.359147161245346069e-02 -1.212845519185066223e-01 2.794910967350006104e-01 1.781102828681468964e-02 5.325216427445411682e-02 -5.483261868357658386e-02
1.151057630777359009e-01 -2.413313388824462891e-01 -1.894263736903667450e-02 2.100541591644287109e-01 1.610017567873001099e-01 5.170224979519844055e-02 9.691722691059112549e-02 -4.210342466831207275e-02 1.274935901165008545e-01 -1.374248415231704712e-01 -6.645262241363525391e-02 -7.649420201778411865e-02 5.422689393162727356e-02 -3.571142256259918213e-01 -1.420479565858840942e-01 5.519066751003265381e-02 2.377914339303970337e-01 -2.299435883760452271e-01 2.942279726266860962e-02 1.346416473388671875e-01 -1.239491477608680725e-01 -6.295526772737503052e-02 5.201393738389015198e-02 -4.279271662235260010e-01 -4.847549647092819214e-02 9.716162085533142090e-02 1.141283735632896423e-01 -1.072722971439361572e-01 -1.006708890199661255e-01 4.709812104701995850e-01 1.420942991971969604e-01 1.520767807960510254e-01
-1.745358705520629883e-01 7.484743744134902954e-02 5.498164147138595581e-02 -4.630241915583610535e-02 7.421109825372695923e-02 -9.704785048961639404e-02 -5.198426917195320129e-02 1.143855303525924683e-01 -1.505764126777648926e-01 6.621094793081283569e-02 2.095259577035903931e-01 -3.353812694549560547e-01 -2.509609758853912354e-01 -1.308221668004989624e-01 -8.622638136148452759e-02 -2.458237409591674805e-01 1.428199410438537598e-01 -1.872275322675704956e-01 4.768067225813865662e-02 2.017144858837127686e-02 -2.610507607460021973e-01 1.553156673908233643e-01 -1.685068756341934204e-02 -3.077362775802612305e-01 -4.497343003749847412e-01 2.481916248798370361e-01 7.599321752786636353e-02 9.058785438537597656e-02 -4.164803028106689453e-02 -1.886151582002639771e-01 1.887732595205307007e-01 -2.196437492966651917e-02
-1.754581481218338013e-01 9.657660499215126038e-03 5.170968547463417053e-02 -1.356665343046188354e-01 -1.256457716226577759e-01 2.487403005361557007e-01 1.902721449732780457e-02 -3.259211406111717224e-02 -7.362006604671478271e-02 -3.859926760196685791e-02 3.823575749993324280e-02 -2.490580528974533081e-01 -2.695451676845550537e-01 1.306151002645492554e-01 -6.953693926334381104e-02 4.825552180409431458e-02 3.375476002693176270e-01 3.858242332935333252e-01 1.588755100965499878e-01 1.975009143352508545e-01 -2.536400556564331055e-01 1.677813194692134857e-02 1.433019489049911499e-01 -2.324636876583099365e-01 -3.713912367820739746e-01 2.072034925222396851e-01 7.449916005134582520e-02 -5.401862785220146179e-02 -7.673832774162292480e-02 1.527117639780044556e-01 1.032327935099601746e-01 7.900948077440261841e-02
-1.178859919309616089e-02 -1.059055048972368240e-02 -7.908441126346588135e-02 1.758657246828079224e-01 8.974309265613555908e-02 -7.880814373493194580e-02 1.426728218793869019e-01 -7.043565064668655396e-02 1.602014452219009399e-01 -3.606455326080322266e-01 3.685035109519958496e-01 -1.209414750337600708e-02 1.441542804241180420e-01 -3.718091920018196106e-02 1.964591592550277710e-01 -5.609279498457908630e-02 1.834023296833038330e-01 -7.450646162033081055e-02 -1.067930832505226135e-02 2.908125519752502441e-01 -4.003762006759643555e-01 -2.750685811042785645e-01 -4.178891703486442566e-02 -2.315349578857421875e-01 -2.293948829174041748e-01 -1.029533669352531433e-01 5.766918137669563293e-02 2.972431108355522156e-02 2.430730909109115601e-01 1.451558619737625122e-01 4.220707714557647705e-02 -5.337858572602272034e-02
-2.318385988473892212e-01 3.807251155376434326e-01 3.594550862908363342e-02 -1.913045048713684082e-01 6.153656635433435440e-03 -4.651364684104919434e-02 1.899853162467479706e-02 1.722013950347900391e-01 -2.689906358718872070e-01 -1.689801067113876343e-01 1.137412711977958679e-01 -1.430617421865463257e-01 4.506472870707511902e-02 -9.289669804275035858e-03 -1.269738674163818359e-01 1.840861141681671143e-01 2.524888813495635986e-01 -2.114663571119308472e-01 1.686562895774841309e-01 2.988035418093204498e-02 -3.118075728416442871e-01 -2.041869908571243286e-01 -1.853634268045425415e-01 -1.609572917222976685e-01 -2.141250967979431152e-01 -2.966032922267913818e-02 1.762276291847229004e-01 -8.151030540466308594e-02 9.980960190296173096e-02 2.484533637762069702e-01 4.048784729093313217e-03 -2.272148132324218750e-01
-1.035486087203025818e-01 -1.632985174655914307e-01 -7.638727128505706787e-02 -1.106246262788772583e-01 9.853734821081161499e-02 -1.098027359694242477e-02 -7.800563424825668335e-02 1.323519498109817505e-01 3.734488189220428467e-01 -3.849464356899261475e-01 -3.782318159937858582e-02 -3.176586329936981201e-02 1.157231703400611877e-01 -2.588442265987396240e-01 4.331258684396743774e-02 -7.157187908887863159e-02 -1.929229870438575745e-02 5.395766720175743103e-02 2.478372752666473389e-01 7.518044859170913696e-02 -1.243836954236030579e-01 1.379267778247594833e-02 -1.564024835824966431e-01 -4.095838069915771484e-01 -3.387551307678222656e-01 1.059340983629226685e-01 2.353033572435379028e-01 -9.009970724582672119e-02 -1.962791830301284790e-01 9.560366719961166382e-02 8.774006366729736328e-02 -1.027636602520942688e-01
-1.777203679084777832e-01 2.573129534721374512e-01 -5.340440943837165833e-02 9.501165710389614105e-03 -5.059945955872535706e-02 4.324466362595558167e-02 5.588305369019508362e-02 8.414819091558456421e-02 3.223276734352111816e-01 -3.276651203632354736e-01 1.006165295839309692e-01 -4.025533795356750488e-02 -2.630456583574414253e-04 -1.076103448867797852e-01 -2.015724033117294312e-01 1.691793203353881836e-01 3.991701602935791016e-01 -3.287013471126556396e-01 -2.461234293878078461e-02 1.002988442778587341e-01 -2.479740381240844727e-01 2.143093347549438477e-01 3.057993948459625244e-01 -5.233348533511161804e-02 -1.226033419370651245e-01 -2.135633490979671478e-02 1.160654425621032715e-02 -2.442085593938827515e-01 1.045300811529159546e-01 5.329365655779838562e-02 -9.584166109561920166e-02 2.933869138360023499e-02
-7.744068652391433716e-02 1.124954447150230408e-01 -2.666207551956176758e-01 1.441266089677810669e-01 -1.854642927646636963e-01 2.153102308511734009e-02 8.432940393686294556e-02 -4.887545108795166016e-02 1.598207652568817139e-01 -1.944523751735687256e-01 6.858956068754196167e-02 -4.613278806209564209e-02 -9.208721667528152466e-02 -1.406230032444000244e-01 -1.555748879909515381e-01 1.280062794685363770e-01 3.375961184501647949e-01 -1.107525601983070374e-01 2.538034915924072266e-01 -1.639234572649002075e-01 1.404193136841058731e-02 -5.655944719910621643e-02 3.973670005798339844e-01 -1.890936791896820068e-01 -1.896051913499832153e-01 -8.352491073310375214e-03 2.750152051448822021e-01 1.427097804844379425e-02 -3.250426054000854492e-02 -3.283550497144460678e-03 3.835806846618652344e-01 1.773717254400253296e-01
2.301028519868850708e-01 -1.433865576982498169e-01 7.561624050140380859e-02 3.555339276790618896e-01 2.463289499282836914e-01 -9.305894374847412109e-02 9.120687842369079590e-02 1.637926250696182251e-01 1.283643096685409546e-01 -1.165833696722984314e-01 5.985493585467338562e-02 4.688725247979164124e-02 -2.055772766470909119e-02 -2.648572325706481934e-01 -2.479765564203262329e-01 1.141619458794593811e-01 3.215855360031127930e-01 1.100938022136688232e-02 -6.764140911400318146e-03 1.951987743377685547e-01 -2.002636790275573730e-01 1.218943893909454346e-01 -4.251750186085700989e-02 -2.905828654766082764e-01 -1.090116798877716064e-01 1.525380760431289673e-01 1.297701448202133179e-01 -5.483852326869964600e-02 -1.356231234967708588e-02 3.726963996887207031e-01 1.787538975477218628e-01 1.843521837145090103e-03
3.456598520278930664e-02 7.392070442438125610e-02 -6.454434245824813843e-02 6.733491271734237671e-02 4.541812837123870850e-02 2.492796182632446289e-01 -2.261231839656829834e-01 1.270962357521057129e-01 -1.444787830114364624e-01 1.335301995277404785e-01 1.567230373620986938e-01 -7.565274834632873535e-02 1.130085289478302002e-01 -7.864134758710861206e-02 3.920540958642959595e-02 -1.412351708859205246e-02 1.344119310379028320e-01 5.653355643153190613e-02 1.547323018312454224e-01 6.373456120491027832e-02 -3.614698350429534912e-02 -5.677459016442298889e-02 3.363389670848846436e-01 -2.973937690258026123e-01 -5.702736973762512207e-01 1.095505431294441223e-02 -1.079439595341682434e-01 -2.057290971279144287e-01 8.378647267818450928e-02 2.983755767345428467e-01 -8.902956545352935791e-02 1.575573235750198364e-01
-1.244834065437316895e-01 1.197931319475173950e-01 -7.243267726153135300e-03 7.508096098899841309e-02 -1.516449302434921265e-01 -1.027749404311180115e-01 2.609948217868804932e-01 -9.096109122037887573e-02 1.934651285409927368e-01 -1.455408781766891479e-01 2.481841109693050385e-02 2.666732994839549065e-03 -1.647443622350692749e-01 -2.001775056123733521e-01 -1.481363177299499512e-01 1.571600437164306641e-01 1.405412107706069946e-01 -2.276114523410797119e-01 1.681496053934097290e-01 -7.159447669982910156e-02 -1.843643188476562500e-01 -7.068542391061782837e-02 3.005699217319488525e-01 -2.875209748744964600e-01 -1.987794190645217896e-01 -1.980984210968017578e-01 3.875204026699066162e-01 8.856560289859771729e-02 4.273959994316101074e-02 -5.540921911597251892e-02 2.429228872060775757e-01 2.525607347488403320e-01
-2.616373300552368164e-01 1.986204832792282104e-01 -2.417409569025039673e-01 -4.754923749715089798e-03 1.428299844264984131e-01 7.221817504614591599e-03 -1.452649533748626709e-01 2.176137417554855347e-01 3.571885228157043457e-01 -1.674799770116806030e-01 1.217638328671455383e-02 2.308130962774157524e-03 1.116039901971817017e-01 -4.989368319511413574e-01 -5.578183010220527649e-02 -1.658525019884109497e-01 3.120763227343559265e-02 -1.793201081454753876e-02 1.430330425500869751e-02 3.239689767360687256e-02 -4.998835176229476929e-02 1.886796504259109497e-01 6.203508935868740082e-03 -1.944158822298049927e-01 -2.769979834556579590e-01 -5.346386879682540894e-02 1.288549751043319702e-01 -2.343343943357467651e-01 -3.389409556984901428e-02 2.525276541709899902e-01 -2.627794630825519562e-02 -4.157904163002967834e-02
4.041414707899093628e-02 -1.392958802171051502e-03 -1.204254925251007080e-01 -9.984145313501358032e-02 1.329655349254608154e-01 2.378095388412475586e-01 8.723115175962448120e-02 -2.104710787534713745e-02 3.551113605499267578e-01 -4.128227531909942627e-01 1.288292109966278076e-01 -3.385858237743377686e-02 -2.212207950651645660e-02 -3.023607134819030762e-01 7.612182945013046265e-02 5.024209991097450256e-02 -1.822884082794189453e-01 -2.833901531994342804e-02 1.666912734508514404e-01 -1.977799832820892334e-02 -1.406292319297790527e-01 4.581926390528678894e-03 4.125243797898292542e-02 -1.930855661630630493e-01 -4.190220832824707031e-01 -6.570684164762496948e-02 1.600032299757003784e-01 -2.028968930244445801e-01 7.121857255697250366e-02 2.937360703945159912e-01 5.283174291253089905e-02 -1.237269863486289978e-01
7.723098248243331909e-02 -4.904231801629066467e-02 2.544001340866088867e-01 2.066199854016304016e-02 1.738490313291549683e-01 -7.806114107370376587e-02 1.713916361331939697e-01 2.135838270187377930e-01 2.927902527153491974e-02 -1.145852580666542053e-01 1.625639796257019043e-01 -1.941900998353958130e-01 -2.954647541046142578e-01 -2.320963144302368164e-01 -1.363523602485656738e-01 -2.103765681385993958e-02 1.241641044616699219e-01 -9.880198538303375244e-02 1.384573876857757568e-01 -8.525199443101882935e-02 -3.320062756538391113e-01 -2.157688885927200317e-02 -3.525797426700592041e-01 -2.310521751642227173e-01 -2.700334489345550537e-01 -6.209395825862884521e-03 3.167157173156738281e-01 1.751300394535064697e-01 8.212988078594207764e-02 9.637529402971267700e-02 4.413373768329620361e-02 -1.221544817090034485e-01
1.132839992642402649e-01 -6.329601164907217026e-03 -1.360740512609481812e-01 4.848887398838996887e-02 5.796372517943382263e-02 4.174024611711502075e-02 -1.811279803514480591e-01 1.431818492710590363e-02 3.454007804393768311e-01 -8.642686158418655396e-02 1.668682843446731567e-01 6.137511134147644043e-02 1.297429390251636505e-02 -4.189196825027465820e-01 -1.466814875602722168e-01 -3.230302408337593079e-02 -1.028635650873184204e-01 6.484000384807586670e-02 2.228343635797500610e-01 1.749741286039352417e-01 -2.687699496746063232e-01 2.014362066984176636e-02 -8.573966473340988159e-02 -1.624332815408706665e-01 -4.445836246013641357e-01 6.155836209654808044e-02 2.224109023809432983e-01 -2.909143455326557159e-03 -2.644551694393157959e-01 2.109337002038955688e-01 4.922955855727195740e-02 4.830551147460937500e-02
-7.921503484249114990e-02 1.865842640399932861e-01 1.309788692742586136e-02 1.999059915542602539e-01 1.462721228599548340e-01 -4.430493712425231934e-02 3.388150408864021301e-02 3.392150625586509705e-02 1.967705488204956055e-01 -4.567185044288635254e-01 -1.895179599523544312e-02 -3.438729643821716309e-01 -2.474404424428939819e-01 -2.042032405734062195e-02 -6.972427666187286377e-02 6.754788011312484741e-02 3.145003616809844971e-01 7.553573697805404663e-02 -1.712884940207004547e-02 2.813097238540649414e-01 6.593744456768035889e-02 6.104986183345317841e-03 7.980044931173324585e-02 -2.765395343303680420e-01 -2.189857065677642822e-01 -2.622908055782318115e-01 4.318590834736824036e-02 4.160632193088531494e-02 5.074929073452949524e-02 1.701326072216033936e-01 -1.307804584503173828e-01 1.260586231946945190e-01
-1.079826131463050842e-01 1.822550743818283081e-01 7.789631932973861694e-02 4.217692464590072632e-02 -1.517461836338043213e-01 -6.215316429734230042e-02 2.156922072172164917e-01 1.431680321693420410e-01 2.268523126840591431e-01 -2.057846337556838989e-01 -2.480743974447250366e-01 3.688200935721397400e-02 1.351926568895578384e-02 -3.946754932403564453e-01 -2.327569425106048584e-01 8.073993772268295288e-02 -2.244302444159984589e-02 -2.531933039426803589e-02 -1.703424602746963501e-01 -1.495390087366104126e-01 -3.757970929145812988e-01 1.446384042501449585e-01 4.789276048541069031e-02 1.576521694660186768e-01 -2.647779285907745361e-01 -2.122059911489486694e-01 2.955440990626811981e-02 -1.989628821611404419e-01 -6.788853555917739868e-02 1.494080126285552979e-01 2.302577197551727295e-01 5.143771320581436157e-02
1.151853874325752258e-01 -3.940432891249656677e-02 7.821414619684219360e-02 -2.422009855508804321e-01 3.543021529912948608e-02 2.622126042842864990e-01 1.874903738498687744e-01 1.910320669412612915e-01 2.069641798734664917e-01 -3.429627120494842529e-01 1.886559426784515381e-01 -1.740119978785514832e-02 9.867187589406967163e-02 -2.325507253408432007e-01 2.423895597457885742e-01 1.019603237509727478e-01 -7.182133942842483521e-02 9.904220700263977051e-02 -2.922914363443851471e-02 -7.533755153417587280e-02 -9.103729575872421265e-02 1.090186759829521179e-01 9.131953865289688110e-02 -1.508714407682418823e-01 -3.967476189136505127e-01 -2.648441120982170105e-02 1.351940184831619263e-01 4.918352141976356506e-02 7.096914947032928467e-02 4.025157690048217773e-01 1.698993444442749023e-01 -4.391430690884590149e-02
8.016515523195266724e-02 2.195132523775100708e-02 -7.299609482288360596e-02 1.468782424926757812e-01 -1.101191714406013489e-01 2.003325372934341431e-01 -1.943465173244476318e-01 -1.252971142530441284e-01 -1.087257564067840576e-01 -2.586030066013336182e-01 1.282882392406463623e-01 -1.864336580038070679e-01 2.222973555326461792e-01 -2.245635166764259338e-02 1.759411692619323730e-01 2.913761511445045471e-02 3.885436356067657471e-01 -2.420708239078521729e-01 8.138816058635711670e-02 9.430953860282897949e-02 -4.035141766071319580e-01 2.720630466938018799e-01 3.980103135108947754e-02 -1.738402098417282104e-01 -2.071192413568496704e-01 -1.152529641985893250e-01 -6.423795968294143677e-02 -2.362629771232604980e-01 -3.104545176029205322e-02 1.808856576681137085e-01 5.509971454739570618e-02 4.739928618073463440e-02
1.292357221245765686e-02 -3.354122489690780640e-02 -2.503062188625335693e-01 6.787899881601333618e-02 1.557869464159011841e-01 -4.724558442831039429e-02 -1.527511179447174072e-01 2.322764992713928223e-01 3.325837850570678711e-01 -4.768867045640945435e-02 3.122327625751495361e-01 -7.679051905870437622e-02 8.734554797410964966e-02 -3.677529692649841309e-01 -1.153719425201416016e-01 -6.007001176476478577e-02 -6.123614311218261719e-02 -4.007233306765556335e-02 3.089859783649444580e-01 7.778125256299972534e-02 -1.770320385694503784e-01 2.077179960906505585e-02 -1.245187744498252869e-01 -2.848381698131561279e-01 -3.450192511081695557e-01 -7.360873743891716003e-03 1.058612242341041565e-01 -5.517049878835678101e-02 -1.930039972066879272e-01 1.919023841619491577e-01 3.524733707308769226e-03 -9.422018378973007202e-02
2.125165015459060669e-01 -4.514847882091999054e-03 -2.230857312679290771e-01 4.076324403285980225e-01 -7.332333177328109741e-02 6.761507689952850342e-02 3.834852576255798340e-02 -5.985297262668609619e-02 1.324722319841384888e-01 3.292503952980041504e-02 2.120218425989151001e-01 -8.575145155191421509e-02 -1.567526757717132568e-01 -8.350571244955062866e-02 -2.489487454295158386e-02 8.087401837110519409e-02 9.010589867830276489e-02 -1.214429643005132675e-02 3.634930402040481567e-02 -1.307896375656127930e-01 -5.094414949417114258e-01 -1.310987025499343872e-01 -8.162626996636390686e-03 -2.881707847118377686e-01 -1.615106761455535889e-01 2.343575358390808105e-01 2.041462510824203491e-01 -5.520761385560035706e-02 1.354479044675827026e-01 1.665007621049880981e-01 2.289859503507614136e-01 -5.901850014925003052e-02
-2.130348607897758484e-02 1.705930233001708984e-01 1.002349257469177246e-01 -2.817696891725063324e-02 4.592030774801969528e-03 2.464705258607864380e-01 7.066015899181365967e-02 -9.822406619787216187e-02 -9.258004277944564819e-02 -2.293297201395034790e-01 7.361543923616409302e-02 3.493370860815048218e-02 -7.913970947265625000e-02 5.165562964975833893e-03 -6.827218830585479736e-02 2.508662343025207520e-01 3.750366568565368652e-01 3.500348627567291260e-01 -1.202141717076301575e-01 1.059035137295722961e-01 -2.540212869644165039e-01 -3.837174177169799805e-02 8.220610022544860840e-02 -3.732942938804626465e-01 -3.092840313911437988e-01 -1.586575061082839966e-01 2.288055270910263062e-01 -1.891654878854751587e-01 3.850523754954338074e-02 -5.033725500106811523e-02 7.678855210542678833e-02 -1.505961269140243530e-01
-4.214904308319091797e-01 -1.522008180618286133e-01 1.524588018655776978e-01 3.836807608604431152e-01 -4.136913642287254333e-02 1.456150263547897339e-01 -6.597010046243667603e-02 4.734082147479057312e-02 7.091223448514938354e-02 -1.518215239048004150e-01 3.280209004878997803e-01 -7.944984734058380127e-02 -3.555900156497955322e-01 -2.259856909513473511e-01 1.487703323364257812e-01 1.209441386163234711e-02 1.118405237793922424e-01 -1.758566498756408691e-02 -1.628543287515640259e-01 1.775180995464324951e-01 -3.187295794486999512e-02 -1.940981745719909668e-01 1.271375734359025955e-02 -2.015452980995178223e-01 -2.031804472208023071e-01 4.020340740680694580e-02 2.597840689122676849e-02 -6.896346062421798706e-02 1.152671352028846741e-01 1.262494921684265137e-01 1.093712300062179565e-01 1.326497644186019897e-01
-6.832983344793319702e-03 9.699818491935729980e-02 -2.002673149108886719e-01 1.220256984233856201e-01 -9.259748458862304688e-02 -6.997153162956237793e-02 1.307418197393417358e-01 -2.484978735446929932e-02 -3.773663938045501709e-02 -1.416383404284715652e-02 1.741188913583755493e-01 -1.559032201766967773e-01 1.825242489576339722e-01 -1.283058077096939087e-01 1.112972423434257507e-01 2.059350535273551941e-02 2.665162384510040283e-01 -7.907201349735260010e-02 8.722337894141674042e-03 2.902236580848693848e-01 -2.479984164237976074e-01 -1.769911199808120728e-01 -6.571799516677856445e-02 -1.324082612991333008e-01 -3.648710548877716064e-01 -7.977060973644256592e-02 -1.124355792999267578e-01 -2.401340603828430176e-01 3.750706613063812256e-01 3.717058598995208740e-01 2.126063778996467590e-02 1.420032978057861328e-01
-3.082719631493091583e-02 2.248848825693130493e-01 -9.554772824048995972e-02 8.824516832828521729e-02 -2.604072913527488708e-02 2.984274923801422119e-01 5.571287125349044800e-02 1.931746304035186768e-01 2.776237130165100098e-01 -3.626947999000549316e-01 -1.389774978160858154e-01 -1.035239547491073608e-01 -1.644598841667175293e-01 -2.208228707313537598e-01 -1.061574444174766541e-01 8.430721610784530640e-02 3.603065907955169678e-01 -1.945782005786895752e-01 -1.759201586246490479e-01 9.542810171842575073e-02 -2.753012627363204956e-02 6.547345966100692749e-02 -1.826586015522480011e-02 -3.256115913391113281e-01 -8.353711664676666260e-02 -5.390055105090141296e-02 2.123670876026153564e-01 7.784750312566757202e-02 -1.812198311090469360e-01 1.146031767129898071e-01 -7.982575893402099609e-02 1.898252367973327637e-01
1.694247722625732422e-01 2.591572105884552002e-01 4.341886378824710846e-03 1.520984172821044922e-01 1.280162632465362549e-01 2.356130182743072510e-01 4.028807953000068665e-02 2.574287354946136475e-02 1.661223769187927246e-01 -4.699110090732574463e-01 -7.103870809078216553e-02 -8.194079250097274780e-02 -4.685343056917190552e-02 -2.485585361719131470e-01 -8.441656827926635742e-02 2.096121758222579956e-01 3.578985631465911865e-01 -4.601165652275085449e-03 -3.148419857025146484e-01 4.642581194639205933e-02 -1.561241745948791504e-01 1.097971796989440918e-01 8.877068758010864258e-02 -1.716305315494537354e-01 -1.858381330966949463e-01 1.162119489163160324e-02 9.299353510141372681e-02 1.538334935903549194e-01 -8.224327862262725830e-02 6.540138274431228638e-02 2.848247624933719635e-02 2.226705551147460938e-01
3.590060397982597351e-02 1.740845590829849243e-01 4.110069200396537781e-02 -1.574166566133499146e-01 7.050509750843048096e-02 1.797166168689727783e-01 2.005117386579513550e-01 -8.218239247798919678e-02 -1.042855158448219299e-01 -3.913598358631134033e-01 2.071602344512939453e-01 -2.069283276796340942e-01 -9.333007037639617920e-02 1.562734395265579224e-01 9.168032556772232056e-02 2.059994339942932129e-01 4.356649219989776611e-01 1.010393947362899780e-01 -1.050148531794548035e-01 1.751278899610042572e-02 -3.057099580764770508e-01 3.164093196392059326e-02 3.351018577814102173e-02 -2.832225561141967773e-01 -2.343539297580718994e-01 -3.324213251471519470e-02 1.298175156116485596e-01 -1.080793812870979309e-01 -2.838569693267345428e-02 -1.782534122467041016e-01 1.348310261964797974e-01 -3.870111703872680664e-02
-1.318471729755401611e-01 3.033177852630615234e-01 -1.354511976242065430e-01 1.064357236027717590e-01 2.771674096584320068e-02 1.427144929766654968e-02 2.678690850734710693e-02 1.282045841217041016e-01 2.808254957199096680e-01 -3.054945766925811768e-01 -4.351884126663208008e-02 -1.612682044506072998e-01 -3.279016911983489990e-02 -1.229993775486946106e-01 -1.088348403573036194e-01 1.587591171264648438e-01 4.300986528396606445e-01 -2.249447256326675415e-01 -2.841990888118743896e-01 1.661509275436401367e-01 -1.931055448949337006e-02 1.800511777400970459e-01 -4.949342459440231323e-02 -2.252967208623886108e-01 -2.015541493892669678e-01 -1.280606091022491455e-01 9.070027619600296021e-02 1.510698050260543823e-01 -3.801082819700241089e-02 1.268370300531387329e-01 2.825324051082134247e-02 2.304469048976898193e-01
-4.567781463265419006e-02 4.112215712666511536e-02 -1.598962098360061646e-01 2.873918414115905762e-01 -6.653685867786407471e-02 -2.444037050008773804e-01 -2.929008305072784424e-01 1.449549645185470581e-01 2.543599307537078857e-01 -1.850651800632476807e-01 -3.576496243476867676e-02 -1.219106018543243408e-01 -5.187667906284332275e-03 -2.177525162696838379e-01 -3.550893068313598633e-02 -9.593058377504348755e-03 3.393842279911041260e-01 6.145068630576133728e-02 -2.656953036785125732e-01 -4.050118476152420044e-02 -2.286905050277709961e-02 -1.476553175598382950e-02 3.208718448877334595e-02 -3.797218576073646545e-02 -3.427854180335998535e-01 -2.627667486667633057e-01 1.524250116199254990e-02 -1.928455680608749390e-01 2.372513562440872192e-01 2.525569200515747070e-01 1.205129399895668030e-01 1.554824505001306534e-02
-7.044841349124908447e-02 -2.202652022242546082e-02 4.771660268306732178e-02 9.541677683591842651e-02 -1.236976012587547302e-01 5.558155104517936707e-02 -1.243026331067085266e-01 -1.617370992898941040e-01 -1.795933842658996582e-01 -3.576551079750061035e-01 1.659554690122604370e-01 -8.070635795593261719e-02 -4.865721985697746277e-02 2.565023675560951233e-02 -3.290770351886749268e-01 -1.601495295763015747e-01 2.348457872867584229e-01 -1.397738754749298096e-01 2.324986010789871216e-01 3.102927207946777344e-01 -7.984325289726257324e-02 -6.516234576702117920e-02 -2.366887778043746948e-01 -2.975064516067504883e-01 -2.709378898143768311e-01 7.981424778699874878e-02 2.090974301099777222e-01 5.177475512027740479e-03 2.681985497474670410e-01 3.748778253793716431e-02 5.640927329659461975e-02 1.084255799651145935e-01
-1.811558306217193604e-01 -1.604042365215718746e-03 7.974847406148910522e-02 2.872310280799865723e-01 -7.375857234001159668e-02 -7.485512644052505493e-02 -2.076595276594161987e-01 6.294879317283630371e-02 1.523529887199401855e-01 -1.439030840992927551e-02 -6.133843213319778442e-02 -2.485831379890441895e-01 -1.427539438009262085e-01 -1.665336936712265015e-01 1.804396808147430420e-01 3.327136933803558350e-01 3.520132303237915039e-01 -1.456676721572875977e-01 -8.434429019689559937e-02 1.433677971363067627e-01 1.437662839889526367e-01 -1.763567775487899780e-01 -8.828063309192657471e-02 -1.080585047602653503e-01 -3.790652155876159668e-01 1.142229791730642319e-02 1.352861523628234863e-01 -1.996361017227172852e-01 -4.069492220878601074e-02 1.410100013017654419e-01 2.661612629890441895e-01 3.802173212170600891e-02
-1.914658248424530029e-01 9.913883358240127563e-02 -2.863945364952087402e-01 -8.275525271892547607e-02 -6.598483026027679443e-02 1.447089910507202148e-01 2.400671094655990601e-01 4.486127942800521851e-02 -9.601799398660659790e-02 -3.520825803279876709e-01 1.800843775272369385e-01 -6.328164786100387573e-02 -1.319987475872039795e-01 7.081176340579986572e-02 -1.475929319858551025e-01 3.386819362640380859e-02 2.300739437341690063e-01 -7.784498482942581177e-02 -2.564048767089843750e-01 1.597037464380264282e-01 -8.618196099996566772e-02 1.918321996927261353e-01 1.550794839859008789e-01 -1.706155091524124146e-01 -2.160735428333282471e-01 -2.847536802291870117e-01 1.954818964004516602e-01 -8.409178699366748333e-04 4.597524181008338928e-02 3.356134891510009766e-01 1.552907228469848633e-01 1.106202900409698486e-01
3.638338297605514526e-02 -8.393296599388122559e-02 1.217102110385894775e-01 -2.090760916471481323e-01 7.575461640954017639e-03 3.328149765729904175e-02 2.758472859859466553e-01 9.027292579412460327e-02 2.383888512849807739e-01 -1.949756406247615814e-02 1.606142222881317139e-01 -1.409612447023391724e-01 -8.525995165109634399e-02 -2.770951688289642334e-01 -1.109185144305229187e-01 2.675240039825439453e-01 -6.994384527206420898e-02 1.755087524652481079e-01 1.787323271855711937e-03 1.617391258478164673e-01 -7.027996331453323364e-02 7.402788847684860229e-02 -2.178488969802856445e-01 -1.531561017036437988e-01 -4.428631365299224854e-01 1.590601652860641479e-01 2.339678853750228882e-01 3.032674826681613922e-02 5.883801728487014771e-03 2.674919366836547852e-01 2.475570887327194214e-01 1.541025638580322266e-01
4.346484318375587463e-02 -3.759303689002990723e-02 -2.082032859325408936e-01 5.905547738075256348e-02 -4.660259000957012177e-03 2.240085043013095856e-02 -1.957757174968719482e-01 7.527077943086624146e-02 7.732659578323364258e-02 -9.279937297105789185e-02 -1.312101930379867554e-01 -3.585383761674165726e-03 -5.340224876999855042e-02 -1.826399713754653931e-01 -1.647842116653919220e-02 4.482317715883255005e-02 4.118403494358062744e-01 -2.338307052850723267e-01 1.519647240638732910e-01 7.328204810619354248e-02 -1.181941553950309753e-01 2.162781208753585815e-01 -1.288650184869766235e-01 -4.484319686889648438e-01 -2.028644531965255737e-01 2.861840128898620605e-01 -1.567902415990829468e-01 -4.112178459763526917e-02 -3.322448208928108215e-02 3.821319043636322021e-01 -2.277030423283576965e-02 -8.283243328332901001e-02
1.221693083643913269e-01 -3.613334894180297852e-02 6.016033142805099487e-02 8.845619112253189087e-02 -3.973850607872009277e-01 7.683186978101730347e-02 1.021741703152656555e-01 1.215822771191596985e-01 7.759620994329452515e-02 -2.120883762836456299e-01 7.817100733518600464e-02 -1.936031877994537354e-01 -1.308709233999252319e-01 8.283133804798126221e-02 3.424894809722900391e-02 7.613506168127059937e-02 1.169136911630630493e-01 -7.077204436063766479e-02 -1.998776011168956757e-02 4.056288599967956543e-01 -2.047783732414245605e-01 -2.719716541469097137e-02 -1.156353354454040527e-01 -2.350937724113464355e-01 -3.895972073078155518e-01 1.051242575049400330e-01 2.158270478248596191e-01 -3.207468986511230469e-02 2.733380496501922607e-01 -1.896581202745437622e-01 1.356906443834304810e-01 1.525214016437530518e-01
2.177658379077911377e-01 -2.246966809034347534e-01 1.605930626392364502e-01 1.248191520571708679e-01 2.218733578920364380e-01 8.743464946746826172e-02 1.773163378238677979e-01 9.951141476631164551e-02 1.911993324756622314e-02 -1.266489177942276001e-01 5.738553404808044434e-02 7.197701185941696167e-02 1.032648608088493347e-01 -2.885475456714630127e-01 -2.794809341430664062e-01 -6.869287788867950439e-02 3.731161057949066162e-01 -2.070227116346359253e-01 5.755408480763435364e-02 6.870097666978836060e-02 -4.616084322333335876e-02 4.131814092397689819e-02 1.670732200145721436e-01 -2.594507932662963867e-01 -4.038263559341430664e-01 1.545857042074203491e-01 -2.608493156731128693e-02 -3.643669188022613525e-02 -1.667933166027069092e-01 1.004922688007354736e-01 2.114987522363662720e-01 8.304988034069538116e-03
-2.135215401649475098e-01 2.186597138643264771e-01 -1.873991191387176514e-01 -6.211910024285316467e-02 8.581039309501647949e-02 -2.705287747085094452e-02 -1.674802750349044800e-01 1.186710745096206665e-01 -2.157861366868019104e-02 1.838766224682331085e-02 3.239990025758743286e-02 -1.078659817576408386e-01 -5.072479322552680969e-02 -1.407982409000396729e-01 -1.442484110593795776e-01 3.226716071367263794e-02 -2.019168585538864136e-01 -1.432171091437339783e-03 2.005026787519454956e-01 -1.161497272551059723e-02 -3.603853583335876465e-01 2.247582226991653442e-01 4.209647700190544128e-02 -3.728239536285400391e-01 -3.753597736358642578e-01 2.288577258586883545e-01 -7.429569959640502930e-02 -7.942226529121398926e-02 -2.461108565330505371e-02 3.784006536006927490e-01 8.909273147583007812e-02 2.357514761388301849e-02
-1.012473180890083313e-01 2.305619120597839355e-01 -1.921359449625015259e-01 3.092601895332336426e-01 -1.608163234777748585e-03 6.969730556011199951e-02 1.142143830657005310e-01 5.865785479545593262e-02 1.093482598662376404e-01 -4.010460898280143738e-02 1.547968089580535889e-01 6.113453209400177002e-02 8.527582138776779175e-02 -6.202279776334762573e-02 3.803585842251777649e-02 -9.924258291721343994e-02 9.354386129416525364e-04 8.531890809535980225e-03 -1.159417703747749329e-01 8.922063559293746948e-02 -5.361130237579345703e-01 -1.029593721032142639e-01 -1.361209452152252197e-01 -2.730262279510498047e-01 -2.535610795021057129e-01 2.523525953292846680e-01 -4.448497295379638672e-02 -1.719801723957061768e-01 2.374911606311798096e-01 1.296014636754989624e-01 6.550671905279159546e-02 2.634752690792083740e-01
-9.508991241455078125e-02 1.264821887016296387e-01 1.762991994619369507e-01 -5.963911116123199463e-02 -7.698004692792892456e-02 -5.851049209013581276e-04 -2.407611161470413208e-01 -1.739765554666519165e-01 -1.859957128763198853e-01 -2.553932964801788330e-01 1.661364138126373291e-01 6.818368285894393921e-02 -1.807387173175811768e-01 -1.992306411266326904e-01 -1.243370398879051208e-01 5.862483754754066467e-02 -9.552414715290069580e-02 -1.537291854619979858e-01 1.541194505989551544e-02 -1.991859674453735352e-01 -3.961230814456939697e-01 1.888425648212432861e-01 6.618538498878479004e-02 -3.592762649059295654e-01 -1.902050971984863281e-01 9.798731654882431030e-02 1.179705560207366943e-01 4.634218639694154263e-04 2.959774136543273926e-01 1.849130243062973022e-01 2.062327712774276733e-01 -1.031851582229137421e-02
2.227833122014999390e-02 1.842293739318847656e-01 -1.910382956266403198e-01 1.995444297790527344e-02 -1.738127470016479492e-01 4.271109402179718018e-02 1.941812969744205475e-02 6.465028226375579834e-02 1.948444247245788574e-01 -4.408115446567535400e-01 2.682067751884460449e-01 9.319376200437545776e-02 1.268551200628280640e-01 -2.039835005998611450e-01 1.869537234306335449e-01 1.245493069291114807e-01 2.225288599729537964e-01 -3.358708918094635010e-01 -1.070072054862976074e-01 1.009310632944107056e-01 -3.756579458713531494e-01 -3.518301248550415039e-02 6.955794245004653931e-02 -2.285377494990825653e-02 -4.804348945617675781e-02 1.510221976786851883e-02 3.066214919090270996e-02 -2.593548595905303955e-01 1.601484566926956177e-01 1.934431493282318115e-01 6.987163424491882324e-02 2.526238746941089630e-02
-1.191424131393432617e-01 -1.862677186727523804e-01 -3.018590509891510010e-01 1.712157279253005981e-01 3.497407585382461548e-02 -5.174254626035690308e-02 -1.112512964755296707e-02 6.923855096101760864e-02 2.254924923181533813e-02 -2.940095663070678711e-01 1.189434826374053955e-01 -1.646575629711151123e-01 2.619995921850204468e-02 -1.570759713649749756e-01 -8.021885529160499573e-03 2.370594441890716553e-02 1.408419311046600342e-01 -2.158143073320388794e-01 1.586701124906539917e-01 6.419723480939865112e-02 -4.409286081790924072e-01 1.440494954586029053e-01 9.969003498554229736e-02 -1.352682113647460938e-01 -5.531537532806396484e-02 1.891947835683822632e-01 -7.863792777061462402e-02 -3.385370373725891113e-01 -7.283866405487060547e-02 2.685757875442504883e-01 2.821207046508789062e-01 -1.089597716927528381e-01
-1.248103827238082886e-01 8.793958276510238647e-02 -5.178674682974815369e-02 1.515621989965438843e-01 1.935536116361618042e-01 9.800083935260772705e-02 -1.214291434735059738e-02 -1.234809756278991699e-01 8.013042621314525604e-03 -3.544693887233734131e-01 2.941436171531677246e-01 1.597814820706844330e-02 -2.713297307491302490e-01 -3.357167243957519531e-01 -3.256547152996063232e-01 6.312184780836105347e-02 2.616848945617675781e-01 -1.068167481571435928e-02 1.258579492568969727e-01 2.099449634552001953e-01 -2.497942149639129639e-01 1.154340505599975586e-01 1.651913672685623169e-01 -8.589401096105575562e-02 -8.755023591220378876e-03 2.019008249044418335e-01 3.973767533898353577e-02 -2.880786061286926270e-01 3.164119273424148560e-02 -1.059105917811393738e-01 5.651295185089111328e-02 -2.318674931302666664e-03
1.020866334438323975e-01 4.082634113729000092e-03 7.695657201111316681e-03 4.258490726351737976e-02 9.961449354887008667e-02 -2.202293090522289276e-02 2.513993382453918457e-01 1.011968478560447693e-01 1.021494194865226746e-01 -4.225388765335083008e-01 2.239363491535186768e-01 -5.242368578910827637e-02 -1.043045967817306519e-01 -2.036510705947875977e-01 -2.025807350873947144e-01 -1.160447299480438232e-01 2.922945022583007812e-01 2.394918948411941528e-01 -9.709335863590240479e-02 -1.216797307133674622e-01 7.583876699209213257e-02 -5.234756041318178177e-03 -8.057451993227005005e-02 -4.597805906087160110e-03 -5.039311051368713379e-01 -9.854989126324653625e-03 -4.189974442124366760e-02 8.979715406894683838e-03 1.103772670030593872e-01 4.314389824867248535e-02 3.087559640407562256e-01 -1.026548892259597778e-01
-1.761322766542434692e-01 2.326565682888031006e-01 -1.871521174907684326e-01 -7.537601888179779053e-02 3.480797633528709412e-02 1.113949567079544067e-01 9.080357849597930908e-02 3.542954474687576294e-02 1.696045398712158203e-01 -1.426872164011001587e-01 -7.869424670934677124e-02 -3.299292325973510742e-01 -2.208466380834579468e-01 -1.483215242624282837e-01 1.302498281002044678e-01 -5.282072350382804871e-02 1.407729238271713257e-01 -6.994823366403579712e-02 -7.556568831205368042e-02 -4.188702628016471863e-02 1.413578242063522339e-01 -1.261919140815734863e-01 1.046342253684997559e-01 -4.028105139732360840e-01 -1.156600937247276306e-01 -1.899590492248535156e-01 2.182341068983078003e-01 -9.882483631372451782e-02 2.207875251770019531e-02 2.884808182716369629e-01 2.036634981632232666e-01 3.507046103477478027e-01
-2.625358683872036636e-05 -6.413504481315612793e-02 1.808018386363983154e-01 2.709395289421081543e-01 2.250516414642333984e-01 -1.040009409189224243e-01 6.844154000282287598e-02 1.609680056571960449e-02 1.676929593086242676e-01 -2.362136244773864746e-01 -6.616169959306716919e-02 2.775610238313674927e-02 1.805438427254557610e-03 -8.075433224439620972e-02 -7.586525380611419678e-02 6.052698567509651184e-02 3.103742301464080811e-01 -1.802432537078857422e-01 1.812305152416229248e-01 1.554163247346878052e-01 -1.295938789844512939e-01 1.260935366153717041e-01 6.737112253904342651e-02 -3.603530228137969971e-01 -4.173650592565536499e-02 2.862277030944824219e-01 8.931729942560195923e-02 -1.886072456836700439e-01 3.825632482767105103e-02 4.025065302848815918e-01 2.716583311557769775e-01 3.121758438646793365e-02
6.685242056846618652e-02 1.154059246182441711e-01 -1.524438709020614624e-02 -1.797700673341751099e-02 -6.987510621547698975e-02 1.723667532205581665e-01 1.097890660166740417e-01 2.290576994419097900e-01 1.857834160327911377e-01 -1.120106726884841919e-01 2.466023266315460205e-01 -1.365215480327606201e-01 -5.028146877884864807e-02 -2.977255284786224365e-01 3.081109002232551575e-02 -1.304098218679428101e-02 -2.701056897640228271e-01 9.522173553705215454e-02 -5.576932430267333984e-02 2.043933607637882233e-02 -3.048041164875030518e-01 1.941568553447723389e-01 -3.891716245561838150e-03 -8.288519829511642456e-02 -4.621426165103912354e-01 1.045632064342498779e-01 1.777374148368835449e-01 3.615627437829971313e-02 -3.045522142201662064e-03 3.127129375934600830e-01 2.707755267620086670e-01 -1.103497669100761414e-01
1.194880902767181396e-01 1.689757257699966431e-01 -1.047918274998664856e-01 2.519622631371021271e-02 2.217228263616561890e-01 1.907110959291458130e-01 9.163147211074829102e-02 9.975102543830871582e-02 6.301162391901016235e-02 -2.571414709091186523e-01 2.634771764278411865e-01 -1.676000207662582397e-01 9.688657522201538086e-02 -2.894911766052246094e-01 -9.517891705036163330e-02 -1.797211915254592896e-01 2.655718326568603516e-01 -2.536939978599548340e-01 3.905346989631652832e-01 2.945810370147228241e-02 -2.553218603134155273e-01 1.980997920036315918e-01 1.869966536760330200e-01 -1.040709093213081360e-01 -1.944361776113510132e-01 -3.437856212258338928e-02 4.122147802263498306e-03 -1.983629316091537476e-01 1.249994486570358276e-01 6.368719041347503662e-02 4.306276142597198486e-02 3.360340371727943420e-02
1.053673028945922852e-01 -1.153535991907119751e-01 3.736007958650588989e-02 1.204571127891540527e-01 -3.104598522186279297e-01 2.585895359516143799e-02 4.308258742094039917e-02 -2.094302326440811157e-01 -5.170375853776931763e-02 -2.754719853401184082e-01 1.563344895839691162e-01 -1.590991318225860596e-01 -7.915408164262771606e-02 -1.514042317867279053e-01 -2.972108311951160431e-02 -1.663076877593994141e-02 -1.735461801290512085e-01 -1.699277944862842560e-02 2.071175128221511841e-01 -5.982740549370646477e-04 -4.264873564243316650e-01 4.563534259796142578e-02 6.032945960760116577e-02 -2.018340304493904114e-02 -4.243722558021545410e-01 -5.495858192443847656e-02 -1.996764838695526123e-01 -3.103350400924682617e-01 -2.458214946091175079e-02 2.446318864822387695e-01 6.779535859823226929e-02 1.122177839279174805e-01
1.646472327411174774e-02 2.096850275993347168e-01 -5.424463376402854919e-02 3.478467464447021484e-01 -2.833105251193046570e-02 6.535046547651290894e-02 9.713516384363174438e-02 7.301398366689682007e-02 -2.240230329334735870e-02 -2.806743681430816650e-01 -2.110233008861541748e-01 -2.653723061084747314e-01 -8.180590718984603882e-02 -1.188098490238189697e-01 1.291423290967941284e-01 2.352590709924697876e-01 2.844861745834350586e-01 2.055526673793792725e-01 1.055532246828079224e-01 8.276688307523727417e-02 -1.705697625875473022e-01 1.064952760934829712e-01 -1.961373724043369293e-02 9.576701372861862183e-02 -3.679107725620269775e-01 1.874194592237472534e-01 3.457415401935577393e-01 9.254104644060134888e-02 -1.444978732615709305e-02 -1.062282025814056396e-01 -1.716679148375988007e-02 -1.528884768486022949e-01
-1.221312675625085831e-02 2.219679206609725952e-01 -2.108734995126724243e-01 2.268537729978561401e-01 1.434836834669113159e-01 1.023613885045051575e-01 1.001336276531219482e-01 2.036424577236175537e-01 1.840242892503738403e-01 -2.395414113998413086e-01 2.380958385765552521e-02 -2.392675280570983887e-01 -1.327850520610809326e-01 -2.588570415973663330e-01 -1.227824464440345764e-01 2.368438839912414551e-01 3.792157769203186035e-01 -1.588317900896072388e-01 -2.610689103603363037e-01 -1.585421897470951080e-02 9.002208709716796875e-02 1.746909022331237793e-01 1.856016367673873901e-01 -2.620964050292968750e-01 -3.274581208825111389e-02 -1.182160004973411560e-01 -7.534701377153396606e-02 3.236298263072967529e-02 -3.576245903968811035e-02 2.044498920440673828e-01 1.470471173524856567e-01 3.925239667296409607e-02
2.734726481139659882e-02 -2.909752912819385529e-02 -5.020390823483467102e-02 3.981506526470184326e-01 -8.762002736330032349e-02 -3.450005501508712769e-02 1.162975579500198364e-01 -2.582664601504802704e-02 6.312698125839233398e-02 -1.116249859333038330e-01 1.513109505176544189e-01 1.749540120363235474e-01 -8.836337924003601074e-02 -6.349236518144607544e-02 1.980836838483810425e-01 1.752721071243286133e-01 1.332773566246032715e-01 7.431074976921081543e-02 -1.102960705757141113e-01 8.540857583284378052e-02 -2.689213454723358154e-01 -9.584458917379379272e-02 -2.244046889245510101e-02 -3.874807059764862061e-01 -4.103182852268218994e-01 2.573393583297729492e-01 1.787194311618804932e-01 -1.100805774331092834e-01 2.168915122747421265e-01 -1.259449869394302368e-01 9.130115807056427002e-02 1.943664550781250000e-01
-2.254246734082698822e-02 4.045395925641059875e-02 6.206417456269264221e-02 7.981029152870178223e-02 -1.583655923604965210e-02 1.498242169618606567e-01 -1.383780092000961304e-01 -2.451423257589340210e-01 4.686489235609769821e-03 -2.637755274772644043e-01 -9.028001874685287476e-02 -4.447805136442184448e-02 1.207327544689178467e-01 -1.450725197792053223e-01 1.504711657762527466e-01 9.076914936304092407e-02 9.703914821147918701e-02 -8.018633723258972168e-02 -9.427365846931934357e-03 1.363475322723388672e-01 -2.771107554435729980e-01 3.174329400062561035e-01 1.218156963586807251e-01 -1.517437249422073364e-01 -4.964274764060974121e-01 -2.114458680152893066e-01 -3.153068721294403076e-01 -5.889062583446502686e-02 8.669561892747879028e-02 2.661848366260528564e-01 6.193864345550537109e-02 1.152085736393928528e-01
-3.019369952380657196e-02 7.924147695302963257e-02 9.583850950002670288e-02 3.836115598678588867e-01 -1.589389592409133911e-01 -1.322005987167358398e-01 4.101389646530151367e-02 -2.504288218915462494e-02 2.218686193227767944e-01 -2.214535623788833618e-01 -4.920299630612134933e-03 7.335693389177322388e-02 1.637535244226455688e-01 -4.873829311691224575e-04 8.555206656455993652e-02 -2.035385742783546448e-02 3.054361790418624878e-02 -2.358226105570793152e-02 3.104342222213745117e-01 5.737144500017166138e-02 -1.141236871480941772e-01 4.087064415216445923e-02 1.217650528997182846e-02 -2.225789129734039307e-01 -4.616858363151550293e-01 -1.929969042539596558e-01 -6.436982005834579468e-02 -1.591571122407913208e-01 -3.440001606941223145e-01 1.663043648004531860e-01 2.425521314144134521e-01 -5.441915616393089294e-02
-1.062352326698601246e-03 4.072290956974029541e-01 -2.113688439130783081e-01 1.314819455146789551e-01 8.632867783308029175e-02 9.138280153274536133e-02 3.622310236096382141e-02 1.069592386484146118e-01 1.666485667228698730e-01 -3.424610495567321777e-01 8.622162789106369019e-02 -1.559467613697052002e-01 1.185957901179790497e-02 -2.955628633499145508e-01 -2.012102454900741577e-01 2.015268057584762573e-01 2.791479229927062988e-01 1.178478356450796127e-02 -4.818070679903030396e-02 1.433937549591064453e-01 -1.903404667973518372e-02 1.470605880022048950e-01 -1.290796976536512375e-02 -3.677206486463546753e-02 -2.319850176572799683e-01 -4.005997776985168457e-01 -7.622054964303970337e-02 -1.009322851896286011e-01 1.342752296477556229e-02 1.510006785392761230e-01 1.245835125446319580e-01 7.064974308013916016e-02
2.883293926715850830e-01 -1.412829011678695679e-02 2.445420995354652405e-02 1.757965832948684692e-01 -1.876754760742187500e-01 -1.786156743764877319e-01 -1.873812824487686157e-01 1.574780046939849854e-01 -5.747302249073982239e-02 -2.214729636907577515e-01 5.199105665087699890e-02 1.213545203208923340e-01 1.361112594604492188e-01 -1.514718085527420044e-01 1.797561720013618469e-02 9.573949128389358521e-02 1.177901402115821838e-01 4.841521754860877991e-02 2.175350636243820190e-01 1.189696267247200012e-01 -1.399565786123275757e-01 2.109061628580093384e-01 -3.133058547973632812e-02 -4.686906039714813232e-01 -2.256506532430648804e-01 -1.320797801017761230e-01 2.365940362215042114e-01 -1.957946568727493286e-01 -2.557915449142456055e-01 -3.404598683118820190e-02 1.047221943736076355e-01 -1.863831281661987305e-01
-3.205271065235137939e-02 1.024512648582458496e-01 -2.272538542747497559e-01 4.161253944039344788e-02 7.192824780941009521e-02 7.656956464052200317e-02 9.048682451248168945e-02 2.423161268234252930e-01 1.714068353176116943e-01 -1.701840758323669434e-01 -1.614829301834106445e-01 -7.250291854143142700e-02 -2.392180263996124268e-01 -3.435518145561218262e-01 -2.866928875446319580e-01 2.110765501856803894e-02 4.396854639053344727e-01 -1.614175587892532349e-01 -1.183547675609588623e-01 1.511187255382537842e-01 1.180891916155815125e-01 2.233385294675827026e-02 1.482596248388290405e-01 -2.281970679759979248e-01 -4.115214943885803223e-02 -1.563385277986526489e-01 7.724861055612564087e-02 2.194718085229396820e-02 6.535405665636062622e-02 3.235352039337158203e-01 1.509685963392257690e-01 2.338459342718124390e-02
-1.710207015275955200e-02 1.246623918414115906e-01 -9.020285308361053467e-02 3.064279444515705109e-02 -5.543021485209465027e-02 -1.326507925987243652e-01 -4.218612238764762878e-02 2.472788840532302856e-01 -1.942430064082145691e-02 -6.688512116670608521e-02 -2.592373825609683990e-02 -2.193187177181243896e-01 5.593013018369674683e-02 -3.815736472606658936e-01 -2.411716133356094360e-01 -1.626928001642227173e-01 8.416097611188888550e-02 6.469600647687911987e-02 9.738329052925109863e-02 5.451198667287826538e-02 -2.141563594341278076e-01 1.429896056652069092e-01 -9.738857299089431763e-02 -2.793018817901611328e-01 -1.106293797492980957e-01 5.018699765205383301e-01 2.719855308532714844e-01 3.148808702826499939e-02 -2.323494553565979004e-01 1.119940504431724548e-01 1.380795538425445557e-01 -4.807574301958084106e-02
5.382727365940809250e-03 1.318338215351104736e-01 1.142660155892372131e-01 -1.131894960999488831e-01 5.364411324262619019e-02 2.376142889261245728e-01 1.965458691120147705e-01 1.299296915531158447e-01 1.209370046854019165e-01 -4.558150172233581543e-01 5.191467702388763428e-02 8.545129746198654175e-02 -2.225640043616294861e-02 2.893171738833189011e-03 -1.117229759693145752e-01 3.924435749650001526e-02 3.794046342372894287e-01 6.272874772548675537e-02 2.523005306720733643e-01 7.367765158414840698e-02 -4.189995825290679932e-01 2.305717170238494873e-01 2.989988029003143311e-01 -5.018972977995872498e-02 -8.816510438919067383e-02 -4.112337902188301086e-02 -1.044876426458358765e-01 -7.872854918241500854e-02 -7.039620727300643921e-02 1.213794201612472534e-01 1.051882058382034302e-01 -3.563235746696591377e-03
-9.388158470392227173e-02 -5.785552784800529480e-02 -7.039158046245574951e-02 1.017749756574630737e-01 7.418908923864364624e-02 -3.060957789421081543e-01 -1.316957082599401474e-02 7.768850773572921753e-02 2.385473549365997314e-01 -2.936851084232330322e-01 1.050410792231559753e-01 -1.803943067789077759e-01 -2.287398129701614380e-01 -1.078693568706512451e-02 -7.634696364402770996e-02 5.840177461504936218e-02 3.130179047584533691e-01 -2.253830134868621826e-01 -7.404118776321411133e-02 -2.152044624090194702e-01 3.244832390919327736e-03 8.698203414678573608e-02 2.624512314796447754e-01 -4.064394161105155945e-03 -2.456031441688537598e-01 -8.014469593763351440e-02 2.983818054199218750e-01 -1.497139483690261841e-01 9.764828532934188843e-02 3.889729082584381104e-01 5.065016075968742371e-02 8.476573973894119263e-03
-1.516513079404830933e-01 2.607885003089904785e-01 -9.126646071672439575e-02 8.963725715875625610e-02 -3.034622967243194580e-01 -1.651427000761032104e-01 -1.866369843482971191e-01 3.298204392194747925e-02 8.310731500387191772e-02 -1.647229194641113281e-01 2.102331221103668213e-01 1.498753726482391357e-01 8.671946078538894653e-02 -2.584500014781951904e-01 2.089804112911224365e-01 2.171216160058975220e-01 5.923006683588027954e-02 -8.125486969947814941e-02 2.059502750635147095e-01 -2.998164668679237366e-02 6.212385371327400208e-02 1.786558032035827637e-01 9.773295372724533081e-02 -1.857140213251113892e-01 -3.367941975593566895e-01 1.646688766777515411e-02 1.181165054440498352e-01 -2.026136266067624092e-03 4.320060908794403076e-01 1.286305934190750122e-01 -1.660603284835815430e-02 8.461825549602508545e-02
-2.906992733478546143e-01 4.617437720298767090e-02 1.178045645356178284e-01 2.697302699089050293e-01 -1.298213005065917969e-01 1.096786931157112122e-01 -8.299575001001358032e-02 -1.433428525924682617e-01 6.271315366029739380e-02 -1.896299363579601049e-04 3.876840472221374512e-01 -1.142248883843421936e-01 -3.274321258068084717e-01 -4.431270956993103027e-01 1.657617986202239990e-01 9.001773595809936523e-02 1.507048159837722778e-01 5.598231777548789978e-02 -2.156265676021575928e-01 1.293176710605621338e-01 -5.191523209214210510e-02 -8.473774790763854980e-02 -1.074230521917343140e-01 -1.089917570352554321e-01 -2.552791535854339600e-01 -1.648617535829544067e-01 1.389258801937103271e-01 4.104300460312515497e-04 4.307914152741432190e-02 7.535057514905929565e-02 1.466615051031112671e-01 -3.048174269497394562e-02
-1.066778525710105896e-01 8.091655373573303223e-02 3.845218941569328308e-02 -4.737414419651031494e-02 -3.114371001720428467e-01 4.229074344038963318e-02 2.315582148730754852e-02 4.164372012019157410e-02 1.453376933932304382e-02 -2.195636928081512451e-01 -6.867498159408569336e-02 -9.470351785421371460e-02 -1.906770318746566772e-01 -8.352043107151985168e-03 -8.201222866773605347e-03 2.633849084377288818e-01 5.479056239128112793e-01 6.753687560558319092e-02 -1.295265462249517441e-02 1.220573559403419495e-01 4.873175546526908875e-02 1.604601293802261353e-01 2.923243865370750427e-02 -4.645492434501647949e-01 -7.089726626873016357e-02 -8.417760580778121948e-02 1.564121246337890625e-01 -2.811156213283538818e-01 8.381969481706619263e-02 4.368308186531066895e-02 -1.101905852556228638e-02 -1.416257172822952271e-01
8.004897832870483398e-02 5.332393571734428406e-02 -1.514806747436523438e-01 1.979344636201858521e-01 -3.055507875978946686e-02 4.305668175220489502e-02 1.440099924802780151e-01 -1.783791929483413696e-02 -7.081492990255355835e-02 -3.481527790427207947e-02 2.458207458257675171e-01 6.178219243884086609e-02 2.003847062587738037e-01 -8.308615535497665405e-02 2.181752920150756836e-01 2.552626430988311768e-01 2.498154193162918091e-01 1.901026442646980286e-02 2.405365556478500366e-02 1.227068603038787842e-01 -2.212194204330444336e-01 -2.166781872510910034e-01 -1.301108449697494507e-01 -2.615836858749389648e-01 -4.992301166057586670e-01 -1.328414231538772583e-01 7.476139068603515625e-02 3.599201515316963196e-02 3.150881826877593994e-01 1.774590164422988892e-01 2.012426219880580902e-02 -9.952156990766525269e-02
-7.868813723325729370e-02 2.797399759292602539e-01 -1.716238856315612793e-01 -1.024131178855895996e-01 -6.967408955097198486e-02 5.275898147374391556e-03 1.469731926918029785e-01 1.301527023315429688e-02 8.894962817430496216e-02 -1.396952122449874878e-01 -1.334763020277023315e-01 -1.592185050249099731e-01 -1.204237937927246094e-01 -3.001271979883313179e-03 1.761914044618606567e-01 -8.380204439163208008e-02 3.198612630367279053e-01 -2.346291542053222656e-01 -7.840823382139205933e-02 3.948765248060226440e-02 -7.436545938253402710e-02 -1.891076117753982544e-01 1.742049008607864380e-01 -3.507460951805114746e-01 -2.816858589649200439e-01 -6.894952803850173950e-02 1.784311234951019287e-01 1.039136052131652832e-01 -9.489066898822784424e-02 8.052013814449310303e-02 3.342981338500976562e-01 3.347783088684082031e-01
-2.469827979803085327e-01 2.169750481843948364e-01 -1.558994501829147339e-01 2.336793243885040283e-01 -3.792062774300575256e-02 -1.083258390426635742e-01 1.392430812120437622e-01 -1.617242842912673950e-01 2.560569643974304199e-01 -3.333595097064971924e-01 1.226874534040689468e-02 -1.089220866560935974e-01 -2.677127905189990997e-02 -1.410101503133773804e-01 -1.524087227880954742e-02 -5.457634851336479187e-02 2.329099476337432861e-01 8.681051433086395264e-02 -1.088904216885566711e-01 7.237550616264343262e-02 -1.946973800659179688e-02 -3.682224154472351074e-01 1.090592071413993835e-01 -8.626601099967956543e-02 -3.522329330444335938e-01 -5.244481191039085388e-02 1.697807163000106812e-01 -1.367434412240982056e-01 2.189014106988906860e-01 -3.328005596995353699e-02 2.896252274513244629e-01 1.852962188422679901e-02
-5.433068796992301941e-02 1.208215951919555664e-02 -9.319850802421569824e-02 1.285266876220703125e-01 -3.237246721982955933e-02 5.698221176862716675e-02 1.984464973211288452e-01 2.099317759275436401e-01 9.887774288654327393e-02 -3.832959532737731934e-01 7.111956179141998291e-02 2.132274210453033447e-02 -2.340888530015945435e-01 -7.787965983152389526e-02 8.020982146263122559e-02 -3.308954238891601562e-01 6.636583805084228516e-02 3.955114632844924927e-02 -1.065921336412429810e-01 -2.857407554984092712e-02 -4.994220659136772156e-02 -1.151930466294288635e-01 -1.170323714613914490e-01 2.072459645569324493e-02 -6.491696834564208984e-01 -1.013442352414131165e-01 1.254881918430328369e-01 -4.680124670267105103e-02 -1.367299854755401611e-01 -1.817104779183864594e-02 1.643895953893661499e-01 -3.522410616278648376e-02
-2.175237387418746948e-01 6.864429451525211334e-03 -1.798800975084304810e-01 4.139048159122467041e-01 -6.491598486900329590e-02 9.583646804094314575e-02 -1.692079454660415649e-01 1.209067627787590027e-01 4.183222055435180664e-01 -2.182971984148025513e-01 1.988392472267150879e-01 3.154430538415908813e-02 -2.265391647815704346e-01 -1.443760693073272705e-01 2.774249063804745674e-03 7.420207560062408447e-02 1.113967671990394592e-01 -2.089906781911849976e-01 -1.128326635807752609e-02 -5.518154427409172058e-02 -6.476952228695154190e-03 -1.731844842433929443e-01 9.861908853054046631e-02 -1.365230083465576172e-01 -7.337033748626708984e-02 -1.155719310045242310e-01 7.826110720634460449e-02 -3.707837685942649841e-02 -6.489081680774688721e-02 2.556771337985992432e-01 3.418267071247100830e-01 1.453678011894226074e-01
8.493176847696304321e-02 7.431898266077041626e-02 -2.004236578941345215e-01 1.976761221885681152e-01 2.386020570993423462e-01 -9.437292069196701050e-02 9.101036190986633301e-02 2.487403750419616699e-01 1.867769211530685425e-01 -1.964581161737442017e-01 5.049647390842437744e-02 -3.494055196642875671e-02 -1.432783007621765137e-01 -3.088536858558654785e-01 -4.839117638766765594e-03 2.073827199637889862e-02 3.604530096054077148e-01 5.468606203794479370e-02 -1.918302476406097412e-01 -1.379661858081817627e-01 1.880486458539962769e-01 3.304490447044372559e-01 1.033414825797080994e-01 -3.673183023929595947e-01 -6.285673379898071289e-02 -8.956152945756912231e-02 6.166523322463035583e-02 -5.405528098344802856e-02 4.939830675721168518e-02 2.648875117301940918e-01 1.122958865016698837e-02 8.978291600942611694e-02
-3.836750984191894531e-02 6.021956354379653931e-02 -2.647054493427276611e-01 2.387112230062484741e-01 -1.546964049339294434e-01 4.341498762369155884e-02 1.279794424772262573e-01 7.827246189117431641e-02 2.955774068832397461e-01 5.574373062700033188e-03 5.070168152451515198e-02 3.981334343552589417e-02 -8.786202967166900635e-02 -2.809737026691436768e-01 -9.545118361711502075e-02 1.775273680686950684e-01 3.492620885372161865e-01 1.487560663372278214e-02 1.170264855027198792e-01 -8.605211228132247925e-02 7.653968059457838535e-04 -9.033323824405670166e-02 8.548102527856826782e-02 -2.334259003400802612e-01 -1.708401590585708618e-01 -2.683901488780975342e-01 1.589357107877731323e-01 1.564997285604476929e-01 -9.855649620294570923e-02 2.451248168945312500e-01 3.702494204044342041e-01 1.719457060098648071e-01
-4.083679318428039551e-01 -2.537191286683082581e-02 1.518506407737731934e-01 1.760061532258987427e-01 -1.043357327580451965e-01 1.452794969081878662e-01 -1.152415350079536438e-01 1.476980298757553101e-01 8.166756480932235718e-03 -3.402103781700134277e-01 7.843265682458877563e-02 2.979966402053833008e-01 7.810574024915695190e-02 -2.007709629833698273e-02 2.544605731964111328e-01 2.403625398874282837e-01 7.458775490522384644e-02 8.973796665668487549e-02 7.290867716073989868e-02 1.393280625343322754e-01 -6.273200362920761108e-02 1.532609909772872925e-01 1.968944221735000610e-01 -1.704304069280624390e-01 -2.823503613471984863e-01 5.400834605097770691e-02 9.441641718149185181e-02 -5.356777831912040710e-02 8.692874759435653687e-02 3.253714144229888916e-01 -3.407879173755645752e-02 1.705485433340072632e-01
-3.914037346839904785e-02 5.857406929135322571e-02 -2.132655121386051178e-02 1.234086528420448303e-01 -1.386874318122863770e-01 -2.583187818527221680e-02 -1.125633046030998230e-01 -1.902301609516143799e-01 -3.055403530597686768e-01 -2.368730306625366211e-01 2.487744092941284180e-01 -1.989772766828536987e-01 -2.660922706127166748e-02 -1.352193057537078857e-01 -9.071691334247589111e-02 1.774772703647613525e-01 -1.209695264697074890e-01 -8.864386379718780518e-02 -1.157896071672439575e-01 -2.431775778532028198e-01 -8.994883298873901367e-02 2.005183883011341095e-02 -3.042961657047271729e-02 -2.367779910564422607e-01 -4.429202675819396973e-01 2.389490008354187012e-01 5.484075471758842468e-02 -1.289416998624801636e-01 -3.474558293819427490e-01 9.617319703102111816e-02 1.890271753072738647e-01 -4.239668697118759155e-02
-1.172958910465240479e-01 1.417014449834823608e-01 4.409006610512733459e-02 4.672690853476524353e-02 6.345959752798080444e-02 -1.877588927745819092e-01 2.062464803457260132e-01 -8.035388588905334473e-02 2.980535291135311127e-02 -1.477837860584259033e-01 3.998905122280120850e-01 5.236134678125381470e-02 1.551258713006973267e-01 -1.760683953762054443e-01 2.352594137191772461e-01 2.171050459146499634e-01 2.984081208705902100e-01 -9.938624501228332520e-02 6.898698955774307251e-02 1.398837715387344360e-01 -1.473676115274429321e-01 -2.650337219238281250e-01 -6.303030252456665039e-02 -8.172272145748138428e-02 -3.235080242156982422e-01 -2.640889212489128113e-02 1.034763008356094360e-01 8.288780599832534790e-02 2.537978887557983398e-01 1.037251576781272888e-01 3.261094689369201660e-01 2.272537723183631897e-02
2.963940501213073730e-01 -1.906433254480361938e-01 4.524036869406700134e-02 1.284876018762588501e-01 2.017360925674438477e-01 6.280707567930221558e-02 3.433357179164886475e-02 2.131503969430923462e-01 2.162598222494125366e-01 -1.826153546571731567e-01 2.722817659378051758e-02 2.710399776697158813e-02 9.443418681621551514e-02 -5.442228913307189941e-02 7.672500610351562500e-02 8.791603147983551025e-02 4.164020121097564697e-01 -1.402607411146163940e-01 1.486850529909133911e-01 2.488324604928493500e-02 -2.786037027835845947e-01 8.712565898895263672e-02 1.390149891376495361e-01 -1.962631195783615112e-01 -2.332837134599685669e-01 1.941859722137451172e-01 -1.318390369415283203e-01 5.466192960739135742e-03 3.613267838954925537e-02 4.045476913452148438e-01 1.597373038530349731e-01 -6.392578128725290298e-03
3.923773393034934998e-02 -1.124677658081054688e-01 -8.152456581592559814e-02 1.306715421378612518e-02 6.029398646205663681e-03 -2.036219984292984009e-01 -2.118716537952423096e-01 2.725775912404060364e-02 -6.877478957176208496e-02 -5.714378133416175842e-02 1.333085149526596069e-01 -3.070970773696899414e-01 -1.269744634628295898e-01 -2.929412424564361572e-01 -1.048381179571151733e-01 1.443889439105987549e-01 9.248889237642288208e-02 9.013354778289794922e-02 1.275091320276260376e-01 -1.508905440568923950e-01 -8.365328609943389893e-02 1.116357594728469849e-01 -1.864501982927322388e-01 -3.912948668003082275e-01 -2.818039357662200928e-01 -2.206610292196273804e-01 -5.332742631435394287e-02 8.637574315071105957e-02 3.652999401092529297e-01 3.916811197996139526e-02 -5.529743060469627380e-02 3.138889968395233154e-01
-9.140066057443618774e-02 -5.190053954720497131e-02 -2.066026180982589722e-01 1.987291872501373291e-01 2.939119189977645874e-02 -2.137572467327117920e-01 -3.771992027759552002e-01 1.969080567359924316e-01 2.542399168014526367e-01 -2.733083069324493408e-01 4.755425825715065002e-02 -1.085859835147857666e-01 1.179810427129268646e-02 -2.869913578033447266e-01 2.082292363047599792e-02 -1.367404162883758545e-01 -1.402873992919921875e-01 1.862634532153606415e-02 1.699160039424896240e-01 7.284028083086013794e-02 -1.254740357398986816e-01 -8.696823567152023315e-02 4.486418887972831726e-02 -1.756663322448730469e-01 -3.970848619937896729e-01 1.553258392959833145e-02 -8.153964579105377197e-02 -2.700830399990081787e-01 -6.731263548135757446e-02 1.536413878202438354e-01 2.146936506032943726e-01 -4.493800178170204163e-02
-1.931610852479934692e-01 8.340726792812347412e-02 1.599563658237457275e-01 8.507054299116134644e-04 -2.373416721820831299e-01 1.459100544452667236e-01 -1.325219720602035522e-01 2.371306419372558594e-01 -1.143083572387695312e-01 1.957505345344543457e-01 -7.340746372938156128e-02 -3.961285054683685303e-01 -1.080859825015068054e-01 -2.091771960258483887e-01 -1.581344157457351685e-01 -5.735345184803009033e-03 1.038726568222045898e-01 -5.279100313782691956e-02 -1.178519278764724731e-01 -8.557110093533992767e-03 -2.163287997245788574e-01 -8.842439274303615093e-04 -2.244796836748719215e-03 -4.665607810020446777e-01 -2.503182888031005859e-01 1.262737959623336792e-01 1.376096606254577637e-01 -2.193510718643665314e-02 -2.542432844638824463e-01 1.557547897100448608e-01 3.053683415055274963e-02 6.846791505813598633e-02
4.287176206707954407e-02 1.321833878755569458e-01 -4.970823600888252258e-02 -1.081761494278907776e-01 -2.550597488880157471e-01 -6.938393414020538330e-02 5.930115655064582825e-02 1.365119069814682007e-01 4.219054244458675385e-03 -3.404718041419982910e-01 1.593951284885406494e-01 1.257977187633514404e-01 4.940560460090637207e-02 -1.382592320442199707e-01 2.346725761890411377e-02 1.850290298461914062e-01 -7.323628757148981094e-03 -9.608742594718933105e-02 -6.736973673105239868e-02 -1.870599389076232910e-02 -9.723590314388275146e-02 2.230136394500732422e-01 1.555203646421432495e-01 -2.430142164230346680e-01 -2.936320304870605469e-01 3.926755394786596298e-03 -3.715216219425201416e-01 -2.216219007968902588e-01 1.230098456144332886e-01 3.847897946834564209e-01 1.833607107400894165e-01 -1.848730742931365967e-01
6.043360382318496704e-02 9.298264235258102417e-02 6.865482032299041748e-02 -8.064489066600799561e-02 1.345612853765487671e-01 1.218278259038925171e-01 -1.386370211839675903e-01 -2.640307247638702393e-01 1.107552498579025269e-01 -3.668513298034667969e-01 2.566112279891967773e-01 -2.117795646190643311e-01 -3.927240520715713501e-02 -1.344627290964126587e-01 -2.641218006610870361e-01 1.005287468433380127e-01 3.853261005133390427e-03 4.984871670603752136e-02 2.032707631587982178e-01 3.098111972212791443e-02 -1.360545307397842407e-01 1.362509429454803467e-01 2.102922275662422180e-02 1.353018358349800110e-02 -3.463662266731262207e-01 2.198636978864669800e-01 8.449435979127883911e-02 2.046968489885330200e-01 6.726092845201492310e-02 3.651936054229736328e-01 2.183696478605270386e-01 1.102896779775619507e-01
-6.488778442144393921e-02 3.034456670284271240e-01 -3.636867552995681763e-02 4.057984054088592529e-02 8.941048383712768555e-02 1.775000840425491333e-01 1.075805500149726868e-01 1.625741459429264069e-02 3.954709693789482117e-02 -4.039419591426849365e-01 1.994794458150863647e-01 -1.232156008481979370e-01 1.159525569528341293e-02 -4.344405233860015869e-02 -1.634341776371002197e-01 4.812971502542495728e-02 3.831391036510467529e-01 2.009743303060531616e-01 -6.734292209148406982e-02 2.076254226267337799e-02 -8.989002555608749390e-02 -1.081832945346832275e-01 -9.623598307371139526e-02 -2.104734480381011963e-01 -3.560747802257537842e-01 -1.794151067733764648e-01 1.941383630037307739e-01 -2.693502604961395264e-01 -1.481280568987131119e-02 6.597404181957244873e-02 -1.873361319303512573e-01 -1.557699739933013916e-01
-7.130761444568634033e-02 -1.775763779878616333e-01 4.377180710434913635e-02 -1.328714638948440552e-01 -3.785243630409240723e-02 2.853343784809112549e-01 2.043164074420928955e-01 6.697124987840652466e-02 3.068633079528808594e-01 -3.465718030929565430e-01 1.226725615561008453e-02 -2.052341774106025696e-02 -4.954878706485033035e-03 -3.154982328414916992e-01 8.331126719713211060e-02 8.448379486799240112e-02 -3.966440260410308838e-02 4.566048830747604370e-02 1.845379322767257690e-01 6.100678443908691406e-02 -7.301242649555206299e-02 7.213439792394638062e-02 -1.609541326761245728e-01 -3.362585008144378662e-01 -3.690561652183532715e-01 9.530432522296905518e-02 2.011727541685104370e-01 -2.659184336662292480e-01 -5.831227824091911316e-02 1.402838975191116333e-01 5.277714878320693970e-02 -1.138559877872467041e-01
1.781192794442176819e-02 1.663070917129516602e-02 -1.812551915645599365e-02 1.142443642020225525e-01 -1.171121746301651001e-01 -6.567242741584777832e-02 -1.407119929790496826e-01 -1.214206777513027191e-02 6.203348189592361450e-02 -2.811155915260314941e-01 1.258964538574218750e-01 2.268537320196628571e-02 1.090303510427474976e-01 -4.450335800647735596e-01 1.612123697996139526e-01 1.405054777860641479e-01 7.332533597946166992e-02 4.893772304058074951e-02 9.260902553796768188e-02 -4.715521261096000671e-02 3.316625952720642090e-02 2.073523700237274170e-01 9.642987512052059174e-03 -8.984265476465225220e-02 -4.464701116085052490e-01 1.452035270631313324e-02 1.612668037414550781e-01 -4.673929139971733093e-02 1.190150827169418335e-01 1.923955976963043213e-01 -3.069752156734466553e-01 3.862050175666809082e-01
-8.435688167810440063e-02 1.641831696033477783e-01 5.561212822794914246e-02 -7.477716356515884399e-02 1.577467620372772217e-01 1.887933462858200073e-01 -4.071824997663497925e-02 2.185764312744140625e-01 -1.022102013230323792e-01 -1.786545515060424805e-01 2.039718776941299438e-01 -1.129719987511634827e-02 7.038678973913192749e-02 -5.816002935171127319e-02 -4.713118821382522583e-02 -2.442865222692489624e-01 2.708300650119781494e-01 -1.031588017940521240e-01 1.719334423542022705e-01 1.425917446613311768e-01 -3.359058499336242676e-01 2.364478260278701782e-01 3.564652204513549805e-01 9.047513827681541443e-03 -3.662056326866149902e-01 -2.326923049986362457e-02 -5.682143568992614746e-02 -2.176727354526519775e-01 1.908563077449798584e-01 1.496564447879791260e-01 9.415697306394577026e-02 1.011515334248542786e-01
-2.584689855575561523e-01 1.815892308950424194e-01 1.375916898250579834e-01 -1.653052419424057007e-01 3.772011026740074158e-02 4.197619855403900146e-02 -2.408620715141296387e-02 1.094577983021736145e-01 4.833401367068290710e-02 6.691742688417434692e-02 2.842975556850433350e-01 -8.510524034500122070e-02 -5.628624185919761658e-02 -2.229189276695251465e-01 -3.077832749113440514e-03 -3.032205700874328613e-01 1.797720640897750854e-01 9.098955243825912476e-02 2.827001512050628662e-01 -1.645182073116302490e-01 -2.795270681381225586e-01 1.884295046329498291e-01 6.248957291245460510e-02 1.186905242502689362e-02 -4.461144804954528809e-01 9.622328728437423706e-02 2.742751240730285645e-01 -1.313413083553314209e-01 1.156106963753700256e-01 1.274838447570800781e-01 3.657270595431327820e-02 3.925807401537895203e-02
-6.149291619658470154e-02 -1.903389990329742432e-01 -2.935726046562194824e-01 1.729637235403060913e-01 -1.559834182262420654e-01 1.877419464290142059e-02 -1.825432106852531433e-02 -2.024699598550796509e-01 -1.676005572080612183e-01 -1.279274672269821167e-01 -2.655501291155815125e-02 -9.000944346189498901e-02 -3.706623986363410950e-02 -1.497004181146621704e-01 3.242957592010498047e-02 -6.046633422374725342e-02 2.432436496019363403e-01 -1.053877249360084534e-01 1.312429606914520264e-01 7.003496587276458740e-02 -4.694584310054779053e-01 1.806561499834060669e-01 -1.328296959400177002e-01 -2.170843183994293213e-01 -1.446272581815719604e-01 1.349229514598846436e-01 3.529760986566543579e-02 -1.429848074913024902e-01 2.049194127321243286e-01 3.941106796264648438e-01 7.209787517786026001e-02 -1.503244787454605103e-01
-5.717201530933380127e-02 -8.076502941548824310e-03 6.536699831485748291e-02 4.535907208919525146e-01 -1.034468933939933777e-01 5.910613760352134705e-02 1.820847541093826294e-01 2.961117923259735107e-01 1.124617978930473328e-01 -1.679663360118865967e-02 2.030742764472961426e-01 2.538785934448242188e-01 1.565896570682525635e-01 -8.841973729431629181e-03 7.254052907228469849e-02 2.499330639839172363e-01 7.158281654119491577e-02 -1.573030948638916016e-01 -8.495498448610305786e-02 4.205407947301864624e-02 -3.181568682193756104e-01 -4.533856734633445740e-02 9.039867669343948364e-03 -2.738125622272491455e-01 -3.868552446365356445e-01 1.473140120506286621e-01 2.447390370070934296e-02 1.087442114949226379e-01 4.244588688015937805e-02 1.404391974210739136e-01 1.252150833606719971e-01 4.991506785154342651e-02
-3.518900135532021523e-03 1.889629811048507690e-01 1.089198738336563110e-01 -1.743219494819641113e-01 -1.236988678574562073e-01 -1.181117296218872070e-01 -2.082319371402263641e-02 1.784378141164779663e-01 -7.799638062715530396e-02 1.516254544258117676e-01 3.000945448875427246e-01 -2.929243147373199463e-01 8.671812713146209717e-02 -2.468030899763107300e-01 -8.924999565351754427e-05 -1.714645922183990479e-01 6.225002557039260864e-02 2.896146476268768311e-02 2.397134900093078613e-02 1.617103815078735352e-01 -2.682157456874847412e-01 3.697325289249420166e-01 7.168690860271453857e-02 -1.193412840366363525e-01 -4.852374494075775146e-01 2.377134934067726135e-02 5.646937526762485504e-03 3.066471405327320099e-02 5.376674607396125793e-02 2.316564768552780151e-01 3.618750721216201782e-02 5.845241993665695190e-02
1.025205478072166443e-01 1.366108059883117676e-01 -2.957685589790344238e-01 -8.816114068031311035e-02 8.466187864542007446e-02 2.422414124011993408e-01 -3.128822520375251770e-02 -1.083504483103752136e-01 -4.938342794775962830e-02 -2.303919345140457153e-01 -9.677066653966903687e-02 8.590025827288627625e-04 -7.425859570503234863e-02 -1.273424327373504639e-01 -1.875531971454620361e-01 -1.129614263772964478e-01 1.631983965635299683e-01 -2.203795760869979858e-01 1.733101755380630493e-01 1.408366113901138306e-02 -3.373481333255767822e-01 -2.663755118846893311e-01 5.332222580909729004e-02 -1.239105463027954102e-01 -3.823733031749725342e-01 1.056495234370231628e-01 3.771545290946960449e-01 -1.561326831579208374e-01 -1.708638370037078857e-01 9.572254493832588196e-03 1.360410917550325394e-02 -2.447702549397945404e-02
-2.235028743743896484e-01 3.139494359493255615e-01 3.633935004472732544e-02 2.662319131195545197e-02 3.352016508579254150e-01 1.430277079343795776e-01 -5.015715956687927246e-02 6.825397908687591553e-02 4.469197243452072144e-02 -4.389491081237792969e-01 2.898420691490173340e-01 -1.163970008492469788e-01 7.533612847328186035e-02 -1.624975055456161499e-01 -1.300842612981796265e-01 -7.845779508352279663e-02 2.801617085933685303e-01 5.152172967791557312e-02 -6.252890080213546753e-02 1.082852929830551147e-01 -1.377132683992385864e-01 3.183441609144210815e-02 -1.945559829473495483e-01 -2.438015937805175781e-01 -2.231338620185852051e-01 -2.583070099353790283e-01 6.877491623163223267e-02 3.946354985237121582e-02 1.958229206502437592e-02 1.353990435600280762e-01 -7.860893756151199341e-02 -1.811378635466098785e-02
1.419397294521331787e-01 3.886175751686096191e-01 -8.772674202919006348e-02 -9.650550782680511475e-02 -1.350826323032379150e-01 6.726548820734024048e-02 1.047498136758804321e-01 2.001497447490692139e-01 1.142819374799728394e-01 -3.109010457992553711e-01 -1.965658664703369141e-01 2.244221791625022888e-02 -4.150222614407539368e-02 2.556420303881168365e-02 1.465622931718826294e-01 3.687477111816406250e-02 2.948847413063049316e-01 -1.527122557163238525e-01 -1.469304561614990234e-01 8.572345972061157227e-02 -1.245438307523727417e-01 1.485981196165084839e-01 1.235638335347175598e-01 -1.831734478473663330e-01 -2.613700926303863525e-01 -1.409661471843719482e-01 7.016181200742721558e-02 9.164224565029144287e-02 -4.678821563720703125e-02 3.558933734893798828e-01 -3.232415765523910522e-04 3.285631239414215088e-01
-2.138710115104913712e-03 1.857427209615707397e-01 1.224213163368403912e-03 8.606542646884918213e-02 -1.267729401588439941e-01 6.331498920917510986e-02 -2.896904200315475464e-02 -2.302941977977752686e-01 2.944735251367092133e-02 -1.352204084396362305e-01 1.590323634445667267e-02 -2.282001823186874390e-01 -1.800504773855209351e-01 -9.958478063344955444e-02 -2.221137285232543945e-01 2.506147027015686035e-01 3.956323266029357910e-01 1.884016580879688263e-02 -4.389378707855939865e-03 -2.798357307910919189e-01 -2.231312543153762817e-02 2.506916821002960205e-01 1.217351853847503662e-01 -2.253797054290771484e-01 -1.605719029903411865e-01 4.579569399356842041e-02 -1.379159241914749146e-01 -1.236103102564811707e-01 -7.858058065176010132e-02 2.618924677371978760e-01 1.242619529366493225e-01 3.763279914855957031e-01
-2.055816352367401123e-01 -2.246933989226818085e-02 2.686954438686370850e-01 1.968236640095710754e-02 -3.154676854610443115e-01 1.478453632444143295e-02 4.229819402098655701e-03 1.220192462205886841e-01 -1.123165711760520935e-01 -4.124047458171844482e-01 1.145834103226661682e-01 6.295572966337203979e-02 -2.777141332626342773e-01 -1.642068773508071899e-01 -2.790291607379913330e-01 1.778399758040904999e-02 1.932684890925884247e-02 1.034785136580467224e-01 5.067047476768493652e-02 -2.040029913187026978e-01 -6.507253646850585938e-02 2.953759729862213135e-01 4.484306275844573975e-02 -1.867980659008026123e-01 -1.543442755937576294e-01 2.528283186256885529e-02 7.763691246509552002e-02 -1.709483191370964050e-02 1.124742180109024048e-01 3.844561278820037842e-01 -1.089942306280136108e-01 3.440947830677032471e-02
-2.132149189710617065e-01 1.358280181884765625e-01 -1.713075190782546997e-01 -1.626037061214447021e-01 1.169244125485420227e-01 2.914567478001117706e-02 -1.022824645042419434e-01 -1.803234368562698364e-01 -9.736917167901992798e-02 -7.676579058170318604e-02 1.370353251695632935e-01 -1.661159396171569824e-01 1.151387766003608704e-01 -3.292039036750793457e-01 1.512890458106994629e-01 -3.367616534233093262e-01 1.340570747852325439e-01 1.086556389927864075e-01 -6.658574193716049194e-02 -1.046746447682380676e-01 -2.464229911565780640e-01 1.687525510787963867e-01 2.710425555706024170e-01 -1.232053861021995544e-01 -4.223295748233795166e-01 1.386108547449111938e-01 -2.664295025169849396e-02 1.541841179132461548e-01 2.927859686315059662e-02 2.285132557153701782e-01 1.253506820648908615e-02 6.946363300085067749e-02
-2.329358607530593872e-01 2.661029994487762451e-02 -1.311611086130142212e-01 1.100059598684310913e-01 8.769508451223373413e-02 7.518732547760009766e-02 4.997405409812927246e-02 2.656642496585845947e-01 -2.210768610239028931e-01 -2.768959403038024902e-01 2.952676638960838318e-02 5.267278850078582764e-02 -7.943502068519592285e-02 -8.750257641077041626e-02 -2.680452764034271240e-01 -8.034593611955642700e-02 1.399228274822235107e-01 -1.737861782312393188e-01 1.916085928678512573e-01 -1.718074977397918701e-01 -3.598137497901916504e-01 -1.706649363040924072e-01 -3.974836692214012146e-02 -1.786031574010848999e-01 -2.266462147235870361e-01 3.427077457308769226e-02 2.097015678882598877e-01 -8.837918937206268311e-02 -1.668896228075027466e-01 3.099217116832733154e-01 -1.224862113595008850e-01 -2.377576231956481934e-01
2.707422077655792236e-01 -5.272128060460090637e-02 -2.061014249920845032e-02 -1.244377642869949341e-01 2.459423243999481201e-01 -9.382120519876480103e-02 1.303683966398239136e-01 -1.033378764986991882e-01 2.061563730239868164e-01 -9.791299700736999512e-02 3.556656539440155029e-01 -1.533728241920471191e-01 -7.314880192279815674e-02 -4.304067492485046387e-01 -1.201496720314025879e-01 1.247832998633384705e-01 8.870131522417068481e-02 1.323742568492889404e-01 -2.934389375150203705e-02 3.606100007891654968e-02 -2.562284171581268311e-01 2.649767994880676270e-01 -1.243031099438667297e-01 -1.546974331140518188e-01 -2.883497774600982666e-01 6.766976416110992432e-02 1.190797239542007446e-01 -3.151719272136688232e-02 -7.791582494974136353e-02 1.720669269561767578e-01 2.099648714065551758e-01 5.354209989309310913e-02
-1.821387112140655518e-01 5.595565959811210632e-02 -1.471287310123443604e-01 -3.984330222010612488e-02 -5.186808109283447266e-02 6.243418529629707336e-02 -3.854929208755493164e-01 2.591103501617908478e-02 1.310231387615203857e-01 -1.694530397653579712e-01 -2.705009281635284424e-01 -1.389239728450775146e-01 2.115969061851501465e-01 -3.505395650863647461e-01 1.794295907020568848e-01 2.586517669260501862e-02 2.074902653694152832e-01 -1.662359386682510376e-01 2.130430191755294800e-01 -1.593736372888088226e-02 -1.711422353982925415e-01 -3.006145916879177094e-02 -1.558161992579698563e-02 -2.234714664518833160e-02 -5.179403424263000488e-01 -1.114223450422286987e-01 2.823792211711406708e-02 3.453402593731880188e-02 5.707794800400733948e-02 8.466220647096633911e-02 -1.558084506541490555e-02 -7.161996513605117798e-02
2.141449004411697388e-01 1.299455016851425171e-01 6.760735064744949341e-02 -2.229546755552291870e-02 5.290694534778594971e-02 -4.584769159555435181e-02 -2.531514465808868408e-01 -1.107137352228164673e-01 7.735243439674377441e-02 -1.422100961208343506e-01 6.375473737716674805e-02 -4.896991327404975891e-02 5.464284331537783146e-04 -3.093844056129455566e-01 1.176562011241912842e-01 -1.097316294908523560e-01 4.275984466075897217e-01 -2.390050441026687622e-01 8.904218673706054688e-02 1.182546168565750122e-01 -1.989588439464569092e-01 -1.004535034298896790e-01 4.402923956513404846e-02 -3.623906075954437256e-01 -3.287662565708160400e-01 1.362551450729370117e-01 -2.276087701320648193e-01 -2.015064358711242676e-01 -7.708133757114410400e-02 1.354803144931793213e-01 -1.692190580070018768e-02 -9.059429913759231567e-02
-7.405991852283477783e-02 1.075632348656654358e-01 -1.257133204489946365e-02 1.277629733085632324e-01 1.827470771968364716e-02 -1.240887772291898727e-02 -2.372461929917335510e-02 -3.972482308745384216e-02 -1.515041477978229523e-02 -2.087622582912445068e-01 -1.079203709959983826e-01 -2.446949481964111328e-02 -3.025561198592185974e-02 -2.086724936962127686e-01 -5.912235379219055176e-02 1.614355593919754028e-01 3.752471208572387695e-01 -1.629705578088760376e-01 2.772748284041881561e-02 -2.899519801139831543e-01 -1.768941581249237061e-01 2.046205699443817139e-01 2.655024528503417969e-01 -1.688507497310638428e-01 -2.552005350589752197e-01 -3.158056139945983887e-01 4.252004921436309814e-01 9.893521666526794434e-02 7.318709790706634521e-02 -8.241495490074157715e-02 1.711597144603729248e-01 1.118013188242912292e-01
-5.317660048604011536e-02 -7.123528514057397842e-03 -8.674965053796768188e-02 3.356581926345825195e-02 1.176105253398418427e-02 -8.466576039791107178e-02 -1.647416800260543823e-01 9.044182300567626953e-02 -2.308591455221176147e-02 -3.184051215648651123e-01 1.696975082159042358e-01 -1.569793187081813812e-02 -1.310722529888153076e-01 -6.711382418870925903e-02 -5.062856897711753845e-02 -1.157550811767578125e-01 -8.537798374891281128e-02 -1.904190182685852051e-01 1.012473180890083313e-01 -2.534423768520355225e-01 -4.092290997505187988e-01 1.876698583364486694e-01 -6.370503455400466919e-02 -2.980483472347259521e-01 -1.681104749441146851e-01 1.877679824829101562e-01 -1.049853861331939697e-02 2.069448307156562805e-02 -2.518152594566345215e-01 4.127466678619384766e-01 2.501249015331268311e-01 -5.688564479351043701e-02
-5.389660596847534180e-02 2.654221057891845703e-01 -2.239544093608856201e-01 -3.403794020414352417e-02 5.049187317490577698e-02 1.008072197437286377e-01 2.406048476696014404e-01 1.901285201311111450e-01 1.122689023613929749e-01 -2.768029868602752686e-01 -1.930269449949264526e-01 -1.654531657695770264e-01 -2.396183758974075317e-01 -4.143395423889160156e-01 -1.072451323270797729e-01 1.102179363369941711e-01 3.384411931037902832e-01 -1.411789953708648682e-01 8.839763700962066650e-02 1.595847010612487793e-01 -5.628600716590881348e-02 2.373584061861038208e-01 4.522091895341873169e-02 -2.105919867753982544e-01 3.197682276368141174e-02 -1.030995100736618042e-01 3.156312927603721619e-02 4.066248983144760132e-02 1.234219744801521301e-01 2.197377979755401611e-01 8.313670009374618530e-02 5.992851406335830688e-02
-1.176023930311203003e-01 -2.354995459318161011e-01 -1.581158190965652466e-01 1.388914138078689575e-01 2.648567035794258118e-02 5.598312243819236755e-02 3.654507547616958618e-02 -7.141965627670288086e-02 -1.263622660189867020e-02 -8.029095083475112915e-02 1.366207599639892578e-01 -3.802289813756942749e-02 -1.697078198194503784e-01 -6.679297238588333130e-02 1.772235929965972900e-01 -9.456182271242141724e-02 3.314211070537567139e-01 -2.538728415966033936e-01 5.663210526108741760e-02 9.920082986354827881e-02 -5.770685076713562012e-01 1.617260836064815521e-02 1.147517263889312744e-01 -2.188148796558380127e-01 -8.458951115608215332e-02 1.896524131298065186e-01 6.571429222822189331e-02 -1.277280300855636597e-01 -1.185667887330055237e-01 2.968046367168426514e-01 1.471368372440338135e-01 -8.126077055931091309e-02
-2.291521290317177773e-03 8.276478201150894165e-02 -1.529622822999954224e-01 2.009657919406890869e-01 -1.648614853620529175e-01 1.059839054942131042e-01 1.648169010877609253e-01 2.927256049588322639e-03 2.169179171323776245e-01 -1.229696162045001984e-02 1.403222680091857910e-01 -1.027824729681015015e-01 4.374229349195957184e-03 -2.255860120058059692e-01 -5.450970306992530823e-02 2.249120324850082397e-01 3.430977761745452881e-01 6.728816777467727661e-02 2.851218879222869873e-01 -5.040524061769247055e-03 1.138140782713890076e-01 -1.728138513863086700e-02 2.564943432807922363e-01 -2.553091943264007568e-01 -1.782064586877822876e-01 -2.064476013183593750e-01 1.847892403602600098e-01 2.079593949019908905e-02 -2.348265200853347778e-01 2.481673657894134521e-01 3.279976546764373779e-01 2.814310789108276367e-02
-1.067536994814872742e-01 2.957023978233337402e-01 -4.852556157857179642e-03 1.206051632761955261e-01 1.071249097585678101e-01 1.731858402490615845e-02 2.098691314458847046e-01 1.146314963698387146e-01 2.549329996109008789e-01 -5.042850971221923828e-01 9.970267117023468018e-02 -1.086573451757431030e-01 -2.147830426692962646e-01 -1.550001800060272217e-01 3.304559364914894104e-02 1.022863015532493591e-01 2.362525910139083862e-01 -2.089485228061676025e-01 -1.084919422864913940e-01 4.710151348263025284e-03 -1.433362960815429688e-01 1.942836940288543701e-01 1.021218970417976379e-01 -1.339254081249237061e-01 -1.757833659648895264e-01 8.272679522633552551e-03 5.997677147388458252e-02 8.052503317594528198e-02 -1.741772741079330444e-01 2.025837749242782593e-01 -1.680308282375335693e-01 2.372662723064422607e-01
2.470498979091644287e-01 2.282179892063140869e-01 4.178223386406898499e-02 -1.983828842639923096e-01 1.633277535438537598e-02 -7.864142209291458130e-02 -3.085935954004526138e-03 4.971433803439140320e-02 -1.467881649732589722e-01 -2.062191963195800781e-01 1.065688058733940125e-01 -1.779391989111900330e-02 -9.668017178773880005e-02 -3.454736173152923584e-01 -1.895422339439392090e-01 3.892431408166885376e-02 4.496856927871704102e-01 -1.200454831123352051e-01 1.044222638010978699e-01 4.016147926449775696e-02 -2.336650490760803223e-01 -2.488864511251449585e-01 -1.572487130761146545e-02 -2.697232663631439209e-01 -2.635464370250701904e-01 1.773788183927536011e-01 -9.848559647798538208e-02 1.082868315279483795e-02 -1.129954606294631958e-01 7.528755813837051392e-02 4.277998581528663635e-02 -2.127728909254074097e-01
-8.775071799755096436e-02 1.674457192420959473e-01 -2.953051924705505371e-01 1.127395778894424438e-02 -4.385719075798988342e-03 7.891319692134857178e-02 3.410127162933349609e-01 9.754164516925811768e-02 -7.868256419897079468e-02 -3.911074101924896240e-01 4.793410748243331909e-02 -2.068024873733520508e-01 -5.449192598462104797e-02 1.884468831121921539e-02 -1.954800486564636230e-01 -2.456599846482276917e-02 2.323482632637023926e-01 3.383325878530740738e-03 -2.707574665546417236e-01 5.807742103934288025e-02 -5.151310190558433533e-02 2.631109058856964111e-01 7.231223583221435547e-02 -3.452895283699035645e-01 -8.583580702543258667e-02 -2.136667221784591675e-01 1.268315166234970093e-01 -9.748560190200805664e-02 1.347889751195907593e-01 2.017430663108825684e-01 1.416540890932083130e-01 1.181441247463226318e-01
2.439471781253814697e-01 4.810082167387008667e-02 -5.677140131592750549e-02 -1.734938174486160278e-01 -1.432764381170272827e-01 9.871464222669601440e-02 1.057664602994918823e-01 -1.068942472338676453e-01 2.941960282623767853e-02 -3.949310481548309326e-01 -1.665097326040267944e-01 -3.201594948768615723e-01 -1.274048089981079102e-01 -2.728410959243774414e-01 -2.116661518812179565e-01 1.838899105787277222e-01 2.734390199184417725e-01 -4.252173751592636108e-02 -7.686898857355117798e-02 4.675930365920066833e-02 1.417541131377220154e-02 2.493396103382110596e-01 9.103532880544662476e-02 -1.788307577371597290e-01 -2.995014488697052002e-01 -1.008517891168594360e-01 -1.207033991813659668e-01 1.771015375852584839e-01 2.136459052562713623e-01 9.791191667318344116e-02 8.334123343229293823e-02 -1.779140718281269073e-02
5.797138810157775879e-02 8.184714615345001221e-02 -1.141360476613044739e-01 -1.125243771821260452e-02 1.099069491028785706e-01 -3.643465042114257812e-02 9.104213118553161621e-02 6.038430705666542053e-02 -5.790552869439125061e-02 4.081485047936439514e-02 -2.001109421253204346e-01 -7.646895200014114380e-02 -3.504334250465035439e-03 -2.922447621822357178e-01 -1.789174377918243408e-01 1.246924847364425659e-01 1.519763916730880737e-01 -6.889350712299346924e-02 -4.413027781993150711e-03 -2.817547023296356201e-01 1.498376429080963135e-01 7.908601313829421997e-02 -6.391080468893051147e-02 -1.295062601566314697e-01 -4.198923408985137939e-01 -2.818763852119445801e-01 1.407949030399322510e-01 -3.287050426006317139e-01 2.188584655523300171e-01 3.101418912410736084e-01 2.384334951639175415e-01 1.617799103260040283e-01
-1.965627074241638184e-01 -6.313075870275497437e-02 2.429311163723468781e-03 -9.968513250350952148e-02 1.120464690029621124e-02 -7.652813196182250977e-02 3.985284268856048584e-02 1.970465928316116333e-01 9.676919132471084595e-02 -3.533691167831420898e-01 -8.764297515153884888e-02 2.277556573972105980e-03 -9.159791469573974609e-02 -2.279327213764190674e-01 -4.320062231272459030e-03 1.639391928911209106e-01 3.697100877761840820e-01 -2.102166563272476196e-01 5.731984600424766541e-02 -2.178306132555007935e-01 -6.603232026100158691e-02 5.038488656282424927e-03 2.543717920780181885e-01 -9.279001504182815552e-02 -1.546505093574523926e-01 -1.681633442640304565e-01 4.597291648387908936e-01 1.697988510131835938e-01 2.251264452934265137e-02 1.205044984817504883e-01 2.277966588735580444e-01 -5.716143921017646790e-02
-8.469419926404953003e-02 2.303249984979629517e-01 -1.236705034971237183e-01 -2.137964367866516113e-01 -1.191291511058807373e-01 6.058148667216300964e-02 5.431238934397697449e-02 2.412459552288055420e-01 1.701380610466003418e-01 -2.061515897512435913e-01 -1.370228677988052368e-01 -3.138372302055358887e-01 -1.390469074249267578e-01 4.632507264614105225e-02 1.043132413178682327e-02 -8.213274180889129639e-02 2.211464494466781616e-01 -1.254302412271499634e-01 4.212571308016777039e-02 -8.463273942470550537e-02 -2.405225113034248352e-02 -1.483234018087387085e-01 1.694536805152893066e-01 -2.727968096733093262e-01 -2.686770260334014893e-01 -8.519412577152252197e-02 1.277415901422500610e-01 1.892491132020950317e-01 -5.211906507611274719e-02 1.474729329347610474e-01 2.731934487819671631e-01 3.908308446407318115e-01
-9.515348821878433228e-02 -1.350815147161483765e-01 -2.480972856283187866e-01 1.194358095526695251e-01 1.437878012657165527e-01 9.442020207643508911e-03 1.242279782891273499e-01 5.918899551033973694e-02 -1.730478256940841675e-01 -1.375663131475448608e-01 1.928234398365020752e-01 6.187427416443824768e-02 -3.434464335441589355e-01 -2.880853712558746338e-01 -2.902974784374237061e-01 3.640976548194885254e-02 2.270635813474655151e-01 -9.831225872039794922e-02 6.257534027099609375e-02 1.556255668401718140e-02 -4.836276769638061523e-01 6.037508323788642883e-02 6.625752896070480347e-02 -1.080687567591667175e-01 -5.796561390161514282e-02 1.357015967369079590e-01 3.983557224273681641e-02 -3.317280411720275879e-01 1.434222143143415451e-02 1.058491095900535583e-01 9.450632333755493164e-02 -8.954380452632904053e-02
-2.089355587959289551e-01 -2.903386354446411133e-01 -8.695081807672977448e-03 1.592709422111511230e-01 2.375193983316421509e-01 -2.558927610516548157e-02 -9.745121933519840240e-03 4.826375842094421387e-02 3.258598446846008301e-01 -1.246660798788070679e-01 -6.047835201025009155e-02 -8.104346692562103271e-02 -8.147407323122024536e-03 -1.648209542036056519e-01 5.021478049457073212e-03 2.780392765998840332e-03 1.727535426616668701e-01 -7.835675776004791260e-02 1.349812746047973633e-01 1.497204005718231201e-01 -2.562482357025146484e-01 2.308629453182220459e-01 -4.251101613044738770e-02 -2.495132833719253540e-01 -2.239743918180465698e-01 1.183343902230262756e-01 1.805723011493682861e-01 -1.398964077234268188e-01 -3.011954128742218018e-01 3.977719545364379883e-01 -2.410564571619033813e-02 -4.881307110190391541e-02
1.399846971035003662e-01 -5.518827959895133972e-02 1.011861637234687805e-01 1.549410521984100342e-01 1.941743046045303345e-01 -1.621585637331008911e-01 1.517129838466644287e-01 2.296892106533050537e-01 2.656541764736175537e-01 -1.850350499153137207e-01 1.669990643858909607e-02 -3.529334813356399536e-02 1.252617500722408295e-02 -3.475667238235473633e-01 1.742580160498619080e-02 1.180219128727912903e-01 3.082402050495147705e-01 -1.725055128335952759e-01 4.662335384637117386e-03 1.813520938158035278e-01 -1.149624735116958618e-01 -6.200023368000984192e-02 -9.175568073987960815e-02 -3.871692121028900146e-01 -1.152602806687355042e-01 2.658579349517822266e-01 1.223128437995910645e-01 -2.431628666818141937e-02 -4.366132989525794983e-02 3.553133904933929443e-01 3.279642015695571899e-02 2.536576939746737480e-03
-2.503950595855712891e-01 3.395022749900817871e-01 2.772621512413024902e-01 -8.936759084463119507e-02 -1.173415705561637878e-01 6.787699460983276367e-02 -1.243957728147506714e-01 -7.258713990449905396e-02 2.501054666936397552e-02 -3.377033863216638565e-03 2.414858937263488770e-01 1.206075772643089294e-01 1.924040913581848145e-01 -2.010346353054046631e-01 -8.763356506824493408e-02 -6.951925903558731079e-02 1.566241979598999023e-01 8.458367735147476196e-02 -1.786746382713317871e-01 1.010831966996192932e-01 -1.368059515953063965e-01 1.081568226218223572e-01 -9.587870538234710693e-02 -3.964738547801971436e-01 -3.161054849624633789e-01 -1.443221420049667358e-02 4.556231945753097534e-02 1.757608652114868164e-01 1.034630611538887024e-01 3.362783491611480713e-01 5.735680833458900452e-02 6.174526736140251160e-02
5.714503675699234009e-02 4.838320612907409668e-02 -2.100647687911987305e-01 -4.200424998998641968e-02 3.038593828678131104e-01 8.740340173244476318e-02 -5.170601652935147285e-04 5.417935550212860107e-02 -2.780905552208423615e-02 -3.292297422885894775e-01 -2.735188007354736328e-01 -1.088523268699645996e-01 2.603134810924530029e-01 -2.887191176414489746e-01 -1.347222477197647095e-01 -3.950804844498634338e-02 5.581154674291610718e-02 2.600540593266487122e-02 9.219495207071304321e-02 1.252928525209426880e-01 -7.201043516397476196e-02 5.789405852556228638e-02 -1.754384487867355347e-02 -1.661138087511062622e-01 -3.805717527866363525e-01 1.818690001964569092e-01 2.691794633865356445e-01 1.215901076793670654e-01 1.959553062915802002e-01 2.817646563053131104e-01 5.578770488500595093e-02 -1.686817854642868042e-01
1.122780591249465942e-01 -1.868881881237030029e-01 5.862503498792648315e-02 -1.224066782742738724e-02 1.882840991020202637e-01 6.490312516689300537e-02 -9.199985116720199585e-02 1.130696833133697510e-01 -1.485873162746429443e-01 -4.431096613407135010e-01 1.501499265432357788e-01 -1.307548582553863525e-01 9.566715359687805176e-02 -9.160397201776504517e-02 -3.455801010131835938e-01 1.640304177999496460e-02 3.087754845619201660e-01 -2.524218857288360596e-01 1.524020135402679443e-01 -1.164989247918128967e-01 -1.464597135782241821e-01 -2.489379793405532837e-02 -1.752395480871200562e-01 -1.861669868230819702e-01 -3.087064325809478760e-01 2.306378781795501709e-01 8.431397378444671631e-02 -5.489047244191169739e-02 6.209509447216987610e-02 1.396434605121612549e-01 -4.738624207675457001e-03 -1.654532402753829956e-01
-1.825509965419769287e-02 1.945464313030242920e-01 1.193564906716346741e-01 3.935671970248222351e-02 1.080985590815544128e-01 1.342360526323318481e-01 1.674473881721496582e-01 1.801672577857971191e-01 1.793046891689300537e-01 -2.853921353816986084e-01 -1.423051804304122925e-01 3.466231282800436020e-03 -1.338745206594467163e-01 -5.929908901453018188e-02 -1.781151145696640015e-01 1.495997458696365356e-01 3.071915805339813232e-01 -3.631249815225601196e-02 -3.430000841617584229e-01 7.282275706529617310e-02 -2.443874031305313110e-01 1.828613281250000000e-01 1.208285912871360779e-01 -3.481234908103942871e-01 -2.323466241359710693e-01 -1.176089514046907425e-02 1.037898883223533630e-01 8.338677883148193359e-02 -8.179848641157150269e-02 4.385263472795486450e-02 -3.148235380649566650e-02 3.425932824611663818e-01
-2.109598368406295776e-01 7.635775953531265259e-02 -1.069400236010551453e-01 -2.652811110019683838e-01 1.501245051622390747e-01 3.521784767508506775e-02 -2.647505402565002441e-01 2.090433239936828613e-02 -1.829807460308074951e-01 -1.105539128184318542e-01 1.244336515665054321e-01 -1.965819597244262695e-01 4.032315313816070557e-02 -2.414501011371612549e-01 8.236275613307952881e-02 -1.470458209514617920e-01 -3.268954157829284668e-02 1.696820259094238281e-01 1.108913868665695190e-02 -1.416132301092147827e-01 -2.004205882549285889e-01 1.919648498296737671e-01 2.398189604282379150e-01 -3.073031604290008545e-01 -4.231562018394470215e-01 2.897066995501518250e-02 -1.820385642349720001e-02 5.004238337278366089e-03 1.487412750720977783e-01 2.607104480266571045e-01 1.873845309019088745e-01 3.027025796473026276e-02
-3.542948365211486816e-01 5.883149430155754089e-02 1.700428873300552368e-01 1.334116607904434204e-01 -9.035521186888217926e-03 2.437149286270141602e-01 6.961631774902343750e-02 2.524298429489135742e-02 1.854587942361831665e-01 1.076645217835903168e-02 9.266953170299530029e-02 -1.568236574530601501e-02 1.217071413993835449e-01 -4.518080651760101318e-01 -2.056313911452889442e-03 -1.105926930904388428e-02 2.568390369415283203e-01 -5.759709700942039490e-02 4.654372110962867737e-03 -3.008363842964172363e-01 -1.910051703453063965e-01 -8.489790558815002441e-02 1.172983124852180481e-01 -3.372694253921508789e-01 -2.007686644792556763e-01 -7.867844402790069580e-02 -1.331337094306945801e-01 8.408078551292419434e-02 2.214059382677078247e-01 1.630180329084396362e-01 -1.294234693050384521e-01 4.772752895951271057e-02
-2.919465899467468262e-01 2.558411061763763428e-01 6.405676156282424927e-02 -1.043210476636886597e-01 1.179417073726654053e-01 -1.322033107280731201e-01 -6.846751552075147629e-03 -6.996363401412963867e-03 -2.350440621376037598e-02 -2.430129796266555786e-02 2.137445360422134399e-01 -2.677820622920989990e-01 1.601500213146209717e-01 -2.370947301387786865e-01 6.650476157665252686e-02 -1.592942029237747192e-01 1.394514888525009155e-01 9.688117355108261108e-02 4.424572363495826721e-02 -3.563522174954414368e-02 -6.003397703170776367e-02 3.946802020072937012e-01 2.437023669481277466e-01 -1.099248155951499939e-01 -4.250646829605102539e-01 1.824771314859390259e-01 1.424210220575332642e-01 3.383725509047508240e-02 1.365656256675720215e-01 1.896041333675384521e-01 1.383724808692932129e-01 -2.411530911922454834e-02
-2.385902255773544312e-01 1.973771862685680389e-02 2.499253302812576294e-01 -7.103773206472396851e-02 -8.528058975934982300e-02 1.720084100961685181e-01 -6.787836551666259766e-02 -3.842505812644958496e-02 1.395031660795211792e-01 -1.498739868402481079e-01 2.363016903400421143e-01 -5.847313255071640015e-02 2.416468709707260132e-01 -3.350440561771392822e-01 -8.608683198690414429e-02 1.325022149831056595e-02 2.015682160854339600e-01 -6.675174087285995483e-02 1.474576890468597412e-01 -4.027680754661560059e-01 9.306034073233604431e-03 -1.637134328484535217e-02 -1.532173715531826019e-02 -2.966582179069519043e-01 -3.822180628776550293e-01 2.060890756547451019e-02 -1.426791399717330933e-01 2.249481528997421265e-02 1.032570451498031616e-01 -1.438828464597463608e-02 1.200679987668991089e-01 2.061703056097030640e-01
9.626277722418308258e-03 1.515195667743682861e-01 -5.349169950932264328e-03 1.661768704652786255e-01 1.151229627430438995e-02 8.622313290834426880e-02 2.604486346244812012e-01 5.551583692431449890e-02 -1.153762172907590866e-02 -3.521146774291992188e-01 1.077484041452407837e-01 -8.279078453779220581e-02 -7.448438555002212524e-02 -1.231803745031356812e-01 -1.915826797485351562e-01 -1.446600407361984253e-01 4.278825595974922180e-02 5.076945945620536804e-02 -1.636593639850616455e-01 2.589420080184936523e-01 4.207172617316246033e-02 1.128434985876083374e-01 8.527959883213043213e-02 -3.553148210048675537e-01 -2.368025928735733032e-01 -3.293034732341766357e-01 2.788051366806030273e-01 -1.656937897205352783e-01 -1.976625323295593262e-01 -5.358097702264785767e-02 2.077782303094863892e-01 2.209183275699615479e-01
1.215699464082717896e-01 1.576919853687286377e-01 -1.119822040200233459e-01 3.157717287540435791e-01 -2.058832906186580658e-02 1.414629071950912476e-01 3.162761777639389038e-02 2.658116258680820465e-02 4.780185222625732422e-02 -3.065170943737030029e-01 1.466456521302461624e-02 -2.560451924800872803e-01 -6.514966487884521484e-02 3.293323516845703125e-01 -9.506346285343170166e-02 -2.388048917055130005e-02 1.273915469646453857e-01 -1.065918505191802979e-01 -1.379851102828979492e-01 1.317370589822530746e-02 -2.106937114149332047e-03 -1.136349365115165710e-01 1.387984901666641235e-01 -1.626904606819152832e-01 -3.993781805038452148e-01 -2.386150956153869629e-01 2.472980022430419922e-01 -1.471749246120452881e-01 2.327999770641326904e-01 1.519186943769454956e-01 2.439717501401901245e-01 1.129944808781147003e-02
-5.962530523538589478e-02 1.013415008783340454e-01 -3.851374611258506775e-02 1.171937584877014160e-01 7.359083741903305054e-02 2.029188275337219238e-01 1.764815449714660645e-01 2.855479419231414795e-01 2.278697341680526733e-01 -4.013752341270446777e-01 -2.572694234549999237e-02 -1.092605814337730408e-01 -1.723057627677917480e-01 -2.174973040819168091e-01 -7.173954695463180542e-02 1.438594311475753784e-01 3.567503988742828369e-01 -7.705019414424896240e-02 -7.350637763738632202e-02 1.015984341502189636e-01 -4.300695285201072693e-02 3.010333478450775146e-01 1.900376379489898682e-02 -1.435053944587707520e-01 -9.452527016401290894e-02 7.172169536352157593e-02 4.223835095763206482e-02 1.136638596653938293e-01 -2.695187628269195557e-01 1.135216876864433289e-01 2.531110122799873352e-02 3.254379332065582275e-01
3.181026503443717957e-02 1.705638319253921509e-01 8.043666183948516846e-02 -2.915668673813343048e-02 1.068077166564762592e-03 -2.459091693162918091e-02 1.675089150667190552e-01 9.672736376523971558e-02 3.387751281261444092e-01 -2.899155318737030029e-01 8.472155034542083740e-02 -1.509415656328201294e-01 -1.716981232166290283e-01 -3.716798722743988037e-01 1.417490392923355103e-01 -1.068142205476760864e-01 -5.744467303156852722e-02 1.951117664575576782e-01 -1.793618649244308472e-01 -9.284254908561706543e-02 -1.793467849493026733e-01 1.415387243032455444e-01 -1.289716511964797974e-01 -4.030879959464073181e-02 -3.128963112831115723e-01 1.885384768247604370e-01 2.042933106422424316e-01 1.425926834344863892e-01 1.711158603429794312e-01 2.572565078735351562e-01 1.979720443487167358e-01 -1.177121177315711975e-01
-2.042201906442642212e-01 -1.137996613979339600e-01 2.503535896539688110e-02 2.337512969970703125e-01 -9.768953174352645874e-02 2.586710453033447266e-02 -7.655034214258193970e-02 2.028745226562023163e-02 5.892268195748329163e-02 4.909823462367057800e-02 2.949463129043579102e-01 -1.452084332704544067e-01 8.598050475120544434e-02 -1.204920560121536255e-01 6.677389889955520630e-02 2.332205772399902344e-01 1.954070031642913818e-01 -1.933145970106124878e-01 -1.672121584415435791e-01 -2.888965010643005371e-01 -2.656595408916473389e-01 -8.218983560800552368e-02 3.382447063922882080e-01 -2.772340178489685059e-01 -3.076749742031097412e-01 -2.935318648815155029e-02 2.023031860589981079e-01 -1.087174564599990845e-01 1.024961695075035095e-01 1.564860045909881592e-01 -1.442010849714279175e-01 -1.386998891830444336e-01
-5.464687570929527283e-02 2.065868824720382690e-01 7.901433855295181274e-04 -1.106427386403083801e-01 2.050161128863692284e-03 7.424696534872055054e-02 -9.466490894556045532e-02 2.933558821678161621e-01 -8.350077271461486816e-02 1.208482682704925537e-01 1.149719282984733582e-01 -1.510805636644363403e-01 6.398895382881164551e-02 -2.434869408607482910e-01 1.051544025540351868e-01 -1.834117923863232136e-03 -3.737501800060272217e-02 -1.087920218706130981e-01 2.632731497287750244e-01 2.580403164029121399e-02 -3.341267108917236328e-01 2.846870422363281250e-01 2.206904888153076172e-01 -2.783097624778747559e-01 -4.588775038719177246e-01 2.240238040685653687e-01 7.224143017083406448e-03 -4.444177821278572083e-02 -3.814201802015304565e-02 1.218276992440223694e-01 1.611578464508056641e-01 4.883706569671630859e-02
2.837292663753032684e-02 1.165457814931869507e-01 -3.830797597765922546e-02 2.660922110080718994e-01 -1.848336309194564819e-01 -9.070785343647003174e-02 -2.665686234831809998e-02 2.812927961349487305e-01 3.919942677021026611e-02 -1.956505030393600464e-01 2.463965564966201782e-01 1.249550953507423401e-01 -1.213135477155447006e-02 -1.263614445924758911e-01 2.256948947906494141e-01 -4.765344411134719849e-02 4.128065425902605057e-03 -7.041429728269577026e-02 -1.037591248750686646e-01 -1.155796647071838379e-01 -2.427533119916915894e-01 -1.267133466899394989e-02 -1.208936348557472229e-01 -4.431264996528625488e-01 -2.575916647911071777e-01 7.136929035186767578e-02 3.243549913167953491e-02 -2.651773989200592041e-01 -2.517955303192138672e-01 2.225385755300521851e-01 1.979436725378036499e-01 -1.075062304735183716e-01
-2.015676051378250122e-01 -6.537845730781555176e-02 -2.942100763320922852e-01 4.862584918737411499e-02 3.475526720285415649e-02 -3.067675530910491943e-01 -1.062459405511617661e-02 5.856239795684814453e-02 5.996890366077423096e-02 -3.114823997020721436e-01 -5.550494045019149780e-02 -1.949620842933654785e-01 -1.306678503751754761e-01 -8.825246989727020264e-02 3.466945886611938477e-02 2.828922495245933533e-02 2.949342131614685059e-01 6.644935905933380127e-02 7.446365803480148315e-02 -1.787566095590591431e-01 -8.993430994451045990e-03 1.081434115767478943e-01 3.171317279338836670e-01 -7.321757823228836060e-02 -6.143368035554885864e-02 -6.615304737351834774e-04 4.309954643249511719e-01 -1.374519318342208862e-01 1.365642547607421875e-01 3.006415963172912598e-01 1.268518269062042236e-01 1.363119333982467651e-01
9.098892658948898315e-02 3.629029393196105957e-01 1.064485237002372742e-01 1.833048164844512939e-01 -8.011143654584884644e-02 -1.491753309965133667e-01 -3.169908747076988220e-02 -6.296738982200622559e-02 -5.635681003332138062e-02 -2.023305594921112061e-01 -2.416183613240718842e-02 -2.652527019381523132e-02 2.562495693564414978e-02 -2.745262086391448975e-01 -2.510026395320892334e-01 2.303671464323997498e-02 5.688407272100448608e-02 1.319147497415542603e-01 8.260117471218109131e-02 3.524527549743652344e-01 -2.022099941968917847e-01 6.164206191897392273e-02 1.894449293613433838e-01 -3.733013570308685303e-01 -1.319247186183929443e-01 -2.971959710121154785e-01 2.364249899983406067e-03 -7.787752896547317505e-02 -1.223074719309806824e-01 7.067035883665084839e-02 2.496503740549087524e-01 1.755003482103347778e-01
2.415372058749198914e-02 2.963932752609252930e-01 -1.708251535892486572e-01 -1.406674683094024658e-01 7.568059116601943970e-02 1.968917101621627808e-01 3.499196171760559082e-01 1.823312044143676758e-01 1.926034688949584961e-01 -2.932777404785156250e-01 2.040250413119792938e-02 -1.734919697046279907e-01 -2.780027128756046295e-02 -1.237841472029685974e-01 -1.552682518959045410e-01 -1.908823251724243164e-01 3.809541165828704834e-01 -2.620988711714744568e-02 8.890178054571151733e-02 1.360739618539810181e-01 4.086896078661084175e-04 1.330776363611221313e-01 2.583160996437072754e-02 -1.452253907918930054e-01 -3.237623870372772217e-01 -1.391749680042266846e-01 1.260956376791000366e-01 -1.276390254497528076e-01 -2.494831532239913940e-01 -1.930319145321846008e-02 -3.694551810622215271e-02 -9.506137110292911530e-03
-1.619255393743515015e-01 9.041023999452590942e-02 8.618708699941635132e-03 2.302191704511642456e-01 -9.844460338354110718e-02 -8.828441798686981201e-02 1.475544422864913940e-01 1.423409283161163330e-01 -1.405417080968618393e-02 -1.194900050759315491e-01 3.156896233558654785e-01 -3.593156114220619202e-02 -2.883106237277388573e-03 -3.943124711513519287e-01 -1.075357198715209961e-01 1.331199258565902710e-01 1.706148311495780945e-02 -2.566181719303131104e-01 -3.623965010046958923e-02 -4.213117957115173340e-01 -2.816833853721618652e-01 2.248501330614089966e-01 -7.666618376970291138e-02 -3.096013367176055908e-01 -1.514900624752044678e-01 -7.589269429445266724e-02 7.541558146476745605e-02 -1.027494668960571289e-01 -8.191891759634017944e-02 6.573410332202911377e-02 -1.106905192136764526e-01 8.931758254766464233e-02
5.712632089853286743e-03 1.277361810207366943e-01 -1.628251224756240845e-01 1.165423691272735596e-01 1.050832122564315796e-02 2.029284536838531494e-01 1.082710102200508118e-01 2.329131215810775757e-01 1.422383040189743042e-01 -1.139458045363426208e-01 -1.368421912193298340e-01 -2.586876749992370605e-01 -1.099624037742614746e-01 -3.335132002830505371e-01 -2.134412676095962524e-01 5.951082799583673477e-03 4.145578145980834961e-01 -1.548556834459304810e-01 -1.688207536935806274e-01 1.378645747900009155e-01 1.524436771869659424e-01 8.120873570442199707e-02 3.255786374211311340e-02 -3.127060830593109131e-01 -3.402980417013168335e-02 -1.095704436302185059e-01 7.785142958164215088e-02 -1.190502941608428955e-02 1.223097071051597595e-01 3.413141667842864990e-01 1.589182317256927490e-01 -2.045726589858531952e-02
2.221475392580032349e-01 1.092946603894233704e-01 7.760506123304367065e-02 1.781237125396728516e-01 -6.338579207658767700e-02 2.056654393672943115e-01 -4.690663143992424011e-02 9.949716925621032715e-02 -6.474420428276062012e-02 -3.974910080432891846e-01 3.515768647193908691e-01 -6.774695217609405518e-02 4.613700788468122482e-03 8.471573889255523682e-02 -2.128463238477706909e-01 1.517865061759948730e-01 1.444879770278930664e-01 1.711950451135635376e-01 1.054926589131355286e-01 -5.822626501321792603e-02 -6.067935377359390259e-02 -4.884831234812736511e-02 -4.807032644748687744e-02 -4.916600584983825684e-01 -1.089102253317832947e-01 5.281721055507659912e-02 4.292623698711395264e-02 -1.883023530244827271e-01 -7.629325985908508301e-02 1.745506674051284790e-01 -1.323155164718627930e-01 -2.367518544197082520e-01
-1.631272435188293457e-01 -4.231731221079826355e-02 -1.960445195436477661e-01 -6.797512620687484741e-02 9.887475520372390747e-02 9.194543212652206421e-02 7.805256545543670654e-02 -8.363380283117294312e-02 2.268977761268615723e-01 -3.851152956485748291e-01 -1.873050630092620850e-01 1.987596442631911486e-05 -1.192275509238243103e-01 -1.321926414966583252e-01 -2.640682160854339600e-01 1.709302514791488647e-01 2.721733450889587402e-01 -3.004424571990966797e-01 -1.158284321427345276e-01 -2.122729271650314331e-02 -7.288979738950729370e-02 -7.656030822545289993e-03 2.678273320198059082e-01 -1.787219792604446411e-01 -1.313340291380882263e-02 1.414025872945785522e-01 3.197264373302459717e-01 8.223154395818710327e-02 7.583247125148773193e-02 2.304221987724304199e-01 2.134981751441955566e-01 -1.042724177241325378e-01
-5.292455479502677917e-02 -1.312058120965957642e-01 -1.971163749694824219e-01 7.272223383188247681e-02 7.757316529750823975e-02 -2.294530346989631653e-02 -1.204020082950592041e-01 -1.535361260175704956e-01 2.022145241498947144e-01 -1.171682104468345642e-01 2.728372998535633087e-02 1.197717189788818359e-01 -2.330272048711776733e-01 -4.679008424282073975e-01 4.345932975411415100e-03 -7.103904336690902710e-02 2.388964742422103882e-01 -1.731428653001785278e-01 -1.709744392428547144e-04 -3.108891099691390991e-02 -2.651175260543823242e-01 4.284559786319732666e-01 -1.822137087583541870e-01 -2.278579175472259521e-01 -2.691653668880462646e-01 3.758343309164047241e-02 8.176941424608230591e-02 -1.145817264914512634e-01 -3.686321526765823364e-02 8.131971210241317749e-02 -2.360697090625762939e-02 -1.183774098753929138e-01
-1.971703320741653442e-01 8.534217253327369690e-03 1.438067853450775146e-01 1.371798384934663773e-02 -1.180642172694206238e-01 4.972689226269721985e-02 -1.776920706033706665e-01 -1.787233054637908936e-01 9.307760745286941528e-02 -1.173132732510566711e-01 2.081415504217147827e-01 2.091845422983169556e-01 9.165854752063751221e-02 -3.520210385322570801e-01 -9.634804725646972656e-02 2.420595437288284302e-01 3.121556341648101807e-01 -1.839751610532402992e-03 3.885423764586448669e-02 1.124818325042724609e-01 -2.613634169101715088e-01 -7.037629839032888412e-04 3.895891308784484863e-01 -1.250817179679870605e-01 -3.185233175754547119e-01 -1.098431870341300964e-01 -5.564678460359573364e-02 -5.595131218433380127e-02 6.813158094882965088e-02 8.731713891029357910e-02 -1.994708366692066193e-02 2.660727500915527344e-01
1.001271903514862061e-01 -2.141680270433425903e-01 -5.812624841928482056e-02 5.389853939414024353e-02 -1.544627249240875244e-01 -2.358417399227619171e-02 -1.175155118107795715e-01 -1.244855672121047974e-01 -1.281952410936355591e-01 -2.455441057682037354e-01 1.961813420057296753e-01 -2.063530236482620239e-01 -1.569505035877227783e-01 -8.092591911554336548e-02 6.268819421529769897e-02 -1.070461645722389221e-01 1.544321477413177490e-01 4.539378732442855835e-02 1.932036727666854858e-01 -2.516216933727264404e-01 -1.808000802993774414e-01 -5.824363976716995239e-02 -2.553483098745346069e-02 -4.304886460304260254e-01 -2.708853185176849365e-01 -2.812305986881256104e-01 7.480458822101354599e-03 -5.286107584834098816e-02 3.637638092041015625e-01 5.421134829521179199e-02 1.590132862329483032e-01 1.235443428158760071e-01
-1.745632141828536987e-01 3.352613151073455811e-01 -1.333409696817398071e-01 1.660924591124057770e-02 -2.618637681007385254e-01 5.269635096192359924e-02 -2.016368359327316284e-01 2.398971170186996460e-01 1.373227089643478394e-01 -7.757424563169479370e-02 -4.792125523090362549e-02 -2.964263856410980225e-01 -8.357725292444229126e-02 -9.835767745971679688e-02 9.714213013648986816e-02 -2.895903587341308594e-01 1.624057888984680176e-01 2.050346322357654572e-02 -1.251002997159957886e-01 1.765624284744262695e-01 -1.990700364112854004e-01 7.287603220902383327e-04 -6.279022246599197388e-02 -2.771916687488555908e-01 -1.801535636186599731e-01 8.591222018003463745e-02 1.178238466382026672e-01 -2.555487155914306641e-01 2.641187012195587158e-01 1.184478253126144409e-01 2.098746895790100098e-01 6.023254245519638062e-02
-1.754624843597412109e-01 2.144610732793807983e-01 1.017421111464500427e-01 1.259724944829940796e-01 2.997263371944427490e-01 1.873083114624023438e-01 -4.947033151984214783e-02 -9.827683120965957642e-02 2.714332342147827148e-01 -4.142140150070190430e-01 1.699015498161315918e-01 -2.458808571100234985e-01 -6.000758334994316101e-02 -2.533211112022399902e-01 -7.793308049440383911e-02 8.233876898884773254e-03 1.452196091413497925e-01 3.607881814241409302e-02 -2.861704826354980469e-01 1.136592775583267212e-01 -1.703957915306091309e-01 1.985624730587005615e-01 -1.064642891287803650e-01 -1.887006014585494995e-01 -1.624166518449783325e-01 -1.825149208307266235e-01 2.848308300599455833e-03 1.457574665546417236e-01 -2.205771021544933319e-02 1.763965189456939697e-01 -7.289103418588638306e-02 -3.193075209856033325e-02
2.035691291093826294e-01 7.225214038044214249e-03 -6.407149881124496460e-02 4.212946444749832153e-02 1.490467786788940430e-01 1.768123805522918701e-01 1.043287888169288635e-01 -1.055804938077926636e-01 -1.103244721889495850e-01 -1.732660531997680664e-01 -6.122367829084396362e-02 -1.501727551221847534e-01 -1.861581653356552124e-01 5.908195301890373230e-02 -2.991743013262748718e-02 3.004601597785949707e-01 2.702658474445343018e-01 9.614396840333938599e-02 1.341555826365947723e-02 2.417887002229690552e-01 -2.998961210250854492e-01 -1.774176657199859619e-01 3.325537592172622681e-02 -3.443957567214965820e-01 -3.710376620292663574e-01 2.160839140415191650e-01 1.079780012369155884e-01 -6.028343364596366882e-02 1.144712120294570923e-01 -3.034467063844203949e-02 2.619821131229400635e-01 -1.222154423594474792e-01
-1.923636794090270996e-01 3.880573809146881104e-02 6.181821972131729126e-02 9.963127970695495605e-02 6.681793928146362305e-02 -4.178416728973388672e-02 2.483016699552536011e-01 7.819992303848266602e-02 1.390955895185470581e-01 -4.607746303081512451e-01 8.042678982019424438e-02 1.179873943328857422e-02 -4.803590849041938782e-02 -1.420161426067352295e-01 -1.019296050071716309e-01 -1.907038874924182892e-02 4.466541111469268799e-01 1.679379343986511230e-01 -5.632410943508148193e-02 -1.875657029449939728e-02 -9.282530099153518677e-02 -7.391223311424255371e-02 -2.756845653057098389e-01 1.394426524639129639e-01 -4.225892424583435059e-01 -5.632811039686203003e-02 -8.957421034574508667e-02 -3.169697150588035583e-02 -4.692024365067481995e-02 1.559176743030548096e-01 1.875595003366470337e-01 9.507335722446441650e-02
-1.490936726331710815e-01 2.408956438302993774e-01 -3.328782692551612854e-02 1.216429471969604492e-02 -1.841743290424346924e-02 1.122994795441627502e-01 1.092765331268310547e-01 -2.382220514118671417e-02 1.820574700832366943e-01 -4.891825914382934570e-01 -1.030549686402082443e-02 1.503117755055427551e-02 -1.798339337110519409e-01 -7.793034613132476807e-02 -2.666590036824345589e-03 4.676184430718421936e-02 4.762417674064636230e-01 -1.550443619489669800e-01 -2.512633800506591797e-01 1.075015738606452942e-01 -2.249161154031753540e-01 2.278306037187576294e-01 -3.175363317131996155e-02 -1.246014311909675598e-01 -1.558861136436462402e-01 6.632386893033981323e-02 4.558866843581199646e-02 3.842096030712127686e-02 -7.202442735433578491e-02 2.110466063022613525e-01 -1.869099587202072144e-01 1.347634345293045044e-01
-2.945079803466796875e-01 2.326166257262229919e-02 3.396907746791839600e-01 2.049018144607543945e-01 7.157912943512201309e-03 -5.927984043955802917e-02 -1.635283529758453369e-01 1.426103711128234863e-01 3.015834838151931763e-03 -9.775072336196899414e-02 3.144795894622802734e-01 -1.765013784170150757e-01 6.021267920732498169e-02 -2.030872553586959839e-01 -1.032247617840766907e-01 -2.417473495006561279e-02 2.446623891592025757e-01 -1.958002895116806030e-01 -5.774206668138504028e-02 -2.329825162887573242e-01 -2.491535693407058716e-01 -1.641349047422409058e-01 -4.063898324966430664e-02 -2.814172208309173584e-01 -2.675009369850158691e-01 -2.344281673431396484e-01 4.079412668943405151e-02 -2.194887585937976837e-02 2.347419224679470062e-02 -8.499684929847717285e-02 -6.680719088762998581e-03 -2.163884043693542480e-01
-1.006879657506942749e-01 1.366709768772125244e-01 -1.965320669114589691e-03 1.108572855591773987e-01 -1.956411302089691162e-01 -1.503297090530395508e-01 4.298953711986541748e-02 1.594917923212051392e-01 6.240946054458618164e-02 -2.276029288768768311e-01 -1.361675113439559937e-01 -1.718387603759765625e-01 -8.378946781158447266e-02 -1.676716953516006470e-01 -1.700947061181068420e-02 1.720539331436157227e-01 3.842294514179229736e-01 -1.823185384273529053e-01 -7.788616418838500977e-02 -1.078873500227928162e-01 -1.212908998131752014e-01 2.799242436885833740e-01 3.780284523963928223e-01 4.912845045328140259e-02 -1.729012429714202881e-01 -6.836847215890884399e-02 1.200103312730789185e-01 5.784884095191955566e-02 -3.655933961272239685e-02 9.349353611469268799e-02 3.767808973789215088e-01 2.461887896060943604e-01
-6.662661582231521606e-02 5.828715488314628601e-02 -9.463201463222503662e-02 4.402297735214233398e-02 -1.269115805625915527e-01 -2.470055520534515381e-01 1.382781267166137695e-01 -1.627449989318847656e-01 1.886785328388214111e-01 -2.251990288496017456e-01 -4.081964492797851562e-02 -1.454951707273721695e-02 -3.622280433773994446e-02 -2.703786194324493408e-01 -4.163982719182968140e-02 1.055483706295490265e-02 3.022965192794799805e-01 -1.139959022402763367e-01 1.625795215368270874e-01 -5.888135358691215515e-02 -1.442544311285018921e-01 -1.622356623411178589e-01 2.953791618347167969e-01 -3.212395310401916504e-01 -1.752125471830368042e-01 -1.958420425653457642e-01 3.796154558658599854e-01 8.887111395597457886e-02 3.744065761566162109e-02 3.296578302979469299e-02 2.515241205692291260e-01 1.882228106260299683e-01
1.035998463630676270e-01 -3.717223182320594788e-02 -4.908797144889831543e-02 2.086187526583671570e-02 2.957421839237213135e-01 1.886890083551406860e-01 -2.068514376878738403e-02 -3.723791567608714104e-03 2.704535126686096191e-01 -1.392147690057754517e-01 3.117369413375854492e-01 -3.013397753238677979e-02 5.161453410983085632e-02 -2.418271452188491821e-01 -3.877627551555633545e-01 -5.941846221685409546e-02 5.060506612062454224e-02 1.874437183141708374e-01 7.834929227828979492e-02 6.519932299852371216e-02 -2.938892543315887451e-01 2.017538994550704956e-01 7.248804718255996704e-02 -1.359644234180450439e-01 -2.603153884410858154e-01 9.577567130327224731e-02 4.620666801929473877e-02 -1.474813371896743774e-01 -7.853027433156967163e-02 2.949212491512298584e-01 2.271051853895187378e-01 -1.069379672408103943e-01
-1.517688930034637451e-01 3.097295574843883514e-02 -4.007205367088317871e-02 3.979073837399482727e-02 -2.217932492494583130e-01 -1.053002849221229553e-01 4.596401471644639969e-03 1.158771365880966187e-01 -1.399474889039993286e-01 -2.798233628273010254e-01 3.890672624111175537e-01 -2.631308138370513916e-02 -1.684795320034027100e-01 -8.941782265901565552e-02 -2.754181921482086182e-01 -2.152906656265258789e-01 -3.522270917892456055e-02 4.863750562071800232e-02 5.228248238563537598e-02 -2.047890275716781616e-01 -1.486956477165222168e-01 1.242365166544914246e-01 -5.427553132176399231e-02 -2.931165993213653564e-01 -1.378086507320404053e-01 1.038368195295333862e-01 5.973093211650848389e-02 -3.048770725727081299e-01 -1.601777076721191406e-01 2.784679234027862549e-01 1.000372022390365601e-01 2.763404846191406250e-01
-1.224754378199577332e-01 2.412344701588153839e-02 -5.213393643498420715e-02 2.286770492792129517e-01 -1.454005390405654907e-01 1.648040562868118286e-01 1.982366591691970825e-01 -3.707478940486907959e-02 -2.791370637714862823e-02 -3.797568976879119873e-01 -1.950319707393646240e-01 -2.490402013063430786e-01 -2.407162934541702271e-01 6.098883226513862610e-02 -4.510904848575592041e-02 6.921916455030441284e-02 3.399136960506439209e-01 -2.271610051393508911e-01 -1.045193895697593689e-01 -5.266690254211425781e-02 7.234787195920944214e-02 -7.615108788013458252e-02 1.211857646703720093e-01 -1.405013352632522583e-02 -4.575223922729492188e-01 -1.424167305231094360e-01 5.192690715193748474e-02 9.294669330120086670e-02 9.549279697239398956e-03 1.233030408620834351e-01 2.415326535701751709e-01 -7.452504336833953857e-02
-8.058643341064453125e-02 1.270112693309783936e-01 1.215358376502990723e-01 1.487619429826736450e-02 -6.899011880159378052e-02 -1.508336812257766724e-01 -1.496187970042228699e-02 1.572557836771011353e-01 -1.390557587146759033e-01 -6.019088625907897949e-02 6.642241775989532471e-02 -4.374750554561614990e-01 -1.963755488395690918e-01 -2.453374266624450684e-01 2.384936660528182983e-01 -3.001043573021888733e-03 -6.921072024852037430e-03 1.749090999364852905e-01 7.901454716920852661e-02 3.073187470436096191e-01 -3.310996890068054199e-01 1.203929111361503601e-01 5.094594880938529968e-02 -3.979751095175743103e-02 -4.356380105018615723e-01 1.605118364095687866e-01 7.406738400459289551e-02 1.133630946278572083e-01 -4.036148265004158020e-02 1.582976132631301880e-01 -5.658011883497238159e-02 1.100903004407882690e-01
-9.390587359666824341e-02 1.285689473152160645e-01 -1.725769042968750000e-02 1.142562106251716614e-01 2.631388008594512939e-01 -6.001565605401992798e-02 4.572958499193191528e-02 1.802547872066497803e-01 3.783169388771057129e-02 -2.134285867214202881e-01 4.512299969792366028e-02 -2.409562617540359497e-01 -1.931891217827796936e-02 -8.624449372291564941e-02 -9.043943881988525391e-02 -5.143528059124946594e-02 1.793030500411987305e-01 1.584159433841705322e-01 8.131612092256546021e-02 5.522478371858596802e-02 -1.994939595460891724e-01 -4.168435037136077881e-01 -5.028577148914337158e-02 -1.882710307836532593e-01 -3.593021035194396973e-01 6.967415660619735718e-02 1.985642611980438232e-01 -9.151135385036468506e-02 4.741819798946380615e-01 1.748994179069995880e-02 5.299758166074752808e-02 -1.152537646703422070e-03
-4.622829258441925049e-01 9.991536289453506470e-02 1.547143906354904175e-01 4.037142917513847351e-02 5.781667679548263550e-02 -1.321003437042236328e-01 -1.205369234085083008e-01 5.880127847194671631e-02 -2.219909578561782837e-01 -5.232719331979751587e-02 6.652534939348697662e-03 1.154982149600982666e-01 1.530378162860870361e-01 -6.950103491544723511e-02 -1.098596230149269104e-01 1.374485641717910767e-01 3.011184930801391602e-01 -1.013052277266979218e-02 6.102617830038070679e-02 7.489926367998123169e-02 -1.803817451000213623e-01 -6.868115067481994629e-02 -1.050893589854240417e-01 -2.765761315822601318e-01 -2.761137783527374268e-01 -5.216407775878906250e-02 -1.254960298538208008e-01 -8.711324632167816162e-02 1.110424622893333435e-01 3.397798836231231689e-01 5.024974793195724487e-02 3.603399991989135742e-01
1.064873635768890381e-01 1.389653831720352173e-01 2.960188686847686768e-02 -6.866945885121822357e-03 -3.606598451733589172e-02 7.102476060390472412e-02 -9.884706139564514160e-02 2.528678625822067261e-02 -1.804950274527072906e-02 -3.422388136386871338e-01 -1.057719737291336060e-01 -6.757063791155815125e-03 -2.845849096775054932e-01 1.650774627923965454e-01 5.269702896475791931e-02 2.276929169893264771e-01 3.853141665458679199e-01 2.133264839649200439e-01 -3.912546485662460327e-02 -2.461361289024353027e-01 -1.631083488464355469e-01 -4.462106525897979736e-02 6.335243582725524902e-02 -2.350259870290756226e-01 -3.931429386138916016e-01 3.552968502044677734e-01 8.918902277946472168e-02 -7.804822176694869995e-02 -2.749102935194969177e-02 -5.386332981288433075e-03 1.069054007530212402e-02 -1.429882496595382690e-01
-1.233763545751571655e-01 -1.005063205957412720e-01 1.112729217857122421e-02 1.074028983712196350e-01 -6.389064341783523560e-02 1.283637881278991699e-01 -1.493760198354721069e-01 2.505961358547210693e-01 8.741350471973419189e-02 -2.580716311931610107e-01 3.289405405521392822e-01 -9.867342561483383179e-02 1.416210681200027466e-01 -3.355147317051887512e-02 -2.060488611459732056e-01 5.978535488247871399e-02 2.245614230632781982e-01 -4.712132737040519714e-02 -1.848051249980926514e-01 -3.657921552658081055e-01 -1.295197606086730957e-01 -2.547416090965270996e-01 1.822453439235687256e-01 -2.459812909364700317e-01 -3.837712407112121582e-01 -1.018500775098800659e-01 5.835150927305221558e-02 2.091123349964618683e-02 -3.231029585003852844e-02 -9.785694628953933716e-02 -1.491708308458328247e-01 -8.713131397962570190e-02
5.913103744387626648e-02 2.732212245464324951e-01 1.136988922953605652e-01 5.128056406974792480e-01 -1.903157532215118408e-01 -3.999493271112442017e-02 -7.922283560037612915e-02 -2.021097019314765930e-02 2.342693321406841278e-02 -1.872781813144683838e-01 2.426087111234664917e-01 6.862427294254302979e-02 -3.447032570838928223e-01 -1.573403626680374146e-01 -1.449372172355651855e-01 -8.883333206176757812e-02 4.670265316963195801e-02 2.625047042965888977e-02 4.127717018127441406e-02 1.195385381579399109e-01 -3.994619101285934448e-02 5.697055906057357788e-02 1.445546299219131470e-01 -2.751908600330352783e-01 -1.289517581462860107e-01 -2.364862263202667236e-01 1.231846213340759277e-01 -1.299312803894281387e-02 -1.407900452613830566e-01 9.804020822048187256e-02 3.035095334053039551e-01 2.687957603484392166e-03
-2.062761485576629639e-01 -2.067990601062774658e-01 1.131404191255569458e-01 1.713024079799652100e-01 -1.690656542778015137e-01 1.566491127014160156e-01 -1.055670976638793945e-01 5.612733587622642517e-02 -1.802369207143783569e-01 -1.552186012268066406e-01 3.344274163246154785e-01 -1.024900153279304504e-01 -1.387984305620193481e-01 -2.720295488834381104e-01 -2.370247691869735718e-01 6.844396889209747314e-02 1.202517095953226089e-02 2.868826128542423248e-02 5.252128839492797852e-02 -9.230781346559524536e-03 -1.130506470799446106e-01 3.251596093177795410e-01 -9.788437187671661377e-02 -3.741204440593719482e-01 -3.099183142185211182e-01 2.485730350017547607e-01 -1.450109779834747314e-01 5.952155217528343201e-02 -5.662634596228599548e-02 1.333975419402122498e-02 9.619119018316268921e-02 7.179000228643417358e-02
-1.523346602916717529e-01 5.673125013709068298e-02 3.559916839003562927e-02 1.344630122184753418e-01 1.968658566474914551e-01 -3.510609269142150879e-01 4.716285690665245056e-02 1.873806118965148926e-01 3.107150495052337646e-01 -1.112453714013099670e-01 -2.370603531599044800e-01 -3.063374459743499756e-01 -4.077928513288497925e-02 -7.769929617643356323e-02 6.238387897610664368e-02 7.265084236860275269e-02 3.493393063545227051e-01 -2.562113665044307709e-02 -6.654874980449676514e-02 -1.530743390321731567e-01 -1.555198878049850464e-01 -7.560865581035614014e-02 2.599621415138244629e-01 -6.671102344989776611e-02 -3.390211462974548340e-01 -4.043452814221382141e-02 2.304174900054931641e-01 -2.810150943696498871e-02 -2.527990192174911499e-02 1.351767480373382568e-01 1.857381761074066162e-01 5.207081511616706848e-02
6.244415044784545898e-02 1.624126732349395752e-01 8.611557632684707642e-02 -1.019383817911148071e-01 -3.191973268985748291e-01 8.339390903711318970e-02 9.696605056524276733e-02 1.138462051749229431e-01 -4.229773953557014465e-02 -1.822152137756347656e-01 1.310508996248245239e-01 -2.220815271139144897e-01 -7.494067400693893433e-02 -3.696765303611755371e-01 -9.577745199203491211e-02 -2.211241982877254486e-02 5.532003194093704224e-02 -3.101910352706909180e-01 2.150966674089431763e-01 1.033648941665887833e-02 -3.150310218334197998e-01 -7.729212939739227295e-02 -1.582966297864913940e-01 -2.598233520984649658e-01 -2.536937892436981201e-01 3.262104690074920654e-01 6.480798125267028809e-02 -7.261119782924652100e-02 -8.952696807682514191e-03 6.371060758829116821e-02 -1.716439872980117798e-01 1.000080779194831848e-01
-2.831724882125854492e-01 1.645784080028533936e-01 -5.892416089773178101e-02 1.338637024164199829e-01 -2.909436821937561035e-01 6.360462307929992676e-02 5.979908257722854614e-02 2.600218951702117920e-01 -2.957158982753753662e-01 4.064084589481353760e-02 9.553985297679901123e-02 -2.394228130578994751e-01 -1.018166318535804749e-01 -1.314063668251037598e-01 -2.231661044061183929e-02 -6.614810228347778320e-02 1.088569983839988708e-01 -8.195520937442779541e-02 8.514517918229103088e-03 8.796159178018569946e-03 -2.671222984790802002e-01 1.572845578193664551e-01 1.084123272448778152e-02 -2.981970310211181641e-01 -2.651475369930267334e-01 2.763008475303649902e-01 -8.243868499994277954e-02 9.312193840742111206e-02 -4.577493295073509216e-02 1.833959072828292847e-01 6.369709968566894531e-02 3.429984450340270996e-01
-2.482584305107593536e-02 2.191575616598129272e-01 3.322438523173332214e-02 -5.706869065761566162e-02 8.232198655605316162e-02 1.026701182126998901e-01 -5.619182437658309937e-02 4.647818207740783691e-02 -1.063373237848281860e-01 -6.230403110384941101e-02 -1.050379052758216858e-01 -1.805370897054672241e-01 1.460880637168884277e-01 -6.611470133066177368e-02 -2.198774963617324829e-01 3.614864945411682129e-01 2.393680959939956665e-01 3.003822267055511475e-02 -6.800387799739837646e-02 1.196391731500625610e-01 -4.715937077999114990e-01 8.308051037602126598e-04 -4.296631366014480591e-02 -1.743905246257781982e-01 -2.257568836212158203e-01 2.030026614665985107e-01 3.416073620319366455e-01 1.070501059293746948e-01 1.759818494319915771e-01 1.006135493516921997e-01 1.460192948579788208e-01 -2.150974124670028687e-01
-5.498432554304599762e-03 1.262580007314682007e-01 -1.208735704421997070e-01 -2.671581506729125977e-02 1.297654062509536743e-01 1.100872457027435303e-01 -4.826748743653297424e-02 3.306947648525238037e-01 -1.303562223911285400e-01 -7.313314825296401978e-02 1.459927558898925781e-01 -2.462972402572631836e-01 -6.530330330133438110e-02 -8.016040921211242676e-02 6.727415323257446289e-02 -1.232302039861679077e-01 2.500266730785369873e-01 1.585172303020954132e-02 1.529734134674072266e-01 2.718526721000671387e-01 -4.947057664394378662e-01 2.349854633212089539e-02 2.845499217510223389e-01 7.343437755480408669e-04 -2.550216019153594971e-01 4.112516716122627258e-02 -1.820954829454421997e-01 2.268480360507965088e-01 -1.330968588590621948e-01 9.756112843751907349e-02 1.686231344938278198e-01 1.033055945299565792e-03
7.229570299386978149e-02 1.890333369374275208e-02 1.355071663856506348e-01 5.188987404108047485e-02 -6.492649018764495850e-02 -5.858480557799339294e-02 -5.586807057261466980e-02 2.285014837980270386e-02 4.426348581910133362e-02 -1.659746021032333374e-01 7.299122214317321777e-02 6.022911053150892258e-03 1.288647800683975220e-01 -3.266461193561553955e-01 -3.689525425434112549e-01 8.155630528926849365e-02 1.903198510408401489e-01 1.319491565227508545e-01 8.795657753944396973e-02 -3.019735403358936310e-02 -2.266642302274703979e-01 -1.096870452165603638e-01 1.558138523250818253e-02 -3.364732563495635986e-01 -1.869217753410339355e-01 1.609904915094375610e-01 2.482563443481922150e-02 -2.856076061725616455e-01 -4.126209020614624023e-01 2.240581065416336060e-01 1.837442219257354736e-01 -1.571847945451736450e-01
-7.863139361143112183e-02 6.994377821683883667e-02 -1.211843937635421753e-01 2.871311604976654053e-01 1.293645799160003662e-01 -4.989879205822944641e-02 3.269019126892089844e-01 -2.141285873949527740e-02 -2.623952180147171021e-02 -4.112334847450256348e-01 2.925652265548706055e-01 -6.073258817195892334e-03 -1.293812543153762817e-01 -3.209050297737121582e-01 -8.906740695238113403e-02 -9.141979366540908813e-02 1.936571747064590454e-01 1.883609741926193237e-01 -4.897980391979217529e-02 5.843614786863327026e-02 1.055371388792991638e-01 -5.469888448715209961e-02 -4.054698720574378967e-02 4.891048744320869446e-02 -4.286029934883117676e-01 -8.807753026485443115e-02 -3.515553427860140800e-03 -1.415846794843673706e-01 5.408263951539993286e-02 1.232919096946716309e-01 2.161243557929992676e-01 2.209409885108470917e-02
3.229125589132308960e-02 3.552556782960891724e-02 -4.288476333022117615e-02 4.180898517370223999e-02 3.188012242317199707e-01 -2.926131784915924072e-01 7.361658662557601929e-02 1.514780567958950996e-03 3.146375715732574463e-01 -7.126798480749130249e-02 1.587436199188232422e-01 -2.208306640386581421e-02 -4.922090470790863037e-02 -1.892732381820678711e-01 -4.817255586385726929e-02 -1.993101835250854492e-01 -1.208404637873172760e-02 8.313748985528945923e-03 2.206067144870758057e-01 8.088014274835586548e-02 -3.120111823081970215e-01 1.372952312231063843e-01 2.983368188142776489e-02 -2.701405286788940430e-01 -3.558033108711242676e-01 2.056893110275268555e-01 2.617289125919342041e-01 -4.025628045201301575e-02 -2.569098174571990967e-01 -3.419034555554389954e-02 1.667872965335845947e-01 1.089367344975471497e-01
3.000295162200927734e-01 2.076941132545471191e-01 2.775171995162963867e-01 -2.708240225911140442e-02 -1.192812696099281311e-01 1.683134734630584717e-01 -1.117749661207199097e-01 1.013697963207960129e-02 -1.181136593222618103e-01 -1.572364568710327148e-01 -1.137560084462165833e-01 -2.667085230350494385e-01 -2.714190445840358734e-02 -9.149686247110366821e-02 -3.481053188443183899e-02 7.140797376632690430e-02 3.239955306053161621e-01 2.360691875219345093e-01 -1.191587373614311218e-01 -1.883634552359580994e-02 -4.200999736785888672e-01 4.044747352600097656e-02 1.934984140098094940e-02 -1.123451590538024902e-01 -2.842748463153839111e-01 7.949807494878768921e-02 2.155309021472930908e-01 -1.366938948631286621e-01 1.107518300414085388e-01 -1.354118436574935913e-02 2.481230795383453369e-01 5.584444105625152588e-02
-4.381781071424484253e-02 -4.232831895351409912e-01 -8.455936796963214874e-03 1.719388663768768311e-01 6.620503216981887817e-02 3.702770918607711792e-02 -6.272665411233901978e-02 5.517445970326662064e-03 2.072784006595611572e-01 -1.535992473363876343e-01 2.825560867786407471e-01 2.254613339900970459e-01 1.822428219020366669e-02 -2.169375419616699219e-01 -2.611268162727355957e-01 1.098464205861091614e-01 3.736388636752963066e-03 -7.143526524305343628e-02 1.380659341812133789e-01 1.381953656673431396e-01 -1.295639574527740479e-01 1.232167612761259079e-02 -7.382551580667495728e-02 -2.834832072257995605e-01 -4.840763509273529053e-01 2.072775661945343018e-01 7.279234379529953003e-02 2.605696953833103180e-02 -4.082582890987396240e-02 7.480348646640777588e-02 1.007562205195426941e-01 8.926306664943695068e-02
-2.045846432447433472e-01 2.333520650863647461e-01 -2.539443373680114746e-01 -1.188532561063766479e-01 -2.593267709016799927e-02 1.011338606476783752e-01 3.050494194030761719e-01 -1.781733590178191662e-03 -9.151451289653778076e-02 -3.073817491531372070e-01 3.402869030833244324e-02 -3.304996490478515625e-01 -1.862737089395523071e-01 7.028520107269287109e-02 -7.867969572544097900e-02 7.376790046691894531e-02 1.391556710004806519e-01 -2.200702950358390808e-02 -2.169231623411178589e-01 5.941596627235412598e-02 -9.893646836280822754e-02 1.640698313713073730e-01 1.989392340183258057e-01 -2.162156701087951660e-01 -1.799519658088684082e-01 -2.045583873987197876e-01 1.264816522598266602e-01 -1.174504086375236511e-01 2.528431266546249390e-02 2.400463968515396118e-01 2.617668509483337402e-01 1.798119097948074341e-01
-1.109339576214551926e-02 1.750772148370742798e-01 2.306254208087921143e-02 -6.250195950269699097e-02 -2.152280509471893311e-01 3.158363327383995056e-02 -1.239127740263938904e-01 -4.647256061434745789e-02 -1.391731053590774536e-01 -4.431432783603668213e-01 2.248814851045608521e-01 -2.590170204639434814e-01 -1.184924989938735962e-01 -1.844693124294281006e-01 -5.038687586784362793e-02 2.266132086515426636e-01 3.542741388082504272e-02 2.511229179799556732e-02 -2.807812020182609558e-02 -1.765424907207489014e-01 -1.889871805906295776e-01 9.511043131351470947e-02 -1.117067411541938782e-01 -1.285447627305984497e-01 -5.269961357116699219e-01 9.154938906431198120e-02 -4.823869094252586365e-02 -1.534903943538665771e-01 3.538924828171730042e-02 -3.333933884277939796e-03 -1.616359651088714600e-01 -1.326483637094497681e-01
-2.087897621095180511e-02 1.064329072833061218e-01 -1.841045729815959930e-02 1.982908993959426880e-01 -2.725329101085662842e-01 1.084925513714551926e-02 -4.959430545568466187e-02 3.081808686256408691e-01 1.390320807695388794e-01 -2.524667978286743164e-01 1.717467904090881348e-01 1.238537207245826721e-01 -1.297850459814071655e-01 -2.294826954603195190e-01 1.490378677845001221e-01 -1.209785044193267822e-01 1.201627030968666077e-01 8.398181945085525513e-02 -2.594428323209285736e-02 3.279995173215866089e-02 -3.362470269203186035e-01 -2.214239984750747681e-01 -2.985975742340087891e-01 -6.323729455471038818e-02 -1.813474446535110474e-01 2.208795100450515747e-01 1.013156324625015259e-01 -2.111686468124389648e-01 -1.427136957645416260e-01 3.169291913509368896e-01 8.127093315124511719e-02 7.148931734263896942e-03
-1.075663417577743530e-01 4.935617744922637939e-02 -1.373607963323593140e-01 1.482471376657485962e-01 -1.365480273962020874e-01 -8.429051190614700317e-02 1.395300626754760742e-01 -3.867517784237861633e-02 1.179419457912445068e-01 -4.426702111959457397e-02 -6.436235737055540085e-03 -6.916283816099166870e-02 -1.092796921730041504e-01 -2.719835340976715088e-01 -6.692566722631454468e-02 6.670652329921722412e-02 3.578677177429199219e-01 -5.434731021523475647e-02 3.087056279182434082e-01 -1.215701848268508911e-01 -7.319618761539459229e-02 3.082380630075931549e-02 3.779663443565368652e-01 -2.650901973247528076e-01 -1.598527729511260986e-01 -1.368348747491836548e-01 3.303000032901763916e-01 8.657867461442947388e-02 -7.730150967836380005e-02 4.920950531959533691e-02 2.873056232929229736e-01 2.655935883522033691e-01
-1.483864039182662964e-01 3.610614538192749023e-01 3.236649930477142334e-02 2.570465207099914551e-01 2.138139158487319946e-01 2.168879508972167969e-01 3.862704336643218994e-02 -1.507325172424316406e-01 1.710036545991897583e-01 -4.661751687526702881e-01 1.391748785972595215e-01 -2.016188949346542358e-01 6.486403290182352066e-03 -1.392750293016433716e-01 -4.466915503144264221e-02 6.562023609876632690e-02 1.642980724573135376e-01 1.306593324989080429e-02 -1.115061938762664795e-01 9.146320074796676636e-02 -1.623177975416183472e-01 2.110763043165206909e-01 6.447104364633560181e-02 -4.769571870565414429e-02 -1.364864856004714966e-01 -1.734896004199981689e-01 1.118238344788551331e-01 1.760789901018142700e-01 -1.896115690469741821e-01 2.539323270320892334e-01 1.191702764481306076e-02 -1.144426763057708740e-01
-1.648519784212112427e-01 8.435885608196258545e-02 -6.308245658874511719e-02 -2.626995742321014404e-01 2.264507301151752472e-02 2.425224147737026215e-02 -2.293351590633392334e-01 2.730393111705780029e-01 2.752885408699512482e-02 -2.080295681953430176e-01 2.251738458871841431e-01 -4.291797801852226257e-02 -1.727990210056304932e-01 -9.826323390007019043e-02 1.713555902242660522e-01 -9.250407665967941284e-02 1.008582694339565933e-04 1.007809191942214966e-01 2.981710135936737061e-01 8.827719837427139282e-02 -1.821503490209579468e-01 -2.591138239949941635e-03 -4.807810485363006592e-02 -1.845058798789978027e-01 -3.955336809158325195e-01 6.100050359964370728e-02 -2.785981073975563049e-02 1.774295717477798462e-01 -3.310713171958923340e-01 2.721219062805175781e-01 1.912292838096618652e-01 3.753827139735221863e-02
-1.266562044620513916e-01 -1.363140791654586792e-01 -6.949878484010696411e-02 -1.610594987869262695e-02 -1.329960227012634277e-01 -9.730412811040878296e-02 2.054133638739585876e-02 1.788073182106018066e-01 1.245239982381463051e-03 -2.219981700181961060e-01 -1.740185022354125977e-01 9.213016368448734283e-03 -6.977336946874856949e-03 -2.763781845569610596e-01 -5.271354317665100098e-02 8.039402216672897339e-02 2.675805091857910156e-01 -2.121225744485855103e-01 1.059552580118179321e-01 -2.037132382392883301e-01 -3.293916583061218262e-02 1.762123107910156250e-01 2.136729210615158081e-01 -2.766754329204559326e-01 -1.526153385639190674e-01 -2.297201454639434814e-01 4.618371725082397461e-01 6.783077865839004517e-02 8.695194125175476074e-02 4.984711483120918274e-02 2.121707350015640259e-01 2.504563927650451660e-01
-1.042805463075637817e-01 2.494755536317825317e-01 -2.381201088428497314e-01 -1.212160587310791016e-01 1.158933863043785095e-01 -2.678691968321800232e-02 6.974326819181442261e-02 1.677486747503280640e-01 1.442440450191497803e-01 -1.388535499572753906e-01 1.497128605842590332e-01 -1.535771191120147705e-01 2.326275259256362915e-01 1.910080027300864458e-04 5.566280707716941833e-02 -8.716430515050888062e-02 1.619760245084762573e-01 3.761392831802368164e-01 -4.888935759663581848e-02 -1.812183111906051636e-02 -2.131489217281341553e-01 7.640992850065231323e-02 6.667765974998474121e-02 -1.092820316553115845e-01 -4.184683859348297119e-01 -1.475753337144851685e-01 6.710583716630935669e-02 2.677836120128631592e-01 4.966218024492263794e-02 3.200260996818542480e-01 1.924015283584594727e-01 -6.588368117809295654e-02
-5.352863110601902008e-03 2.550245523452758789e-01 1.031904444098472595e-01 1.163692492991685867e-02 2.161143347620964050e-02 1.395742744207382202e-01 3.937866538763046265e-02 7.393662817776203156e-03 3.685393929481506348e-01 -2.457755655050277710e-01 6.243233755230903625e-02 -8.066147565841674805e-02 7.438000291585922241e-02 -1.295711249113082886e-01 1.894743293523788452e-01 -7.113318145275115967e-02 -3.239545226097106934e-02 1.449135839939117432e-01 7.929881662130355835e-02 2.098726294934749603e-02 -1.652192324399948120e-01 3.297852575778961182e-01 -4.572551324963569641e-02 -9.007592499256134033e-02 -4.808472692966461182e-01 -8.632536232471466064e-02 2.171549797058105469e-01 2.099712938070297241e-01 1.662863194942474365e-01 2.434211969375610352e-01 2.145315147936344147e-02 -2.009234428405761719e-01
2.139154262840747833e-02 2.409998476505279541e-01 1.149651929736137390e-01 6.970132887363433838e-02 -4.229169338941574097e-02 2.740978598594665527e-01 4.442492499947547913e-02 8.945108950138092041e-02 3.429504036903381348e-01 -2.199403643608093262e-01 1.405750960111618042e-01 -3.590689972043037415e-02 2.885998412966728210e-02 -1.002958863973617554e-01 1.250259727239608765e-01 -9.057507663965225220e-02 -7.717660814523696899e-02 6.678240001201629639e-02 1.234727352857589722e-01 9.721434116363525391e-02 -1.263322681188583374e-01 3.469014465808868408e-01 -2.368198707699775696e-02 -1.580611318349838257e-01 -2.467722892761230469e-01 8.695523254573345184e-03 2.986619174480438232e-01 2.851819097995758057e-01 1.172326058149337769e-01 4.011695086956024170e-01 2.980712987482547760e-02 -1.034420207142829895e-01
-1.114819347858428955e-01 1.346735656261444092e-01 -7.518181204795837402e-02 5.452850461006164551e-01 -8.098413795232772827e-02 -7.545296102762222290e-02 -1.049248501658439636e-01 -6.341514736413955688e-02 2.472928017377853394e-01 -5.880475789308547974e-02 5.400772392749786377e-02 -1.172465607523918152e-01 1.851542592048645020e-01 -3.168311715126037598e-01 6.002596393227577209e-02 1.995715200901031494e-01 1.072040349245071411e-01 1.451344788074493408e-02 3.569362685084342957e-03 2.574646770954132080e-01 2.365872077643871307e-02 -2.710056118667125702e-02 1.102042272686958313e-01 -1.226822808384895325e-01 -3.363550603389739990e-01 -2.417206851532682776e-04 2.053514868021011353e-01 7.132742088288068771e-03 -1.650549322366714478e-01 9.975797683000564575e-02 2.789295911788940430e-01 -5.428843572735786438e-02
1.176160722970962524e-01 1.322676539421081543e-01 -3.198428452014923096e-01 8.406195044517517090e-02 -4.674382507801055908e-02 1.376756131649017334e-01 -1.457767188549041748e-01 -3.857640549540519714e-02 -2.191762812435626984e-02 -1.689669191837310791e-01 5.768402013927698135e-03 -1.366399079561233521e-01 -6.212105229496955872e-02 -1.704655885696411133e-01 -5.029077082872390747e-02 -9.849415719509124756e-02 4.032737016677856445e-01 -1.777590811252593994e-01 1.509586125612258911e-01 -3.876148257404565811e-03 -3.261777162551879883e-01 2.472144365310668945e-01 -2.516378276050090790e-02 -2.504961751401424408e-02 -2.893366813659667969e-01 1.716552376747131348e-01 6.387646496295928955e-02 -4.423743188381195068e-01 -4.730087146162986755e-02 1.172500997781753540e-01 6.176015362143516541e-02 6.317282468080520630e-02
8.066229522228240967e-02 -4.108030349016189575e-02 -2.890686988830566406e-01 -7.658240944147109985e-02 2.431652843952178955e-01 -1.054031699895858765e-01 1.318810731172561646e-01 -2.765367273241281509e-03 3.629336133599281311e-03 -3.030551970005035400e-01 1.410912573337554932e-01 -9.937013685703277588e-02 1.064632758498191833e-01 -3.541969954967498779e-01 -5.214019864797592163e-02 2.777875065803527832e-01 7.456976920366287231e-02 2.423245310783386230e-01 5.207721516489982605e-02 2.226884216070175171e-01 -1.771006137132644653e-01 -4.798184335231781006e-02 -6.298633757978677750e-03 -2.564855813980102539e-01 -2.289000153541564941e-01 2.072580903768539429e-01 1.335901468992233276e-01 1.898683309555053711e-01 -2.108741849660873413e-01 -1.052942201495170593e-01 9.880738705396652222e-02 2.139841020107269287e-01
5.753066018223762512e-02 -9.003487229347229004e-02 -9.147965908050537109e-02 2.272276580333709717e-01 5.427870154380798340e-02 -5.610555410385131836e-02 6.592874228954315186e-02 3.304518163204193115e-01 -9.429967030882835388e-03 -1.140624284744262695e-01 3.014685511589050293e-01 2.404727786779403687e-02 6.525173783302307129e-02 -1.110280528664588928e-01 -1.724987328052520752e-01 -7.781167328357696533e-02 2.304789870977401733e-01 -1.594530940055847168e-01 1.357568800449371338e-01 -7.314261049032211304e-02 -4.656212627887725830e-01 2.029467001557350159e-02 -1.503464877605438232e-01 -2.765848338603973389e-01 -2.542653977870941162e-01 1.129197478294372559e-01 7.439565658569335938e-02 -1.981789469718933105e-01 -2.327526807785034180e-01 -6.633666809648275375e-03 2.350903898477554321e-01 -4.058783873915672302e-02
7.884730398654937744e-02 2.533521689474582672e-02 -1.933908611536026001e-01 1.472473144531250000e-01 -3.636138513684272766e-02 -1.145013198256492615e-01 -1.445298343896865845e-01 5.709718912839889526e-02 1.909319758415222168e-01 -1.606303602457046509e-01 1.788908094167709351e-01 -6.978968530893325806e-02 -2.814544737339019775e-01 5.006752908229827881e-02 7.439127657562494278e-03 3.814193606376647949e-02 1.256936192512512207e-01 -3.543836250901222229e-02 -7.437723875045776367e-02 2.624731063842773438e-01 -1.193626597523689270e-01 -1.751540601253509521e-01 2.774319648742675781e-01 -1.037153154611587524e-01 -4.645096957683563232e-01 -3.223038911819458008e-01 1.002851407974958420e-02 -2.354876101016998291e-01 5.752886459231376648e-02 2.914270162582397461e-01 -1.157383695244789124e-01 -1.102060750126838684e-01
1.149908304214477539e-01 2.994253635406494141e-01 -1.073782220482826233e-01 -3.033668361604213715e-02 7.164446264505386353e-02 -1.849588565528392792e-02 1.537995785474777222e-01 1.760653704404830933e-01 1.824093014001846313e-01 -2.466624975204467773e-01 -1.921245008707046509e-01 -7.899136841297149658e-02 -2.777089476585388184e-01 -3.199388384819030762e-01 -2.130360901355743408e-01 6.429548561573028564e-02 3.635893762111663818e-01 -1.553674787282943726e-01 -6.353344302624464035e-03 7.415737211704254150e-02 8.501863479614257812e-02 2.231891155242919922e-01 1.131458282470703125e-01 -2.811156213283538818e-01 -1.932918280363082886e-01 -1.175866425037384033e-01 -2.887250669300556183e-02 -8.077770471572875977e-03 6.034248322248458862e-02 2.811028957366943359e-01 -4.856235347688198090e-03 -1.129516437649726868e-01
1.337894517928361893e-02 -1.740232482552528381e-02 8.489874005317687988e-02 4.501078426837921143e-01 -2.059417217969894409e-01 1.220314949750900269e-01 8.728064596652984619e-02 1.727347970008850098e-01 1.503711193799972534e-01 -9.070371091365814209e-02 1.069178283214569092e-01 4.664365667849779129e-03 -1.158930659294128418e-01 -5.583576858043670654e-02 1.270328760147094727e-01 2.112203091382980347e-01 2.088069319725036621e-01 -1.078949794173240662e-01 -5.562119185924530029e-02 1.521471738815307617e-01 -3.473270237445831299e-01 -2.085435390472412109e-01 4.255813732743263245e-02 -1.427299678325653076e-01 -4.078543186187744141e-01 1.621620804071426392e-01 5.447414144873619080e-02 1.341823339462280273e-01 2.535623013973236084e-01 -9.186850488185882568e-02 6.862954050302505493e-02 1.284952312707901001e-01
-3.104398846626281738e-01 2.741406559944152832e-01 3.738997131586074829e-02 2.323771268129348755e-01 2.306484878063201904e-01 5.602021887898445129e-02 -1.683032065629959106e-01 8.232482522726058960e-02 6.622201949357986450e-02 -2.559470534324645996e-01 2.634434401988983154e-02 -2.497118115425109863e-01 1.103549301624298096e-01 -2.917814254760742188e-02 -2.212568074464797974e-01 -8.147855103015899658e-02 2.801508903503417969e-01 1.615683287382125854e-01 -2.524544112384319305e-02 1.531759053468704224e-01 -1.524737179279327393e-01 2.318121492862701416e-01 -9.347537904977798462e-02 -1.955467164516448975e-01 -2.262891381978988647e-01 -2.792988419532775879e-01 -6.068528816103935242e-02 1.327450200915336609e-02 9.979676455259323120e-02 2.507465779781341553e-01 1.120072454214096069e-01 9.469153732061386108e-02
-2.000616788864135742e-01 1.536509841680526733e-01 -1.193125247955322266e-01 8.411911875009536743e-02 8.768036216497421265e-02 -1.456893235445022583e-01 1.549539715051651001e-01 -1.381949633359909058e-01 1.708209961652755737e-01 -5.200139284133911133e-01 -2.022874653339385986e-01 -1.263188868761062622e-01 -7.442350685596466064e-02 -1.889034211635589600e-01 -1.103293225169181824e-01 1.514749079942703247e-01 2.653011679649353027e-01 -3.810179186984896660e-03 2.235783450305461884e-02 1.196514144539833069e-01 -6.040504574775695801e-02 4.182395637035369873e-01 1.013670340180397034e-01 -2.400316856801509857e-02 -1.085989624261856079e-01 -1.496677696704864502e-01 1.240672394633293152e-01 9.272751957178115845e-02 -2.838219515979290009e-02 2.529957890510559082e-01 1.120306700468063354e-01 -5.767983850091695786e-03
-5.523263663053512573e-02 5.136864259839057922e-02 -6.938214600086212158e-02 -1.459208726882934570e-01 -6.085122376680374146e-02 6.450713425874710083e-02 8.405742794275283813e-02 1.818234473466873169e-01 1.681481003761291504e-01 -2.496361434459686279e-01 2.388196997344493866e-02 -1.007580384612083435e-01 2.666878104209899902e-01 -1.062480658292770386e-01 3.519402816891670227e-02 -1.334193646907806396e-01 1.822582334280014038e-01 4.042402207851409912e-01 -3.163414448499679565e-02 3.442703559994697571e-02 -1.563060134649276733e-01 1.331386566162109375e-01 3.006404824554920197e-02 -1.838699728250503540e-01 -3.542590439319610596e-01 -1.842161715030670166e-01 3.097122535109519958e-02 3.466464281082153320e-01 3.234033286571502686e-02 2.836029827594757080e-01 2.029707580804824829e-01 -1.963005363941192627e-01
-8.561492897570133209e-03 -1.278586089611053467e-01 -1.748240143060684204e-01 -3.844496607780456543e-02 1.789847761392593384e-01 -7.711096853017807007e-02 1.275190711021423340e-01 1.153515726327896118e-01 1.764284819364547729e-02 -1.125507727265357971e-01 -6.356072146445512772e-03 -1.765927821397781372e-01 1.700982153415679932e-01 -1.628479957580566406e-01 -3.973882198333740234e-01 -1.333923786878585815e-01 1.825446039438247681e-01 -7.044257223606109619e-02 1.953365057706832886e-01 -1.122479662299156189e-01 -2.820318341255187988e-01 -5.316101759672164917e-02 4.235507547855377197e-02 -2.243725955486297607e-01 -3.358856439590454102e-01 2.286036759614944458e-01 1.557426601648330688e-01 -1.261194497346878052e-01 -3.736803829669952393e-01 1.698340475559234619e-01 9.025747328996658325e-02 5.662963911890983582e-02
2.159984558820724487e-01 3.451164066791534424e-02 -3.875708580017089844e-02 1.924971342086791992e-01 -1.830316931009292603e-01 4.586226493120193481e-02 -3.611565232276916504e-01 5.538352206349372864e-02 -5.881128087639808655e-02 -1.313018649816513062e-01 2.258117794990539551e-01 -3.057877123355865479e-01 -2.707445323467254639e-01 -2.552790194749832153e-02 2.775167115032672882e-03 3.055377490818500519e-02 1.901240795850753784e-01 -5.345650389790534973e-02 2.237025052309036255e-01 -4.155003428459167480e-01 -8.371751755475997925e-02 8.980144746601581573e-03 7.716265320777893066e-02 -1.933864653110504150e-01 -3.152796328067779541e-01 -6.871227920055389404e-02 -3.916903957724571228e-02 -2.290922030806541443e-02 1.674722135066986084e-01 2.019410729408264160e-01 -3.368763625621795654e-02 1.269886344671249390e-01
-2.361671328544616699e-01 -1.947342790663242340e-02 2.833646163344383240e-02 -1.499305516481399536e-01 -3.673700988292694092e-01 1.898585408926010132e-01 -1.746906489133834839e-01 6.118011102080345154e-02 -7.213626522570848465e-03 -2.512907981872558594e-01 1.681047379970550537e-01 -7.635007053613662720e-02 -1.369479894638061523e-01 -2.680071294307708740e-01 -1.086295619606971741e-01 -1.268583685159683228e-01 -1.431736350059509277e-02 4.322309792041778564e-02 5.509182065725326538e-02 -2.471532970666885376e-01 -2.461839467287063599e-01 4.611824639141559601e-03 -2.540056407451629639e-02 -3.900535702705383301e-01 -2.332665026187896729e-01 9.279249608516693115e-02 1.845455467700958252e-01 1.796999275684356689e-01 2.218022793531417847e-01 -8.759128302335739136e-02 1.446881741285324097e-01 1.129131019115447998e-01
8.092468976974487305e-02 1.854226738214492798e-01 1.382454186677932739e-01 -8.926513046026229858e-02 2.647720463573932648e-02 -1.633023470640182495e-01 -1.580785065889358521e-01 -2.855823636054992676e-01 -1.960333287715911865e-01 -2.950102984905242920e-01 6.231401115655899048e-02 8.867890387773513794e-02 -1.800407320261001587e-01 -1.052957251667976379e-01 1.051783859729766846e-01 8.552511781454086304e-02 1.285978108644485474e-01 -9.638097882270812988e-02 1.561785936355590820e-01 -1.345241218805313110e-01 -3.615482747554779053e-01 1.246143132448196411e-01 1.395770460367202759e-01 -3.003595769405364990e-01 -2.451142966747283936e-01 -4.437417909502983093e-02 -1.575998589396476746e-02 -1.063959747552871704e-01 2.104256898164749146e-01 2.722468376159667969e-01 2.548799514770507812e-01 1.332303881645202637e-01
1.833294630050659180e-01 1.551029924303293228e-02 -1.787477731704711914e-02 6.287752836942672729e-02 7.833303511142730713e-02 8.146048523485660553e-03 -5.774323642253875732e-02 3.013379275798797607e-01 8.936437964439392090e-02 -1.085343770682811737e-02 1.890394138172268867e-03 1.409409102052450180e-02 9.806687384843826294e-02 -6.746020168066024780e-02 -2.842465043067932129e-01 1.816108524799346924e-01 2.971661984920501709e-01 -4.677246510982513428e-02 2.253345847129821777e-01 -1.078526452183723450e-01 -4.656435549259185791e-01 1.154050230979919434e-01 -2.492880672216415405e-01 -1.043501794338226318e-01 -4.435108006000518799e-01 6.730581074953079224e-02 7.713728118687868118e-03 -3.478789702057838440e-02 -1.536794602870941162e-01 1.619426608085632324e-01 1.248560622334480286e-01 -3.564368933439254761e-02
-2.948849201202392578e-01 1.147707179188728333e-01 6.600358057767152786e-03 -1.488720476627349854e-01 1.102667078375816345e-01 3.022528998553752899e-02 -4.145647883415222168e-01 6.832163035869598389e-02 -1.840842217206954956e-01 4.440299794077873230e-02 2.168586701154708862e-01 -8.482465147972106934e-02 3.366047143936157227e-02 -2.514651715755462646e-01 2.012907713651657104e-01 -1.415394097566604614e-01 1.573570817708969116e-01 1.300100237131118774e-01 -2.245428711175918579e-01 -1.047966852784156799e-01 -1.471091508865356445e-01 1.253691911697387695e-01 1.142779737710952759e-01 -2.571592926979064941e-01 -2.845434844493865967e-01 4.988539498299360275e-03 2.790734469890594482e-01 -2.755688736215233803e-03 1.740853860974311829e-02 1.223025545477867126e-01 2.813332080841064453e-01 1.249078288674354553e-02
-3.503778949379920959e-02 -2.509086430072784424e-01 -1.001128032803535461e-01 4.933215305209159851e-02 -2.396881207823753357e-02 -1.234395354986190796e-01 -2.492855340242385864e-01 -2.979562617838382721e-02 1.757194995880126953e-01 -3.410683870315551758e-01 1.391648501157760620e-01 1.045052856206893921e-01 7.378976792097091675e-02 -1.375986337661743164e-01 -5.367236584424972534e-02 -4.609934985637664795e-03 1.078035980463027954e-01 -3.653251752257347107e-02 3.526906366460025311e-04 1.426691859960556030e-01 -3.480328023433685303e-01 1.482933461666107178e-01 -7.259481586515903473e-03 -3.270967006683349609e-01 -1.088218390941619873e-01 3.104886412620544434e-01 -1.927466690540313721e-02 1.481779199093580246e-02 -3.027108311653137207e-02 4.585633277893066406e-01 1.675710380077362061e-01 -9.032057225704193115e-02
-1.791428327560424805e-01 2.428464964032173157e-02 -7.324739545583724976e-02 6.189529970288276672e-02 2.852303907275199890e-03 -2.041362673044204712e-01 -3.046473488211631775e-02 1.279312074184417725e-01 -2.499000877141952515e-01 -2.079266309738159180e-01 3.175610005855560303e-01 7.241163868457078934e-03 -3.791077528148889542e-03 -4.037494212388992310e-02 -4.518854022026062012e-01 -1.513713002204895020e-01 2.406899183988571167e-01 -1.439340859651565552e-01 -2.852721512317657471e-02 2.744963765144348145e-02 -3.072494268417358398e-01 1.046090871095657349e-01 -1.982485651969909668e-01 -1.267058402299880981e-01 -2.315532565116882324e-01 4.510442912578582764e-02 1.083284541964530945e-01 -8.790605515241622925e-02 -2.294052392244338989e-01 2.063116580247879028e-01 -8.337437361478805542e-02 -2.136209458112716675e-01
-2.710365317761898041e-02 -2.653103172779083252e-01 5.610911548137664795e-02 -5.510943382978439331e-02 1.274866908788681030e-01 -2.428959310054779053e-02 -4.062037914991378784e-03 1.677298396825790405e-01 2.902087569236755371e-01 -2.686296999454498291e-01 3.586809337139129639e-01 1.066957488656044006e-01 6.350308656692504883e-02 -1.463308334350585938e-01 -2.057631760835647583e-01 4.641969501972198486e-02 7.933960855007171631e-02 -8.513482660055160522e-02 2.894149422645568848e-01 1.870383024215698242e-01 -1.325968354940414429e-01 -3.798183798789978027e-02 -1.203359737992286682e-01 -3.967869281768798828e-01 -3.309999108314514160e-01 7.838965952396392822e-02 -2.170604653656482697e-03 -1.954360306262969971e-02 2.613886259496212006e-02 1.456109732389450073e-01 -6.873553246259689331e-02 2.130847275257110596e-01
-7.560465484857559204e-02 1.061266064643859863e-01 1.323331743478775024e-01 2.783422172069549561e-01 -6.130018830299377441e-02 2.540449798107147217e-01 -7.606472074985504150e-02 4.486650228500366211e-01 -9.925193339586257935e-02 -2.199884057044982910e-01 3.906885087490081787e-01 -2.379398941993713379e-01 -2.119617760181427002e-01 -2.153284102678298950e-01 5.643979832530021667e-02 5.342112481594085693e-02 1.069461554288864136e-01 1.044090464711189270e-01 7.775412406772375107e-03 -3.387767355889081955e-03 -2.270256280899047852e-01 -7.039923220872879028e-02 8.790068328380584717e-02 -1.022285744547843933e-01 -2.302342057228088379e-01 -8.533067256212234497e-02 -1.844786852598190308e-01 4.031073674559593201e-02 -8.466199785470962524e-02 5.075714550912380219e-03 1.834408640861511230e-01 1.180874928832054138e-01
-1.417066603899002075e-01 -5.090379342436790466e-02 -5.005129426717758179e-02 -4.935262724757194519e-02 -9.154807776212692261e-02 -2.155930697917938232e-01 5.362794548273086548e-02 2.060687541961669922e-01 1.935708671808242798e-01 -2.568071782588958740e-01 -1.610639393329620361e-01 -2.468765079975128174e-01 -2.464162185788154602e-02 -1.900193393230438232e-01 -2.274562865495681763e-01 3.210213035345077515e-02 3.749881088733673096e-01 -7.885074615478515625e-02 1.096269860863685608e-01 -1.524181514978408813e-01 -1.533962935209274292e-01 -1.036534681916236877e-01 3.185952603816986084e-01 -3.626606613397598267e-02 -1.574256271123886108e-01 -2.117272019386291504e-01 3.926511108875274658e-01 1.279491335153579712e-01 -1.643382385373115540e-02 9.431437402963638306e-02 1.198152378201484680e-01 9.767835587263107300e-02
-3.247305452823638916e-01 -8.943627774715423584e-02 -6.883685290813446045e-02 -5.493694916367530823e-02 -2.871613502502441406e-01 4.219971597194671631e-02 1.150890141725540161e-01 1.153388395905494690e-01 -2.315274812281131744e-02 -4.283851981163024902e-01 4.530819132924079895e-02 4.329238086938858032e-02 -6.514546275138854980e-02 -2.677064239978790283e-01 -1.854544132947921753e-02 4.054346680641174316e-02 -1.012600883841514587e-01 1.300305314362049103e-02 1.380496919155120850e-01 -1.203343272209167480e-01 -2.809455096721649170e-01 -2.947704866528511047e-02 1.686560809612274170e-01 -3.796494901180267334e-01 -2.527365684509277344e-01 2.288451492786407471e-01 3.653833642601966858e-02 2.717884182929992676e-01 8.773522078990936279e-02 -8.000989258289337158e-02 1.546484697610139847e-02 -1.282826415263116360e-03
-8.373726159334182739e-02 1.190011873841285706e-01 -1.199369356036186218e-01 2.349185757339000702e-03 -1.735135018825531006e-01 -1.908176988363265991e-01 1.158376112580299377e-01 -1.098847314715385437e-01 9.700786322355270386e-02 -2.030707448720932007e-01 -3.110273554921150208e-02 -1.686590909957885742e-02 -1.103934198617935181e-01 -1.698355078697204590e-01 -2.342432364821434021e-02 1.749531775712966919e-01 2.558038234710693359e-01 -1.218076273798942566e-01 1.359428614377975464e-01 -1.018464863300323486e-01 -7.991506904363632202e-02 -1.229945719242095947e-01 3.041165471076965332e-01 -3.690187036991119385e-01 -1.999507546424865723e-01 -2.211254686117172241e-01 3.010679483413696289e-01 6.585481762886047363e-02 8.985438942909240723e-02 -8.773477375507354736e-02 4.045058786869049072e-01 1.605724245309829712e-01
-2.860775291919708252e-01 1.465832293033599854e-01 1.168944984674453735e-01 -2.156981378793716431e-01 -1.090353280305862427e-01 -6.283135712146759033e-02 -2.547462843358516693e-02 -1.283362805843353271e-01 8.896002173423767090e-02 -1.679545789957046509e-01 -4.815625026822090149e-02 -1.242820098996162415e-01 -5.752827227115631104e-02 -9.165000170469284058e-03 1.144939959049224854e-01 1.281528174877166748e-01 4.676939249038696289e-01 2.080011069774627686e-01 2.278395555913448334e-02 1.466368287801742554e-01 -3.519834280014038086e-01 -6.259127706289291382e-02 3.736766055226325989e-02 -2.559876441955566406e-01 -2.229476273059844971e-01 -2.746295928955078125e-01 2.514377608895301819e-02 -2.745552062988281250e-01 -2.698889002203941345e-02 1.851384490728378296e-01 -2.121276967227458954e-02 -3.688237443566322327e-02
2.550626359879970551e-02 1.029581949114799500e-01 -1.588868796825408936e-01 1.012446917593479156e-02 -1.348525583744049072e-01 5.392700899392366409e-03 -1.992355287075042725e-01 3.081659972667694092e-01 3.647614642977714539e-02 -8.166883140802383423e-02 1.878444552421569824e-01 -1.872143000364303589e-01 1.657825559377670288e-01 8.981051295995712280e-02 1.330253332853317261e-01 1.498885154724121094e-01 1.792986840009689331e-01 1.877012550830841064e-01 1.142596080899238586e-01 8.841361850500106812e-03 -1.618168950080871582e-01 9.984294325113296509e-02 1.563910990953445435e-01 -1.478075981140136719e-01 -2.634513080120086670e-01 9.796424210071563721e-02 -7.507136464118957520e-02 -9.127802401781082153e-02 -2.817263007164001465e-01 3.194968402385711670e-01 3.607442080974578857e-01 2.982483804225921631e-01
-3.203893825411796570e-02 8.698580414056777954e-02 -6.153694167733192444e-02 1.956747472286224365e-02 -2.446005493402481079e-01 -5.551142618060112000e-02 3.056718222796916962e-02 -1.439400166273117065e-01 1.058593466877937317e-01 2.281516045331954956e-02 2.590624392032623291e-01 -5.873109214007854462e-03 9.735355526208877563e-02 -1.593859344720840454e-01 -1.358093041926622391e-02 -1.435146778821945190e-01 3.165248930454254150e-01 2.534297108650207520e-02 -6.792739033699035645e-02 7.902987301349639893e-02 -1.483424007892608643e-01 -3.373734652996063232e-01 -3.045547902584075928e-01 -1.895212978124618530e-01 -4.232099354267120361e-01 -7.333681732416152954e-02 1.407235674560070038e-02 2.347941398620605469e-01 6.755144894123077393e-02 2.136747688055038452e-01 3.039678931236267090e-01 -9.757032990455627441e-02
-2.542363107204437256e-01 2.861531376838684082e-01 -1.974106281995773315e-01 7.203294429928064346e-03 -2.665410935878753662e-01 1.575386524200439453e-01 -8.429942280054092407e-02 3.155743479728698730e-01 2.518107295036315918e-01 -6.116703525185585022e-02 1.253681927919387817e-01 -1.925393491983413696e-01 -1.789578050374984741e-01 -1.666919440031051636e-01 -8.794935047626495361e-02 -1.948137283325195312e-01 1.209859251976013184e-01 -9.442930668592453003e-02 -4.008577764034271240e-02 -3.550946945324540138e-03 -5.863129720091819763e-02 2.308389544486999512e-01 -2.744780182838439941e-01 -8.501919358968734741e-02 -3.999799787998199463e-01 -1.954443752765655518e-01 2.182250656187534332e-02 -4.246667400002479553e-02 -1.781865209341049194e-02 8.358801901340484619e-02 9.601042419672012329e-02 -7.080768048763275146e-02
-2.327316105365753174e-01 3.132348060607910156e-01 -1.148892119526863098e-01 -1.228969637304544449e-02 1.362917423248291016e-01 -9.505589306354522705e-02 7.723781466484069824e-02 4.165331646800041199e-02 2.665127515792846680e-01 -3.446059823036193848e-01 6.472090724855661392e-03 -2.136010080575942993e-01 -1.050691455602645874e-01 -2.451290041208267212e-01 -1.237399429082870483e-01 5.557080730795860291e-02 3.907364308834075928e-01 -2.612908184528350830e-01 1.429139170795679092e-02 6.573750823736190796e-02 -3.817971795797348022e-02 2.603990435600280762e-01 3.135859370231628418e-01 6.560008972883224487e-02 -1.611205488443374634e-01 -1.228980869054794312e-01 9.184404462575912476e-02 -5.956130847334861755e-02 4.620377346873283386e-02 4.980307444930076599e-02 1.037030220031738281e-01 -9.102790802717208862e-02
-6.186800450086593628e-02 -5.250365659594535828e-02 -1.616326123476028442e-01 -4.888614639639854431e-02 3.655957290902733803e-03 1.352907419204711914e-01 -7.377909868955612183e-02 1.913314014673233032e-01 6.173253431916236877e-02 -2.883425951004028320e-01 1.223336160182952881e-01 -1.437910497188568115e-01 -5.933743715286254883e-02 -2.544652819633483887e-01 1.449577063322067261e-01 -2.637509405612945557e-01 2.406347244977951050e-01 -6.874109059572219849e-02 1.259626448154449463e-01 4.114107415080070496e-02 -3.768665790557861328e-01 2.137201279401779175e-01 1.931909322738647461e-01 -2.092827707529067993e-01 -9.851860255002975464e-02 1.140657663345336914e-01 -5.796877294778823853e-02 -3.934941589832305908e-01 -9.766860306262969971e-02 -8.907511830329895020e-03 1.831371337175369263e-01 -2.236053794622421265e-01
-8.062265068292617798e-02 2.563620805740356445e-01 1.027633398771286011e-01 5.338437855243682861e-02 1.445764899253845215e-01 1.277216076850891113e-01 7.395099103450775146e-02 3.575100004673004150e-01 2.394592761993408203e-01 -4.012877345085144043e-01 2.014157734811306000e-02 -9.307193756103515625e-02 -3.061066567897796631e-02 -1.638585776090621948e-01 -4.435716941952705383e-02 1.156050935387611389e-01 3.683187961578369141e-01 -3.387284651398658752e-02 -1.286562234163284302e-01 8.509010076522827148e-02 9.084093570709228516e-02 2.167965471744537354e-01 8.182151615619659424e-02 -1.710830628871917725e-01 -1.137876138091087341e-01 9.075406193733215332e-02 7.341566681861877441e-02 1.590055525302886963e-01 -2.650521099567413330e-01 2.330316603183746338e-01 5.329497903585433960e-02 2.055293619632720947e-01
-9.260064363479614258e-02 9.130956977605819702e-02 -1.751299500465393066e-01 -8.854322135448455811e-02 -3.681011125445365906e-02 -1.618049442768096924e-01 -3.171686828136444092e-02 3.183242976665496826e-01 6.892877817153930664e-02 -3.214844465255737305e-01 -7.708565145730972290e-02 -7.094212621450424194e-02 -8.206878602504730225e-02 -1.365335136651992798e-01 -7.557383179664611816e-02 1.055939346551895142e-01 4.079442024230957031e-01 -1.646511703729629517e-01 -5.052481964230537415e-02 -9.205488860607147217e-02 7.672204077243804932e-02 1.711014956235885620e-01 4.213542342185974121e-01 -1.675766855478286743e-01 -1.341523826122283936e-01 -2.641302943229675293e-01 1.195209398865699768e-01 6.609345227479934692e-02 1.317302696406841278e-02 2.848660945892333984e-01 1.078324392437934875e-01 9.319172054529190063e-02
-1.838783919811248779e-01 4.824108257889747620e-02 2.980489432811737061e-01 2.869316935539245605e-01 -1.746724396944046021e-01 7.304517924785614014e-02 -5.657924711704254150e-02 -5.282678455114364624e-02 1.723770201206207275e-01 -1.464174240827560425e-01 2.507983446121215820e-01 -9.676069021224975586e-02 -2.276250571012496948e-01 -9.629911184310913086e-02 5.295103043317794800e-02 1.224688887596130371e-01 2.541588544845581055e-01 -2.605524957180023193e-01 1.750573702156543732e-02 -3.302783071994781494e-01 -2.939262092113494873e-01 -9.052828699350357056e-02 -2.661146223545074463e-01 -1.025690734386444092e-01 -1.993392407894134521e-01 2.644793130457401276e-02 1.349997818470001221e-01 -8.584252744913101196e-02 -8.187012746930122375e-03 5.844666436314582825e-02 1.512130051851272583e-01 1.959064006805419922e-01
8.107657730579376221e-02 -6.194866448640823364e-02 -7.536083459854125977e-02 3.323849737644195557e-01 -4.771988838911056519e-03 -2.540299594402313232e-01 -9.850286692380905151e-02 2.633015215396881104e-01 2.135610580444335938e-01 -1.829988658428192139e-01 -2.220963090658187866e-01 7.587508857250213623e-02 1.014763396233320236e-02 -3.363192081451416016e-01 1.121462732553482056e-01 -1.321436911821365356e-01 -1.275268755853176117e-02 -7.744115591049194336e-02 2.236769162118434906e-02 1.115500368177890778e-02 -2.361151278018951416e-01 1.189921400509774685e-03 1.457247585058212280e-01 -3.404469043016433716e-02 -4.604738950729370117e-01 -2.341428026556968689e-02 3.792737424373626709e-02 -2.300499379634857178e-01 -1.101383343338966370e-01 1.894087642431259155e-01 1.577205657958984375e-01 -1.662931293249130249e-01
-2.837443538010120392e-02 7.436817139387130737e-02 -2.659546434879302979e-01 3.128005862236022949e-01 -1.672867238521575928e-01 -1.083955466747283936e-01 -4.323248192667961121e-02 1.034661233425140381e-01 -3.017896786332130432e-02 -4.455278813838958740e-01 -1.194980293512344360e-01 1.095457524061203003e-01 -8.015310019254684448e-02 9.735225141048431396e-02 -1.863976120948791504e-01 -1.183329597115516663e-01 -1.417771261185407639e-02 -1.755582392215728760e-01 1.613481193780899048e-01 2.779519557952880859e-01 -9.304112195968627930e-02 -2.496875077486038208e-02 2.207381278276443481e-01 -3.011009693145751953e-01 -3.344821035861968994e-01 -7.079683244228363037e-02 5.350909382104873657e-02 -1.378553956747055054e-01 5.192879214882850647e-02 2.544754929840564728e-02 2.104505002498626709e-01 -1.143422201275825500e-01
-3.542236685752868652e-01 -1.328760683536529541e-01 -6.218887493014335632e-02 -9.601937234401702881e-02 -2.637917101383209229e-01 1.263653934001922607e-01 6.994946300983428955e-02 2.328479588031768799e-01 -5.030930414795875549e-02 -3.705015778541564941e-01 2.329222410917282104e-01 -1.886159330606460571e-01 -1.687981337308883667e-01 -7.891216129064559937e-02 -1.096411943435668945e-01 -8.269675821065902710e-02 -6.584357470273971558e-02 -1.266979128122329712e-01 2.393941730260848999e-01 -1.287788897752761841e-01 -2.254311740398406982e-01 7.597616314888000488e-02 1.214853376150131226e-01 -3.911991417407989502e-01 -1.507180333137512207e-01 5.445806682109832764e-02 1.962943524122238159e-01 3.025075607001781464e-02 -1.338188201189041138e-01 3.669859468936920166e-02 -1.026326268911361694e-01 -4.818451032042503357e-02
5.082500632852315903e-03 1.428181678056716919e-01 -2.365210950374603271e-01 7.529360800981521606e-02 -1.116187125444412231e-01 1.028448250144720078e-02 8.549819886684417725e-02 1.832756102085113525e-01 2.908064126968383789e-01 -1.987585127353668213e-01 1.392354667186737061e-01 2.938785552978515625e-01 -1.777516864240169525e-02 -9.295079112052917480e-02 2.892568111419677734e-01 2.924067899584770203e-02 1.647468209266662598e-01 -2.879378013312816620e-02 6.124410405755043030e-02 2.782231196761131287e-02 -5.306442379951477051e-01 8.629979938268661499e-02 -8.324135839939117432e-02 -3.076242506504058838e-01 -1.782839745283126831e-01 -1.090234145522117615e-02 -1.529054045677185059e-01 -7.181808352470397949e-02 2.534189028665423393e-03 2.427096106112003326e-02 2.383482754230499268e-01 1.615451276302337646e-02
1.851606667041778564e-01 1.574283391237258911e-01 -1.876511126756668091e-01 -1.688308715820312500e-01 -2.703897058963775635e-01 1.059530600905418396e-01 8.875564485788345337e-02 -1.427601575851440430e-01 1.857735216617584229e-01 -2.742101848125457764e-01 9.234727360308170319e-03 -1.018420234322547913e-01 -5.796893313527107239e-02 -2.372840344905853271e-01 -1.396131813526153564e-01 3.383032977581024170e-01 2.929352223873138428e-01 -1.485862731933593750e-01 -2.484957426786422729e-01 3.460161760449409485e-02 -4.044686630368232727e-02 1.496333777904510498e-01 2.252833545207977295e-02 -4.428423126228153706e-04 -3.519416451454162598e-01 -1.427802070975303650e-02 3.122956724837422371e-03 -2.954887971282005310e-02 3.709474205970764160e-02 1.785424500703811646e-01 1.139168143272399902e-01 2.903530895709991455e-01
1.583153009414672852e-01 1.094258502125740051e-01 -1.089032813906669617e-01 -1.267829537391662598e-01 2.525612711906433105e-01 1.770894974470138550e-01 2.303858250379562378e-01 -1.176175922155380249e-01 4.146865755319595337e-02 -4.243134260177612305e-01 8.136171847581863403e-02 -1.610726863145828247e-01 -4.856964200735092163e-02 -2.503143548965454102e-01 -1.615739613771438599e-01 -1.611578762531280518e-01 1.112405061721801758e-01 1.051172986626625061e-02 1.656513363122940063e-01 -2.854070626199245453e-02 -1.431259661912918091e-01 -2.336750179529190063e-02 -5.234817415475845337e-02 -2.397116646170616150e-02 -4.786679744720458984e-01 -1.613188832998275757e-01 1.413260102272033691e-01 -2.197427898645401001e-01 -2.259635776281356812e-01 3.849378228187561035e-02 -9.002572856843471527e-03 2.082756161689758301e-02
4.210678115487098694e-02 -1.538032293319702148e-02 5.987745895981788635e-02 -2.093072831630706787e-01 8.994875848293304443e-02 2.138825505971908569e-01 2.275319248437881470e-01 1.556701511144638062e-01 2.011774182319641113e-01 -2.994507551193237305e-01 2.925421111285686493e-02 -7.371021807193756104e-02 7.346848398447036743e-02 -9.494254738092422485e-02 2.420560270547866821e-01 7.404132187366485596e-02 1.112387981265783310e-03 1.775594241917133331e-02 -5.176149308681488037e-02 -1.034686341881752014e-01 -1.746984422206878662e-01 2.980027496814727783e-01 8.810775727033615112e-02 -4.739208146929740906e-02 -5.547992587089538574e-01 -3.100413642823696136e-02 2.735175788402557373e-01 7.404254376888275146e-02 -3.514464944601058960e-02 2.165603041648864746e-01 4.733760654926300049e-02 -1.528732478618621826e-01
-2.961561083793640137e-01 1.726779341697692871e-01 -2.287653088569641113e-02 1.821950376033782959e-01 -1.468310803174972534e-01 9.422650188207626343e-02 -1.686336658895015717e-02 3.131637871265411377e-01 -2.937063202261924744e-02 -1.781984567642211914e-01 7.340643554925918579e-03 -1.591415107250213623e-01 -1.688999086618423462e-01 1.007072553038597107e-01 2.305858433246612549e-01 2.896563336253166199e-02 1.008542552590370178e-01 -2.161300480365753174e-01 -1.759306788444519043e-01 6.856858730316162109e-02 -1.181614100933074951e-01 -1.280742436647415161e-01 -1.492799520492553711e-01 -2.466728091239929199e-01 -5.317721962928771973e-01 3.897155867889523506e-03 -1.357832103967666626e-01 -1.946614235639572144e-01 5.684909224510192871e-02 2.406011521816253662e-02 1.271921545267105103e-01 -6.431742012500762939e-02
-1.134106516838073730e-02 -2.745492756366729736e-01 -5.325549468398094177e-02 1.859215088188648224e-02 4.086367040872573853e-02 -1.867860369384288788e-02 1.066639572381973267e-01 -1.374535262584686279e-01 2.343012392520904541e-01 -4.177737981081008911e-02 -1.768977493047714233e-01 -5.075296014547348022e-02 -1.025514528155326843e-01 -4.472343325614929199e-01 -8.812075853347778320e-02 7.284091413021087646e-02 2.307779192924499512e-01 -1.131575703620910645e-01 1.396573036909103394e-01 1.000336408615112305e-01 -1.210187524557113647e-01 3.731719851493835449e-01 -1.700194478034973145e-01 -2.595874369144439697e-01 -3.148448467254638672e-01 1.306747794151306152e-01 3.271062672138214111e-02 -1.833071559667587280e-01 2.494496665894985199e-02 1.605958789587020874e-01 2.138383537530899048e-01 -7.823950797319412231e-02
-1.945657879114151001e-01 2.588277123868465424e-02 -3.885055482387542725e-01 1.066656708717346191e-01 -1.864665299654006958e-01 -6.607349961996078491e-02 -9.268873184919357300e-02 4.990619793534278870e-02 5.589724332094192505e-02 -2.743792533874511719e-01 2.706422209739685059e-01 1.063144877552986145e-01 -1.652564108371734619e-01 -1.154722347855567932e-01 -1.161676496267318726e-01 3.190246224403381348e-01 2.382356375455856323e-01 4.827681928873062134e-02 -3.312991559505462646e-01 1.405493021011352539e-01 -1.008540987968444824e-01 4.160015657544136047e-02 2.607241272926330566e-01 -3.427701070904731750e-02 -2.039043009281158447e-01 -1.184711605310440063e-01 1.503714080899953842e-02 -1.290716677904129028e-01 1.744505017995834351e-01 2.342783361673355103e-01 1.702637039124965668e-02 4.804092645645141602e-02
-1.522495448589324951e-01 -1.575982943177223206e-02 1.483093295246362686e-02 1.858210116624832153e-01 -2.464087456464767456e-01 -7.677003741264343262e-02 -2.804741263389587402e-01 1.823278516530990601e-02 8.342200517654418945e-02 -4.659790173172950745e-02 1.332468986511230469e-01 -3.532338142395019531e-01 8.291001431643962860e-03 -3.149335682392120361e-01 -7.004564255475997925e-02 1.102069169282913208e-01 3.336161971092224121e-01 7.426162809133529663e-02 -2.392045408487319946e-01 2.337029278278350830e-01 -7.575187832117080688e-03 -1.381915062665939331e-01 -7.654531300067901611e-02 -1.862581819295883179e-01 -3.969976305961608887e-02 8.608540147542953491e-02 4.147301912307739258e-01 -4.328953847289085388e-02 1.422885954380035400e-01 9.441938996315002441e-02 1.402831077575683594e-01 9.050771594047546387e-02
-5.784246604889631271e-03 1.179184243083000183e-01 -1.318626701831817627e-01 3.735700547695159912e-01 -1.295129507780075073e-01 -7.046899944543838501e-02 -7.369556464254856110e-03 -1.135577112436294556e-01 -1.574432849884033203e-02 -1.857978403568267822e-01 -5.515754222869873047e-02 -6.723842024803161621e-02 -1.074524298310279846e-01 -1.982044577598571777e-01 3.058690018951892853e-02 3.776398301124572754e-02 3.310334384441375732e-01 6.399707496166229248e-02 1.251120269298553467e-01 1.603733450174331665e-01 -6.386944651603698730e-02 -9.431265294551849365e-02 3.490717411041259766e-01 -3.004420101642608643e-01 -2.123686522245407104e-01 -1.939381211996078491e-01 1.691721677780151367e-01 2.018857151269912720e-01 -9.862165153026580811e-02 -2.635229006409645081e-02 3.792334794998168945e-01 1.115144044160842896e-01
-2.788502871990203857e-01 7.936298102140426636e-02 -3.063493221998214722e-02 -2.240625172853469849e-01 -2.760276794433593750e-01 1.126365512609481812e-01 -8.130083233118057251e-02 -1.027367860078811646e-01 -5.700438469648361206e-02 -3.448552191257476807e-01 -2.935603074729442596e-02 -2.215382410213351250e-03 5.743688717484474182e-02 -1.934359818696975708e-01 -4.902901500463485718e-02 -2.483621798455715179e-02 3.559532016515731812e-02 -6.283318623900413513e-03 1.249791756272315979e-01 -2.224023193120956421e-01 -2.134360820055007935e-01 1.043800041079521179e-01 -2.079080343246459961e-01 -2.475675940513610840e-01 -4.495426714420318604e-01 1.998176574707031250e-01 3.143708780407905579e-02 2.281542569398880005e-01 2.166762501001358032e-01 1.425627768039703369e-01 1.450445968657732010e-02 4.565006494522094727e-02
-1.429413706064224243e-01 6.675347685813903809e-02 1.247972324490547180e-01 6.337027996778488159e-02 -1.021165177226066589e-01 1.168251559138298035e-01 -8.453068882226943970e-02 -1.140241548418998718e-01 2.652308642864227295e-01 -2.072499543428421021e-01 3.918231278657913208e-02 1.676861196756362915e-01 6.213418394327163696e-02 -2.098226398229598999e-01 -1.686849817633628845e-02 1.149964854121208191e-01 2.671658396720886230e-01 6.599003821611404419e-02 1.682049781084060669e-01 -8.941540494561195374e-03 -1.809254288673400879e-01 1.179339662194252014e-01 3.506563603878021240e-01 3.002141974866390228e-02 -4.523436725139617920e-01 7.220695912837982178e-02 -1.433635246939957142e-03 -1.883017271757125854e-01 8.884310722351074219e-02 1.049500182271003723e-01 -1.287350207567214966e-01 3.893232941627502441e-01
-5.918203294277191162e-02 2.343396246433258057e-01 -2.030364125967025757e-01 7.667558640241622925e-02 1.306822001934051514e-01 3.825222328305244446e-02 -1.161252036690711975e-01 9.544156491756439209e-02 1.291996240615844727e-01 -3.869891464710235596e-01 -2.750444114208221436e-01 3.270867839455604553e-02 3.715565428137779236e-02 -3.696664273738861084e-01 -3.480565547943115234e-01 6.361081451177597046e-02 2.336022257804870605e-01 -3.223456442356109619e-02 -1.293082069605588913e-02 7.124699652194976807e-02 -1.101214438676834106e-01 -6.484586000442504883e-02 5.006120726466178894e-02 -2.131375968456268311e-01 -8.211976289749145508e-02 -2.421899139881134033e-01 -9.982686489820480347e-03 -1.738855801522731781e-02 9.184404462575912476e-02 3.500525355339050293e-01 8.824528008699417114e-02 -1.314137428998947144e-01
-7.103563100099563599e-02 3.741838783025741577e-02 -1.567968279123306274e-01 1.739187389612197876e-01 -6.127901002764701843e-02 -3.961881995201110840e-02 -6.208528205752372742e-02 3.284413814544677734e-01 -1.783052831888198853e-01 7.995080202817916870e-02 4.058946669101715088e-01 -1.128026396036148071e-01 -2.616719007492065430e-01 -5.858551710844039917e-02 -1.227720305323600769e-01 -1.051834672689437866e-01 1.363125145435333252e-01 -3.731659799814224243e-02 8.874007314443588257e-02 -7.797645777463912964e-02 -2.047162950038909912e-01 -3.272216022014617920e-02 -3.996893018484115601e-02 -4.640398621559143066e-01 -9.130023419857025146e-03 -2.334974892437458038e-02 -3.955714777112007141e-02 1.796586811542510986e-02 1.531889885663986206e-01 2.770453393459320068e-01 2.425639480352401733e-01 2.292464375495910645e-01
-2.463441342115402222e-01 -6.950265169143676758e-02 -2.906286902725696564e-02 -2.195216156542301178e-02 2.035995423793792725e-01 -3.880045935511589050e-02 8.739155530929565430e-02 2.461328059434890747e-01 1.537539809942245483e-01 -3.118952363729476929e-02 1.093888059258460999e-01 6.952396128326654434e-03 -5.446359142661094666e-02 -5.656053498387336731e-02 1.023479625582695007e-01 -6.310849636793136597e-02 -5.649654194712638855e-02 -1.056409627199172974e-01 7.643690705299377441e-02 -1.230395981110632420e-03 -5.454585552215576172e-01 6.021106988191604614e-02 3.568846359848976135e-02 -3.305986225605010986e-01 -2.521144151687622070e-01 2.990775704383850098e-01 1.793533861637115479e-01 -2.360195070505142212e-01 1.421554386615753174e-02 1.602538079023361206e-01 2.046007364988327026e-01 1.555240899324417114e-01
-4.691864922642707825e-02 2.089861547574400902e-03 1.375109772197902203e-03 -4.750495776534080505e-02 8.662278205156326294e-02 -4.672060906887054443e-02 -6.993985176086425781e-02 2.080471962690353394e-01 1.642243564128875732e-01 -3.104790449142456055e-01 -8.715304732322692871e-02 -1.068237200379371643e-01 1.315365433692932129e-01 -9.760767221450805664e-02 -2.494471371173858643e-01 -2.858673036098480225e-01 1.223682314157485962e-01 2.265622094273567200e-02 1.515856385231018066e-01 -1.293869316577911377e-01 -5.667288601398468018e-02 -1.340756118297576904e-01 -5.462833493947982788e-02 -3.197174370288848877e-01 -2.482950389385223389e-01 4.252962768077850342e-01 2.203708738088607788e-01 -2.770464122295379639e-02 -3.201256096363067627e-01 1.485542356967926025e-01 1.565196514129638672e-01 4.498507082462310791e-02
-1.505148261785507202e-01 -2.156152576208114624e-01 -1.997784525156021118e-01 -3.299281373620033264e-02 1.962108351290225983e-02 -1.037690714001655579e-01 1.574189662933349609e-01 1.403634622693061829e-02 8.193106204271316528e-02 -1.336008012294769287e-01 9.936166927218437195e-03 -9.759831428527832031e-02 -1.591349542140960693e-01 -2.397177517414093018e-01 1.907449513673782349e-01 -2.064337208867073059e-02 2.865034937858581543e-01 -8.063957095146179199e-02 2.006687410175800323e-02 2.473552078008651733e-01 -1.530965864658355713e-01 3.665915727615356445e-01 -2.211019992828369141e-01 -3.347198069095611572e-01 -2.324774265289306641e-01 5.027286708354949951e-02 7.752378284931182861e-02 -3.528084456920623779e-01 -2.818271052092313766e-03 7.730990648269653320e-02 9.687216579914093018e-02 -1.690824776887893677e-01
1.388107836246490479e-01 -1.277147382497787476e-01 -6.230050325393676758e-02 4.084380716085433960e-02 -7.428296655416488647e-02 -1.044698357582092285e-01 -1.981189250946044922e-01 -1.334138661623001099e-01 5.414682999253273010e-02 -7.084258645772933960e-02 1.741340383887290955e-02 -3.214874491095542908e-02 -1.678558290004730225e-01 -2.111432552337646484e-01 -1.586858928203582764e-02 5.643767118453979492e-02 4.309656023979187012e-01 -2.273621112108230591e-01 1.440386772155761719e-01 1.629298031330108643e-01 -2.003602981567382812e-01 1.423927694559097290e-01 -3.895271196961402893e-02 -2.768113315105438232e-01 -2.512655556201934814e-01 2.573618590831756592e-01 -2.474633753299713135e-01 -5.545247346162796021e-03 6.538784503936767578e-02 3.395763337612152100e-01 2.487649321556091309e-01 -6.721166521310806274e-02
-1.995963305234909058e-01 1.672320216894149780e-01 -9.086447209119796753e-02 -8.287051320075988770e-02 -1.343980431556701660e-01 -8.891772478818893433e-02 1.090232133865356445e-01 9.075051173567771912e-03 1.593988090753555298e-01 8.241038024425506592e-02 2.880955040454864502e-01 -3.867797851562500000e-01 5.887597799301147461e-02 -1.812019497156143188e-01 -7.107455283403396606e-02 -8.688698709011077881e-02 1.024618521332740784e-01 1.989432871341705322e-01 1.533517241477966309e-01 7.579853385686874390e-02 -7.509759068489074707e-02 8.887561410665512085e-02 1.783060878515243530e-01 -5.361497402191162109e-02 -4.959184229373931885e-01 1.665122956037521362e-01 2.696499824523925781e-01 3.820104151964187622e-02 2.825248539447784424e-01 4.475748911499977112e-02 7.800721377134323120e-02 -4.635931551456451416e-02
-2.351042032241821289e-01 7.212886214256286621e-02 -7.862406969070434570e-02 1.960105262696743011e-02 1.944155991077423096e-01 -2.097105681896209717e-01 1.797598004341125488e-01 2.557515203952789307e-01 1.350185126066207886e-01 -3.896365463733673096e-01 -9.262020885944366455e-02 -9.077712893486022949e-02 -1.106737460941076279e-02 -1.052100658416748047e-01 6.239309534430503845e-02 1.110296547412872314e-01 2.845235168933868408e-01 -1.263709217309951782e-01 -9.173474460840225220e-02 -5.069330707192420959e-02 -6.470796465873718262e-02 2.698281966149806976e-02 4.231457412242889404e-01 -1.256023049354553223e-01 -1.610739156603813171e-02 1.229572817683219910e-01 3.133684098720550537e-01 -2.704356424510478973e-02 7.206285744905471802e-02 2.778090238571166992e-01 1.814589649438858032e-01 4.384490102529525757e-02
4.764978587627410889e-02 6.730192899703979492e-02 6.978054344654083252e-02 -8.445040881633758545e-02 -8.599380403757095337e-02 3.761385381221771240e-02 -7.158797234296798706e-03 1.985704340040683746e-02 -1.158902943134307861e-01 9.850510209798812866e-02 1.339923590421676636e-01 -9.319322556257247925e-02 1.092477664351463318e-01 4.302033782005310059e-02 -2.044075280427932739e-01 1.011672019958496094e-01 2.483353465795516968e-01 -1.536368131637573242e-01 -7.424481958150863647e-02 -1.339984089136123657e-01 -4.705299437046051025e-01 1.750575006008148193e-02 -1.938748657703399658e-01 -1.552422642707824707e-01 -3.309619426727294922e-01 2.571630477905273438e-01 3.416280448436737061e-01 1.162599772214889526e-01 2.046301066875457764e-01 3.305784761905670166e-01 8.409406989812850952e-02 1.050863880664110184e-02
-1.348392814397811890e-01 1.812998056411743164e-01 6.749048829078674316e-02 -5.260678753256797791e-02 -2.916472852230072021e-01 1.724033951759338379e-01 -1.440061032772064209e-01 -3.888725489377975464e-02 4.954156931489706039e-03 -1.431334763765335083e-01 1.146201193332672119e-01 1.014940738677978516e-01 5.256178602576255798e-02 -2.120302617549896240e-01 2.147890478372573853e-01 8.639290928840637207e-02 2.110010683536529541e-01 -6.608155369758605957e-02 2.555849254131317139e-01 1.246373951435089111e-01 1.974738538265228271e-01 8.345595002174377441e-02 1.717615127563476562e-02 -2.000699490308761597e-01 -4.404156804084777832e-01 1.204918473958969116e-01 2.566803097724914551e-01 4.400688782334327698e-02 7.689199596643447876e-02 2.892751097679138184e-01 -1.362038701772689819e-01 2.425847351551055908e-01
-2.550482749938964844e-01 9.026746451854705811e-02 -2.202895469963550568e-02 -3.452877700328826904e-02 -9.027730673551559448e-02 1.086669638752937317e-01 -7.912985980510711670e-02 1.359198540449142456e-01 1.167418956756591797e-01 -2.102168649435043335e-01 2.841624021530151367e-01 -3.579599549993872643e-03 -5.297018587589263916e-02 -1.110761612653732300e-01 6.768536567687988281e-02 7.270020991563796997e-02 3.990059792995452881e-01 -3.680225461721420288e-02 2.802373282611370087e-02 -4.685983955860137939e-01 -3.483950793743133545e-01 -8.423582464456558228e-02 -2.046650946140289307e-01 -2.826450169086456299e-01 -1.921408623456954956e-01 1.193932816386222839e-01 -8.356229960918426514e-02 -1.299666613340377808e-01 -1.002385467290878296e-02 8.473779261112213135e-02 -3.123511560261249542e-02 -4.852809384465217590e-02
-2.317010760307312012e-01 7.950240373611450195e-02 -2.756707072257995605e-01 4.579339176416397095e-02 1.688718236982822418e-02 4.060276597738265991e-02 2.920146882534027100e-01 -1.385436803102493286e-01 -1.180581897497177124e-01 -1.800835132598876953e-01 2.132658213376998901e-01 -9.248419851064682007e-02 -1.859854459762573242e-01 4.532415186986327171e-04 -2.167450636625289917e-01 5.027557164430618286e-02 1.307710707187652588e-01 -1.328434497117996216e-01 -2.148945629596710205e-01 7.360798865556716919e-02 -2.111866772174835205e-01 3.260158896446228027e-01 1.154798492789268494e-01 -2.317460328340530396e-01 -3.991311490535736084e-01 -2.795487940311431885e-01 1.248719519935548306e-03 1.187201067805290222e-01 4.465955123305320740e-02 9.716764837503433228e-02 -3.965669125318527222e-02 -4.657661169767379761e-02
1.023270860314369202e-01 -4.491371288895606995e-02 4.181135445833206177e-02 7.093451172113418579e-02 3.175299465656280518e-01 -1.448184847831726074e-01 1.566336005926132202e-01 3.285220861434936523e-01 2.584501504898071289e-01 -1.381233930587768555e-01 1.558448225259780884e-01 4.351194202899932861e-02 -9.992982447147369385e-02 -2.173067256808280945e-02 -1.207157671451568604e-01 3.772000595927238464e-02 2.415713667869567871e-01 -2.095286697149276733e-01 1.386188566684722900e-01 -1.872081905603408813e-01 -3.376401960849761963e-01 7.974208891391754150e-02 -1.248198747634887695e-01 -2.507855296134948730e-01 -3.449437320232391357e-01 1.947210133075714111e-01 7.536040991544723511e-02 -3.548408299684524536e-02 -1.558080166578292847e-01 -1.385197881609201431e-02 2.101008147001266479e-01 1.262807287275791168e-02
-2.572376728057861328e-01 9.128083288669586182e-02 -8.874023705720901489e-02 2.783778682351112366e-02 -9.564904496073722839e-03 2.305580377578735352e-01 2.037352919578552246e-01 -4.346500709652900696e-02 9.547824971377849579e-03 -1.984588354825973511e-01 2.168114185333251953e-01 -7.548495382070541382e-02 -5.279573425650596619e-02 3.985604643821716309e-02 -2.772983610630035400e-01 -8.121737092733383179e-02 3.378276228904724121e-01 -1.036088466644287109e-01 -2.905881106853485107e-01 3.199344575405120850e-01 -1.294973045587539673e-01 7.659142464399337769e-02 1.266762465238571167e-01 -3.091495037078857422e-01 -2.248033732175827026e-01 -2.390889376401901245e-01 2.761490941047668457e-01 -8.149910718202590942e-02 1.881487900391221046e-03 9.815750643610954285e-03 -1.512808259576559067e-02 -5.749129503965377808e-02
-4.536709189414978027e-02 3.617427125573158264e-02 -1.331366896629333496e-01 2.271214872598648071e-01 -2.221202254295349121e-01 -5.889439955353736877e-02 1.873845458030700684e-01 -5.774127319455146790e-02 1.672464907169342041e-01 -5.721303820610046387e-02 -8.153785020112991333e-02 2.036558836698532104e-02 -6.734887510538101196e-02 -2.519559562206268311e-01 -1.760171502828598022e-01 6.003062799572944641e-02 2.799319624900817871e-01 -8.119505643844604492e-02 1.760350912809371948e-01 -1.084566712379455566e-01 -1.433023065328598022e-01 -6.112734228372573853e-02 3.144069612026214600e-01 -2.644456923007965088e-01 -2.079030275344848633e-01 -2.679806947708129883e-01 3.660341799259185791e-01 8.498997427523136139e-03 2.861584164202213287e-02 7.550802081823348999e-02 2.354469895362854004e-01 2.516986727714538574e-01
-7.844407111406326294e-02 2.630312740802764893e-01 -8.842203021049499512e-02 1.147231459617614746e-01 3.323645144701004028e-02 -4.514017701148986816e-02 1.671875268220901489e-01 1.142030581831932068e-01 2.302526384592056274e-01 -5.831481218338012695e-01 3.860893100500106812e-02 -1.292818635702133179e-01 -1.870511472225189209e-01 -1.476560086011886597e-01 -5.508271232247352600e-02 8.303204923868179321e-02 2.473509013652801514e-01 -1.135165914893150330e-01 2.609368599951267242e-02 1.554276794195175171e-01 -7.532801479101181030e-02 1.720041483640670776e-01 2.506742477416992188e-01 -8.475541323423385620e-02 -5.529643222689628601e-02 1.206528618931770325e-01 1.449688337743282318e-02 1.083616614341735840e-01 -5.755486711859703064e-02 2.601499259471893311e-01 -8.402061462402343750e-02 2.640801966190338135e-01
-8.724077045917510986e-02 1.117436960339546204e-01 -1.865880489349365234e-01 1.962886154651641846e-01 -3.445431590080261230e-02 -1.659136414527893066e-01 9.674729406833648682e-02 2.479035221040248871e-02 -6.826029717922210693e-02 -2.895696163177490234e-01 -7.332663238048553467e-02 -3.748695924878120422e-02 2.675645053386688232e-02 -1.056132838129997253e-02 6.968764215707778931e-02 -4.336276277899742126e-02 3.118603527545928955e-01 1.188632287085056305e-02 2.013402879238128662e-01 1.164977028965950012e-01 4.884606599807739258e-02 -1.372601240873336792e-01 2.895387411117553711e-01 -2.951566874980926514e-01 -2.656434178352355957e-01 -1.388229131698608398e-01 2.828573584556579590e-01 2.740095853805541992e-01 1.186332181096076965e-01 3.481110930442810059e-02 3.637444972991943359e-01 1.697203665971755981e-01
-1.058405488729476929e-01 -6.763825565576553345e-02 6.528862565755844116e-02 -9.519723802804946899e-02 -1.272181421518325806e-01 7.394313812255859375e-02 1.652186550199985504e-02 7.706888765096664429e-02 -1.000606343150138855e-01 1.296474635601043701e-01 2.408197373151779175e-01 -4.238949716091156006e-01 -1.698443293571472168e-01 -4.380721598863601685e-02 -9.928289800882339478e-02 -3.935646638274192810e-02 5.562717560678720474e-04 -1.772052347660064697e-01 1.103637665510177612e-01 1.562184095382690430e-01 -3.278640210628509521e-01 1.809438616037368774e-01 1.774812191724777222e-01 -1.911741644144058228e-01 -4.395194053649902344e-01 3.591359257698059082e-01 7.372674345970153809e-02 1.854862086474895477e-02 -3.272860497236251831e-02 1.215888932347297668e-01 1.268660873174667358e-01 1.430291216820478439e-02
1.848945766687393188e-01 -1.585562825202941895e-01 9.351905435323715210e-02 7.309577614068984985e-02 -8.423690684139728546e-03 -1.251051872968673706e-01 -1.251041591167449951e-01 -8.331113308668136597e-02 1.569079607725143433e-02 -1.909427642822265625e-01 -1.010380387306213379e-01 -3.435953706502914429e-02 2.463615238666534424e-01 -3.205949068069458008e-01 -3.966632857918739319e-02 1.306311339139938354e-01 3.318147063255310059e-01 6.943865865468978882e-02 1.089325845241546631e-01 8.868607878684997559e-02 -1.427410095930099487e-01 1.314795464277267456e-01 1.240237727761268616e-01 -2.786888480186462402e-01 -8.495359867811203003e-02 2.901870012283325195e-01 1.363483071327209473e-01 -1.101886779069900513e-01 5.835778266191482544e-02 4.973258674144744873e-01 1.219504475593566895e-01 -7.020925730466842651e-02
9.681215882301330566e-02 2.688303291797637939e-01 1.404404789209365845e-01 1.173135489225387573e-01 1.320641636848449707e-01 9.992462396621704102e-02 -6.781040132045745850e-02 1.112550497055053711e-01 -9.675746411085128784e-02 -9.026122838258743286e-02 -5.881778895854949951e-02 -2.106841802597045898e-01 -7.734818011522293091e-02 1.083179637789726257e-01 -1.173073947429656982e-01 1.742140203714370728e-01 3.064772784709930420e-01 1.045301705598831177e-01 2.844291366636753082e-02 4.696547240018844604e-02 -3.327445089817047119e-01 -9.338909387588500977e-02 -2.159318476915359497e-01 -1.781201809644699097e-01 -2.996782362461090088e-01 1.677998714148998260e-02 4.019114375114440918e-01 -7.158323377370834351e-02 1.958623826503753662e-01 2.300869077444076538e-01 1.137755215167999268e-01 -2.159407883882522583e-01
-1.366990655660629272e-01 -2.503359690308570862e-02 5.179048329591751099e-02 -1.778113245964050293e-01 -3.517951965332031250e-01 -2.051993831992149353e-02 2.680066600441932678e-02 2.611068189144134521e-01 -1.127394810318946838e-01 -1.626285910606384277e-01 1.721200495958328247e-01 -1.049116402864456177e-01 -2.029969841241836548e-01 -2.729659080505371094e-01 -1.729593873023986816e-01 -3.719285130500793457e-02 1.484842747449874878e-01 -3.253834247589111328e-01 1.827324777841567993e-01 -7.951932400465011597e-02 -2.891962230205535889e-01 3.678694367408752441e-02 -2.559003233909606934e-02 -3.602050244808197021e-01 -2.072108238935470581e-01 8.846876770257949829e-02 1.844197064638137817e-01 1.522209346294403076e-01 -1.020627841353416443e-01 1.587373577058315277e-02 -1.557087898254394531e-01 2.489274181425571442e-02
-3.576577408239245415e-03 1.694305390119552612e-01 -2.598461210727691650e-01 4.153749942779541016e-01 -1.497821956872940063e-01 1.047218441963195801e-01 4.718570038676261902e-02 1.763866245746612549e-01 2.411494962871074677e-02 -2.726219892501831055e-01 -9.640569984912872314e-02 -1.709946393966674805e-01 -1.796003729104995728e-01 -8.692347258329391479e-02 -5.130386725068092346e-02 -7.707262784242630005e-02 1.862378418445587158e-01 3.984849527478218079e-02 -5.925694853067398071e-02 2.383371591567993164e-01 4.073020443320274353e-02 -1.590604931116104126e-01 6.404422968626022339e-02 -1.624855399131774902e-01 -2.713209390640258789e-01 -2.580675482749938965e-01 1.253965795040130615e-01 -1.244416460394859314e-01 1.760833859443664551e-01 1.338902264833450317e-01 3.580315709114074707e-01 -8.300863206386566162e-03
-1.353074461221694946e-01 1.918440610170364380e-01 3.807127103209495544e-02 6.792109459638595581e-02 -1.468969285488128662e-01 2.789397835731506348e-01 -1.484396867454051971e-03 6.136841326951980591e-02 4.182147607207298279e-02 -2.014000266790390015e-01 2.592543363571166992e-01 1.525751054286956787e-01 1.683767535723745823e-03 -2.001073658466339111e-01 -5.135435611009597778e-03 5.980741232633590698e-02 5.395678058266639709e-02 -4.809367656707763672e-01 1.501223891973495483e-01 2.350134998559951782e-01 -3.016586005687713623e-01 -1.749791763722896576e-02 2.523851394653320312e-01 -1.784646958112716675e-01 -3.250514864921569824e-01 7.187234610319137573e-02 4.558909684419631958e-02 -7.970239967107772827e-02 5.934564024209976196e-02 1.240028738975524902e-01 -1.467215865850448608e-01 -2.657326869666576385e-02
-1.628724932670593262e-01 -3.329295665025711060e-02 -2.766107022762298584e-01 -3.372295945882797241e-02 -1.192984730005264282e-01 1.651001572608947754e-01 -1.077108234167098999e-01 8.460173755884170532e-02 1.422276049852371216e-01 -2.810262143611907959e-01 3.790566697716712952e-02 1.244713887572288513e-01 -2.368623614311218262e-01 3.891648026183247566e-03 -1.210589334368705750e-01 -1.310394853353500366e-01 2.778958976268768311e-01 6.465653330087661743e-02 -1.470311731100082397e-01 1.489536017179489136e-01 -3.310126066207885742e-01 -2.183301607146859169e-03 3.324238061904907227e-01 -5.146185681223869324e-02 -2.582678198814392090e-01 -3.481779247522354126e-02 -1.559906173497438431e-02 2.338718920946121216e-01 2.207301259040832520e-01 1.582029089331626892e-02 2.926461100578308105e-01 -1.580391675233840942e-01
-2.790214717388153076e-01 3.449642658233642578e-02 -3.269958868622779846e-02 -3.465527668595314026e-02 2.419329993426799774e-02 9.106091409921646118e-02 -9.743481129407882690e-02 2.724496424198150635e-01 -1.635113954544067383e-01 -3.971378803253173828e-01 3.236612975597381592e-01 -6.569061428308486938e-02 3.098048642277717590e-02 -1.166421547532081604e-01 -2.477028816938400269e-01 -6.551219522953033447e-02 1.612502932548522949e-01 -2.379803918302059174e-02 2.341519147157669067e-01 4.302226379513740540e-02 -2.284064441919326782e-01 1.096059754490852356e-01 -1.246747076511383057e-01 -2.666017711162567139e-01 -2.355511337518692017e-01 2.971511185169219971e-01 8.218304067850112915e-02 1.112607046961784363e-01 -7.520941644906997681e-02 -2.961319498717784882e-02 -1.685723811388015747e-01 -1.429385542869567871e-01
-6.226044148206710815e-02 5.484048649668693542e-02 -1.101611182093620300e-01 1.151574999094009399e-01 -1.111652478575706482e-01 -1.987615227699279785e-01 1.854024976491928101e-01 8.993495255708694458e-02 1.296976208686828613e-01 -1.219147369265556335e-01 -9.649455547332763672e-02 -1.001771166920661926e-01 -7.942391932010650635e-02 -7.958456873893737793e-02 -1.017087772488594055e-01 1.405467987060546875e-01 2.839762270450592041e-01 -1.839885711669921875e-01 2.282145023345947266e-01 -1.329516321420669556e-01 -1.575310230255126953e-01 -1.163399294018745422e-01 2.251754254102706909e-01 -3.019187152385711670e-01 -2.156698852777481079e-01 -2.905501127243041992e-01 4.074952006340026855e-01 4.272199701517820358e-03 -7.870780304074287415e-03 5.635571479797363281e-02 3.095695078372955322e-01 1.381487995386123657e-01
-2.944068238139152527e-02 -1.154370233416557312e-02 -1.361011862754821777e-01 -5.401896312832832336e-03 1.479922514408826828e-02 -7.134898751974105835e-02 -5.804929882287979126e-02 1.420833170413970947e-01 3.546297550201416016e-01 -3.312013745307922363e-01 3.663431853055953979e-02 -9.289165586233139038e-02 1.366922408342361450e-01 -2.090597003698348999e-01 1.441929582506418228e-02 4.543427750468254089e-02 -1.124813333153724670e-01 -1.678358912467956543e-01 2.747613191604614258e-01 8.435190469026565552e-02 -1.347051858901977539e-01 6.457749009132385254e-02 -2.601982057094573975e-01 -2.965802848339080811e-01 -3.898684680461883545e-01 7.245080918073654175e-02 2.500992715358734131e-01 -1.009145230054855347e-01 -1.094619482755661011e-01 2.713592052459716797e-01 5.306807905435562134e-02 -1.471978724002838135e-01
-3.996548056602478027e-01 6.612831354141235352e-02 2.672653794288635254e-01 2.059045583009719849e-01 1.710645705461502075e-01 1.053891796618700027e-02 8.260124176740646362e-02 6.518081575632095337e-02 2.000024169683456421e-01 -3.508765399456024170e-01 6.879692524671554565e-02 -4.101520776748657227e-02 7.969575002789497375e-03 -1.664794236421585083e-01 -1.628008037805557251e-01 -2.058223187923431396e-01 3.211495578289031982e-01 1.323978044092655182e-02 -3.743384778499603271e-02 4.566086456179618835e-02 -2.581851482391357422e-01 -1.717194356024265289e-02 -2.304895073175430298e-01 1.113230064511299133e-01 -2.866817414760589600e-01 -1.294887214899063110e-01 1.541071832180023193e-01 -2.115549705922603607e-02 -5.947227403521537781e-02 1.952784657478332520e-01 -1.421933714300394058e-02 1.056365966796875000e-01
-7.509424351155757904e-03 1.428424566984176636e-01 -3.039379119873046875e-01 1.708175390958786011e-01 6.637733429670333862e-02 -8.361013233661651611e-02 6.694348156452178955e-02 2.376455068588256836e-02 -1.081131026148796082e-01 -2.184518240392208099e-02 1.918622404336929321e-01 -3.023121058940887451e-01 -3.048354983329772949e-01 1.290280744433403015e-02 4.144640266895294189e-02 1.649660617113113403e-01 7.914720475673675537e-02 -8.497820049524307251e-02 1.174554452300071716e-01 4.897768050432205200e-02 -4.043908715248107910e-01 1.214170530438423157e-01 5.101119354367256165e-02 -4.108930230140686035e-01 -3.373589599505066872e-03 1.329249292612075806e-01 -8.668664842844009399e-02 9.990379214286804199e-02 5.218610540032386780e-02 3.944959044456481934e-01 5.179070401936769485e-03 -7.877600193023681641e-02
-1.608874052762985229e-01 3.243252933025360107e-01 9.221755713224411011e-02 -9.691780060529708862e-02 -1.020349934697151184e-01 7.886858284473419189e-02 -3.258194401860237122e-02 -1.311458945274353027e-01 4.068636521697044373e-02 2.429548092186450958e-02 2.611503899097442627e-01 1.426734179258346558e-01 1.820366233587265015e-01 -2.899508178234100342e-01 9.198303520679473877e-02 1.151535846292972565e-02 1.012182310223579407e-01 1.932219415903091431e-01 3.942750627174973488e-04 2.908721938729286194e-02 -1.275099664926528931e-01 3.513959944248199463e-01 1.462859101593494415e-02 -1.753252893686294556e-01 -3.254117071628570557e-01 1.476899832487106323e-01 2.829440534114837646e-01 2.411731034517288208e-01 1.133540049195289612e-01 2.869308590888977051e-01 1.382270604372024536e-01 1.438065245747566223e-02
-1.670444458723068237e-01 -1.655847132205963135e-01 -5.782803893089294434e-02 5.736472830176353455e-02 8.430976420640945435e-03 1.034110505133867264e-02 -1.641743779182434082e-01 1.485348641872406006e-01 -2.325865328311920166e-01 -2.496075034141540527e-01 2.497803717851638794e-01 -2.119821161031723022e-01 -1.012472622096538544e-02 -4.723310172557830811e-01 -1.393920332193374634e-01 1.866169571876525879e-01 -1.213276684284210205e-01 1.655770838260650635e-02 -3.601876273751258850e-02 -3.818872943520545959e-02 -1.084418743848800659e-01 2.093966752290725708e-01 -9.768452495336532593e-02 -3.726939558982849121e-01 -2.562781274318695068e-01 2.202449440956115723e-01 1.523521989583969116e-01 3.391908854246139526e-02 -1.365133970975875854e-01 -2.897017635405063629e-02 -8.667019009590148926e-02 -1.822677440941333771e-02
2.604039572179317474e-02 -3.697155043482780457e-02 -9.905183315277099609e-02 6.749063730239868164e-02 1.405645310878753662e-01 -9.128239750862121582e-02 -1.778856068849563599e-01 2.657986581325531006e-01 4.053099155426025391e-01 -3.085533082485198975e-01 1.039244458079338074e-01 -6.318458169698715210e-02 9.323655068874359131e-02 -2.671509981155395508e-01 1.006268411874771118e-01 8.660256862640380859e-02 -1.342098265886306763e-01 3.802919993177056313e-03 3.440092206001281738e-01 -2.553014270961284637e-02 -1.548198163509368896e-01 -2.305497787892818451e-02 -1.123649850487709045e-01 -3.208944499492645264e-01 -3.364302814006805420e-01 -7.173773646354675293e-02 1.187146082520484924e-01 -1.075610741972923279e-01 -2.030957303941249847e-02 2.154252082109451294e-01 6.981434673070907593e-02 -9.183509647846221924e-02
-6.902014464139938354e-02 1.755703836679458618e-01 -8.672837913036346436e-02 6.996199488639831543e-02 8.200601488351821899e-02 1.194083467125892639e-01 1.454677432775497437e-01 -2.031638845801353455e-02 -1.363318711519241333e-01 -1.242622658610343933e-01 2.079512029886245728e-01 -7.702050358057022095e-02 -9.713696688413619995e-02 -2.187643945217132568e-01 1.012488901615142822e-01 1.292860209941864014e-01 -9.906753897666931152e-02 -1.765607669949531555e-02 1.262698769569396973e-01 6.208760663866996765e-02 -4.322859346866607666e-01 1.222641989588737488e-01 7.397564500570297241e-02 -2.290171533823013306e-01 -7.196658104658126831e-02 2.331495136022567749e-01 3.916824609041213989e-02 2.467852681875228882e-01 -5.823935940861701965e-02 5.513284206390380859e-01 1.346190422773361206e-01 6.969005614519119263e-02
-1.171375811100006104e-01 -9.275424480438232422e-02 3.635061904788017273e-02 1.768009364604949951e-01 2.612437587231397629e-03 -1.308937221765518188e-01 -2.266294807195663452e-01 1.786277145147323608e-01 -1.738066375255584717e-01 -3.493302166461944580e-01 2.150466144084930420e-01 -3.058395385742187500e-01 -3.137582167983055115e-02 -4.557971954345703125e-01 -1.712696254253387451e-01 1.224212870001792908e-01 -9.614891558885574341e-02 -1.936233602464199066e-03 1.435192823410034180e-01 3.938068449497222900e-02 -8.094397932291030884e-02 2.019839286804199219e-01 1.508032344281673431e-02 -2.716869413852691650e-01 -1.025375276803970337e-01 2.054263800382614136e-01 6.941972672939300537e-02 -4.230509698390960693e-02 -2.075361609458923340e-01 1.789752766489982605e-02 5.327806994318962097e-02 2.031428962945938110e-01
-2.470946460962295532e-01 8.330793119966983795e-03 -1.772650927305221558e-01 1.738219857215881348e-01 -7.291054725646972656e-02 -6.766235828399658203e-02 -1.056914851069450378e-01 1.134966220706701279e-02 -1.703103184700012207e-01 -1.099005267024040222e-01 -2.296461164951324463e-02 -4.224743843078613281e-01 -3.039902150630950928e-01 3.818061947822570801e-02 -2.056842595338821411e-01 -1.088052242994308472e-01 2.620912492275238037e-01 1.084307879209518433e-01 1.014712676405906677e-01 -1.843469776213169098e-02 -2.426707595586776733e-01 -1.057080924510955811e-01 -8.636219799518585205e-02 -1.100433543324470520e-01 -3.903245329856872559e-01 2.823434472084045410e-01 1.290002912282943726e-01 -4.561780765652656555e-02 7.877949625253677368e-02 -6.084058806300163269e-02 1.714649349451065063e-01 -1.308380961418151855e-01
-2.043118476867675781e-01 2.710541486740112305e-01 -1.720026135444641113e-02 2.002969831228256226e-01 -7.460617274045944214e-02 4.406754672527313232e-02 -1.456318944692611694e-01 3.147944211959838867e-01 -6.332806497812271118e-02 -3.433279395103454590e-01 1.612403541803359985e-01 -2.232934981584548950e-01 3.918148204684257507e-02 7.331385463476181030e-02 -1.714302003383636475e-01 -1.488997489213943481e-01 1.124131679534912109e-01 -2.621337473392486572e-01 -1.855786517262458801e-02 -1.474427431821823120e-01 -3.588888943195343018e-01 7.040624972432851791e-03 -1.807497441768646240e-01 -1.395299285650253296e-01 -9.399214386940002441e-02 1.542717665433883667e-01 1.740419119596481323e-01 -4.552616178989410400e-02 2.114085257053375244e-01 5.756269395351409912e-02 1.237933561205863953e-01 -2.181587219238281250e-01
3.232952207326889038e-02 2.820027768611907959e-01 -1.487005203962326050e-01 1.999269425868988037e-01 -3.073178231716156006e-02 -1.367992311716079712e-01 -2.209698706865310669e-01 9.571111947298049927e-02 2.775577008724212646e-01 -8.338118344545364380e-02 -1.823380403220653534e-02 1.714553087949752808e-01 1.093568801879882812e-01 1.545055955648422241e-02 3.571443632245063782e-02 1.172137856483459473e-01 2.872512638568878174e-01 1.920304074883460999e-02 2.024635225534439087e-01 -1.488802284002304077e-01 -4.089058339595794678e-01 -2.317186631262302399e-02 -1.158391013741493225e-01 -3.781925514340400696e-02 -3.609302043914794922e-01 2.653372846543788910e-02 -3.538090363144874573e-02 -7.127522677183151245e-02 7.571653276681900024e-02 2.081732600927352905e-01 3.221346139907836914e-01 -1.413945406675338745e-01
-7.063737511634826660e-02 -9.199660271406173706e-03 -3.239611163735389709e-02 2.939766347408294678e-01 -1.987945288419723511e-01 1.919708997011184692e-01 -4.682278260588645935e-02 -1.115171387791633606e-01 7.764930278062820435e-02 -8.157698810100555420e-02 4.375859200954437256e-01 -2.301978468894958496e-01 -1.965229809284210205e-01 -9.427446126937866211e-02 1.169474143534898758e-02 1.080683767795562744e-01 2.381404787302017212e-01 -3.828924847766757011e-03 -2.528495192527770996e-01 1.133812814950942993e-01 -1.973917335271835327e-01 6.542696058750152588e-02 1.037614345550537109e-01 -1.159907802939414978e-01 -1.707741469144821167e-01 -4.229454696178436279e-01 2.377012819051742554e-01 -1.253139227628707886e-01 8.476687967777252197e-02 1.040765196084976196e-01 -2.686818316578865051e-02 1.628027879633009434e-03
2.873696014285087585e-02 4.417416751384735107e-01 -7.533389329910278320e-02 6.092508137226104736e-02 -1.180170774459838867e-01 1.201593354344367981e-01 -2.881912700831890106e-02 -6.073874887079000473e-03 9.001968801021575928e-02 -3.930387496948242188e-01 1.108759641647338867e-01 -1.158272400498390198e-01 1.260433942079544067e-01 -1.412406116724014282e-01 2.369088381528854370e-01 5.527853965759277344e-02 1.898330450057983398e-01 -3.068320453166961670e-01 2.432640790939331055e-01 9.963731467723846436e-02 -2.664618492126464844e-01 8.636432699859142303e-03 9.746545553207397461e-02 -2.807000577449798584e-01 -1.437429338693618774e-01 1.602751910686492920e-01 -1.695258542895317078e-02 -2.504276931285858154e-01 9.830183535814285278e-02 5.491345375776290894e-02 -3.646776080131530762e-02 -9.578953497111797333e-03
-2.178581804037094116e-01 3.134393095970153809e-01 -1.184960603713989258e-01 -1.256307512521743774e-01 -2.497658692300319672e-02 1.229814365506172180e-01 1.075678393244743347e-01 3.221732378005981445e-02 1.634017080068588257e-01 -2.411550879478454590e-01 -7.986869663000106812e-02 -1.431819945573806763e-01 -1.488949507474899292e-01 -4.409153014421463013e-02 9.880589693784713745e-02 -4.342073574662208557e-02 4.208505153656005859e-02 4.142991080880165100e-02 -2.159419506788253784e-01 -7.235965877771377563e-02 -2.080783247947692871e-03 -1.662634462118148804e-01 2.527706027030944824e-01 -4.455370604991912842e-01 -7.412766665220260620e-02 -6.506149470806121826e-02 1.885403692722320557e-01 -1.306133111938834190e-03 5.073286592960357666e-02 3.411505222320556641e-01 2.966744899749755859e-01 2.257555872201919556e-01
[truncated: 3,273,682 more chars]
