# Supplementary material for: The Language of Innovation
Source: PLoS One. 2020 Apr 30;15(4):e0230107. doi: 10.1371/journal.pone.0230107 (PMC7194493; doi:10.1371/journal.pone.0230107)
Supplement: S8 File — (GZ) [file pone.0230107.s008.tar.gz › 1986-1990/V2Run_19_VS_4500_embeddings1986-1990ED32.txt]

-7.681805640459060669e-02 -9.086452424526214600e-02 -1.818392872810363770e-01 3.865474760532379150e-01 -1.064793486148118973e-02 1.311315298080444336e-01 -3.165761828422546387e-01 -4.649616405367851257e-02 1.519334614276885986e-01 2.275492697954177856e-01 1.747568547725677490e-01 -9.178717434406280518e-02 1.751430928707122803e-01 -7.668408751487731934e-02 -9.098884463310241699e-02 1.381918936967849731e-01 -2.186674997210502625e-02 -3.209410309791564941e-01 -8.993263542652130127e-02 -1.091632694005966187e-01 -1.221011951565742493e-01 8.768782019615173340e-02 2.811503112316131592e-01 2.987566888332366943e-01 -1.561791747808456421e-01 -1.042325273156166077e-01 4.644355922937393188e-02 2.864362671971321106e-03 2.220719009637832642e-01 1.741296499967575073e-01 1.134403422474861145e-01 2.481859475374221802e-01
7.519191503524780273e-02 2.288047373294830322e-01 -4.314025398343801498e-03 3.319348394870758057e-01 -5.328606441617012024e-02 4.326470494270324707e-01 -1.482889950275421143e-01 1.738134324550628662e-01 -3.628151714801788330e-01 2.566281855106353760e-01 1.137249916791915894e-01 5.816235393285751343e-02 1.050281524658203125e-01 -4.014652222394943237e-02 -4.358159750699996948e-02 -1.277151703834533691e-01 -5.545877292752265930e-02 -1.694826968014240265e-02 3.601752221584320068e-02 -1.861147880554199219e-01 -1.159646511077880859e-01 -1.249944120645523071e-01 4.992306604981422424e-02 -1.437111943960189819e-01 1.220014914870262146e-01 3.886527149006724358e-03 2.588118612766265869e-01 -1.058377102017402649e-01 1.016996651887893677e-01 -7.424956560134887695e-02 -3.169704675674438477e-01 2.097214311361312866e-01
1.939802020788192749e-01 1.357370242476463318e-02 6.765603274106979370e-02 3.612683713436126709e-01 4.705845937132835388e-02 2.393015623092651367e-01 -1.134473979473114014e-01 2.422287166118621826e-01 -1.282599270343780518e-01 2.420694977045059204e-01 -4.023971036076545715e-02 3.517546355724334717e-01 6.793633848428726196e-02 -8.139235526323318481e-02 -1.022459566593170166e-01 1.913615018129348755e-01 -2.129838764667510986e-01 -2.107031196355819702e-01 8.269575238227844238e-02 1.817888766527175903e-01 -1.428429782390594482e-01 8.920658379793167114e-03 -2.101920545101165771e-02 2.167227268218994141e-01 2.386396527290344238e-01 1.712337881326675415e-01 -3.060110099613666534e-02 -2.556235790252685547e-01 1.630645990371704102e-01 -3.407617285847663879e-02 9.182627312839031219e-03 2.437926381826400757e-01
1.173636317253112793e-01 -2.765320241451263428e-02 -1.220980659127235413e-01 3.026336133480072021e-01 -7.165297865867614746e-02 4.059485197067260742e-01 -8.397738635540008545e-02 -5.011282116174697876e-02 -1.027898043394088745e-01 2.363205552101135254e-01 4.326518625020980835e-02 -2.117631584405899048e-01 6.608761847019195557e-02 -1.232738122344017029e-01 1.273154169321060181e-01 -5.895959213376045227e-02 1.417506635189056396e-01 3.670026734471321106e-02 1.948839873075485229e-01 1.033026576042175293e-01 9.953781962394714355e-02 -1.789460331201553345e-02 -4.024790227413177490e-02 1.102591771632432938e-02 3.492219150066375732e-01 1.740899235010147095e-01 -5.719134956598281860e-02 -3.374340236186981201e-01 3.192527294158935547e-01 -3.688993677496910095e-02 1.688690669834613800e-02 3.034318983554840088e-01
2.623341977596282959e-01 -5.233318358659744263e-02 -9.109691530466079712e-02 2.100113034248352051e-01 -1.423311233520507812e-01 1.249444410204887390e-01 -3.465906977653503418e-01 2.334804087877273560e-01 -5.865639820694923401e-02 2.854239940643310547e-01 2.786065936088562012e-01 -1.537704467773437500e-01 -1.673722863197326660e-01 -8.772754110395908356e-03 -1.276022940874099731e-01 -9.928584843873977661e-02 1.415202021598815918e-01 -5.485653877258300781e-02 -7.817085087299346924e-02 -6.298653036355972290e-02 6.736151408404111862e-03 -1.397103369235992432e-01 2.027956992387771606e-01 -1.084177568554878235e-01 5.944458395242691040e-02 1.916265338659286499e-01 2.174324393272399902e-01 -2.039171755313873291e-01 2.739211916923522949e-01 -3.124500811100006104e-02 -3.299201428890228271e-01 7.480788975954055786e-02
9.329529851675033569e-02 1.129564344882965088e-01 -2.388923913240432739e-01 4.118266403675079346e-01 -4.365536570549011230e-02 3.825738430023193359e-01 -2.350769191980361938e-01 7.415925711393356323e-02 3.077249415218830109e-02 3.809402287006378174e-01 1.426005363464355469e-01 -1.255166083574295044e-01 1.586623191833496094e-01 -1.427170038223266602e-01 7.621127367019653320e-02 2.296575605869293213e-01 -8.252511918544769287e-02 -1.081141680479049683e-01 2.428880706429481506e-02 6.984976679086685181e-02 -1.584276258945465088e-01 -1.426572650671005249e-01 7.390389591455459595e-02 1.054252013564109802e-01 2.204491645097732544e-01 -1.362067740410566330e-02 -1.662804931402206421e-01 -9.264472126960754395e-02 1.887756735086441040e-01 1.405665725469589233e-01 1.128958091139793396e-01 -1.320667266845703125e-01
1.044382601976394653e-01 -1.681159734725952148e-01 -6.073672324419021606e-02 2.908439040184020996e-01 -2.737179696559906006e-01 2.805276513099670410e-01 -2.938354015350341797e-01 1.675606369972229004e-01 -1.748995780944824219e-01 2.186511605978012085e-01 6.388176977634429932e-02 -2.205630838871002197e-01 1.886926591396331787e-01 -4.657533764839172363e-02 1.543933749198913574e-01 -9.028914384543895721e-03 1.188819780945777893e-01 -3.785059452056884766e-01 5.817998573184013367e-02 1.724755465984344482e-01 -1.386412531137466431e-01 6.947355717420578003e-02 3.744881227612495422e-02 -7.964581251144409180e-02 2.034678906202316284e-01 2.309127599000930786e-01 -5.019186064600944519e-04 -1.565610989928245544e-02 1.975367218255996704e-01 1.639174968004226685e-01 1.279123593121767044e-02 1.683813184499740601e-01
8.989843726158142090e-02 2.458935081958770752e-01 -7.813789695501327515e-02 1.955880969762802124e-01 -3.499164581298828125e-01 1.024980843067169189e-01 -2.875224053859710693e-01 5.198738723993301392e-02 -4.121560975909233093e-02 1.870556622743606567e-01 2.330528199672698975e-01 -6.324419379234313965e-02 -6.101262941956520081e-02 -2.565851211547851562e-01 -8.661555498838424683e-02 1.535812020301818848e-01 3.545438125729560852e-02 8.144896477460861206e-03 -1.682076454162597656e-01 -1.276866346597671509e-01 6.327968835830688477e-02 1.574680954217910767e-01 2.416417151689529419e-01 -8.541614562273025513e-02 -1.766569018363952637e-01 1.485141813755035400e-01 7.596594095230102539e-02 -1.796184480190277100e-01 4.134939610958099365e-01 -2.366585284471511841e-02 -2.070270776748657227e-01 1.643832474946975708e-01
3.820471465587615967e-02 -1.093123033642768860e-01 -4.525325074791908264e-02 2.514999210834503174e-01 -6.504575908184051514e-02 1.723695993423461914e-01 -1.910781860351562500e-01 2.869201079010963440e-02 -2.351055294275283813e-01 2.366788238286972046e-01 7.565486431121826172e-02 1.749320328235626221e-01 1.077598333358764648e-01 -1.020694896578788757e-01 -1.165535673499107361e-01 1.105428766459226608e-02 1.642200797796249390e-01 1.446336805820465088e-01 5.394654721021652222e-02 -2.372966855764389038e-01 8.331452310085296631e-02 4.551581665873527527e-02 2.998856902122497559e-01 1.475143283605575562e-01 1.961597204208374023e-01 8.836254477500915527e-02 -1.321689635515213013e-01 -7.610904425382614136e-02 2.453344017267227173e-01 1.607358455657958984e-01 -4.939039945602416992e-01 1.983308345079421997e-01
1.742431372404098511e-01 1.664039120078086853e-02 -6.167343631386756897e-02 2.066914290189743042e-01 -2.284946888685226440e-01 2.599652409553527832e-01 -1.595751568675041199e-02 1.648897975683212280e-01 -2.376053482294082642e-01 1.402975022792816162e-01 9.163219481706619263e-03 9.057711809873580933e-02 -9.388155490159988403e-02 -1.053760349750518799e-01 2.146964520215988159e-01 -1.300353556871414185e-01 2.007190287113189697e-01 -6.929913163185119629e-02 2.238318473100662231e-01 -1.400727480649948120e-01 -1.725205183029174805e-01 -1.518431119620800018e-02 1.837836802005767822e-01 1.924847364425659180e-01 -7.429701089859008789e-02 1.299726814031600952e-01 1.531962156295776367e-01 7.580867409706115723e-02 3.270349502563476562e-01 1.420323085039854050e-02 -3.989494442939758301e-01 2.732715904712677002e-01
1.120630949735641479e-01 6.221327558159828186e-02 6.619017571210861206e-02 1.651078313589096069e-01 1.982043236494064331e-01 2.528537511825561523e-01 5.812992900609970093e-02 -1.251508444547653198e-01 1.982882916927337646e-01 4.346708208322525024e-02 1.922168880701065063e-01 2.020863294601440430e-01 -1.804992407560348511e-01 -3.181765973567962646e-02 -2.475412487983703613e-01 3.903616219758987427e-02 -4.549724236130714417e-02 -2.333114296197891235e-01 8.004007488489151001e-02 -1.303720027208328247e-01 -1.547538489103317261e-01 -3.182078152894973755e-02 -1.218538582324981689e-01 -2.002440690994262695e-01 1.073149070143699646e-01 2.230369746685028076e-01 1.518141925334930420e-01 -1.214299574494361877e-01 3.935835361480712891e-01 3.956148922443389893e-01 -1.181535869836807251e-01 1.732973605394363403e-01
2.267164438962936401e-01 8.053109049797058105e-02 1.475696824491024017e-02 2.931254208087921143e-01 1.516649150289595127e-03 3.290203809738159180e-01 -4.135827720165252686e-01 3.159361332654953003e-02 -3.106857240200042725e-01 1.302374303340911865e-01 1.870902925729751587e-01 -1.288733482360839844e-01 -9.101941436529159546e-02 -1.675902158021926880e-01 -1.006291359663009644e-01 1.891689462354406714e-04 4.427395761013031006e-02 -6.816513836383819580e-02 -2.634525001049041748e-01 6.575193256139755249e-02 -5.020274966955184937e-02 7.112258672714233398e-02 -1.984120532870292664e-02 2.110731899738311768e-01 7.788384705781936646e-02 4.920244589447975159e-02 1.088722646236419678e-01 -2.404167689383029938e-02 3.984489440917968750e-01 6.844508647918701172e-02 -1.575572490692138672e-01 -1.484008282423019409e-01
1.135611757636070251e-01 -1.194190233945846558e-01 -7.986335456371307373e-02 2.989136576652526855e-01 -1.733146756887435913e-01 4.523346945643424988e-02 -4.006219804286956787e-01 3.429339230060577393e-01 7.861771434545516968e-02 1.957275718450546265e-01 2.158663123846054077e-01 1.766123026609420776e-01 7.359761744737625122e-02 -1.801830828189849854e-01 1.633262485265731812e-01 -6.655864417552947998e-02 -6.138947233557701111e-02 -2.622004784643650055e-02 1.756679415702819824e-01 -5.470964685082435608e-02 -2.184549868106842041e-01 -2.704831771552562714e-02 -1.347952634096145630e-01 2.679470777511596680e-01 2.837603092193603516e-01 2.183730602264404297e-01 1.108409762382507324e-01 -7.061921060085296631e-02 1.298595219850540161e-01 1.516537815332412720e-01 -5.698344111442565918e-02 -1.017071679234504700e-01
-1.015708073973655701e-01 -1.051358878612518311e-01 -1.255051344633102417e-01 5.043216943740844727e-01 -1.469875127077102661e-01 6.789090484380722046e-02 -8.911556005477905273e-02 8.060199022293090820e-02 -8.450377732515335083e-02 1.837222278118133545e-01 1.470772922039031982e-01 -5.299868062138557434e-02 -6.314022839069366455e-02 -3.681144416332244873e-01 -1.514735445380210876e-02 -1.409505903720855713e-01 2.720646560192108154e-01 3.080587089061737061e-02 -7.233367860317230225e-02 -1.865526884794235229e-01 -2.113988250494003296e-01 -3.109053336083889008e-02 2.309299707412719727e-01 6.373750418424606323e-02 2.353330254554748535e-01 -2.625646442174911499e-02 5.161790177226066589e-02 3.415412083268165588e-02 2.156188488006591797e-01 -7.845675945281982422e-02 -3.213364183902740479e-01 9.541097283363342285e-02
-7.899578660726547241e-02 -8.360768854618072510e-02 -1.841356977820396423e-02 3.898488283157348633e-01 9.062293171882629395e-02 9.398968517780303955e-02 -2.374354153871536255e-01 -2.928578257560729980e-01 -1.596654206514358521e-01 3.510901629924774170e-01 1.166933476924896240e-01 -3.962835296988487244e-02 -2.353351265192031860e-01 -2.964560091495513916e-01 7.161924242973327637e-02 -8.758787810802459717e-02 1.809396296739578247e-01 -2.113187015056610107e-01 2.448805421590805054e-01 4.340490326285362244e-02 -2.558788359165191650e-01 4.206544905900955200e-02 7.108474522829055786e-02 -9.262852370738983154e-02 -1.033215373754501343e-01 1.056707426905632019e-01 2.764368355274200439e-01 -1.178064569830894470e-01 6.859201192855834961e-02 -9.439801424741744995e-02 -9.667932987213134766e-02 -4.884101916104555130e-03
1.943804621696472168e-01 1.213638707995414734e-01 -3.012375831604003906e-01 2.012862116098403931e-01 -3.401216268539428711e-01 1.091139167547225952e-01 -1.195144429802894592e-01 4.878251627087593079e-02 2.445848137140274048e-01 2.181078940629959106e-01 3.584025427699089050e-02 -2.477793246507644653e-01 2.186389863491058350e-01 -1.724108606576919556e-01 -5.671814549714326859e-03 -2.861179783940315247e-02 2.113155722618103027e-01 -2.353253364562988281e-01 5.546333268284797668e-02 -2.765963971614837646e-02 -3.527442365884780884e-02 1.057174205780029297e-01 9.285898506641387939e-02 9.922669082880020142e-02 3.448078334331512451e-01 2.627342343330383301e-01 1.609636545181274414e-01 -8.241044729948043823e-02 1.594488620758056641e-01 1.743409484624862671e-01 -8.935412764549255371e-02 6.584453582763671875e-02
1.432878971099853516e-01 2.700988650321960449e-01 -9.034147113561630249e-02 7.958294451236724854e-02 1.490322649478912354e-01 3.183497190475463867e-01 9.684070199728012085e-02 -1.451928019523620605e-01 -6.017917767167091370e-04 5.620113015174865723e-02 3.678701519966125488e-01 -7.672100514173507690e-02 2.214663662016391754e-03 -1.812968850135803223e-01 1.634236425161361694e-01 -7.725508767180144787e-04 6.134959310293197632e-02 -1.119141504168510437e-01 1.055736765265464783e-01 -4.048990905284881592e-01 -1.167553141713142395e-01 3.019244968891143799e-01 1.758421957492828369e-01 -1.382403541356325150e-02 1.146916672587394714e-01 4.642476886510848999e-02 2.825070917606353760e-01 -1.864013224840164185e-01 1.103742942214012146e-01 2.159114331007003784e-01 8.015844970941543579e-02 1.080694198608398438e-01
9.011115878820419312e-02 -9.134791791439056396e-02 -2.735432982444763184e-01 1.190151944756507874e-01 -1.807296723127365112e-01 2.530240714550018311e-01 -2.838804125785827637e-01 2.827953696250915527e-01 1.877325237728655338e-03 3.345098495483398438e-01 7.385964505374431610e-03 -1.252914518117904663e-01 6.687540095299482346e-03 -6.563012301921844482e-02 5.829328671097755432e-03 3.608040511608123779e-02 -3.856440261006355286e-02 -3.706811740994453430e-02 5.163092631846666336e-03 -2.820110023021697998e-01 -1.038260683417320251e-01 4.424306154251098633e-01 1.163162514567375183e-01 1.071343943476676941e-01 7.710222154855728149e-02 2.802945300936698914e-02 -6.702762842178344727e-02 -2.954620420932769775e-01 1.748344153165817261e-01 5.389509350061416626e-02 -1.911411881446838379e-01 1.465636640787124634e-01
-7.137667387723922729e-02 -1.356588602066040039e-01 -8.406643755733966827e-03 2.347523570060729980e-01 3.357332348823547363e-01 2.154215723276138306e-01 -2.637003362178802490e-01 -5.699224025011062622e-02 -2.183195799589157104e-01 3.283735811710357666e-01 1.838133037090301514e-01 -2.172734215855598450e-02 1.609482616186141968e-01 -1.424649357795715332e-01 -2.232049778103828430e-02 -1.604540944099426270e-01 1.003261506557464600e-01 -2.315204590559005737e-01 1.673499792814254761e-01 -2.386583834886550903e-01 -3.246437311172485352e-01 -1.261451840400695801e-01 4.288190230727195740e-02 2.061429992318153381e-02 2.225688658654689789e-02 9.113612025976181030e-02 -1.615982875227928162e-02 -2.619144916534423828e-01 2.324130237102508545e-01 -1.003299281001091003e-01 -9.018991142511367798e-02 7.168539613485336304e-02
1.176119670271873474e-01 1.924502700567245483e-01 1.585817150771617889e-02 2.075107544660568237e-01 -1.495897471904754639e-01 3.466042578220367432e-01 -1.766592711210250854e-01 -2.027560770511627197e-02 -1.589323878288269043e-01 -8.324633538722991943e-02 2.663848102092742920e-01 1.335682533681392670e-02 -1.226175948977470398e-01 -1.360718756914138794e-01 1.768797822296619415e-02 1.623792648315429688e-01 -1.397598721086978912e-02 1.053943037986755371e-01 1.332276165485382080e-01 -1.435438841581344604e-01 -9.985435754060745239e-02 -1.826790720224380493e-01 3.630903661251068115e-01 4.593185186386108398e-01 -8.398836106061935425e-02 1.503800898790359497e-01 4.004912078380584717e-02 -8.385314792394638062e-02 3.056418299674987793e-01 1.496569719165563583e-02 2.238920860690996051e-04 1.936184614896774292e-02
1.785576045513153076e-01 9.719375520944595337e-02 -2.209576368331909180e-01 2.913450300693511963e-01 -3.448458313941955566e-01 2.243476510047912598e-01 -9.447033703327178955e-02 1.104872822761535645e-01 2.294007688760757446e-01 2.274830639362335205e-01 -2.485183440148830414e-02 -2.322532981634140015e-01 1.135534048080444336e-01 -2.890353649854660034e-02 3.977238759398460388e-02 -3.438525274395942688e-02 -1.519725620746612549e-01 -1.970827579498291016e-01 1.057315468788146973e-01 1.758801564574241638e-02 -2.542763389647006989e-02 2.012559026479721069e-01 1.213789954781532288e-01 2.770844660699367523e-02 8.333145081996917725e-02 3.910121917724609375e-01 -4.364709556102752686e-02 -1.280737519264221191e-01 2.742784917354583740e-01 9.806983917951583862e-02 -2.553113996982574463e-01 3.012707084417343140e-02
4.956753924489021301e-02 -2.489350363612174988e-02 -4.701871797442436218e-02 3.938590884208679199e-01 -1.908153593540191650e-01 1.219439357519149780e-01 -1.653681695461273193e-01 2.176354527473449707e-01 2.445851862430572510e-01 2.193921208381652832e-01 1.597113162279129028e-01 -3.444953560829162598e-01 1.846799850463867188e-01 2.322365939617156982e-01 -1.887076301500201225e-03 2.969662658870220184e-02 -3.724176064133644104e-02 -3.385628759860992432e-01 9.021352231502532959e-02 -6.486415863037109375e-02 -1.730393469333648682e-01 1.508285701274871826e-01 -2.330038137733936310e-02 9.571559727191925049e-02 1.723293811082839966e-01 2.095302045345306396e-01 1.801926940679550171e-01 6.216262001544237137e-03 7.651685923337936401e-02 2.948420494794845581e-02 -2.624132633209228516e-01 -9.071325883269309998e-03
1.701045632362365723e-01 -4.488813504576683044e-02 -2.162136733531951904e-01 -3.620251268148422241e-02 -6.335616111755371094e-02 2.011828720569610596e-01 -9.241675585508346558e-02 3.453349769115447998e-01 9.344839304685592651e-02 2.523834407329559326e-01 2.282259315252304077e-01 -1.301139742136001587e-01 8.597871661186218262e-02 -2.909570038318634033e-01 3.763588145375251770e-02 1.432408839464187622e-01 -2.816422283649444580e-02 -9.563679993152618408e-02 -6.096416711807250977e-02 -3.555292487144470215e-01 -2.099392861127853394e-01 -2.277072705328464508e-02 -6.031122803688049316e-02 2.188594043254852295e-01 2.461594492197036743e-01 -2.813371829688549042e-02 3.401088118553161621e-01 -1.584158241748809814e-01 1.040789783000946045e-01 9.484360367059707642e-02 9.581277519464492798e-02 1.610114723443984985e-01
1.893051713705062866e-01 4.294006526470184326e-02 -2.315153479576110840e-01 2.499485760927200317e-01 -2.074317932128906250e-01 1.188779026269912720e-01 -2.583901286125183105e-01 3.186507523059844971e-01 2.911322191357612610e-02 2.205261141061782837e-01 -2.897007577121257782e-02 -1.726056933403015137e-01 -2.115757316350936890e-01 -2.804824709892272949e-01 -1.204487215727567673e-02 -2.547974288463592529e-01 -7.465773820877075195e-02 6.584152579307556152e-02 -5.759790539741516113e-02 -1.621117144823074341e-01 -1.606079377233982086e-02 -6.408742070198059082e-02 2.612182497978210449e-02 1.557800024747848511e-01 2.312787771224975586e-01 1.394999474287033081e-01 -5.755913630127906799e-02 -2.447326332330703735e-01 3.701475262641906738e-01 9.265639632940292358e-02 3.560607135295867920e-02 1.812288165092468262e-02
2.876515984535217285e-01 -1.085947453975677490e-02 -2.460472881793975830e-01 7.059103250503540039e-02 2.321536391973495483e-01 1.408771872520446777e-01 -3.298590183258056641e-01 5.226072296500205994e-02 -2.789184451103210449e-01 2.209335118532180786e-01 1.354040056467056274e-01 2.565344609320163727e-02 2.651112079620361328e-01 -3.015254139900207520e-01 5.744785536080598831e-03 1.919445395469665527e-02 2.238823771476745605e-01 -1.708877533674240112e-01 -7.130759209394454956e-02 1.733563840389251709e-02 -1.007507964968681335e-01 -1.451595569960772991e-03 -4.393415059894323349e-03 -9.977142326533794403e-03 6.464073807001113892e-02 1.058055087924003601e-01 1.047263666987419128e-01 1.040711179375648499e-01 3.412579894065856934e-01 1.455582678318023682e-01 -2.743964791297912598e-01 1.184977069497108459e-01
-5.816977471113204956e-02 1.566255390644073486e-01 -5.753372237086296082e-02 2.940653264522552490e-01 -2.196640670299530029e-01 1.964768469333648682e-01 -9.357645362615585327e-02 3.487637639045715332e-01 1.095208823680877686e-01 3.631991147994995117e-01 1.181274130940437317e-01 -2.041860520839691162e-01 2.039298713207244873e-01 -2.307206764817237854e-02 -1.241993904113769531e-01 -1.964299082756042480e-01 1.141924411058425903e-01 -2.647244334220886230e-01 8.082138746976852417e-02 -3.658290952444076538e-02 -8.635598421096801758e-02 1.565130650997161865e-01 -6.076704338192939758e-02 -4.978785291314125061e-02 6.822746992111206055e-02 2.958406805992126465e-01 -5.350751057267189026e-02 -2.232961058616638184e-01 1.890885233879089355e-01 2.172827124595642090e-01 -8.859319239854812622e-02 -6.735958158969879150e-02
2.491551786661148071e-01 4.892636090517044067e-02 -2.730924822390079498e-02 2.467252761125564575e-01 -9.246916323900222778e-02 1.005965918302536011e-01 -1.881892234086990356e-02 8.122540265321731567e-02 -1.575717926025390625e-01 2.619796991348266602e-01 2.355056405067443848e-01 1.945067048072814941e-01 2.364275753498077393e-01 -1.781737059354782104e-01 1.325535923242568970e-01 9.635182470083236694e-02 -2.395832985639572144e-01 -2.256255894899368286e-01 2.874016389250755310e-02 1.278854161500930786e-01 -1.679968684911727905e-01 1.248721927404403687e-01 1.524186283349990845e-01 3.495760560035705566e-01 2.364019155502319336e-01 1.908872276544570923e-01 -1.221062615513801575e-01 -1.170958280563354492e-01 2.659712135791778564e-01 1.492801755666732788e-01 -7.164392620325088501e-02 1.148425266146659851e-01
-3.281833836808800697e-03 5.098123848438262939e-02 -1.170527115464210510e-01 1.699235290288925171e-01 -1.046801358461380005e-01 2.588632702827453613e-01 -1.745630353689193726e-01 -1.033225003629922867e-02 -1.307528316974639893e-01 2.504454553127288818e-01 1.396814137697219849e-01 -2.298783063888549805e-01 -7.267358899116516113e-02 -8.818832784891128540e-02 7.165455818176269531e-02 8.194630593061447144e-02 1.700155287981033325e-01 -2.964242361485958099e-03 2.777802944183349609e-01 1.175268441438674927e-01 6.730714347213506699e-03 -1.570007354021072388e-01 1.608551442623138428e-01 1.098656281828880310e-01 1.111052632331848145e-01 2.666385658085346222e-02 1.745643913745880127e-01 -4.242602288722991943e-01 2.927715778350830078e-01 4.061056673526763916e-01 -1.110628172755241394e-01 -1.267390418797731400e-02
2.411674112081527710e-01 1.489751040935516357e-01 3.378039598464965820e-02 2.281148433685302734e-01 -2.656656503677368164e-01 2.042645663022994995e-01 -7.940153009258210659e-04 6.445176899433135986e-02 -1.177764162421226501e-01 2.172139436006546021e-01 1.985671669244766235e-01 -3.536837399005889893e-01 1.418445706367492676e-01 -8.722420781850814819e-02 -5.805938504636287689e-03 -9.102028608322143555e-02 -1.018208917230367661e-02 -2.766857147216796875e-01 2.111153900623321533e-01 5.405586212873458862e-03 -1.692563444375991821e-01 2.560449242591857910e-01 1.443203240633010864e-01 5.489691160619258881e-03 1.370229572057723999e-01 2.116156071424484253e-01 -7.310212124139070511e-03 -9.741187095642089844e-02 7.028601318597793579e-02 2.854922413825988770e-01 -2.974745631217956543e-01 -6.348823010921478271e-02
-1.538480520248413086e-01 1.819899082183837891e-01 -3.953457996249198914e-02 2.636139988899230957e-01 -1.641888618469238281e-01 1.641621626913547516e-02 1.075050085783004761e-01 1.476547420024871826e-01 7.384310662746429443e-02 5.921372026205062866e-02 5.376299843192100525e-02 9.858133643865585327e-02 -1.657714545726776123e-01 -4.188532829284667969e-01 -9.711746871471405029e-02 1.546987984329462051e-02 1.219633296132087708e-01 1.324391365051269531e-01 1.304639726877212524e-01 -1.194664463400840759e-02 2.416691333055496216e-01 4.311796650290489197e-02 3.034171462059020996e-01 -1.269329339265823364e-01 1.418652832508087158e-01 1.102834288030862808e-02 1.332794278860092163e-01 -1.218123361468315125e-02 2.991022467613220215e-01 2.819646596908569336e-01 1.294564455747604370e-01 3.681184053421020508e-01
2.212111353874206543e-01 2.173053175210952759e-01 5.728440359234809875e-02 6.077723503112792969e-01 -7.727147638797760010e-02 1.320403907448053360e-02 -3.358526155352592468e-02 2.910000681877136230e-01 -9.315636008977890015e-02 5.039950832724571228e-02 5.769485980272293091e-02 -2.797215431928634644e-02 -1.429205983877182007e-01 3.760701417922973633e-02 -2.618207335472106934e-01 7.413387298583984375e-02 1.026622503995895386e-01 2.919211983680725098e-02 3.967652097344398499e-02 -2.851255238056182861e-01 1.956078410148620605e-01 1.739342808723449707e-01 -7.581957429647445679e-02 7.272069156169891357e-02 -5.789247527718544006e-02 3.152101486921310425e-02 2.044129371643066406e-01 1.029273271560668945e-01 2.145554870367050171e-01 -9.435724467039108276e-02 -1.942298263311386108e-01 -6.930929422378540039e-02
-7.045070081949234009e-02 -2.708262763917446136e-03 -1.186329647898674011e-01 2.720846533775329590e-01 7.530885189771652222e-02 3.945905566215515137e-01 -5.172655731439590454e-02 4.860084131360054016e-02 -1.816543638706207275e-01 -1.396975945681333542e-02 2.016400992870330811e-01 9.767213463783264160e-02 -1.977573037147521973e-01 -2.135618329048156738e-01 -1.510675251483917236e-01 8.501119911670684814e-02 2.317166626453399658e-01 -5.451199039816856384e-02 7.597924768924713135e-02 -5.635984614491462708e-02 -2.745299935340881348e-01 1.572832912206649780e-01 1.601861864328384399e-01 -6.149023398756980896e-02 -2.476181387901306152e-01 3.365131020545959473e-01 1.338213831186294556e-01 3.010339662432670593e-02 3.535676896572113037e-01 8.177040517330169678e-02 -6.672838330268859863e-02 1.329637318849563599e-01
8.807332813739776611e-02 1.463989466428756714e-01 -9.637967497110366821e-02 4.603428542613983154e-01 -2.115072309970855713e-01 9.500747919082641602e-02 -1.265148669481277466e-01 9.450914710760116577e-02 1.528406590223312378e-01 2.706721425056457520e-01 2.247508019208908081e-01 -2.681769430637359619e-01 3.380453586578369141e-01 7.579638808965682983e-02 -5.563645437359809875e-02 -2.204961515963077545e-02 1.782030016183853149e-01 -1.616704314947128296e-01 1.953802853822708130e-01 2.289613634347915649e-01 -2.122122608125209808e-02 1.229220330715179443e-01 7.541145384311676025e-02 6.934533268213272095e-02 1.599975973367691040e-01 8.916300535202026367e-02 -9.155511856079101562e-02 -1.436965614557266235e-01 1.858161687850952148e-01 9.997209161520004272e-02 -2.055031657218933105e-01 6.610054522752761841e-02
-5.460867658257484436e-02 -2.062288522720336914e-01 6.990347802639007568e-02 3.428383469581604004e-01 -2.181654870510101318e-01 2.359093278646469116e-01 -3.341879248619079590e-01 1.772730350494384766e-01 -3.595833480358123779e-02 2.872923910617828369e-01 -6.115962192416191101e-02 -5.750803649425506592e-02 -1.845181286334991455e-01 -1.061192341148853302e-02 -1.376281827688217163e-01 -2.047100961208343506e-01 1.119877621531486511e-01 4.357624333351850510e-03 -3.032831102609634399e-02 3.884483873844146729e-02 -1.439891308546066284e-01 1.506776213645935059e-01 1.111462712287902832e-01 1.054174154996871948e-01 2.854396104812622070e-01 9.878743439912796021e-02 2.101264335215091705e-02 8.510755002498626709e-02 4.387870803475379944e-02 -6.448142975568771362e-02 -9.147580713033676147e-03 4.613491892814636230e-01
1.950806826353073120e-01 8.854363113641738892e-03 -6.892480701208114624e-02 2.446916699409484863e-01 2.860848009586334229e-01 3.557983636856079102e-01 -3.234096467494964600e-01 5.811118707060813904e-02 -6.097861751914024353e-02 4.867667704820632935e-02 6.848492473363876343e-02 -9.628970175981521606e-02 -1.757849305868148804e-01 3.121926076710224152e-02 -1.994172036647796631e-01 -1.196235790848731995e-01 -9.205453097820281982e-02 2.386893145740032196e-02 -1.584835723042488098e-02 -2.931683063507080078e-01 -2.133203297853469849e-01 9.220208227634429932e-02 -3.061895370483398438e-01 -7.358404994010925293e-02 6.853850185871124268e-02 1.093387007713317871e-01 8.454734086990356445e-02 9.831084311008453369e-02 2.476844340562820435e-01 3.488994836807250977e-01 5.070870742201805115e-02 8.543809503316879272e-02
1.282531321048736572e-01 -9.952619671821594238e-02 8.459772914648056030e-02 1.334991157054901123e-01 2.241598367691040039e-01 3.757366538047790527e-02 7.603622227907180786e-02 1.150039881467819214e-01 -3.655902445316314697e-01 3.438556790351867676e-01 7.759449630975723267e-02 -2.809711992740631104e-01 9.740316867828369141e-02 -8.343850076198577881e-02 -1.871983855962753296e-01 -1.211091130971908569e-01 2.161301374435424805e-01 -1.802953928709030151e-01 1.006076410412788391e-01 -1.887750625610351562e-01 -5.610347166657447815e-02 1.126146912574768066e-01 3.275124132633209229e-01 2.449569404125213623e-01 -1.620886623859405518e-01 1.427105367183685303e-01 1.286899894475936890e-01 1.465479582548141479e-01 2.019966542720794678e-01 5.163529142737388611e-02 2.379363402724266052e-02 1.954362839460372925e-01
6.443080306053161621e-02 -4.804471507668495178e-03 -1.411214619874954224e-01 1.228726655244827271e-01 -3.391468897461891174e-02 2.549475729465484619e-01 -1.795704066753387451e-01 2.442269027233123779e-02 3.964733704924583435e-02 2.302099913358688354e-01 9.724719822406768799e-02 -1.883715093135833740e-01 1.221353039145469666e-01 -4.715910926461219788e-02 8.455253392457962036e-02 -3.841554000973701477e-02 1.258670240640640259e-01 -2.693170905113220215e-01 7.388783153146505356e-03 -6.782959401607513428e-02 4.627816751599311829e-02 -1.095052808523178101e-01 1.771105080842971802e-01 2.474347203969955444e-01 3.813808858394622803e-01 2.843801975250244141e-01 3.569409549236297607e-01 -1.621386855840682983e-01 1.810294091701507568e-01 2.358408421277999878e-01 -2.446483969688415527e-01 9.234401583671569824e-02
1.560997217893600464e-01 1.387963593006134033e-01 -5.374993383884429932e-02 2.673521935939788818e-01 1.958515346050262451e-01 -4.633228108286857605e-02 -9.676297754049301147e-02 1.632135808467864990e-01 -9.287089854478836060e-02 1.019645556807518005e-01 3.002083897590637207e-01 1.829162240028381348e-01 -2.624831497669219971e-01 7.263283431529998779e-02 1.516276448965072632e-01 -6.459862925112247467e-04 1.110896319150924683e-01 -1.129919141530990601e-01 3.510019183158874512e-01 3.199924528598785400e-02 -2.032776176929473877e-01 2.486296594142913818e-01 -2.319295108318328857e-01 3.872276470065116882e-02 -1.194998472929000854e-01 -3.655062243342399597e-02 8.457049727439880371e-02 -2.980086021125316620e-02 1.793790906667709351e-01 3.114976286888122559e-01 1.574542820453643799e-01 2.833847999572753906e-01
2.234986126422882080e-01 -1.299888044595718384e-01 -9.788998961448669434e-02 2.004600316286087036e-01 2.003621496260166168e-02 1.875775158405303955e-01 1.299387961626052856e-01 -2.585395798087120056e-02 3.811232745647430420e-01 2.580087482929229736e-01 3.129241764545440674e-01 -1.053580641746520996e-01 1.221073698252439499e-02 -1.303894072771072388e-01 2.103262841701507568e-01 -2.071696668863296509e-01 -8.092324249446392059e-03 -1.584297418594360352e-01 -1.793806673958897591e-03 -1.188994795083999634e-01 -1.510084122419357300e-01 2.865607105195522308e-02 6.066948175430297852e-02 -2.269981205463409424e-01 -1.126545742154121399e-01 -1.365121454000473022e-01 1.232782676815986633e-01 6.540571898221969604e-02 2.125895172357559204e-01 2.204136848449707031e-01 -2.882400453090667725e-01 2.435012012720108032e-01
1.385078877210617065e-01 1.891580671072006226e-01 -6.365606188774108887e-02 2.942738533020019531e-01 1.447986662387847900e-01 2.039968036115169525e-02 -1.257032901048660278e-01 3.751153945922851562e-01 9.792260825634002686e-02 1.456859409809112549e-01 4.852090775966644287e-01 -1.086196005344390869e-01 -3.150267302989959717e-01 -2.315919101238250732e-02 -8.358140289783477783e-02 -2.794632911682128906e-01 -7.829823344945907593e-02 -1.550114993005990982e-02 -3.595096617937088013e-02 -1.084540411829948425e-01 7.181382272392511368e-03 2.532702982425689697e-01 -8.278995752334594727e-02 4.395696148276329041e-02 -4.659256711602210999e-02 1.833939105272293091e-01 1.169747561216354370e-01 -7.440322544425725937e-03 -7.151746749877929688e-02 2.803601324558258057e-02 1.688755750656127930e-01 1.929121017456054688e-01
5.400141701102256775e-02 -2.220636159181594849e-01 -1.821480989456176758e-01 2.923865914344787598e-01 3.169135451316833496e-01 2.896786928176879883e-01 -3.699420485645532608e-03 3.721484541893005371e-01 7.345253136008977890e-03 2.519332468509674072e-01 1.054799370467662811e-02 1.739372313022613525e-01 -1.021193936467170715e-01 -2.574717104434967041e-01 1.424159295856952667e-02 -1.575850844383239746e-01 8.428629487752914429e-02 -2.161471731960773468e-02 8.710758388042449951e-02 -7.709360867738723755e-02 3.807443752884864807e-02 2.604639232158660889e-01 1.265040487051010132e-01 1.148994490504264832e-01 -2.436638623476028442e-02 1.367610394954681396e-01 7.732886075973510742e-02 7.671312987804412842e-02 3.872534334659576416e-01 2.208315767347812653e-02 9.503656625747680664e-02 1.887876354157924652e-02
3.027947545051574707e-01 4.807144775986671448e-02 -8.301804214715957642e-02 1.049956679344177246e-01 1.526341959834098816e-02 2.397705912590026855e-01 1.093636080622673035e-01 9.436954557895660400e-02 2.189919054508209229e-01 4.149905145168304443e-01 -1.314233243465423584e-01 -1.111757606267929077e-01 2.902551181614398956e-02 -3.136704489588737488e-02 -4.735746607184410095e-02 1.382074356079101562e-01 -1.312904655933380127e-01 1.017288640141487122e-01 -1.317202150821685791e-01 -1.077350974082946777e-01 -1.674357205629348755e-01 5.524037778377532959e-02 2.679532170295715332e-01 -9.324837476015090942e-02 -4.007169511169195175e-03 3.289152383804321289e-01 3.995667099952697754e-01 -1.042775213718414307e-01 2.879314683377742767e-02 9.054089337587356567e-02 -1.473295390605926514e-01 2.427707016468048096e-01
1.717477887868881226e-01 1.912678331136703491e-01 5.339079722762107849e-02 2.379413843154907227e-01 1.455687582492828369e-01 6.317918002605438232e-02 -2.299584597349166870e-01 1.019107550382614136e-01 -1.779714077711105347e-01 4.273101389408111572e-01 1.717251986265182495e-01 7.861360162496566772e-02 -2.365477755665779114e-02 -7.912660390138626099e-02 1.229059845209121704e-01 7.838798314332962036e-02 8.879997581243515015e-02 1.330234855413436890e-01 -5.714925006031990051e-02 1.178480759263038635e-01 -2.654745280742645264e-01 -1.849816590547561646e-01 -5.492969974875450134e-02 1.865520328283309937e-01 2.605821192264556885e-01 3.107442855834960938e-01 -8.420072495937347412e-03 -1.854012906551361084e-01 2.814255654811859131e-01 1.640380471944808960e-01 1.040382459759712219e-01 8.309288322925567627e-02
1.908737421035766602e-01 2.399421483278274536e-01 -2.150264009833335876e-02 4.408603608608245850e-01 -7.946905493736267090e-02 1.349325031042098999e-01 -1.809206604957580566e-01 1.611541211605072021e-01 -2.861759439110755920e-02 2.792997360229492188e-01 4.005402792245149612e-03 -2.554960846900939941e-01 -9.214579313993453979e-02 7.868215441703796387e-02 8.223003894090652466e-02 -9.445900470018386841e-02 5.659278482198715210e-02 -3.478876650333404541e-01 1.710080057382583618e-01 1.638864725828170776e-02 1.358025968074798584e-01 -6.068150326609611511e-02 -1.627437886781990528e-03 7.248864322900772095e-02 3.032496273517608643e-01 2.452686280012130737e-01 1.179616078734397888e-01 -1.494061797857284546e-01 2.473751604557037354e-01 1.166954785585403442e-01 6.336271017789840698e-02 -7.182099670171737671e-02
2.593880295753479004e-01 9.830340743064880371e-02 -1.643879264593124390e-01 4.058233499526977539e-01 2.103979587554931641e-01 4.308341071009635925e-02 2.018427401781082153e-01 -1.516016274690628052e-01 1.991390287876129150e-01 7.003158330917358398e-03 9.585399925708770752e-02 -1.798562854528427124e-01 5.234138295054435730e-02 -3.235461562871932983e-02 1.129261031746864319e-01 3.602147474884986877e-02 -8.623726665973663330e-02 -8.972727507352828979e-02 -6.014183163642883301e-02 -2.553404569625854492e-01 -5.063872784376144409e-02 1.669742017984390259e-01 -9.094092994928359985e-02 -2.119794189929962158e-01 -5.817499011754989624e-02 8.162298053503036499e-02 -3.454322367906570435e-02 -2.370635867118835449e-01 2.902271449565887451e-01 3.333201706409454346e-01 1.260900050401687622e-01 2.752958834171295166e-01
1.276233494281768799e-01 -1.811562180519104004e-01 -1.284583099186420441e-02 2.871379852294921875e-01 -1.112325713038444519e-01 1.971510946750640869e-01 -1.342331320047378540e-01 -1.709619760513305664e-01 2.537918388843536377e-01 3.544252514839172363e-01 1.596172302961349487e-01 -2.538967728614807129e-01 -7.809032499790191650e-02 -1.654472053050994873e-01 -1.896066367626190186e-01 -2.084452100098133087e-02 -1.350409835577011108e-01 -1.009406596422195435e-01 2.395853400230407715e-01 -1.430123746395111084e-01 2.458765543997287750e-02 -3.738047182559967041e-02 3.253461420536041260e-02 -2.623353619128465652e-03 3.013545833528041840e-02 2.983007729053497314e-01 1.123527437448501587e-01 -4.328273236751556396e-01 8.375404775142669678e-02 8.677778765559196472e-03 -7.934479415416717529e-02 -8.592568337917327881e-02
2.630092203617095947e-01 2.072197943925857544e-02 -7.891343533992767334e-02 5.512079596519470215e-02 1.061149612069129944e-01 1.471524089574813843e-01 1.356041431427001953e-01 -4.328894242644309998e-02 6.683646142482757568e-02 -6.216452643275260925e-02 3.363496065139770508e-01 1.638474762439727783e-01 8.815183490514755249e-02 -2.029393911361694336e-01 4.254257306456565857e-02 -6.002618465572595596e-03 -7.193005830049514771e-02 3.056377172470092773e-02 1.429521739482879639e-01 -1.183998063206672668e-01 -1.657290756702423096e-01 3.877004683017730713e-01 -3.471726179122924805e-02 -4.226660355925559998e-03 3.861059248447418213e-02 1.134915873408317566e-01 -4.909740015864372253e-02 3.475920483469963074e-02 5.528662800788879395e-01 2.814660966396331787e-01 -2.153112441301345825e-01 6.984305102378129959e-03
1.320437937974929810e-01 1.412742733955383301e-01 7.846177369356155396e-02 1.099897921085357666e-01 -2.401427030563354492e-01 -2.673319913446903229e-02 -6.857349723577499390e-02 2.265109866857528687e-01 1.369218528270721436e-01 2.911835610866546631e-01 -6.445245444774627686e-02 -3.337603211402893066e-01 1.913443654775619507e-01 1.636588945984840393e-02 -8.663673698902130127e-02 8.876474946737289429e-02 -6.026400998234748840e-02 -1.988916844129562378e-01 2.311245948076248169e-01 -4.847072809934616089e-02 -1.553925871849060059e-01 -1.412538141012191772e-01 3.371168673038482666e-02 2.115479856729507446e-01 1.076577231287956238e-02 2.698480188846588135e-01 1.038482189178466797e-01 -1.573597639799118042e-01 3.447680473327636719e-01 -9.213458001613616943e-02 -1.710545122623443604e-01 3.233701586723327637e-01
1.920741610229015350e-02 -6.246666982769966125e-02 -5.048817023634910583e-02 3.095380663871765137e-01 3.142877817153930664e-01 1.447394341230392456e-01 3.456183671951293945e-01 1.653314679861068726e-01 -1.451774537563323975e-01 3.731940686702728271e-01 9.347217530012130737e-02 -1.018119752407073975e-01 -1.888030320405960083e-01 -1.022436767816543579e-01 -1.730184853076934814e-01 -1.541420072317123413e-02 6.705840677022933960e-02 1.663868501782417297e-02 -5.524441972374916077e-02 -1.051444932818412781e-01 1.858631521463394165e-01 5.549338087439537048e-02 2.468092590570449829e-01 8.355690538883209229e-02 -3.613584116101264954e-02 2.772974073886871338e-01 2.312772125005722046e-01 1.228585392236709595e-01 2.680320739746093750e-01 3.314024209976196289e-02 -1.018192470073699951e-01 1.436487734317779541e-01
1.864702254533767700e-01 -4.925289750099182129e-02 -2.766979634761810303e-01 4.425395429134368896e-01 3.269967436790466309e-01 3.554722368717193604e-01 8.016420155763626099e-02 1.673829704523086548e-01 -6.030369549989700317e-02 6.603327393531799316e-02 2.887340262532234192e-02 3.048923425376415253e-02 -1.572143882513046265e-01 -2.074160873889923096e-01 -1.397064775228500366e-01 -1.142290979623794556e-01 5.685136467218399048e-02 5.988859012722969055e-02 1.794002652168273926e-01 -1.351561248302459717e-01 7.062641531229019165e-02 1.011078581213951111e-01 1.611849218606948853e-01 1.114692389965057373e-01 -1.812046915292739868e-01 3.074960112571716309e-01 2.035822533071041107e-02 4.675261303782463074e-02 1.981482952833175659e-01 1.969858072698116302e-02 -1.362111866474151611e-01 1.162945553660392761e-01
3.163981437683105469e-02 -4.801229014992713928e-02 4.919071495532989502e-02 3.271543383598327637e-01 -1.331243216991424561e-01 1.839547157287597656e-01 -1.787297893315553665e-03 9.851740300655364990e-02 -6.914991140365600586e-02 -3.604858741164207458e-02 1.174514070153236389e-01 1.276623308658599854e-01 1.047006100416183472e-01 2.875963151454925537e-01 1.499456614255905151e-01 3.257357776165008545e-01 2.867445647716522217e-01 -1.815169155597686768e-01 4.758699610829353333e-02 -2.498728781938552856e-01 -1.425924897193908691e-01 9.727210551500320435e-02 1.136269122362136841e-01 1.683132052421569824e-01 8.810844272375106812e-02 -6.989628076553344727e-02 2.144318670034408569e-01 -2.557578384876251221e-01 4.029293358325958252e-01 1.453270614147186279e-01 8.572439849376678467e-02 4.206784814596176147e-02
1.404528617858886719e-01 -2.060284763574600220e-01 -3.383700922131538391e-02 4.813380241394042969e-01 1.054258942604064941e-01 1.882386803627014160e-01 -2.044939249753952026e-01 2.405996620655059814e-01 -1.361034065485000610e-01 4.313169792294502258e-02 -3.178137913346290588e-02 2.340271323919296265e-02 -7.389163225889205933e-02 -2.622270286083221436e-01 -2.505646049976348877e-01 -2.043483406305313110e-02 3.080463707447052002e-01 -1.168311089277267456e-01 2.874726653099060059e-01 -4.362963512539863586e-02 -1.546215116977691650e-01 7.411560416221618652e-02 -2.693756520748138428e-01 -8.982436358928680420e-02 -2.932555042207241058e-02 8.723518252372741699e-02 2.293937467038631439e-02 1.197490990161895752e-01 2.651525437831878662e-01 4.291253164410591125e-02 -9.149348363280296326e-03 2.623724564909934998e-02
-1.744879409670829773e-02 1.573550980538129807e-03 -2.669591829180717468e-02 2.891871333122253418e-01 -1.755979359149932861e-01 2.647524476051330566e-01 -5.912432819604873657e-02 4.685719683766365051e-02 8.517883718013763428e-02 2.724309861660003662e-01 9.298478066921234131e-02 -1.278893202543258667e-01 -4.162239134311676025e-01 1.065306067466735840e-01 -1.052763313055038452e-01 -4.739361256361007690e-02 1.706988215446472168e-01 -1.026922911405563354e-01 1.893940269947052002e-01 -2.875185804441571236e-03 1.007070019841194153e-02 1.280934661626815796e-01 3.393536806106567383e-01 -4.198591783642768860e-02 7.643932849168777466e-02 1.559052318334579468e-01 -1.460954993963241577e-01 -3.684826493263244629e-01 2.487110644578933716e-01 1.662138700485229492e-01 -2.780612558126449585e-02 1.334530711174011230e-01
8.675666898488998413e-02 1.678678691387176514e-01 -1.922489106655120850e-01 2.764425799250602722e-02 1.030040979385375977e-01 1.929678469896316528e-01 -2.911021411418914795e-01 2.182292640209197998e-01 5.238892138004302979e-02 2.830701470375061035e-01 3.380296984687447548e-04 -1.862169802188873291e-01 -7.056417316198348999e-02 1.011715363711118698e-02 1.901266127824783325e-01 2.573139667510986328e-01 1.077465936541557312e-01 -8.179377019405364990e-02 2.465577796101570129e-02 -2.492689788341522217e-01 -7.311154156923294067e-02 -3.312627598643302917e-02 2.172596752643585205e-01 9.107106924057006836e-02 1.515569239854812622e-01 3.689230084419250488e-01 2.968977093696594238e-01 -9.587639570236206055e-02 1.870117485523223877e-01 -1.073330715298652649e-01 1.291834712028503418e-01 2.424690872430801392e-01
3.039377927780151367e-01 2.858000993728637695e-02 -2.116431444883346558e-01 3.170896172523498535e-01 -1.454997509717941284e-01 3.262865543365478516e-01 -1.167428269982337952e-01 -1.424224078655242920e-01 -1.121665835380554199e-01 8.349421620368957520e-02 9.627098590135574341e-02 6.900174170732498169e-02 7.869557291269302368e-02 -3.000423610210418701e-01 8.434033393859863281e-02 -1.602130383253097534e-01 8.210393041372299194e-02 -2.809798121452331543e-01 -1.760221831500530243e-02 4.935294017195701599e-02 -1.803466528654098511e-01 5.674178525805473328e-02 3.790854662656784058e-02 1.746621131896972656e-01 -1.292397379875183105e-01 4.456268548965454102e-01 1.121664792299270630e-01 7.829953730106353760e-02 1.378670036792755127e-01 1.112048923969268799e-01 1.028085798025131226e-01 7.260838150978088379e-02
-1.304726898670196533e-01 -5.017386376857757568e-02 -1.597236245870590210e-01 3.609045147895812988e-01 1.467004865407943726e-01 2.755628526210784912e-01 -7.620894815772771835e-03 9.113145619630813599e-02 -6.086597591638565063e-02 2.152968943119049072e-01 2.429518401622772217e-01 9.249565750360488892e-02 -1.671543121337890625e-01 -2.561495304107666016e-01 -3.827045261859893799e-01 1.191835105419158936e-02 1.626436263322830200e-01 1.678962558507919312e-01 8.724027127027511597e-02 -1.339765936136245728e-01 -1.032669246196746826e-01 3.192184269428253174e-01 -4.756074398756027222e-02 1.127834692597389221e-01 -8.944524824619293213e-02 2.476429045200347900e-01 4.485483467578887939e-02 1.729524135589599609e-02 2.754680514335632324e-01 -7.037812471389770508e-02 2.674051932990550995e-02 -1.190891303122043610e-02
-4.709916189312934875e-02 -8.554357290267944336e-02 5.300134047865867615e-02 2.583585679531097412e-01 -2.390235811471939087e-01 1.563694626092910767e-01 -1.959114223718643188e-01 1.578413993120193481e-01 1.240635514259338379e-01 3.698234260082244873e-01 2.340006977319717407e-01 -3.244074434041976929e-02 1.728527992963790894e-01 -5.517038330435752869e-02 -1.509634107351303101e-01 -1.466090977191925049e-01 6.392417848110198975e-02 -1.967287063598632812e-01 1.561833769083023071e-01 -5.674913898110389709e-02 -2.849656343460083008e-02 3.079910278320312500e-01 2.108000814914703369e-01 1.630282551050186157e-01 2.942145764827728271e-01 1.121737882494926453e-01 -1.787027716636657715e-01 -1.500811129808425903e-01 1.563663929700851440e-01 9.608525782823562622e-02 -2.577863335609436035e-01 -4.742428194731473923e-03
1.268411427736282349e-01 8.868344128131866455e-03 -4.666217863559722900e-01 2.184519320726394653e-01 -6.182351335883140564e-02 -3.404683247208595276e-02 4.627036303281784058e-02 1.364611387252807617e-01 -2.023741900920867920e-01 1.575055867433547974e-01 2.109399288892745972e-01 -4.966099560260772705e-02 -9.359979629516601562e-02 -7.218481600284576416e-02 5.675331223756074905e-03 8.787024021148681641e-02 -1.051794067025184631e-01 -1.619230657815933228e-01 6.971839070320129395e-02 -4.324992299079895020e-01 -1.390715837478637695e-01 1.572048813104629517e-01 4.626618325710296631e-02 1.065314933657646179e-01 1.965448409318923950e-01 1.361922472715377808e-01 2.972343564033508301e-01 -2.829605340957641602e-01 4.017391428351402283e-02 1.078548133373260498e-01 8.029862493276596069e-02 1.617162674665451050e-01
-6.655951589345932007e-02 3.763397634029388428e-01 1.032651960849761963e-01 2.102713286876678467e-01 4.195115342736244202e-02 -3.123147785663604736e-02 1.616064645349979401e-02 -4.913441091775894165e-02 -3.010059893131256104e-01 2.576961368322372437e-02 1.312378793954849243e-02 -1.353479027748107910e-01 7.617309689521789551e-02 -4.128383100032806396e-02 -1.310214251279830933e-01 -1.007452383637428284e-01 -1.665284484624862671e-01 -3.905531764030456543e-02 -8.214145153760910034e-02 -4.648227617144584656e-02 -2.825087904930114746e-01 2.663382291793823242e-01 -9.731106460094451904e-03 -9.387896955013275146e-02 1.764867603778839111e-01 1.720796972513198853e-01 6.006675586104393005e-02 -1.566199213266372681e-01 4.065730571746826172e-01 3.157025873661041260e-01 -1.181364506483078003e-01 2.888322770595550537e-01
7.020147144794464111e-02 5.227858945727348328e-02 1.833756864070892334e-01 3.251013159751892090e-01 -5.780496075749397278e-02 2.350307554006576538e-01 -5.027649551630020142e-02 -2.826485550031065941e-03 -1.012067869305610657e-01 2.586745619773864746e-01 1.204003393650054932e-01 -1.165540888905525208e-01 -1.729509830474853516e-01 -2.212742418050765991e-01 -2.894477359950542450e-02 1.480809152126312256e-01 2.107741236686706543e-01 -1.771547645330429077e-01 8.230353891849517822e-02 -6.200819462537765503e-02 2.575262263417243958e-02 -1.769501417875289917e-01 -4.273032769560813904e-02 8.617921918630599976e-02 3.418409824371337891e-01 2.766221761703491211e-01 -5.018940195441246033e-02 -2.753099203109741211e-01 4.236996173858642578e-01 1.420183666050434113e-02 -7.093134522438049316e-02 3.046984970569610596e-02
1.247752904891967773e-01 -6.185613572597503662e-02 -1.080499067902565002e-01 2.506442070007324219e-01 -2.706977427005767822e-01 3.983572721481323242e-01 -5.338507518172264099e-02 -1.284632831811904907e-01 5.816857796162366867e-03 6.966868042945861816e-02 1.304773241281509399e-01 -3.165333345532417297e-02 -6.964790821075439453e-02 2.035412341356277466e-01 -1.207658797502517700e-01 -2.060614526271820068e-01 -7.390824705362319946e-02 -8.996548503637313843e-02 2.017699480056762695e-01 2.869817316532135010e-01 -1.655947715044021606e-01 -9.278372745029628277e-04 3.600615262985229492e-01 1.109427660703659058e-01 1.584806442260742188e-01 1.747573167085647583e-01 1.338059082627296448e-02 -9.956788271665573120e-02 3.003009855747222900e-01 1.811960637569427490e-01 -4.195057973265647888e-02 1.789612025022506714e-01
-8.882849477231502533e-03 8.642426878213882446e-02 -1.169460862874984741e-01 2.296050786972045898e-01 -1.585296839475631714e-01 3.268133103847503662e-01 -3.272760808467864990e-01 1.683335751295089722e-01 -2.310573458671569824e-01 3.249075114727020264e-01 4.109426438808441162e-01 -4.841726273298263550e-02 8.681238628923892975e-03 -2.744032144546508789e-01 -1.406701356172561646e-01 1.725217513740062714e-02 1.570863649249076843e-02 6.391628831624984741e-02 -1.298222094774246216e-01 -8.845314383506774902e-02 5.120348185300827026e-03 5.245360732078552246e-02 1.459612548351287842e-01 2.625516355037689209e-01 9.087663888931274414e-02 9.273737668991088867e-03 -1.176134031265974045e-02 -2.412863373756408691e-01 1.250409483909606934e-01 9.775338321924209595e-02 -6.288617104291915894e-02 1.231706961989402771e-01
1.912977695465087891e-01 -5.685278773307800293e-02 1.726519614458084106e-01 1.824393719434738159e-01 1.616891771554946899e-01 1.539182513952255249e-01 -2.269596159458160400e-01 1.218334361910820007e-01 -1.528810262680053711e-01 7.881079614162445068e-02 2.941153049468994141e-01 -6.490582972764968872e-02 -3.579214215278625488e-01 1.381827443838119507e-01 -1.168173328042030334e-01 1.886333897709846497e-02 3.183419816195964813e-03 -1.148922741413116455e-01 -1.891400665044784546e-02 -3.042311668395996094e-01 -6.094131246209144592e-02 9.170890785753726959e-03 -6.727173179388046265e-02 -2.253001928329467773e-01 -2.473539300262928009e-02 2.047984898090362549e-01 8.677621930837631226e-02 6.119056046009063721e-02 2.786658406257629395e-01 4.326224923133850098e-01 -5.795581266283988953e-02 1.103381961584091187e-01
1.094490885734558105e-01 1.232152208685874939e-01 4.054725170135498047e-02 -1.775528676807880402e-02 1.797580905258655548e-02 1.722235530614852905e-01 -4.252067506313323975e-01 -1.125414296984672546e-01 -1.763138920068740845e-01 2.763150930404663086e-01 9.145760536193847656e-02 -8.611358702182769775e-02 -1.112814471125602722e-01 -2.684933543205261230e-01 -1.121507138013839722e-01 4.259944707155227661e-02 9.173035621643066406e-02 -1.195787861943244934e-01 1.516762524843215942e-01 -5.597354099154472351e-02 -8.891429752111434937e-02 7.239924278110265732e-03 -6.680452823638916016e-02 2.479851245880126953e-01 3.574099242687225342e-01 2.296657860279083252e-01 2.028734236955642700e-01 8.188892900943756104e-02 3.057641983032226562e-01 1.254314035177230835e-01 1.647699177265167236e-01 1.945562958717346191e-01
3.364488109946250916e-02 2.590045332908630371e-01 -1.661258041858673096e-01 3.639626204967498779e-01 8.198542892932891846e-02 2.069399058818817139e-01 6.859676539897918701e-02 4.106893762946128845e-02 2.952768802642822266e-01 2.609764691442251205e-03 1.757615506649017334e-01 -1.113275289535522461e-01 5.720544606447219849e-02 -2.169531285762786865e-01 -4.595707170665264130e-03 -2.641302905976772308e-02 -1.200506091117858887e-01 -1.365838050842285156e-01 -1.403114795684814453e-01 -2.713548541069030762e-01 -7.855684310197830200e-02 1.119122467935085297e-02 -1.244009584188461304e-01 -2.087839245796203613e-01 1.037868708372116089e-01 1.098503768444061279e-01 3.574779927730560303e-01 -1.448601484298706055e-01 1.712357401847839355e-01 3.686150014400482178e-01 3.976072371006011963e-02 6.399019807577133179e-02
2.563712000846862793e-01 -2.069200873374938965e-01 6.865383684635162354e-02 9.316579235019162297e-05 8.650456368923187256e-02 2.356917709112167358e-01 -3.297972260043025017e-03 2.439457774162292480e-01 1.773349344730377197e-01 4.025910496711730957e-01 3.630095347762107849e-02 -8.777752518653869629e-02 3.773111104965209961e-02 -8.469570428133010864e-02 -2.115221470594406128e-01 -2.165066748857498169e-01 3.235880732536315918e-01 1.085573956370353699e-01 -9.434282779693603516e-02 -7.429300993680953979e-02 -2.515867352485656738e-01 2.771137654781341553e-01 2.379071563482284546e-01 7.262779027223587036e-02 -4.259407520294189453e-02 6.778019666671752930e-02 -5.409533157944679260e-02 5.006889998912811279e-02 2.225364595651626587e-01 8.174878358840942383e-02 9.953507781028747559e-02 2.249355465173721313e-01
1.588716506958007812e-01 2.336293756961822510e-01 -6.333038210868835449e-02 3.512479662895202637e-01 1.055873557925224304e-01 -3.307350724935531616e-02 1.138825193047523499e-01 -1.115436181426048279e-01 1.293448805809020996e-01 8.349289745092391968e-02 2.146599590778350830e-01 -9.751256555318832397e-02 -3.187791630625724792e-02 -2.866820693016052246e-01 1.249673813581466675e-01 7.218422368168830872e-03 -2.240771427750587463e-02 -2.340185642242431641e-01 -1.569905728101730347e-01 -2.667494118213653564e-01 -1.433608084917068481e-01 1.587883532047271729e-01 -1.390995830297470093e-01 5.500290915369987488e-02 1.817409247159957886e-01 5.429064109921455383e-02 6.708850618451833725e-03 -1.919670552015304565e-01 1.567758172750473022e-01 4.488775134086608887e-01 5.733254924416542053e-02 2.356659024953842163e-01
-9.527206420898437500e-04 -2.195767611265182495e-01 -2.709478735923767090e-01 3.432372212409973145e-01 1.742594838142395020e-01 1.124123707413673401e-01 -2.259246557950973511e-01 2.350621223449707031e-01 -3.679960593581199646e-02 2.846205532550811768e-01 -4.328224807977676392e-02 1.668030768632888794e-01 -2.271970920264720917e-02 -1.602194011211395264e-01 -1.521749049425125122e-01 -1.370311826467514038e-01 1.284242421388626099e-01 -4.203778132796287537e-02 1.904448568820953369e-01 -1.448541134595870972e-01 1.693934351205825806e-01 1.529801636934280396e-01 1.377580314874649048e-01 6.875339895486831665e-02 1.009667590260505676e-01 1.313079446554183960e-01 5.331313237547874451e-02 3.421819508075714111e-01 2.392235845327377319e-01 -6.198701635003089905e-02 1.222832575440406799e-01 2.374384701251983643e-01
4.375598430633544922e-01 -7.154910825192928314e-03 -9.520413354039192200e-03 4.430759251117706299e-01 -2.105859667062759399e-02 3.286061435937881470e-02 -1.982172429561614990e-01 2.539767324924468994e-01 -1.398477256298065186e-01 2.425435334444046021e-01 1.232447326183319092e-01 -9.732959419488906860e-02 8.406964689493179321e-02 -2.848914861679077148e-01 7.551667746156454086e-03 -2.812817320227622986e-02 -1.820597331970930099e-03 -2.317145280539989471e-02 6.911736726760864258e-02 -3.992965817451477051e-01 1.324151009321212769e-01 1.401849389076232910e-01 1.333562880754470825e-01 1.925879269838333130e-01 -1.534608453512191772e-01 7.328531891107559204e-02 2.352671325206756592e-02 -2.491895668208599091e-02 6.824704259634017944e-02 -1.336832642555236816e-01 -4.704130813479423523e-02 5.465903133153915405e-02
6.613137573003768921e-02 -3.418583050370216370e-02 1.997002214193344116e-01 2.604970633983612061e-01 -2.532542049884796143e-01 -2.301574200391769409e-01 -1.076192259788513184e-01 6.666733324527740479e-02 2.663153782486915588e-02 -1.653219610452651978e-01 2.569078803062438965e-01 -2.260786294937133789e-01 8.584483712911605835e-02 -2.088023871183395386e-01 -1.742848902940750122e-01 -1.445234715938568115e-01 -5.484036728739738464e-02 -2.811866700649261475e-01 -6.813471019268035889e-02 -2.426283061504364014e-01 -1.322665363550186157e-01 2.653404474258422852e-01 1.980696059763431549e-02 -5.841694772243499756e-02 1.085838899016380310e-01 1.474986374378204346e-01 2.458292096853256226e-01 -1.581603586673736572e-01 3.294126987457275391e-01 2.899732999503612518e-02 -1.142292916774749756e-01 1.658756583929061890e-01
2.515715062618255615e-01 -1.965978890657424927e-01 8.389332890510559082e-02 3.612993955612182617e-01 -3.412590622901916504e-01 1.752830594778060913e-01 -2.729621343314647675e-02 1.154713705182075500e-01 1.138389259576797485e-01 1.872925162315368652e-01 1.486982554197311401e-01 -2.518758177757263184e-01 -7.671384513378143311e-02 2.276902943849563599e-01 -1.070780456066131592e-01 1.761751621961593628e-01 9.477627277374267578e-02 -1.083112731575965881e-01 1.496104896068572998e-01 2.263238131999969482e-01 8.857409469783306122e-03 1.256707590073347092e-02 2.330878078937530518e-01 1.408954262733459473e-01 5.390849336981773376e-02 2.017876803874969482e-01 1.282334774732589722e-01 -2.293484658002853394e-01 1.315469741821289062e-01 2.068101167678833008e-01 9.561707824468612671e-02 1.215706840157508850e-01
2.598766684532165527e-01 2.383103966712951660e-01 -2.266474664211273193e-01 2.456890493631362915e-01 -2.101177275180816650e-01 4.181296378374099731e-02 -2.110930979251861572e-01 2.723427116870880127e-01 2.195097133517265320e-02 2.394108474254608154e-01 2.324345409870147705e-01 -2.660015225410461426e-01 6.795822829008102417e-02 -1.122642010450363159e-01 -2.310367822647094727e-01 -1.680667139589786530e-02 1.161095350980758667e-01 2.607505768537521362e-02 6.836704164743423462e-02 7.752476632595062256e-02 -2.461974918842315674e-01 1.052690893411636353e-01 1.340721696615219116e-01 -1.266012042760848999e-01 2.181625217199325562e-01 4.418203979730606079e-02 1.998122781515121460e-02 -2.514488399028778076e-01 2.509576976299285889e-01 -1.762150377035140991e-01 3.104846738278865814e-02 8.447295427322387695e-02
1.587894260883331299e-01 6.105291191488504410e-03 -2.072283998131752014e-02 5.101644992828369141e-01 -2.122216112911701202e-02 1.811428964138031006e-01 -6.606285274028778076e-02 1.720723807811737061e-01 7.212963700294494629e-02 2.699140906333923340e-01 -3.971430286765098572e-02 -3.278779331594705582e-03 7.168395072221755981e-02 -1.596923023462295532e-01 2.063004076480865479e-01 -2.715536952018737793e-01 -1.707849055528640747e-01 -2.127888202667236328e-01 2.376420646905899048e-01 1.554350107908248901e-01 -2.885218858718872070e-01 -9.068507701158523560e-03 -9.568124078214168549e-03 2.697423696517944336e-01 2.493167519569396973e-01 8.721870183944702148e-02 1.113223955035209656e-01 -1.262464374303817749e-01 4.068339243531227112e-02 8.335020393133163452e-02 -3.946767747402191162e-02 2.669779211282730103e-02
6.547927856445312500e-02 -6.785962730646133423e-02 -4.287184681743383408e-03 3.096155226230621338e-01 -1.801441311836242676e-01 8.958402276039123535e-02 -6.083137169480323792e-02 -1.543735563755035400e-01 1.351065933704376221e-01 8.849285542964935303e-02 1.436417102813720703e-01 -2.669399380683898926e-01 -1.123829707503318787e-01 1.178827956318855286e-01 -2.096618711948394775e-01 1.020695343613624573e-01 1.470077037811279297e-01 4.807337746024131775e-02 2.255768142640590668e-02 -3.013294376432895660e-02 8.847179124131798744e-04 4.301461577415466309e-02 4.055938720703125000e-01 2.149525135755538940e-01 1.015124693512916565e-01 2.118280827999114990e-01 -1.462730765342712402e-01 -3.431306779384613037e-01 1.495460718870162964e-01 3.967095315456390381e-01 -6.717786937952041626e-02 1.089707538485527039e-01
5.670071393251419067e-02 -3.137783706188201904e-01 -9.223120659589767456e-02 2.670073211193084717e-01 -3.235244750976562500e-01 2.025927305221557617e-01 -7.485312223434448242e-02 4.059569165110588074e-02 1.285986453294754028e-01 3.827547729015350342e-01 6.378553062677383423e-02 2.017872408032417297e-02 1.478047072887420654e-01 -1.549544632434844971e-01 6.962268054485321045e-02 -8.137816935777664185e-02 1.425428092479705811e-01 -1.307296156883239746e-01 -1.805411279201507568e-01 9.881077334284782410e-03 -1.660357862710952759e-01 6.362047046422958374e-02 1.189669221639633179e-01 9.650564938783645630e-02 -1.418093442916870117e-01 4.533908367156982422e-01 5.013297125697135925e-02 -1.052829697728157043e-01 2.234156727790832520e-01 -2.300105057656764984e-02 1.243832893669605255e-02 1.602241396903991699e-01
1.456036139279603958e-02 -3.871347755193710327e-02 2.858514664694666862e-03 1.842193007469177246e-01 1.660289764404296875e-01 1.968550235033035278e-01 1.987773478031158447e-01 -5.245860293507575989e-02 1.770984381437301636e-01 3.262743353843688965e-02 2.390046715736389160e-01 -1.206483319401741028e-01 1.140892654657363892e-01 -2.240020483732223511e-01 -1.933869123458862305e-01 -6.022773310542106628e-02 1.204109378159046173e-02 -2.331075370311737061e-01 7.986383885145187378e-02 -2.817785441875457764e-01 -4.915384203195571899e-02 7.232074439525604248e-02 -1.376418769359588623e-01 -1.168779656291007996e-01 1.494521945714950562e-01 7.947017252445220947e-02 2.051964402198791504e-01 -1.197706386446952820e-01 3.484170138835906982e-01 4.700786769390106201e-01 1.392134577035903931e-01 1.416728645563125610e-01
4.586321488022804260e-02 -2.193506509065628052e-01 -1.324407197535037994e-02 3.643254339694976807e-01 -2.910965085029602051e-01 1.978714466094970703e-01 -2.189739495515823364e-01 1.037386134266853333e-01 5.773870646953582764e-02 1.622086316347122192e-01 2.539496636018157005e-04 -2.158645093441009521e-01 -9.696646034717559814e-02 -1.522615402936935425e-01 -1.149613633751869202e-01 -3.417782112956047058e-02 7.066545076668262482e-03 5.235715955495834351e-02 1.238405052572488785e-02 -6.782731413841247559e-02 -2.942890226840972900e-01 3.287670016288757324e-01 1.711438447237014771e-01 4.310067594051361084e-01 1.874426305294036865e-01 -5.904479417949914932e-03 -3.850248083472251892e-02 1.104692146182060242e-01 1.760693192481994629e-01 1.839399896562099457e-02 -8.798110485076904297e-02 7.634011656045913696e-02
-3.970734775066375732e-01 8.686006814241409302e-02 8.585114032030105591e-02 3.637412488460540771e-01 -8.204994350671768188e-02 1.202454119920730591e-01 -1.396482288837432861e-01 2.783197462558746338e-01 1.030326858162879944e-01 2.003727555274963379e-01 1.455701235681772232e-02 -5.149578303098678589e-02 2.178462147712707520e-01 -3.766703009605407715e-01 -2.153590619564056396e-01 9.170161932706832886e-02 -1.893673390150070190e-01 -1.289815902709960938e-01 -5.455495417118072510e-02 -1.988242715597152710e-01 -5.296322703361511230e-02 2.467234730720520020e-01 1.184777617454528809e-01 1.933454722166061401e-01 1.367078870534896851e-01 -2.330623008310794830e-02 1.223157271742820740e-01 1.472541969269514084e-02 1.643105000257492065e-01 4.041500762104988098e-02 6.328192353248596191e-02 4.531833529472351074e-02
4.158954918384552002e-01 -8.205104619264602661e-02 1.854763180017471313e-01 3.118633627891540527e-01 4.952608142048120499e-03 1.372350603342056274e-01 -2.200320921838283539e-02 9.993997216224670410e-02 -2.384483069181442261e-01 -6.282463669776916504e-02 2.386806160211563110e-01 7.271077483892440796e-02 -1.002762988209724426e-01 -1.656900495290756226e-01 -3.667993098497390747e-02 4.559054598212242126e-02 9.718032181262969971e-02 -4.556961730122566223e-02 1.131755709648132324e-01 -3.358124792575836182e-01 -1.689049303531646729e-01 9.963172674179077148e-02 3.759866058826446533e-01 1.175037622451782227e-01 2.031471878290176392e-01 2.238728106021881104e-01 1.279653329402208328e-02 1.859929263591766357e-01 -6.736679933965206146e-04 -2.339776791632175446e-02 -8.693615347146987915e-02 1.741761863231658936e-01
-1.243693232536315918e-01 -9.417983889579772949e-02 -2.469439506530761719e-01 2.503538429737091064e-01 2.263348400592803955e-01 1.830888539552688599e-02 1.194728091359138489e-01 2.648850381374359131e-01 -1.058135777711868286e-01 4.502556920051574707e-01 9.970791637897491455e-02 -1.421053260564804077e-01 -3.801168501377105713e-02 -1.985125392675399780e-01 -1.704045757651329041e-02 -2.560933120548725128e-02 7.107365876436233521e-02 8.301588147878646851e-02 1.352148950099945068e-01 -1.364524662494659424e-01 7.257466018199920654e-02 9.220460802316665649e-02 4.059021770954132080e-01 1.596695929765701294e-01 -1.465588659048080444e-01 1.187978833913803101e-01 2.235573530197143555e-01 -4.367160424590110779e-02 2.743625640869140625e-01 2.695327624678611755e-03 1.133870258927345276e-01 4.076087474822998047e-02
1.893946677446365356e-01 -2.306696325540542603e-01 2.320448756217956543e-01 1.705589741468429565e-01 4.084116593003273010e-02 1.740480363368988037e-01 -1.836507618427276611e-01 4.504301026463508606e-02 -7.281115651130676270e-02 4.407372772693634033e-01 -1.948783993721008301e-01 -2.571345269680023193e-01 -4.815604537725448608e-02 -1.477645188570022583e-01 -2.102001607418060303e-01 -1.465019024908542633e-02 8.209864795207977295e-02 -1.189510896801948547e-01 2.486127316951751709e-01 -8.251191675662994385e-02 -9.601577371358871460e-02 1.912503987550735474e-01 1.649913005530834198e-02 -5.421144515275955200e-02 3.187774419784545898e-01 1.117962002754211426e-01 1.935498230159282684e-02 -2.548057436943054199e-01 2.169006019830703735e-01 1.371200382709503174e-01 5.600585043430328369e-02 -3.398498147726058960e-02
-3.375926986336708069e-02 8.052514493465423584e-02 -1.714612394571304321e-01 3.249516785144805908e-01 6.897085905075073242e-02 2.154956310987472534e-01 2.046736180782318115e-01 -1.765077561140060425e-02 2.808077335357666016e-01 6.859929859638214111e-02 4.093919992446899414e-01 4.067032039165496826e-02 1.835795938968658447e-01 2.169712260365486145e-02 -1.829195581376552582e-02 -6.161393970251083374e-02 9.336141869425773621e-03 -1.515221148729324341e-01 1.042647883296012878e-01 -1.547650396823883057e-01 -3.882527947425842285e-01 7.124293595552444458e-02 -1.159618571400642395e-01 -7.549987733364105225e-02 -1.410389039665460587e-02 1.461638361215591431e-01 2.564444243907928467e-01 1.466962695121765137e-01 3.355979919433593750e-01 1.082367449998855591e-01 -7.847099751234054565e-02 -2.626395411789417267e-02
1.273283511400222778e-01 -1.709218323230743408e-01 7.790752220898866653e-03 2.280113697052001953e-01 -2.267766147851943970e-01 3.429622948169708252e-01 -5.599427595734596252e-02 5.118576064705848694e-02 -1.484852135181427002e-01 3.610523045063018799e-01 -2.166548669338226318e-01 4.733534902334213257e-02 4.795275628566741943e-03 -9.287334233522415161e-02 2.213637530803680420e-01 2.064199745655059814e-01 7.536336034536361694e-02 1.358297020196914673e-01 -9.138526511378586292e-04 -1.105971112847328186e-01 -6.534817069768905640e-02 -6.537634879350662231e-03 2.241795808076858521e-01 -1.901908195577561855e-03 7.011728733777999878e-02 6.929108407348394394e-03 3.158788084983825684e-01 -2.686052396893501282e-02 1.758516728878021240e-01 1.741645336151123047e-01 -2.784898877143859863e-01 3.010928332805633545e-01
4.639289341866970062e-03 -1.527506411075592041e-01 -1.471533030271530151e-01 3.879110813140869141e-01 1.643921583890914917e-01 2.175607681274414062e-01 1.832971572875976562e-01 2.909964919090270996e-01 -1.482744812965393066e-01 1.009227707982063293e-01 2.484410703182220459e-01 3.840859606862068176e-02 -2.028545364737510681e-03 -6.911960989236831665e-02 -2.912657856941223145e-01 1.877719312906265259e-01 2.924269735813140869e-01 -2.038541249930858612e-02 7.209332287311553955e-02 -7.639230787754058838e-02 1.403847988694906235e-02 1.978598982095718384e-01 6.857448816299438477e-02 -5.889962241053581238e-02 -1.326924413442611694e-01 2.132650315761566162e-01 -1.221518293023109436e-01 9.800887666642665863e-03 3.887768089771270752e-01 1.800014579202979803e-04 9.768227487802505493e-02 9.144672751426696777e-02
-1.064482629299163818e-01 -1.904708296060562134e-01 -6.767549365758895874e-02 2.397750169038772583e-01 5.581877008080482483e-02 1.454949676990509033e-01 8.193220198154449463e-02 2.197767645120620728e-01 2.665950059890747070e-01 1.985856741666793823e-01 2.003126889467239380e-01 2.206328660249710083e-01 9.832512587308883667e-02 -8.837455511093139648e-02 -2.553332969546318054e-02 -1.735291779041290283e-01 1.605041176080703735e-01 4.603052884340286255e-02 -2.089459896087646484e-01 -1.808301061391830444e-01 -1.150004565715789795e-01 1.553362756967544556e-01 2.504495978355407715e-01 -1.457593590021133423e-01 8.327383548021316528e-03 1.297203153371810913e-01 1.038703247904777527e-01 7.744610309600830078e-03 2.402583658695220947e-01 2.281586453318595886e-02 1.093763783574104309e-01 4.898425042629241943e-01
1.132994368672370911e-01 1.852395758032798767e-02 -1.316300034523010254e-01 3.502644300460815430e-01 -2.069924026727676392e-01 6.773541867733001709e-02 -3.456961512565612793e-01 9.718644618988037109e-02 1.125317811965942383e-01 2.195276319980621338e-01 2.165448963642120361e-01 -2.042010873556137085e-01 -2.190401107072830200e-01 -2.018457204103469849e-01 2.731176912784576416e-01 -1.152074858546257019e-01 -1.405104547739028931e-01 -8.090575039386749268e-02 -5.210450291633605957e-02 -7.367983460426330566e-02 -4.349987581372261047e-02 -1.002255529165267944e-01 1.480720490217208862e-01 2.398596704006195068e-02 9.120618551969528198e-02 1.874359548091888428e-01 -6.428380310535430908e-02 -3.131735920906066895e-01 3.495692312717437744e-01 3.822660073637962341e-02 -5.844134092330932617e-02 5.277028679847717285e-02
-2.226935513317584991e-02 9.866525232791900635e-02 -2.524144053459167480e-01 1.444469094276428223e-01 1.906148158013820648e-02 2.437434941530227661e-01 -3.575781881809234619e-01 2.099829539656639099e-02 -2.171029746532440186e-01 2.618843019008636475e-01 2.003329247236251831e-01 9.088143706321716309e-03 -1.092335507273674011e-01 -2.375905066728591919e-01 8.742450922727584839e-02 -1.047011837363243103e-01 -5.055494606494903564e-02 1.475596148520708084e-02 1.510340720415115356e-01 -2.505302242934703827e-02 6.359284743666648865e-03 -6.347880512475967407e-02 -4.878352337982505560e-04 3.460430204868316650e-01 -9.771706908941268921e-02 6.397587805986404419e-02 2.466391772031784058e-02 -1.453361213207244873e-01 5.220819711685180664e-01 8.637161925435066223e-03 9.232418239116668701e-02 8.732452988624572754e-02
5.857179686427116394e-02 1.340516936033964157e-02 -3.313175588846206665e-02 3.588471710681915283e-01 -2.396465092897415161e-01 1.732262074947357178e-01 -7.744675874710083008e-02 2.617083191871643066e-01 1.624426692724227905e-01 6.652994453907012939e-02 2.063277512788772583e-01 -2.459018975496292114e-01 5.179725587368011475e-02 -9.928071871399879456e-03 -1.575633883476257324e-01 6.664377450942993164e-02 6.916634738445281982e-02 -2.031254321336746216e-01 1.204298958182334900e-01 2.136420160531997681e-01 -1.772587150335311890e-01 -1.090098097920417786e-01 3.143082857131958008e-01 1.598832942545413971e-02 1.821537613868713379e-01 1.198874861001968384e-01 -6.552793830633163452e-02 -2.158800512552261353e-01 7.944390177726745605e-02 2.987984120845794678e-01 -2.175811976194381714e-01 2.208347022533416748e-01
7.212422788143157959e-02 9.471693634986877441e-02 5.007700622081756592e-02 3.498328626155853271e-01 -2.353184223175048828e-01 1.634866371750831604e-02 -1.115267202258110046e-01 1.602765172719955444e-02 -2.637945115566253662e-02 3.804391324520111084e-01 1.202741265296936035e-01 -2.935198843479156494e-01 6.831786036491394043e-02 5.736452061682939529e-03 -3.031700849533081055e-01 8.071795850992202759e-02 -6.830995529890060425e-02 -3.329311311244964600e-01 -9.404883719980716705e-03 2.042735666036605835e-01 -1.877540536224842072e-02 5.057179182767868042e-02 3.098958134651184082e-01 1.289605051279067993e-01 1.434869766235351562e-01 -6.528434157371520996e-02 1.424390822649002075e-02 -2.489675581455230713e-01 1.501391381025314331e-01 3.916867822408676147e-02 1.157074570655822754e-01 2.145160436630249023e-01
-2.744072377681732178e-01 1.426327675580978394e-01 9.283059835433959961e-02 3.177151381969451904e-01 1.441784799098968506e-01 3.336461633443832397e-02 -8.151818811893463135e-02 3.453911095857620239e-02 -1.876468807458877563e-01 2.589102387428283691e-01 -6.771338731050491333e-02 3.973095491528511047e-02 -4.207568615674972534e-02 -2.462975531816482544e-01 -1.582837253808975220e-01 6.543681770563125610e-02 -7.612108439207077026e-02 2.456931471824645996e-01 2.655478380620479584e-02 -2.851254343986511230e-01 -9.392556734383106232e-03 2.859470546245574951e-01 7.980368286371231079e-02 2.008761316537857056e-01 -1.676737517118453979e-01 3.974262624979019165e-02 2.117221951484680176e-01 1.084327790886163712e-02 2.893477678298950195e-01 3.941883891820907593e-02 1.556182801723480225e-01 3.225111365318298340e-01
1.256851404905319214e-01 -4.668332263827323914e-02 -2.633993029594421387e-01 1.174357086420059204e-01 9.546793997287750244e-02 7.676985114812850952e-02 -1.491510421037673950e-01 -1.194624975323677063e-01 -9.564573317766189575e-02 3.202218711376190186e-01 1.558342427015304565e-01 1.962610632181167603e-01 2.217152528464794159e-02 -1.786891967058181763e-01 -1.293704807758331299e-01 5.170145537704229355e-03 2.037323266267776489e-01 -1.447479873895645142e-01 -9.613770991563796997e-02 -1.136737242341041565e-01 -6.720921397209167480e-02 -1.310183703899383545e-01 -1.392106562852859497e-01 4.466336965560913086e-02 8.227966725826263428e-02 5.210870504379272461e-01 4.477704688906669617e-02 1.539045362733304501e-03 2.150826901197433472e-01 2.159147113561630249e-01 -6.983699649572372437e-02 3.433723449707031250e-01
8.885120600461959839e-02 1.334092468023300171e-01 5.271415784955024719e-02 4.314805269241333008e-01 -2.118396013975143433e-01 7.267392240464687347e-03 -5.090625956654548645e-02 2.571229636669158936e-01 -2.405545711517333984e-01 2.190969437360763550e-01 3.208115100860595703e-01 -6.387569010257720947e-02 -1.050475537776947021e-01 -9.099929034709930420e-02 -1.287755966186523438e-01 -5.263502895832061768e-02 2.792944312095642090e-01 -7.718349993228912354e-02 9.648118913173675537e-02 -3.775680959224700928e-01 -9.174669533967971802e-02 1.700136810541152954e-01 1.001363396644592285e-01 1.491149142384529114e-02 2.037423700094223022e-01 1.567915081977844238e-01 -4.142019897699356079e-02 -1.039471775293350220e-01 -1.242412924766540527e-01 3.022714331746101379e-02 4.769656062126159668e-02 1.988484859466552734e-01
-7.785307243466377258e-03 1.967674791812896729e-01 -2.335099726915359497e-01 2.130334079265594482e-01 2.101757824420928955e-01 2.714101374149322510e-01 2.377970069646835327e-01 1.288070678710937500e-01 -1.820250302553176880e-01 4.027844667434692383e-01 7.063717395067214966e-02 -1.747038066387176514e-01 7.951138168573379517e-02 -4.213581606745719910e-02 -1.187986880540847778e-01 -3.120304457843303680e-02 -4.974636808037757874e-02 -5.542752891778945923e-02 2.463915050029754639e-01 -1.795235127210617065e-01 -1.430178526788949966e-02 -5.937122274190187454e-03 2.261216193437576294e-01 5.091380700469017029e-02 -2.327072471380233765e-01 1.978802531957626343e-01 2.412005513906478882e-01 9.357870370149612427e-02 2.160076349973678589e-01 -5.680276080965995789e-02 1.823489069938659668e-01 1.429815143346786499e-01
4.486593231558799744e-02 -1.859036535024642944e-01 -1.171394810080528259e-01 4.230397343635559082e-01 1.047749891877174377e-01 2.177259176969528198e-01 -5.128561332821846008e-02 3.759396970272064209e-01 -1.056194654665887356e-03 1.549476236104965210e-01 2.148928791284561157e-01 1.267500221729278564e-01 -2.629111893475055695e-02 -3.334478735923767090e-01 -8.343570679426193237e-02 -2.336199432611465454e-01 7.573112845420837402e-02 -2.903676033020019531e-02 -1.403206493705511093e-03 -1.551230996847152710e-01 9.412573277950286865e-02 1.123802959918975830e-01 2.346854805946350098e-01 6.768288463354110718e-02 1.133364513516426086e-01 1.276410520076751709e-01 7.618616521358489990e-02 1.484985202550888062e-01 3.456164598464965820e-01 -8.144804835319519043e-02 1.175246238708496094e-01 6.773582659661769867e-03
7.648988813161849976e-02 1.304084360599517822e-01 -5.562947317957878113e-02 3.126051723957061768e-01 -2.035562545061111450e-01 1.519896090030670166e-01 -2.133034616708755493e-01 1.071113497018814087e-01 -4.878473468124866486e-03 3.297150135040283203e-01 3.651024401187896729e-01 -2.457740008831024170e-01 1.112938299775123596e-02 -2.315871864557266235e-01 1.197125092148780823e-01 1.595856994390487671e-01 1.106756553053855896e-01 2.683786116540431976e-02 3.457172587513923645e-02 2.618592604994773865e-02 -8.206354826688766479e-02 1.909183710813522339e-01 7.641264237463474274e-03 -3.743112832307815552e-02 1.409748941659927368e-02 2.742254137992858887e-01 9.045770019292831421e-02 -1.172859892249107361e-01 2.478900402784347534e-01 -1.172875314950942993e-01 -3.275076746940612793e-01 -1.397336870431900024e-01
3.332053720951080322e-01 -1.395744085311889648e-01 -1.664951294660568237e-01 3.582895100116729736e-01 -4.295058846473693848e-01 2.284271717071533203e-01 -1.592760682106018066e-01 8.448409289121627808e-02 2.741690576076507568e-01 -5.261606723070144653e-02 1.489731073379516602e-01 -1.050522550940513611e-01 2.309040166437625885e-02 1.378376781940460205e-01 -1.054586619138717651e-01 1.499990373849868774e-01 1.297490578144788742e-02 -1.433916836977005005e-01 3.651960566639900208e-02 1.264616250991821289e-01 -5.513184145092964172e-02 6.258344650268554688e-02 2.230451554059982300e-01 2.950126305222511292e-03 1.196575090289115906e-01 2.188174240291118622e-02 1.205751299858093262e-02 -1.132969632744789124e-01 2.986326813697814941e-01 2.203510403633117676e-01 -7.027662545442581177e-02 1.212348714470863342e-01
2.155452072620391846e-01 -3.194193169474601746e-02 -6.054284051060676575e-02 2.857824787497520447e-02 2.490343600511550903e-01 1.739568859338760376e-01 -1.494725942611694336e-01 1.089047864079475403e-01 -1.540614366531372070e-01 3.411582708358764648e-01 -5.004371330142021179e-02 4.970344901084899902e-02 1.938383728265762329e-01 -1.787610799074172974e-01 9.472075849771499634e-03 1.471747551113367081e-02 -1.219424232840538025e-01 -7.174310088157653809e-02 6.221988052129745483e-02 1.773814111948013306e-01 -2.404624372720718384e-01 7.331229746341705322e-02 2.516130805015563965e-01 2.276389896869659424e-01 1.612592786550521851e-01 3.081978261470794678e-01 3.323883414268493652e-01 1.175725460052490234e-02 9.492910653352737427e-02 3.413121104240417480e-01 -1.250576376914978027e-01 -1.374605763703584671e-02
2.095238864421844482e-01 -1.493647247552871704e-01 -8.868647366762161255e-02 3.434321582317352295e-01 -2.747564613819122314e-01 1.725627034902572632e-01 -4.783430695533752441e-02 -2.289401553571224213e-02 1.366828917525708675e-03 4.096828997135162354e-01 1.315980106592178345e-01 -1.911541223526000977e-01 1.736626029014587402e-01 -1.851184107363224030e-02 1.032197102904319763e-01 -3.191707730293273926e-01 1.933357417583465576e-01 8.739830553531646729e-02 -5.989689007401466370e-02 -1.116918101906776428e-01 -1.686052829027175903e-01 -3.725302964448928833e-02 6.340705603361129761e-02 -8.572392165660858154e-03 3.723349422216415405e-02 3.545224368572235107e-01 1.425368934869766235e-01 -2.165036648511886597e-02 2.780282497406005859e-01 7.923687249422073364e-02 -1.196094788610935211e-03 -9.351587295532226562e-02
2.814219295978546143e-01 3.991237282752990723e-02 1.625620275735855103e-01 3.097617626190185547e-01 -1.907190191559493542e-03 -2.462128996849060059e-01 7.734488695859909058e-02 7.550416886806488037e-02 -3.209639787673950195e-01 1.413494534790515900e-02 1.233290787786245346e-02 -5.153914913535118103e-02 5.172146949917078018e-03 8.684498071670532227e-02 -2.508247494697570801e-01 1.558010131120681763e-01 -1.092423275113105774e-01 2.427626028656959534e-02 -3.255497664213180542e-02 -6.409009546041488647e-02 -2.138724327087402344e-01 2.203076034784317017e-01 -2.883131615817546844e-03 2.384989410638809204e-01 1.304453611373901367e-01 4.761540517210960388e-02 1.743008047342300415e-01 -5.696019902825355530e-02 2.995227873325347900e-01 4.989410750567913055e-03 1.936623007059097290e-01 4.180078506469726562e-01
1.453867647796869278e-03 -2.144327461719512939e-01 -2.120176404714584351e-01 4.782001078128814697e-01 1.760935187339782715e-01 1.362211853265762329e-01 1.084094047546386719e-01 2.593224942684173584e-01 9.335376322269439697e-03 1.293805688619613647e-01 -1.817647600546479225e-03 5.933731049299240112e-02 -9.695506840944290161e-02 -1.595125645399093628e-01 -1.788702905178070068e-01 -9.082940220832824707e-02 2.515654452145099640e-02 -2.364747673273086548e-01 1.790081523358821869e-02 -8.079937659204006195e-03 2.477679401636123657e-01 7.662618905305862427e-02 3.585834801197052002e-01 5.009059607982635498e-02 5.960341542959213257e-02 7.043476682156324387e-03 2.399067431688308716e-01 1.689718216657638550e-01 2.858050167560577393e-01 1.733202487230300903e-02 1.367977708578109741e-01 1.033727526664733887e-01
3.152672350406646729e-01 4.178277030587196350e-02 -1.435159295797348022e-01 1.454542577266693115e-01 1.847493201494216919e-01 1.150291487574577332e-01 -2.402317710220813751e-02 -7.183602452278137207e-02 -3.511647926643490791e-03 3.360255658626556396e-01 4.688053950667381287e-02 1.159972278401255608e-03 2.280528843402862549e-01 -1.439717411994934082e-01 7.197881489992141724e-02 -9.146327525377273560e-02 -1.908211708068847656e-01 1.674936711788177490e-01 -2.187080867588520050e-02 1.839959621429443359e-01 -2.792415320873260498e-01 -2.190512418746948242e-02 3.302528560161590576e-01 1.326236426830291748e-01 2.300131022930145264e-01 2.453724890947341919e-01 1.889723986387252808e-01 -1.126863956451416016e-01 2.697579935193061829e-02 2.943952679634094238e-01 -1.718610227108001709e-01 1.422396600246429443e-01
-3.826985135674476624e-02 -1.722566634416580200e-01 1.127352640032768250e-01 3.968151807785034180e-01 -3.062689304351806641e-01 4.557738080620765686e-02 -9.352584183216094971e-02 1.884326040744781494e-01 -1.409675627946853638e-01 3.824779987335205078e-01 3.221753239631652832e-02 -2.268662750720977783e-01 -7.679971307516098022e-02 -1.565019041299819946e-01 -1.207922697067260742e-01 -3.022030293941497803e-01 2.261843979358673096e-01 5.483584105968475342e-02 1.239710580557584763e-02 -1.303212018683552742e-03 -7.603942602872848511e-02 7.113755494356155396e-02 2.126300185918807983e-01 9.234416484832763672e-02 2.986787557601928711e-01 -2.979842945933341980e-02 3.818665444850921631e-02 -4.373686760663986206e-02 1.463605463504791260e-01 1.711954325437545776e-01 9.922260046005249023e-02 1.750369518995285034e-01
-1.088036503642797470e-02 -1.894282400608062744e-01 3.154702112078666687e-02 1.837219893932342529e-01 1.959408968687057495e-01 2.660707533359527588e-01 7.894048839807510376e-02 3.277750015258789062e-01 4.555934574455022812e-03 3.027660250663757324e-01 1.199351549148559570e-01 -3.584757819771766663e-02 -2.523671090602874756e-02 -2.383711934089660645e-01 -1.414785534143447876e-01 -1.012100726366043091e-01 -1.340382397174835205e-01 -1.847371608018875122e-01 5.308831483125686646e-02 -1.684136539697647095e-01 -1.984156221151351929e-01 2.468240447342395782e-02 2.856552004814147949e-01 1.651580333709716797e-01 1.295516341924667358e-01 2.583308517932891846e-01 2.124385386705398560e-01 3.063069581985473633e-01 8.583694696426391602e-02 -8.540750294923782349e-02 4.726348817348480225e-02 1.995534002780914307e-01
5.925184115767478943e-02 -1.433576643466949463e-02 -2.174854129552841187e-01 3.501998484134674072e-01 1.013495549559593201e-01 3.139199316501617432e-01 -6.115505099296569824e-02 2.575299441814422607e-01 -5.592981725931167603e-02 1.868428885936737061e-01 4.009095728397369385e-01 6.478854268789291382e-02 -2.050402201712131500e-02 -5.536375939846038818e-02 -2.383726388216018677e-01 8.915796130895614624e-02 1.219653263688087463e-01 3.467797115445137024e-02 8.448934555053710938e-02 -6.629552692174911499e-02 -5.536798015236854553e-02 -2.540074884891510010e-01 -1.669721454381942749e-01 1.623931229114532471e-01 -2.682414352893829346e-01 1.357933133840560913e-01 1.736718267202377319e-01 -6.801231950521469116e-02 1.979755610227584839e-01 1.854916363954544067e-01 -1.643219441175460815e-01 -3.181173279881477356e-02
1.207368373870849609e-01 1.492672413587570190e-01 -1.493915468454360962e-01 1.776767522096633911e-01 9.305945783853530884e-02 1.852335184812545776e-01 -3.697844445705413818e-01 -1.537328511476516724e-01 -3.443086519837379456e-02 1.862481683492660522e-01 1.437106132507324219e-01 -1.760901957750320435e-01 -1.473835408687591553e-01 -1.818499714136123657e-01 1.384391337633132935e-01 -1.162835806608200073e-01 -8.325652778148651123e-02 -1.167131811380386353e-01 6.241655442863702774e-03 -5.497863888740539551e-02 -1.017277017235755920e-01 -2.065795361995697021e-01 1.646590977907180786e-02 4.234442114830017090e-01 1.186539679765701294e-01 1.273878216743469238e-01 2.278927564620971680e-01 -1.300298273563385010e-01 3.999483883380889893e-01 -5.135614424943923950e-02 -1.248452998697757721e-02 1.130490303039550781e-01
1.914790570735931396e-01 3.388737440109252930e-01 -9.458097070455551147e-02 1.197111085057258606e-01 9.516346454620361328e-02 -2.057058960199356079e-01 -1.125619560480117798e-01 3.139780461788177490e-02 -1.606878638267517090e-01 4.660441279411315918e-01 2.078013718128204346e-01 8.478720486164093018e-02 9.780079126358032227e-03 -1.826673597097396851e-01 -7.002705335617065430e-02 1.123075708746910095e-01 1.325753480195999146e-01 -1.673841178417205811e-01 1.404782384634017944e-01 -3.729018270969390869e-01 3.151872754096984863e-02 7.151888310909271240e-02 1.205794420093297958e-02 -3.976864740252494812e-02 1.726254820823669434e-01 -4.043787345290184021e-02 1.797649413347244263e-01 -2.261329740285873413e-01 2.202012389898300171e-01 5.670519545674324036e-02 -1.620934009552001953e-01 1.036617904901504517e-01
-2.453337423503398895e-02 3.224477171897888184e-02 1.150896847248077393e-01 9.800022840499877930e-02 -7.317544519901275635e-02 1.030135303735733032e-01 -2.373544722795486450e-01 1.536942720413208008e-01 -2.402274906635284424e-01 3.638851270079612732e-02 9.940362721681594849e-02 -1.685734242200851440e-01 -5.376423150300979614e-02 -2.421759366989135742e-01 2.414314821362495422e-02 3.450188636779785156e-01 1.064156591892242432e-01 -9.005504846572875977e-02 1.435661762952804565e-01 -1.638004183769226074e-01 -3.505985140800476074e-01 1.647685617208480835e-01 8.773865550756454468e-02 -3.758068755269050598e-02 1.789247095584869385e-01 2.843772172927856445e-01 1.258184611797332764e-01 -4.011027514934539795e-01 2.109989225864410400e-01 2.042583189904689789e-02 -4.273482412099838257e-02 1.966584026813507080e-01
1.676877145655453205e-03 8.987265080213546753e-02 -1.160866394639015198e-01 3.421800434589385986e-01 7.565492391586303711e-02 2.718475461006164551e-01 -1.866248100996017456e-01 1.988000273704528809e-01 9.143113344907760620e-02 -4.141775891184806824e-02 2.605788707733154297e-01 7.737369835376739502e-02 -1.742864958941936493e-02 -5.094793438911437988e-01 -2.293228060007095337e-01 -1.183532923460006714e-01 -2.655829302966594696e-02 3.279688656330108643e-01 -3.749624639749526978e-02 -2.375427931547164917e-01 -9.890472888946533203e-02 1.196230277419090271e-01 -3.361377865076065063e-03 8.784092217683792114e-02 -1.457566618919372559e-01 9.732458740472793579e-02 9.420078247785568237e-02 9.068834036588668823e-02 1.291187256574630737e-01 1.206946745514869690e-01 -3.794044628739356995e-02 1.361437290906906128e-01
-3.638564050197601318e-02 3.644732385873794556e-02 -6.592028588056564331e-02 1.876464337110519409e-01 -7.246232032775878906e-02 -1.067698448896408081e-01 -1.108908280730247498e-01 2.029554694890975952e-01 3.112874925136566162e-02 3.096215128898620605e-01 4.832463562488555908e-01 1.185052394866943359e-01 -1.456517279148101807e-01 -7.523534446954727173e-02 -6.975355092436075211e-03 -8.994018286466598511e-02 7.853545248508453369e-02 -2.533786296844482422e-01 -6.853000819683074951e-02 -1.803730800747871399e-02 -2.443773150444030762e-01 1.712059974670410156e-01 1.703130751848220825e-01 3.160417377948760986e-01 1.059493869543075562e-01 -1.192406415939331055e-01 2.463456541299819946e-01 2.228620201349258423e-01 2.020613253116607666e-01 -1.379751861095428467e-01 -8.140782266855239868e-02 1.123998090624809265e-01
3.720571398735046387e-01 1.890299767255783081e-01 -5.484693869948387146e-02 2.109270989894866943e-01 3.313932120800018311e-01 1.057010591030120850e-01 -1.221008249558508396e-03 -5.426274612545967102e-02 2.902484238147735596e-01 -4.828180000185966492e-02 2.750811278820037842e-01 -1.835611760616302490e-01 2.713394351303577423e-02 -2.727746665477752686e-01 1.412366628646850586e-01 7.886983454227447510e-03 -5.163961276412010193e-02 -4.551977664232254028e-02 1.706945337355136871e-02 -1.441685408353805542e-01 -8.186265826225280762e-02 2.002143114805221558e-01 6.323383003473281860e-02 -3.144461661577224731e-02 -8.932356536388397217e-02 2.221953310072422028e-02 2.537979185581207275e-02 -1.699146777391433716e-01 1.552817672491073608e-01 4.226377606391906738e-01 1.835439503192901611e-01 1.063508316874504089e-01
1.184604242444038391e-01 1.239615753293037415e-01 1.377641707658767700e-01 5.332226753234863281e-01 -1.352522224187850952e-01 6.675035506486892700e-02 -1.806508153676986694e-01 1.936739832162857056e-01 -4.707673192024230957e-02 2.054627686738967896e-01 1.860104501247406006e-01 1.870030462741851807e-01 -2.068707942962646484e-01 1.297334674745798111e-02 -9.187065809965133667e-02 1.284081935882568359e-01 1.081526577472686768e-01 -1.656860858201980591e-01 1.152026131749153137e-01 -2.527655661106109619e-01 -1.659113615751266479e-01 2.735466361045837402e-01 2.520836293697357178e-01 3.688406944274902344e-02 1.402800064533948898e-02 1.936164051294326782e-01 -9.586092829704284668e-02 1.437544375658035278e-01 -1.359704285860061646e-01 5.014179274439811707e-02 -8.511934429407119751e-02 1.146741136908531189e-01
-5.403868388384580612e-03 2.141804248094558716e-02 1.017163470387458801e-01 3.725334107875823975e-01 3.407540172338485718e-02 1.317358762025833130e-01 -2.412238717079162598e-01 -4.116907343268394470e-02 7.464193552732467651e-02 3.678658008575439453e-01 6.757631152868270874e-02 -2.345620542764663696e-01 -1.019759699702262878e-01 -8.479344099760055542e-02 1.423784941434860229e-01 -2.561724372208118439e-02 -1.822333410382270813e-02 1.404617130756378174e-01 3.857707679271697998e-01 -4.235036373138427734e-01 8.423116803169250488e-02 2.428327649831771851e-01 -3.575810417532920837e-02 6.611597537994384766e-02 -1.532454043626785278e-01 -2.822092175483703613e-02 3.195717558264732361e-02 1.609029769897460938e-01 2.150177806615829468e-01 7.956628687679767609e-03 -1.173575073480606079e-01 -4.215386882424354553e-02
3.855430483818054199e-01 2.184480875730514526e-01 -7.707688212394714355e-02 2.096238583326339722e-01 9.195920825004577637e-02 -2.860394679009914398e-02 -2.043107748031616211e-01 2.968413531780242920e-01 -2.202067524194717407e-01 2.467765659093856812e-01 2.611576914787292480e-01 3.030924126505851746e-02 1.348129510879516602e-01 -2.338334470987319946e-01 -2.189747989177703857e-01 1.481837779283523560e-01 -1.543725840747356415e-02 -2.582741715013980865e-02 4.479069635272026062e-02 -3.641465306282043457e-01 1.717932075262069702e-01 1.223777011036872864e-01 6.104885414242744446e-02 1.926629990339279175e-02 -1.782703585922718048e-02 1.824887543916702271e-01 -3.423863649368286133e-02 2.966743148863315582e-02 1.750403642654418945e-01 -8.719015866518020630e-02 -1.842124015092849731e-02 1.870674043893814087e-01
1.989846378564834595e-01 -7.924177497625350952e-02 6.094047427177429199e-02 2.369478642940521240e-01 -1.595093905925750732e-01 3.313753604888916016e-01 -1.476763188838958740e-01 1.775883734226226807e-01 1.331557184457778931e-01 1.315540075302124023e-01 2.989097535610198975e-01 -3.345265984535217285e-01 -7.671383023262023926e-02 2.202458977699279785e-01 -9.594042599201202393e-02 7.030287384986877441e-02 4.453504458069801331e-02 -2.298232614994049072e-01 1.471929401159286499e-01 2.400536537170410156e-01 -1.338377594947814941e-01 9.893415123224258423e-02 2.054308205842971802e-01 1.125821247696876526e-01 7.672818005084991455e-02 8.642710000276565552e-02 -1.010487880557775497e-02 -1.653150022029876709e-01 1.391310244798660278e-01 2.323810011148452759e-01 -2.102879583835601807e-01 1.606194376945495605e-01
-1.122388802468776703e-02 1.219223961234092712e-01 -1.126115694642066956e-01 2.499383538961410522e-01 1.341946274042129517e-01 1.574734449386596680e-01 -3.586218506097793579e-02 5.827216431498527527e-02 2.935397326946258545e-01 -2.597676590085029602e-02 6.372706592082977295e-02 -1.774435639381408691e-01 8.547584526240825653e-03 -1.507646292448043823e-01 6.331776827573776245e-02 -6.221120711416006088e-03 -3.705160226672887802e-03 -3.968607783317565918e-01 -4.546074941754341125e-02 -2.952607274055480957e-01 -7.837709039449691772e-02 2.041626870632171631e-01 -1.118924170732498169e-01 -5.838419869542121887e-02 6.977409869432449341e-02 1.507980674505233765e-01 2.018237560987472534e-01 -2.649510465562343597e-02 2.920383214950561523e-01 4.256750047206878662e-01 9.165027737617492676e-02 2.422635406255722046e-01
2.862780392169952393e-01 5.203444510698318481e-02 1.339300125837326050e-01 2.624910771846771240e-01 2.040488412603735924e-03 2.197504490613937378e-01 -3.731914162635803223e-01 -5.509153753519058228e-02 -1.467954665422439575e-01 -3.703702986240386963e-02 2.208720743656158447e-01 -6.730667501688003540e-02 -7.379188388586044312e-02 6.671915203332901001e-02 -2.324009090662002563e-01 -1.592703312635421753e-01 -1.451106518507003784e-01 -1.007521823048591614e-01 -4.411170631647109985e-02 -1.965221017599105835e-01 1.925688236951828003e-01 1.785174757242202759e-01 -2.781143039464950562e-02 -6.360162794589996338e-02 -1.724580377340316772e-01 8.066222071647644043e-03 2.281105071306228638e-01 2.530193030834197998e-01 2.401626110076904297e-01 3.276949822902679443e-01 -3.273226693272590637e-02 1.218586638569831848e-01
-1.180910393595695496e-01 -1.296447962522506714e-01 2.163800597190856934e-02 2.733373343944549561e-01 5.556864291429519653e-02 -2.481406182050704956e-01 2.964975871145725250e-02 4.551179111003875732e-01 -1.010685227811336517e-02 3.567483425140380859e-01 6.109449639916419983e-02 -3.114574849605560303e-01 -2.250266224145889282e-01 -1.438176929950714111e-01 -2.918495833873748779e-01 -5.268812179565429688e-02 -2.058393210172653198e-01 -6.353417038917541504e-02 -2.316824719309806824e-02 3.113807365298271179e-02 -3.093991614878177643e-02 5.728520825505256653e-02 1.670461744070053101e-01 4.373678192496299744e-02 9.261815994977951050e-02 2.143538892269134521e-01 -9.625258296728134155e-02 3.293724730610847473e-02 2.082301974296569824e-01 1.734534054994583130e-01 6.715032458305358887e-02 9.597200900316238403e-02
-2.727431952953338623e-01 -7.517369091510772705e-02 1.097440943121910095e-01 1.931874155998229980e-01 8.684174716472625732e-02 1.192914843559265137e-01 -5.995562672615051270e-02 5.088875293731689453e-01 -2.452857978641986847e-02 5.716659128665924072e-02 1.321811676025390625e-01 -4.015161469578742981e-02 -1.135731264948844910e-01 -1.257488876581192017e-01 1.504439394921064377e-02 -7.427350431680679321e-02 -1.502060294151306152e-01 -7.638451457023620605e-02 5.878084525465965271e-02 1.094672642648220062e-02 6.995446979999542236e-02 1.962373405694961548e-02 3.394776284694671631e-01 5.951255187392234802e-02 -1.143700536340475082e-02 3.419375419616699219e-01 7.226776331663131714e-02 5.878186970949172974e-02 4.740975797176361084e-01 -5.485570430755615234e-02 -4.219562187790870667e-02 1.323945373296737671e-01
2.080008834600448608e-01 2.276094704866409302e-01 -2.636650018393993378e-02 2.650602161884307861e-01 -1.153219044208526611e-01 2.047704905271530151e-01 -4.324097335338592529e-01 -3.319574752822518349e-03 -6.287936866283416748e-02 1.225891709327697754e-01 3.700888454914093018e-01 -2.931077480316162109e-01 4.487529769539833069e-02 -2.184890806674957275e-01 -9.413509070873260498e-02 -4.032786190509796143e-02 -6.456656008958816528e-02 1.715189367532730103e-01 -5.963402241468429565e-02 -3.363835811614990234e-02 -1.855468004941940308e-01 -9.119852632284164429e-02 1.760584302246570587e-02 2.594732642173767090e-01 3.473952785134315491e-02 2.127827256917953491e-01 2.801235020160675049e-02 -1.295648813247680664e-01 3.259130567312240601e-02 -4.223526269197463989e-02 -1.051343232393264771e-01 2.510945498943328857e-01
1.077743023633956909e-01 -4.690066352486610413e-02 3.239756822586059570e-01 1.887645125389099121e-01 -6.625817716121673584e-02 6.921451538801193237e-02 -1.901777982711791992e-01 -6.249248608946800232e-02 7.788062840700149536e-02 4.394457340240478516e-01 3.330172598361968994e-02 -2.068156599998474121e-01 1.550815906375646591e-02 -1.459745317697525024e-01 -4.850824549794197083e-02 -2.858205437660217285e-01 7.032670080661773682e-02 -1.616301201283931732e-02 2.692423462867736816e-01 -1.646064668893814087e-01 -2.342126667499542236e-01 8.608196675777435303e-02 -1.379939317703247070e-01 7.195061445236206055e-02 1.448276787996292114e-01 3.305495977401733398e-01 8.891106396913528442e-02 -3.015698194503784180e-01 1.270435899496078491e-01 7.659795135259628296e-02 5.118019878864288330e-02 5.187191814184188843e-02
-1.644499301910400391e-01 -2.001355141401290894e-01 -5.110977962613105774e-02 4.006503224372863770e-01 2.880732715129852295e-02 3.356501460075378418e-01 -2.572670280933380127e-01 8.105988800525665283e-02 -1.145406439900398254e-01 1.738674342632293701e-01 1.429288089275360107e-01 -3.759197518229484558e-02 -1.306963264942169189e-01 -8.812087029218673706e-02 -2.476758360862731934e-01 5.539754033088684082e-02 2.300049215555191040e-01 8.152475208044052124e-02 -1.736614406108856201e-01 -1.879663765430450439e-01 -9.395630657672882080e-02 -1.124813854694366455e-01 -8.718465268611907959e-02 -9.549005329608917236e-02 -1.544762551784515381e-01 1.941416412591934204e-01 9.237647056579589844e-02 1.319608837366104126e-01 2.969532012939453125e-01 1.142624840140342712e-01 -1.863053143024444580e-01 2.058776170015335083e-01
2.447828203439712524e-01 9.273282438516616821e-02 7.485403213649988174e-03 3.942985832691192627e-01 -2.273018509149551392e-01 1.203538179397583008e-01 -2.837941348552703857e-01 2.066509872674942017e-01 2.299295961856842041e-01 2.439737915992736816e-01 6.058459728956222534e-02 -6.161810364574193954e-03 1.476329863071441650e-01 -1.877111047506332397e-01 1.115841493010520935e-01 2.043567225337028503e-02 -8.198813349008560181e-02 -3.292401134967803955e-01 9.986060857772827148e-02 -1.412990968674421310e-02 -1.393696367740631104e-01 -1.171077117323875427e-01 1.893183961510658264e-02 2.990521192550659180e-01 1.596115082502365112e-01 2.517443895339965820e-01 5.707996338605880737e-02 -6.071339175105094910e-02 1.470416784286499023e-01 1.609112024307250977e-01 9.492014348506927490e-02 -4.526997916400432587e-03
1.128388345241546631e-01 -1.167594343423843384e-01 2.496082931756973267e-01 3.434938788414001465e-01 -2.018050663173198700e-02 2.824587523937225342e-01 -2.181574702262878418e-01 -1.098170131444931030e-01 -4.899056162685155869e-03 3.939794898033142090e-01 1.393225193023681641e-01 -2.770297527313232422e-01 4.896783083677291870e-02 9.558838605880737305e-02 -3.388467058539390564e-02 -6.113470345735549927e-02 1.280098780989646912e-02 -1.647176146507263184e-01 3.289512395858764648e-01 -1.443872042000293732e-02 4.422106221318244934e-02 -7.806517183780670166e-02 7.979432493448257446e-02 1.337654050439596176e-02 4.374473169445991516e-02 3.293755054473876953e-01 1.006940528750419617e-01 -2.675444483757019043e-01 1.708039790391921997e-01 6.450202781707048416e-03 1.135374233126640320e-01 -3.380467742681503296e-02
2.487885504961013794e-01 6.381600978784263134e-04 -1.086867526173591614e-01 2.431231141090393066e-01 -4.112880676984786987e-02 3.624675571918487549e-01 -2.431779354810714722e-01 4.933726415038108826e-02 1.277273297309875488e-01 1.704064197838306427e-02 8.761219680309295654e-02 -3.394629955291748047e-01 7.470323890447616577e-02 6.628514081239700317e-02 -1.354189366102218628e-01 1.382835358381271362e-01 -1.543055772781372070e-01 1.701905950903892517e-02 8.538562059402465820e-02 -6.311797350645065308e-02 -5.251839011907577515e-02 -7.028532773256301880e-02 2.534579634666442871e-01 2.021959424018859863e-01 3.821543976664543152e-02 -3.254926577210426331e-02 -2.382713854312896729e-01 -3.439684212207794189e-01 2.358178049325942993e-01 -8.899623900651931763e-02 -1.065630987286567688e-01 2.913715541362762451e-01
4.069962799549102783e-01 3.235686421394348145e-01 -1.077351272106170654e-01 3.697877526283264160e-01 -1.948451250791549683e-02 1.369517017155885696e-02 -2.767736911773681641e-01 3.452109172940254211e-02 -1.602377593517303467e-01 9.192878380417823792e-03 3.074831962585449219e-01 -2.553644180297851562e-01 -1.963310837745666504e-01 -2.127882689237594604e-01 -5.679919570684432983e-02 3.134860191494226456e-03 3.226911649107933044e-02 -8.164458721876144409e-02 4.172766953706741333e-02 -1.994810104370117188e-01 -8.789738640189170837e-03 1.271427571773529053e-01 1.497076451778411865e-01 -7.673486322164535522e-02 -1.915016919374465942e-01 1.591951102018356323e-01 -1.396030373871326447e-02 -1.436482183635234833e-02 -4.435246344655752182e-03 -3.042449429631233215e-02 -1.852001100778579712e-01 1.972829997539520264e-01
-3.038273751735687256e-02 -1.946852356195449829e-01 -1.488370746374130249e-01 4.675407111644744873e-01 1.658839434385299683e-01 2.356899678707122803e-01 7.313194870948791504e-02 1.076074242591857910e-01 -1.964133679866790771e-01 1.400429103523492813e-02 1.768243499100208282e-02 -1.516275405883789062e-01 -2.300183773040771484e-01 -1.966545730829238892e-01 -2.335236668586730957e-01 -1.418074071407318115e-01 1.071014180779457092e-01 -1.452282909303903580e-02 6.307429820299148560e-02 -1.499456316232681274e-01 5.281486734747886658e-02 -1.207225695252418518e-01 -8.378417789936065674e-02 8.093988895416259766e-02 -2.222059518098831177e-01 2.444928698241710663e-02 2.543680071830749512e-01 -5.153786391019821167e-02 3.671863377094268799e-01 2.605009675025939941e-01 -3.551008552312850952e-02 4.210451245307922363e-02
9.882865846157073975e-02 1.140008643269538879e-01 1.320789158344268799e-01 5.182517766952514648e-01 -5.088733136653900146e-02 2.174643576145172119e-01 -3.009301424026489258e-01 1.760770678520202637e-01 2.034964263439178467e-01 1.271800696849822998e-01 8.908591419458389282e-02 -2.573472559452056885e-01 4.706526175141334534e-02 -4.124650731682777405e-02 2.426524162292480469e-01 5.035995971411466599e-03 2.330552227795124054e-02 -1.237303987145423889e-01 5.793941766023635864e-02 -6.648756563663482666e-02 1.726893037557601929e-01 -9.696323424577713013e-02 5.180672556161880493e-02 -6.043375935405492783e-03 3.532342016696929932e-01 4.323551803827285767e-02 7.721690088510513306e-02 -2.297142446041107178e-01 1.963020414113998413e-01 1.532865017652511597e-01 -1.051162630319595337e-01 -3.411848098039627075e-02
3.097112476825714111e-01 6.271620094776153564e-02 1.448821276426315308e-01 3.034496009349822998e-01 -2.484947815537452698e-02 2.990400195121765137e-01 4.358504340052604675e-02 -8.060359954833984375e-02 -9.990545362234115601e-02 6.255339831113815308e-02 1.046566851437091827e-02 -1.611089855432510376e-01 -1.471008267253637314e-02 9.647578746080398560e-02 -2.638407051563262939e-02 1.595293134450912476e-01 1.452003717422485352e-01 -1.084927171468734741e-01 -4.565724357962608337e-02 -3.275810182094573975e-01 -8.815390616655349731e-02 3.239999413490295410e-01 -1.854052580893039703e-02 1.047395989298820496e-01 2.391797006130218506e-01 2.513248622417449951e-01 2.327386885881423950e-01 -2.935826778411865234e-01 2.136173248291015625e-01 -1.681785136461257935e-01 1.580105535686016083e-02 1.086302623152732849e-01
2.435348927974700928e-01 2.753827534615993500e-02 -3.373575210571289062e-02 2.742809951305389404e-01 6.631206721067428589e-02 1.470959186553955078e-01 3.649572608992457390e-03 1.894919723272323608e-01 6.618887186050415039e-03 2.188518047332763672e-01 2.014562487602233887e-01 -1.984315365552902222e-01 3.290401026606559753e-02 -7.778622210025787354e-02 2.707271575927734375e-01 3.108288720250129700e-02 4.350084066390991211e-02 -1.072713956236839294e-01 7.860629260540008545e-02 -3.950434327125549316e-01 -6.854771077632904053e-02 1.779943257570266724e-01 -1.285555511713027954e-01 2.346450239419937134e-01 5.590748414397239685e-02 -1.172274947166442871e-01 4.077759981155395508e-01 -2.305043339729309082e-01 -2.860289998352527618e-02 1.743189841508865356e-01 -5.580285936594009399e-02 1.952258199453353882e-01
8.539349585771560669e-02 5.004482716321945190e-02 -8.145217597484588623e-02 2.375868111848831177e-01 -2.739739045500755310e-02 -1.317435055971145630e-01 -2.073955386877059937e-01 1.243921518325805664e-01 1.480840444564819336e-01 4.241540431976318359e-01 2.963877320289611816e-01 -1.136872470378875732e-01 -2.802956104278564453e-01 1.217980161309242249e-01 1.617474853992462158e-01 8.315512537956237793e-02 -1.183087006211280823e-03 2.580963075160980225e-01 4.229007661342620850e-02 -2.140847966074943542e-03 -1.830586045980453491e-01 1.711829006671905518e-01 1.204481124877929688e-01 -1.767992526292800903e-01 1.949749290943145752e-01 1.315121501684188843e-01 -5.866387486457824707e-02 -1.901010125875473022e-01 2.776678502559661865e-01 -1.145146042108535767e-01 -1.673745959997177124e-01 1.770284920930862427e-01
2.932659983634948730e-01 -1.236353814601898193e-01 2.544959187507629395e-01 4.573204517364501953e-01 -1.593990018591284752e-03 8.576942235231399536e-02 2.653481997549533844e-02 1.043090969324111938e-01 -3.879830613732337952e-02 3.148795366287231445e-01 3.473547473549842834e-02 1.363746076822280884e-01 2.241125106811523438e-01 -1.075723767280578613e-01 1.083350181579589844e-01 1.169321313500404358e-01 -7.547490298748016357e-02 -9.978177398443222046e-02 1.062951460480690002e-01 9.709885343909263611e-03 -2.273675203323364258e-01 -9.926440566778182983e-02 9.754661470651626587e-02 1.325516551733016968e-01 3.794635832309722900e-01 2.561227083206176758e-01 5.660128965973854065e-02 -5.444292351603507996e-02 8.726260066032409668e-02 2.339862138032913208e-01 3.692650422453880310e-02 -5.496538802981376648e-02
-8.031805604696273804e-02 -2.899421192705631256e-02 -4.753116145730018616e-02 2.350629270076751709e-01 -1.855542063713073730e-01 2.402060665190219879e-02 -1.455017477273941040e-01 2.033536732196807861e-01 1.727836090140044689e-03 -8.842590451240539551e-02 2.082634717226028442e-01 -2.941839396953582764e-01 2.265353351831436157e-01 -6.973748654127120972e-02 3.699262440204620361e-02 2.373754233121871948e-02 -2.471329569816589355e-01 -1.486024856567382812e-01 -7.921662181615829468e-02 -1.730396598577499390e-01 -2.455868273973464966e-01 3.725758194923400879e-01 -3.180039674043655396e-02 1.307171285152435303e-01 2.272260747849941254e-02 1.572519689798355103e-01 2.483667284250259399e-01 -1.844194829463958740e-01 4.088489413261413574e-01 2.201657555997371674e-02 -1.252802908420562744e-01 3.053769655525684357e-02
1.015639379620552063e-01 1.112679988145828247e-01 3.936070576310157776e-02 2.884114682674407959e-01 1.058078333735466003e-01 4.060948640108108521e-02 -3.840957581996917725e-01 -7.870335131883621216e-02 -6.452773511409759521e-02 1.781120300292968750e-01 1.947614550590515137e-01 -1.878751814365386963e-01 6.171684339642524719e-02 -3.212125971913337708e-02 7.989823818206787109e-02 -1.972222626209259033e-01 2.974951267242431641e-02 -5.222502350807189941e-02 -7.772880047559738159e-02 -8.269240707159042358e-02 -2.641241848468780518e-01 -2.163809835910797119e-01 -6.033031269907951355e-02 4.157932698726654053e-01 2.465531677007675171e-01 2.430154383182525635e-01 2.048726677894592285e-01 -1.459631472826004028e-01 1.469971537590026855e-01 -4.850423336029052734e-02 8.510163985192775726e-03 2.236360162496566772e-01
1.541480422019958496e-01 -9.016706049442291260e-02 1.805593222379684448e-01 4.501251280307769775e-01 -2.584473043680191040e-02 2.243879437446594238e-01 -1.580969095230102539e-01 -2.790334820747375488e-01 1.101447716355323792e-01 -2.067471295595169067e-01 2.925542891025543213e-01 1.785170659422874451e-02 -1.615790091454982758e-02 -2.517387270927429199e-01 -9.701111167669296265e-02 8.574555069208145142e-02 1.533310487866401672e-02 1.403655973263084888e-03 -1.957794725894927979e-01 -2.985710278153419495e-02 -1.549811810255050659e-01 3.436021879315376282e-02 -8.700177073478698730e-02 -1.448626257479190826e-02 1.671789139509201050e-01 1.851021796464920044e-01 -3.858170285820960999e-02 -4.733264446258544922e-02 1.541982889175415039e-01 3.423141539096832275e-01 -1.284756660461425781e-01 2.490028589963912964e-01
8.322723954916000366e-02 -1.112070828676223755e-01 1.998190134763717651e-01 1.070453375577926636e-01 -7.243982702493667603e-02 1.471391171216964722e-01 -8.259297907352447510e-02 -6.778525561094284058e-02 -6.081496924161911011e-02 3.296494483947753906e-01 -4.869679734110832214e-02 -1.895560920238494873e-01 1.161969602108001709e-01 -3.546289503574371338e-01 -2.164830863475799561e-01 4.222179949283599854e-02 8.783203363418579102e-02 -1.920400261878967285e-01 2.596938312053680420e-01 -8.504616469144821167e-02 -2.835485041141510010e-01 1.782817691564559937e-01 -1.645830273628234863e-01 -1.429884601384401321e-02 2.473536580801010132e-01 3.161841034889221191e-01 2.478189766407012939e-01 -6.005649268627166748e-02 2.470970004796981812e-01 -2.489171922206878662e-02 6.996598839759826660e-02 3.053181432187557220e-02
2.439089864492416382e-01 2.656030952930450439e-01 -9.083916991949081421e-02 5.007222890853881836e-01 -2.133145332336425781e-01 5.960091575980186462e-02 -8.136481791734695435e-02 1.222098767757415771e-01 4.170021507889032364e-03 1.559153795242309570e-01 7.724353671073913574e-02 1.523050963878631592e-01 -1.288417577743530273e-01 -3.038275241851806641e-01 -2.619277536869049072e-01 9.319088608026504517e-02 8.620584011077880859e-02 -1.366766691207885742e-01 1.570738293230533600e-02 -1.698660850524902344e-01 7.530780881643295288e-02 1.183563545346260071e-01 4.222914204001426697e-02 1.465604752302169800e-01 -6.798094511032104492e-02 1.078338176012039185e-01 2.493223845958709717e-01 2.473770827054977417e-01 1.414423733949661255e-01 -1.671785712242126465e-01 3.150346875190734863e-02 1.182200238108634949e-01
1.503592282533645630e-01 8.061228692531585693e-02 1.364684998989105225e-01 1.925458461046218872e-01 -2.910471558570861816e-01 1.762774139642715454e-01 -6.820745766162872314e-02 1.258361488580703735e-01 4.485294222831726074e-02 1.995392739772796631e-01 2.458485066890716553e-01 -1.117339506745338440e-01 4.066181927919387817e-02 -8.959736675024032593e-02 -1.782398819923400879e-01 2.493234425783157349e-01 2.474157325923442841e-02 -1.118967961519956589e-02 5.651017278432846069e-02 -1.467714905738830566e-01 -1.037288084626197815e-01 1.356818825006484985e-01 2.514610290527343750e-01 -7.391531020402908325e-03 1.164337471127510071e-01 2.296726852655410767e-01 -6.586072593927383423e-02 -2.708515524864196777e-01 3.220731914043426514e-01 -2.754323743283748627e-02 -4.405910372734069824e-01 -4.095121286809444427e-03
3.620293363928794861e-02 1.567915529012680054e-01 2.701995372772216797e-01 1.584054082632064819e-01 5.092721432447433472e-03 1.803646534681320190e-01 9.812349826097488403e-02 2.615914940834045410e-01 -1.189576759934425354e-01 2.836071550846099854e-01 2.887025475502014160e-01 -1.264203786849975586e-01 -1.719391942024230957e-01 -2.416702806949615479e-01 -3.372821584343910217e-02 -7.984197884798049927e-02 -2.167031168937683105e-01 5.372748896479606628e-02 2.851401269435882568e-01 8.588928729295730591e-02 1.449372917413711548e-01 2.890375852584838867e-01 2.339818887412548065e-02 5.850619822740554810e-02 2.134457230567932129e-01 2.849262580275535583e-02 6.298778951168060303e-02 -7.902076095342636108e-02 7.436238974332809448e-02 1.365380436182022095e-01 1.684790700674057007e-01 3.461301624774932861e-01
5.161044001579284668e-02 1.447669565677642822e-01 5.490122362971305847e-02 2.582758069038391113e-01 -1.613067090511322021e-02 6.785760167986154556e-03 -1.753327399492263794e-01 1.577918380498886108e-01 -5.825915932655334473e-02 1.034528836607933044e-01 -1.067910045385360718e-01 -2.506780326366424561e-01 6.165071949362754822e-02 -1.554053574800491333e-01 6.834892928600311279e-02 2.243587523698806763e-01 1.058865040540695190e-01 -1.976887881755828857e-01 2.070264071226119995e-01 -2.964708805084228516e-01 -1.177040114998817444e-01 3.019894659519195557e-01 2.412793934345245361e-01 9.867635369300842285e-02 -1.925470679998397827e-02 1.016811653971672058e-01 3.287742435932159424e-01 -2.442017346620559692e-01 3.160745799541473389e-01 -1.914985328912734985e-01 5.248046014457941055e-03 1.015886142849922180e-01
3.722485899925231934e-01 -3.066094964742660522e-02 3.398557752370834351e-02 7.719954848289489746e-02 1.769392192363739014e-01 9.644209593534469604e-02 -8.327776938676834106e-02 5.359201505780220032e-02 3.275667876005172729e-02 5.164460539817810059e-01 3.885662555694580078e-02 -2.301910659298300743e-03 2.180593758821487427e-01 -2.334077507257461548e-01 5.796397477388381958e-02 -9.119765460491180420e-02 -2.481798976659774780e-01 2.826823107898235321e-02 -5.460438877344131470e-02 1.200359165668487549e-01 -1.976505964994430542e-01 3.350894525647163391e-02 6.845820695161819458e-02 2.396794557571411133e-01 1.448031067848205566e-01 9.511466324329376221e-02 2.268631905317306519e-01 -1.025786176323890686e-01 2.584094107151031494e-01 2.595887482166290283e-01 -1.065056398510932922e-01 -1.834729686379432678e-02
8.350973576307296753e-02 -2.720670104026794434e-01 1.807918399572372437e-01 2.589297294616699219e-01 -1.162313818931579590e-01 1.802391260862350464e-01 -2.221951931715011597e-01 -1.132953986525535583e-01 -1.898344755172729492e-01 3.832127153873443604e-01 -1.317280679941177368e-01 -2.119773775339126587e-01 6.159404665231704712e-02 -1.710594147443771362e-01 -2.943049184978008270e-02 -3.541805446147918701e-01 -2.441434375941753387e-02 -4.308234155178070068e-02 2.941777706146240234e-01 -1.118672639131546021e-01 1.039693504571914673e-01 8.136801421642303467e-02 1.675657331943511963e-01 2.604145370423793793e-02 1.644936501979827881e-01 8.564833551645278931e-02 -1.785055361688137054e-02 -1.192371919751167297e-01 1.905162483453750610e-01 1.019869223237037659e-01 5.203986540436744690e-02 2.459721863269805908e-01
1.258564889430999756e-01 -1.208208426833152771e-01 1.377771701663732529e-02 4.182626903057098389e-01 -1.940832585096359253e-01 2.773815095424652100e-01 5.210603401064872742e-02 8.741851896047592163e-02 7.557917386293411255e-02 3.585905134677886963e-01 2.701114863157272339e-02 1.969394460320472717e-02 -1.181756183505058289e-01 -3.564304411411285400e-01 -2.220118194818496704e-01 -8.312416821718215942e-02 1.155000478029251099e-01 -1.101704910397529602e-01 1.173488572239875793e-01 -6.067940220236778259e-02 8.207715302705764771e-02 2.650641202926635742e-01 2.257326841354370117e-01 2.396343946456909180e-01 1.284987628459930420e-01 -1.909540742635726929e-01 8.683006465435028076e-02 -2.316199429333209991e-02 1.630719900131225586e-01 -1.263611763715744019e-01 -6.721940636634826660e-02 -2.009480074048042297e-02
-1.829040050506591797e-02 -1.874038726091384888e-01 2.166539616882801056e-02 4.749556779861450195e-01 -1.433993130922317505e-01 1.980050653219223022e-01 -1.035390123724937439e-01 8.741438388824462891e-02 -8.644264191389083862e-02 1.307201832532882690e-01 1.843989640474319458e-02 -4.048315435647964478e-02 -1.365631967782974243e-01 1.622435078024864197e-02 -5.906453728675842285e-02 -2.196351625025272369e-02 3.237529844045639038e-02 1.041624844074249268e-01 -6.927796453237533569e-02 -2.654111385345458984e-01 -1.957845091819763184e-01 1.044255942106246948e-01 3.069606423377990723e-01 2.493878751993179321e-01 4.474463164806365967e-01 -1.153509318828582764e-02 1.905715838074684143e-02 1.853628158569335938e-01 2.474962472915649414e-01 -1.534987054765224457e-02 -5.269534885883331299e-02 1.371590197086334229e-01
-8.805310726165771484e-02 2.485803216695785522e-01 3.308661282062530518e-02 3.484663367271423340e-01 1.019141227006912231e-01 9.231932461261749268e-02 1.321584284305572510e-01 8.766218274831771851e-02 9.335031732916831970e-03 7.962767034769058228e-02 4.883287940174341202e-03 -4.039914608001708984e-01 2.795244455337524414e-01 -1.731285452842712402e-02 -2.766778171062469482e-01 6.829398870468139648e-02 -2.702332139015197754e-01 1.849434897303581238e-02 -4.564588516950607300e-02 6.092520058155059814e-02 -5.333177372813224792e-02 3.145023286342620850e-01 5.710039660334587097e-02 -3.346876008436083794e-03 7.581040263175964355e-02 3.779762387275695801e-01 1.002658829092979431e-01 4.612325131893157959e-02 1.942455917596817017e-01 1.266715973615646362e-01 9.632972627878189087e-02 1.628516316413879395e-01
-4.750298708677291870e-02 -6.598159670829772949e-02 -2.872094810009002686e-01 3.955591022968292236e-01 1.148062571883201599e-01 4.432254135608673096e-01 2.716220915317535400e-02 6.661641597747802734e-02 -1.734571158885955811e-01 7.252168655395507812e-02 2.471298426389694214e-01 -2.307823486626148224e-02 -5.533998087048530579e-02 -2.979209125041961670e-01 -2.492127120494842529e-01 1.587471067905426025e-01 2.171026766300201416e-01 -2.217190153896808624e-02 -5.541710555553436279e-02 -8.696790784597396851e-02 -5.617715790867805481e-02 2.010391205549240112e-01 2.088330313563346863e-02 1.143738031387329102e-01 -1.194965392351150513e-01 1.562867760658264160e-01 -2.294765040278434753e-02 2.817612513899803162e-02 3.111927509307861328e-01 6.970410048961639404e-02 -1.245027640834450722e-03 8.045397698879241943e-02
8.867071568965911865e-02 -1.551401913166046143e-01 -1.377004086971282959e-01 2.125925570726394653e-01 1.373748630285263062e-01 2.246613949537277222e-01 -1.626380681991577148e-01 1.411155760288238525e-01 1.360930353403091431e-01 8.748824894428253174e-02 3.524583280086517334e-01 -5.039557814598083496e-02 -1.406697928905487061e-01 -5.949010699987411499e-02 -1.227513998746871948e-01 -4.835448041558265686e-02 -2.319853603839874268e-01 -5.907160416245460510e-02 -1.692061424255371094e-01 -3.663748204708099365e-01 -1.663018763065338135e-01 -2.578793093562126160e-02 -1.218047067523002625e-01 -4.634047672152519226e-02 -1.254501491785049438e-01 1.133642122149467468e-01 -2.298299036920070648e-02 3.781273961067199707e-02 5.000535249710083008e-01 2.188806384801864624e-01 1.531893108040094376e-02 1.761229149997234344e-02
1.534647196531295776e-01 1.453933399170637131e-02 1.091815382242202759e-01 2.448314577341079712e-01 -3.186842799186706543e-01 1.349234879016876221e-01 -3.017522990703582764e-01 6.639908999204635620e-02 1.440893262624740601e-01 1.404835432767868042e-01 2.814064919948577881e-01 -3.189850449562072754e-01 -1.761002540588378906e-01 -1.709247082471847534e-01 -1.433320790529251099e-01 3.295910730957984924e-02 2.160917818546295166e-01 -1.760135889053344727e-01 1.139281392097473145e-01 -2.416273765265941620e-02 -5.872975289821624756e-02 1.354373991489410400e-01 6.842926144599914551e-02 -1.927057504653930664e-01 1.338753253221511841e-01 2.083130478858947754e-01 4.479935765266418457e-02 -2.477455884218215942e-01 1.756006181240081787e-01 -8.803453296422958374e-02 -1.483848541975021362e-01 2.137650549411773682e-01
2.955745160579681396e-01 1.712119132280349731e-01 -1.849197149276733398e-01 2.300836145877838135e-01 -5.096318572759628296e-02 2.221273332834243774e-01 6.226767972111701965e-02 -3.711900487542152405e-02 3.558570146560668945e-01 2.619956806302070618e-02 1.790392547845840454e-01 -4.256984964013099670e-02 -3.939144313335418701e-02 -2.058659344911575317e-01 3.947230579797178507e-04 7.496171444654464722e-02 1.793155632913112640e-02 -9.710197150707244873e-02 -7.051902264356613159e-02 -2.938922941684722900e-01 -9.067199379205703735e-02 5.966695025563240051e-02 7.831183820962905884e-02 -1.000579372048377991e-01 -6.631631404161453247e-02 7.697042077779769897e-02 3.654721379280090332e-02 -6.986173987388610840e-02 2.098456323146820068e-01 5.135288238525390625e-01 9.501109272241592407e-02 2.567512392997741699e-01
-1.044707000255584717e-01 5.861631408333778381e-02 1.709856092929840088e-01 2.947922646999359131e-01 2.195356339216232300e-01 3.124339580535888672e-01 -1.746180839836597443e-02 -1.004858165979385376e-01 1.284866929054260254e-01 -3.341396898031234741e-02 1.790290027856826782e-01 1.789722591638565063e-02 1.152348890900611877e-01 9.218183159828186035e-02 -8.328839391469955444e-02 1.860070601105690002e-02 2.743287980556488037e-01 3.153934329748153687e-02 1.271408200263977051e-01 -1.457586586475372314e-01 -2.178644686937332153e-01 8.612946607172489166e-03 1.496683061122894287e-01 2.103881239891052246e-01 2.749545574188232422e-01 -8.694968372583389282e-02 4.476782083511352539e-01 6.094062700867652893e-03 2.621962130069732666e-01 2.005723267793655396e-01 -6.039180606603622437e-02 -1.007030233740806580e-01
-1.011483594775199890e-01 -3.628150001168251038e-02 2.459583245217800140e-02 7.529821246862411499e-02 -8.068363368511199951e-02 -6.302957236766815186e-02 -8.443997055292129517e-02 2.370857298374176025e-01 -8.182968944311141968e-02 8.197348564863204956e-02 8.427110500633716583e-03 -1.329886764287948608e-01 -1.701779514551162720e-01 1.345650404691696167e-01 -1.343882977962493896e-01 -2.762524187564849854e-01 -1.504874229431152344e-01 -6.133614853024482727e-02 -3.980346024036407471e-02 1.585790887475013733e-02 6.694398820400238037e-02 2.464873939752578735e-01 1.650613732635974884e-02 1.643577814102172852e-01 2.016665786504745483e-01 1.107755452394485474e-01 2.933437526226043701e-01 1.035492029041051865e-02 4.550814926624298096e-01 5.823163315653800964e-02 -8.392193168401718140e-02 5.082711577415466309e-01
-7.437494397163391113e-02 -2.937250025570392609e-02 2.142635285854339600e-01 1.197072342038154602e-01 5.438761785626411438e-02 2.187768071889877319e-01 -5.751930549740791321e-02 2.880236506462097168e-01 -2.209002152085304260e-02 2.801541090011596680e-01 -3.009303212165832520e-01 -1.452407538890838623e-01 3.150957077741622925e-02 -2.519650571048259735e-02 -2.084876000881195068e-01 9.270650893449783325e-02 3.589522466063499451e-02 1.221758872270584106e-01 7.381901144981384277e-02 -3.166560828685760498e-01 -2.258767783641815186e-01 1.000235509127378464e-02 2.150515317916870117e-01 1.498128324747085571e-01 1.179085075855255127e-01 1.544367671012878418e-01 2.808598279953002930e-01 -3.683260455727577209e-02 1.436851322650909424e-01 2.708210051059722900e-01 -2.530484497547149658e-01 1.849325895309448242e-01
2.723090536892414093e-02 6.929021328687667847e-02 1.525270054116845131e-03 3.834546804428100586e-01 3.082166612148284912e-01 2.661637961864471436e-01 3.116778731346130371e-01 2.878639698028564453e-01 -9.560677409172058105e-02 3.237925767898559570e-01 2.454855591058731079e-01 -1.124660819768905640e-01 -2.419550865888595581e-01 -1.232327371835708618e-01 5.342020094394683838e-02 4.206631332635879517e-02 -1.172473933547735214e-02 -9.785402566194534302e-02 1.033299341797828674e-01 -2.133657038211822510e-02 -8.599919825792312622e-02 1.193545833230018616e-01 1.065292432904243469e-01 1.813820898532867432e-01 -1.556304097175598145e-01 1.579170823097229004e-01 5.924877896904945374e-02 1.772654950618743896e-01 1.344232261180877686e-01 -1.029610708355903625e-01 -6.136861070990562439e-02 1.818208545446395874e-01
-1.799182035028934479e-02 -2.243789285421371460e-01 -1.376116573810577393e-01 3.951500952243804932e-01 2.464824765920639038e-01 3.531118631362915039e-01 5.975371226668357849e-02 7.285853475332260132e-02 -6.012634560465812683e-02 5.045554414391517639e-02 1.086775287985801697e-01 -1.299458593130111694e-01 -4.014158993959426880e-02 -1.564616113901138306e-01 3.822681959718465805e-03 1.913210302591323853e-01 2.831045389175415039e-01 -2.249708771705627441e-02 7.549147307872772217e-02 -1.954988688230514526e-01 1.777624897658824921e-02 1.314608901739120483e-01 3.361944854259490967e-02 6.029709056019783020e-02 -1.460594683885574341e-01 2.657963037490844727e-01 -1.166297271847724915e-01 5.775788053870201111e-02 4.716598093509674072e-01 2.282469160854816437e-02 -4.132100567221641541e-02 4.258838668465614319e-02
3.638281486928462982e-03 -3.149108588695526123e-01 -6.629509478807449341e-02 1.732454299926757812e-01 -2.057542800903320312e-01 -2.292227931320667267e-02 -1.072281748056411743e-01 2.665356993675231934e-01 -6.999716907739639282e-02 1.004017516970634460e-01 -5.204085633158683777e-02 -4.022206366062164307e-01 -5.974569171667098999e-02 4.722474608570337296e-03 -1.856113672256469727e-01 -3.399984538555145264e-02 -7.734387367963790894e-02 -9.551519900560379028e-02 -2.021711505949497223e-02 -2.940654195845127106e-02 -3.113233856856822968e-02 2.443229854106903076e-01 2.407537549734115601e-01 1.732911467552185059e-01 3.704640567302703857e-01 2.101777344942092896e-01 -3.425450529903173447e-03 -4.666213691234588623e-02 3.486507833003997803e-01 9.744780510663986206e-02 -5.056966096162796021e-02 2.002203166484832764e-01
4.097669124603271484e-01 1.713961958885192871e-01 3.029918670654296875e-02 1.566472053527832031e-01 1.287102997303009033e-01 1.498249620199203491e-01 -8.393292129039764404e-02 -8.141665160655975342e-02 7.040857523679733276e-02 4.680913984775543213e-01 1.455360185354948044e-02 8.962363004684448242e-02 1.824133843183517456e-01 -3.929542377591133118e-02 1.518343687057495117e-01 -1.403198987245559692e-01 -1.730628758668899536e-01 -2.569239214062690735e-02 -2.226779324701055884e-04 2.989144809544086456e-02 -1.649237126111984253e-01 7.274311780929565430e-02 1.169409528374671936e-01 2.671789824962615967e-01 1.824399083852767944e-01 2.322667390108108521e-01 1.013199388980865479e-01 5.216057971119880676e-02 8.307407051324844360e-02 3.786189854145050049e-01 -9.055688232183456421e-02 8.348220586776733398e-02
2.758562862873077393e-01 -2.064155973494052887e-02 1.008325591683387756e-01 5.100697278976440430e-01 -3.632304444909095764e-02 -3.366631641983985901e-02 -1.535843610763549805e-01 1.006696447730064392e-01 -1.009991094470024109e-01 1.539126187562942505e-01 1.573078781366348267e-01 8.488012105226516724e-02 -3.166057765483856201e-01 -1.084425672888755798e-01 -6.770326197147369385e-02 2.006480097770690918e-01 1.236395761370658875e-01 -2.391973733901977539e-01 8.957087993621826172e-02 -2.922729849815368652e-01 6.006126105785369873e-02 1.997729390859603882e-01 7.544746994972229004e-02 -1.051536053419113159e-01 1.722846031188964844e-01 1.763757020235061646e-01 1.662371493875980377e-02 8.340422809123992920e-02 -1.063007339835166931e-01 1.117339879274368286e-01 -4.243535920977592468e-02 2.728703320026397705e-01
-5.165658891201019287e-02 1.384716331958770752e-01 -9.286855906248092651e-02 2.591208219528198242e-01 -7.789368927478790283e-02 3.421434462070465088e-01 -1.746500283479690552e-01 7.873216271400451660e-02 3.489885851740837097e-02 -1.374725848436355591e-01 -8.752714842557907104e-03 -9.099421650171279907e-02 -1.178739219903945923e-01 1.101058200001716614e-01 1.280830949544906616e-01 -1.809136196970939636e-02 9.103325009346008301e-02 -9.095177054405212402e-02 4.446127116680145264e-01 -1.663462519645690918e-01 -7.549147307872772217e-02 1.832361072301864624e-01 9.235075116157531738e-02 3.191536664962768555e-02 2.368312925100326538e-01 6.804822012782096863e-03 4.963568747043609619e-01 -1.320028603076934814e-01 8.834753185510635376e-02 1.142609491944313049e-01 -6.633973121643066406e-02 1.881763935089111328e-01
1.292339712381362915e-01 5.072310939431190491e-02 3.532091155648231506e-02 3.604052364826202393e-01 6.582771241664886475e-02 1.518065780401229858e-01 -1.855249516665935516e-02 -3.187821805477142334e-01 1.668503284454345703e-01 -1.147615760564804077e-01 1.230895817279815674e-01 4.602186754345893860e-02 5.995453521609306335e-02 -1.198008731007575989e-01 -1.839892417192459106e-01 1.823486834764480591e-01 1.786351054906845093e-01 -1.387877166271209717e-01 2.173989452421665192e-02 -2.883270084857940674e-01 -2.901493608951568604e-01 1.735225319862365723e-01 -1.081473100930452347e-02 -2.306168824434280396e-01 1.084859520196914673e-01 -2.335164882242679596e-02 8.711595833301544189e-02 1.502431463450193405e-03 3.443041443824768066e-01 3.162326216697692871e-01 3.676180541515350342e-02 1.863648146390914917e-01
-1.913403570652008057e-01 2.716492414474487305e-01 -2.891009300947189331e-02 2.062227576971054077e-01 -2.329421043395996094e-01 2.055753320455551147e-01 -1.858251243829727173e-01 -1.129245534539222717e-01 -6.726507097482681274e-02 -2.342071570456027985e-02 2.290195226669311523e-01 -1.558234095573425293e-01 -1.084467489272356033e-02 1.594256907701492310e-01 -8.250910043716430664e-02 2.191966772079467773e-02 2.095818519592285156e-01 4.688882082700729370e-02 2.615731060504913330e-01 -1.736382544040679932e-01 -6.702510267496109009e-02 -3.385730087757110596e-02 2.047652006149291992e-01 9.811270236968994141e-02 3.673721551895141602e-01 2.397918552160263062e-01 8.512326329946517944e-02 -1.852982491254806519e-01 2.407270818948745728e-01 1.958028525114059448e-01 4.363960400223731995e-02 2.316799014806747437e-01
-1.082876622676849365e-01 -1.630284786224365234e-01 -1.598736457526683807e-02 5.004055500030517578e-01 -1.697328686714172363e-02 -1.126237809658050537e-01 -1.748316884040832520e-01 -2.257920056581497192e-02 -3.893451020121574402e-02 -8.184240758419036865e-02 1.246758475899696350e-01 -3.041312694549560547e-01 1.672527194023132324e-01 6.433044327422976494e-04 5.327368527650833130e-02 -1.311023067682981491e-02 -2.880171239376068115e-01 -2.511780709028244019e-02 6.990095973014831543e-02 -2.948202788829803467e-01 4.916786029934883118e-02 3.484389558434486389e-02 6.903266906738281250e-02 6.907720118761062622e-02 1.125704720616340637e-01 3.847599327564239502e-01 1.982455253601074219e-01 -1.107725128531455994e-01 1.557788997888565063e-01 2.136520743370056152e-01 -1.522325426340103149e-01 1.606744378805160522e-01
2.812547981739044189e-01 1.321943383663892746e-02 -9.564126282930374146e-02 3.423130214214324951e-01 -1.040681451559066772e-01 1.356529444456100464e-01 -3.053275346755981445e-01 1.287693083286285400e-01 -2.547059953212738037e-01 2.643290460109710693e-01 1.713717877864837646e-01 -1.834998279809951782e-01 1.292637735605239868e-01 -8.338314294815063477e-02 -1.789174526929855347e-01 -9.398148953914642334e-02 -6.515844259411096573e-03 1.300992257893085480e-02 -1.791620552539825439e-01 7.730081677436828613e-02 -6.343272328376770020e-02 -9.035573154687881470e-02 2.979460656642913818e-01 3.062674999237060547e-01 2.759283967316150665e-02 -1.303911581635475159e-02 -5.041889473795890808e-02 -5.387192964553833008e-02 3.537407517433166504e-01 -1.378840208053588867e-01 -1.908736862242221832e-02 9.558107703924179077e-02
7.392666488885879517e-02 -2.262977808713912964e-01 1.692119240760803223e-01 2.860049009323120117e-01 -3.554153442382812500e-02 3.614644110202789307e-01 1.009033992886543274e-02 -4.920700937509536743e-02 -9.078773111104965210e-02 3.780184090137481689e-01 6.125406548380851746e-02 -1.909165382385253906e-01 1.038913875818252563e-01 -3.482062518596649170e-01 1.461798101663589478e-01 -2.211906313896179199e-01 5.584567040205001831e-02 4.842245578765869141e-02 1.848530918359756470e-01 -6.335484236478805542e-02 -6.864290684461593628e-02 -6.380179524421691895e-02 1.819493472576141357e-01 -1.081744581460952759e-01 -2.625951543450355530e-02 3.112850785255432129e-01 1.092529967427253723e-01 -2.146170884370803833e-01 6.809842586517333984e-02 1.843331009149551392e-02 1.252681314945220947e-01 1.768667399883270264e-01
1.068183109164237976e-01 -9.890872240066528320e-02 1.828393340110778809e-01 2.521688938140869141e-01 1.482812911272048950e-01 -3.624678775668144226e-02 -2.431558668613433838e-01 -5.704411119222640991e-02 -1.215536370873451233e-01 3.313032388687133789e-01 2.160208672285079956e-02 5.991138145327568054e-02 -1.195978075265884399e-01 1.803874671459197998e-01 7.396128028631210327e-02 2.887619733810424805e-01 -1.144369468092918396e-01 -2.784126810729503632e-02 3.521859645843505859e-01 -1.448856592178344727e-01 2.301591821014881134e-02 1.144003346562385559e-01 -2.390615409240126610e-03 1.168741360306739807e-01 -7.105839997529983521e-02 1.824973970651626587e-01 1.142889186739921570e-01 2.090343087911605835e-01 3.545992076396942139e-01 -6.746173650026321411e-02 -2.708786725997924805e-01 2.164677977561950684e-01
5.327379703521728516e-02 -7.608518004417419434e-02 -1.356727778911590576e-01 8.210296183824539185e-02 6.913893669843673706e-02 7.193083316087722778e-02 -3.170147240161895752e-01 -1.668335869908332825e-02 -1.183534041047096252e-01 2.406189888715744019e-01 1.869581639766693115e-02 1.897196173667907715e-01 -6.373067945241928101e-02 -2.042926102876663208e-01 8.716262876987457275e-02 -2.939276583492755890e-02 7.323686033487319946e-02 1.106799915432929993e-01 2.850407660007476807e-01 -5.482212081551551819e-02 3.014841675758361816e-02 -2.344113588333129883e-02 1.985285431146621704e-01 -9.574131667613983154e-02 4.125608205795288086e-01 1.556708663702011108e-01 -8.026744425296783447e-02 -2.833265662193298340e-01 3.699916899204254150e-01 3.319251835346221924e-01 -5.304555967450141907e-02 1.002157330513000488e-01
3.797123208642005920e-02 -5.268620792776346207e-03 -2.069519162178039551e-01 1.730397045612335205e-01 -3.114458322525024414e-01 1.765147000551223755e-01 -3.938587307929992676e-01 6.073481962084770203e-02 1.515057682991027832e-01 3.797500580549240112e-02 2.342795729637145996e-01 -2.398810535669326782e-01 -7.628165185451507568e-02 8.897697925567626953e-02 -2.979682013392448425e-02 1.564687937498092651e-01 1.700922288000583649e-02 -5.343702808022499084e-02 2.683991491794586182e-01 1.571193784475326538e-01 -1.293173730373382568e-01 1.316078100353479385e-02 3.318772017955780029e-01 1.001275330781936646e-01 -6.917329877614974976e-02 1.001408249139785767e-01 -6.480000913143157959e-02 6.588762160390615463e-03 3.489263653755187988e-01 1.531737297773361206e-01 -2.065644860267639160e-01 1.377950012683868408e-01
7.985422760248184204e-02 3.120318055152893066e-01 1.764000356197357178e-01 2.321630865335464478e-01 6.771256029605865479e-02 -2.655376214534044266e-03 -5.389915406703948975e-02 5.664343014359474182e-02 -2.334448844194412231e-01 -7.453490793704986572e-02 1.378666609525680542e-01 -3.874957561492919922e-01 9.424414485692977905e-02 3.496257588267326355e-02 -1.894574761390686035e-01 -9.560041874647140503e-02 -1.267824769020080566e-01 6.029626354575157166e-02 8.486229926347732544e-02 -3.119919449090957642e-02 -9.006395190954208374e-02 3.667924702167510986e-01 2.027034163475036621e-01 -1.732643395662307739e-01 1.196823939681053162e-01 2.593134939670562744e-01 2.443945780396461487e-02 -2.417601458728313446e-02 4.174437820911407471e-01 1.262897998094558716e-01 -3.758215904235839844e-02 1.323537342250347137e-02
1.972276568412780762e-01 -2.212902158498764038e-01 -2.476604878902435303e-01 3.061419725418090820e-01 -6.891431659460067749e-02 -4.220658540725708008e-02 -5.325501412153244019e-02 -2.151704430580139160e-01 -2.662790119647979736e-01 1.805963218212127686e-01 4.469703137874603271e-01 -1.542715281248092651e-01 -1.096399724483489990e-01 -4.607648774981498718e-02 -1.517660468816757202e-01 -1.685840338468551636e-01 5.429550260305404663e-02 5.025266110897064209e-02 -6.248635798692703247e-02 1.002543270587921143e-01 -2.123724110424518585e-02 2.016079872846603394e-01 1.515799611806869507e-01 -9.833082556724548340e-02 2.897901237010955811e-01 1.475106477737426758e-01 1.720750182867050171e-01 5.593622848391532898e-02 1.380053907632827759e-01 1.056318730115890503e-01 -2.071434110403060913e-01 6.284715235233306885e-02
1.280950456857681274e-01 1.689955592155456543e-02 -1.357915401458740234e-01 2.717711627483367920e-01 2.648218870162963867e-01 4.211641252040863037e-01 1.970423161983489990e-01 -7.154091447591781616e-02 9.600696712732315063e-02 -1.002712026238441467e-01 5.142581090331077576e-02 -4.217836260795593262e-02 1.857610940933227539e-01 -1.420402079820632935e-01 -8.776982128620147705e-02 2.934188768267631531e-02 -2.724339626729488373e-02 -1.275005489587783813e-01 1.653075367212295532e-01 -1.411855816841125488e-01 -1.380510777235031128e-01 1.380359828472137451e-01 -1.832611262798309326e-01 -7.449436932802200317e-02 5.892510339617729187e-02 4.697765409946441650e-02 2.298256307840347290e-01 1.020454615354537964e-01 3.688546419143676758e-01 3.421658277511596680e-01 -1.516764014959335327e-01 1.614228039979934692e-01
-1.266212016344070435e-01 -3.321180492639541626e-02 -1.200399175286293030e-01 4.493293166160583496e-01 4.267520010471343994e-01 8.546770364046096802e-02 1.543824374675750732e-01 2.999248802661895752e-01 -8.371125906705856323e-02 2.180224508047103882e-01 1.066483259201049805e-01 -1.960683017969131470e-01 -7.248584181070327759e-02 -1.892640292644500732e-01 -5.555645376443862915e-02 4.003294929862022400e-02 1.130672171711921692e-01 -5.201776325702667236e-02 1.619704961776733398e-01 -8.260029554367065430e-02 4.408512264490127563e-02 1.070683076977729797e-02 3.506014049053192139e-01 7.177759706974029541e-02 1.806264221668243408e-01 9.332961589097976685e-02 1.375822573900222778e-01 1.515834927558898926e-01 1.309064030647277832e-01 -6.804298609495162964e-03 -1.816006749868392944e-02 1.838216483592987061e-01
2.491958290338516235e-01 1.928707063198089600e-01 1.138201355934143066e-01 5.845061689615249634e-02 -1.154135838150978088e-01 2.116857469081878662e-01 -2.087861597537994385e-01 2.967966794967651367e-01 1.224601119756698608e-01 1.720095723867416382e-01 7.911992073059082031e-02 -7.622063905000686646e-02 -5.414367094635963440e-02 -2.294650226831436157e-01 -2.063758820295333862e-01 -2.443760931491851807e-01 -2.010293304920196533e-01 -5.388463847339153290e-03 2.516835331916809082e-01 1.244810000061988831e-01 1.366452276706695557e-01 3.384536206722259521e-01 6.875222176313400269e-02 1.363908350467681885e-01 -4.052945226430892944e-02 -1.343370676040649414e-01 1.867821961641311646e-01 -8.801496028900146484e-02 1.325694471597671509e-01 3.277697041630744934e-02 2.225035242736339569e-02 3.502409756183624268e-01
1.458202451467514038e-01 6.956702470779418945e-02 2.042994052171707153e-01 2.231666892766952515e-01 8.783803321421146393e-03 3.407729268074035645e-01 6.826738268136978149e-02 -1.952113956212997437e-01 1.029155328869819641e-01 -5.803776904940605164e-03 2.182363867759704590e-01 -1.184826716780662537e-01 6.118051707744598389e-02 -1.507704108953475952e-01 -1.863948553800582886e-01 2.631245879456400871e-03 -7.837623357772827148e-02 -2.560802698135375977e-01 -8.734130114316940308e-02 -2.530017197132110596e-01 -2.965649068355560303e-01 4.539302736520767212e-02 8.950384706258773804e-02 -1.371906399726867676e-01 -1.322393417358398438e-01 8.063124120235443115e-02 9.610030800104141235e-02 -4.492370784282684326e-02 3.304467499256134033e-01 3.849755227565765381e-01 -1.319054663181304932e-01 1.400876045227050781e-01
2.075847685337066650e-01 -1.030341461300849915e-01 -1.142773255705833435e-01 5.938667654991149902e-01 1.745671778917312622e-02 -6.617076694965362549e-02 -7.519978284835815430e-02 -2.033363878726959229e-01 -1.242014691233634949e-01 1.806375682353973389e-01 1.233170032501220703e-01 -2.075232006609439850e-02 -4.049456492066383362e-02 -1.219843327999114990e-01 2.200350910425186157e-01 1.571351289749145508e-01 1.776199042797088623e-01 1.912552118301391602e-01 2.999575138092041016e-01 -1.106196045875549316e-01 -1.358677744865417480e-01 2.413703948259353638e-01 -6.098613142967224121e-02 -1.194643452763557434e-01 -9.805568307638168335e-02 2.212135940790176392e-01 -5.682157725095748901e-02 -5.232934840023517609e-03 1.832996606826782227e-01 -8.761469274759292603e-02 -8.535040915012359619e-02 1.163858640938997269e-02
1.940450519323348999e-01 2.220282331109046936e-02 2.465374022722244263e-02 7.022354751825332642e-02 -9.065231424756348133e-04 2.629010565578937531e-02 -9.016007930040359497e-02 6.553985178470611572e-02 -8.003147691488265991e-02 5.126103758811950684e-01 -1.930905878543853760e-01 -1.062219887971878052e-01 6.621294189244508743e-03 7.786612212657928467e-02 6.329415738582611084e-02 -3.361595049500465393e-02 1.159288585186004639e-01 1.841123104095458984e-01 -9.117919206619262695e-02 8.793853223323822021e-02 2.858739718794822693e-02 -6.113114207983016968e-02 3.101442456245422363e-01 -4.860195145010948181e-02 2.067191451787948608e-01 9.896567463874816895e-02 2.128565013408660889e-01 -1.370832324028015137e-01 1.841013282537460327e-01 4.285443723201751709e-01 -8.475232869386672974e-02 3.261450231075286865e-01
3.817437449470162392e-03 1.589295119047164917e-01 1.378741562366485596e-01 2.483973801136016846e-01 -1.794890761375427246e-01 8.452344685792922974e-02 -7.358025014400482178e-02 9.866591542959213257e-02 2.793704718351364136e-02 4.818386584520339966e-02 9.493774920701980591e-02 -9.897387027740478516e-02 -3.467247821390628815e-03 -1.113842278718948364e-01 -4.109283909201622009e-02 -2.673499286174774170e-01 -1.021634787321090698e-01 9.757266938686370850e-02 2.160783261060714722e-01 1.259859651327133179e-01 2.605816721916198730e-01 3.440280854701995850e-01 -4.066908359527587891e-02 9.987039864063262939e-02 -6.360474042594432831e-03 -5.231418833136558533e-02 9.090898931026458740e-02 -3.927248343825340271e-02 3.727846145629882812e-01 9.680546075105667114e-02 -3.637441247701644897e-02 5.379213094711303711e-01
-7.281837612390518188e-02 1.379991322755813599e-01 -8.738643489778041840e-03 1.199581474065780640e-01 9.506080299615859985e-02 -1.990346312522888184e-01 -6.239586323499679565e-02 2.213857918977737427e-01 4.630432929843664169e-03 2.921178750693798065e-02 -1.259032636880874634e-01 -3.532480299472808838e-01 -1.111128479242324829e-01 -3.766637295484542847e-02 -3.305400311946868896e-01 7.321641594171524048e-02 -1.368272751569747925e-01 8.500721305608749390e-02 1.262899637222290039e-01 -2.036505937576293945e-02 -1.850775927305221558e-01 1.148866340517997742e-01 -4.852174594998359680e-02 -6.061232462525367737e-02 2.559224963188171387e-01 5.539214983582496643e-02 2.899479269981384277e-01 5.611567944288253784e-02 4.251881837844848633e-01 2.805079817771911621e-01 1.676329784095287323e-02 2.800209820270538330e-01
1.004047766327857971e-01 1.632076501846313477e-01 1.905759051442146301e-02 8.723145723342895508e-02 1.420586705207824707e-01 4.063395410776138306e-02 -1.270855814218521118e-01 2.058616131544113159e-01 -4.455463215708732605e-02 1.763310730457305908e-01 -4.025098681449890137e-02 -3.066221773624420166e-01 1.420510709285736084e-01 -2.445712536573410034e-01 1.501232683658599854e-01 2.971469759941101074e-01 1.077407300472259521e-01 -2.538583874702453613e-01 1.012859493494033813e-01 -2.874836623668670654e-01 -2.063506394624710083e-01 9.692111611366271973e-02 3.352587223052978516e-01 4.758827388286590576e-02 1.659159511327743530e-01 2.520101964473724365e-01 2.825435400009155273e-01 -8.937945216894149780e-02 1.648550033569335938e-01 1.762016490101814270e-02 1.578097045421600342e-02 1.149675324559211731e-01
-1.711197495460510254e-01 -1.839526183903217316e-02 2.151338011026382446e-01 2.964019179344177246e-01 7.467192597687244415e-03 -1.191543564200401306e-01 7.827195525169372559e-02 5.782800912857055664e-02 -1.248340606689453125e-01 2.268852144479751587e-01 -5.609392374753952026e-02 -1.995239406824111938e-01 -6.083337217569351196e-02 -4.007853269577026367e-01 -4.675663635134696960e-02 1.912178993225097656e-01 -1.356912404298782349e-02 -1.507882773876190186e-01 2.992599606513977051e-01 7.271120697259902954e-02 4.774544388055801392e-02 3.879879713058471680e-01 3.770033642649650574e-02 1.452024877071380615e-01 1.404545549303293228e-02 2.237032167613506317e-02 7.119715213775634766e-02 -1.729283332824707031e-01 2.752822041511535645e-01 2.861132025718688965e-01 -1.037599295377731323e-01 -4.753907024860382080e-02
5.708674713969230652e-02 9.823255240917205811e-02 -1.791077256202697754e-01 2.640442848205566406e-01 -8.827043324708938599e-02 -2.583977393805980682e-02 -4.581033587455749512e-01 -2.346737310290336609e-02 -5.245848000049591064e-02 1.225480213761329651e-01 2.130898237228393555e-01 -8.209895459003746510e-04 1.404776889830827713e-02 8.355442434549331665e-02 -1.261408030986785889e-01 6.433670967817306519e-02 1.025007590651512146e-01 -6.802843511104583740e-02 -1.467187404632568359e-01 -2.582235634326934814e-01 -1.948250532150268555e-01 -2.647994458675384521e-01 5.331914499402046204e-02 3.749050199985504150e-01 4.902902059257030487e-03 5.067512392997741699e-02 6.209435313940048218e-02 -1.171807944774627686e-01 2.700806856155395508e-01 -3.555249050259590149e-02 -1.238006632775068283e-02 3.558991253376007080e-01
8.289602398872375488e-02 1.169565916061401367e-01 -5.821038410067558289e-02 3.343717157840728760e-01 2.962965667247772217e-01 2.664103209972381592e-01 1.883906871080398560e-01 1.136171538382768631e-02 -1.306676119565963745e-01 3.498794734477996826e-01 2.794034965336322784e-02 -1.517811417579650879e-01 6.183020025491714478e-02 -3.161752223968505859e-01 -8.564284443855285645e-02 -1.568977385759353638e-01 7.785578072071075439e-02 -7.054528594017028809e-02 8.668260276317596436e-02 -2.131781578063964844e-01 4.083989188075065613e-02 8.672057092189788818e-02 3.236688971519470215e-01 1.455575674772262573e-01 -3.456880897283554077e-02 1.827201247215270996e-01 2.062540799379348755e-01 2.499268352985382080e-01 1.616108864545822144e-01 1.499813143163919449e-02 3.348112478852272034e-02 6.809902936220169067e-02
1.103328391909599304e-01 -4.859059303998947144e-02 8.559703081846237183e-02 2.864962220191955566e-01 1.285471916198730469e-01 2.203371673822402954e-01 9.204128384590148926e-02 -6.953811645507812500e-02 7.433760911226272583e-02 9.053136408329010010e-02 2.197112143039703369e-01 -7.237985264509916306e-03 -2.154717296361923218e-01 -1.768506020307540894e-01 2.376566380262374878e-01 5.261351540684700012e-02 -1.056329067796468735e-02 -3.316027522087097168e-01 -5.747737362980842590e-03 -3.578734993934631348e-01 -1.010216102004051208e-01 9.066615998744964600e-02 -7.519185077399015427e-03 -8.914453536272048950e-02 -2.882031723856925964e-02 4.199957102537155151e-02 3.106567561626434326e-01 -3.100786507129669189e-01 1.438537091016769409e-01 3.084162473678588867e-01 1.211218684911727905e-01 1.683291941881179810e-01
2.236457169055938721e-02 -2.509805746376514435e-02 3.814771771430969238e-02 4.014497101306915283e-01 -2.237468212842941284e-02 7.898188382387161255e-02 4.300389438867568970e-02 -4.615727066993713379e-02 -1.021130383014678955e-01 2.333525717258453369e-01 1.198086962103843689e-01 2.225257158279418945e-01 -3.205812275409698486e-01 -9.027679264545440674e-02 -5.011729896068572998e-02 -2.937341295182704926e-02 3.716473579406738281e-01 2.007774859666824341e-01 3.899549692869186401e-02 -2.195085138082504272e-01 -6.608673930168151855e-02 2.085940837860107422e-01 3.401039913296699524e-02 -1.585932262241840363e-02 1.960495114326477051e-01 1.959337294101715088e-01 1.759898364543914795e-01 -1.130807772278785706e-01 2.246809899806976318e-01 -4.905638843774795532e-02 -3.191990852355957031e-01 1.723332703113555908e-01
2.271524667739868164e-01 9.861481189727783203e-02 2.090884447097778320e-01 1.933511048555374146e-01 2.371508479118347168e-01 1.290057450532913208e-01 -1.338954269886016846e-01 1.803456544876098633e-01 -9.317880123853683472e-02 7.622762769460678101e-02 1.369359195232391357e-01 -4.173951968550682068e-02 -1.732119470834732056e-01 -5.284097790718078613e-02 -2.383755147457122803e-01 -2.059992104768753052e-01 -1.927217245101928711e-01 2.058396488428115845e-01 2.336867451667785645e-01 1.932149380445480347e-02 -4.885796085000038147e-02 6.004282087087631226e-02 4.692925885319709778e-02 2.243530899286270142e-01 2.944277226924896240e-01 1.888144910335540771e-01 -1.590724289417266846e-01 -1.322206109762191772e-01 4.235822260379791260e-01 -5.012996494770050049e-03 1.587435007095336914e-01 6.636374443769454956e-02
-3.390573561191558838e-01 3.117185831069946289e-01 1.464240625500679016e-02 4.539170563220977783e-01 1.995297521352767944e-01 -6.762788444757461548e-02 -2.286418080329895020e-01 -8.097046986222267151e-03 -1.103397980332374573e-01 2.781888246536254883e-01 1.287853866815567017e-01 5.956078413873910904e-03 7.184705138206481934e-02 -2.084778845310211182e-01 1.098518725484609604e-02 2.506037242710590363e-02 -4.605351388454437256e-02 1.045593917369842529e-01 3.450632393360137939e-01 1.014780439436435699e-02 -1.191558390855789185e-01 2.247369885444641113e-01 7.944716140627861023e-03 4.818752408027648926e-02 3.540692105889320374e-02 2.512842118740081787e-01 2.121230959892272949e-01 5.923074204474687576e-03 7.906926423311233521e-02 -4.715387895703315735e-02 -1.085046976804733276e-01 1.835414022207260132e-02
-9.928968548774719238e-02 1.325795799493789673e-01 1.418356448411941528e-01 2.580112218856811523e-01 1.699763089418411255e-01 -5.900623276829719543e-02 -2.085686028003692627e-01 9.304206073284149170e-02 3.746884874999523163e-03 2.424727529287338257e-01 3.178251385688781738e-01 -1.219778656959533691e-01 2.511089444160461426e-01 6.873462349176406860e-02 -2.668699808418750763e-02 -3.069736063480377197e-01 -6.370313465595245361e-02 3.741083145141601562e-01 2.349300831556320190e-01 -7.829321920871734619e-02 5.689844116568565369e-02 2.407724708318710327e-01 -3.019489347934722900e-02 1.711500883102416992e-01 2.611643075942993164e-01 1.292024105787277222e-01 8.166740089654922485e-02 2.606268227100372314e-02 6.633863598108291626e-02 1.436768472194671631e-01 -7.304333616048097610e-03 2.232174724340438843e-01
1.976601779460906982e-01 2.253617048263549805e-01 1.029827864840626717e-03 2.884132601320743561e-02 -5.494714155793190002e-02 1.953271329402923584e-01 -2.218877375125885010e-01 -9.770119935274124146e-02 1.576418522745370865e-03 1.973700672388076782e-01 4.547102749347686768e-01 -1.393692493438720703e-01 -5.154593661427497864e-02 -4.171707481145858765e-02 5.679744109511375427e-02 3.275596350431442261e-02 -1.073801741003990173e-01 1.177527155959978700e-04 -2.336350642144680023e-02 -3.192759156227111816e-01 1.273237466812133789e-01 -7.215461879968643188e-02 2.312026023864746094e-01 2.396419346332550049e-01 3.059065937995910645e-01 1.357084065675735474e-01 1.852678656578063965e-01 -1.808745712041854858e-01 2.741266787052154541e-01 1.986187649890780449e-03 6.172779202461242676e-02 1.766643971204757690e-01
1.682540029287338257e-01 -2.532217204570770264e-01 -3.517061239108443260e-03 3.170621097087860107e-01 1.211619973182678223e-01 -6.562595069408416748e-02 -8.712891489267349243e-03 3.216750919818878174e-01 -9.140060096979141235e-02 1.874793022871017456e-01 8.419706672430038452e-02 1.119050383567810059e-01 -5.815514177083969116e-02 -4.832012653350830078e-01 -1.016673296689987183e-01 6.061369925737380981e-02 1.303375791758298874e-02 -1.028961688280105591e-01 9.330287575721740723e-02 -1.313438266515731812e-01 -1.092526540160179138e-01 -7.585019618272781372e-02 -5.746322125196456909e-02 1.550251268781721592e-03 -1.261620670557022095e-01 1.543869450688362122e-02 2.749450206756591797e-01 1.354151219129562378e-01 3.132928907871246338e-01 -1.096933707594871521e-01 6.173517089337110519e-03 3.041092157363891602e-01
-8.991465903818607330e-03 -8.359576016664505005e-02 1.003272011876106262e-01 3.819287419319152832e-01 -5.137453787028789520e-03 1.067871525883674622e-01 1.271343529224395752e-01 1.268094033002853394e-01 -8.229574561119079590e-02 1.703929156064987183e-01 6.800808478146791458e-03 -1.957046389579772949e-01 -2.294223308563232422e-01 -2.027065008878707886e-01 8.908423781394958496e-02 1.326663196086883545e-01 6.226688995957374573e-02 1.766843795776367188e-01 1.924023926258087158e-01 1.090525835752487183e-01 -1.045379117131233215e-01 2.510847449302673340e-01 7.993462681770324707e-02 2.871231138706207275e-01 3.569572269916534424e-01 -2.626007795333862305e-01 -1.427820883691310883e-02 1.089664176106452942e-01 3.618304431438446045e-01 1.075154915452003479e-01 -8.242613635957241058e-03 4.580273479223251343e-02
-4.286444559693336487e-02 2.903308868408203125e-01 1.287336647510528564e-01 4.336355924606323242e-01 1.153508573770523071e-01 3.951460123062133789e-02 -1.442379206418991089e-01 3.634440153837203979e-02 -1.998585164546966553e-01 -7.019685208797454834e-02 3.737898170948028564e-02 -3.942163288593292236e-01 -1.731438934803009033e-02 8.086232095956802368e-02 -9.986121952533721924e-02 -4.426085203886032104e-02 -1.382932811975479126e-01 -2.135251834988594055e-02 -1.350223720073699951e-01 -9.049434214830398560e-02 -3.184373974800109863e-01 2.444549202919006348e-01 1.772521585226058960e-01 -2.598953545093536377e-01 1.277018636465072632e-01 1.641277223825454712e-01 1.563411951065063477e-02 7.329355925321578979e-02 2.626989483833312988e-01 9.144680947065353394e-02 2.731081563979387283e-03 1.394728422164916992e-01
8.199657499790191650e-02 -1.388768553733825684e-01 5.096253007650375366e-02 3.134041726589202881e-01 1.460692286491394043e-01 1.712746322154998779e-01 -2.362307906150817871e-01 -6.356696039438247681e-02 -2.803560495376586914e-01 2.115125358104705811e-01 1.641447246074676514e-01 -1.000375896692276001e-01 -2.545338496565818787e-02 -7.253436744213104248e-02 1.421088427305221558e-01 -1.910288482904434204e-01 1.873379200696945190e-01 -1.048980280756950378e-01 1.995263397693634033e-01 -3.130398392677307129e-01 -8.247589319944381714e-02 1.037397328764200211e-02 -5.483627319335937500e-02 -4.080097377300262451e-02 1.053152978420257568e-01 5.081323385238647461e-01 1.357920169830322266e-01 -9.435875713825225830e-02 1.371389329433441162e-01 -1.136299520730972290e-01 9.160577505826950073e-02 8.683592826128005981e-02
1.089358031749725342e-01 -7.900549471378326416e-02 -6.422740966081619263e-02 2.647529840469360352e-01 5.382866412401199341e-02 9.794632345438003540e-02 -1.415994763374328613e-01 1.781301945447921753e-01 -7.468555867671966553e-02 2.047178149223327637e-01 -6.079919636249542236e-02 -4.826509580016136169e-02 1.033689267933368683e-02 -3.014282509684562683e-02 1.085735764354467392e-02 -1.124429777264595032e-01 8.866190910339355469e-03 -1.464273221790790558e-02 2.830590307712554932e-02 -4.009114205837249756e-01 4.473104141652584076e-03 4.333937913179397583e-02 -1.082893908023834229e-01 1.786306351423263550e-01 3.549536764621734619e-01 9.722401201725006104e-02 2.192683219909667969e-01 3.283611536026000977e-01 1.236153468489646912e-01 -1.592339947819709778e-02 -2.743788957595825195e-01 4.319601655006408691e-01
2.248414605855941772e-01 -8.170009590685367584e-03 -1.545791029930114746e-01 1.235144957900047302e-01 9.687486290931701660e-02 -6.014363840222358704e-02 4.466213285923004150e-02 -1.329344697296619415e-02 -5.214358866214752197e-02 3.300365805625915527e-01 -2.575621306896209717e-01 -2.820765674114227295e-01 1.478879898786544800e-01 -6.367138028144836426e-02 -1.427577733993530273e-01 2.027504593133926392e-01 -3.772300481796264648e-02 -1.162507086992263794e-01 3.650240302085876465e-01 -6.015110015869140625e-02 -3.131977021694183350e-01 -4.210902750492095947e-02 1.842491775751113892e-01 1.150715649127960205e-01 1.837836354970932007e-01 8.684547245502471924e-02 1.955923587083816528e-01 -1.087023168802261353e-01 1.416749805212020874e-01 1.623240709304809570e-01 -1.798725277185440063e-01 2.847371697425842285e-01
-7.748970389366149902e-02 -6.411466002464294434e-02 -1.451035290956497192e-01 2.537076175212860107e-01 1.186463311314582825e-01 2.326789945363998413e-01 -1.476209759712219238e-01 1.463368386030197144e-01 7.917799055576324463e-02 2.048899084329605103e-01 1.002663373947143555e-01 -2.650472708046436310e-02 -8.253274112939834595e-02 -3.254153952002525330e-02 -1.564538478851318359e-01 5.753731727600097656e-02 2.197044193744659424e-01 1.964372210204601288e-02 1.208891198039054871e-01 -1.478503346443176270e-01 -1.587871313095092773e-01 -8.024199306964874268e-02 -1.339418590068817139e-01 3.271566033363342285e-01 3.192762136459350586e-01 -1.504747122526168823e-01 3.092106580734252930e-01 -1.546647250652313232e-01 3.338662683963775635e-01 1.594429612159729004e-01 2.719792425632476807e-01 -4.059162363409996033e-02
2.525729127228260040e-02 1.891616135835647583e-01 1.445082277059555054e-01 2.218955606222152710e-01 -2.493528425693511963e-01 2.606827914714813232e-01 6.592094898223876953e-02 2.417206466197967529e-01 1.904289722442626953e-01 1.400596797466278076e-01 4.972498491406440735e-02 -3.945739939808845520e-02 1.045784577727317810e-01 -3.134512007236480713e-01 -3.538337722420692444e-02 8.663843385875225067e-03 3.161043673753738403e-02 -6.223461776971817017e-02 2.873031497001647949e-01 1.927425265312194824e-01 8.765572309494018555e-02 -1.043757051229476929e-02 1.126782000064849854e-01 6.326400488615036011e-02 1.296899169683456421e-01 9.605990722775459290e-03 1.325636208057403564e-01 2.032354325056076050e-01 3.742983043193817139e-01 2.055777311325073242e-01 2.980382144451141357e-01 1.846462041139602661e-01
3.025270532816648483e-03 -1.824398636817932129e-01 -1.843658834695816040e-01 5.428161621093750000e-01 -4.378860816359519958e-02 1.101328283548355103e-01 -2.209846675395965576e-01 -4.324713349342346191e-02 9.836064651608467102e-03 -6.255055963993072510e-02 2.134818732738494873e-01 1.616692692041397095e-01 -8.107255399227142334e-02 -9.836373478174209595e-02 -2.195419967174530029e-01 9.836928546428680420e-02 3.438027203083038330e-01 1.537168323993682861e-01 2.181614004075527191e-02 -1.623761653900146484e-01 -1.343937516212463379e-01 7.006814330816268921e-02 1.600407660007476807e-01 2.677303850650787354e-01 -1.024515032768249512e-01 1.963787376880645752e-01 9.893885254859924316e-02 -1.257405802607536316e-02 9.334170073270797729e-02 -1.367688477039337158e-01 -1.769992709159851074e-02 2.186242192983627319e-01
1.385208964347839355e-01 1.019249632954597473e-01 -1.513355523347854614e-01 3.400347232818603516e-01 -1.797615736722946167e-01 -1.345704030245542526e-02 -1.794490516185760498e-01 2.987046837806701660e-01 4.160022828727960587e-03 1.989282369613647461e-01 -2.441105246543884277e-02 -2.070427089929580688e-01 5.699098855257034302e-02 -5.834955349564552307e-02 7.695477455854415894e-02 -2.514947056770324707e-01 1.182166673243045807e-02 1.149993985891342163e-01 2.877869307994842529e-01 1.306481957435607910e-01 -1.071180701255798340e-01 2.449452280998229980e-01 4.180611371994018555e-01 2.709262818098068237e-02 1.419531404972076416e-01 1.653588712215423584e-01 7.364641129970550537e-02 -1.530493795871734619e-01 2.618870735168457031e-01 -9.283918142318725586e-02 7.289277017116546631e-02 1.710788579657673836e-03
2.043789476156234741e-01 -7.719008252024650574e-03 -3.220855817198753357e-02 3.824875354766845703e-01 -1.121607571840286255e-01 6.292672455310821533e-02 -1.287244856357574463e-01 1.714801490306854248e-01 -1.606148034334182739e-01 8.649972826242446899e-02 4.161657765507698059e-02 -2.167985737323760986e-01 1.224618330597877502e-01 6.057619303464889526e-02 2.791223116219043732e-02 -1.111029908061027527e-01 4.949371516704559326e-02 3.757911175489425659e-02 2.201711684465408325e-01 1.347605139017105103e-01 -1.466093808412551880e-01 3.239753544330596924e-01 3.235449492931365967e-01 -6.126833707094192505e-02 3.742718994617462158e-01 -9.143934398889541626e-02 -1.146312952041625977e-01 3.063616901636123657e-02 3.550798892974853516e-01 -8.675575256347656250e-02 -3.080100566148757935e-02 1.790380030870437622e-01
1.848277300596237183e-01 3.837893903255462646e-02 -2.514002621173858643e-01 4.277067780494689941e-01 6.994091719388961792e-02 1.036103814840316772e-01 4.180052503943443298e-02 -6.865871697664260864e-02 -9.089541435241699219e-02 1.707097887992858887e-01 4.132919311523437500e-01 -1.840867996215820312e-01 -2.890762984752655029e-01 -2.342118881642818451e-02 1.993743181228637695e-01 -1.504005938768386841e-01 -1.050092205405235291e-01 6.921007484197616577e-02 1.255091577768325806e-01 -8.995173871517181396e-02 1.074713319540023804e-01 2.693054676055908203e-01 -7.189749926328659058e-02 -2.622408233582973480e-02 1.703217178583145142e-01 1.184625774621963501e-01 -1.815762370824813843e-02 1.834245026111602783e-01 1.771818995475769043e-01 7.662111520767211914e-02 -2.415086328983306885e-01 -7.318001240491867065e-02
9.515425190329551697e-03 4.271456599235534668e-02 1.950196176767349243e-01 1.381405293941497803e-01 -3.861637413501739502e-02 7.510589808225631714e-02 -2.885639369487762451e-01 -5.116471648216247559e-02 -5.063339695334434509e-02 3.192989528179168701e-01 1.293478757143020630e-01 2.781400643289089203e-02 2.566803246736526489e-02 -1.019808724522590637e-01 -2.653484046459197998e-01 -1.295491456985473633e-01 -1.942459940910339355e-01 2.346980869770050049e-01 2.900466918945312500e-01 -1.527561843395233154e-01 -1.300172507762908936e-01 3.600669801235198975e-01 7.417480647563934326e-02 1.733831018209457397e-01 3.176649808883666992e-01 2.642892003059387207e-01 2.275521904230117798e-01 -1.369335781782865524e-02 -2.087538316845893860e-02 1.137886047363281250e-01 1.336016785353422165e-02 9.485042840242385864e-02
3.824806809425354004e-01 -3.061099722981452942e-02 -1.124535873532295227e-01 2.831749618053436279e-01 1.621284782886505127e-01 1.869990527629852295e-01 -2.860758826136589050e-02 1.585112214088439941e-01 -9.008364868350327015e-04 -2.013104408979415894e-01 2.977575361728668213e-01 -5.467387661337852478e-02 6.481601297855377197e-02 -5.687303841114044189e-02 -1.955628544092178345e-01 -1.333561092615127563e-01 1.446070820093154907e-01 -2.050743550062179565e-01 1.545637845993041992e-01 -2.143629044294357300e-01 2.080220133066177368e-01 3.131705224514007568e-01 -4.439668729901313782e-02 -5.133501440286636353e-02 -1.812240034341812134e-01 -3.304431959986686707e-02 1.919125765562057495e-01 -1.126987859606742859e-02 1.704345941543579102e-01 1.409777849912643433e-01 9.458132088184356689e-02 2.637729644775390625e-01
6.264481693506240845e-02 -1.816363632678985596e-02 1.777886971831321716e-02 5.130145549774169922e-01 5.340233817696571350e-02 -1.941766589879989624e-01 -2.459007352590560913e-01 1.456518918275833130e-01 -1.749851182103157043e-02 -2.030303031206130981e-01 2.203518003225326538e-01 -1.479672938585281372e-01 6.320688873529434204e-02 3.611688688397407532e-02 3.576135262846946716e-02 2.845319360494613647e-02 -3.964368104934692383e-01 -5.409182235598564148e-02 1.099121570587158203e-01 -2.149018496274948120e-01 6.601464003324508667e-02 8.787754923105239868e-02 -1.324507445096969604e-01 5.872049182653427124e-02 6.877835374325513840e-03 2.240975759923458099e-02 2.620755434036254883e-01 -2.318255789577960968e-02 3.726440966129302979e-01 4.528710618615150452e-02 1.348718721419572830e-02 1.683833152055740356e-01
2.403009831905364990e-01 6.713275611400604248e-02 2.311150431632995605e-01 5.039598345756530762e-01 8.386224508285522461e-02 6.833552569150924683e-02 1.184957399964332581e-01 -1.015672758221626282e-01 -4.032079875469207764e-02 3.033615052700042725e-01 8.541880548000335693e-02 -1.580659486353397369e-02 1.394047737121582031e-01 -6.944777071475982666e-02 -1.163464635610580444e-01 -9.442724287509918213e-02 5.273800343275070190e-02 -4.992973431944847107e-02 3.191969096660614014e-01 -3.299672901630401611e-01 8.431690186262130737e-02 2.682094871997833252e-01 1.060716062784194946e-02 1.610747426748275757e-01 2.528633922338485718e-02 8.970728516578674316e-02 1.569320261478424072e-01 2.481661289930343628e-01 2.599935419857501984e-02 -3.192979469895362854e-02 -1.401540189981460571e-01 9.490673989057540894e-02
-1.123721599578857422e-01 -1.767649501562118530e-01 -1.769078969955444336e-01 3.275428712368011475e-01 9.004781395196914673e-02 3.468425571918487549e-01 -7.788515090942382812e-02 1.779117286205291748e-01 -1.123195141553878784e-01 1.598432064056396484e-01 9.213700145483016968e-02 1.757040806114673615e-02 -8.310161530971527100e-02 -1.499479413032531738e-01 -3.724460899829864502e-01 1.022119671106338501e-01 1.549956649541854858e-01 9.014232456684112549e-02 -1.722193509340286255e-02 -2.019850313663482666e-01 -2.047845274209976196e-01 4.343319311738014221e-02 4.075390845537185669e-02 -1.564495712518692017e-01 -9.355373680591583252e-02 5.674347747117280960e-03 1.610879302024841309e-01 2.629484422504901886e-02 4.220284223556518555e-01 -6.550987809896469116e-02 -2.350747287273406982e-01 9.804252535104751587e-02
6.454150378704071045e-02 -1.486398875713348389e-01 -1.408525370061397552e-02 2.106598168611526489e-01 -2.080054767429828644e-02 1.227219328284263611e-01 1.496566683053970337e-01 2.354686893522739410e-02 -1.243882998824119568e-01 2.120569944381713867e-01 2.084465324878692627e-01 3.847890719771385193e-02 6.667474657297134399e-02 -1.422077715396881104e-01 -3.655370697379112244e-02 9.468776732683181763e-02 -9.559237398207187653e-03 1.614174097776412964e-01 2.790704071521759033e-01 2.734493911266326904e-01 -3.076744973659515381e-01 2.196641415357589722e-01 -1.300718169659376144e-02 -6.050137430429458618e-02 8.502231538295745850e-02 -2.546417117118835449e-01 3.952334821224212646e-01 1.208615899085998535e-01 2.539449334144592285e-01 1.170810163021087646e-01 1.770625114440917969e-01 2.690634131431579590e-01
-2.017914950847625732e-01 -9.059643745422363281e-02 6.438605487346649170e-02 2.598137259483337402e-01 7.235611975193023682e-02 9.069691598415374756e-02 -8.263064175844192505e-02 1.586000621318817139e-01 1.758874505758285522e-01 3.275914490222930908e-01 -1.356709599494934082e-01 -1.622572094202041626e-01 -2.467956840991973877e-01 -1.676870882511138916e-01 -1.304225027561187744e-01 -1.838240474462509155e-01 -1.172602102160453796e-01 2.003954201936721802e-01 1.308225095272064209e-01 -2.451724931597709656e-02 -1.518804132938385010e-01 1.767619848251342773e-01 2.512196600437164307e-01 1.407423466444015503e-01 7.974180579185485840e-02 7.196596264839172363e-02 6.607938557863235474e-02 1.802842319011688232e-01 4.478605985641479492e-01 -4.095945041626691818e-03 1.195872575044631958e-01 1.974997371435165405e-01
3.997793793678283691e-02 2.360962703824043274e-02 5.626282468438148499e-02 3.262040615081787109e-01 -2.607966065406799316e-01 3.321766853332519531e-01 -2.622463740408420563e-02 1.138444021344184875e-01 1.900616139173507690e-01 2.315963804721832275e-01 3.325723409652709961e-01 -1.244507506489753723e-01 7.424040138721466064e-02 1.348470002412796021e-01 -8.962228149175643921e-02 1.517442017793655396e-01 4.611081629991531372e-02 -3.042697012424468994e-01 6.154956668615341187e-02 2.317433953285217285e-01 -5.289760301820933819e-04 2.409306913614273071e-01 1.982522159814834595e-01 1.101384311914443970e-01 2.341422438621520996e-02 1.381696462631225586e-01 -3.724760189652442932e-02 -2.450148463249206543e-01 1.157663464546203613e-01 1.773842126131057739e-01 -5.878782644867897034e-02 1.859976351261138916e-01
2.446739822626113892e-01 -5.588674545288085938e-02 2.072976157069206238e-02 2.767329514026641846e-01 1.575866788625717163e-01 2.009003013372421265e-01 -3.199486434459686279e-01 -6.060668267309665680e-03 -1.477105468511581421e-01 -2.807664312422275543e-02 2.428291589021682739e-01 1.029189303517341614e-01 -8.546059578657150269e-02 1.443258076906204224e-01 -2.278609871864318848e-01 -7.267550379037857056e-02 -4.034327715635299683e-02 2.074633724987506866e-02 -7.399635016918182373e-02 -2.436390668153762817e-01 -3.244170174002647400e-02 1.608565002679824829e-01 4.283839464187622070e-02 -1.295561492443084717e-01 -1.916637122631072998e-01 2.148399502038955688e-01 1.026616841554641724e-01 1.770256608724594116e-01 3.551618158817291260e-01 3.869131207466125488e-01 -8.697325363755226135e-03 4.212500527501106262e-02
7.605450600385665894e-02 9.599080681800842285e-02 -1.303574144840240479e-01 2.871221601963043213e-01 7.312544435262680054e-02 8.488555997610092163e-02 -3.867559134960174561e-01 1.858809441328048706e-01 6.065675243735313416e-02 2.029220163822174072e-01 2.293287403881549835e-02 -1.408052444458007812e-02 2.479120343923568726e-01 -1.709719933569431305e-02 -4.585304856300354004e-02 1.104845199733972549e-02 8.655437082052230835e-02 7.203426212072372437e-02 2.429187446832656860e-01 -3.185464143753051758e-01 -5.652660503983497620e-02 -2.234680056571960449e-01 2.259777672588825226e-02 3.803107440471649170e-01 1.794964075088500977e-01 4.521446302533149719e-02 7.667057216167449951e-02 8.371193706989288330e-02 1.641386300325393677e-01 -9.291862696409225464e-02 -1.952864825725555420e-01 2.949964106082916260e-01
1.518628299236297607e-01 3.231279551982879639e-03 3.409967198967933655e-02 2.411995828151702881e-01 1.213770955801010132e-01 1.528649628162384033e-01 6.095515564084053040e-02 -2.173027247190475464e-01 1.449100822210311890e-01 2.299143187701702118e-02 2.287885695695877075e-01 -7.062444090843200684e-02 2.145693264901638031e-02 -1.041517481207847595e-01 -8.848320692777633667e-02 -1.303221657872200012e-02 -8.742576092481613159e-02 -2.331178337335586548e-01 -3.668813407421112061e-02 -2.751711010932922363e-01 -2.841030061244964600e-01 5.220620706677436829e-02 -3.528316691517829895e-02 -1.900954991579055786e-01 5.034030228853225708e-02 1.090163737535476685e-01 1.111891791224479675e-01 3.824706003069877625e-02 3.565528988838195801e-01 5.280123949050903320e-01 -1.751475036144256592e-01 7.525061815977096558e-02
2.551707066595554352e-02 3.735010921955108643e-01 -9.420744329690933228e-02 3.647482097148895264e-01 1.688662320375442505e-01 -1.585922241210937500e-01 -1.326061636209487915e-01 1.210888549685478210e-01 -1.489323675632476807e-01 9.538123384118080139e-03 1.686294376850128174e-01 -3.484959602355957031e-01 2.305783927440643311e-01 -2.850182726979255676e-02 -2.697136998176574707e-01 -8.978635817766189575e-02 -1.689886003732681274e-01 -1.422093510627746582e-01 -1.397420167922973633e-01 -2.659260667860507965e-02 -9.022972732782363892e-02 1.635698378086090088e-01 5.912187322974205017e-02 -1.336399465799331665e-01 1.068669483065605164e-01 1.672816425561904907e-01 4.310851544141769409e-02 -8.758047968149185181e-02 3.764307200908660889e-01 5.109661817550659180e-02 -6.576461344957351685e-02 4.729380831122398376e-02
-1.476794630289077759e-01 -1.008354723453521729e-01 1.616070866584777832e-01 4.040520191192626953e-01 1.417116168886423111e-02 -8.784606307744979858e-02 -1.750354617834091187e-01 3.655961751937866211e-01 -1.920203566551208496e-01 3.629803955554962158e-01 7.219976931810379028e-02 -8.810713142156600952e-02 -7.465773075819015503e-02 -4.435427486896514893e-02 -1.521798223257064819e-01 -5.400572717189788818e-02 -2.384385317564010620e-01 -6.183332949876785278e-02 2.426423281431198120e-01 1.578807085752487183e-01 -3.372686356306076050e-02 -2.514569833874702454e-02 3.644050657749176025e-01 -3.583620069548487663e-03 -1.674771606922149658e-01 6.577934324741363525e-02 -5.401990376412868500e-03 -6.776756048202514648e-02 2.574566900730133057e-01 6.035377830266952515e-02 3.315750136971473694e-02 6.433451920747756958e-02
1.768835783004760742e-01 1.197523549199104309e-01 -3.030077368021011353e-02 2.869481146335601807e-01 4.014877974987030029e-02 8.290316909551620483e-02 2.515542507171630859e-01 8.841406553983688354e-03 2.081825882196426392e-01 5.870031937956809998e-02 1.603518724441528320e-01 4.063496366143226624e-02 3.091574460268020630e-02 -1.889369189739227295e-01 -3.830328211188316345e-02 2.137869745492935181e-01 -4.433182626962661743e-02 -3.560672104358673096e-01 -6.818035989999771118e-02 -2.641482949256896973e-01 -2.567257918417453766e-02 1.983082294464111328e-01 -1.698102056980133057e-01 -5.566365644335746765e-02 6.847343593835830688e-02 1.412784606218338013e-01 2.787555456161499023e-01 -2.825443819165229797e-02 3.611435592174530029e-01 2.845049500465393066e-01 2.072248756885528564e-01 9.351365268230438232e-02
9.497231245040893555e-02 -2.914355993270874023e-01 -5.768413469195365906e-02 2.931579351425170898e-01 2.036294639110565186e-01 5.580745637416839600e-03 1.039206609129905701e-01 2.060826569795608521e-01 7.036238908767700195e-02 3.039056658744812012e-01 2.940808050334453583e-02 8.787718415260314941e-02 9.619238972663879395e-02 -1.109945476055145264e-01 5.152322724461555481e-02 -3.027337193489074707e-01 2.816673927009105682e-02 1.122125908732414246e-01 -6.951758405193686485e-04 -2.018463052809238434e-02 -2.721911966800689697e-01 2.554143965244293213e-01 2.325062751770019531e-01 1.075021624565124512e-01 4.101721569895744324e-02 9.100262075662612915e-02 -4.153326898813247681e-02 -1.121870577335357666e-01 1.989027708768844604e-01 9.596773982048034668e-02 1.472837328910827637e-01 4.321644008159637451e-01
-1.082531809806823730e-01 -5.324165895581245422e-02 1.997157186269760132e-02 1.733715385198593140e-01 1.468277722597122192e-01 7.098071277141571045e-02 -4.951378107070922852e-01 -1.025191769003868103e-01 -5.268539488315582275e-02 5.156447365880012512e-02 2.382874637842178345e-01 2.382305637001991272e-02 -6.624957919120788574e-02 -3.177143037319183350e-01 6.907539814710617065e-02 4.534515738487243652e-02 2.200301438570022583e-01 -1.710608154535293579e-01 1.624860912561416626e-01 -4.138923808932304382e-02 -1.590080708265304565e-01 -7.595549523830413818e-02 1.643727719783782959e-01 -2.177045494318008423e-02 3.278531432151794434e-01 8.510848134756088257e-02 3.364140912890434265e-02 -8.727691322565078735e-02 3.103123903274536133e-01 2.131643742322921753e-01 1.322961151599884033e-01 2.252321392297744751e-01
-6.556066218763589859e-03 4.778063669800758362e-02 2.199362404644489288e-02 -1.506391167640686035e-02 2.499244064092636108e-01 3.905538618564605713e-01 -1.714240312576293945e-01 -8.682052046060562134e-02 9.825052320957183838e-02 1.283097565174102783e-01 1.452900320291519165e-01 -3.853813931345939636e-02 -1.964169442653656006e-01 -1.239772513508796692e-02 2.477743290364742279e-02 1.975415050983428955e-01 1.844561398029327393e-01 -5.521814804524183273e-03 1.261238157749176025e-01 -1.784390658140182495e-01 9.864125400781631470e-02 -7.740879082120954990e-04 1.587775349617004395e-01 2.362577170133590698e-01 3.161969184875488281e-01 7.936086505651473999e-02 1.309979408979415894e-01 -2.159231901168823242e-01 4.969663023948669434e-01 9.098932892084121704e-02 -2.879349887371063232e-02 1.387719213962554932e-01
2.576930224895477295e-01 3.369258344173431396e-02 -4.741138312965631485e-03 1.888718456029891968e-01 -1.615448892116546631e-01 -6.998264789581298828e-02 -1.854771226644515991e-01 5.140157788991928101e-02 -1.504760980606079102e-01 3.894279003143310547e-01 1.943307518959045410e-01 -4.198562353849411011e-02 -1.435842663049697876e-01 1.577912718057632446e-01 -1.281819939613342285e-01 1.412563472986221313e-01 -1.563943177461624146e-02 2.845853939652442932e-02 2.127956598997116089e-02 1.072577983140945435e-01 -3.080350756645202637e-01 4.139662384986877441e-01 7.268577814102172852e-02 -6.835489720106124878e-02 2.228897958993911743e-01 5.504449456930160522e-02 -6.223915144801139832e-02 -1.768569499254226685e-01 3.010180890560150146e-01 9.832547977566719055e-03 -1.146897077560424805e-01 2.281624674797058105e-01
1.812144927680492401e-02 2.636754512786865234e-01 -8.276519924402236938e-02 2.189964354038238525e-01 -3.636516630649566650e-02 1.826692372560501099e-01 -1.229999214410781860e-01 1.414689421653747559e-01 9.324478358030319214e-02 3.723830580711364746e-01 1.058216840028762817e-01 -3.410289436578750610e-02 2.072622627019882202e-01 1.880371570587158203e-02 -1.109473407268524170e-01 8.521916717290878296e-02 3.152004480361938477e-01 -6.678321957588195801e-02 -6.403844803571701050e-02 -7.120502740144729614e-02 2.037165910005569458e-01 -3.223838284611701965e-02 -5.519528687000274658e-02 2.307500541210174561e-01 1.523283272981643677e-01 -5.510987713932991028e-02 2.875639796257019043e-01 -2.738134264945983887e-01 3.264172375202178955e-01 2.502788901329040527e-01 1.319882571697235107e-01 -2.378600090742111206e-02
-7.291582971811294556e-02 -2.754065990447998047e-01 -9.896423667669296265e-03 1.927570551633834839e-01 -1.582351773977279663e-01 1.922480612993240356e-01 -1.701119840145111084e-01 8.509685844182968140e-02 2.455538883805274963e-02 1.030699536204338074e-01 2.260861992835998535e-01 -6.410613656044006348e-02 -1.030740141868591309e-01 -1.039065271615982056e-01 -3.675297498703002930e-01 -2.723962962627410889e-01 5.849527940154075623e-02 -8.254299871623516083e-03 2.965772449970245361e-01 -1.758390218019485474e-01 -1.090182811021804810e-01 4.039388149976730347e-02 3.371815681457519531e-01 1.021947264671325684e-01 2.445288896560668945e-01 -5.322870612144470215e-02 1.305941343307495117e-01 -1.549868136644363403e-01 1.127411723136901855e-01 2.147501111030578613e-01 2.523099482059478760e-01 -6.598973181098699570e-03
2.072490900754928589e-01 1.397514939308166504e-01 -4.557812958955764771e-02 3.652688860893249512e-01 2.671226561069488525e-01 1.129649505019187927e-01 2.277964651584625244e-01 -1.227759122848510742e-01 2.647178173065185547e-01 1.423097103834152222e-01 7.101502269506454468e-02 -1.764684319496154785e-01 -2.122147381305694580e-01 -3.408514857292175293e-01 8.256926387548446655e-02 1.757048629224300385e-02 -8.856879919767379761e-02 -4.852807521820068359e-02 -5.076077207922935486e-02 -3.206881284713745117e-01 6.454398389905691147e-03 1.175244227051734924e-01 -1.066141873598098755e-01 1.264487355947494507e-01 6.786227971315383911e-02 4.473072942346334457e-03 1.712287962436676025e-01 -1.541279554367065430e-01 2.092352062463760376e-01 2.950459420680999756e-01 1.005997955799102783e-01 2.462508715689182281e-02
-7.515839487314224243e-02 1.430314034223556519e-01 -1.883165240287780762e-01 2.286911308765411377e-01 -5.811861250549554825e-03 -3.150137364864349365e-01 -1.061522439122200012e-01 -2.842964790761470795e-02 -1.355342287570238113e-02 6.021742522716522217e-02 1.375014632940292358e-01 -3.033080101013183594e-01 6.921338289976119995e-02 -2.720288746058940887e-02 -2.208701372146606445e-01 -5.851209908723831177e-02 -2.054594755172729492e-01 -4.761528968811035156e-02 6.676754355430603027e-02 -1.972672045230865479e-01 -2.505050301551818848e-01 2.729105949401855469e-01 -7.889929413795471191e-02 1.440877318382263184e-01 1.477396190166473389e-01 2.018835097551345825e-01 1.421379670500755310e-02 -1.721387952566146851e-01 4.570464789867401123e-01 1.665491014719009399e-01 3.983638808131217957e-02 1.401048153638839722e-01
-2.548132836818695068e-01 -1.663340032100677490e-01 1.442983746528625488e-01 2.618508338928222656e-01 1.490740180015563965e-01 -1.634900718927383423e-01 -3.744752705097198486e-02 1.000883728265762329e-01 -1.728813052177429199e-01 3.424698114395141602e-01 1.020225062966346741e-01 -3.082692436873912811e-02 -1.392568349838256836e-01 1.084022521972656250e-01 -5.803057551383972168e-02 1.116915345191955566e-01 3.053811006247997284e-02 -2.029907405376434326e-01 6.267349421977996826e-02 1.328266561031341553e-01 2.375209005549550056e-03 1.895815134048461914e-01 3.600918650627136230e-01 -1.872161179780960083e-01 1.574316322803497314e-01 6.464153993874788284e-03 1.579190790653228760e-01 -1.005305070430040359e-02 3.926655650138854980e-01 2.406705766916275024e-01 -1.589067131280899048e-01 2.296563610434532166e-02
-1.011147499084472656e-01 1.455562189221382141e-03 4.573837667703628540e-02 2.573181986808776855e-01 2.570903599262237549e-01 2.820514738559722900e-01 8.666229993104934692e-02 8.309569209814071655e-02 -2.962215244770050049e-01 3.334256410598754883e-01 2.201437950134277344e-01 -2.236759215593338013e-01 -8.991124480962753296e-02 -2.145158499479293823e-01 -4.035848751664161682e-02 -2.211325168609619141e-01 -7.396571338176727295e-02 -2.398925572633743286e-01 1.257077157497406006e-01 -1.284239143133163452e-01 -4.042105004191398621e-02 2.905687876045703888e-02 2.882890403270721436e-01 2.108865231275558472e-01 -1.219333633780479431e-01 1.103579998016357422e-03 2.509631216526031494e-01 4.867766797542572021e-02 2.299309074878692627e-01 1.380651816725730896e-02 -1.791770942509174347e-02 1.961312815546989441e-02
7.436798512935638428e-02 6.902427226305007935e-02 2.174987047910690308e-01 3.168351054191589355e-01 -5.056021735072135925e-03 1.419810354709625244e-01 -2.004075348377227783e-01 1.066934317350387573e-01 4.925509542226791382e-02 8.037181943655014038e-02 4.288410395383834839e-02 1.356064379215240479e-01 -1.224298328161239624e-01 -4.530592262744903564e-01 -3.012441843748092651e-02 -1.230600625276565552e-01 5.413779988884925842e-02 -1.008331775665283203e-02 2.055067569017410278e-01 1.315415203571319580e-01 1.142938733100891113e-01 -7.098533213138580322e-03 2.128446847200393677e-01 -2.466755919158458710e-02 7.819890230894088745e-02 3.535619378089904785e-02 2.579947113990783691e-01 3.528030514717102051e-01 3.695981800556182861e-01 2.173339724540710449e-01 2.281367219984531403e-02 2.280305698513984680e-02
1.131538525223731995e-01 -6.732999533414840698e-02 5.426191911101341248e-02 3.257680535316467285e-01 -2.597874701023101807e-01 2.010514736175537109e-01 -1.099930983036756516e-02 -5.402678623795509338e-03 -6.557513773441314697e-02 4.154530763626098633e-01 -6.139593198895454407e-02 -1.311632692813873291e-01 2.123049199581146240e-01 -1.310219150036573410e-02 -3.584482148289680481e-02 -1.816600710153579712e-01 1.086447462439537048e-01 1.889337040483951569e-02 7.151789963245391846e-02 3.250567987561225891e-02 -2.940846383571624756e-01 4.343438521027565002e-02 1.396912932395935059e-01 1.460472494363784790e-01 1.463851779699325562e-01 3.979033529758453369e-01 7.674958556890487671e-02 -2.151053845882415771e-01 2.146623283624649048e-01 1.952860802412033081e-01 -9.610909223556518555e-02 -1.233265250921249390e-01
2.238740473985671997e-01 -1.516142161563038826e-03 -6.523547321557998657e-02 5.389124751091003418e-01 5.357919931411743164e-01 2.226079404354095459e-01 2.938299998641014099e-02 5.695821717381477356e-03 -1.579113304615020752e-01 -1.919062882661819458e-01 1.198228001594543457e-01 8.164222538471221924e-02 -1.558727473020553589e-01 -6.422206293791532516e-03 -5.556795373558998108e-02 6.811947375535964966e-02 7.360875606536865234e-02 -1.302278041839599609e-01 1.477305889129638672e-01 7.086242735385894775e-02 7.923252135515213013e-02 9.524682164192199707e-02 1.570143699645996094e-01 2.888443879783153534e-02 5.655141919851303101e-02 1.068438813090324402e-01 -9.370385110378265381e-02 -6.178822740912437439e-02 1.848177015781402588e-01 1.389871984720230103e-01 -1.497325599193572998e-01 9.824672341346740723e-02
-9.922831505537033081e-02 1.785766184329986572e-01 1.608379185199737549e-01 2.131695896387100220e-01 -1.545679569244384766e-01 1.839865595102310181e-01 -1.185058802366256714e-01 3.557116687297821045e-01 -1.181934848427772522e-01 2.144050896167755127e-01 1.256911903619766235e-01 -3.057427518069744110e-02 -1.714058667421340942e-01 -2.566747963428497314e-01 7.667205482721328735e-02 -7.458987087011337280e-02 7.997943460941314697e-02 -1.111545264720916748e-01 2.720942795276641846e-01 1.691149026155471802e-01 -3.094126656651496887e-02 -1.379373967647552490e-01 1.941574662923812866e-01 -7.231078296899795532e-02 -1.648281961679458618e-01 -5.925711616873741150e-02 1.192103028297424316e-01 1.323662847280502319e-01 3.775173425674438477e-01 2.234013974666595459e-01 1.172252520918846130e-01 2.288723438978195190e-01
1.338781416416168213e-01 1.687892824411392212e-01 -3.792177140712738037e-02 2.784932851791381836e-01 -1.410222426056861877e-02 1.347867888398468494e-03 -2.236703783273696899e-02 2.337808161973953247e-01 -3.047336265444755554e-02 6.073333323001861572e-02 3.021288216114044189e-01 -1.966794729232788086e-01 -5.825036205351352692e-04 -1.152382344007492065e-01 5.613330006599426270e-02 -4.243042171001434326e-01 -1.459139138460159302e-01 1.782069797627627850e-03 7.042966783046722412e-02 -9.403474628925323486e-03 2.582385204732418060e-02 3.201556801795959473e-01 2.527269423007965088e-01 1.486020237207412720e-01 -2.920376323163509369e-02 2.168099209666252136e-02 3.198560774326324463e-01 -1.939131319522857666e-02 -1.853920966386795044e-01 3.019897341728210449e-01 -5.817854031920433044e-02 1.994148343801498413e-01
2.890238761901855469e-01 2.438096888363361359e-02 -1.306214034557342529e-01 2.203506678342819214e-01 1.129607334733009338e-01 -3.592071309685707092e-02 7.276964187622070312e-02 3.145006895065307617e-01 -1.593511700630187988e-01 3.245285451412200928e-01 7.382939010858535767e-02 1.356465667486190796e-01 -5.216835811734199524e-02 -4.689344167709350586e-01 -1.738272756338119507e-01 -6.016964092850685120e-02 -2.749106474220752716e-02 5.857496708631515503e-02 6.248412653803825378e-02 -1.313311755657196045e-01 1.112267076969146729e-01 -9.499503672122955322e-02 -9.240648150444030762e-02 8.422494679689407349e-02 -1.138867065310478210e-02 2.502230703830718994e-01 3.018028140068054199e-01 -1.692685671150684357e-02 2.807198464870452881e-01 4.448853805661201477e-02 -7.408707588911056519e-02 1.350054442882537842e-01
-1.507197022438049316e-01 7.348641753196716309e-02 -2.815532963722944260e-03 3.253897428512573242e-01 2.023288011550903320e-01 1.610496491193771362e-01 -6.412813812494277954e-02 2.255174517631530762e-01 2.016155570745468140e-01 2.884021401405334473e-01 2.393791675567626953e-01 1.756998598575592041e-01 1.528525650501251221e-01 -1.893290318548679352e-02 1.241117715835571289e-02 4.678655788302421570e-02 -2.210041135549545288e-02 -3.946121409535408020e-02 -1.314953565597534180e-01 8.066046983003616333e-02 -2.662732005119323730e-01 3.045445084571838379e-01 2.666879212483763695e-03 -2.090770192444324493e-02 9.632729738950729370e-02 -2.178254723548889160e-01 -8.170388638973236084e-02 -1.480642706155776978e-01 2.320779114961624146e-01 -1.580599099397659302e-01 -1.201805770397186279e-01 3.708665072917938232e-01
1.889488399028778076e-01 5.947029590606689453e-02 -1.919600963592529297e-01 2.555472850799560547e-01 -1.569472998380661011e-01 -9.214552491903305054e-02 -1.545787453651428223e-01 5.273633450269699097e-02 3.959773108363151550e-02 4.152375459671020508e-01 3.229936957359313965e-01 -1.484942287206649780e-01 -1.389298737049102783e-01 1.531028747558593750e-01 -7.073041051626205444e-02 -2.394910715520381927e-02 2.471342682838439941e-02 -4.459984228014945984e-02 -3.833165019750595093e-02 -4.479198157787322998e-02 -1.638461351394653320e-01 1.222590282559394836e-01 9.094750881195068359e-02 -6.373418122529983521e-02 3.258284926414489746e-01 2.608785629272460938e-01 -9.191866964101791382e-02 -1.423807889223098755e-01 3.089963495731353760e-01 -1.691911071538925171e-01 -1.044158712029457092e-01 2.279769033193588257e-01
2.436155825853347778e-01 4.043783061206340790e-03 2.321046404540538788e-02 4.005327224731445312e-01 -3.630796447396278381e-02 -2.991715446114540100e-02 -3.248322010040283203e-01 -1.393353343009948730e-01 3.912412375211715698e-02 2.841589450836181641e-01 1.504015177488327026e-02 -1.388381421566009521e-01 -1.269624829292297363e-01 -1.057467609643936157e-01 1.638175398111343384e-01 -1.235534548759460449e-01 1.954398453235626221e-01 -3.377331048250198364e-02 1.504533141851425171e-01 -2.239690870046615601e-01 2.287629097700119019e-01 -1.092482358217239380e-01 -8.921299874782562256e-02 6.743109226226806641e-02 4.205550998449325562e-02 -1.597415953874588013e-01 1.471362542361021042e-02 -5.252247303724288940e-02 4.833301007747650146e-01 6.082328036427497864e-02 -7.541532814502716064e-02 1.384852528572082520e-01
1.786570399999618530e-01 1.609632670879364014e-01 6.338300555944442749e-02 2.989946007728576660e-01 -2.189218252897262573e-01 3.143060803413391113e-01 -2.268309332430362701e-02 6.818162649869918823e-02 1.117679402232170105e-01 1.510939002037048340e-01 2.747739553451538086e-01 -2.313535660505294800e-01 -1.205207854509353638e-01 -1.455579847097396851e-01 -2.643632292747497559e-01 5.498803034424781799e-02 1.647613346576690674e-01 -1.322800070047378540e-01 1.460712850093841553e-01 1.613154709339141846e-01 -2.228000909090042114e-01 1.823811829090118408e-01 -3.651638329029083252e-02 3.571533784270286560e-02 9.394699335098266602e-02 4.793312400579452515e-02 -1.506133526563644409e-01 -3.333560228347778320e-01 1.246837154030799866e-01 2.195986807346343994e-01 -1.897049248218536377e-01 4.124227911233901978e-02
9.803681075572967529e-02 8.175501972436904907e-02 4.867653921246528625e-02 5.881142988801002502e-02 1.311653852462768555e-01 1.244053840637207031e-01 5.432241037487983704e-02 1.084054037928581238e-01 4.470572993159294128e-02 2.875823974609375000e-01 -1.440403312444686890e-01 -4.001270234584808350e-01 -1.910054534673690796e-01 -1.053933724761009216e-01 -2.069777995347976685e-01 7.975212484598159790e-02 -3.182663321495056152e-01 9.304785728454589844e-02 -1.075551509857177734e-01 1.094045937061309814e-01 -2.837193608283996582e-01 2.259690761566162109e-01 6.443782150745391846e-02 1.570843607187271118e-01 -4.423261061310768127e-02 3.929740563035011292e-02 2.672065496444702148e-01 -1.660818755626678467e-01 3.451011776924133301e-01 1.700761169195175171e-01 -8.070360124111175537e-02 1.313702464103698730e-01
1.735789328813552856e-01 -1.118627190589904785e-01 2.792395949363708496e-01 8.942665904760360718e-02 -8.070266246795654297e-02 1.453674286603927612e-01 -4.285433888435363770e-02 2.067914754152297974e-01 2.713907361030578613e-01 -1.099056005477905273e-02 7.189413160085678101e-02 -7.473907619714736938e-02 -1.452469229698181152e-01 -2.747321426868438721e-01 -1.283215433359146118e-01 3.367386460304260254e-01 -6.421094387769699097e-02 9.345901012420654297e-02 1.192430406808853149e-01 3.683717548847198486e-02 5.098078772425651550e-02 -2.504296973347663879e-02 3.612883090972900391e-01 -1.821891367435455322e-01 3.849665448069572449e-02 -3.338981792330741882e-02 3.562100231647491455e-01 9.120831638574600220e-02 2.391144186258316040e-01 1.989935636520385742e-01 -1.296812146902084351e-01 2.034814357757568359e-01
8.156663179397583008e-02 1.887132376432418823e-01 1.008465141057968140e-01 2.907332479953765869e-01 1.280889362096786499e-01 1.131694689393043518e-01 -1.825311481952667236e-01 2.223192155361175537e-01 2.446208298206329346e-01 3.183873891830444336e-01 1.842601299285888672e-01 1.038654297590255737e-01 -5.163044854998588562e-02 4.847615212202072144e-02 7.325121201574802399e-03 -9.471246600151062012e-02 -4.007752519100904465e-03 -1.450180858373641968e-01 -3.345600888133049011e-02 1.236381009221076965e-01 -7.896669954061508179e-02 3.099071085453033447e-01 8.984225988388061523e-02 5.555281043052673340e-02 -6.023254990577697754e-02 -2.950400710105895996e-01 -1.015962660312652588e-02 -1.065627783536911011e-01 3.863988220691680908e-01 -1.682151257991790771e-01 -2.436920255422592163e-01 2.026866972446441650e-01
-6.618739664554595947e-02 -1.938406005501747131e-02 -1.788927707821130753e-03 2.619022130966186523e-01 -4.319614917039871216e-02 -9.199278429150581360e-03 -1.500976383686065674e-01 4.183180630207061768e-01 -2.158852368593215942e-01 2.039840519428253174e-01 1.338972449302673340e-01 -2.455850392580032349e-01 -7.134764641523361206e-02 -2.896341383457183838e-01 8.814170211553573608e-02 -1.103742718696594238e-01 -2.233083695173263550e-01 6.789221614599227905e-02 3.022108674049377441e-01 8.120874315500259399e-02 -8.249615877866744995e-02 -1.192739978432655334e-01 3.058609664440155029e-01 -1.651071198284626007e-02 -8.850424736738204956e-02 1.040352955460548401e-01 7.807222008705139160e-02 -1.577241905033588409e-02 3.883765637874603271e-01 4.986353591084480286e-02 -3.664604574441909790e-02 6.976971030235290527e-02
4.020275548100471497e-02 7.114745676517486572e-02 -9.600346535444259644e-02 3.585258722305297852e-01 -1.184530183672904968e-01 2.314965128898620605e-01 -2.771861255168914795e-01 1.934396624565124512e-01 1.171204149723052979e-01 2.170429676771163940e-01 1.130739040672779083e-02 -2.120271623134613037e-01 2.469507157802581787e-01 3.103354712948203087e-03 2.313221991062164307e-01 -2.091201022267341614e-02 1.735257357358932495e-01 -2.011111080646514893e-01 2.302850484848022461e-01 -2.997348643839359283e-02 1.470048129558563232e-01 -1.334934588521718979e-02 3.677424788475036621e-02 2.516995668411254883e-01 1.933182179927825928e-01 1.302098333835601807e-01 1.458432376384735107e-01 -1.305026113986968994e-01 2.210170626640319824e-01 3.162971436977386475e-01 -3.509626549202948809e-04 -1.847225427627563477e-02
8.245072513818740845e-02 -9.854495525360107422e-02 -4.881452620029449463e-01 4.874017834663391113e-01 -1.723419427871704102e-01 1.728840172290802002e-01 -9.181362390518188477e-02 -8.417145162820816040e-02 -2.098864763975143433e-01 1.112151592969894409e-01 2.115966379642486572e-01 6.865633279085159302e-02 -1.884694099426269531e-01 -2.320543825626373291e-01 -1.641199588775634766e-01 1.083171516656875610e-01 4.454882442951202393e-02 5.381079390645027161e-02 1.117858849465847015e-02 -1.008234620094299316e-01 5.801033601164817810e-02 1.773474216461181641e-01 1.268064230680465698e-01 1.653172075748443604e-01 -4.452523216605186462e-02 9.077087044715881348e-02 4.942882061004638672e-02 8.171904087066650391e-02 2.593625187873840332e-01 4.964455589652061462e-02 -1.247576922178268433e-01 2.355219423770904541e-02
1.929280310869216919e-01 1.728165149688720703e-01 -3.386568278074264526e-03 2.306654155254364014e-01 2.931294497102499008e-03 2.059409618377685547e-01 7.506954669952392578e-02 -3.517422080039978027e-01 1.057148575782775879e-01 -1.846316456794738770e-02 9.404350072145462036e-02 7.906865328550338745e-03 -1.789902336895465851e-02 -1.561863273382186890e-01 -8.266973495483398438e-02 1.281631439924240112e-01 -5.033469200134277344e-02 -2.428327500820159912e-01 -4.308372735977172852e-02 -3.345713317394256592e-01 -1.790028661489486694e-01 1.898826211690902710e-01 1.358814188279211521e-03 -4.348045587539672852e-02 -1.083331257104873657e-01 9.350355714559555054e-02 1.817978173494338989e-01 -2.961669489741325378e-02 4.549447894096374512e-01 3.285161554813385010e-01 3.082881867885589600e-02 1.548526734113693237e-01
1.003298684954643250e-01 6.521327048540115356e-02 -1.276552975177764893e-01 4.145524203777313232e-01 -1.828504055738449097e-01 2.422269731760025024e-01 -1.034534350037574768e-01 -9.557741135358810425e-02 2.893911302089691162e-01 6.612701714038848877e-02 3.271996378898620605e-01 -2.966479063034057617e-01 -1.812497973442077637e-01 1.163522824645042419e-01 -1.561116427183151245e-01 8.087255805730819702e-02 -6.052703782916069031e-02 -1.867434531450271606e-01 1.275901049375534058e-01 2.205305546522140503e-01 -8.076330274343490601e-02 -1.082654204219579697e-02 1.812375932931900024e-01 -7.286167703568935394e-03 4.215752705931663513e-02 1.502572894096374512e-01 5.451470240950584412e-02 -2.667223811149597168e-01 8.306448906660079956e-02 3.447401896119117737e-02 -2.093024849891662598e-01 1.781934350728988647e-01
9.712146222591400146e-02 -1.348790526390075684e-01 3.095717402175068855e-03 1.701416820287704468e-01 3.377756103873252869e-02 -7.602359354496002197e-02 -1.143957450985908508e-01 5.963004007935523987e-02 8.361699432134628296e-02 1.197855398058891296e-01 6.379199028015136719e-02 -1.453132629394531250e-01 5.939032137393951416e-02 -1.294932961463928223e-01 -2.446555048227310181e-01 1.027224361896514893e-01 -9.448767453432083130e-02 7.721510250121355057e-03 3.684731423854827881e-01 -3.633905649185180664e-01 -1.490975767374038696e-01 -1.600027233362197876e-01 1.705520451068878174e-01 1.089020818471908569e-01 3.287942111492156982e-01 -3.297040530014783144e-04 1.560786068439483643e-01 1.764715015888214111e-01 1.426825821399688721e-01 -4.465653002262115479e-02 -1.935376077890396118e-01 4.400182366371154785e-01
2.017911374568939209e-01 -2.804307080805301666e-02 1.301763653755187988e-01 1.227054148912429810e-01 -4.427371919155120850e-02 2.790282666683197021e-01 -1.846197247505187988e-02 -2.619919478893280029e-01 1.065593138337135315e-01 7.852450013160705566e-02 2.281850874423980713e-01 -7.315210998058319092e-02 5.179209634661674500e-02 -1.615745872259140015e-01 -2.986314594745635986e-01 1.008026748895645142e-01 -5.002974718809127808e-02 -2.490932941436767578e-01 1.304543167352676392e-01 -2.327604144811630249e-01 -2.645611166954040527e-01 3.684929385781288147e-02 3.618307784199714661e-02 -1.121371611952781677e-01 -4.201462492346763611e-02 3.655925765633583069e-02 1.392619311809539795e-01 5.626576393842697144e-02 3.283441364765167236e-01 4.449464380741119385e-01 -1.092232316732406616e-01 1.013089269399642944e-01
9.187256544828414917e-02 7.351245731115341187e-02 -2.694956362247467041e-01 1.520640403032302856e-01 5.144155770540237427e-02 1.750627309083938599e-01 -3.358849585056304932e-01 1.983954757452011108e-01 -1.172669082880020142e-01 3.792694509029388428e-01 3.852119669318199158e-02 3.812923282384872437e-02 1.340229064226150513e-01 -1.420244425535202026e-01 2.073878049850463867e-01 -3.605162957683205605e-03 1.816927492618560791e-01 -2.207883000373840332e-01 -9.251063689589500427e-03 -8.039513975381851196e-02 1.281816065311431885e-01 -1.306760162115097046e-01 6.721820682287216187e-02 1.237434595823287964e-01 1.775189861655235291e-02 2.447242289781570435e-01 1.975081115961074829e-01 -9.496990591287612915e-02 2.738708555698394775e-01 1.651306152343750000e-01 -2.326182723045349121e-01 2.386974245309829712e-01
2.883406281471252441e-01 5.325282365083694458e-02 -2.464594319462776184e-02 3.997227251529693604e-01 -1.210402920842170715e-01 1.859455704689025879e-01 -3.810035884380340576e-01 1.413672715425491333e-01 2.291633933782577515e-02 2.724403142929077148e-01 1.990238390862941742e-02 -2.333831042051315308e-03 2.329904884099960327e-01 -1.080635786056518555e-01 1.105499416589736938e-01 -1.788514703512191772e-01 6.259153038263320923e-02 -2.045609951019287109e-01 1.438456028699874878e-01 5.539877340197563171e-02 -2.052684724330902100e-01 -5.264218896627426147e-02 2.464384958148002625e-02 3.094036579132080078e-01 1.399011313915252686e-01 1.381166577339172363e-01 7.480215281248092651e-02 -1.098965927958488464e-01 8.764278143644332886e-02 2.551735341548919678e-01 1.185183748602867126e-01 -3.313412191346287727e-03
-1.486320327967405319e-02 6.970534473657608032e-02 1.417229324579238892e-01 4.000095427036285400e-01 -5.031692981719970703e-02 -1.043106243014335632e-02 1.745920926332473755e-01 2.915000021457672119e-01 1.125363726168870926e-02 2.271738797426223755e-01 -3.161476925015449524e-02 -1.355060487985610962e-01 -5.673112720251083374e-02 7.892398536205291748e-02 1.494531631469726562e-01 -1.198408603668212891e-01 -2.997340857982635498e-01 2.446975372731685638e-02 5.827725306153297424e-02 5.364412814378738403e-02 -2.340043932199478149e-01 3.194861859083175659e-02 2.265570312738418579e-01 -1.602341532707214355e-01 1.293626874685287476e-01 -1.767675206065177917e-02 7.967819273471832275e-02 -1.062198802828788757e-01 5.055089592933654785e-01 2.427333593368530273e-01 6.337836850434541702e-03 -2.859909646213054657e-02
5.773324891924858093e-02 3.532107919454574585e-02 -2.216684222221374512e-01 6.066920980811119080e-02 -7.807219028472900391e-02 3.168935775756835938e-01 -1.291497349739074707e-01 2.135843038558959961e-01 1.062083542346954346e-01 2.376452982425689697e-01 7.346425205469131470e-02 -1.426359713077545166e-01 1.648819446563720703e-01 3.084605187177658081e-02 8.136191964149475098e-02 -1.236818730831146240e-01 8.990472555160522461e-02 -1.512180566787719727e-01 8.403304219245910645e-02 -2.910542860627174377e-02 -2.908711433410644531e-01 -5.834947526454925537e-02 6.455855071544647217e-02 1.643532216548919678e-01 1.015027537941932678e-01 3.320749700069427490e-01 2.998075187206268311e-01 -3.320671617984771729e-01 2.990478575229644775e-01 2.321659475564956665e-01 -1.201899629086256027e-02 -8.933785557746887207e-02
-5.709012225270271301e-02 -5.738938599824905396e-02 -1.144360601902008057e-01 4.218036532402038574e-01 3.242223560810089111e-01 2.679356038570404053e-01 7.608664780855178833e-02 1.589433252811431885e-01 -7.628757506608963013e-02 -5.176085606217384338e-02 2.644353508949279785e-01 -8.700716495513916016e-02 -1.756554841995239258e-01 -9.842383861541748047e-02 -1.082708537578582764e-01 -2.559426426887512207e-01 1.625224500894546509e-01 -6.558071076869964600e-02 8.952413499355316162e-02 -3.357072174549102783e-02 -5.506834387779235840e-02 1.886800080537796021e-01 1.335620731115341187e-01 1.248433068394660950e-01 -1.788583695888519287e-01 1.220302209258079529e-01 2.900986075401306152e-01 2.845773100852966309e-01 1.404921263456344604e-01 2.009466588497161865e-01 -4.544027149677276611e-02 6.771906465291976929e-02
2.515172362327575684e-01 -1.698282361030578613e-01 -1.430373042821884155e-01 2.027207463979721069e-01 9.052696079015731812e-02 1.280200481414794922e-01 -2.454776912927627563e-01 -1.231952235102653503e-01 -4.244243502616882324e-01 3.244434297084808350e-01 3.281661570072174072e-01 1.293585300445556641e-01 -1.001260057091712952e-01 -1.425957828760147095e-01 -1.262009441852569580e-01 1.020618155598640442e-01 -4.949265345931053162e-02 -1.861810535192489624e-01 -1.075420714914798737e-02 1.674849838018417358e-01 -3.292073011398315430e-01 -9.941531717777252197e-02 1.526284366846084595e-01 1.297180652618408203e-01 -9.645912051200866699e-02 8.716949075460433960e-02 7.434757053852081299e-02 2.127993851900100708e-02 1.048211008310317993e-01 9.788566827774047852e-02 -3.643045946955680847e-02 1.065401136875152588e-01
3.038927614688873291e-01 3.055319748818874359e-02 2.689042389392852783e-01 3.703577816486358643e-01 1.796277612447738647e-01 2.399965524673461914e-01 -2.944905757904052734e-01 1.871446818113327026e-01 4.719512164592742920e-02 1.900659948587417603e-01 7.233386486768722534e-02 -4.800264909863471985e-02 1.907157152891159058e-01 -2.051042765378952026e-01 1.874195039272308350e-01 1.296882238239049911e-02 -2.512864954769611359e-02 -2.093542814254760742e-01 -3.269852697849273682e-02 1.489651501178741455e-01 -2.523362934589385986e-01 -3.557221591472625732e-02 2.189854532480239868e-01 2.162466384470462799e-02 1.535889506340026855e-01 1.945945769548416138e-01 1.369570493698120117e-01 8.517040871083736420e-03 6.673345342278480530e-03 1.994227170944213867e-01 1.548787355422973633e-01 -2.891786955296993256e-02
2.061636298894882202e-01 -7.747174054384231567e-02 -8.824852108955383301e-02 3.591493368148803711e-01 -6.900490075349807739e-02 1.063358783721923828e-02 -1.039461493492126465e-01 1.086912751197814941e-01 1.025201380252838135e-01 3.160199820995330811e-01 2.887723781168460846e-02 -6.331986188888549805e-02 -2.462534159421920776e-01 7.003334909677505493e-02 3.637511655688285828e-02 -4.460995644330978394e-02 2.841865122318267822e-01 2.007745355367660522e-01 2.594585716724395752e-01 -2.317858487367630005e-01 -1.797074228525161743e-01 2.902133166790008545e-01 8.039762824773788452e-02 1.313889473676681519e-01 1.948000937700271606e-01 -1.210489347577095032e-01 1.315485835075378418e-01 -4.543044045567512512e-02 3.362800180912017822e-01 -1.689116656780242920e-01 -1.159821823239326477e-02 8.405018597841262817e-02
7.365401834249496460e-02 1.289167553186416626e-01 -1.864803582429885864e-01 2.048963913694024086e-03 -1.735621839761734009e-01 3.182307183742523193e-01 -1.801259815692901611e-01 1.306187808513641357e-01 1.072385981678962708e-01 2.917188704013824463e-01 3.369947895407676697e-02 -9.549183398485183716e-02 7.322044670581817627e-02 5.518401972949504852e-03 1.458960175514221191e-01 -1.121435035020112991e-02 2.245846986770629883e-01 -2.318086773157119751e-01 -2.338534779846668243e-02 -6.494037061929702759e-02 -1.422083824872970581e-01 -6.537687033414840698e-02 1.588085889816284180e-01 4.922891035676002502e-02 1.956841051578521729e-01 1.089316755533218384e-01 3.538111746311187744e-01 -1.783778667449951172e-01 3.933742344379425049e-01 2.863650321960449219e-01 -1.146004423499107361e-01 1.024607196450233459e-01
8.984424173831939697e-02 1.918549388647079468e-01 1.407024413347244263e-01 -9.433850646018981934e-02 -3.195429146289825439e-01 -3.956758417189121246e-03 -8.295795321464538574e-02 1.578722298145294189e-01 5.975323542952537537e-02 2.176144421100616455e-01 2.798619270324707031e-01 -1.735821366310119629e-01 -2.159846425056457520e-01 5.107638239860534668e-02 7.469689846038818359e-02 -8.528659492731094360e-02 -5.148756876587867737e-02 -1.524107716977596283e-02 1.854935437440872192e-01 5.949012190103530884e-02 -7.351698726415634155e-02 3.361384272575378418e-01 -9.115594625473022461e-02 1.224570497870445251e-01 1.208040043711662292e-01 5.632610991597175598e-02 1.352308392524719238e-01 -9.844846278429031372e-02 3.438116014003753662e-01 2.070759832859039307e-01 -5.195895582437515259e-02 4.230138957500457764e-01
3.613205044530332088e-04 1.364260911941528320e-01 8.965048938989639282e-02 4.108756482601165771e-01 -7.350156456232070923e-02 7.553472369909286499e-02 -3.852067515254020691e-03 1.547506302595138550e-01 1.675181239843368530e-01 1.590784043073654175e-01 1.911853849887847900e-01 8.167401701211929321e-02 -1.143855750560760498e-01 -2.944543361663818359e-01 -2.465580403804779053e-02 -3.944243863224983215e-02 6.116480380296707153e-02 8.982144296169281006e-03 1.739446371793746948e-01 1.570659279823303223e-01 2.499747127294540405e-01 2.364346385002136230e-02 2.896947562694549561e-01 -1.006001755595207214e-01 5.972633510828018188e-02 -4.920675978064537048e-02 1.658805310726165771e-01 3.730259537696838379e-01 3.765561580657958984e-01 5.338574200868606567e-02 3.224071487784385681e-02 1.916870772838592529e-01
7.604683935642242432e-02 -4.177147895097732544e-02 5.270945280790328979e-02 2.737284302711486816e-01 2.474768757820129395e-01 -1.255707591772079468e-01 2.052956074476242065e-02 -5.694531649351119995e-02 1.521325670182704926e-02 -1.323361247777938843e-01 1.955032646656036377e-01 -4.161472897976636887e-03 -1.660338640213012695e-01 1.175844520330429077e-01 3.816968947649002075e-02 -7.060007750988006592e-02 8.282040245831012726e-03 1.086696460843086243e-01 2.358670681715011597e-01 -3.597394749522209167e-02 -1.869071125984191895e-01 3.720635473728179932e-01 1.560228019952774048e-01 -1.567994952201843262e-01 -4.813208431005477905e-02 1.227417215704917908e-02 4.190039038658142090e-01 4.572333395481109619e-02 1.561289578676223755e-01 2.288611046969890594e-02 -2.204588614404201508e-02 4.833874404430389404e-01
4.700906202197074890e-02 1.302060578018426895e-02 -6.958615034818649292e-02 3.349905014038085938e-01 -3.470453992486000061e-02 9.391844272613525391e-03 -5.641921889036893845e-03 1.827174425125122070e-02 2.429667115211486816e-01 4.846563339233398438e-01 4.186474680900573730e-01 1.964116841554641724e-02 8.513435022905468941e-05 -1.033854484558105469e-01 -1.091543212532997131e-01 -5.922423303127288818e-02 1.324715912342071533e-01 -1.603655666112899780e-01 1.691147834062576294e-01 -2.888321131467819214e-02 -2.047275155782699585e-01 4.180333390831947327e-02 1.659611910581588745e-01 7.484775781631469727e-02 2.920101583003997803e-02 -2.332280278205871582e-01 9.915537387132644653e-02 9.307985007762908936e-02 4.157728701829910278e-02 -2.769903540611267090e-01 -1.075164228677749634e-01 2.644861042499542236e-01
-7.831062376499176025e-02 -9.364429116249084473e-02 -2.797096669673919678e-01 3.224732875823974609e-01 4.691922664642333984e-02 2.585898637771606445e-01 2.744678966701030731e-02 1.731134951114654541e-01 1.356289442628622055e-02 -4.026570357382297516e-03 3.361707925796508789e-01 9.124074876308441162e-02 6.781765818595886230e-02 -2.390896081924438477e-01 -2.739183306694030762e-01 9.190694242715835571e-02 2.527437806129455566e-01 -6.984760984778404236e-03 1.801412105560302734e-01 -1.227995306253433228e-01 -9.658986330032348633e-02 6.616577506065368652e-02 1.641928451135754585e-03 1.277515739202499390e-01 -2.570202350616455078e-01 3.101394772529602051e-01 3.621807321906089783e-02 -8.631762117147445679e-02 3.265300393104553223e-01 2.667391672730445862e-02 5.153975449502468109e-03 1.282384097576141357e-01
-6.722533702850341797e-02 -6.212152540683746338e-02 -5.083110556006431580e-02 4.045317769050598145e-01 2.874574065208435059e-01 3.049150109291076660e-01 -3.066928870975971222e-02 3.333854377269744873e-01 -2.183987051248550415e-01 2.001998713240027428e-03 2.637989223003387451e-01 -6.891362369060516357e-02 9.051946550607681274e-02 -2.028404772281646729e-01 -1.778678894042968750e-01 1.562742143869400024e-01 2.099236249923706055e-01 6.234970688819885254e-02 9.332347661256790161e-02 1.011725282296538353e-03 -1.057548448443412781e-01 1.759260743856430054e-01 3.340017283335328102e-03 2.740338444709777832e-03 -1.317812353372573853e-01 8.865187317132949829e-02 -2.112507820129394531e-02 7.774751633405685425e-02 3.699861764907836914e-01 4.781033203471451998e-04 2.025505751371383667e-01 4.255895316600799561e-02
6.205534189939498901e-02 5.568099021911621094e-02 2.626727521419525146e-02 2.394917905330657959e-01 -1.284560412168502808e-01 -1.281770225614309311e-02 5.731908977031707764e-02 1.959389448165893555e-01 1.021908968687057495e-01 2.076065726578235626e-02 1.533690094947814941e-01 7.614415138959884644e-02 4.795103520154953003e-02 -3.072343766689300537e-01 -2.814711332321166992e-01 1.022152230143547058e-02 8.978603035211563110e-02 -6.273978203535079956e-02 3.871747991070151329e-03 2.724624276161193848e-01 2.504488825798034668e-01 1.096604317426681519e-01 3.022395670413970947e-01 8.767734467983245850e-02 2.521130442619323730e-01 1.724137216806411743e-01 2.846040129661560059e-01 2.858477234840393066e-01 3.516529798507690430e-01 6.696154922246932983e-02 -3.792699798941612244e-02 1.217791512608528137e-01
1.403944101184606552e-02 -4.160019755363464355e-02 -2.241222709417343140e-01 3.766964375972747803e-01 2.961131930351257324e-01 3.107582628726959229e-01 1.257935166358947754e-01 7.839346677064895630e-02 -1.846986562013626099e-01 7.060874253511428833e-02 2.815257906913757324e-01 6.175017729401588440e-02 -1.210918929427862167e-02 -2.925178110599517822e-01 -1.697147190570831299e-01 9.985107928514480591e-02 9.851869940757751465e-02 5.938680842518806458e-02 1.565140485763549805e-02 -6.869135797023773193e-02 -7.059072703123092651e-02 1.988138705492019653e-01 2.030443865805864334e-03 9.963636845350265503e-02 -3.005945086479187012e-01 1.371069550514221191e-01 1.797010749578475952e-01 1.986158080399036407e-02 2.516572773456573486e-01 1.750030517578125000e-01 -1.728408783674240112e-01 1.214540749788284302e-01
3.544514477252960205e-01 5.764627829194068909e-02 -1.003540456295013428e-01 2.103230506181716919e-01 2.074272781610488892e-01 4.952697455883026123e-02 -1.783072948455810547e-01 2.129355967044830322e-01 -2.427694499492645264e-01 1.910784542560577393e-01 5.072746276855468750e-01 -1.408520247787237167e-02 2.651315554976463318e-02 -1.071513295173645020e-01 2.742937766015529633e-02 -4.266302660107612610e-02 7.766714319586753845e-03 -5.879642069339752197e-02 -1.068302243947982788e-01 -2.550483345985412598e-01 4.218852147459983826e-02 1.475723981857299805e-01 -1.143967658281326294e-01 1.678441911935806274e-01 -1.334724277257919312e-01 6.150681991130113602e-03 1.975747346878051758e-01 1.676930487155914307e-01 9.543369710445404053e-02 1.668248176574707031e-01 1.004749257117509842e-02 2.440200448036193848e-01
-1.966335326433181763e-01 -1.053068637847900391e-01 -3.471129387617111206e-02 1.315309107303619385e-01 1.434782147407531738e-01 1.598766446113586426e-02 7.729582488536834717e-02 -9.480842947959899902e-02 -1.147379726171493530e-01 2.983210980892181396e-01 3.512158691883087158e-01 1.127586886286735535e-02 -5.811093375086784363e-02 1.334251463413238525e-02 -1.595965623855590820e-01 -9.516120702028274536e-02 -1.015276387333869934e-01 -2.504361271858215332e-01 2.625594437122344971e-01 2.100481539964675903e-01 1.260484158992767334e-01 7.485979795455932617e-02 4.370961189270019531e-01 1.317256782203912735e-02 1.026313900947570801e-01 7.115584611892700195e-02 1.148099899291992188e-01 -7.361237704753875732e-02 4.241232275962829590e-01 1.263449788093566895e-01 -1.875122822821140289e-02 5.495181679725646973e-02
2.200200706720352173e-01 -1.457343399524688721e-01 -1.596422940492630005e-01 2.884954512119293213e-01 7.999616116285324097e-02 -9.166444092988967896e-02 4.561550915241241455e-03 1.384211182594299316e-01 1.022891551256179810e-01 1.584360599517822266e-01 3.036210834980010986e-01 1.022083014249801636e-01 -2.924822568893432617e-01 -1.048035696148872375e-01 1.829638630151748657e-01 4.292137455195188522e-03 -4.813902452588081360e-02 6.483093649148941040e-02 9.873591363430023193e-02 7.924346625804901123e-02 -1.087514683604240417e-01 2.876706719398498535e-01 -1.288748830556869507e-01 -3.606455028057098389e-02 -5.830966308712959290e-02 -2.061231620609760284e-02 3.607848286628723145e-01 -1.102623194456100464e-01 5.466206744313240051e-02 4.248261153697967529e-01 1.142231151461601257e-01 2.042874544858932495e-01
1.742352545261383057e-01 1.710629761219024658e-01 -2.444795072078704834e-01 5.900508761405944824e-01 1.725460290908813477e-01 2.026918344199657440e-02 1.670355349779129028e-01 2.076961845159530640e-01 9.916423261165618896e-02 -3.684921935200691223e-02 2.478609383106231689e-01 8.860837668180465698e-02 -1.174727007746696472e-01 -2.062786072492599487e-01 -5.113649740815162659e-02 5.442947521805763245e-02 8.170349150896072388e-02 -1.592850089073181152e-01 -4.378852993249893188e-02 -6.516406685113906860e-02 6.738623976707458496e-02 7.008974999189376831e-02 1.432755440473556519e-01 1.220408156514167786e-01 1.341752558946609497e-01 8.281330764293670654e-02 -1.656993329524993896e-01 5.971482023596763611e-02 2.697122991085052490e-01 1.497974544763565063e-01 -2.002591937780380249e-01 -1.206834167242050171e-01
2.181892395019531250e-01 3.192385658621788025e-02 1.616105735301971436e-01 2.956447303295135498e-01 -7.105055451393127441e-02 1.370310634374618530e-01 3.101694583892822266e-02 1.614750176668167114e-01 2.146756947040557861e-01 2.682196497917175293e-01 -1.416362673044204712e-01 1.732889413833618164e-01 1.464373916387557983e-01 5.303915124386548996e-03 -2.267792634665966034e-02 -1.129929814487695694e-02 -1.790877431631088257e-01 -1.603373587131500244e-01 -1.724344491958618164e-01 2.794155292212963104e-02 -2.462384849786758423e-01 1.695031486451625824e-02 1.860152035951614380e-01 -8.263283222913742065e-02 3.117908835411071777e-01 2.513662874698638916e-01 2.351916953921318054e-02 -2.045213133096694946e-01 2.943228483200073242e-01 2.594465315341949463e-01 -2.213022261857986450e-01 -2.044823206961154938e-02
6.053472682833671570e-02 1.463306993246078491e-01 -3.120041638612747192e-02 1.353935003280639648e-01 -7.922821491956710815e-02 2.795452475547790527e-01 -1.786051094532012939e-01 5.259043723344802856e-02 -6.999357789754867554e-02 3.636095821857452393e-01 1.971057057380676270e-01 -2.089462429285049438e-01 -1.054182201623916626e-01 1.542881727218627930e-01 -3.646483123302459717e-01 9.896624088287353516e-02 2.410099506378173828e-01 8.595550060272216797e-02 1.879839040338993073e-02 -2.597820162773132324e-01 1.975340023636817932e-02 1.332914084196090698e-01 1.470177620649337769e-01 -1.207127645611763000e-01 1.621850728988647461e-01 1.015602573752403259e-01 -1.359383314847946167e-01 -2.296908199787139893e-01 3.187309503555297852e-01 3.107810765504837036e-02 -1.640448421239852905e-01 1.193764209747314453e-01
7.326421141624450684e-02 2.584809437394142151e-02 -1.455831825733184814e-01 2.671059966087341309e-01 -2.905447967350482941e-02 -8.547638542950153351e-03 -3.801215067505836487e-02 1.331507507711648941e-02 -7.038701325654983521e-02 2.169305458664894104e-02 2.986487448215484619e-01 2.333600074052810669e-01 9.818425029516220093e-02 2.279287390410900116e-02 7.675755023956298828e-02 -2.881815657019615173e-02 -1.365994960069656372e-01 3.839632868766784668e-02 2.723205983638763428e-01 4.714031517505645752e-01 -1.747806966304779053e-01 1.925086826086044312e-01 2.165436744689941406e-01 9.169169515371322632e-02 -7.589241117238998413e-02 -5.093284696340560913e-02 3.176001310348510742e-01 6.538862735033035278e-02 3.396612703800201416e-01 1.572021394968032837e-01 1.511974376626312733e-03 1.998160481452941895e-01
7.075367867946624756e-02 -1.182425618171691895e-01 -2.343861013650894165e-01 4.280928671360015869e-01 -2.818191349506378174e-01 4.530309885740280151e-02 -1.265831738710403442e-01 6.409646570682525635e-02 9.725248813629150391e-02 1.561900079250335693e-01 1.114164292812347412e-01 -2.922677099704742432e-01 -2.674416303634643555e-01 1.921915560960769653e-01 -9.552757441997528076e-02 -1.452712863683700562e-01 2.589692920446395874e-02 -1.743017882108688354e-01 2.177120745182037354e-01 1.291057746857404709e-02 -1.717312633991241455e-01 3.762361779808998108e-02 1.236564293503761292e-01 1.330684274435043335e-01 -6.257613189518451691e-03 1.294284909963607788e-01 -4.894023761153221130e-02 -1.850713789463043213e-01 8.412722498178482056e-02 3.317048251628875732e-01 1.280663311481475830e-01 2.033733278512954712e-01
1.877857893705368042e-01 1.394574046134948730e-01 -9.676100313663482666e-02 4.010679945349693298e-02 9.547684341669082642e-02 -1.068051680922508240e-01 -2.643962502479553223e-01 1.518079042434692383e-01 -5.544053390622138977e-02 3.342023491859436035e-01 -1.546273678541183472e-01 -3.743181824684143066e-01 1.042680367827415466e-01 -1.117007061839103699e-01 -1.255298703908920288e-01 4.608163982629776001e-02 9.840877354145050049e-02 -2.066574841737747192e-01 2.423878163099288940e-01 -7.847228646278381348e-02 -2.536822855472564697e-01 -4.100070148706436157e-02 9.403268247842788696e-02 1.071416288614273071e-01 1.741660088300704956e-01 1.981828957796096802e-01 1.870232969522476196e-01 -1.755385547876358032e-01 1.962094455957412720e-01 -4.938510805368423462e-02 3.087008744478225708e-02 3.462276458740234375e-01
7.403299957513809204e-02 9.192315489053726196e-02 7.680431008338928223e-05 2.783601582050323486e-01 -1.879010163247585297e-02 -9.193235635757446289e-02 1.735343225300312042e-02 1.767179965972900391e-01 -1.521376371383666992e-01 3.904190361499786377e-01 3.160558044910430908e-01 -1.350816637277603149e-01 7.442834228277206421e-02 1.176137626171112061e-01 1.226530522108078003e-01 -2.696554549038410187e-02 -6.719380617141723633e-02 -1.604888439178466797e-01 1.212818641215562820e-02 9.868314117193222046e-02 -1.762424707412719727e-01 1.358666121959686279e-01 -1.784919388592243195e-02 2.731675207614898682e-01 2.100585401058197021e-01 -8.263673633337020874e-02 1.429542899131774902e-01 -4.845748469233512878e-02 2.360664159059524536e-01 -1.960598677396774292e-01 -1.753721833229064941e-01 4.196642041206359863e-01
-1.875637099146842957e-02 8.378769457340240479e-02 3.226876258850097656e-01 2.758455276489257812e-01 9.677376598119735718e-02 -3.303006663918495178e-02 -4.028807580471038818e-01 -5.798585712909698486e-02 5.733426194638013840e-03 3.313141167163848877e-01 3.791640698909759521e-02 -1.092485934495925903e-01 2.570534050464630127e-01 -1.182717308402061462e-01 -1.837375015020370483e-01 -2.176132053136825562e-02 -2.895928919315338135e-01 5.368309840559959412e-02 7.303242385387420654e-02 -7.631886005401611328e-02 -2.199610769748687744e-01 3.273054063320159912e-01 1.177901700139045715e-01 1.136737316846847534e-01 2.170250415802001953e-01 5.527340248227119446e-02 2.341451495885848999e-01 -3.490335866808891296e-02 9.384044259786605835e-02 3.066185861825942993e-02 4.171498492360115051e-02 3.016971051692962646e-02
1.188733577728271484e-01 -9.582235664129257202e-02 -1.195157617330551147e-01 6.025457978248596191e-01 -2.407650351524353027e-01 2.549872547388076782e-02 -7.416085153818130493e-02 -5.668863654136657715e-02 -9.010631591081619263e-02 -1.201249752193689346e-02 3.698477894067764282e-02 1.950681060552597046e-01 -8.216376602649688721e-02 -1.619946062564849854e-01 5.657411739230155945e-02 1.159274205565452576e-01 1.822353899478912354e-01 4.152270033955574036e-02 -3.933370858430862427e-02 5.250834673643112183e-02 -1.345410197973251343e-02 2.383458763360977173e-01 -5.718935653567314148e-02 1.217460855841636658e-01 1.826069504022598267e-01 3.465414047241210938e-02 2.019544243812561035e-01 -1.294631958007812500e-01 1.834832727909088135e-01 -1.168508902192115784e-01 -2.645514905452728271e-01 3.331271409988403320e-01
3.338819742202758789e-01 -2.466962859034538269e-02 -1.806653141975402832e-01 2.196052223443984985e-01 -1.734498590230941772e-01 1.445084959268569946e-01 -1.781581491231918335e-01 -1.335461996495723724e-02 -1.050285249948501587e-02 2.639553844928741455e-01 2.915010452270507812e-01 -1.823126077651977539e-01 -5.831426382064819336e-02 -1.408948898315429688e-01 7.312507927417755127e-02 8.899112045764923096e-02 -1.318333577364683151e-02 -1.278005093336105347e-01 -8.593644946813583374e-02 -1.362029761075973511e-01 -2.769403159618377686e-01 3.469519019126892090e-01 1.570496410131454468e-01 -1.010757163166999817e-01 2.418376356363296509e-01 -8.018541336059570312e-02 4.735296592116355896e-03 -2.960897088050842285e-01 2.614896297454833984e-01 -3.125803172588348389e-02 -5.594612285494804382e-02 1.278269570320844650e-02
-5.069203674793243408e-02 -1.314894556999206543e-01 -2.973148226737976074e-01 5.822495818138122559e-01 -4.748426377773284912e-02 3.524515405297279358e-02 -2.382402494549751282e-02 -1.434375494718551636e-01 -1.135770604014396667e-02 3.535226285457611084e-01 1.874003410339355469e-01 -1.139545738697052002e-01 -1.085946857929229736e-01 -4.667768254876136780e-02 -9.498886764049530029e-02 -2.980003654956817627e-01 -1.026324331760406494e-01 1.705593913793563843e-01 -2.050011754035949707e-01 9.008248895406723022e-02 5.750462040305137634e-02 1.671852022409439087e-01 1.605648100376129150e-01 3.258790075778961182e-02 1.773408055305480957e-01 -5.806832574307918549e-03 5.183609947562217712e-02 -8.368651382625102997e-03 1.577475368976593018e-01 7.153167575597763062e-02 -1.708396971225738525e-01 -4.228498414158821106e-02
2.222480326890945435e-01 -3.486045002937316895e-01 1.123967990279197693e-01 2.320016771554946899e-01 1.229836568236351013e-01 7.661438733339309692e-02 -6.122842058539390564e-02 1.750239878892898560e-01 1.961399465799331665e-01 3.037583231925964355e-01 1.405497193336486816e-01 1.468958407640457153e-01 1.542852818965911865e-01 -6.603396683931350708e-02 -1.176239252090454102e-01 -2.347020357847213745e-01 6.852728128433227539e-02 9.629701822996139526e-02 5.459563434123992920e-02 -5.710046738386154175e-02 7.226206362247467041e-02 4.002678208053112030e-03 3.646255731582641602e-01 -2.113865017890930176e-01 3.566088154911994934e-02 1.060053855180740356e-01 -7.924216985702514648e-02 3.273388370871543884e-02 1.886532306671142578e-01 2.047696411609649658e-01 6.926318258047103882e-02 3.644537031650543213e-01
9.311202168464660645e-02 5.728254467248916626e-02 -2.139573395252227783e-01 1.749842166900634766e-01 1.998048871755599976e-01 -3.543437272310256958e-02 -1.012389287352561951e-01 2.532771229743957520e-01 -1.271288562566041946e-02 -7.621408998966217041e-02 3.074726760387420654e-01 1.398216485977172852e-01 -5.156816542148590088e-02 -1.551368534564971924e-01 3.852707147598266602e-02 -4.466542229056358337e-02 2.355433851480484009e-01 -1.040222123265266418e-01 -1.491062808781862259e-02 -2.285307645797729492e-01 -1.086877509951591492e-01 1.720824837684631348e-01 -1.986075341701507568e-01 -1.982372254133224487e-01 1.789052039384841919e-01 -2.884598821401596069e-02 -5.273271352052688599e-02 -3.968419507145881653e-02 4.482657611370086670e-01 3.255287110805511475e-01 -2.263442724943161011e-01 1.074880585074424744e-01
1.836899551562964916e-03 1.065171882510185242e-01 -2.465611323714256287e-02 3.120311796665191650e-01 -9.854434430599212646e-02 2.720160484313964844e-01 -6.796995550394058228e-02 5.800595041364431381e-03 1.160756796598434448e-01 1.085693761706352234e-01 3.125698566436767578e-01 -3.229166269302368164e-01 -1.408095210790634155e-01 1.255702413618564606e-02 -1.934984326362609863e-01 9.976772964000701904e-02 1.297206878662109375e-01 -1.326551586389541626e-01 2.152008265256881714e-01 1.221076250076293945e-01 -1.319911330938339233e-01 1.849685758352279663e-01 2.354535758495330811e-01 6.687705218791961670e-02 2.170035541057586670e-01 1.060703545808792114e-01 -1.001572832465171814e-01 -3.161740005016326904e-01 1.627646535634994507e-01 2.312915027141571045e-02 -3.092053830623626709e-01 9.766811132431030273e-02
2.769361734390258789e-01 6.296928226947784424e-02 -6.662195082753896713e-03 1.173550859093666077e-01 -7.629294996149837971e-04 7.099759578704833984e-02 -1.524239182472229004e-01 1.438011676073074341e-01 -3.576817363500595093e-02 3.838371634483337402e-01 -1.679588668048381805e-02 1.520030945539474487e-01 1.480322182178497314e-01 -4.758749902248382568e-02 4.157299548387527466e-02 1.540014445781707764e-01 -1.431740969419479370e-01 -3.012667037546634674e-02 6.382838636636734009e-02 -8.273366093635559082e-02 -2.249120920896530151e-01 4.839155822992324829e-02 2.199306041002273560e-01 2.724559903144836426e-01 3.128791451454162598e-01 3.315160274505615234e-01 1.846597492694854736e-01 -1.669458448886871338e-01 4.241246730089187622e-02 3.846117258071899414e-01 6.895150989294052124e-02 5.339892953634262085e-02
9.087955951690673828e-02 -1.196678355336189270e-01 -1.497114449739456177e-01 3.688294589519500732e-01 -2.297507375478744507e-01 2.530026435852050781e-01 -1.007439643144607544e-01 -7.674763351678848267e-02 -7.442147284746170044e-02 2.568977773189544678e-01 -1.842188686132431030e-01 -6.457281112670898438e-02 -3.162737935781478882e-02 -1.161297857761383057e-01 -5.222552269697189331e-02 -8.501740545034408569e-02 7.684748619794845581e-02 1.400469094514846802e-01 -3.518350049853324890e-02 -1.329840272665023804e-01 -2.623870074748992920e-01 2.503445148468017578e-01 1.526022553443908691e-01 3.113463521003723145e-01 3.099628984928131104e-01 1.248066723346710205e-01 3.186058625578880310e-02 1.008182391524314880e-01 3.210414350032806396e-01 2.480763942003250122e-02 -2.472612261772155762e-02 1.695320010185241699e-01
1.898072361946105957e-01 -4.178470373153686523e-02 1.105029731988906860e-01 4.656705260276794434e-01 9.827585518360137939e-02 -7.610911875963211060e-02 -4.999054968357086182e-02 3.919864445924758911e-02 -2.447492331266403198e-01 2.933762073516845703e-01 5.513892322778701782e-02 -2.666375637054443359e-01 1.129500046372413635e-01 1.751331053674221039e-02 8.294417709112167358e-02 -1.231465116143226624e-01 2.285997718572616577e-01 -3.854981437325477600e-02 4.180466011166572571e-02 -8.905024081468582153e-02 -3.367810845375061035e-01 2.868912518024444580e-01 2.843395434319972992e-02 1.292262673377990723e-01 1.507631540298461914e-01 -1.337214261293411255e-01 2.253766655921936035e-01 -4.735650867223739624e-02 1.687223762273788452e-01 -8.560287952423095703e-02 1.726939678192138672e-01 -1.501340568065643311e-01
1.167443022131919861e-01 1.512391678988933563e-02 -6.903029978275299072e-02 1.307758241891860962e-01 -4.506998136639595032e-02 2.503017187118530273e-01 2.343805134296417236e-01 2.259769942611455917e-03 2.111644018441438675e-03 1.417330950498580933e-01 2.060757875442504883e-01 -7.359533011913299561e-02 -1.685418039560317993e-01 -3.725841343402862549e-01 5.299860611557960510e-02 -1.621498540043830872e-02 5.188914388418197632e-02 2.597400546073913574e-01 -1.067212000489234924e-01 2.500346899032592773e-01 8.493775967508554459e-04 1.723003238439559937e-01 2.026116847991943359e-01 1.706946939229965210e-01 -2.836366370320320129e-02 1.752447336912155151e-01 -2.315635094419121742e-03 6.710360199213027954e-02 3.149182498455047607e-01 3.629741966724395752e-01 1.146273240447044373e-01 2.869714498519897461e-01
-3.788242489099502563e-02 -4.500729963183403015e-02 -3.531849980354309082e-01 3.454937934875488281e-01 2.321455031633377075e-01 1.939616948366165161e-01 -7.250988483428955078e-02 2.469664216041564941e-01 -5.090643092989921570e-02 9.147132188081741333e-02 3.272127211093902588e-01 3.601588308811187744e-02 -8.164001256227493286e-02 -1.207956597208976746e-01 -2.851898968219757080e-01 6.286590546369552612e-02 4.772667959332466125e-02 -8.961440622806549072e-02 1.167863830924034119e-01 -2.191807180643081665e-01 -9.454435110092163086e-02 -2.293601259589195251e-02 -8.618427067995071411e-02 2.878490276634693146e-02 -2.930915653705596924e-01 2.212401479482650757e-01 1.007152795791625977e-01 -1.001662090420722961e-01 1.723732054233551025e-01 2.990576028823852539e-01 -3.570853918790817261e-02 6.038547679781913757e-02
1.060221269726753235e-01 5.716803297400474548e-02 1.930443048477172852e-01 2.118398100137710571e-01 1.619357615709304810e-02 -1.626126915216445923e-01 -4.297241196036338806e-02 2.674032468348741531e-03 8.902097493410110474e-02 1.211647987365722656e-01 3.874357938766479492e-01 2.975418232381343842e-02 -4.102722182869911194e-02 1.886876970529556274e-01 1.373425722122192383e-01 7.875904440879821777e-02 -1.130072996020317078e-01 -7.190322130918502808e-02 1.318742483854293823e-01 1.601669043302536011e-01 1.536154595669358969e-04 4.692886397242546082e-02 3.145841509103775024e-02 3.216549754142761230e-02 1.553536206483840942e-01 -6.171974167227745056e-02 3.129363059997558594e-01 9.322607517242431641e-02 4.145498275756835938e-01 -1.428280863910913467e-02 -5.573322623968124390e-02 5.137147307395935059e-01
2.652874588966369629e-01 -8.517976850271224976e-02 1.310357600450515747e-01 3.843230009078979492e-01 1.029571145772933960e-01 1.432711035013198853e-01 -7.559140771627426147e-02 8.926741033792495728e-02 -1.786532700061798096e-01 3.392575383186340332e-01 7.548309862613677979e-02 3.423541039228439331e-02 -1.071392819285392761e-01 -3.675063326954841614e-02 6.426840275526046753e-02 4.371453542262315750e-03 1.485643684864044189e-01 2.113352566957473755e-01 3.442018926143646240e-01 -3.838043808937072754e-01 -2.943616509437561035e-01 8.695612102746963501e-02 1.308251172304153442e-01 -6.148417294025421143e-02 5.761724337935447693e-02 4.358757659792900085e-02 1.460360586643218994e-01 -1.603313349187374115e-02 1.755474358797073364e-01 -1.690267473459243774e-01 6.120881065726280212e-02 -6.530398130416870117e-02
2.532813847064971924e-01 1.311769057065248489e-02 -1.625785231590270996e-01 2.988415658473968506e-01 -3.117001801729202271e-02 1.707105040550231934e-01 8.581948280334472656e-02 -6.184320431202650070e-03 -1.143252942711114883e-02 4.330910369753837585e-02 1.623942703008651733e-01 1.526386290788650513e-02 9.714645147323608398e-02 2.717888653278350830e-01 -2.810812555253505707e-02 2.407700419425964355e-01 3.460542857646942139e-01 -1.565669327974319458e-01 1.138527542352676392e-01 -2.439629882574081421e-01 -2.560243904590606689e-01 6.633880734443664551e-02 5.354304239153862000e-02 1.663553267717361450e-01 5.749974772334098816e-02 1.704552322626113892e-01 2.728438377380371094e-01 -3.218355774879455566e-01 2.234053015708923340e-01 8.964363485574722290e-02 1.550498604774475098e-01 4.621923714876174927e-02
1.435046643018722534e-01 -1.179395467042922974e-01 -2.272796481847763062e-01 4.096417427062988281e-01 2.611605226993560791e-01 1.546734273433685303e-01 3.198179975152015686e-02 3.096668720245361328e-01 -1.565586477518081665e-01 1.556026190519332886e-01 2.409893125295639038e-01 4.458193480968475342e-02 -1.238909065723419189e-01 -3.707369267940521240e-01 -9.304976463317871094e-02 -1.139762848615646362e-01 2.405971288681030273e-01 -1.803466826677322388e-01 -2.954394929111003876e-02 -1.737325191497802734e-01 -6.587189855054020882e-04 3.555163741111755371e-02 4.431873094290494919e-03 5.972476676106452942e-02 -1.237220838665962219e-01 1.476128995418548584e-01 1.078571155667304993e-01 -2.004056982696056366e-02 2.179464548826217651e-01 -4.358993098139762878e-02 1.005449071526527405e-01 1.969749480485916138e-01
-4.276812821626663208e-02 -1.324524451047182083e-02 -1.006384640932083130e-01 1.230287924408912659e-01 -7.871108502149581909e-02 4.377377629280090332e-01 -2.131514847278594971e-01 1.035290490835905075e-02 4.594685882329940796e-02 -2.413732558488845825e-02 1.711227893829345703e-01 9.985363110899925232e-03 2.982481420040130615e-01 1.833249479532241821e-01 -1.661923974752426147e-01 1.143639236688613892e-01 2.165638804435729980e-01 1.130463331937789917e-01 1.406564414501190186e-01 -1.933268010616302490e-01 -8.244740962982177734e-02 1.954423487186431885e-01 1.257837116718292236e-01 1.083069071173667908e-01 3.492881953716278076e-01 6.585510820150375366e-02 1.466344296932220459e-01 -2.214843779802322388e-01 1.383680552244186401e-01 3.180410265922546387e-01 8.383320271968841553e-02 1.429660767316818237e-01
7.400531321763992310e-02 -4.305895790457725525e-02 -2.473871111869812012e-01 2.644133865833282471e-01 7.071350514888763428e-02 2.616095840930938721e-01 -1.164330020546913147e-01 2.058339118957519531e-01 4.185423627495765686e-02 8.215774595737457275e-02 4.373869895935058594e-01 -1.240862533450126648e-01 -7.073307782411575317e-02 -1.923519968986511230e-01 -2.025993615388870239e-01 -6.516396254301071167e-02 1.019629314541816711e-01 -1.238849312067031860e-01 1.457375138998031616e-01 -1.792767941951751709e-01 -3.561957925558090210e-02 -1.104517355561256409e-01 -2.024604976177215576e-01 2.423842102289199829e-01 -1.981529146432876587e-01 1.869547516107559204e-01 1.023970544338226318e-01 3.258704766631126404e-02 2.764018177986145020e-01 2.260938435792922974e-01 -1.551329791545867920e-01 -3.126874100416898727e-03
-2.677869610488414764e-02 1.576064079999923706e-01 -2.125842124223709106e-01 3.200252354145050049e-02 1.474959310144186020e-03 8.078128844499588013e-02 -2.125088721513748169e-01 1.966552734375000000e-01 8.508160710334777832e-02 2.987422943115234375e-01 -1.223029568791389465e-01 -5.270875692367553711e-01 -5.033624544739723206e-02 1.471544206142425537e-01 -7.454460859298706055e-02 2.012979052960872650e-02 1.899181865155696869e-02 -1.140122637152671814e-01 -1.405878514051437378e-01 -1.186548396944999695e-01 -1.781726032495498657e-01 7.289971411228179932e-02 9.693863987922668457e-02 8.644358068704605103e-02 1.258369088172912598e-01 2.485971748828887939e-01 1.512430012226104736e-01 -1.010896191000938416e-01 1.436322331428527832e-01 2.434049099683761597e-01 1.991152316331863403e-01 2.950687110424041748e-01
4.757315909955650568e-04 -1.346948146820068359e-01 -7.095684856176376343e-02 5.281591415405273438e-01 -2.062310837209224701e-02 9.481787681579589844e-02 -6.799004971981048584e-02 1.077412962913513184e-01 -2.604111731052398682e-01 -9.727406315505504608e-03 9.872854501008987427e-02 -1.157263964414596558e-01 -3.397314250469207764e-01 -2.290292233228683472e-01 -7.238887250423431396e-02 2.284407764673233032e-01 1.613984405994415283e-01 1.363957673311233521e-01 1.088686883449554443e-01 4.191888868808746338e-02 -2.577095925807952881e-01 1.185015514492988586e-01 2.189904600381851196e-01 3.208804726600646973e-01 1.535192281007766724e-01 -2.512691169977188110e-02 4.184523597359657288e-02 -2.921095490455627441e-02 1.534544080495834351e-01 -2.311514981556683779e-05 -1.161812543869018555e-01 4.885632544755935669e-02
1.925920993089675903e-01 2.196121960878372192e-02 -4.392318427562713623e-03 3.425660729408264160e-01 2.427427470684051514e-02 2.631051838397979736e-01 -3.720023632049560547e-01 8.419124037027359009e-02 -1.536395847797393799e-01 8.183681964874267578e-02 2.535141706466674805e-01 1.769122108817100525e-02 -7.394822686910629272e-02 1.946590244770050049e-01 -1.461385190486907959e-01 -5.416953191161155701e-02 4.538192879408597946e-03 -9.764765948057174683e-02 -6.356088817119598389e-02 -2.339251786470413208e-01 -1.391353830695152283e-02 6.898076087236404419e-02 -8.994767814874649048e-02 -1.375596374273300171e-01 -1.526769995689392090e-01 8.067917078733444214e-02 1.185190305113792419e-01 3.053966164588928223e-01 3.115498721599578857e-01 3.316770195960998535e-01 7.567489147186279297e-02 1.304491609334945679e-01
2.041862159967422485e-01 -4.407424852252006531e-02 1.119193136692047119e-01 4.128716289997100830e-01 1.317700892686843872e-01 3.318195696920156479e-03 -3.127657771110534668e-01 -1.381064802408218384e-01 1.117718219757080078e-01 3.487927913665771484e-01 -6.896819174289703369e-02 -2.735189162194728851e-02 4.304545000195503235e-02 1.469739973545074463e-01 1.075186505913734436e-01 9.088058769702911377e-02 -2.134402245283126831e-01 -1.214188430458307266e-02 2.293547689914703369e-01 -1.788783222436904907e-01 1.288628280162811279e-01 3.460167720913887024e-02 1.892990618944168091e-01 6.750573869794607162e-03 -1.382292360067367554e-01 -8.011933416128158569e-02 1.781015992164611816e-01 1.208028644323348999e-01 2.587803304195404053e-01 -6.484302133321762085e-02 -3.218095898628234863e-01 1.600542217493057251e-01
9.209015965461730957e-02 1.311301290988922119e-01 -3.463416546583175659e-02 4.122568666934967041e-01 3.921336233615875244e-01 -1.066362187266349792e-01 6.366267055273056030e-02 1.025212854146957397e-01 3.851858898997306824e-02 -2.508210018277168274e-02 1.292554438114166260e-01 1.390470415353775024e-01 -6.063140556216239929e-02 -7.231098413467407227e-02 8.242188394069671631e-02 -6.385693699121475220e-02 -6.590214371681213379e-02 2.771296724677085876e-02 3.002460598945617676e-01 -6.713905930519104004e-02 -2.148927003145217896e-01 2.751539051532745361e-01 6.191370263695716858e-02 -4.326078668236732483e-02 -3.724358975887298584e-02 -1.970874145627021790e-02 2.297348380088806152e-01 -5.734622851014137268e-02 -5.644353479146957397e-02 1.711755990982055664e-01 -3.927163034677505493e-02 4.962902367115020752e-01
1.057782843708992004e-01 1.541744917631149292e-01 9.594373404979705811e-02 2.849386632442474365e-01 1.190268844366073608e-01 2.594922110438346863e-02 -1.273358315229415894e-01 1.244461014866828918e-01 2.178106009960174561e-01 -4.303634166717529297e-02 1.844986826181411743e-01 1.281843930482864380e-01 -2.285738661885261536e-02 -1.839835494756698608e-01 -2.646934092044830322e-01 1.134192273020744324e-01 3.694068193435668945e-01 1.600659266114234924e-02 3.128111958503723145e-01 -1.301150303333997726e-02 1.750320047140121460e-01 1.777517050504684448e-01 -1.940542645752429962e-02 -2.139990627765655518e-01 7.642877846956253052e-02 1.947249472141265869e-01 3.429682254791259766e-01 2.305951714515686035e-01 1.516687572002410889e-01 7.608348131179809570e-02 -1.112392451614141464e-02 1.562761813402175903e-01
-1.079464033246040344e-01 3.270714581012725830e-01 2.411782145500183105e-01 4.191608130931854248e-01 4.020842909812927246e-02 5.250598862767219543e-02 -9.199178963899612427e-02 1.623776555061340332e-01 2.309881001710891724e-01 2.778518497943878174e-01 3.257673084735870361e-01 1.719297319650650024e-01 -1.252044886350631714e-01 1.195704191923141479e-02 -5.382947996258735657e-02 -1.888050734996795654e-01 -1.037457510828971863e-01 -9.306514263153076172e-02 -1.945961564779281616e-01 1.128999590873718262e-01 -8.986219018697738647e-02 1.286857873201370239e-01 1.673795655369758606e-02 -1.394914537668228149e-01 1.440590322017669678e-01 -5.437019467353820801e-02 1.484605669975280762e-01 3.660163283348083496e-02 2.125755548477172852e-01 -1.305672377347946167e-01 -1.570791192352771759e-02 2.524223923683166504e-01
-1.291038189083337784e-02 1.523588448762893677e-01 -1.535197943449020386e-01 1.809824258089065552e-01 1.228520646691322327e-01 2.403286695480346680e-01 1.275569498538970947e-01 -3.245779126882553101e-02 1.725022792816162109e-01 2.274517714977264404e-02 2.734487056732177734e-01 9.129634499549865723e-02 -1.453075557947158813e-02 -5.884262174367904663e-02 -2.304623834788799286e-02 -5.123730748891830444e-02 1.732283085584640503e-01 8.924984186887741089e-02 1.394587308168411255e-01 -2.202377617359161377e-01 -2.615278363227844238e-01 1.451169699430465698e-01 -1.142580956220626831e-01 -5.603574216365814209e-02 1.377796754240989685e-02 -9.360081516206264496e-03 2.187257073819637299e-02 3.283381462097167969e-02 5.275532603263854980e-01 3.718697726726531982e-01 -2.612250149250030518e-01 1.079774424433708191e-01
1.883095949888229370e-01 -1.003696471452713013e-01 -1.207206472754478455e-01 2.290770560503005981e-01 1.507810801267623901e-01 4.472393989562988281e-01 7.978650182485580444e-02 1.144118756055831909e-01 2.649567723274230957e-01 2.546742558479309082e-01 2.503550648689270020e-01 1.130064390599727631e-02 1.088702399283647537e-02 -1.421925872564315796e-01 -1.808401495218276978e-01 -1.225205585360527039e-01 1.586479693651199341e-02 -6.067989766597747803e-02 -1.344419717788696289e-01 -8.802621066570281982e-02 -1.124755516648292542e-01 2.509224414825439453e-01 -1.346351206302642822e-01 -3.738567233085632324e-02 -7.674250286072492599e-03 -1.752453297376632690e-01 8.758273720741271973e-02 1.828463934361934662e-02 1.271050572395324707e-01 8.161930739879608154e-02 -3.812003508210182190e-02 4.374287724494934082e-01
2.536707818508148193e-01 -2.700602710247039795e-01 9.170188754796981812e-02 1.632196754217147827e-01 8.771575987339019775e-02 1.051323674619197845e-02 1.338183283805847168e-01 3.018213510513305664e-01 -1.743121892213821411e-01 1.893357336521148682e-01 1.619025170803070068e-01 1.246135085821151733e-01 3.321760296821594238e-01 8.372141164727509022e-04 -5.332856252789497375e-02 -2.792204320430755615e-01 1.495069563388824463e-01 -4.995959997177124023e-02 1.155484318733215332e-01 -1.447363384068012238e-02 -2.700672149658203125e-01 2.708974666893482208e-02 5.564752221107482910e-02 -5.418380349874496460e-02 1.361378282308578491e-01 1.352653056383132935e-01 2.648856677114963531e-02 3.150198375806212425e-03 2.116056680679321289e-01 3.279355764389038086e-01 9.392844140529632568e-02 3.081274032592773438e-01
7.157877087593078613e-02 1.145849153399467468e-01 5.970605090260505676e-02 2.430655807256698608e-01 9.373813867568969727e-02 2.294600605964660645e-01 -4.936550930142402649e-02 1.232796385884284973e-01 2.572565525770187378e-02 -1.847799681127071381e-02 3.403280675411224365e-01 2.103133127093315125e-02 1.197460200637578964e-02 5.242865160107612610e-02 8.002848178148269653e-02 -6.784500181674957275e-02 -5.773061513900756836e-02 -4.812935739755630493e-02 1.913598328828811646e-01 -5.421910881996154785e-01 5.060926452279090881e-02 1.659927815198898315e-01 -2.157150655984878540e-01 1.161230430006980896e-01 -1.460178196430206299e-01 1.409740839153528214e-02 1.752058714628219604e-01 -3.816730678081512451e-01 1.609050184488296509e-01 1.078361049294471741e-01 -4.521849751472473145e-02 2.122085094451904297e-01
4.634574055671691895e-02 3.421378508210182190e-02 -1.315894871950149536e-01 2.051076591014862061e-01 2.798978686332702637e-01 1.505787223577499390e-01 -1.360841393470764160e-01 2.131560295820236206e-01 -2.047392278909683228e-01 2.944415807723999023e-01 3.128023147583007812e-01 -7.840200327336788177e-03 -2.247826308012008667e-01 7.729302346706390381e-02 -2.737693190574645996e-01 1.001099310815334320e-02 1.786830872297286987e-01 -2.158607840538024902e-01 1.948181986808776855e-01 -3.678264096379280090e-02 -1.647680103778839111e-01 -2.138766925781965256e-03 -1.362965404987335205e-01 -6.161336787045001984e-03 -7.402276247739791870e-02 2.827388644218444824e-01 -1.927514001727104187e-02 1.066152453422546387e-01 1.748706102371215820e-01 3.029182851314544678e-01 -1.066544577479362488e-01 -1.406468749046325684e-01
1.965744942426681519e-01 9.244754165410995483e-02 -2.685167826712131500e-02 2.886356711387634277e-01 2.877229079604148865e-02 1.816914528608322144e-01 8.440814167261123657e-02 5.871127918362617493e-02 2.331845462322235107e-01 2.802424319088459015e-02 1.095139384269714355e-01 -6.392010301351547241e-02 -7.643418759107589722e-02 -2.070159763097763062e-01 -1.284363269805908203e-01 -1.043690890073776245e-01 -8.829092234373092651e-02 -3.327742815017700195e-01 4.139385372400283813e-02 -4.253902733325958252e-01 -1.476487219333648682e-01 2.389657199382781982e-01 -1.162694394588470459e-01 -1.138070300221443176e-01 -6.075019761919975281e-02 1.390418559312820435e-01 1.938751935958862305e-01 -1.547645181417465210e-01 1.110035777091979980e-01 4.024992585182189941e-01 6.857872009277343750e-02 8.288317918777465820e-02
4.646950401365756989e-03 -1.568630635738372803e-01 -2.434073761105537415e-02 4.974350035190582275e-01 -3.255037590861320496e-02 1.323526948690414429e-01 -1.418011784553527832e-01 -1.709365546703338623e-01 -1.290786564350128174e-01 3.014545142650604248e-01 2.674639225006103516e-01 -1.490805149078369141e-01 2.372075021266937256e-01 1.631040871143341064e-01 1.859575212001800537e-01 2.426397055387496948e-01 -8.920514956116676331e-03 1.241260394454002380e-01 1.619534194469451904e-01 -1.709163337945938110e-01 -4.682510346174240112e-02 2.760436758399009705e-02 1.343207061290740967e-01 -3.001784905791282654e-02 -2.853374555706977844e-02 2.179550826549530029e-01 2.117697894573211670e-01 1.645709276199340820e-01 7.922081276774406433e-03 -4.061913862824440002e-02 -1.043562442064285278e-01 2.369274199008941650e-01
-1.566825062036514282e-01 1.332216113805770874e-01 7.700461894273757935e-02 3.389577269554138184e-01 -7.562635000795125961e-03 -5.619015917181968689e-02 5.387745797634124756e-02 2.434157580137252808e-01 -3.444622270762920380e-03 9.883458912372589111e-02 -2.281070351600646973e-01 -2.342554777860641479e-01 3.285120474174618721e-03 -1.721435785293579102e-01 -2.734208106994628906e-01 1.128192469477653503e-01 8.987507224082946777e-02 -3.607639074325561523e-01 -1.234577596187591553e-02 -3.125197812914848328e-02 2.122893743216991425e-02 2.656641304492950439e-01 -1.364638209342956543e-01 -5.785037204623222351e-02 1.676377058029174805e-01 1.695686131715774536e-01 2.234726101160049438e-01 -1.977208852767944336e-01 2.554039955139160156e-01 6.530459970235824585e-02 5.758234113454818726e-02 2.943409979343414307e-01
-1.464083604514598846e-02 1.219712495803833008e-01 -9.567869827151298523e-03 3.799042701721191406e-01 2.127339988946914673e-01 2.615062147378921509e-02 5.498228594660758972e-02 2.360648363828659058e-01 3.970685899257659912e-01 2.119480967521667480e-01 2.432678937911987305e-01 -4.413623735308647156e-02 1.528442800045013428e-01 -1.035634428262710571e-01 1.149685084819793701e-01 -7.124973088502883911e-02 -9.221298620104789734e-03 -3.469987586140632629e-02 -8.900334686040878296e-02 1.913208216428756714e-01 -1.205315068364143372e-01 1.710924804210662842e-01 -5.502841621637344360e-02 2.683037705719470978e-02 1.608024984598159790e-01 -1.716720759868621826e-01 5.170354992151260376e-02 -9.550937265157699585e-02 2.559492290019989014e-01 -1.406775265932083130e-01 -2.951020896434783936e-01 2.946767210960388184e-01
2.560446262359619141e-01 1.388969831168651581e-02 1.730673713609576225e-03 2.915334701538085938e-01 -2.513564825057983398e-01 2.960554659366607666e-01 -5.132131651043891907e-02 -1.782641373574733734e-02 -2.851461246609687805e-02 1.298242360353469849e-01 6.184577196836471558e-02 -2.114983201026916504e-01 -2.509849667549133301e-01 8.301056921482086182e-02 -2.989776730537414551e-01 2.654377818107604980e-01 7.635639607906341553e-02 -1.880881041288375854e-01 3.438644707202911377e-01 8.845060318708419800e-02 -9.479644149541854858e-02 3.000011295080184937e-02 1.915450096130371094e-01 1.351734846830368042e-01 2.221400439739227295e-01 6.459696590900421143e-02 -4.571326449513435364e-02 -1.675379723310470581e-01 2.303154617547988892e-01 4.003639146685600281e-02 -9.376314282417297363e-02 1.424120664596557617e-01
-1.805861480534076691e-02 -4.698977619409561157e-02 1.519671231508255005e-01 2.854655385017395020e-01 1.622197926044464111e-01 -2.060449421405792236e-01 -8.244437724351882935e-02 -9.441488422453403473e-03 3.414631634950637817e-02 6.593647599220275879e-02 3.253933787345886230e-02 3.925848379731178284e-02 1.340999752283096313e-01 -2.272889167070388794e-01 -6.990563869476318359e-02 5.128230899572372437e-02 -1.497959643602371216e-01 1.491020172834396362e-01 5.936725810170173645e-02 -7.534451782703399658e-02 9.489569813013076782e-02 1.335055828094482422e-01 -1.624761372804641724e-01 2.979690432548522949e-01 2.378210872411727905e-01 7.643462717533111572e-02 1.680885404348373413e-01 -8.756884187459945679e-02 2.149751484394073486e-01 3.572266995906829834e-01 -4.613224267959594727e-01 2.260542958974838257e-01
1.258296072483062744e-01 -2.269349433481693268e-02 -3.094643652439117432e-01 2.330052852630615234e-01 -5.091848969459533691e-02 3.855765610933303833e-02 -1.895575374364852905e-01 4.891187883913516998e-03 -1.719842702150344849e-01 2.939508259296417236e-01 1.253680735826492310e-01 -9.988231211900711060e-02 2.428990453481674194e-01 -5.967407301068305969e-02 1.273858249187469482e-01 1.456832140684127808e-01 2.529792487621307373e-01 -1.258783042430877686e-01 1.234511137008666992e-01 -2.225375622510910034e-01 1.163125261664390564e-01 -3.248983249068260193e-02 2.951962500810623169e-02 -8.789041079580783844e-03 1.438297629356384277e-01 -1.215101554989814758e-01 4.094761908054351807e-01 -2.592920958995819092e-01 2.496619522571563721e-01 1.268086880445480347e-01 -1.581243425607681274e-02 2.066630870103836060e-01
-1.351027339696884155e-01 1.209330186247825623e-01 -1.339851766824722290e-01 9.286414086818695068e-02 -1.529736793600022793e-03 -8.207084238529205322e-02 -2.233653366565704346e-01 3.848892077803611755e-02 8.174040913581848145e-02 -5.927226040512323380e-03 1.498637497425079346e-01 -3.703823983669281006e-01 -9.721333533525466919e-02 -2.281275689601898193e-01 -1.757472753524780273e-01 1.825435012578964233e-01 2.698609791696071625e-02 1.042395383119583130e-01 3.101759403944015503e-02 2.575772404670715332e-01 -2.141160517930984497e-01 5.471723526716232300e-02 7.903585582971572876e-02 -7.642760127782821655e-02 -3.604905307292938232e-02 5.490766838192939758e-02 4.250710010528564453e-01 2.798547409474849701e-02 2.029209136962890625e-01 3.847031891345977783e-01 -1.254805028438568115e-01 2.446286380290985107e-01
9.617003053426742554e-02 -9.395205229520797729e-02 7.613039761781692505e-02 4.373972117900848389e-01 -3.645159676671028137e-02 -4.142616689205169678e-02 -3.250534236431121826e-01 -1.154192909598350525e-01 -3.190839886665344238e-01 -9.144618362188339233e-02 -6.581522058695554733e-03 2.791009098291397095e-02 7.086232304573059082e-02 -1.281515508890151978e-01 -2.589893043041229248e-01 3.926801308989524841e-02 3.270206153392791748e-01 -1.409449875354766846e-01 1.138558834791183472e-01 -3.997197002172470093e-02 -7.003813982009887695e-02 4.049251973628997803e-02 1.277228295803070068e-01 1.116281896829605103e-01 1.442420482635498047e-01 1.694828718900680542e-01 3.362847864627838135e-01 -1.749324649572372437e-01 1.176563929766416550e-02 -7.889711111783981323e-02 -1.157966852188110352e-01 2.684141993522644043e-01
2.069994062185287476e-01 -4.985623434185981750e-02 2.771695554256439209e-01 2.552696168422698975e-01 1.955648362636566162e-01 2.429762184619903564e-01 -1.343236267566680908e-01 -1.744416952133178711e-01 6.134892627596855164e-02 3.558978140354156494e-01 -1.709105670452117920e-01 -2.118272930383682251e-01 1.714549064636230469e-01 -1.338494867086410522e-01 -1.404344290494918823e-01 -2.414494007825851440e-01 -3.214980289340019226e-02 -5.798928812146186829e-02 1.481850594282150269e-01 -7.908389717340469360e-02 -1.605555564165115356e-01 1.898831427097320557e-01 1.243754029273986816e-01 3.260925784707069397e-02 1.121052652597427368e-01 2.984851896762847900e-01 9.147541970014572144e-02 -2.770512998104095459e-01 1.554504036903381348e-01 -4.841744899749755859e-02 6.462217122316360474e-02 9.293558448553085327e-02
6.775472313165664673e-02 -2.011688500642776489e-01 -8.097630739212036133e-02 3.726752400398254395e-01 1.204202398657798767e-01 7.386790961027145386e-02 -7.236557081341743469e-03 3.163281083106994629e-01 1.269363015890121460e-01 2.098475396633148193e-01 -1.188103761523962021e-02 7.265686243772506714e-02 -5.907564982771873474e-02 -2.256666421890258789e-01 -5.548083409667015076e-02 -2.010910063982009888e-01 1.246771886944770813e-01 -1.593324989080429077e-01 1.137093305587768555e-01 -9.211809933185577393e-02 2.712062597274780273e-01 1.307128220796585083e-01 2.842529714107513428e-01 1.855893619358539581e-02 1.046024337410926819e-01 3.138425946235656738e-02 2.110266834497451782e-01 2.417964041233062744e-01 3.110170066356658936e-01 1.874932460486888885e-02 1.468308568000793457e-01 2.413016408681869507e-01
1.990808844566345215e-01 -8.788801729679107666e-02 5.420384183526039124e-02 4.708869755268096924e-01 -1.363921463489532471e-01 1.082353144884109497e-01 -2.088211774826049805e-01 2.465593814849853516e-01 3.679129108786582947e-02 1.917496025562286377e-01 -3.199882432818412781e-02 -8.553169667720794678e-03 1.938489228487014771e-01 -1.189371421933174133e-01 1.930349618196487427e-01 -6.636034697294235229e-02 5.413749814033508301e-02 -3.982613682746887207e-01 1.623791158199310303e-01 -1.421121042221784592e-02 -1.200455129146575928e-01 5.929719656705856323e-02 1.240522861480712891e-01 1.367690265178680420e-01 2.715753614902496338e-01 1.065456271171569824e-01 -5.677862092852592468e-02 -1.792711317539215088e-01 1.099439337849617004e-01 2.937535643577575684e-01 2.012641914188861847e-02 3.551644459366798401e-02
6.724404543638229370e-02 -5.772572010755538940e-02 9.328976273536682129e-02 3.630332052707672119e-01 -4.331896454095840454e-02 -3.162525128573179245e-03 -1.834656745195388794e-01 -8.688830770552158356e-03 1.254755109548568726e-01 4.282683730125427246e-01 1.425095200538635254e-01 6.061763316392898560e-02 -1.695246249437332153e-01 1.874844171106815338e-02 -5.231294780969619751e-02 6.506512314081192017e-02 -1.884421408176422119e-01 1.311906874179840088e-01 4.539179503917694092e-01 -1.590870320796966553e-01 -5.615565553307533264e-02 -3.905885666608810425e-02 -1.029307022690773010e-02 -1.107436567544937134e-01 -1.024696081876754761e-01 1.926339715719223022e-01 8.608797937631607056e-02 1.417778581380844116e-01 3.594837784767150879e-01 -1.528944969177246094e-01 -1.672337204217910767e-01 -3.657619003206491470e-03
2.528812177479267120e-02 -1.148879081010818481e-01 -1.037183851003646851e-01 3.453410863876342773e-01 -1.193661764264106750e-01 3.226123750209808350e-01 -5.438352003693580627e-02 8.056713640689849854e-02 -1.557789891958236694e-01 2.062236070632934570e-01 -5.945150181651115417e-02 -7.646010257303714752e-03 -1.614301353693008423e-01 -9.458309412002563477e-02 7.338440418243408203e-02 1.369996517896652222e-01 -4.005567729473114014e-02 1.552038341760635376e-01 1.217090785503387451e-01 -2.513671517372131348e-01 -2.830230593681335449e-01 1.897643804550170898e-01 2.825317084789276123e-01 2.296714335680007935e-01 2.867513000965118408e-01 7.865446060895919800e-02 1.509331017732620239e-01 1.953459233045578003e-01 7.261456549167633057e-02 8.050526678562164307e-02 -1.979409903287887573e-01 2.148359864950180054e-01
3.380437940359115601e-02 7.566626369953155518e-02 7.959681749343872070e-02 1.823145598173141479e-01 -2.081581018865108490e-02 1.291389316320419312e-01 1.210556849837303162e-01 4.146332144737243652e-01 5.754067003726959229e-02 3.601368665695190430e-01 -3.135717511177062988e-01 -1.937437057495117188e-01 6.094570737332105637e-03 -6.782944500446319580e-02 -1.864136606454849243e-01 3.523505851626396179e-02 -4.002153873443603516e-02 3.755398839712142944e-02 1.173370182514190674e-01 -2.262813895940780640e-01 -1.730708926916122437e-01 1.564234793186187744e-01 1.525534391403198242e-01 9.791813790798187256e-02 1.647785156965255737e-01 2.285186946392059326e-01 1.893942058086395264e-01 -4.898826777935028076e-02 1.515519022941589355e-01 6.788972020149230957e-02 -2.953427135944366455e-01 2.294703722000122070e-01
1.155316457152366638e-01 5.095723271369934082e-02 -5.520094651728868484e-03 2.956863641738891602e-01 -1.297949254512786865e-01 -5.468590557575225830e-02 -3.196537494659423828e-01 1.248302683234214783e-01 7.050918042659759521e-02 4.452054202556610107e-01 3.145960271358489990e-01 -6.795033067464828491e-02 1.013278309255838394e-02 1.850731968879699707e-01 3.254590928554534912e-02 1.214137449860572815e-01 1.529370546340942383e-01 1.592663079500198364e-01 -1.160999685525894165e-01 -5.482612177729606628e-02 -8.265926688909530640e-02 1.638282686471939087e-01 1.175823137164115906e-01 -1.574905216693878174e-01 2.746515870094299316e-01 5.843391641974449158e-02 -4.690627381205558777e-02 -1.242235377430915833e-01 3.846196234226226807e-01 -8.311358094215393066e-02 -7.039093226194381714e-02 9.087057411670684814e-02
3.359451591968536377e-01 -3.259604331105947495e-03 3.094181418418884277e-01 2.852174341678619385e-01 4.124639183282852173e-02 -1.010994389653205872e-01 -3.685590997338294983e-02 4.860058426856994629e-02 -1.052874177694320679e-01 8.010783046483993530e-02 3.496118187904357910e-01 -2.249949723482131958e-01 -3.486023051664233208e-03 1.761116236448287964e-01 -1.146626658737659454e-03 9.036930650472640991e-02 -1.112982705235481262e-01 -2.930040061473846436e-01 4.032761976122856140e-02 1.596847772598266602e-01 1.173384934663772583e-01 2.030874788761138916e-01 5.728750303387641907e-02 4.058403894305229187e-02 2.733133435249328613e-01 -1.701533347368240356e-01 2.141730636358261108e-01 -7.423652708530426025e-02 2.114769667387008667e-01 1.408862601965665817e-02 -1.319531053304672241e-01 2.493544071912765503e-01
3.493696153163909912e-01 -3.953733667731285095e-02 6.416701525449752808e-02 1.311919689178466797e-01 1.393535584211349487e-01 1.235476508736610413e-01 7.076086848974227905e-02 1.154011934995651245e-01 -1.941092126071453094e-02 2.537317574024200439e-01 -2.314682751893997192e-01 -2.138943225145339966e-01 1.681495010852813721e-01 -1.398324817419052124e-01 -2.836544066667556763e-02 1.921696066856384277e-01 -1.273027211427688599e-01 3.009248375892639160e-01 3.004388697445392609e-02 -1.116827279329299927e-01 -2.167618423700332642e-01 -2.554400265216827393e-02 2.597400546073913574e-01 2.476701736450195312e-01 -8.662096410989761353e-02 1.515702754259109497e-01 1.490197181701660156e-01 -1.573950350284576416e-01 3.090450465679168701e-01 3.650493547320365906e-02 -2.128858268260955811e-01 1.902503371238708496e-01
1.737397164106369019e-01 -8.924908936023712158e-02 2.195419371128082275e-02 4.241417050361633301e-01 -5.011566728353500366e-02 1.102980673313140869e-01 -2.988453805446624756e-01 2.446057051420211792e-01 1.027069315314292908e-01 1.852979362010955811e-01 6.574596464633941650e-02 -1.341697871685028076e-01 -1.599337309598922729e-01 -2.044383287429809570e-01 1.039670547470450401e-03 -1.980089545249938965e-01 -1.247100830078125000e-01 7.614396512508392334e-02 -1.970355510711669922e-01 1.239320449531078339e-02 5.269048735499382019e-03 5.083477124571800232e-03 2.301096171140670776e-01 1.817518323659896851e-01 -4.011498391628265381e-02 -6.961058825254440308e-02 -4.108547791838645935e-02 -2.486508786678314209e-01 4.099003374576568604e-01 -7.760019600391387939e-02 2.215335518121719360e-01 6.641223281621932983e-02
6.977473944425582886e-02 -1.855679154396057129e-01 -1.768356412649154663e-01 3.645842969417572021e-01 2.162936329841613770e-01 2.428296059370040894e-01 2.150022983551025391e-01 2.855455875396728516e-01 2.335666120052337646e-02 3.528641164302825928e-01 9.489827603101730347e-02 -7.301332801580429077e-02 -6.977227330207824707e-02 -1.998045146465301514e-01 -9.106083773076534271e-03 1.648305915296077728e-02 1.035196259617805481e-01 -1.005978733301162720e-01 1.571774780750274658e-01 -5.446830764412879944e-02 2.842580527067184448e-02 -6.555247306823730469e-02 3.672851026058197021e-01 4.468479752540588379e-02 -4.019796475768089294e-02 2.181379646062850952e-01 2.565386295318603516e-01 1.662499904632568359e-01 1.575378626585006714e-01 -4.507545381784439087e-02 8.038009703159332275e-02 1.094631776213645935e-01
-1.383861303329467773e-01 7.273812592029571533e-02 -1.136105135083198547e-01 3.479103744029998779e-01 4.977241158485412598e-02 2.693903148174285889e-01 2.370430678129196167e-01 7.389766722917556763e-02 -1.658989638090133667e-01 2.580569684505462646e-02 2.337346076965332031e-01 4.682644829154014587e-02 1.990854367613792419e-02 -3.370113074779510498e-01 -1.050758957862854004e-01 8.776397258043289185e-02 1.761590689420700073e-01 1.667023897171020508e-01 9.523890167474746704e-02 -2.299049496650695801e-01 -9.098444879055023193e-02 4.004570096731185913e-02 -1.439185738563537598e-01 7.805321365594863892e-02 -4.765130579471588135e-03 8.259554952383041382e-02 -6.397074460983276367e-02 -1.319909095764160156e-02 4.389895498752593994e-01 1.753521710634231567e-01 -2.628143131732940674e-01 1.615653634071350098e-01
1.906322687864303589e-02 -8.494189381599426270e-02 -1.538511365652084351e-01 3.248589038848876953e-01 2.183923721313476562e-01 1.253803819417953491e-01 -2.525334656238555908e-01 -7.862382568418979645e-03 -5.431676656007766724e-02 1.376850903034210205e-01 -2.789145149290561676e-02 -1.894693821668624878e-01 -3.295009583234786987e-02 -2.993311882019042969e-01 -1.170316636562347412e-01 6.904075294733047485e-02 -5.780807137489318848e-02 1.861874461174011230e-01 3.730453848838806152e-01 -2.663633525371551514e-01 1.607382670044898987e-02 3.240876644849777222e-02 -1.353532075881958008e-01 -1.971180140972137451e-01 -2.232427895069122314e-01 1.267253011465072632e-01 1.550858914852142334e-01 -1.000204086303710938e-01 2.769468128681182861e-01 2.899493873119354248e-01 -5.367103964090347290e-03 -2.966150827705860138e-02
-1.162116043269634247e-02 2.341111153364181519e-01 -9.430272132158279419e-02 5.040752887725830078e-01 1.512185633182525635e-01 -2.048531621694564819e-01 -1.759532988071441650e-01 3.050606884062290192e-02 1.499009784311056137e-02 2.124962806701660156e-01 -6.043392792344093323e-02 -2.474909722805023193e-01 2.871759533882141113e-01 -2.807856202125549316e-01 -1.356345266103744507e-01 -4.070264473557472229e-02 -5.915496125817298889e-02 2.920341789722442627e-01 1.323212236166000366e-01 4.852287471294403076e-02 -6.775315105915069580e-02 2.417240440845489502e-01 1.961724646389484406e-02 4.118093848228454590e-02 8.854088932275772095e-02 3.728360310196876526e-02 -6.595444679260253906e-02 6.859719753265380859e-02 1.599219292402267456e-01 2.364694476127624512e-01 -1.299182176589965820e-01 -5.742499604821205139e-02
3.961357474327087402e-02 2.204174250364303589e-01 3.636478260159492493e-02 2.951957583427429199e-01 1.165736187249422073e-02 2.082719840109348297e-02 -3.197165206074714661e-02 9.007411450147628784e-02 1.004007831215858459e-01 2.771606147289276123e-01 -2.232504785060882568e-01 -9.796533733606338501e-02 9.621842205524444580e-02 -2.536450028419494629e-01 -4.672206565737724304e-02 1.524598598480224609e-01 1.574230790138244629e-01 1.723386049270629883e-01 6.803061813116073608e-02 -1.906889975070953369e-01 -3.637471497058868408e-01 -5.527739971876144409e-02 2.800730764865875244e-01 1.956943981349468231e-02 -1.849376559257507324e-01 -6.818098481744527817e-04 8.883170783519744873e-02 -5.025414377450942993e-02 2.114406377077102661e-01 6.936924159526824951e-02 -3.503062427043914795e-01 2.824974954128265381e-01
-4.743026196956634521e-02 2.399383671581745148e-02 -1.474897712469100952e-01 2.530533969402313232e-01 9.759549796581268311e-02 -1.424791943281888962e-02 -4.031729400157928467e-01 2.205097824335098267e-01 -3.169075027108192444e-02 7.401300221681594849e-02 6.538726389408111572e-03 -2.339148968458175659e-01 -1.601037383079528809e-01 -1.883259788155555725e-02 -1.879366785287857056e-01 -1.574636399745941162e-01 -2.306075394153594971e-01 1.143971383571624756e-01 1.884042620658874512e-01 1.544962078332901001e-01 -4.089044779539108276e-02 5.290650203824043274e-02 2.343114465475082397e-01 9.614269435405731201e-02 1.627285033464431763e-01 2.776353061199188232e-01 -7.725597918033599854e-02 -2.100547701120376587e-01 4.129305481910705566e-01 -4.172554239630699158e-02 7.840877026319503784e-02 1.297628432512283325e-01
2.407089062035083771e-02 -2.360024116933345795e-02 5.004555732011795044e-02 3.745739459991455078e-01 -2.627824246883392334e-01 3.093343675136566162e-01 1.998393796384334564e-03 3.136514872312545776e-02 1.078304946422576904e-01 3.196561336517333984e-01 5.648512888001278043e-05 6.766607519239187241e-03 3.889899849891662598e-01 -2.506109327077865601e-02 -1.129058301448822021e-01 -5.752804130315780640e-02 7.575310021638870239e-02 -1.990125700831413269e-02 -1.120104342699050903e-01 1.236029937863349915e-01 -2.771004140377044678e-01 8.174768090248107910e-02 1.098674163222312927e-01 -7.357116788625717163e-02 3.435937222093343735e-03 3.353267610073089600e-01 1.862620860338211060e-01 -2.070900499820709229e-01 2.145937830209732056e-01 1.923543065786361694e-01 2.167394384741783142e-02 2.422175602987408638e-03
2.664388716220855713e-01 1.425346434116363525e-01 8.763065934181213379e-02 3.304868638515472412e-01 -3.537746518850326538e-02 -4.015849903225898743e-02 -7.924912124872207642e-02 6.718646734952926636e-02 -1.786373704671859741e-01 3.574117720127105713e-01 1.314988285303115845e-01 -7.503655552864074707e-02 -1.177327856421470642e-01 -1.885121613740921021e-01 1.689277887344360352e-01 5.861181393265724182e-02 1.156688779592514038e-01 -1.207115873694419861e-01 1.870524734258651733e-01 -1.660837233066558838e-01 1.023010462522506714e-01 -2.547836899757385254e-01 -1.970886737108230591e-01 -2.489534439519047737e-03 1.650701016187667847e-01 -8.135694265365600586e-02 -5.259649083018302917e-02 8.395266719162464142e-03 4.277553558349609375e-01 -2.192318672314286232e-03 -2.174641937017440796e-01 2.060600519180297852e-01
1.549107432365417480e-01 1.132423952221870422e-01 6.418520212173461914e-02 3.695502281188964844e-01 -1.328105628490447998e-01 1.622684448957443237e-01 -1.189083233475685120e-01 -1.361368894577026367e-01 2.184875681996345520e-02 1.398865431547164917e-01 -1.388066448271274567e-02 -2.707262933254241943e-01 -1.725777834653854370e-01 7.337617129087448120e-02 -1.941509991884231567e-01 -1.836581975221633911e-01 3.315752148628234863e-01 2.051744051277637482e-02 1.359017658978700638e-02 -2.602448165416717529e-01 -1.090469583868980408e-02 1.138341352343559265e-01 3.759051859378814697e-01 -4.282443597912788391e-02 1.444638222455978394e-01 -1.034065112471580505e-01 -2.730024280026555061e-03 1.208237279206514359e-02 2.390839904546737671e-01 2.608256647363305092e-03 -1.566371917724609375e-01 3.127555251121520996e-01
1.114296242594718933e-01 9.518264792859554291e-03 3.567929938435554504e-02 3.235671520233154297e-01 7.728662341833114624e-02 2.896624207496643066e-01 2.746982127428054810e-02 -1.689027696847915649e-01 -3.262510872446000576e-04 3.141998872160911560e-02 2.822986543178558350e-01 -4.174946248531341553e-02 1.034888476133346558e-01 -1.046886593103408813e-01 -3.032552301883697510e-01 1.622489839792251587e-01 -1.888887137174606323e-01 -1.829157918691635132e-01 4.397497512400150299e-03 -8.182716369628906250e-02 -3.290992975234985352e-01 -1.133107990026473999e-01 -1.080312728881835938e-01 -5.464288964867591858e-02 -3.085204213857650757e-02 2.797779440879821777e-01 -1.247388273477554321e-01 -1.447838358581066132e-02 3.023859262466430664e-01 2.840836346149444580e-01 1.444803737103939056e-02 2.469456791877746582e-01
-8.601489663124084473e-02 2.368362098932266235e-01 3.582394449040293694e-03 2.304707020521163940e-01 2.521235309541225433e-02 6.875763833522796631e-02 -2.684449255466461182e-01 -4.476457461714744568e-02 9.074734896421432495e-02 1.634804010391235352e-01 8.636302500963211060e-02 -3.426496088504791260e-01 1.223661452531814575e-01 -1.293677836656570435e-01 3.575780242681503296e-02 2.202335149049758911e-01 -7.760112732648849487e-02 -5.073005706071853638e-02 -8.369188010692596436e-02 -1.464623361825942993e-01 -2.737888097763061523e-01 2.776929736137390137e-01 5.078382045030593872e-02 -3.611681982874870300e-02 2.528500854969024658e-01 1.985035985708236694e-01 1.769606918096542358e-01 -2.457308918237686157e-01 3.075137734413146973e-01 -2.070497423410415649e-01 1.461664289236068726e-01 1.256539225578308105e-01
6.820999551564455032e-03 -7.850898057222366333e-02 -9.895923733711242676e-02 3.867768943309783936e-01 1.142397746443748474e-01 2.889329493045806885e-01 -1.449677795171737671e-01 1.506609767675399780e-01 -1.055414602160453796e-01 9.556214511394500732e-02 1.882715076208114624e-01 -4.373129084706306458e-02 -1.371518671512603760e-01 -1.193220987915992737e-01 -1.792025864124298096e-01 7.278671115636825562e-02 1.327328234910964966e-01 -1.221467182040214539e-01 -3.639793395996093750e-02 -7.860791683197021484e-02 -8.141455054283142090e-02 -1.607685834169387817e-01 -1.055485159158706665e-01 2.820188403129577637e-01 -2.426609843969345093e-01 1.666280329227447510e-01 2.222172021865844727e-01 -1.875869184732437134e-02 3.931514322757720947e-01 1.124405637383460999e-01 -3.015545606613159180e-01 -9.134508669376373291e-02
2.318261116743087769e-01 -1.385915372520685196e-02 -2.078062146902084351e-01 3.131345510482788086e-01 -2.799284756183624268e-01 9.352101385593414307e-02 -7.634903490543365479e-02 8.985396474599838257e-02 4.565023630857467651e-02 1.921913027763366699e-01 3.068456053733825684e-01 -1.209504902362823486e-01 -7.468856126070022583e-02 7.498993724584579468e-02 4.215864837169647217e-02 2.377130687236785889e-01 -1.791046708822250366e-01 -2.147656492888927460e-02 9.446018375456333160e-03 -2.034286782145500183e-02 -2.397494167089462280e-01 2.607964873313903809e-01 2.794010341167449951e-01 -1.972055286169052124e-01 3.567336499691009521e-01 1.100732237100601196e-01 -3.521545603871345520e-02 -3.773109987378120422e-02 1.062567755579948425e-01 -8.084338903427124023e-02 -3.520499169826507568e-02 2.234517931938171387e-01
1.076607853174209595e-01 1.569747626781463623e-01 -1.497376859188079834e-01 3.080891668796539307e-01 6.509658694267272949e-02 1.030016615986824036e-01 2.043661326169967651e-01 1.006536558270454407e-01 2.524489760398864746e-01 -5.386886745691299438e-02 1.800906956195831299e-01 -1.338551938533782959e-01 3.514250367879867554e-02 -2.941763699054718018e-01 -1.491343602538108826e-02 4.570226185023784637e-03 -5.910982191562652588e-02 -2.334247231483459473e-01 1.155444085597991943e-01 -2.454528510570526123e-01 -2.010023444890975952e-01 1.910075247287750244e-01 -1.620714664459228516e-01 -1.517369691282510757e-02 2.173170819878578186e-02 1.826047003269195557e-01 2.852841317653656006e-01 -1.446454972028732300e-01 1.789736598730087280e-01 3.631878793239593506e-01 1.825244873762130737e-01 7.964741438627243042e-02
-1.540788561105728149e-01 -1.662203520536422729e-01 -1.901106983423233032e-01 4.204286038875579834e-01 1.978096961975097656e-01 4.342562258243560791e-01 5.599594116210937500e-02 1.258086264133453369e-01 -1.566097289323806763e-01 -3.472004458308219910e-02 1.730748862028121948e-01 -5.739696696400642395e-02 5.396731942892074585e-02 -5.261429399251937866e-02 -2.136806100606918335e-01 1.432698667049407959e-01 4.769472777843475342e-02 1.747693866491317749e-02 6.134463846683502197e-02 -9.537325054407119751e-02 -2.529563382267951965e-02 2.722232639789581299e-01 1.599209941923618317e-02 3.958256915211677551e-02 -1.223781406879425049e-01 3.650314211845397949e-01 4.062363132834434509e-02 -6.189041584730148315e-02 2.671261429786682129e-01 -4.237863421440124512e-02 -1.177347600460052490e-01 1.596363782882690430e-01
-8.245713263750076294e-02 8.374120295047760010e-02 -1.314910203218460083e-01 2.346782386302947998e-01 -1.734091341495513916e-01 1.179225519299507141e-01 -6.451870314776897430e-03 -1.572039574384689331e-01 6.797135621309280396e-02 2.846147716045379639e-01 -2.717253752052783966e-02 -1.465511023998260498e-01 -1.850277036428451538e-01 -1.801829189062118530e-01 -2.939060330390930176e-01 -8.156462013721466064e-02 6.320115178823471069e-02 -5.937555432319641113e-02 1.837477684020996094e-01 -2.235975414514541626e-01 -9.087598323822021484e-02 5.719414725899696350e-02 4.034485220909118652e-01 2.581721544265747070e-01 1.341337710618972778e-01 -5.014212429523468018e-02 -1.124832555651664734e-01 -9.611530601978302002e-02 1.758366972208023071e-01 2.348140329122543335e-01 2.139804661273956299e-01 2.665422260761260986e-01
1.772245913743972778e-01 -2.789167873561382294e-02 -2.200253605842590332e-01 4.471119046211242676e-01 2.470436394214630127e-01 -1.411948259919881821e-02 1.269719898700714111e-01 2.635786235332489014e-01 4.611240327358245850e-02 -2.304689437150955200e-01 2.038886398077011108e-01 7.161430269479751587e-02 -1.551296263933181763e-01 -3.428067862987518311e-01 -1.043155118823051453e-01 3.827776387333869934e-02 1.003613993525505066e-01 -1.749875843524932861e-01 1.386230885982513428e-01 -3.905264660716056824e-02 -1.164295673370361328e-01 -1.622200215933844447e-05 1.584729105234146118e-01 9.204357862472534180e-03 1.602368652820587158e-01 1.630705595016479492e-01 -1.957957632839679718e-02 -8.236174471676349640e-04 2.134338021278381348e-01 2.474920451641082764e-01 -2.371560633182525635e-01 -3.012532368302345276e-02
1.683387309312820435e-01 -3.022721111774444580e-01 1.172440126538276672e-01 4.794159829616546631e-01 1.457230448722839355e-01 1.749143898487091064e-01 -2.689559757709503174e-01 7.389780879020690918e-02 -9.411240369081497192e-02 -4.583536088466644287e-02 3.403878584504127502e-02 -8.233162015676498413e-02 5.719905346632003784e-02 -3.448639214038848877e-01 -1.986905485391616821e-01 -2.165600098669528961e-02 9.393445402383804321e-02 -9.518866986036300659e-02 2.258917242288589478e-01 5.626161769032478333e-02 4.390098899602890015e-02 -5.671776086091995239e-02 -1.256879568099975586e-01 3.581515746191143990e-03 -1.339209526777267456e-01 1.061980053782463074e-01 3.239673078060150146e-01 3.842667862772941589e-02 2.587221562862396240e-01 5.303496494889259338e-02 -1.446516215801239014e-01 -8.175995945930480957e-02
2.768325805664062500e-01 1.655015349388122559e-01 -1.564802974462509155e-01 2.135457247495651245e-01 1.150508075952529907e-01 9.163706749677658081e-02 -2.999971508979797363e-01 -1.988754048943519592e-02 -1.689359843730926514e-01 5.100686103105545044e-02 3.075281679630279541e-01 1.921062171459197998e-01 2.063771337270736694e-01 -1.306699365377426147e-01 -1.465228945016860962e-01 -1.044254973530769348e-01 1.131979301571846008e-01 -2.413702011108398438e-01 -5.812766402959823608e-02 1.369912922382354736e-01 -1.162385866045951843e-01 -2.329752035439014435e-02 -1.861818879842758179e-01 -2.413687407970428467e-01 6.906375288963317871e-02 2.000383436679840088e-01 4.926868900656700134e-02 -1.653147339820861816e-01 3.614805340766906738e-01 2.034869343042373657e-01 1.895886100828647614e-02 1.096653491258621216e-01
2.397056967020034790e-01 -1.600249856710433960e-02 -1.317666321992874146e-01 3.428735136985778809e-01 1.550237741321325302e-02 3.653538525104522705e-01 -1.380191743373870850e-01 -3.811547532677650452e-02 -5.362674593925476074e-02 -1.080064103007316589e-02 3.787867426872253418e-01 -7.428961992263793945e-02 -8.241403847932815552e-02 -9.357266128063201904e-02 -1.390122473239898682e-01 9.486798197031021118e-03 -2.455570846796035767e-01 -6.042937561869621277e-02 -1.182421818375587463e-01 -1.480626761913299561e-01 -3.497168421745300293e-01 -1.060126125812530518e-01 -5.157586187124252319e-02 -1.853707730770111084e-01 7.845602184534072876e-02 9.630220383405685425e-02 -4.730807989835739136e-02 -2.798191085457801819e-02 2.329538613557815552e-01 3.440784811973571777e-01 -1.532025821506977081e-02 6.650130450725555420e-02
1.822449266910552979e-02 2.949374355375766754e-02 -4.507676139473915100e-02 2.509738802909851074e-01 -1.175585389137268066e-02 1.697845906019210815e-01 7.195317186415195465e-03 3.302624076604843140e-02 7.047647982835769653e-02 -1.506009846925735474e-01 1.689656227827072144e-01 1.023297011852264404e-01 1.467463281005620956e-02 -1.299709379673004150e-01 5.679977312684059143e-02 -1.540761440992355347e-01 5.477612465620040894e-02 1.041233725845813751e-02 1.777162998914718628e-01 -1.112190932035446167e-01 -3.654953837394714355e-01 6.718807667493820190e-02 -1.280446499586105347e-01 6.126427650451660156e-02 -1.417169068008661270e-02 -3.882816433906555176e-02 -1.985330134630203247e-02 2.839651331305503845e-02 5.467593669891357422e-01 4.475744366645812988e-01 -2.845027148723602295e-01 6.706669926643371582e-02
1.618280261754989624e-01 -1.117512732744216919e-01 -1.666595637798309326e-01 3.192468583583831787e-01 -2.028594613075256348e-01 -2.882747910916805267e-02 -2.580109834671020508e-01 -1.268738955259323120e-01 6.495587527751922607e-02 2.866626679897308350e-01 3.450889885425567627e-01 -2.871224284172058105e-01 -1.440953165292739868e-01 -4.448596015572547913e-02 -6.083142384886741638e-02 -5.905241519212722778e-02 -2.926622629165649414e-01 7.551865279674530029e-02 -1.398703753948211670e-01 8.003472536802291870e-02 -5.257449299097061157e-02 2.449861168861389160e-01 1.158758252859115601e-01 -1.485736388713121414e-02 3.207109570503234863e-01 -2.910510823130607605e-02 4.089397192001342773e-02 -2.177965082228183746e-02 2.721950113773345947e-01 3.995304927229881287e-02 -1.145606786012649536e-01 2.675028331577777863e-02
4.518768563866615295e-02 7.300902158021926880e-02 -4.421506449580192566e-02 2.266001552343368530e-01 -2.171834707260131836e-01 3.493050932884216309e-01 -2.250338792800903320e-01 1.316171586513519287e-01 5.444941669702529907e-02 2.434561103582382202e-01 2.172046303749084473e-01 -6.619901955127716064e-02 1.968173980712890625e-01 4.587288573384284973e-02 -1.695370115339756012e-02 4.296952486038208008e-02 1.285899132490158081e-01 -2.589468955993652344e-01 3.514895141124725342e-01 5.502077192068099976e-02 -9.547576308250427246e-02 1.332942992448806763e-01 1.874795183539390564e-02 -6.546496413648128510e-03 1.868485659360885620e-01 2.129608541727066040e-01 5.377142503857612610e-02 -9.815191477537155151e-02 2.087692916393280029e-01 6.872448325157165527e-02 -4.073696732521057129e-01 3.036643192172050476e-02
4.977455735206604004e-02 -1.347958445549011230e-01 -1.198778972029685974e-01 3.630693256855010986e-01 -2.020974010229110718e-01 1.868086457252502441e-01 1.128047890961170197e-02 8.678794652223587036e-02 1.239655166864395142e-01 2.266767024993896484e-01 2.430801093578338623e-01 -2.125889211893081665e-01 -1.132424082607030869e-02 2.092460729181766510e-02 -1.864126771688461304e-01 8.873171359300613403e-02 1.612321138381958008e-01 -1.260818541049957275e-01 2.554552853107452393e-01 2.099471241235733032e-01 -6.721742451190948486e-02 8.968736976385116577e-02 1.094241440296173096e-02 1.395138502120971680e-01 9.360302984714508057e-02 2.917662076652050018e-02 -8.682284504175186157e-02 -3.678119182586669922e-01 1.174420714378356934e-01 2.711068689823150635e-01 -2.559731304645538330e-01 2.166044265031814575e-01
6.040820851922035217e-02 2.103649526834487915e-01 7.451810687780380249e-02 4.094305038452148438e-01 2.225896716117858887e-01 1.081655323505401611e-01 1.604516804218292236e-01 2.491053789854049683e-01 1.438363548368215561e-02 3.476677536964416504e-01 -1.012913286685943604e-01 -2.343078106641769409e-01 3.453360497951507568e-01 2.106103859841823578e-02 -5.911784619092941284e-02 9.660922922194004059e-03 5.703104659914970398e-02 1.173041835427284241e-01 2.109377980232238770e-01 -1.887158751487731934e-01 5.629491806030273438e-02 -8.137151598930358887e-02 1.871743239462375641e-02 -1.462862342596054077e-01 1.361440569162368774e-01 -1.232360377907752991e-01 1.600254923105239868e-01 2.396350353956222534e-01 1.661106944084167480e-01 9.803728014230728149e-02 -1.884868592023849487e-01 4.679644852876663208e-02
1.366212218999862671e-01 4.916540905833244324e-02 -1.463219244033098221e-02 2.173677831888198853e-01 1.249922364950180054e-01 3.498901128768920898e-01 -3.613180816173553467e-01 -4.386469349265098572e-02 -1.358422338962554932e-01 3.305899500846862793e-01 6.423419713973999023e-02 -9.950697422027587891e-03 -1.506864875555038452e-01 -1.494833827018737793e-01 2.409849464893341064e-01 -1.495161354541778564e-01 -1.231488734483718872e-01 -1.125914007425308228e-01 8.152125775814056396e-02 -2.654894720762968063e-03 8.754918724298477173e-02 -1.713040918111801147e-01 1.645187288522720337e-01 1.802028417587280273e-01 8.709148317575454712e-02 1.249509677290916443e-01 -1.541017740964889526e-01 -1.188161596655845642e-01 4.017569124698638916e-01 2.179121226072311401e-01 4.492288082838058472e-02 2.158172242343425751e-02
-1.786028742790222168e-01 -2.391455024480819702e-01 1.058406755328178406e-01 3.901205956935882568e-01 -6.291942298412322998e-02 1.794055253267288208e-01 -2.219101488590240479e-01 -5.503344908356666565e-02 -9.448481351137161255e-02 2.031625360250473022e-01 -2.697407454252243042e-02 -1.504214107990264893e-01 -2.725559175014495850e-01 6.675267964601516724e-02 -2.281316518783569336e-01 -2.067222744226455688e-01 -1.028574407100677490e-01 -4.187114536762237549e-02 1.638640761375427246e-01 7.435823976993560791e-02 3.003630600869655609e-02 1.406521350145339966e-01 3.276593983173370361e-01 9.342852979898452759e-02 6.498702615499496460e-02 9.561064653098583221e-04 1.123766507953405380e-02 -2.991780638694763184e-01 3.062589764595031738e-01 1.505287438631057739e-01 8.679676055908203125e-02 1.126286312937736511e-01
-8.085413277149200439e-02 -1.113115996122360229e-01 -1.269517689943313599e-01 3.259325027465820312e-01 1.859343498945236206e-01 1.685591936111450195e-01 9.615978598594665527e-02 1.477439701557159424e-01 -8.952584117650985718e-02 1.017395853996276855e-01 2.828541100025177002e-01 -2.008821070194244385e-02 -1.717709004878997803e-02 -2.395558059215545654e-01 -2.945381402969360352e-01 1.523830145597457886e-01 2.009839266538619995e-01 1.811672002077102661e-01 1.894072629511356354e-02 1.238973462022840977e-03 -1.257631778717041016e-01 3.015835881233215332e-01 1.863950788974761963e-01 -5.485164374113082886e-02 -1.670046299695968628e-01 2.666920721530914307e-01 5.839297920465469360e-02 -4.984470829367637634e-02 3.114722371101379395e-01 2.371044456958770752e-01 -5.765107274055480957e-02 -1.366386264562606812e-01
-9.059511870145797729e-02 3.769749999046325684e-01 1.041400730609893799e-01 2.347408086061477661e-01 9.509124606847763062e-02 -1.054343860596418381e-02 -2.265713810920715332e-01 1.210891529917716980e-01 7.054702937602996826e-02 2.265948504209518433e-01 -2.091434746980667114e-01 -8.594337850809097290e-03 1.539721041917800903e-01 -2.034305930137634277e-01 -9.813206642866134644e-02 9.419664740562438965e-02 6.591923534870147705e-02 5.651766806840896606e-02 2.565110921859741211e-01 -8.964946120977401733e-02 -3.223254084587097168e-01 -8.642181754112243652e-02 7.339466363191604614e-02 1.490586847066879272e-01 -3.374873846769332886e-02 1.932914853096008301e-01 1.099925935268402100e-01 -1.446235179901123047e-01 1.525504440069198608e-01 1.107152923941612244e-01 -2.537808120250701904e-01 3.647749722003936768e-01
-2.126188278198242188e-01 -2.538977861404418945e-01 -4.898312501609325409e-03 4.065197706222534180e-01 -1.021811440587043762e-01 -2.648105919361114502e-01 -1.742957234382629395e-01 -4.722064733505249023e-02 -1.566847227513790131e-02 1.576087921857833862e-01 1.575445234775543213e-01 -1.829723715782165527e-01 1.311339586973190308e-01 -8.447959274053573608e-02 5.452894046902656555e-02 7.525923661887645721e-03 -1.610036939382553101e-01 -4.955669865012168884e-02 3.794952854514122009e-02 -3.637133538722991943e-01 -6.473150104284286499e-02 5.321924388408660889e-02 2.354274541139602661e-01 1.102907657623291016e-01 -1.790301650762557983e-01 2.566011548042297363e-01 2.312961071729660034e-01 1.503501534461975098e-01 1.534158140420913696e-01 1.960414052009582520e-01 -5.600548908114433289e-02 1.590650975704193115e-01
2.120627462863922119e-01 1.792573630809783936e-01 1.598066091537475586e-01 2.327466309070587158e-01 8.286833763122558594e-02 2.415896803140640259e-01 -7.121190894395112991e-03 7.921129465103149414e-02 5.285700410604476929e-02 3.437408506870269775e-01 -2.242208272218704224e-01 -1.870810091495513916e-01 8.537937700748443604e-02 -5.824469029903411865e-03 -5.741995200514793396e-02 1.386402249336242676e-01 -5.773275718092918396e-02 1.861406415700912476e-01 1.407476663589477539e-01 -1.360630393028259277e-01 -2.429702877998352051e-01 -5.248079448938369751e-02 1.942424029111862183e-01 5.690167844295501709e-02 -1.029928326606750488e-01 2.212064266204833984e-01 2.090152800083160400e-01 -1.294377893209457397e-01 2.646180614829063416e-02 1.165983080863952637e-01 -3.321377336978912354e-01 3.345267772674560547e-01
-9.400644153356552124e-02 4.111241549253463745e-03 1.331637501716613770e-01 3.457486033439636230e-01 4.051527008414268494e-03 -3.390830457210540771e-01 8.586262166500091553e-02 -1.483336985111236572e-01 -4.855215549468994141e-02 1.640199571847915649e-01 -5.578451231122016907e-02 -8.548801764845848083e-03 6.113031879067420959e-02 -9.038815647363662720e-02 -5.019693449139595032e-02 2.922721393406391144e-02 -1.644302159547805786e-01 -1.637111157178878784e-01 1.668534278869628906e-01 -3.454287648200988770e-01 -1.480476856231689453e-01 1.187239289283752441e-01 2.499709278345108032e-01 1.908515095710754395e-01 4.268653690814971924e-02 3.313566744327545166e-01 2.552224695682525635e-01 1.820988059043884277e-01 2.923769950866699219e-01 1.470277160406112671e-01 -2.553864754736423492e-02 9.045393019914627075e-02
3.890857100486755371e-02 -1.072797328233718872e-01 -6.734125316143035889e-02 3.391689658164978027e-01 1.638698279857635498e-01 4.136745333671569824e-01 6.029012799263000488e-02 1.235253363847732544e-01 3.323134779930114746e-01 -4.603810980916023254e-02 2.596248388290405273e-01 2.593964934349060059e-01 1.882602572441101074e-01 5.459109321236610413e-02 -1.132212206721305847e-02 -8.723832666873931885e-02 5.062061548233032227e-02 -1.327015608549118042e-01 1.980646997690200806e-01 -1.129463389515876770e-01 -1.081472728401422501e-02 -1.022764295339584351e-01 2.904900610446929932e-01 6.321121007204055786e-02 6.198615208268165588e-02 -4.689924791455268860e-02 2.792821824550628662e-01 -2.517116488888859749e-03 2.630486488342285156e-01 8.450163155794143677e-02 -1.576757878065109253e-01 -2.773670665919780731e-02
6.885589659214019775e-02 4.262479022145271301e-02 -1.821333616971969604e-01 2.792346775531768799e-01 -4.640340059995651245e-02 2.171911597251892090e-01 3.222666913643479347e-03 2.808032333850860596e-01 1.226388365030288696e-01 -3.360562399029731750e-02 4.122187793254852295e-01 2.260465472936630249e-01 2.443774044513702393e-02 -1.400053650140762329e-01 -2.504350244998931885e-01 -4.104312062263488770e-01 -2.154958620667457581e-02 -7.546392083168029785e-02 -2.888887561857700348e-02 1.222437396645545959e-01 1.254826551303267479e-03 2.485461980104446411e-01 -2.458817698061466217e-02 1.122009828686714172e-01 6.033753603696823120e-02 -5.021363124251365662e-02 6.100383028388023376e-02 -9.760697931051254272e-02 1.963160783052444458e-01 2.751338183879852295e-01 1.289659291505813599e-01 1.355034559965133667e-01
-1.637984812259674072e-01 -1.018574759364128113e-01 -3.872890025377273560e-02 2.835626900196075439e-01 1.573910862207412720e-01 2.208393067121505737e-01 -6.095523945987224579e-03 2.267349213361740112e-01 -8.229996263980865479e-02 -4.785201698541641235e-02 3.331309556961059570e-01 -5.019179731607437134e-02 -5.976047366857528687e-02 -1.179778203368186951e-01 -2.386887669563293457e-01 1.496949642896652222e-01 2.081780880689620972e-01 -4.100858047604560852e-02 2.113149762153625488e-01 3.203276544809341431e-02 -1.311259716749191284e-01 1.390646249055862427e-01 4.706051573157310486e-02 9.880793094635009766e-02 -2.436527907848358154e-01 3.191708028316497803e-01 -1.650562696158885956e-02 -1.805177181959152222e-01 3.800055682659149170e-01 3.210015594959259033e-02 -1.745443493127822876e-01 1.651155203580856323e-01
2.305598258972167969e-01 1.517599374055862427e-01 -5.683512613177299500e-02 6.980786472558975220e-02 1.284136325120925903e-01 1.581588238477706909e-01 1.425639260560274124e-02 3.220069408416748047e-02 1.909064650535583496e-01 4.190249443054199219e-01 1.526991873979568481e-01 1.364082545042037964e-01 1.498523354530334473e-01 -1.729278117418289185e-01 -1.745089329779148102e-02 2.949923276901245117e-02 -8.815530687570571899e-02 1.051578447222709656e-01 -8.430268615484237671e-02 1.292709857225418091e-01 -2.666675448417663574e-01 -5.518982186913490295e-03 2.093358784914016724e-01 2.127234339714050293e-01 2.143980413675308228e-01 3.040978610515594482e-01 1.098711788654327393e-01 -1.111061871051788330e-01 1.169077977538108826e-01 4.081835746765136719e-01 -1.377885937690734863e-01 -2.213618159294128418e-02
6.253218278288841248e-03 1.183545887470245361e-01 -6.251094490289688110e-02 3.541448414325714111e-01 -1.962400972843170166e-01 -3.923736140131950378e-02 -1.922149956226348877e-01 1.598446965217590332e-01 -6.786330789327621460e-02 -1.601079553365707397e-01 3.791022598743438721e-01 -2.917287498712539673e-02 -3.498071059584617615e-02 -5.679915100336074829e-02 -1.043101698160171509e-01 -1.200818493962287903e-01 -4.042778015136718750e-01 -2.226496189832687378e-01 1.917949318885803223e-01 -7.313890755176544189e-02 1.359773725271224976e-01 1.677445769309997559e-01 -5.307272821664810181e-02 1.200496032834053040e-01 -2.599749155342578888e-02 2.734076976776123047e-01 2.500100135803222656e-01 1.290897130966186523e-01 1.655245870351791382e-01 6.889546662569046021e-02 7.546701235696673393e-04 2.092213630676269531e-01
1.516404598951339722e-01 -1.774118654429912567e-02 5.668015778064727783e-02 1.422477066516876221e-01 3.211345896124839783e-02 5.430307239294052124e-02 -5.762496590614318848e-02 7.932246476411819458e-02 -9.680262207984924316e-02 2.423243671655654907e-01 -1.538010984659194946e-01 -4.735877513885498047e-01 1.093370094895362854e-01 -1.140129417181015015e-01 -7.400251179933547974e-02 1.916136145591735840e-01 -6.031588092446327209e-02 8.995271474123001099e-02 2.282666265964508057e-01 -3.688993304967880249e-02 -2.496125549077987671e-01 -1.405067592859268188e-01 1.842672973871231079e-01 1.868874579668045044e-01 1.987442225217819214e-01 7.840604335069656372e-02 2.587489485740661621e-01 -2.093275338411331177e-01 1.377859711647033691e-01 1.323684304952621460e-01 -1.832678616046905518e-01 3.373983502388000488e-01
1.249487921595573425e-01 3.609580919146537781e-02 -1.425246447324752808e-01 2.156461626291275024e-01 3.931739181280136108e-02 1.334665529429912567e-02 2.711030840873718262e-02 1.409819424152374268e-01 -6.153466179966926575e-02 -1.055486947298049927e-01 4.059592783451080322e-01 -3.032112419605255127e-01 1.817671060562133789e-01 1.789765059947967529e-02 2.250961028039455414e-02 8.396690338850021362e-02 -3.469407930970191956e-02 1.663196533918380737e-01 9.454845637083053589e-02 -1.525767743587493896e-01 -1.261095255613327026e-01 1.273497194051742554e-01 6.896950304508209229e-02 -5.212712660431861877e-02 2.429232001304626465e-01 1.636534184217453003e-01 3.622757792472839355e-01 -3.453943431377410889e-01 1.509761810302734375e-01 -1.388231813907623291e-01 1.175962090492248535e-01 2.973879873752593994e-01
2.224556654691696167e-01 -7.934341579675674438e-02 -5.879395175725221634e-03 2.877345085144042969e-01 9.153518080711364746e-02 1.713124364614486694e-01 -2.836418449878692627e-01 1.000701077282428741e-02 1.218156591057777405e-01 7.130032032728195190e-02 3.065689504146575928e-01 2.262222953140735626e-02 -1.033850386738777161e-01 1.425691843032836914e-01 -6.563975661993026733e-02 2.081173472106456757e-03 -6.611321121454238892e-02 -1.921615600585937500e-01 -2.839820384979248047e-01 -2.471930086612701416e-01 -9.204126149415969849e-02 2.088582515716552734e-01 -1.008452549576759338e-01 3.224270790815353394e-02 6.784143298864364624e-02 1.460813730955123901e-01 -4.663940146565437317e-02 1.649593859910964966e-01 3.995274007320404053e-01 3.458716869354248047e-01 -1.114993616938591003e-01 2.466642763465642929e-03
-2.363726263865828514e-03 1.252989619970321655e-01 -4.289258271455764771e-02 3.419205248355865479e-01 2.802817225456237793e-01 1.168201714754104614e-01 8.235900849103927612e-02 -5.299181863665580750e-02 3.650982165709137917e-03 3.254157677292823792e-02 5.579192936420440674e-02 4.008720442652702332e-02 1.600337624549865723e-01 1.194999292492866516e-01 -1.966955959796905518e-01 -2.164836740121245384e-03 2.889203131198883057e-01 -2.439799457788467407e-01 2.658631801605224609e-01 -2.796759605407714844e-01 6.792011111974716187e-02 -5.103367567062377930e-02 2.089348435401916504e-02 2.397467941045761108e-01 2.330843061208724976e-01 7.699917256832122803e-02 3.053032755851745605e-01 1.226366385817527771e-01 3.268588781356811523e-01 1.907428354024887085e-01 9.772634506225585938e-02 3.255376219749450684e-02
1.463810354471206665e-01 -3.004820346832275391e-01 -8.578934520483016968e-02 2.645405828952789307e-01 6.082279607653617859e-02 1.243542432785034180e-01 -4.045156389474868774e-02 2.589957118034362793e-01 1.875616610050201416e-01 1.259769499301910400e-01 1.322211921215057373e-01 1.744626313447952271e-01 3.667782619595527649e-02 -3.457582890987396240e-01 -1.630616635084152222e-01 -8.116731792688369751e-02 1.853891462087631226e-01 -2.277453616261482239e-02 -1.323404461145401001e-01 7.130961120128631592e-02 -9.860553592443466187e-02 7.472119480371475220e-02 2.434190511703491211e-01 3.281205594539642334e-01 -3.525017201900482178e-02 1.528628319501876831e-01 1.629469990730285645e-01 1.762295663356781006e-01 3.318362236022949219e-01 8.532431721687316895e-02 -1.727704256772994995e-01 -2.915619499981403351e-02
-1.228784769773483276e-02 4.852489568293094635e-03 1.218577474355697632e-02 4.328404366970062256e-01 -6.943202018737792969e-02 -1.556260734796524048e-01 2.938235923647880554e-02 -6.084582209587097168e-02 -1.918044388294219971e-01 -2.944356948137283325e-02 6.086040660738945007e-02 -2.997721731662750244e-01 5.588623881340026855e-02 -1.958319544792175293e-01 -1.368833333253860474e-01 -2.010434865951538086e-01 -2.397316992282867432e-01 -1.484268754720687866e-01 -3.079977072775363922e-02 -5.383105576038360596e-02 -5.459060147404670715e-02 3.424988985061645508e-01 -6.112543866038322449e-02 4.573035612702369690e-02 -3.493042290210723877e-02 1.687070876359939575e-01 2.752579748630523682e-01 -1.781289726495742798e-01 4.314371049404144287e-01 8.092948794364929199e-02 8.586873114109039307e-02 1.290273386985063553e-02
1.023601740598678589e-01 3.177421167492866516e-02 -3.164826333522796631e-01 3.034317195415496826e-01 7.944890856742858887e-02 1.400808244943618774e-01 -9.234980493783950806e-02 2.330748587846755981e-01 2.070468068122863770e-01 8.259377628564834595e-02 4.115794301033020020e-01 -8.631692826747894287e-02 -7.184220943599939346e-03 -1.658722609281539917e-01 -2.068048119544982910e-01 -2.206012979149818420e-02 3.169527649879455566e-02 -8.856801688671112061e-02 1.731257140636444092e-01 -8.791831880807876587e-02 -4.996208846569061279e-02 -1.315051913261413574e-01 -1.772840470075607300e-01 2.399350404739379883e-01 -3.183728754520416260e-01 1.916500329971313477e-01 9.224209934473037720e-02 -7.631767541170120239e-02 2.913584709167480469e-01 7.098583132028579712e-02 -1.042665168642997742e-01 -3.964220732450485229e-02
-3.016398251056671143e-01 -5.180171877145767212e-02 -1.034547090530395508e-01 3.637292087078094482e-01 -2.840749174356460571e-02 3.015014827251434326e-01 -2.356556206941604614e-01 1.484937667846679688e-01 2.929052710533142090e-02 2.882247231900691986e-02 1.054861992597579956e-01 -1.639696359634399414e-01 5.060888454318046570e-02 -1.760861724615097046e-01 -2.691336870193481445e-01 -2.131328433752059937e-01 -3.643879294395446777e-02 1.762578380294144154e-03 2.069532573223114014e-01 -1.134601607918739319e-01 1.155475974082946777e-01 2.121095061302185059e-01 1.511794775724411011e-01 1.627387106418609619e-01 1.940041035413742065e-01 -2.561068534851074219e-01 2.734191417694091797e-01 -1.059273779392242432e-01 7.428766041994094849e-02 1.083176359534263611e-01 1.591723710298538208e-01 7.998268306255340576e-02
8.939753472805023193e-02 1.706210710108280182e-02 -1.321583241224288940e-02 3.406020998954772949e-01 3.710203245282173157e-02 3.950063586235046387e-01 -2.614307701587677002e-01 -1.431862711906433105e-01 -1.778372749686241150e-02 -8.388185501098632812e-02 8.093298226594924927e-02 3.013039939105510712e-02 -3.454024195671081543e-01 4.360021557658910751e-03 -7.238728553056716919e-02 9.899104945361614227e-03 -3.115503489971160889e-02 6.213587522506713867e-02 -1.542854458093643188e-01 -1.239155679941177368e-01 -1.831562072038650513e-01 -1.034607086330652237e-02 2.243261970579624176e-02 1.763184666633605957e-01 -2.905453443527221680e-01 2.687249779701232910e-01 -2.484484761953353882e-02 -1.919327378273010254e-01 3.766081333160400391e-01 1.817817389965057373e-01 -5.011519417166709900e-02 9.537847340106964111e-02
5.525453016161918640e-02 1.630046218633651733e-01 -1.016090586781501770e-01 4.455582201480865479e-01 -6.933519989252090454e-02 9.452802687883377075e-02 -1.314963102340698242e-01 6.466660648584365845e-02 -8.974336087703704834e-02 3.907878398895263672e-01 2.926479279994964600e-01 -3.190107643604278564e-01 2.063854187726974487e-01 -7.704731076955795288e-02 7.206190377473831177e-03 -9.105062484741210938e-02 1.137146726250648499e-01 3.790682181715965271e-02 -6.708437949419021606e-02 -6.430383026599884033e-02 1.522986683994531631e-02 8.129747956991195679e-02 5.355320498347282410e-02 -1.296256780624389648e-01 1.293863356113433838e-02 1.805307716131210327e-01 -2.940919948741793633e-03 -1.844986677169799805e-01 1.942988932132720947e-01 5.812056362628936768e-02 -3.952463269233703613e-01 -8.711339533329010010e-02
2.376410067081451416e-01 1.413730829954147339e-01 -9.591738879680633545e-02 5.151778459548950195e-01 -1.787481307983398438e-01 -1.015249714255332947e-01 1.710902899503707886e-02 -1.428175717592239380e-01 -1.663152128458023071e-01 2.954183220863342285e-01 1.198437362909317017e-01 -5.649157240986824036e-02 5.553818494081497192e-02 -3.384021669626235962e-02 -3.994388133287429810e-02 1.185838785022497177e-02 -3.493355587124824524e-02 1.481807231903076172e-01 3.663386404514312744e-01 -2.199184149503707886e-01 2.466355264186859131e-01 2.709211707115173340e-01 1.093465685844421387e-01 1.102544441819190979e-01 -1.156075671315193176e-01 4.321702569723129272e-02 8.255781605839729309e-03 1.090394854545593262e-01 1.955209076404571533e-01 1.317748874425888062e-01 2.521590329706668854e-02 5.137845408171415329e-03
-7.846734672784805298e-02 7.777094095945358276e-02 2.843432128429412842e-01 2.414388805627822876e-01 2.105398476123809814e-01 -6.141340732574462891e-02 -3.820779547095298767e-02 1.123454272747039795e-01 1.099356189370155334e-01 2.773355692625045776e-02 1.297545284032821655e-01 -2.641286142170429230e-02 -9.730236232280731201e-02 3.027004003524780273e-02 -1.413065344095230103e-01 -1.551153510808944702e-01 -7.834175229072570801e-02 2.346018403768539429e-01 4.964451491832733154e-02 -1.908913701772689819e-01 1.519012749195098877e-01 3.359676897525787354e-01 1.665703207254409790e-02 2.425524741411209106e-01 2.675536572933197021e-01 1.145788207650184631e-01 1.956253945827484131e-01 -1.499975323677062988e-01 2.027762085199356079e-01 3.135961592197418213e-01 -2.971809208393096924e-01 1.824107915163040161e-01
3.400012850761413574e-01 1.056996136903762817e-01 -2.772939801216125488e-01 -5.530115216970443726e-02 1.708645522594451904e-01 6.030952557921409607e-03 -2.020993977785110474e-01 3.924744725227355957e-01 -4.446517303586006165e-02 1.328888237476348877e-01 9.967745840549468994e-02 1.762420870363712311e-02 1.439130008220672607e-01 -2.400308698415756226e-01 -1.029990762472152710e-01 -8.425549417734146118e-02 1.887397170066833496e-01 1.872395128011703491e-01 1.828019618988037109e-01 -6.566250324249267578e-02 -2.662138044834136963e-01 1.569205820560455322e-01 2.427313663065433502e-02 1.053379178047180176e-01 5.930476263165473938e-02 5.705573596060276031e-03 2.862975299358367920e-01 6.098908185958862305e-02 1.318737715482711792e-01 1.888110488653182983e-01 -3.152759373188018799e-02 2.905007302761077881e-01
1.236079335212707520e-01 -1.599349677562713623e-01 -8.923986554145812988e-02 3.841262459754943848e-01 3.911043703556060791e-01 3.609131872653961182e-01 8.598975837230682373e-02 2.174504548311233521e-01 -4.065154120326042175e-02 2.262307256460189819e-01 1.592169255018234253e-01 -5.080522969365119934e-02 -3.783629834651947021e-02 -2.681488916277885437e-02 2.050634324550628662e-01 2.316677570343017578e-01 1.205600500106811523e-01 1.977606490254402161e-02 4.529355093836784363e-02 -5.933186411857604980e-02 5.537416040897369385e-02 -8.866863325238227844e-03 1.783694177865982056e-01 8.663845062255859375e-02 -1.227840483188629150e-01 3.299534618854522705e-01 1.235139742493629456e-01 1.669622212648391724e-01 2.344522327184677124e-01 1.292348373681306839e-02 3.075720183551311493e-02 -3.109447844326496124e-02
1.017515286803245544e-01 1.209779083728790283e-01 1.622127294540405273e-01 1.505559980869293213e-01 -1.511012315750122070e-01 2.297314256429672241e-01 -6.640849262475967407e-02 2.547068335115909576e-02 6.524027884006500244e-02 2.157113552093505859e-01 2.305482327938079834e-01 -3.262207610532641411e-03 -2.907062694430351257e-02 -9.802475571632385254e-02 -9.096918255090713501e-02 8.187901228666305542e-02 -9.544089436531066895e-02 1.181101649999618530e-01 2.245091199874877930e-01 2.715280055999755859e-01 1.178438961505889893e-01 1.754738986492156982e-01 2.708145081996917725e-01 1.086087301373481750e-01 5.306153371930122375e-02 -1.193378493189811707e-01 2.316244840621948242e-01 1.004939004778862000e-01 4.740032553672790527e-01 1.966133713722229004e-01 3.069730401039123535e-01 2.449410222470760345e-02
4.026400297880172729e-02 -3.128451704978942871e-01 -7.762467861175537109e-02 2.837989330291748047e-01 3.158076405525207520e-01 4.847507178783416748e-02 1.287606060504913330e-01 6.904911249876022339e-02 2.498536929488182068e-02 3.255750834941864014e-01 2.512119710445404053e-01 1.233365237712860107e-01 7.663448154926300049e-02 -7.090210914611816406e-02 -6.892400234937667847e-02 -1.394733786582946777e-01 6.937428563833236694e-02 1.350456029176712036e-01 -2.010064572095870972e-02 -1.278723329305648804e-01 -5.215043947100639343e-02 5.843453854322433472e-02 2.913546264171600342e-01 -1.960075497627258301e-01 -5.129531398415565491e-02 1.273887306451797485e-01 -1.289478242397308350e-01 2.087475545704364777e-02 2.744521796703338623e-01 7.819591090083122253e-03 1.164700463414192200e-01 4.199320673942565918e-01
-8.330555260181427002e-02 -6.666656583547592163e-02 -2.062041908502578735e-01 5.227517485618591309e-01 2.263164818286895752e-01 2.821133136749267578e-01 5.758814048022031784e-03 -5.210821516811847687e-03 -8.596248179674148560e-02 1.095577403903007507e-01 2.295403480529785156e-01 6.271057575941085815e-02 -5.696273595094680786e-02 -1.673249006271362305e-01 -3.034279644489288330e-01 6.698622554540634155e-02 1.850504279136657715e-01 1.010454744100570679e-01 1.206008419394493103e-01 -1.101735010743141174e-01 -4.110628738999366760e-02 2.530897259712219238e-01 1.486330181360244751e-01 -7.191938161849975586e-02 -1.801184117794036865e-01 1.511759608983993530e-01 -8.774372749030590057e-03 2.928740531206130981e-02 2.802196741104125977e-01 -1.383040994405746460e-01 -1.008324176073074341e-01 9.976026415824890137e-02
-1.662348210811614990e-01 -1.538267135620117188e-01 8.295494318008422852e-02 3.774821758270263672e-01 -1.700825095176696777e-01 -7.703667879104614258e-02 1.695076525211334229e-01 3.357476741075515747e-02 -3.137240558862686157e-02 1.435843389481306076e-02 2.530659139156341553e-01 -8.247357606887817383e-02 -6.254779547452926636e-02 -2.476202547550201416e-01 -1.298388987779617310e-01 -4.130271077156066895e-02 -4.103886187076568604e-01 -1.978209316730499268e-01 1.558332890272140503e-01 -9.554088860750198364e-02 -8.319444954395294189e-02 1.618011891841888428e-01 8.041203767061233521e-02 1.577709466218948364e-01 -9.549632668495178223e-02 3.092554211616516113e-01 1.407732516527175903e-01 -3.979167714715003967e-02 6.053687259554862976e-02 -1.492692995816469193e-02 4.820557683706283569e-02 3.754813969135284424e-01
1.788137108087539673e-01 -7.346711307764053345e-02 -1.056415662169456482e-01 3.267655074596405029e-01 2.419150471687316895e-01 2.110475301742553711e-01 -3.112225048243999481e-02 -1.344278305768966675e-01 -1.283204555511474609e-01 -8.802627027034759521e-02 3.559207916259765625e-01 7.165376562625169754e-03 8.128278702497482300e-02 -1.554188579320907593e-01 -8.574580401182174683e-02 1.940884441137313843e-01 -4.695427417755126953e-02 -3.079976420849561691e-03 1.460492610931396484e-01 -3.728905916213989258e-01 -5.925106257200241089e-02 3.926854208111763000e-02 -1.239051967859268188e-01 -1.107511222362518311e-01 1.131713464856147766e-01 1.706044077873229980e-01 -2.696149237453937531e-02 1.405494660139083862e-01 3.045374155044555664e-01 3.536872863769531250e-01 2.248021028935909271e-02 1.409185826778411865e-01
2.588064074516296387e-01 9.616484493017196655e-02 1.471842080354690552e-01 1.576020419597625732e-01 9.866795688867568970e-02 2.215482592582702637e-01 4.140634089708328247e-02 -1.217908337712287903e-01 1.414396315813064575e-01 2.885220944881439209e-02 2.047437727451324463e-01 -3.286677226424217224e-02 4.059096798300743103e-02 -1.344323158264160156e-02 -1.431909352540969849e-01 1.002462133765220642e-01 -7.195627689361572266e-02 -2.800089716911315918e-01 -2.893993444740772247e-02 -1.890765130519866943e-01 -2.472930699586868286e-01 1.273156795650720596e-02 -8.534184098243713379e-02 -1.390156745910644531e-01 -1.203588321805000305e-01 6.579813081771135330e-03 1.223697438836097717e-01 4.728439077734947205e-02 4.386012852191925049e-01 4.445315301418304443e-01 -1.641335487365722656e-01 2.212030738592147827e-01
9.092767536640167236e-02 -1.962294429540634155e-02 9.177520871162414551e-03 1.451407968997955322e-01 -2.388068288564682007e-01 3.781917691230773926e-01 -2.232829630374908447e-01 1.247043721377849579e-02 3.710596263408660889e-02 3.406486213207244873e-01 -7.517240941524505615e-02 -5.256085470318794250e-02 2.291996777057647705e-01 -2.171435160562396049e-03 -6.708396226167678833e-02 -8.417747169733047485e-02 7.588493824005126953e-02 -2.918599918484687805e-02 1.197405084967613220e-01 -1.331219226121902466e-01 -3.262962996959686279e-01 2.071710675954818726e-02 7.499682903289794922e-02 2.572338283061981201e-01 3.160927072167396545e-02 3.721771836280822754e-01 1.942292600870132446e-02 -2.993960082530975342e-01 1.817010641098022461e-01 1.376339346170425415e-01 1.139374002814292908e-01 1.354302763938903809e-01
-1.181724891066551208e-01 1.294463314116001129e-02 -2.292272634804248810e-02 2.992269396781921387e-01 1.294621825218200684e-01 -7.591002434492111206e-02 -2.074663788080215454e-01 -4.870841745287179947e-03 -3.271930515766143799e-01 1.957599818706512451e-02 2.473955042660236359e-02 -3.747237920761108398e-01 1.987746506929397583e-01 -1.525801569223403931e-01 -2.353696525096893311e-01 1.461182488128542900e-03 1.183695625513792038e-02 -5.884968489408493042e-02 1.069191610440611839e-03 5.466768518090248108e-02 -1.079359725117683411e-01 2.567376196384429932e-01 -1.598425656557083130e-01 1.052553020417690277e-02 1.701927632093429565e-01 1.061448752880096436e-01 6.791713088750839233e-02 -3.346739709377288818e-01 2.536730468273162842e-01 2.742422819137573242e-01 -1.654911786317825317e-01 1.730299144983291626e-01
1.025309320539236069e-03 -1.455526649951934814e-01 -6.335304677486419678e-02 5.138750672340393066e-01 8.233042061328887939e-02 4.073889553546905518e-01 4.080314189195632935e-02 1.425575762987136841e-01 1.733762770891189575e-01 -1.222886145114898682e-01 4.204815626144409180e-01 1.434750575572252274e-02 2.343449974432587624e-03 -2.336426973342895508e-01 4.394177719950675964e-02 6.596284359693527222e-02 1.885056309401988983e-02 1.449184957891702652e-02 -1.984106749296188354e-02 8.204732835292816162e-02 -1.047771200537681580e-01 1.360116600990295410e-01 -2.222315818071365356e-01 -4.393586888909339905e-02 1.564733833074569702e-01 -3.851660713553428650e-02 3.107044287025928497e-02 5.373183265328407288e-02 2.208533734083175659e-01 2.034063637256622314e-01 8.481575548648834229e-02 1.321001946926116943e-01
1.732981801033020020e-01 4.865132644772529602e-02 -3.357449173927307129e-02 2.656980454921722412e-01 1.179492101073265076e-01 1.239672452211380005e-01 2.285321801900863647e-02 1.965210288763046265e-01 1.439472311176359653e-03 3.780776262283325195e-01 -1.951262503862380981e-01 -1.624191403388977051e-01 -1.426823884248733521e-01 -4.330361634492874146e-02 -1.391052156686782837e-01 3.535351157188415527e-01 -1.666674613952636719e-01 3.654138445854187012e-01 1.020718589425086975e-01 3.398234024643898010e-02 -1.625859737396240234e-01 -7.598901540040969849e-02 2.694627642631530762e-01 -4.764686804264783859e-03 7.401128858327865601e-02 7.800091523677110672e-03 2.111217081546783447e-01 -9.141968935728073120e-02 9.659243375062942505e-02 3.220791816711425781e-01 3.951390739530324936e-03 6.493255496025085449e-02
-1.121919788420200348e-02 -1.849429905414581299e-01 3.539724946022033691e-01 3.609538972377777100e-01 -1.127296388149261475e-01 2.703976333141326904e-01 1.303671896457672119e-01 1.966486573219299316e-01 -3.432223573327064514e-02 1.373319178819656372e-01 1.843999773263931274e-01 -1.332001686096191406e-01 -1.277338415384292603e-01 -5.514656752347946167e-02 2.005078457295894623e-02 -9.754648059606552124e-02 -2.687215991318225861e-02 -1.042797937989234924e-01 6.186186894774436951e-02 4.371384903788566589e-02 6.849566102027893066e-02 -4.312904551625251770e-02 1.053549796342849731e-01 1.612164974212646484e-01 -2.284508049488067627e-01 -2.360632270574569702e-01 9.508599340915679932e-02 -1.019611582159996033e-01 2.208644896745681763e-01 1.069066226482391357e-01 -3.345204144716262817e-02 4.667761027812957764e-01
-1.498978286981582642e-01 7.027564942836761475e-02 -3.665221109986305237e-02 3.883691430091857910e-01 8.596121519804000854e-02 -7.116811722517013550e-02 2.252266705036163330e-01 3.860467672348022461e-02 -7.209291309118270874e-02 3.918439745903015137e-01 2.476724535226821899e-01 -4.400705695152282715e-01 2.164262682199478149e-01 -9.161773324012756348e-02 9.193313866853713989e-02 2.943105436861515045e-02 -1.213752105832099915e-01 5.104558542370796204e-02 1.786214560270309448e-01 -3.061433434486389160e-01 1.887452229857444763e-02 -1.535544544458389282e-01 8.617269247770309448e-02 -8.603329956531524658e-02 -1.144733801484107971e-01 -9.438477456569671631e-03 1.444152444601058960e-01 -7.343416661024093628e-02 9.672951698303222656e-02 -3.388967365026473999e-02 -3.455728664994239807e-02 2.111420482397079468e-01
-1.400741189718246460e-01 -5.152471363544464111e-02 2.436112426221370697e-02 2.867387831211090088e-01 -4.353772103786468506e-02 8.749602735042572021e-02 -2.557564079761505127e-01 -1.997331902384757996e-02 -3.891031071543693542e-02 2.540920376777648926e-01 2.911203168332576752e-02 -6.580266170203685760e-03 -9.854009002447128296e-02 -3.096414804458618164e-01 -1.533098965883255005e-01 2.069557905197143555e-01 -6.614394485950469971e-02 -1.442478448152542114e-01 5.543467402458190918e-02 8.623982965946197510e-02 3.058722913265228271e-01 2.772878110408782959e-01 1.634440422058105469e-01 -1.131940856575965881e-01 2.123762220144271851e-01 -1.776748597621917725e-01 6.140989810228347778e-02 2.164351195096969604e-01 2.176272124052047729e-01 2.000993043184280396e-01 1.283348649740219116e-01 3.222358524799346924e-01
-7.404880225658416748e-02 -1.077520549297332764e-01 2.235614955425262451e-01 2.723912298679351807e-01 -1.249953508377075195e-01 9.855136275291442871e-03 -9.913926571607589722e-02 1.049633771181106567e-01 2.606596611440181732e-02 -4.101759567856788635e-02 2.353574335575103760e-01 -2.204324752092361450e-01 -8.380808681249618530e-02 -2.711870968341827393e-01 1.575572229921817780e-02 6.376890093088150024e-02 -3.215737342834472656e-01 -7.527461647987365723e-02 2.444374859333038330e-01 -8.344730734825134277e-02 3.941632807254791260e-02 3.242918550968170166e-01 1.028500720858573914e-01 1.474052816629409790e-01 -1.030885577201843262e-01 4.252111315727233887e-01 1.010140404105186462e-01 1.533348411321640015e-01 1.073235869407653809e-01 2.360855601727962494e-02 1.457497924566268921e-01 2.401171773672103882e-01
-1.785945445299148560e-01 1.039744541049003601e-01 -9.743436425924301147e-02 2.721389830112457275e-01 4.106433987617492676e-01 8.437598496675491333e-02 3.989917039871215820e-02 3.033426962792873383e-02 5.418803775683045387e-04 7.805716991424560547e-02 2.073587775230407715e-01 6.178737804293632507e-02 -3.198321908712387085e-02 2.592648565769195557e-01 -1.150225251913070679e-01 -7.001800835132598877e-02 2.045935839414596558e-01 -1.002642661333084106e-01 1.200930625200271606e-01 -2.521903812885284424e-01 -1.546337455511093140e-01 2.713464796543121338e-01 -1.082924157381057739e-01 2.572420239448547363e-01 4.039622843265533447e-02 -2.197135984897613525e-02 3.189856410026550293e-01 -1.827798783779144287e-01 1.826396137475967407e-01 2.421580702066421509e-01 8.388851583003997803e-02 1.204712614417076111e-01
-9.584657847881317139e-02 2.293937467038631439e-02 6.589876860380172729e-02 3.040347397327423096e-01 2.425819784402847290e-01 -2.266016751527786255e-01 -1.260424852371215820e-01 1.950689256191253662e-01 -4.680733382701873779e-02 1.510952860116958618e-01 -1.273621469736099243e-01 -2.242363244295120239e-01 1.301213353872299194e-01 4.201085120439529419e-02 7.666298002004623413e-02 1.355293691158294678e-01 1.145165786147117615e-01 1.074074115604162216e-02 -3.052210509777069092e-01 2.667075023055076599e-02 -1.616685986518859863e-01 2.858940958976745605e-01 -1.008540242910385132e-01 7.484969496726989746e-02 1.793606579303741455e-01 1.584544479846954346e-01 1.933667361736297607e-01 2.748417109251022339e-02 4.331067204475402832e-01 1.329959481954574585e-01 -3.143301606178283691e-02 2.499610036611557007e-01
1.167914941906929016e-01 -1.654281765222549438e-01 -1.687355898320674896e-02 2.438467741012573242e-01 1.754525452852249146e-01 9.665320068597793579e-02 -1.382874548435211182e-01 -3.988239914178848267e-02 -5.305271595716476440e-02 2.025804966688156128e-01 3.078173995018005371e-01 -8.272659033536911011e-02 -1.251142323017120361e-01 8.516093343496322632e-02 -9.214790165424346924e-02 -1.003386825323104858e-01 4.919371753931045532e-02 5.902094021439552307e-02 -5.939894169569015503e-02 -3.726054728031158447e-01 -1.684846580028533936e-01 1.186921074986457825e-01 -2.662357129156589508e-02 -2.403262108564376831e-01 -1.312101334333419800e-01 1.390976011753082275e-01 6.386242061853408813e-02 1.885558068752288818e-01 2.993355989456176758e-01 4.386592209339141846e-01 2.086366415023803711e-01 2.320201508700847626e-02
-7.641427218914031982e-02 2.279975861310958862e-01 3.184163570404052734e-02 3.084681630134582520e-01 -1.532456129789352417e-01 -1.557192206382751465e-01 3.066961839795112610e-02 5.397043004631996155e-02 -2.112612128257751465e-01 1.583357602357864380e-01 -4.637991264462471008e-02 -2.905762195587158203e-01 -1.011465862393379211e-01 -1.966000646352767944e-01 -2.147133648395538330e-01 -1.235600188374519348e-01 4.816288128495216370e-02 -2.946502901613712311e-02 7.494027726352214813e-03 1.559563875198364258e-01 -1.918392330408096313e-01 2.152220010757446289e-01 2.678398489952087402e-01 -2.111409902572631836e-01 2.425681203603744507e-01 1.825619041919708252e-01 7.822842895984649658e-02 -1.892250776290893555e-02 3.537328541278839111e-01 4.465193301439285278e-02 6.688313931226730347e-02 2.657804787158966064e-01
-6.725002080202102661e-02 1.837686747312545776e-01 -7.036906480789184570e-02 3.107995688915252686e-01 5.903226882219314575e-02 -2.567267417907714844e-01 1.706080436706542969e-01 -8.097394555807113647e-02 -6.837672553956508636e-03 1.631518155336380005e-01 2.754319272935390472e-02 -3.253629505634307861e-01 1.708957366645336151e-02 -1.485687643289566040e-01 -2.526386678218841553e-01 2.269956022500991821e-01 3.070635348558425903e-02 8.870408684015274048e-02 -7.603773474693298340e-02 2.045421861112117767e-02 -3.194209039211273193e-01 7.493352144956588745e-02 2.003093361854553223e-01 6.822575349360704422e-03 -7.477945834398269653e-02 -5.464617908000946045e-02 2.921876609325408936e-01 -1.427406966686248779e-01 2.151558995246887207e-01 6.431720405817031860e-02 8.550554513931274414e-03 3.955285549163818359e-01
4.010469466447830200e-02 1.532906740903854370e-01 5.751277506351470947e-02 1.050878986716270447e-01 -2.333637773990631104e-01 2.943055629730224609e-01 -1.538435220718383789e-01 3.720038533210754395e-01 -5.006975308060646057e-02 1.528341025114059448e-01 9.168832004070281982e-02 1.568445749580860138e-02 -1.412295848131179810e-01 -3.476771712303161621e-01 1.066378410905599594e-02 1.340512838214635849e-02 -2.404894828796386719e-01 -7.230683416128158569e-02 1.349139213562011719e-01 7.603162527084350586e-02 -1.491732746362686157e-01 -3.943553194403648376e-02 2.332244813442230225e-01 3.436516271904110909e-03 -5.446478724479675293e-02 -6.548602879047393799e-02 -1.353184878826141357e-02 2.804629504680633545e-02 4.490576088428497314e-01 1.974789351224899292e-01 1.648970246315002441e-01 2.011249959468841553e-01
1.407818347215652466e-01 -7.290552556514739990e-02 -1.092842221260070801e-02 3.113031089305877686e-01 5.495215952396392822e-02 3.153589963912963867e-01 -8.810130506753921509e-02 -5.161567591130733490e-03 -8.510876446962356567e-02 4.309866949915885925e-02 5.652603134512901306e-02 -3.155030608177185059e-01 -1.832268536090850830e-01 -1.434637457132339478e-01 -1.588788814842700958e-02 3.685532808303833008e-01 -1.479011178016662598e-01 1.083250865340232849e-01 -1.271328628063201904e-01 1.944741420447826385e-02 -2.164294123649597168e-01 -2.981194760650396347e-03 3.487575352191925049e-01 3.136580586433410645e-01 1.404534727334976196e-01 -1.146378219127655029e-01 1.336151510477066040e-01 1.258468776941299438e-01 7.158193737268447876e-02 6.286084651947021484e-02 -7.273505628108978271e-02 2.599254846572875977e-01
-1.089180409908294678e-01 3.393848836421966553e-01 1.269808877259492874e-02 2.636327743530273438e-01 -3.244393272325396538e-03 2.407149821519851685e-01 -1.784189939498901367e-01 5.211428180336952209e-02 7.908323407173156738e-02 1.495467424392700195e-01 -4.800864495337009430e-03 -1.777663975954055786e-01 -3.826807439327239990e-02 2.945818305015563965e-01 -1.924790441989898682e-01 -9.148789197206497192e-02 4.289516434073448181e-02 -1.372150629758834839e-01 1.034296974539756775e-01 -2.755765020847320557e-01 -2.308790534734725952e-01 -2.072408050298690796e-02 1.759844571352005005e-01 7.842581719160079956e-02 1.905902624130249023e-01 1.365014165639877319e-01 3.351651504635810852e-02 -3.775684237480163574e-01 1.052409857511520386e-01 1.949039101600646973e-01 1.532305777072906494e-01 2.180351763963699341e-01
9.986025094985961914e-02 -2.973107993602752686e-01 4.969576373696327209e-02 1.805043071508407593e-01 1.087026670575141907e-01 1.478168666362762451e-01 5.234488099813461304e-02 2.488282620906829834e-01 1.823340058326721191e-01 2.006665468215942383e-01 1.874637305736541748e-01 2.311152964830398560e-01 2.151605784893035889e-01 -7.947629690170288086e-02 5.843428894877433777e-03 -1.401256322860717773e-01 1.628712564706802368e-01 -1.465586014091968536e-02 2.868200838565826416e-02 -4.361884295940399170e-02 -1.246125772595405579e-01 2.419165670871734619e-01 2.887882292270660400e-01 -1.158022210001945496e-01 8.248966932296752930e-02 2.171552479267120361e-01 -5.597347021102905273e-02 2.451220527291297913e-02 1.969388723373413086e-01 8.300724625587463379e-02 -1.982497051358222961e-03 4.798016846179962158e-01
1.576447188854217529e-01 9.692361205816268921e-02 -5.305056273937225342e-02 2.904430329799652100e-01 -1.029882878065109253e-01 1.134705692529678345e-01 4.155539348721504211e-02 4.938489198684692383e-02 1.963990777730941772e-01 4.004732668399810791e-01 -1.131823658943176270e-01 -2.755373716354370117e-01 2.032884657382965088e-01 2.806710898876190186e-01 -3.554884716868400574e-02 -1.039725020527839661e-01 1.648829728364944458e-01 -1.670763343572616577e-01 2.813318558037281036e-02 9.411151520907878876e-03 1.884050481021404266e-02 8.418621122837066650e-02 1.068520098924636841e-01 1.550268977880477905e-01 1.966927945613861084e-01 7.117948681116104126e-02 3.206060826778411865e-01 -2.462853789329528809e-01 2.356494665145874023e-01 2.380277067422866821e-01 -1.129546612501144409e-01 7.457601837813854218e-03
-3.307850286364555359e-02 1.304359585046768188e-01 3.025586158037185669e-02 1.047224700450897217e-01 -1.626150012016296387e-01 2.170548588037490845e-01 -1.574078649282455444e-01 2.204272300004959106e-01 -8.118483424186706543e-02 8.084975928068161011e-02 3.353449106216430664e-01 1.202713921666145325e-01 6.386461853981018066e-02 -2.845430374145507812e-01 1.097703427076339722e-01 1.598115116357803345e-01 -1.449680775403976440e-01 1.573077291250228882e-01 2.597866654396057129e-01 1.756970286369323730e-01 2.178328335285186768e-01 1.892242878675460815e-01 2.440294921398162842e-01 -7.513979077339172363e-02 1.486307829618453979e-01 3.096272051334381104e-02 1.843488402664661407e-02 1.610166579484939575e-01 3.326173424720764160e-01 2.788752317428588867e-01 2.046956680715084076e-02 1.723149567842483521e-01
1.554529964923858643e-01 -1.873488724231719971e-01 -2.235931456089019775e-01 2.428956329822540283e-01 -2.173567414283752441e-01 5.304094776511192322e-02 -6.453846395015716553e-02 5.385294184088706970e-02 5.421386659145355225e-02 9.936119616031646729e-02 -2.778499759733676910e-02 -2.100183218717575073e-01 5.902669578790664673e-02 2.169730663299560547e-01 1.181202474981546402e-03 -4.127946496009826660e-02 1.458979994058609009e-01 -2.039935290813446045e-01 2.927828431129455566e-01 -5.918854102492332458e-02 -1.139246523380279541e-01 5.491720139980316162e-02 2.627280950546264648e-01 -7.705944031476974487e-02 7.374502718448638916e-02 1.795191317796707153e-01 1.205841451883316040e-01 -2.543211877346038818e-01 4.637188911437988281e-01 2.804959416389465332e-01 7.682959735393524170e-02 -7.125089317560195923e-02
2.090496271848678589e-01 8.235389739274978638e-02 -2.325689792633056641e-01 5.145201086997985840e-01 1.523170620203018188e-01 1.620986014604568481e-01 5.756976082921028137e-02 2.630026042461395264e-01 1.494409441947937012e-01 -1.883239299058914185e-01 2.033922821283340454e-01 1.399097740650177002e-01 -2.436524927616119385e-01 -2.228675931692123413e-01 -2.748436061665415764e-03 2.348948642611503601e-02 4.210204817354679108e-03 -9.229647368192672729e-02 7.743951678276062012e-02 -5.664031580090522766e-02 -1.807468533515930176e-01 8.021818846464157104e-02 9.550473093986511230e-02 -1.194929778575897217e-01 5.064372345805168152e-02 1.169542223215103149e-01 -4.255523905158042908e-02 3.206953033804893494e-02 2.283943742513656616e-01 2.256730943918228149e-01 -2.565902173519134521e-01 -1.101797595620155334e-01
-1.983360648155212402e-01 -1.057924255728721619e-01 2.394558936357498169e-01 4.173812270164489746e-01 -1.262128446251153946e-02 -4.399765655398368835e-02 -1.614802703261375427e-02 1.218542903661727905e-01 -1.357993036508560181e-01 3.214535713195800781e-01 -9.806575626134872437e-02 -1.315615624189376831e-01 2.696525491774082184e-02 -3.303384184837341309e-01 -2.851038873195648193e-01 9.951281547546386719e-02 -4.602388292551040649e-02 -2.771386206150054932e-01 1.997902840375900269e-01 -4.682096093893051147e-02 1.493046879768371582e-01 2.436251193284988403e-01 1.612901091575622559e-01 1.810403615236282349e-01 1.321386396884918213e-01 8.571977913379669189e-02 -3.772953525185585022e-02 4.767084866762161255e-02 1.750543713569641113e-01 1.366044878959655762e-01 2.787166088819503784e-02 1.045460253953933716e-01
-1.705148257315158844e-02 3.956659883260726929e-02 -2.472152858972549438e-01 2.524338960647583008e-01 1.500182133167982101e-02 -9.201092272996902466e-02 -5.732901766896247864e-02 2.369780838489532471e-01 1.177907176315784454e-02 1.032624319195747375e-01 2.252539098262786865e-01 -9.184542298316955566e-02 3.743788227438926697e-02 1.062787026166915894e-01 1.876677274703979492e-01 1.358450204133987427e-01 8.712818473577499390e-02 4.750141501426696777e-02 6.826354563236236572e-02 -1.727752834558486938e-01 -2.729677855968475342e-01 2.065021246671676636e-01 3.084799945354461670e-01 2.618912160396575928e-01 7.138265669345855713e-02 -2.855665050446987152e-02 2.020513713359832764e-01 -2.481315582990646362e-01 7.177180796861648560e-02 -4.184351861476898193e-02 2.278475463390350342e-01 4.200485646724700928e-01
1.247934103012084961e-01 1.113495677709579468e-01 5.421791970729827881e-02 2.401150166988372803e-01 1.005878001451492310e-01 2.610265612602233887e-01 1.824995875358581543e-02 -2.975141406059265137e-01 9.161587804555892944e-02 -3.734439238905906677e-02 1.782580614089965820e-01 -1.431006938219070435e-01 3.031466901302337646e-02 -1.729591935873031616e-01 -1.226965859532356262e-01 -7.679973263293504715e-03 -1.609344929456710815e-01 -3.200784623622894287e-01 -1.607218873687088490e-03 -2.186782509088516235e-01 -1.848012506961822510e-01 1.481911092996597290e-01 -3.266256302595138550e-03 -8.413372188806533813e-02 -8.972206152975559235e-03 9.030766785144805908e-02 1.590760648250579834e-01 -5.427306145429611206e-02 3.478680253028869629e-01 4.673508107662200928e-01 -1.159701943397521973e-01 8.720438182353973389e-02
8.935844153165817261e-02 -1.404184103012084961e-01 4.186480492353439331e-02 4.095654785633087158e-01 3.779932856559753418e-01 3.698621094226837158e-01 7.003267109394073486e-02 1.847652494907379150e-01 -1.217598766088485718e-01 2.466349005699157715e-01 2.363081723451614380e-01 -3.198173269629478455e-02 -1.004255786538124084e-01 -1.096804291009902954e-01 1.493835151195526123e-01 1.674507856369018555e-01 1.534159332513809204e-01 -1.966970115900039673e-01 -4.153575282543897629e-03 -4.451165348291397095e-02 8.457517623901367188e-02 9.019707143306732178e-02 1.286462843418121338e-01 -2.501123212277889252e-02 2.674157358705997467e-02 3.567954301834106445e-01 2.862907014787197113e-02 1.548916250467300415e-01 1.580113768577575684e-01 -5.654293298721313477e-02 2.146291732788085938e-02 -3.081611171364784241e-02
4.774503782391548157e-02 1.116180792450904846e-01 8.393765985965728760e-02 1.550794988870620728e-01 5.913745611906051636e-02 6.458831485360860825e-03 -1.239775195717811584e-01 1.754434108734130859e-01 1.421636641025543213e-01 3.633363544940948486e-02 -1.198320984840393066e-01 -7.499437034130096436e-02 3.781422972679138184e-02 -3.042324185371398926e-01 7.230927795171737671e-02 3.832868933677673340e-01 1.335770785808563232e-01 -2.119434773921966553e-01 3.902413696050643921e-02 -2.446545660495758057e-01 -2.364876568317413330e-01 1.338386535644531250e-01 3.737010955810546875e-01 1.591234654188156128e-01 1.108799874782562256e-01 1.922922134399414062e-01 3.442319333553314209e-01 -1.405485719442367554e-01 1.544834226369857788e-01 4.380184412002563477e-02 -7.011098414659500122e-02 1.888511925935745239e-01
1.769260764122009277e-01 1.359921991825103760e-01 5.093468725681304932e-02 2.839067876338958740e-01 1.396594345569610596e-01 3.760356307029724121e-01 -4.084180667996406555e-02 -2.204608321189880371e-01 3.921834379434585571e-02 7.147391140460968018e-02 3.445187211036682129e-01 -5.365552008152008057e-02 -4.462747648358345032e-02 -1.637463569641113281e-01 -2.187063843011856079e-01 1.737364381551742554e-01 -1.457473188638687134e-01 -1.662163287401199341e-01 1.733726263046264648e-02 -9.749721735715866089e-02 -1.925189346075057983e-01 -9.579894691705703735e-02 -6.146893836557865143e-03 -4.140651598572731018e-02 3.186616674065589905e-02 3.323537707328796387e-01 -1.377325654029846191e-01 1.315719187259674072e-01 2.698656916618347168e-01 2.720600366592407227e-01 4.268259555101394653e-02 1.330254226922988892e-01
2.240033298730850220e-01 2.717164456844329834e-01 8.713573962450027466e-02 2.558068931102752686e-01 2.387602627277374268e-01 2.910846471786499023e-01 -3.324563056230545044e-02 1.437634527683258057e-01 1.766441613435745239e-01 2.287280261516571045e-01 6.368657946586608887e-02 -6.471895426511764526e-02 2.057012021541595459e-01 -8.806078881025314331e-02 1.622243672609329224e-01 2.141513861715793610e-02 1.902855485677719116e-01 6.457877904176712036e-02 5.352336447685956955e-03 5.769817903637886047e-02 -1.272614300251007080e-01 -2.287725508213043213e-01 3.337046205997467041e-01 1.201407983899116516e-01 4.432679340243339539e-02 2.252422273159027100e-01 1.598894014023244381e-03 1.712156981229782104e-01 9.137438237667083740e-02 2.115229517221450806e-01 -1.819901168346405029e-01 2.540790438652038574e-01
3.019919097423553467e-01 3.823507204651832581e-02 2.008971571922302246e-02 1.937571465969085693e-01 3.034274280071258545e-01 2.005999684333801270e-01 -9.882403910160064697e-02 4.913669452071189880e-02 1.966991871595382690e-01 3.533141016960144043e-01 6.963703036308288574e-02 1.057888101786375046e-02 5.146539956331253052e-02 -2.839191816747188568e-02 2.770005464553833008e-01 -3.448980860412120819e-04 7.649096846580505371e-02 7.604189217090606689e-02 1.162723973393440247e-01 1.782610267400741577e-01 -1.373184621334075928e-01 4.751370102167129517e-02 2.061048746109008789e-01 1.648534238338470459e-01 2.140514701604843140e-01 4.739478826522827148e-01 1.509759575128555298e-01 9.215981513261795044e-02 4.411563649773597717e-02 2.010005153715610504e-02 -1.353610605001449585e-01 7.831719517707824707e-02
2.763332724571228027e-01 1.023812144994735718e-01 1.123871356248855591e-01 8.984465897083282471e-02 3.325893878936767578e-01 1.862983852624893188e-01 -8.224067836999893188e-02 1.055830344557762146e-02 8.203900605440139771e-02 3.982295989990234375e-01 9.550621360540390015e-02 -4.436943680047988892e-02 -7.991590350866317749e-02 -1.442828178405761719e-01 3.188526928424835205e-01 1.290989667177200317e-01 7.661499828100204468e-02 -7.146947830915451050e-02 2.377553731203079224e-01 1.388263106346130371e-01 -1.959941536188125610e-01 1.278187334537506104e-01 1.555920690298080444e-01 1.129157766699790955e-01 1.855668872594833374e-01 4.314752817153930664e-01 8.863817900419235229e-02 3.431024774909019470e-02 8.650003373622894287e-02 2.301744371652603149e-02 -4.380714520812034607e-02 1.590600050985813141e-02
1.680893898010253906e-01 1.615242958068847656e-01 -7.633698731660842896e-02 3.216773271560668945e-01 1.907029449939727783e-01 1.556892096996307373e-01 2.020947039127349854e-01 5.879797413945198059e-02 5.226485058665275574e-02 2.311318069696426392e-01 2.117075175046920776e-01 -3.289663419127464294e-02 -1.145497560501098633e-01 -1.073755696415901184e-02 2.869641482830047607e-01 1.098129078745841980e-01 2.131893299520015717e-02 5.019047111272811890e-02 -1.548407226800918579e-01 -3.169575333595275879e-01 9.097508341073989868e-02 1.430928856134414673e-01 -3.435700014233589172e-02 9.627430140972137451e-02 -6.219684332609176636e-02 -1.231875345110893250e-01 2.124274522066116333e-01 -2.001935392618179321e-01 1.949528306722640991e-01 3.051727712154388428e-01 1.620669364929199219e-01 3.057519495487213135e-01
1.335432380437850952e-01 -2.089164592325687408e-02 -1.742430776357650757e-02 3.381648659706115723e-01 -1.753782778978347778e-01 2.521859109401702881e-01 -3.639742434024810791e-01 1.854860633611679077e-01 -1.384198665618896484e-01 4.098736047744750977e-01 5.695475731045007706e-03 -5.506230890750885010e-02 2.705055102705955505e-02 -1.038587372750043869e-02 -2.159426808357238770e-01 -5.003285780549049377e-02 1.175215244293212891e-01 2.455559074878692627e-01 1.624323241412639618e-02 -1.299406960606575012e-02 -5.622980184853076935e-03 1.791202090680599213e-02 1.786814928054809570e-01 2.502658776938915253e-02 1.195230036973953247e-01 2.043157257139682770e-02 -1.074206735938787460e-02 -3.800047561526298523e-03 3.402746915817260742e-01 -9.230357408523559570e-02 -2.444811612367630005e-01 2.434744089841842651e-01
2.119869589805603027e-01 -7.491127587854862213e-03 1.326194405555725098e-02 4.727696254849433899e-02 -8.876204490661621094e-02 8.612851798534393311e-02 -4.574629291892051697e-02 -1.545661091804504395e-01 1.997618079185485840e-01 1.283707469701766968e-01 -1.826340556144714355e-01 1.363801062107086182e-01 1.395473480224609375e-01 -1.595330834388732910e-01 -1.298359632492065430e-01 -2.010978907346725464e-01 4.480167105793952942e-02 -6.034719571471214294e-02 1.462282538414001465e-01 9.634517878293991089e-02 -4.641939699649810791e-02 3.010550439357757568e-01 2.514620125293731689e-01 2.811540663242340088e-02 -7.648037374019622803e-02 2.126271724700927734e-01 8.079557120800018311e-02 -3.718732297420501709e-01 4.815256893634796143e-01 2.680432498455047607e-01 6.162545178085565567e-03 8.942911028861999512e-02
-2.452100813388824463e-02 1.287931762635707855e-02 -6.319011747837066650e-02 2.277131825685501099e-01 -1.590601205825805664e-01 5.387043114751577377e-03 -5.263504758477210999e-02 2.543897032737731934e-01 2.122333273291587830e-02 1.490717679262161255e-01 1.695260852575302124e-01 -1.688389629125595093e-01 -1.248341128230094910e-01 7.647613435983657837e-02 -6.326217949390411377e-02 -1.739246398210525513e-02 -1.762649416923522949e-01 -1.371134668588638306e-01 8.079092949628829956e-03 -1.120697259902954102e-01 -1.674888730049133301e-01 1.569962799549102783e-01 2.358745634555816650e-01 9.021862596273422241e-02 2.947394847869873047e-01 -2.070898264646530151e-01 2.705458700656890869e-01 -4.479778707027435303e-01 3.311713635921478271e-01 1.742946356534957886e-01 9.241930395364761353e-02 1.171140670776367188e-01
4.224381148815155029e-01 1.678469330072402954e-01 -5.389413237571716309e-02 5.084268450736999512e-01 -9.091275185346603394e-02 3.693260997533798218e-02 2.334879525005817413e-02 2.618294954299926758e-01 -2.037689238786697388e-01 1.022623702883720398e-01 2.518922984600067139e-01 1.176937669515609741e-01 -1.906020194292068481e-01 7.481300830841064453e-02 -8.918616920709609985e-03 1.362567488104104996e-02 1.203518807888031006e-01 -1.290936172008514404e-01 -5.343345925211906433e-02 -1.441037505865097046e-01 1.653397455811500549e-02 2.868289053440093994e-01 -7.798334956169128418e-02 1.949780732393264771e-01 -1.546295173466205597e-02 1.185007579624652863e-02 5.271734297275543213e-02 2.384362742304801941e-02 6.998879462480545044e-02 1.200931370258331299e-01 7.865420728921890259e-02 2.666880488395690918e-01
1.526712924242019653e-01 -1.868635974824428558e-02 -2.008096426725387573e-01 3.676989078521728516e-01 1.246429830789566040e-01 1.520783901214599609e-01 -1.073716133832931519e-01 9.311630576848983765e-02 -1.434498429298400879e-01 -2.090805768966674805e-02 1.122837811708450317e-01 -1.405446380376815796e-01 -1.699550449848175049e-02 -1.223431155085563660e-01 -2.069592922925949097e-01 -9.878243505954742432e-02 1.771419495344161987e-01 -8.365882188081741333e-02 1.073255203664302826e-02 -9.847902506589889526e-02 -1.135193780064582825e-01 -1.699052304029464722e-01 -1.344134956598281860e-01 2.651744782924652100e-01 -3.137246966361999512e-01 1.467518508434295654e-01 1.811519861221313477e-01 6.180811300873756409e-02 4.625025987625122070e-01 5.468159914016723633e-02 -2.609809041023254395e-01 2.818687073886394501e-02
2.086113840341567993e-01 -4.094082862138748169e-03 3.905528411269187927e-02 3.003804981708526611e-01 1.702692657709121704e-01 -3.107894659042358398e-01 -1.166953705251216888e-02 2.229405045509338379e-01 2.862385474145412445e-02 7.758940011262893677e-02 3.357050418853759766e-01 -5.307926237583160400e-02 -1.141605824232101440e-01 1.590620577335357666e-01 -4.074651002883911133e-02 3.007431980222463608e-03 -5.858166515827178955e-02 6.672620773315429688e-02 1.969150006771087646e-01 1.870901882648468018e-01 1.697239093482494354e-02 2.659684717655181885e-01 7.271358370780944824e-02 2.010822147130966187e-01 1.684267222881317139e-01 -1.791338026523590088e-01 1.760621666908264160e-01 1.467017680406570435e-01 2.696004807949066162e-01 1.006543263792991638e-01 -6.072597578167915344e-02 3.592253625392913818e-01
-2.157865092158317566e-02 9.480570256710052490e-02 -9.168691188097000122e-02 2.707698047161102295e-01 3.508639633655548096e-01 2.033317983150482178e-01 2.073112279176712036e-01 1.478338986635208130e-01 -1.400842219591140747e-01 3.909662663936614990e-01 3.095478117465972900e-01 -3.342984244227409363e-02 -2.956752665340900421e-03 -1.574952155351638794e-01 -7.525306940078735352e-02 9.204823523759841919e-02 1.244227495044469833e-02 -8.375506103038787842e-02 -5.891127139329910278e-02 -2.043473124504089355e-01 -1.092031449079513550e-01 -9.770766645669937134e-02 2.829158008098602295e-01 1.833776086568832397e-01 -9.710620343685150146e-02 2.081405371427536011e-01 2.709664404392242432e-01 1.087731197476387024e-01 1.440169662237167358e-01 -1.454977784305810928e-02 -3.067739680409431458e-02 1.540693789720535278e-01
1.685528904199600220e-01 -1.939087808132171631e-01 -1.028145626187324524e-01 5.078458189964294434e-01 2.371329814195632935e-01 3.594580292701721191e-01 9.564218670129776001e-02 8.092223852872848511e-02 -3.409515693783760071e-02 -2.958783134818077087e-02 7.744038105010986328e-02 -4.146698862314224243e-02 -1.239154934883117676e-01 -5.462886765599250793e-02 1.641272567212581635e-02 1.244852319359779358e-01 -4.234793037176132202e-02 -9.755317121744155884e-02 -1.414280533790588379e-01 -2.155233919620513916e-01 -1.148625388741493225e-01 -5.285558872856199741e-04 -7.290738075971603394e-02 1.455115526914596558e-01 -2.779256701469421387e-01 2.861043214797973633e-01 7.015790790319442749e-02 -1.528140157461166382e-02 3.382975757122039795e-01 -8.627329021692276001e-02 -1.110155954957008362e-01 6.783557683229446411e-02
1.597256064414978027e-01 2.479890137910842896e-01 1.024918109178543091e-01 2.227394431829452515e-01 1.327128708362579346e-01 2.057854384183883667e-01 -5.514738336205482483e-02 8.605422079563140869e-02 2.217001616954803467e-01 2.630261182785034180e-01 2.052758634090423584e-01 -9.626295417547225952e-02 1.019919849932193756e-02 -5.635611340403556824e-02 1.144399046897888184e-01 3.524747118353843689e-02 2.365408241748809814e-01 9.170787408947944641e-03 -1.050421688705682755e-02 8.112550526857376099e-02 -1.139700263738632202e-01 -2.194565087556838989e-01 2.258320897817611694e-01 1.429166197776794434e-01 7.738470286130905151e-02 3.882023692131042480e-01 -4.774535447359085083e-02 2.328038215637207031e-01 -6.288992706686258316e-03 2.849261164665222168e-01 -1.793112009763717651e-01 2.706714570522308350e-01
-6.695804744958877563e-02 1.444186121225357056e-01 -6.924553960561752319e-02 2.416222691535949707e-01 -1.071941405534744263e-01 4.192930459976196289e-02 -2.614944279193878174e-01 2.171416878700256348e-01 9.685115516185760498e-02 1.824705749750137329e-01 1.006349548697471619e-02 -3.805831074714660645e-01 -2.098996341228485107e-01 2.216753363609313965e-01 -3.543758392333984375e-02 -1.600932627916336060e-01 -2.886277996003627777e-02 -1.285184323787689209e-01 -8.252344280481338501e-02 -2.737313508987426758e-02 -9.914118051528930664e-02 -1.249353867024183273e-03 5.132677033543586731e-02 1.216431334614753723e-01 6.675047427415847778e-02 2.395942658185958862e-01 9.870798885822296143e-02 -3.338033854961395264e-01 3.708323240280151367e-01 2.229630798101425171e-01 2.180097550153732300e-01 7.101607322692871094e-02
-1.407033056020736694e-01 9.272185154259204865e-03 2.684043943881988525e-01 4.087401330471038818e-01 -9.577755630016326904e-02 -8.471546322107315063e-02 -1.161855459213256836e-01 5.727245286107063293e-02 8.713500201702117920e-02 5.689769238233566284e-02 1.404852420091629028e-01 -1.283330470323562622e-01 2.311588078737258911e-02 -2.076559662818908691e-01 -1.298374086618423462e-01 8.668007701635360718e-02 -1.725975275039672852e-01 2.196733653545379639e-01 1.642310991883277893e-02 -8.512985706329345703e-02 9.617960453033447266e-02 3.655337393283843994e-01 -1.170015409588813782e-01 2.593787312507629395e-01 2.269674651324748993e-02 -1.785208657383918762e-02 9.303376823663711548e-02 -1.321612298488616943e-01 6.288752704858779907e-02 1.979524493217468262e-01 -2.807619571685791016e-01 3.667396903038024902e-01
-1.178852692246437073e-01 3.489909470081329346e-01 8.426928520202636719e-02 3.356088697910308838e-01 6.582539528608322144e-02 -1.421810090541839600e-01 -1.726607792079448700e-02 5.932957679033279419e-02 -3.678107634186744690e-02 1.345238238573074341e-01 1.922723092138767242e-02 -6.739895790815353394e-02 1.960521042346954346e-01 -5.660441145300865173e-02 -1.609345078468322754e-01 -1.618844829499721527e-02 -2.434166669845581055e-01 -9.802702814340591431e-02 -2.212300710380077362e-02 3.942162916064262390e-02 -2.542552947998046875e-01 3.890274763107299805e-01 2.916342020034790039e-01 6.641471385955810547e-02 3.112889453768730164e-02 2.655253708362579346e-01 2.574768066406250000e-01 1.507678925991058350e-01 5.288456380367279053e-02 2.187194675207138062e-01 -3.496618568897247314e-02 1.879715025424957275e-01
1.360209733247756958e-01 -4.588132724165916443e-02 2.807424962520599365e-01 2.585416436195373535e-01 1.474971324205398560e-01 -6.546816229820251465e-02 -3.414138555526733398e-01 -9.115077555179595947e-02 7.384993135929107666e-02 3.174749314785003662e-01 1.866658478975296021e-01 -1.964875496923923492e-02 1.010911464691162109e-01 -3.509762883186340332e-02 -2.180273979902267456e-01 6.807468831539154053e-02 -7.013159245252609253e-02 1.674299687147140503e-01 1.695318222045898438e-01 -1.744759976863861084e-01 -2.089644223451614380e-01 2.362368255853652954e-01 1.465531736612319946e-01 4.590302705764770508e-03 2.692862749099731445e-01 1.046959236264228821e-01 3.851430416107177734e-01 -8.684296905994415283e-02 3.401868045330047607e-02 5.312747135758399963e-02 6.789185106754302979e-02 -1.291303634643554688e-01
-5.958723276853561401e-02 7.499745488166809082e-02 7.831821590662002563e-02 2.996240258216857910e-01 -2.779533863067626953e-01 2.053973525762557983e-01 1.758850365877151489e-02 1.815347373485565186e-01 -2.236844785511493683e-02 2.092436254024505615e-01 7.413161545991897583e-02 -4.998955130577087402e-02 -3.487069532275199890e-02 1.838985532522201538e-01 -6.537756323814392090e-02 4.110306128859519958e-02 -1.588389128446578979e-01 -3.949782997369766235e-02 -2.955679316073656082e-03 -2.093416750431060791e-01 -4.241106286644935608e-02 -2.140103280544281006e-01 3.510289788246154785e-01 1.031356826424598694e-01 2.084960341453552246e-01 -3.214662894606590271e-02 1.560414433479309082e-01 -3.467786014080047607e-01 3.641073107719421387e-01 7.447151094675064087e-02 2.093686461448669434e-01 1.605815589427947998e-01
4.587266966700553894e-02 3.276225924491882324e-01 2.205320820212364197e-02 4.110685586929321289e-01 4.442851245403289795e-02 -3.148622065782546997e-02 -1.419436186552047729e-01 1.298061162233352661e-01 1.618969603441655636e-03 8.635276556015014648e-02 -1.529545783996582031e-01 -1.127524971961975098e-01 1.235973089933395386e-01 -1.529732942581176758e-01 7.767022121697664261e-03 3.326053544878959656e-02 1.036337018013000488e-02 -5.703993141651153564e-02 1.366085410118103027e-01 -4.594822600483894348e-02 -3.916957080364227295e-01 1.626288890838623047e-02 8.961421996355056763e-02 -4.578225314617156982e-02 -1.088128387928009033e-01 5.471371859312057495e-02 1.889204084873199463e-01 5.281244218349456787e-02 -6.218654662370681763e-02 1.073767989873886108e-01 -2.143423110246658325e-01 5.432466268539428711e-01
1.555327922105789185e-01 4.388983175158500671e-02 -1.134646609425544739e-01 1.766633838415145874e-01 -2.157845646142959595e-01 6.184941902756690979e-02 -1.949763298034667969e-01 -5.633662268519401550e-02 1.211862489581108093e-01 1.089828833937644958e-01 1.928017586469650269e-01 -2.361903339624404907e-01 -1.218134909868240356e-01 -1.033608615398406982e-01 3.360706940293312073e-02 1.507017314434051514e-01 2.335209399461746216e-01 -1.770430356264114380e-01 1.756993979215621948e-01 2.391219325363636017e-02 -2.134329080581665039e-01 1.125716641545295715e-01 2.040497213602066040e-01 -7.495415955781936646e-02 1.574811786413192749e-01 3.044680356979370117e-01 2.194686233997344971e-01 -3.580380082130432129e-01 3.382333219051361084e-01 -1.446480453014373779e-01 -1.287795603275299072e-01 2.775400318205356598e-02
-1.640380322933197021e-01 3.720962256193161011e-02 -2.447675466537475586e-01 1.281900107860565186e-01 1.326481401920318604e-01 2.763946540653705597e-02 -7.880353368818759918e-03 4.144193232059478760e-01 -1.288437396287918091e-01 3.336692601442337036e-02 6.443209014832973480e-03 -2.656745910644531250e-01 -2.347695231437683105e-01 -7.209964562207460403e-03 -1.564384400844573975e-01 2.102548442780971527e-02 -7.069650292396545410e-02 -2.530850768089294434e-01 1.397134363651275635e-01 -7.067508995532989502e-02 9.917728602886199951e-02 1.204207018017768860e-01 3.190844058990478516e-01 4.592179879546165466e-02 3.141519427299499512e-01 2.146095931529998779e-01 1.182600334286689758e-01 -1.188262701034545898e-01 3.604030013084411621e-01 1.065207496285438538e-01 2.762783877551555634e-02 9.786357171833515167e-03
1.626492142677307129e-01 -8.926469087600708008e-02 -3.863729536533355713e-02 1.656951010227203369e-01 -2.740105688571929932e-01 2.429142147302627563e-01 -9.768535196781158447e-02 -6.602554768323898315e-02 8.583106845617294312e-02 2.551427185535430908e-01 1.145990714430809021e-01 -2.134043425321578979e-01 8.368551731109619141e-02 8.161415159702301025e-02 -8.912739157676696777e-02 -1.326269842684268951e-02 -7.019183039665222168e-02 -3.439299464225769043e-01 2.286226600408554077e-01 -1.529253926128149033e-02 -7.527371495962142944e-02 2.610178887844085693e-01 1.952379345893859863e-01 2.971914410591125488e-02 -9.185664355754852295e-02 7.554785162210464478e-02 1.542411148548126221e-01 -1.440510004758834839e-01 4.308627247810363770e-01 1.722137331962585449e-01 2.040216922760009766e-01 -1.777352988719940186e-01
-9.542953222990036011e-03 -1.476983428001403809e-01 1.591741293668746948e-01 1.838778853416442871e-01 2.180126160383224487e-01 1.778828911483287811e-02 3.830652683973312378e-02 1.689595580101013184e-01 -2.034500986337661743e-01 -4.649985209107398987e-02 1.356960833072662354e-01 -1.823832392692565918e-01 -2.722649276256561279e-02 -2.585642635822296143e-01 -1.492184251546859741e-01 1.402069628238677979e-01 5.193734914064407349e-02 1.170473322272300720e-01 2.414321750402450562e-01 -1.038156002759933472e-01 -1.231453344225883484e-01 1.547203809022903442e-01 1.464988291263580322e-01 2.100850343704223633e-01 1.521160900592803955e-01 7.412689924240112305e-02 3.750230967998504639e-01 1.653166674077510834e-02 2.432722970843315125e-02 1.016547679901123047e-01 8.073889464139938354e-02 5.090916752815246582e-01
2.431436777114868164e-01 -1.712995208799839020e-02 5.519430711865425110e-02 3.166805803775787354e-01 1.004281416535377502e-01 1.822599470615386963e-01 -2.183479070663452148e-01 -9.239883720874786377e-02 9.387861192226409912e-02 5.264676362276077271e-02 2.895033061504364014e-01 6.823731213808059692e-02 -8.904027193784713745e-02 -5.707734823226928711e-02 -1.975323408842086792e-01 -1.085412278771400452e-01 -1.605548560619354248e-01 -3.115183711051940918e-01 -1.259076893329620361e-01 -2.060527950525283813e-01 -2.789124250411987305e-01 9.370350278913974762e-03 -1.031614020466804504e-01 -3.738138824701309204e-02 -5.475169979035854340e-03 1.709297150373458862e-01 -1.326900422573089600e-01 2.300402671098709106e-01 3.265241384506225586e-01 2.678514719009399414e-01 8.738601580262184143e-03 1.625872701406478882e-01
9.553939104080200195e-03 4.408598542213439941e-01 -3.265206143260002136e-02 3.130826950073242188e-01 1.141624301671981812e-01 1.082775667309761047e-01 -4.254461079835891724e-02 -3.394302725791931152e-02 -9.350643306970596313e-02 7.210726290941238403e-02 1.038090442307293415e-03 -3.042649328708648682e-01 1.457011997699737549e-01 -9.432148188352584839e-02 -3.117328137159347534e-02 2.625383250415325165e-02 -2.701723873615264893e-01 -9.719082713127136230e-02 -4.545246809720993042e-02 -1.471368521451950073e-01 -2.364216297864913940e-01 3.833067119121551514e-01 2.636325955390930176e-01 1.276917476207017899e-02 6.528216600418090820e-02 9.099823981523513794e-02 1.422305256128311157e-01 2.412754148244857788e-01 2.064464241266250610e-01 1.522818803787231445e-01 -6.579174846410751343e-02 2.597258985042572021e-02
1.189577057957649231e-01 4.442443326115608215e-02 6.011575460433959961e-02 1.350101828575134277e-01 6.033000722527503967e-02 2.868197560310363770e-01 5.878911167383193970e-02 -2.376155555248260498e-01 1.433275192975997925e-01 1.674599945545196533e-01 2.420544177293777466e-01 -1.098819300532341003e-01 5.085510388016700745e-02 -7.173170149326324463e-02 -2.697278261184692383e-01 8.433744311332702637e-02 -3.896459192037582397e-02 -2.035342305898666382e-01 -7.135435938835144043e-03 -1.526763290166854858e-01 -3.057501316070556641e-01 6.774643063545227051e-02 -1.116016581654548645e-01 -1.454845666885375977e-01 -1.074708253145217896e-01 8.213781565427780151e-02 1.084447875618934631e-01 -2.934634126722812653e-02 3.766851723194122314e-01 3.985365629196166992e-01 -1.624814122915267944e-01 2.309186756610870361e-01
2.453705072402954102e-01 2.187041491270065308e-01 7.625511381775140762e-03 5.165759921073913574e-01 -1.853332519531250000e-01 7.145792245864868164e-02 2.740262448787689209e-01 2.475243806838989258e-01 6.768687069416046143e-02 2.357821762561798096e-01 8.838693052530288696e-02 5.568749830126762390e-02 -1.623643934726715088e-01 -1.022772341966629028e-01 -1.429316103458404541e-01 1.900007426738739014e-01 1.024544388055801392e-01 -5.812232568860054016e-02 8.390383422374725342e-02 -1.781467348337173462e-01 1.713124662637710571e-01 -2.795157767832279205e-02 9.835795313119888306e-02 8.285123854875564575e-03 9.501679986715316772e-02 1.978706419467926025e-01 2.716149389743804932e-01 1.982195675373077393e-01 5.842321738600730896e-02 6.084061227738857269e-03 1.452368050813674927e-01 8.052965998649597168e-02
8.841197192668914795e-02 8.627970237284898758e-05 -1.323865056037902832e-01 2.871414422988891602e-01 -3.838263917714357376e-03 8.430329710245132446e-02 4.301695898175239563e-02 2.126723527908325195e-01 -4.678386822342872620e-02 -9.809296578168869019e-02 -1.591532677412033081e-01 -2.102209329605102539e-01 -5.485577043145895004e-03 -2.643453180789947510e-01 1.668747961521148682e-01 1.894509047269821167e-01 8.202008903026580811e-02 -4.927081242203712463e-02 3.122165203094482422e-01 -2.963903546333312988e-01 -3.443272784352302551e-02 1.054279208183288574e-01 3.334732726216316223e-03 1.304813921451568604e-01 1.721847057342529297e-01 1.763964593410491943e-01 2.993718385696411133e-01 -3.355782330036163330e-01 1.949940621852874756e-02 1.771588176488876343e-01 -1.759761869907379150e-01 2.710591852664947510e-01
-7.552076131105422974e-02 1.310451477766036987e-01 5.788282677531242371e-02 3.001321256160736084e-01 2.521550655364990234e-01 4.292756691575050354e-02 -1.084401085972785950e-02 1.427981406450271606e-01 2.196135520935058594e-01 2.878325283527374268e-01 4.598864614963531494e-01 -9.120368212461471558e-02 1.836273074150085449e-01 -5.001267790794372559e-02 1.772667467594146729e-01 -1.657907813787460327e-01 -1.310261525213718414e-02 9.149579703807830811e-02 4.077259451150894165e-02 7.163780182600021362e-02 -4.419924318790435791e-01 1.610199362039566040e-01 3.474134206771850586e-02 -5.603803694248199463e-02 -4.887507855892181396e-02 -1.552776843309402466e-01 -2.148173376917839050e-02 5.148639902472496033e-02 2.283030934631824493e-02 1.687619090080261230e-01 -1.641848385334014893e-01 1.587397307157516479e-01
2.316896468400955200e-01 7.279831916093826294e-02 -1.223451122641563416e-01 2.090913653373718262e-01 -5.455751903355121613e-03 -1.036605760455131531e-01 1.201337575912475586e-01 1.905615478754043579e-01 -2.004745155572891235e-01 3.523781299591064453e-01 8.168697357177734375e-02 1.348575949668884277e-01 1.776599884033203125e-01 -3.114838600158691406e-01 -3.089972026646137238e-02 1.312323566526174545e-02 5.842581391334533691e-02 1.002200245857238770e-01 1.110745966434478760e-01 -2.288778498768806458e-02 4.784124344587326050e-02 -1.632700115442276001e-01 -4.026786610484123230e-02 1.460176259279251099e-01 -9.622965753078460693e-02 3.354766666889190674e-01 1.944189816713333130e-01 -1.837289482355117798e-01 1.705585122108459473e-01 1.810760200023651123e-01 -1.426194757223129272e-01 3.848288059234619141e-01
1.854671090841293335e-01 -1.828774996101856232e-02 -3.811354935169219971e-01 4.466440975666046143e-01 7.838071137666702271e-02 3.578050434589385986e-01 -2.494122833013534546e-02 1.766137219965457916e-02 -2.170914858579635620e-01 -7.707489281892776489e-02 1.813880801200866699e-01 -1.248631905764341354e-02 -1.764644235372543335e-01 -1.507395505905151367e-01 -1.234344244003295898e-01 -1.271384954452514648e-01 6.217146664857864380e-02 -4.146433249115943909e-02 -1.630616784095764160e-01 -1.881820112466812134e-01 -7.376054674386978149e-02 -3.448909521102905273e-02 1.769658923149108887e-02 1.651654019951820374e-02 -2.329965867102146149e-02 2.445546686649322510e-01 2.342446148395538330e-01 3.191893547773361206e-02 2.476825416088104248e-01 2.198571711778640747e-02 -2.172384709119796753e-01 1.181403845548629761e-01
2.245683670043945312e-01 5.878710746765136719e-02 -1.896260827779769897e-01 1.286799609661102295e-01 -1.337632238864898682e-01 1.634917259216308594e-01 -2.085374444723129272e-01 -5.125069245696067810e-02 -1.095996797084808350e-01 2.123266309499740601e-01 -1.162656676024198532e-02 -1.425942629575729370e-01 -2.322917282581329346e-01 -1.618400663137435913e-01 1.338954716920852661e-01 7.955136150121688843e-02 4.930729791522026062e-02 -1.965939439833164215e-02 -8.331534266471862793e-02 -2.117813974618911743e-01 -2.598676979541778564e-01 3.636648356914520264e-01 4.450747966766357422e-01 7.101153023540973663e-03 1.261208802461624146e-01 -2.467435784637928009e-02 9.844910353422164917e-02 -9.251674264669418335e-02 2.833975553512573242e-01 6.713375449180603027e-02 -2.020035833120346069e-01 8.921536803245544434e-02
-2.117639780044555664e-01 -1.061356216669082642e-01 -2.308800071477890015e-01 2.306227385997772217e-01 1.447305679321289062e-01 2.912201881408691406e-01 7.651997357606887817e-02 2.566885650157928467e-01 -1.632821708917617798e-01 1.335884928703308105e-01 2.815901637077331543e-01 -4.139887169003486633e-02 5.168719217181205750e-02 -1.134113892912864685e-01 -6.767547130584716797e-02 1.455513089895248413e-01 2.212958633899688721e-01 -2.903497032821178436e-02 9.365658462047576904e-02 -2.109517902135848999e-02 5.542678758502006531e-02 2.285005003213882446e-01 -7.379721105098724365e-02 4.077172651886940002e-02 -1.552080065011978149e-01 3.888041377067565918e-01 4.333635047078132629e-02 -7.402472198009490967e-02 4.001261591911315918e-01 1.682033836841583252e-01 -1.172210555523633957e-02 -2.268561907112598419e-02
4.164082184433937073e-02 1.363849043846130371e-01 -1.225810721516609192e-01 3.599151074886322021e-01 2.018851190805435181e-01 2.475731968879699707e-01 -2.116529196500778198e-01 2.315425779670476913e-03 -1.683136671781539917e-01 -3.057845868170261383e-02 1.509699821472167969e-01 1.745616048574447632e-01 -5.492793768644332886e-02 -9.189062565565109253e-02 -2.623930573463439941e-01 1.078788936138153076e-01 -4.717262089252471924e-02 -2.731505632400512695e-01 -1.076264493167400360e-02 -2.811527252197265625e-01 -8.640429377555847168e-02 1.791781000792980194e-02 -1.375884711742401123e-01 -7.491580676287412643e-03 -7.212099619209766388e-03 6.724419444799423218e-02 -8.556204289197921753e-02 2.069878131151199341e-01 3.990069031715393066e-01 2.823987007141113281e-01 -1.384867168962955475e-02 1.926452964544296265e-01
-1.232083234935998917e-02 -2.247821986675262451e-01 1.046902760863304138e-01 3.973482847213745117e-01 7.432136684656143188e-02 -2.398213595151901245e-01 2.396738529205322266e-02 -1.908717863261699677e-02 -8.947345428168773651e-03 5.103757232427597046e-02 2.063637226819992065e-01 -2.325188927352428436e-02 1.557426899671554565e-01 -9.336681663990020752e-02 -2.444112300872802734e-02 -1.961282789707183838e-01 -2.384932041168212891e-01 1.535350829362869263e-01 1.976538002490997314e-01 -1.609384119510650635e-01 -3.202808499336242676e-01 3.575333654880523682e-01 3.077182732522487640e-02 2.244909703731536865e-01 -2.791458554565906525e-02 5.334904417395591736e-03 1.236701682209968567e-01 -1.295008808374404907e-01 2.592009007930755615e-01 4.939804971218109131e-02 9.339499473571777344e-02 2.454723417758941650e-01
2.219179570674896240e-01 2.720328979194164276e-02 -2.776446640491485596e-01 2.700501084327697754e-01 -6.110497564077377319e-02 2.053652405738830566e-01 -1.270450204610824585e-01 -1.061891913414001465e-01 -1.110971346497535706e-01 3.122094571590423584e-01 2.906023859977722168e-01 -7.243295758962631226e-02 2.376436442136764526e-01 -6.252581719309091568e-03 -9.092799574136734009e-02 2.991062402725219727e-01 7.089558988809585571e-02 -1.233448013663291931e-01 6.840857863426208496e-02 -1.527808755636215210e-01 1.838738918304443359e-01 -1.615437418222427368e-01 3.489650785923004150e-02 2.153805084526538849e-02 1.333956271409988403e-01 -7.256413996219635010e-02 2.558223903179168701e-01 -2.711886763572692871e-01 1.330156624317169189e-01 -1.428538002073764801e-02 3.720804676413536072e-02 2.858922779560089111e-01
1.157883778214454651e-01 1.561701297760009766e-01 -1.990735977888107300e-01 1.832975596189498901e-01 2.350043952465057373e-01 2.580664753913879395e-01 -1.624028831720352173e-01 6.025237962603569031e-03 6.875960528850555420e-02 1.329429000616073608e-01 2.297761291265487671e-01 1.210357472300529480e-01 7.295938581228256226e-02 1.927591264247894287e-01 -2.254255264997482300e-01 -3.322683647274971008e-02 2.565622702240943909e-02 -1.034234613180160522e-01 2.186871506273746490e-02 -2.857716754078865051e-02 -2.558200992643833160e-02 9.249292314052581787e-02 3.523021563887596130e-02 2.271961718797683716e-01 1.634389013051986694e-01 -2.655241191387176514e-01 3.120559453964233398e-01 -1.396766006946563721e-01 4.970951378345489502e-01 -7.548731565475463867e-02 -1.190763637423515320e-01 -2.622689120471477509e-02
-1.583432704210281372e-01 3.287726640701293945e-01 -1.188020631670951843e-01 4.061940014362335205e-01 -7.344038039445877075e-02 2.818528749048709869e-02 -1.121822744607925415e-01 6.181402131915092468e-02 -1.997677385807037354e-01 8.285561949014663696e-02 -3.773406147956848145e-02 -4.440024793148040771e-01 1.255261600017547607e-01 -5.166501179337501526e-02 -2.703357338905334473e-01 -1.334810554981231689e-01 -1.223044618964195251e-01 -2.280591800808906555e-02 -1.456749886274337769e-01 -5.856637656688690186e-02 -1.841732859611511230e-01 1.955860853195190430e-01 6.912039965391159058e-02 1.618516631424427032e-03 8.255291730165481567e-02 5.870128795504570007e-02 7.073840498924255371e-02 7.812843471765518188e-02 3.319599032402038574e-01 2.279719859361648560e-01 -4.800718277692794800e-02 8.689050376415252686e-02
1.437754034996032715e-01 9.524428844451904297e-02 -2.089397758245468140e-01 2.766896486282348633e-01 -1.457959413528442383e-01 -2.814797312021255493e-02 6.655929237604141235e-02 6.978327780961990356e-02 -1.118752136826515198e-01 1.343114972114562988e-01 2.796263694763183594e-01 7.890560477972030640e-02 -1.069248467683792114e-01 4.013235494494438171e-02 1.001228988170623779e-01 1.170137077569961548e-01 9.584110230207443237e-04 -1.000347957015037537e-01 -1.051609665155410767e-01 -9.391438215970993042e-02 -2.971036545932292938e-02 2.576720416545867920e-01 1.628074347972869873e-01 2.278832644224166870e-01 3.055902421474456787e-01 3.076049983501434326e-01 3.053151667118072510e-01 -2.472752779722213745e-01 2.202029228210449219e-01 -1.972280442714691162e-01 -7.558643072843551636e-02 2.364131510257720947e-01
2.050047516822814941e-01 -2.715349197387695312e-01 5.010089371353387833e-03 4.221218526363372803e-01 -1.999738998711109161e-02 2.330732643604278564e-01 -1.322021633386611938e-01 -4.878329113125801086e-02 -1.148044019937515259e-01 1.548224240541458130e-01 -3.122633509337902069e-02 1.282833814620971680e-01 6.315276026725769043e-02 -3.480627238750457764e-01 -8.223510533571243286e-02 1.036796197295188904e-01 1.531147360801696777e-01 1.676198281347751617e-02 2.215518057346343994e-01 -5.234064534306526184e-02 3.503721207380294800e-02 2.211757153272628784e-01 -2.677061855792999268e-01 3.138357028365135193e-02 -2.526095211505889893e-01 1.477807462215423584e-01 1.920149177312850952e-01 -8.638226240873336792e-02 2.492479383945465088e-01 1.481790393590927124e-01 -1.120560765266418457e-01 9.618564695119857788e-02
1.965521089732646942e-02 -3.829658627510070801e-01 2.621760778129100800e-02 4.286175072193145752e-01 -5.461200699210166931e-02 1.678369939327239990e-01 -5.948662385344505310e-02 2.638452649116516113e-01 2.048010677099227905e-01 1.746723353862762451e-01 -3.937293961644172668e-02 -8.478379808366298676e-03 5.748787149786949158e-02 -1.093567535281181335e-01 1.467798203229904175e-01 -1.861075609922409058e-01 2.214842438697814941e-01 -1.161697655916213989e-01 -1.843136847019195557e-01 -6.392512470483779907e-02 -2.076000571250915527e-01 6.582361459732055664e-02 2.591678500175476074e-01 2.169074118137359619e-01 -6.724523007869720459e-02 1.085599586367607117e-01 8.851955085992813110e-02 6.906201690435409546e-02 3.244933187961578369e-01 2.301077358424663544e-02 1.354632526636123657e-01 5.815102532505989075e-02
2.821125686168670654e-01 -2.802446298301219940e-02 2.972819805145263672e-01 4.187057912349700928e-01 2.021466791629791260e-01 1.065048351883888245e-01 -2.292563468217849731e-01 1.868840306997299194e-01 1.987309604883193970e-01 1.374558955430984497e-01 -5.592918768525123596e-02 1.079888790845870972e-01 -2.640891075134277344e-02 -1.465109884738922119e-01 2.987351417541503906e-01 1.873515546321868896e-02 5.549125373363494873e-02 -6.561193615198135376e-02 7.269835472106933594e-02 1.341982781887054443e-01 -2.848157882690429688e-01 5.818087235093116760e-02 1.147478893399238586e-01 2.429336607456207275e-01 9.291879832744598389e-02 1.704432517290115356e-01 8.730031549930572510e-02 -1.058201342821121216e-01 6.042861193418502808e-02 2.862121164798736572e-01 -1.556435134261846542e-02 -4.035228863358497620e-02
3.617877066135406494e-01 3.034350462257862091e-02 -2.565836533904075623e-02 1.999671161174774170e-01 2.818762883543968201e-02 -1.036266982555389404e-01 8.269717916846275330e-03 2.776146233081817627e-01 -1.645112335681915283e-01 1.144412085413932800e-01 2.492662668228149414e-01 -6.370638310909271240e-02 1.207249313592910767e-01 -1.257080398499965668e-02 -1.937882900238037109e-01 -1.275254040956497192e-01 -2.253030426800251007e-02 1.744390279054641724e-01 2.079602777957916260e-01 1.110937669873237610e-01 -1.477946788072586060e-01 -2.302782833576202393e-01 5.330286175012588501e-02 1.512782424688339233e-01 -7.649096846580505371e-02 5.141874402761459351e-02 3.790071308612823486e-01 2.399260550737380981e-02 2.723540961742401123e-01 -3.817867860198020935e-02 1.877866089344024658e-01 3.364993929862976074e-01
9.716074168682098389e-02 1.077539026737213135e-01 -2.550370059907436371e-02 3.471141457557678223e-01 -1.795511543750762939e-01 2.716591954231262207e-01 -1.568417549133300781e-01 1.003545969724655151e-01 1.649008840322494507e-01 3.380206823348999023e-01 2.491013258695602417e-01 -1.873748898506164551e-01 1.417364925146102905e-01 -8.492025732994079590e-02 -1.479697078466415405e-01 -7.003632187843322754e-02 5.734322965145111084e-02 -2.033097147941589355e-01 -1.193508058786392212e-01 2.799939364194869995e-02 4.550158232450485229e-02 5.143308266997337341e-02 2.111314237117767334e-01 -4.617203772068023682e-02 1.146385297179222107e-01 4.342398345470428467e-01 -4.171252250671386719e-02 -1.369370222091674805e-01 1.901576966047286987e-01 -4.689456149935722351e-02 -2.274014204740524292e-01 -3.235013782978057861e-02
7.321973890066146851e-02 1.276954859495162964e-01 -1.678412705659866333e-01 5.706272125244140625e-01 -2.300195582211017609e-02 1.110721528530120850e-01 -2.639072537422180176e-01 7.621838152408599854e-02 -7.307568192481994629e-02 1.072136610746383667e-01 3.709538877010345459e-01 1.092482656240463257e-01 7.273621112108230591e-02 -1.197082698345184326e-01 -9.852396696805953979e-02 1.047020852565765381e-01 2.949158847332000732e-02 5.448867380619049072e-02 -1.171067655086517334e-01 -2.677951455116271973e-01 3.051460385322570801e-01 1.658755391836166382e-01 5.084963887929916382e-02 1.338432915508747101e-02 -1.324552595615386963e-01 1.650102995336055756e-02 9.926015138626098633e-02 1.020906586199998856e-02 -3.640723600983619690e-02 2.240815013647079468e-01 -5.119668319821357727e-02 1.869868785142898560e-01
2.107751220464706421e-01 1.956872940063476562e-01 1.513453759253025055e-02 4.523961842060089111e-01 1.145972236990928650e-01 -8.301856927573680878e-03 -4.866837710142135620e-02 -1.054991502314805984e-02 1.818651407957077026e-01 1.958655416965484619e-01 1.559042781591415405e-01 1.888325065374374390e-01 -1.617964506149291992e-01 7.687953114509582520e-02 1.864727884531021118e-01 9.424204379320144653e-02 -8.211408858187496662e-04 4.354082792997360229e-02 8.927664905786514282e-02 9.725891053676605225e-02 -9.878702461719512939e-02 1.419887244701385498e-01 -7.924611866474151611e-02 -1.953046023845672607e-02 -3.025116324424743652e-01 -2.397334948182106018e-02 3.854304254055023193e-01 4.304451867938041687e-02 6.409563124179840088e-02 3.089060485363006592e-01 -3.156047314405441284e-02 3.010506629943847656e-01
1.303066909313201904e-01 2.265504598617553711e-01 -9.107895195484161377e-02 2.981030344963073730e-01 3.282609581947326660e-01 1.963125467300415039e-01 1.792232394218444824e-01 -1.755741052329540253e-02 2.756331264972686768e-01 1.341871544718742371e-02 1.119071766734123230e-01 -2.985616028308868408e-02 1.535437721759080887e-02 -3.688875585794448853e-02 -1.085320264101028442e-01 3.034894168376922607e-02 -3.622606024146080017e-02 -2.023853361606597900e-01 -9.424725547432899475e-03 -1.375501453876495361e-01 -2.351995408535003662e-01 2.335861027240753174e-01 -1.836448609828948975e-01 1.103238463401794434e-01 9.674488008022308350e-02 2.240760717540979385e-03 1.938293427228927612e-01 -1.280611753463745117e-02 2.778754532337188721e-01 4.345021545886993408e-01 8.170953392982482910e-02 1.229034066200256348e-01
2.044738037511706352e-03 1.920619904994964600e-01 1.620708853006362915e-01 2.899247705936431885e-01 1.526607125997543335e-01 7.829294539988040924e-03 -2.655686810612678528e-02 -2.549216151237487793e-02 -1.380968987941741943e-01 3.218067884445190430e-01 -1.350634172558784485e-02 -2.182235866785049438e-01 1.146308258175849915e-01 -2.518705427646636963e-01 5.942944064736366272e-02 9.688158333301544189e-02 -3.831828236579895020e-01 -1.110652610659599304e-01 6.645641475915908813e-02 -1.064691692590713501e-01 -1.300719380378723145e-01 3.349239528179168701e-01 2.859767079353332520e-01 -6.506075710058212280e-02 1.167187616229057312e-01 2.960456907749176025e-01 3.501769900321960449e-02 2.349278926849365234e-01 9.176651388406753540e-02 8.646347373723983765e-02 4.713737592101097107e-02 4.799949005246162415e-02
2.114111036062240601e-01 2.751727774739265442e-02 -1.590486466884613037e-01 4.210163652896881104e-01 -1.699288785457611084e-01 1.028289347887039185e-01 2.855647355318069458e-02 -9.605066478252410889e-02 -1.212819963693618774e-01 4.298294186592102051e-01 9.160255640745162964e-02 -3.058031015098094940e-02 -1.652053594589233398e-01 -4.625793918967247009e-02 -9.164585173130035400e-02 4.251856729388237000e-02 -1.168298870325088501e-01 6.121105048805475235e-03 4.293244183063507080e-01 -2.716921865940093994e-01 5.081022903323173523e-02 4.071753844618797302e-02 -5.029671359807252884e-03 5.623852089047431946e-02 6.824517622590065002e-03 9.886958450078964233e-02 -1.364733576774597168e-01 2.017365396022796631e-01 1.286281198263168335e-01 4.892738434136845171e-05 -2.395288199186325073e-01 1.782237589359283447e-01
5.504865944385528564e-02 5.987067520618438721e-02 1.007377728819847107e-02 2.557340264320373535e-01 2.209836989641189575e-01 2.674446105957031250e-01 -2.803556025028228760e-01 6.368780881166458130e-02 -2.546780407428741455e-01 5.252968519926071167e-02 3.966051638126373291e-01 -5.354459583759307861e-02 -7.004119106568396091e-04 -2.731235921382904053e-01 -2.206314727663993835e-02 -7.462791353464126587e-02 1.165425926446914673e-01 -2.204261571168899536e-01 1.491559147834777832e-01 -2.503390312194824219e-01 1.039297431707382202e-01 -1.987854391336441040e-01 -1.330614462494850159e-02 2.351366281509399414e-01 1.716416096314787865e-03 1.344712823629379272e-01 8.195845037698745728e-02 3.652308136224746704e-02 3.670557439327239990e-01 -1.387681812047958374e-03 -4.612775146961212158e-02 -2.377576567232608795e-02
4.264433681964874268e-02 2.160709910094738007e-02 -3.019879804924130440e-03 3.635893017053604126e-02 7.148272544145584106e-02 -2.236582934856414795e-01 9.590062312781810760e-03 1.192128881812095642e-01 1.115555912256240845e-01 1.381389647722244263e-01 2.826592326164245605e-01 -3.223817050457000732e-01 7.813854515552520752e-02 3.524361178278923035e-02 -3.097347319126129150e-01 4.233404621481895447e-02 -9.887952357530593872e-02 2.024475932121276855e-01 4.428699146956205368e-03 -1.189766079187393188e-01 -1.188970804214477539e-01 3.152779042720794678e-01 -1.408294029533863068e-02 2.504878640174865723e-01 -5.168705713003873825e-03 3.971814736723899841e-02 1.457364261150360107e-01 -3.141020238399505615e-01 3.155874907970428467e-01 -5.719590699300169945e-04 -1.323912888765335083e-01 3.556334972381591797e-01
1.237061694264411926e-01 1.130557134747505188e-01 -6.987483054399490356e-02 2.627769112586975098e-01 -1.865502148866653442e-01 -1.715973317623138428e-01 -6.842567026615142822e-02 2.010918110609054565e-01 3.360085189342498779e-02 2.613273561000823975e-01 8.231154829263687134e-02 -2.766742706298828125e-01 1.659453660249710083e-01 5.712792649865150452e-02 1.138667985796928406e-01 1.021597981452941895e-01 -1.574035286903381348e-01 -4.079802334308624268e-01 2.547037899494171143e-01 -3.560510277748107910e-02 -9.041234105825424194e-02 7.155650109052658081e-02 1.489408761262893677e-01 1.084805577993392944e-01 3.073247075080871582e-01 -7.953906431794166565e-03 3.983940929174423218e-02 -2.067836523056030273e-01 1.688237637281417847e-01 3.619313240051269531e-02 -1.011852249503135681e-01 3.132822811603546143e-01
-2.016328126192092896e-01 1.440248042345046997e-01 2.608618326485157013e-02 2.890944480895996094e-01 -8.058951795101165771e-02 1.016670912504196167e-01 -3.141900599002838135e-01 -4.539440944790840149e-02 1.226638182997703552e-01 5.883499234914779663e-02 -1.210065037012100220e-01 -2.998045384883880615e-01 -1.782832443714141846e-01 1.205631420016288757e-01 1.935806721448898315e-01 -2.292580530047416687e-02 2.263412252068519592e-02 -1.542829871177673340e-01 -3.427353873848915100e-02 -9.804084151983261108e-02 3.236285969614982605e-02 1.078382432460784912e-01 6.731650978326797485e-02 3.031353950500488281e-01 1.513143926858901978e-01 1.943336278200149536e-01 9.697429090738296509e-02 -2.682088911533355713e-01 2.562175989151000977e-01 3.397895991802215576e-01 -4.773395135998725891e-03 2.491087317466735840e-01
1.404990907758474350e-02 1.696548163890838623e-01 -1.021249294281005859e-01 3.256446123123168945e-01 -2.869143784046173096e-01 -2.630775794386863708e-02 -1.477197408676147461e-01 5.889389291405677795e-02 -3.988746926188468933e-02 1.998957097530364990e-01 2.397811114788055420e-01 -5.779862403869628906e-02 2.302238494157791138e-01 -2.205009758472442627e-01 -1.268016844987869263e-01 -8.567295968532562256e-02 -4.845882207155227661e-02 -1.341639310121536255e-01 -2.261009439826011658e-02 -7.610550150275230408e-03 -8.658299595117568970e-02 5.886650457978248596e-02 2.132307589054107666e-01 -2.042966485023498535e-01 1.796059459447860718e-01 2.789892256259918213e-01 2.219410985708236694e-01 -1.758440136909484863e-01 1.422988921403884888e-01 5.738634988665580750e-02 -4.287499487400054932e-01 4.574461653828620911e-02
7.115788012742996216e-02 1.159656140953302383e-02 -2.535595893859863281e-01 3.792297244071960449e-01 -8.763109147548675537e-02 1.280439943075180054e-01 -8.087924867868423462e-02 -9.716407209634780884e-02 2.433569543063640594e-02 2.926262617111206055e-01 2.548952698707580566e-01 -3.406826555728912354e-01 -3.917986154556274414e-02 -4.256905615329742432e-02 -1.727502197027206421e-01 5.894520878791809082e-02 1.612098962068557739e-01 9.559281915426254272e-02 8.525714278221130371e-02 -2.844250500202178955e-01 -1.726159304380416870e-01 1.667434535920619965e-02 1.647944003343582153e-01 -1.729220598936080933e-01 1.894853413105010986e-01 1.223127394914627075e-01 -1.326612681150436401e-01 -2.913015782833099365e-01 1.967041939496994019e-01 -1.616843491792678833e-01 -8.435393683612346649e-03 1.185832843184471130e-01
2.499548494815826416e-01 9.730992466211318970e-02 -3.314178064465522766e-02 1.963324248790740967e-01 1.460715085268020630e-01 2.796101570129394531e-01 -5.756977573037147522e-02 2.957919836044311523e-01 5.538627505302429199e-02 3.990123271942138672e-01 -2.804061770439147949e-01 -6.124082207679748535e-02 4.353366047143936157e-02 6.183367222547531128e-02 5.924094002693891525e-03 4.768228903412818909e-02 -1.936440239660441875e-03 2.545275166630744934e-02 -1.041816696524620056e-01 -2.825454436242580414e-02 -1.205136105418205261e-01 1.960996985435485840e-01 2.373805195093154907e-01 -1.397291943430900574e-02 -1.401768177747726440e-01 8.967668749392032623e-03 3.054645061492919922e-01 3.729741647839546204e-02 7.887840270996093750e-02 3.608503341674804688e-01 -1.832165271043777466e-01 1.978358030319213867e-01
7.906693965196609497e-02 -1.319933235645294189e-01 -1.546738855540752411e-02 3.882815539836883545e-01 1.732690334320068359e-01 3.355419635772705078e-01 -2.393844276666641235e-01 1.491262018680572510e-01 -4.351631179451942444e-02 -8.156627416610717773e-02 1.609442979097366333e-01 -1.225408762693405151e-01 -1.212859079241752625e-01 4.934077709913253784e-02 3.063276223838329315e-02 -2.558435872197151184e-02 -1.862015724182128906e-01 2.287434041500091553e-02 -1.166078224778175354e-01 -2.690075337886810303e-01 -7.528930902481079102e-02 -5.797262862324714661e-02 -9.418374300003051758e-02 -6.172033492475748062e-03 -8.859039843082427979e-02 4.534362256526947021e-02 -4.552587494254112244e-02 2.821731381118297577e-02 4.354973137378692627e-01 4.170608222484588623e-01 -1.027587875723838806e-01 9.456078708171844482e-02
-4.790224507451057434e-02 2.340806275606155396e-02 1.124709025025367737e-01 9.130011498928070068e-02 -3.084169030189514160e-01 1.054058223962783813e-01 -2.050910592079162598e-01 3.816429972648620605e-01 -5.253417417407035828e-02 3.178206384181976318e-01 -1.707089878618717194e-02 -4.140690341591835022e-02 7.924781530164182186e-04 -7.899250090122222900e-02 -5.022446811199188232e-02 1.672878712415695190e-01 -3.089664578437805176e-01 -6.490249931812286377e-02 2.700392529368400574e-02 4.394449293613433838e-02 -3.369052708148956299e-01 2.283102422952651978e-01 2.034977674484252930e-01 1.490694936364889145e-02 -9.629116952419281006e-02 3.680818527936935425e-02 6.212144717574119568e-02 -3.531150892376899719e-02 3.084551692008972168e-01 8.788428455591201782e-02 2.562817931175231934e-01 2.140666544437408447e-01
5.984197184443473816e-02 4.027209803462028503e-02 5.093125998973846436e-02 2.331477999687194824e-01 1.273927390575408936e-01 2.743888199329376221e-01 -2.108434289693832397e-01 -6.189249455928802490e-02 8.471898734569549561e-02 1.853091567754745483e-01 1.104920133948326111e-01 -2.495421841740608215e-02 5.543147213757038116e-03 3.888104483485221863e-02 2.084178104996681213e-02 1.905186772346496582e-01 -1.857089996337890625e-01 -2.141161262989044189e-02 4.821976721286773682e-01 -2.341394573450088501e-01 2.018794231116771698e-02 -1.267199986614286900e-03 1.657201051712036133e-01 -1.401862595230340958e-02 9.928610920906066895e-02 2.345505058765411377e-01 1.002585738897323608e-01 3.550837039947509766e-01 2.676115930080413818e-01 -2.755722776055335999e-02 -2.746704220771789551e-01 7.900023460388183594e-02
-2.235964387655258179e-01 -2.051967829465866089e-01 -6.377577781677246094e-02 3.700692057609558105e-01 -5.684313550591468811e-02 -1.824731975793838501e-01 -1.641333252191543579e-01 7.723449915647506714e-02 -1.141538545489311218e-01 4.664171859622001648e-02 8.701460063457489014e-02 -2.286484986543655396e-01 9.268973022699356079e-02 -2.382050901651382446e-01 4.140297695994377136e-02 8.643767796456813812e-03 -2.263810783624649048e-01 -7.778580300509929657e-03 9.459640830755233765e-02 -3.559197187423706055e-01 6.156926974654197693e-02 3.329743444919586182e-01 2.206224054098129272e-01 3.145787492394447327e-02 2.283426523208618164e-01 9.940596669912338257e-02 2.051549255847930908e-01 -6.932321935892105103e-02 2.217117547988891602e-01 1.404922455549240112e-01 7.637075334787368774e-02 1.426957994699478149e-01
7.234678417444229126e-02 2.029737085103988647e-01 -2.505173673853278160e-03 5.872038602828979492e-01 3.474759757518768311e-01 6.496411561965942383e-02 1.014838963747024536e-01 1.992719173431396484e-01 1.843966990709304810e-01 -3.018958726897835732e-03 1.035831496119499207e-01 7.341784983873367310e-02 -2.393638938665390015e-01 -6.141826137900352478e-02 -2.755553089082241058e-02 8.835304528474807739e-02 5.910466611385345459e-02 -1.352272033691406250e-01 3.456951305270195007e-02 -1.750185936689376831e-01 3.884463757276535034e-02 -1.412684172391891479e-01 3.369715809822082520e-01 2.569368667900562286e-02 8.886411041021347046e-02 1.660204976797103882e-01 -1.438315212726593018e-01 -1.525263488292694092e-01 1.915294080972671509e-01 5.926574021577835083e-02 -6.877759099006652832e-02 2.003764733672142029e-02
1.168744787573814392e-01 4.401076212525367737e-02 -1.199774965643882751e-01 2.774605751037597656e-01 -2.885754704475402832e-01 1.137639302760362625e-02 1.775825768709182739e-02 1.554206460714340210e-01 6.339732557535171509e-02 2.626556754112243652e-01 2.252103537321090698e-01 -2.291884422302246094e-01 4.954290390014648438e-02 1.332752555608749390e-01 -1.869514817371964455e-03 1.271196901798248291e-01 -2.027537375688552856e-01 -1.704025268554687500e-01 1.454578638076782227e-01 -4.323401302099227905e-02 4.002843797206878662e-02 -8.664740622043609619e-02 2.963957190513610840e-01 3.727100417017936707e-02 2.331689149141311646e-01 -7.265260070562362671e-02 4.105724394321441650e-02 -3.274703919887542725e-01 2.840172052383422852e-01 3.123815953731536865e-01 5.090232565999031067e-02 1.777179539203643799e-01
8.820348978042602539e-02 -6.742866709828376770e-03 -1.294607222080230713e-01 5.992019772529602051e-01 2.676277160644531250e-01 1.912422329187393188e-01 1.206550672650337219e-01 1.516626030206680298e-01 1.620477586984634399e-01 -5.316139431670308113e-04 2.092940509319305420e-01 8.838163316249847412e-02 -6.183559820055961609e-02 -9.497919678688049316e-02 -4.148976132273674011e-02 -1.771647036075592041e-01 -2.767730318009853363e-02 -7.572928071022033691e-02 2.871237993240356445e-01 -1.772526418790221214e-03 3.142058849334716797e-01 6.147608160972595215e-02 2.301133573055267334e-01 1.292041987180709839e-01 1.030643819831311703e-03 2.766867727041244507e-02 8.675792068243026733e-02 7.372926454991102219e-03 1.543635576963424683e-01 1.534442603588104248e-01 -1.658314466476440430e-01 -4.969887435436248779e-02
2.310658246278762817e-01 3.039974160492420197e-02 1.067668795585632324e-01 2.838285565376281738e-01 7.070040702819824219e-02 1.392927914857864380e-01 4.001997783780097961e-02 -2.328463494777679443e-01 1.874938756227493286e-01 -5.667241755872964859e-03 1.830500066280364990e-01 -9.981895983219146729e-02 1.214687433093786240e-02 -9.668860584497451782e-02 -1.860832422971725464e-01 5.117042362689971924e-02 -3.349986672401428223e-02 -2.796317934989929199e-01 5.317271128296852112e-02 -2.545650899410247803e-01 -1.941594928503036499e-01 8.629178255796432495e-02 -2.885425649583339691e-02 -1.897346675395965576e-01 -7.257765531539916992e-02 2.205486781895160675e-02 2.239213585853576660e-01 3.935049101710319519e-02 2.551963627338409424e-01 5.176159739494323730e-01 -7.777822017669677734e-02 1.504687368869781494e-01
-6.887418776750564575e-02 -1.975661367177963257e-01 -1.743763983249664307e-01 4.455280005931854248e-01 1.814029514789581299e-01 1.936797350645065308e-01 8.574063330888748169e-02 1.034244298934936523e-01 -1.289564669132232666e-01 -3.434374183416366577e-02 2.481795996427536011e-01 -1.907822489738464355e-01 -6.470179557800292969e-02 -1.314053982496261597e-01 -1.646890342235565186e-01 -4.296566918492317200e-02 1.791883856058120728e-01 1.726002842187881470e-01 1.364033222198486328e-01 -9.307770431041717529e-02 -5.851023271679878235e-02 1.400529593229293823e-01 -1.118536666035652161e-01 -2.986563555896282196e-02 -3.534139320254325867e-02 3.306106030941009521e-01 -7.440343499183654785e-02 -1.015320345759391785e-01 3.685349524021148682e-01 -5.994695704430341721e-03 -2.329396903514862061e-01 1.746716499328613281e-01
1.043698191642761230e-01 2.615557424724102020e-02 -8.787884563207626343e-02 1.114600300788879395e-01 2.467018365859985352e-01 2.646992802619934082e-01 1.093182340264320374e-01 -1.211137175559997559e-01 3.895959556102752686e-01 4.016967490315437317e-02 2.418264746665954590e-01 2.358595654368400574e-02 4.686499387025833130e-02 -5.620704963803291321e-02 -2.480457723140716553e-02 -1.964667886495590210e-01 -2.083625495433807373e-01 -8.283223956823348999e-02 1.651677638292312622e-01 -6.603407859802246094e-02 -2.193691432476043701e-01 1.442684382200241089e-01 -1.610680371522903442e-01 1.868013665080070496e-02 1.052515283226966858e-01 1.278226524591445923e-01 1.600494608283042908e-03 9.287685155868530273e-03 4.059404432773590088e-01 3.122358620166778564e-01 -1.271937042474746704e-01 2.657398283481597900e-01
6.982778012752532959e-02 7.344478368759155273e-02 -2.211063727736473083e-02 -8.433482609689235687e-03 -4.207209497690200806e-02 2.040696889162063599e-02 -1.233666762709617615e-01 1.007690057158470154e-01 8.286187052726745605e-02 2.510054111480712891e-01 -5.456510558724403381e-02 -3.476673662662506104e-01 -1.465323567390441895e-01 -1.166377961635589600e-01 -3.152213990688323975e-02 2.467148154973983765e-01 -2.290411293506622314e-01 1.700946837663650513e-01 1.371147930622100830e-01 9.906301647424697876e-02 -2.617773413658142090e-01 2.006389647722244263e-01 2.250905483961105347e-01 -2.485439926385879517e-02 8.462162315845489502e-02 5.885179340839385986e-02 2.589183449745178223e-01 -1.008157152682542801e-02 3.349291384220123291e-01 3.919406533241271973e-01 -2.322420775890350342e-01 5.816497653722763062e-02
2.095679491758346558e-01 -1.861577667295932770e-02 1.006678715348243713e-01 2.871615886688232422e-01 -1.590751856565475464e-02 2.317575067281723022e-01 -3.718737363815307617e-01 -1.344728022813796997e-01 1.701111197471618652e-01 1.992692351341247559e-01 1.828597187995910645e-01 -2.394068688154220581e-01 -9.282735735177993774e-02 -2.850199490785598755e-02 -2.747873365879058838e-01 -8.892618119716644287e-02 2.531248331069946289e-01 -1.167641803622245789e-01 -1.583844609558582306e-02 3.242609649896621704e-02 -3.297076374292373657e-02 5.284636095166206360e-02 6.539490073919296265e-02 -1.623183637857437134e-01 2.721252441406250000e-01 4.711479693651199341e-02 -5.217424035072326660e-02 -2.938091158866882324e-01 6.068624183535575867e-02 8.985148370265960693e-02 -2.333313077688217163e-01 2.356424033641815186e-01
-1.359833776950836182e-01 1.485974043607711792e-01 9.380417317152023315e-02 2.701716423034667969e-01 -2.064735442399978638e-01 2.504736483097076416e-01 -1.527917832136154175e-01 4.600616693496704102e-01 -9.132038056850433350e-02 1.861539930105209351e-01 2.197958827018737793e-01 -1.024681180715560913e-01 -1.280170828104019165e-01 -1.785310506820678711e-01 9.611479192972183228e-02 -9.808930009603500366e-02 -1.319559216499328613e-01 8.589394390583038330e-02 7.264220714569091797e-02 1.532576680183410645e-01 -2.637749537825584412e-03 9.544817358255386353e-02 2.117302268743515015e-01 2.492519095540046692e-02 -1.358661204576492310e-01 -1.285664886236190796e-01 1.230989843606948853e-01 1.146268546581268311e-01 3.516628742218017578e-01 2.142633497714996338e-01 1.244920715689659119e-01 1.089145764708518982e-01
-8.207150548696517944e-02 3.029581308364868164e-01 -1.364435255527496338e-02 2.724456787109375000e-01 -3.987385705113410950e-02 -1.184730082750320435e-01 -4.340966045856475830e-02 2.238929569721221924e-01 -1.523802131414413452e-01 -1.728449389338493347e-02 -5.536169186234474182e-02 -2.944045364856719971e-01 -1.001546997576951981e-02 -6.745057553052902222e-02 -2.273404151201248169e-01 -7.649578154087066650e-02 -6.165255978703498840e-02 -3.584810346364974976e-02 -5.619338527321815491e-02 -2.352234534919261932e-02 -1.923643946647644043e-01 2.274640351533889771e-01 2.534494400024414062e-01 -2.337702661752700806e-01 1.440429836511611938e-01 2.929295599460601807e-01 1.063907053321599960e-03 9.946810454130172729e-02 4.296912252902984619e-01 1.590171903371810913e-01 -5.829785391688346863e-02 1.943966150283813477e-01
2.794812917709350586e-01 1.929374225437641144e-02 -1.428466886281967163e-01 2.590665519237518311e-01 1.541041582822799683e-01 3.019636273384094238e-01 6.645870208740234375e-02 2.229697108268737793e-01 1.320749372243881226e-01 -2.718796394765377045e-02 3.266866207122802734e-01 1.119285300374031067e-01 9.575726091861724854e-02 -9.857586026191711426e-02 -1.624923944473266602e-01 -1.279790699481964111e-01 2.805491089820861816e-01 -3.556916862726211548e-02 -1.048935391008853912e-02 -3.488941118121147156e-02 -1.425865739583969116e-01 2.380319088697433472e-01 -1.250262930989265442e-02 9.491221606731414795e-02 1.333243399858474731e-01 -2.927887439727783203e-01 2.127484977245330811e-01 -6.862538284622132778e-04 2.318124771118164062e-01 1.032005697488784790e-01 8.757977187633514404e-02 2.784873843193054199e-01
1.176837757229804993e-01 -3.662116453051567078e-02 -1.951312124729156494e-01 4.241556823253631592e-01 -1.349365115165710449e-01 2.927402779459953308e-02 -2.277727425098419189e-01 6.889797002077102661e-02 -1.754232794046401978e-01 4.035074263811111450e-02 -2.340007945895195007e-02 -3.136977925896644592e-02 1.568947881460189819e-01 -8.063788712024688721e-02 6.357470899820327759e-02 -1.467376947402954102e-01 2.508669532835483551e-02 -1.806417852640151978e-02 3.799609243869781494e-01 -1.279549002647399902e-01 -1.240977495908737183e-01 3.142950534820556641e-01 1.386244297027587891e-01 -1.280440837144851685e-01 4.019795656204223633e-01 -8.117502182722091675e-02 4.196857661008834839e-02 1.706498563289642334e-01 2.719371318817138672e-01 -8.060624822974205017e-03 -1.966032944619655609e-02 1.247179210186004639e-01
3.337979316711425781e-01 2.002190649509429932e-01 9.487964212894439697e-02 3.274968564510345459e-01 3.891792893409729004e-01 1.998161524534225464e-01 -2.211387902498245239e-01 8.529208600521087646e-03 -2.968085929751396179e-02 -5.705029517412185669e-02 2.013927102088928223e-01 -8.966550230979919434e-02 1.347263995558023453e-02 -2.241818979382514954e-02 4.934584256261587143e-03 1.506466865539550781e-01 1.254303753376007080e-01 1.099664624780416489e-02 1.342392265796661377e-01 -8.974363654851913452e-02 1.076266914606094360e-01 1.506278663873672485e-01 5.914444103837013245e-02 3.833832144737243652e-01 8.421576023101806641e-02 2.503917180001735687e-02 -9.711989760398864746e-02 2.097403854131698608e-01 7.316052913665771484e-02 -5.637634918093681335e-02 -1.860951483249664307e-01 2.911181449890136719e-01
-1.697660237550735474e-01 -1.260790973901748657e-02 4.380787163972854614e-02 3.204245865345001221e-01 2.250386774539947510e-01 2.223799191415309906e-02 -5.905225127935409546e-02 1.753737181425094604e-01 -1.946967691183090210e-01 1.856946945190429688e-01 -1.103349626064300537e-01 -3.851628005504608154e-01 2.738492377102375031e-02 -1.869347132742404938e-02 1.111806407570838928e-01 1.594648696482181549e-02 3.953706473112106323e-02 -5.515580251812934875e-02 5.486095324158668518e-02 1.621873080730438232e-01 1.411976665258407593e-02 3.149057924747467041e-01 2.652671635150909424e-01 4.085376486182212830e-02 3.015200793743133545e-01 1.290943473577499390e-01 1.260096132755279541e-01 1.826278865337371826e-02 4.350412786006927490e-01 5.859988555312156677e-02 -1.098704561591148376e-01 2.329314313828945160e-02
8.475709706544876099e-02 1.561144273728132248e-02 1.106524765491485596e-01 2.945642173290252686e-01 6.267286092042922974e-02 2.102840244770050049e-01 1.007586196064949036e-01 -2.355358004570007324e-01 1.432929188013076782e-01 -4.275538958609104156e-04 2.106925100088119507e-01 1.017842348664999008e-02 -7.495887577533721924e-02 -4.124996438622474670e-02 -1.567970812320709229e-01 1.853254809975624084e-02 -1.831574589014053345e-01 -1.787990182638168335e-01 6.958439946174621582e-02 -4.002830088138580322e-01 -2.778335213661193848e-01 -5.911541730165481567e-02 -9.464354813098907471e-02 -9.993019700050354004e-02 -5.573354288935661316e-02 1.238077580928802490e-01 1.125556528568267822e-01 -9.665636718273162842e-02 4.106924831867218018e-01 3.307809829711914062e-01 -7.957013696432113647e-02 1.656243503093719482e-01
6.050749123096466064e-02 2.042831480503082275e-01 -3.224496170878410339e-02 3.018390238285064697e-01 -1.324024945497512817e-01 2.302751392126083374e-01 -2.435063123703002930e-01 7.305583357810974121e-02 1.017007380723953247e-01 2.662844061851501465e-01 1.539423465728759766e-01 -1.985836476087570190e-01 1.450980454683303833e-01 -1.269366890192031860e-01 1.354569494724273682e-01 6.372826546430587769e-02 7.136251777410507202e-02 -2.725454866886138916e-01 9.311655908823013306e-02 1.345406174659729004e-01 4.467898607254028320e-02 -1.021044105291366577e-01 -7.078536599874496460e-02 2.231376916170120239e-01 2.400741875171661377e-01 1.274992227554321289e-01 3.427286148071289062e-01 -8.078043162822723389e-02 2.999817132949829102e-01 2.185421586036682129e-01 -7.405363023281097412e-02 -9.396322816610336304e-02
1.634977310895919800e-01 -2.498328238725662231e-01 2.714952081441879272e-02 1.628571897745132446e-01 3.295910358428955078e-01 2.853056974709033966e-02 2.945846021175384521e-01 1.884486824274063110e-01 -3.360012546181678772e-02 1.634509116411209106e-01 1.115509122610092163e-01 -1.856375038623809814e-01 -6.807951629161834717e-02 -1.525309085845947266e-01 5.097144749015569687e-03 -1.470075547695159912e-01 5.162625014781951904e-02 -5.860914370714453980e-06 1.846241503953933716e-01 -3.055582344532012939e-01 -1.491710841655731201e-01 1.541268676519393921e-01 3.470511138439178467e-01 1.353472173213958740e-01 -1.320726424455642700e-01 2.364963740110397339e-01 1.244098469614982605e-01 4.417200386524200439e-02 2.709485888481140137e-01 1.893121935427188873e-02 4.543904215097427368e-02 2.145719528198242188e-01
2.289233952760696411e-01 -1.089160516858100891e-01 -1.733294129371643066e-02 -1.206819619983434677e-02 -6.919021904468536377e-02 -8.338136970996856689e-02 -4.498237371444702148e-02 -1.630424112081527710e-01 1.453159004449844360e-01 3.616431653499603271e-01 9.426684677600860596e-02 -4.761218652129173279e-02 -4.210009798407554626e-02 -8.381316810846328735e-02 -3.073833882808685303e-01 2.704464197158813477e-01 -6.293606758117675781e-02 -6.294406950473785400e-02 9.594096243381500244e-02 3.642948716878890991e-02 -2.012273073196411133e-01 3.835068345069885254e-01 1.674670726060867310e-01 -8.534652739763259888e-02 9.868164360523223877e-02 3.556585311889648438e-02 3.371315076947212219e-02 -1.329634338617324829e-01 2.935514748096466064e-01 -7.866337895393371582e-03 3.924166376236826181e-04 4.450320303440093994e-01
2.647587656974792480e-01 2.134619057178497314e-01 1.697889268398284912e-01 1.853138059377670288e-01 -4.411167278885841370e-02 2.498423904180526733e-01 1.230210661888122559e-01 6.888604722917079926e-03 -2.100459672510623932e-02 3.490204215049743652e-01 -1.432662606239318848e-01 -2.838838100433349609e-02 2.197381854057312012e-01 1.020472124218940735e-01 1.350212469696998596e-02 3.166141211986541748e-01 3.139878064393997192e-02 1.033840328454971313e-01 1.456274539232254028e-01 -2.009028494358062744e-01 -2.387567013502120972e-01 -6.182595342397689819e-02 2.585631310939788818e-01 1.750968545675277710e-01 -2.445992827415466309e-02 8.300894498825073242e-02 1.408824324607849121e-01 2.100093513727188110e-01 2.323204129934310913e-01 2.324632108211517334e-01 -3.277559950947761536e-02 1.636899262666702271e-01
-9.035807102918624878e-02 2.521824464201927185e-02 1.559313982725143433e-01 2.899978756904602051e-01 2.843442261219024658e-01 -9.445404261350631714e-02 -2.362002432346343994e-01 1.855077892541885376e-01 -1.682776398956775665e-02 2.450229823589324951e-01 -1.543357223272323608e-01 -3.151521682739257812e-01 6.406220793724060059e-02 3.440906479954719543e-02 -1.421242505311965942e-01 9.246675670146942139e-02 1.102968677878379822e-01 -2.820230126380920410e-01 -4.388132691383361816e-02 1.419568508863449097e-01 -1.263002753257751465e-01 3.243237733840942383e-01 -7.412529736757278442e-02 5.169052630662918091e-02 6.168785318732261658e-02 1.543006449937820435e-01 -1.811786182224750519e-02 3.815755620598793030e-02 3.825102746486663818e-01 2.514978349208831787e-01 4.495497792959213257e-02 3.526574745774269104e-02
1.912859678268432617e-01 1.846340447664260864e-01 -1.295753121376037598e-01 3.152765035629272461e-01 -1.070582941174507141e-01 2.913964986801147461e-01 -1.996875703334808350e-01 8.380653709173202515e-02 4.180435463786125183e-02 2.126116603612899780e-01 1.219083443284034729e-01 -1.404348909854888916e-01 1.587431132793426514e-01 4.080305993556976318e-02 2.274581044912338257e-02 -5.291650816798210144e-02 1.825663596391677856e-01 -1.606908887624740601e-01 -1.170867960900068283e-02 -2.759392186999320984e-02 2.070775628089904785e-02 -1.952623426914215088e-01 -3.711651265621185303e-02 2.016456425189971924e-01 3.672053217887878418e-01 1.366252005100250244e-01 3.297815024852752686e-01 -1.016700416803359985e-01 2.251633405685424805e-01 3.044990301132202148e-01 -1.384704932570457458e-02 -3.589045628905296326e-02
2.108532786369323730e-01 -9.755381196737289429e-02 2.243549562990665436e-02 2.379628829658031464e-02 1.249320209026336670e-01 -9.505320340394973755e-03 -2.775629758834838867e-01 -1.313899084925651550e-02 1.024489849805831909e-01 3.983081281185150146e-01 -2.460795258230064064e-05 -2.201740145683288574e-01 -4.698211699724197388e-02 -8.158932626247406006e-02 -5.969786271452903748e-02 1.367903649806976318e-01 -2.613326311111450195e-01 -1.866030097007751465e-01 2.029551565647125244e-01 2.219671010971069336e-02 -3.032258152961730957e-01 1.529416441917419434e-01 8.623370528221130371e-02 -3.058656863868236542e-02 2.734085619449615479e-01 2.954761385917663574e-01 -3.457041457295417786e-02 -7.552769780158996582e-02 1.030032113194465637e-01 -4.480025172233581543e-02 7.100410759449005127e-02 3.849117159843444824e-01
6.552663445472717285e-02 8.975591510534286499e-02 -6.536662112921476364e-03 2.465799599885940552e-01 1.059017181396484375e-01 -1.379522085189819336e-01 -2.818620502948760986e-01 1.546006798744201660e-01 -5.956438183784484863e-02 1.491520702838897705e-01 -1.088939607143402100e-01 -2.476797997951507568e-01 1.728529483079910278e-01 5.520597100257873535e-02 -6.403453648090362549e-02 2.591503560543060303e-01 1.155857518315315247e-01 -1.754004210233688354e-01 -1.046479791402816772e-01 2.060024440288543701e-01 -1.479743421077728271e-01 3.509747982025146484e-01 -6.604960560798645020e-02 1.103830412030220032e-01 -7.601078599691390991e-02 2.147505581378936768e-01 -2.597411535680294037e-02 -1.385342422872781754e-02 4.907832145690917969e-01 1.560185402631759644e-01 1.070992201566696167e-01 3.804105892777442932e-02
3.113639354705810547e-02 -1.719678342342376709e-01 9.545519202947616577e-02 1.485816687345504761e-01 -1.177621260285377502e-02 8.781722187995910645e-02 6.623606383800506592e-02 2.866880297660827637e-01 9.409446269273757935e-02 1.318999379873275757e-01 5.247671529650688171e-02 -3.205205202102661133e-01 -1.590731739997863770e-01 -7.629687339067459106e-02 -3.242477476596832275e-01 1.120722386986017227e-03 -2.503333985805511475e-01 8.311454951763153076e-02 -1.267319172620773315e-01 2.387694418430328369e-01 1.045347657054662704e-02 1.706712841987609863e-01 2.373872846364974976e-01 -2.322008833289146423e-02 -7.358121126890182495e-02 2.939797937870025635e-03 2.007021456956863403e-01 -9.174478054046630859e-02 2.379071414470672607e-01 3.842746615409851074e-01 -1.185692995786666870e-01 2.731602489948272705e-01
-1.093853712081909180e-01 3.405924886465072632e-02 -3.596455231308937073e-02 3.792639449238777161e-02 8.979049324989318848e-02 5.556053668260574341e-02 -1.864933520555496216e-01 2.847667038440704346e-01 -3.426326215267181396e-01 2.206894606351852417e-01 1.169326230883598328e-01 6.976404786109924316e-02 -1.466796100139617920e-01 -8.128026872873306274e-02 -9.800973534584045410e-02 -1.168598681688308716e-01 -3.758272230625152588e-01 4.404427483677864075e-02 2.585478127002716064e-01 6.491075456142425537e-02 -1.079281345009803772e-01 2.263179719448089600e-01 1.095053106546401978e-01 1.847675293684005737e-01 9.198658913373947144e-02 6.064471602439880371e-02 2.752933800220489502e-01 -1.996941417455673218e-01 3.445163369178771973e-01 -2.980636665597558022e-03 -6.090441718697547913e-02 2.182628065347671509e-01
-4.093298222869634628e-03 4.944017529487609863e-02 -4.820853937417268753e-03 1.055916771292686462e-01 -5.350572615861892700e-02 2.325746268033981323e-01 -1.957838535308837891e-01 6.072085350751876831e-02 -3.980685770511627197e-02 2.877432405948638916e-01 3.922407031059265137e-01 3.334292210638523102e-03 -7.900019735097885132e-02 -1.343802362680435181e-02 -1.256973892450332642e-01 1.506214439868927002e-01 -3.921394050121307373e-02 -5.358988046646118164e-02 -2.140124291181564331e-01 -3.079684674739837646e-01 1.401606947183609009e-01 -1.487111672759056091e-02 1.797338873147964478e-01 1.959901750087738037e-01 2.995282411575317383e-01 6.477072834968566895e-02 3.363388478755950928e-01 -2.291165888309478760e-01 1.909792572259902954e-01 -6.849045306444168091e-02 8.178736269474029541e-02 2.474251985549926758e-01
8.154793083667755127e-02 1.771218180656433105e-01 -8.978141844272613525e-02 5.371521711349487305e-01 1.872365325689315796e-01 1.988608203828334808e-02 -1.950860768556594849e-02 1.087670475244522095e-01 1.271896362304687500e-01 -1.905736476182937622e-01 3.580254316329956055e-01 7.053866982460021973e-02 -5.848985165357589722e-02 -4.457209631800651550e-02 2.462323009967803955e-02 -3.542079627513885498e-01 -3.629411384463310242e-02 -6.624882668256759644e-02 1.858418583869934082e-01 -1.188400313258171082e-01 4.735235497355461121e-02 2.144878506660461426e-01 1.283108890056610107e-01 1.093775928020477295e-01 -6.352481897920370102e-03 9.324619919061660767e-02 2.095342725515365601e-01 1.357472091913223267e-01 -5.660766735672950745e-02 6.525933742523193359e-02 -2.765748184174299240e-03 3.016806244850158691e-01
-4.439821094274520874e-02 -1.260963231325149536e-01 -1.756297647953033447e-01 3.675369918346405029e-01 -3.685435056686401367e-01 -7.470922917127609253e-02 -4.795681312680244446e-02 2.615522444248199463e-01 -1.394308060407638550e-01 2.258193045854568481e-01 -5.292844027280807495e-02 8.291361480951309204e-02 -1.074497327208518982e-01 2.563123777508735657e-02 -1.888955831527709961e-01 -3.103990294039249420e-02 1.054939553141593933e-01 1.926562041044235229e-01 8.825357258319854736e-02 -1.147641241550445557e-01 -1.133832111954689026e-01 1.276252716779708862e-01 3.788762167096138000e-02 9.447639435529708862e-02 2.439543008804321289e-01 1.607442498207092285e-01 3.670476377010345459e-01 -4.043575748801231384e-02 3.371037244796752930e-01 -2.647217549383640289e-02 -1.440312266349792480e-01 9.807683527469635010e-02
2.959809005260467529e-01 1.438298076391220093e-01 -2.944522500038146973e-01 2.778767347335815430e-01 6.838653981685638428e-02 2.765669487416744232e-02 -4.463384393602609634e-03 1.712351590394973755e-01 7.604771852493286133e-02 -8.048511296510696411e-02 2.609502971172332764e-01 5.769059434533119202e-02 -3.433492965996265411e-04 -8.927300572395324707e-02 9.885419905185699463e-02 -3.963291645050048828e-02 1.434392780065536499e-01 1.727361083030700684e-01 -1.082764845341444016e-02 -1.888965368270874023e-01 -2.126385569572448730e-01 8.619430661201477051e-02 -1.309668719768524170e-01 -1.281891465187072754e-01 5.678684636950492859e-02 3.346857056021690369e-02 -3.409332409501075745e-02 1.110035553574562073e-01 4.326559603214263916e-01 3.900778293609619141e-01 -2.455315589904785156e-01 -1.013469789177179337e-02
-1.746194064617156982e-01 -8.967234939336776733e-02 2.236403077840805054e-01 4.060667753219604492e-01 5.096763372421264648e-02 2.404499948024749756e-01 1.127544697374105453e-02 9.193710237741470337e-02 1.528304815292358398e-01 2.280671894550323486e-01 -1.362922787666320801e-01 -2.258008271455764771e-01 -2.957989089190959930e-02 -1.942962557077407837e-01 5.635815113782882690e-02 -1.050327494740486145e-01 -5.517959222197532654e-02 3.007712066173553467e-01 -2.762496471405029297e-02 1.259387880563735962e-01 -1.350894719362258911e-01 7.402632385492324829e-02 2.583669424057006836e-01 2.327695637941360474e-01 1.425506323575973511e-01 9.257883578538894653e-02 1.351170390844345093e-01 1.101389601826667786e-01 3.467868268489837646e-01 1.447984427213668823e-01 2.938744612038135529e-02 1.537358015775680542e-01
3.592476844787597656e-01 2.188734896481037140e-02 4.729411751031875610e-02 6.374959349632263184e-01 -1.837550997734069824e-01 2.651697956025600433e-03 -7.755643874406814575e-02 1.281405836343765259e-01 -9.284903854131698608e-02 1.056630760431289673e-01 2.066085189580917358e-01 1.235202997922897339e-01 -2.366933971643447876e-01 -1.149329692125320435e-01 -6.406485289335250854e-02 7.747797667980194092e-02 -2.439817786216735840e-02 -8.405917137861251831e-02 1.576834730803966522e-02 -2.942000925540924072e-01 1.973432861268520355e-02 2.553016245365142822e-01 1.088451221585273743e-01 -1.148329395800828934e-02 -6.045809946954250336e-03 2.103589326143264771e-01 5.756418034434318542e-02 1.944577903486788273e-03 -8.306714147329330444e-02 9.420405328273773193e-02 3.481076285243034363e-02 1.092862635850906372e-01
[truncated: 3,256,932 more chars]
