# Supplementary material for: The Language of Innovation
Source: PLoS One. 2020 Apr 30;15(4):e0230107. doi: 10.1371/journal.pone.0230107 (PMC7194493; doi:10.1371/journal.pone.0230107)
Supplement: S8 File — (GZ) [file pone.0230107.s008.tar.gz › 1986-1990/V2Run_20_VS_4500_embeddings1986-1990ED32.txt]

-1.431161463260650635e-01 -5.863358452916145325e-02 1.132962629199028015e-01 -2.166483178734779358e-02 1.318878084421157837e-01 4.068274497985839844e-01 3.094260692596435547e-01 -1.091846823692321777e-01 -6.595848500728607178e-02 2.111339122056961060e-01 1.491388976573944092e-01 4.420872330665588379e-01 1.826933324337005615e-01 -1.316757500171661377e-01 -6.834736466407775879e-02 2.298749387264251709e-01 4.698889795690774918e-03 1.800461485981941223e-02 -2.567254900932312012e-01 -1.781990751624107361e-02 1.489623039960861206e-01 -8.608724921941757202e-02 -3.825365379452705383e-02 1.602693051099777222e-01 -2.575998306274414062e-01 2.458177953958511353e-01 -1.438776552677154541e-01 -2.353254333138465881e-02 -5.265221372246742249e-02 1.213711723685264587e-01 -4.133765399456024170e-02 -8.241456747055053711e-02
1.186588965356349945e-02 2.942373752593994141e-01 1.110097244381904602e-01 4.370173439383506775e-02 -1.054422780871391296e-01 2.044356018304824829e-01 -2.870844118297100067e-02 -4.590615928173065186e-01 -1.267794966697692871e-01 -7.058373838663101196e-02 1.572474092245101929e-01 3.768373429775238037e-01 1.273482292890548706e-01 8.463072776794433594e-02 -9.328946471214294434e-02 7.818573713302612305e-02 5.352054536342620850e-02 7.278914749622344971e-02 2.192018926143646240e-02 -9.980280883610248566e-03 -9.928259067237377167e-03 -4.053768888115882874e-02 1.616012454032897949e-01 4.800634086132049561e-01 6.045108288526535034e-02 1.015831604599952698e-01 1.255359351634979248e-01 -5.953595042228698730e-02 -2.053361535072326660e-01 4.182702861726284027e-03 1.662357300519943237e-01 -1.960616558790206909e-01
4.077442735433578491e-02 2.521632313728332520e-01 5.261307954788208008e-01 -7.159505784511566162e-02 -1.192159578204154968e-01 2.460486954078078270e-03 2.590862810611724854e-01 -4.181779921054840088e-02 7.150457240641117096e-03 3.930383920669555664e-02 1.980607630684971809e-03 4.715572595596313477e-01 1.398057639598846436e-01 8.736899122595787048e-03 1.624944806098937988e-01 -3.019324541091918945e-01 3.191696852445602417e-02 1.075305491685867310e-01 6.331796199083328247e-02 -1.618985831737518311e-01 -9.745822101831436157e-02 -7.018040865659713745e-02 2.386420071125030518e-01 2.085993289947509766e-01 -6.433079950511455536e-03 1.882126182317733765e-02 5.851981043815612793e-02 -1.161819100379943848e-01 -1.336438208818435669e-01 -6.885077804327011108e-02 -4.723687469959259033e-02 9.339975565671920776e-02
1.080365180969238281e-01 -4.548722505569458008e-02 2.178203016519546509e-01 -2.390714436769485474e-01 3.068507611751556396e-01 3.532476425170898438e-01 -2.940508350729942322e-02 -1.146078705787658691e-01 -5.821618251502513885e-03 1.881925947964191437e-02 -1.456552445888519287e-01 3.831565678119659424e-01 3.006913661956787109e-01 1.330263018608093262e-01 1.515861898660659790e-01 5.197764839977025986e-03 1.612381786108016968e-01 8.410365879535675049e-02 1.721186041831970215e-01 -4.728873074054718018e-02 2.341438531875610352e-01 -1.527684032917022705e-01 1.766335517168045044e-01 2.083018571138381958e-01 1.013547554612159729e-01 1.789888888597488403e-01 -8.672120422124862671e-02 -2.125150151550769806e-02 -2.073621898889541626e-01 -1.883897632360458374e-01 -3.730381652712821960e-02 3.663178905844688416e-02
-2.059682607650756836e-01 1.594886928796768188e-01 6.612762063741683960e-02 -2.233647704124450684e-01 1.702465116977691650e-01 1.736905723810195923e-01 2.328464388847351074e-01 -4.505661725997924805e-01 9.003182500600814819e-02 -1.131240725517272949e-01 3.297482803463935852e-02 2.074242979288101196e-01 1.849604099988937378e-01 6.672769039869308472e-02 -1.094943135976791382e-01 -1.720801442861557007e-01 -6.508582085371017456e-02 1.179294139146804810e-01 -7.348363101482391357e-02 -1.255912333726882935e-01 1.428741961717605591e-01 -2.626315951347351074e-01 1.336697638034820557e-01 3.290354311466217041e-01 -1.308058202266693115e-01 -4.297319799661636353e-02 1.447165608406066895e-01 -2.309124171733856201e-01 -2.976792864501476288e-02 -1.183508932590484619e-01 -1.606178730726242065e-01 -1.657388210296630859e-01
2.810408547520637512e-02 6.695124506950378418e-02 3.534431457519531250e-01 1.245227456092834473e-01 6.887014210224151611e-02 1.837519109249114990e-01 -3.098088316619396210e-02 -1.227628905326128006e-02 3.197710961103439331e-02 -1.717341504991054535e-02 -1.370420455932617188e-01 3.732167482376098633e-01 6.423259526491165161e-02 3.339878320693969727e-01 -1.518468111753463745e-01 6.829687207937240601e-02 -9.881509840488433838e-02 3.396605849266052246e-01 -5.282407999038696289e-02 -4.592351615428924561e-02 -2.987864241003990173e-02 -5.102198198437690735e-02 2.182063311338424683e-01 2.493261247873306274e-01 -1.152680348604917526e-02 1.725134253501892090e-01 -9.196002036333084106e-02 -1.722448766231536865e-01 -3.203513324260711670e-01 -1.114772856235504150e-01 -2.924278974533081055e-01 2.360457787290215492e-03
1.318669468164443970e-01 5.021489411592483521e-02 2.117370069026947021e-01 -1.544548422098159790e-01 2.452958524227142334e-01 1.580943763256072998e-01 1.374526768922805786e-01 -1.977207213640213013e-01 -2.200553268194198608e-01 -1.297106146812438965e-01 -2.182216495275497437e-01 2.902053594589233398e-01 1.534145697951316833e-02 1.775159984827041626e-01 1.600208431482315063e-01 5.800346657633781433e-02 1.063907667994499207e-01 4.849434643983840942e-02 -3.907682746648788452e-02 -1.506130248308181763e-01 -4.403179511427879333e-02 -2.961210012435913086e-01 9.082845598459243774e-02 2.356936037540435791e-01 -1.525539159774780273e-01 2.523409724235534668e-01 -2.750150561332702637e-01 -2.435089945793151855e-01 -2.117260545492172241e-01 4.356807470321655273e-02 -2.199073284864425659e-01 -4.657259956002235413e-02
-1.560287773609161377e-01 6.638402491807937622e-02 2.171291410923004150e-01 -2.292378619313240051e-02 1.145567372441291809e-01 2.487527281045913696e-01 1.023397967219352722e-01 -4.156959652900695801e-01 -2.633275464177131653e-02 -3.239284157752990723e-01 3.347926773130893707e-03 2.440090179443359375e-01 2.838204205036163330e-01 1.926334016025066376e-02 -7.931771688163280487e-03 1.152111589908599854e-01 -1.523708254098892212e-01 -7.724426686763763428e-03 -2.439343482255935669e-01 -7.996689528226852417e-02 4.814579337835311890e-02 -2.082978487014770508e-01 1.233514919877052307e-01 2.011782824993133545e-01 -8.212377876043319702e-02 -5.003191158175468445e-02 3.011572360992431641e-02 -5.172939272597432137e-04 -3.687742352485656738e-02 -2.179559618234634399e-01 -3.086586296558380127e-01 -2.469910383224487305e-01
6.380527466535568237e-02 2.215005606412887573e-01 2.088666558265686035e-01 -1.840537637472152710e-01 -5.896987766027450562e-02 2.542700171470642090e-01 -2.315345592796802521e-02 -2.493258714675903320e-01 5.601061508059501648e-02 3.292215615510940552e-02 -1.016237884759902954e-01 6.065415218472480774e-02 4.579111337661743164e-01 1.629256457090377808e-01 -1.030179113149642944e-01 1.163817290216684341e-02 -6.890394538640975952e-02 3.366660773754119873e-01 -1.227188557386398315e-01 5.386085435748100281e-02 3.058369830250740051e-02 -4.330508038401603699e-02 1.995124369859695435e-01 1.932497024536132812e-01 -1.310298591852188110e-01 -2.510371506214141846e-01 1.441961824893951416e-01 -2.319573014974594116e-01 -1.716838181018829346e-01 6.922771781682968140e-02 1.103931367397308350e-01 -2.368092089891433716e-01
3.145565092563629150e-01 -2.003500983119010925e-02 8.021318167448043823e-02 -2.075718939304351807e-01 -1.982000656425952911e-02 3.961910605430603027e-01 5.244171619415283203e-02 -3.191539347171783447e-01 -5.597848817706108093e-02 -2.221561670303344727e-01 1.930776238441467285e-01 2.469784915447235107e-01 2.647418081760406494e-01 1.141935661435127258e-01 -9.894639998674392700e-02 -1.888288706541061401e-01 1.127411872148513794e-01 3.118007481098175049e-01 3.833652008324861526e-03 2.345245331525802612e-03 -1.794171035289764404e-01 -9.069178998470306396e-02 6.417170166969299316e-02 1.364069283008575439e-01 6.768891215324401855e-02 -7.544689625501632690e-02 -6.219582632184028625e-02 -1.483047008514404297e-01 -6.607066839933395386e-02 2.445203661918640137e-01 1.058232039213180542e-01 -1.588772386312484741e-01
1.950331591069698334e-02 -2.141426801681518555e-01 1.246508955955505371e-01 -5.607683584094047546e-02 5.462381616234779358e-02 1.282822191715240479e-01 1.517132371664047241e-01 -3.927277773618698120e-02 3.706824183464050293e-01 -2.086598053574562073e-02 -1.350075602531433105e-01 3.467476665973663330e-01 2.478444278240203857e-01 -2.247618585824966431e-01 -1.200575828552246094e-01 1.945630908012390137e-01 -5.360286310315132141e-02 -8.292248845100402832e-02 3.706521540880203247e-02 2.940482459962368011e-02 -4.290255159139633179e-02 1.995278000831604004e-01 -2.336253076791763306e-01 2.844032943248748779e-01 -1.402140259742736816e-01 -1.102113276720046997e-01 -7.848136872053146362e-02 -3.110767900943756104e-01 -2.448452264070510864e-01 -1.638278365135192871e-01 -1.942407786846160889e-01 -4.697640240192413330e-02
-1.013379469513893127e-01 2.822380363941192627e-01 1.699092090129852295e-01 -3.535856902599334717e-01 1.540776640176773071e-01 2.758395373821258545e-01 7.851024158298969269e-03 -1.274888515472412109e-01 1.842439770698547363e-01 3.776261582970619202e-02 2.063136994838714600e-01 3.009042739868164062e-01 6.979380548000335693e-02 1.839830279350280762e-01 9.283516556024551392e-05 2.775280363857746124e-02 -6.000495702028274536e-02 8.893894962966442108e-03 -1.936179846525192261e-01 -1.840316057205200195e-01 2.276701182126998901e-01 9.631604701280593872e-02 1.665102094411849976e-01 1.979477703571319580e-01 -5.555472802370786667e-03 -1.128726229071617126e-01 -2.707902193069458008e-01 -3.585541248321533203e-02 -1.660364866256713867e-01 1.157643552869558334e-02 -1.430308669805526733e-01 -3.057245910167694092e-01
-1.672970801591873169e-01 2.159624360501766205e-02 1.513814926147460938e-01 -6.866157054901123047e-02 2.110559791326522827e-01 1.782476603984832764e-01 1.324694305658340454e-01 -3.093311563134193420e-02 -1.701818406581878662e-01 -1.241310536861419678e-01 -1.147644966840744019e-01 4.226985275745391846e-01 1.223411411046981812e-01 1.850753463804721832e-02 6.921122223138809204e-02 -2.896173298358917236e-01 2.202269621193408966e-02 4.285268187522888184e-01 -6.970486789941787720e-02 -2.556170523166656494e-01 -1.208357438445091248e-01 2.681435551494359970e-03 1.892682164907455444e-02 2.192421257495880127e-01 -2.263602465391159058e-01 6.743811815977096558e-02 -4.993894323706626892e-02 -5.549195408821105957e-02 -2.575309872627258301e-01 9.797872602939605713e-02 -1.847624927759170532e-01 -1.418692022562026978e-01
2.642592787742614746e-02 1.612653136253356934e-01 1.574972718954086304e-01 1.263132840394973755e-01 -3.717150539159774780e-02 3.737500905990600586e-01 2.678519785404205322e-01 -7.979093492031097412e-02 6.643128395080566406e-02 -1.473925113677978516e-01 -1.740480028092861176e-02 1.481950581073760986e-01 4.023682177066802979e-01 3.750226274132728577e-02 -3.073236718773841858e-02 -3.254568949341773987e-02 1.656277775764465332e-01 2.673867344856262207e-01 -1.606630086898803711e-01 9.699156880378723145e-02 4.562405496835708618e-02 3.594937548041343689e-02 6.313335895538330078e-02 9.215424209833145142e-02 4.293978586792945862e-02 1.608942300081253052e-01 -6.285815685987472534e-02 -3.331294655799865723e-01 -1.461082547903060913e-01 5.282818526029586792e-02 -9.074279665946960449e-02 -4.178633093833923340e-01
1.984071359038352966e-02 -1.496605724096298218e-01 7.531282305717468262e-02 -2.546935975551605225e-01 -1.687899976968765259e-01 4.174805283546447754e-01 1.072738468647003174e-01 -5.693842843174934387e-02 -9.234466403722763062e-02 1.844887882471084595e-01 -1.043163822032511234e-03 3.461807072162628174e-01 3.086637519299983978e-02 -6.517335772514343262e-02 1.545347571372985840e-01 -1.306256949901580811e-01 -2.983974851667881012e-02 -5.105444695800542831e-03 -1.855480670928955078e-01 -1.751899868249893188e-01 -1.759377866983413696e-01 -1.202238649129867554e-01 -8.040339499711990356e-02 2.883155345916748047e-01 2.557949125766754150e-01 1.015666425228118896e-01 4.913580045104026794e-02 -1.556830406188964844e-01 -2.424318492412567139e-01 -3.746423497796058655e-02 1.834664344787597656e-01 -2.886478900909423828e-01
-1.275891065597534180e-01 -1.319586038589477539e-01 1.651839613914489746e-01 -1.471412926912307739e-02 1.583797037601470947e-01 1.247423812747001648e-01 1.683561205863952637e-01 -1.922485381364822388e-01 -4.866551980376243591e-02 -1.311232149600982666e-01 -3.239974752068519592e-02 3.710870146751403809e-01 6.287416070699691772e-02 1.958101093769073486e-01 1.566769778728485107e-01 2.129103243350982666e-01 8.922068029642105103e-02 2.073187381029129028e-01 -9.301086515188217163e-02 -5.679747089743614197e-02 2.099348008632659912e-01 -2.882621623575687408e-02 -8.724519051611423492e-03 1.782274395227432251e-01 -2.511257529258728027e-01 3.411670625209808350e-01 6.251467391848564148e-03 -4.751179218292236328e-01 1.552038546651601791e-02 4.239821340888738632e-03 -1.303150057792663574e-01 -1.811762712895870209e-02
-3.744615986943244934e-02 -2.085577547550201416e-01 3.536039888858795166e-01 -2.034358680248260498e-02 -1.039324328303337097e-02 5.227307230234146118e-02 -8.347827941179275513e-03 -1.740600764751434326e-01 1.459705233573913574e-01 9.633187949657440186e-02 -1.559438649564981461e-02 2.607944309711456299e-01 6.194213032722473145e-02 -6.366015970706939697e-02 -1.364851146936416626e-01 2.551185190677642822e-01 -3.670148551464080811e-02 2.509681880474090576e-01 -1.543592512607574463e-01 -3.011977672576904297e-01 4.973817616701126099e-02 -8.904489688575267792e-03 5.807054229080677032e-03 4.781196713447570801e-01 -2.508322298526763916e-01 2.220064168795943260e-03 1.530506312847137451e-01 -1.264687031507492065e-01 1.999015063047409058e-01 -3.630099818110466003e-02 1.047610044479370117e-01 2.033208310604095459e-01
-3.208801522850990295e-02 2.359269559383392334e-01 1.781843304634094238e-01 -2.478640526533126831e-01 8.020837604999542236e-02 1.756187230348587036e-01 -1.808919757604598999e-01 -3.683732450008392334e-01 1.768713817000389099e-02 -1.693892627954483032e-01 -3.320407867431640625e-01 2.730588316917419434e-01 1.564420759677886963e-01 -1.628396660089492798e-01 -4.166018590331077576e-02 1.006862819194793701e-01 7.616284489631652832e-02 2.957003414630889893e-01 -3.156970441341400146e-01 -1.655364595353603363e-02 1.872282624244689941e-01 -1.039948537945747375e-01 -1.404215302318334579e-02 1.864981949329376221e-01 -1.520898938179016113e-01 -1.273204293102025986e-02 -1.662908196449279785e-01 -1.256955564022064209e-01 -1.008158829063177109e-02 5.989654734730720520e-02 -1.310276389122009277e-01 -7.820160686969757080e-02
-1.484525203704833984e-01 -3.520701080560684204e-02 1.736121028661727905e-01 -3.423882126808166504e-01 -1.362116187810897827e-01 1.266093701124191284e-01 -1.491639763116836548e-01 5.233389511704444885e-02 1.325057446956634521e-01 1.362537443637847900e-01 -6.713330000638961792e-02 4.913370907306671143e-01 1.575077623128890991e-01 -9.288713918067514896e-04 -4.822069779038429260e-02 -8.715900033712387085e-02 -6.024649739265441895e-02 -2.716564759612083435e-02 -2.282507717609405518e-01 2.520969696342945099e-02 -7.025986909866333008e-02 -1.508355140686035156e-01 5.733945593237876892e-02 4.398019611835479736e-01 -9.192625992000102997e-03 1.901995539665222168e-01 -1.013610437512397766e-01 -7.845760136842727661e-02 -8.769875019788742065e-02 -6.662254780530929565e-02 2.684543728828430176e-01 -1.860528886318206787e-01
-8.008991181850433350e-02 2.384572327136993408e-01 1.568662524223327637e-01 -2.560100853443145752e-01 -6.385952234268188477e-02 3.407018780708312988e-01 2.028407752513885498e-01 1.931870356202125549e-02 -6.497362256050109863e-02 -2.792531847953796387e-01 4.053127765655517578e-02 2.653104662895202637e-01 -9.404487907886505127e-03 9.278186410665512085e-02 -2.852920889854431152e-01 1.196072157472372055e-02 -4.463712871074676514e-02 3.228214085102081299e-01 -1.344259679317474365e-01 -1.740808039903640747e-02 5.361995846033096313e-02 5.004558712244033813e-02 1.049635708332061768e-01 3.914497494697570801e-01 -5.261163040995597839e-02 2.359475344419479370e-01 4.878840409219264984e-03 2.406776845455169678e-01 -7.205546647310256958e-02 1.306164413690567017e-01 -8.687799423933029175e-02 5.963868461549282074e-03
-2.437842311337590218e-03 -1.510602384805679321e-01 1.667225956916809082e-01 -9.419837594032287598e-02 1.978477537631988525e-01 2.576710879802703857e-01 -1.265731267631053925e-02 -3.611888885498046875e-01 -1.602204865776002407e-03 -2.172226319089531898e-03 -1.437061876058578491e-01 3.514369428157806396e-01 -1.270610094070434570e-01 2.248144894838333130e-01 5.261876434087753296e-02 1.309737116098403931e-01 1.925988346338272095e-01 1.876339614391326904e-01 -4.036309942603111267e-02 1.571557521820068359e-01 5.465628206729888916e-02 1.911881379783153534e-02 -9.602736681699752808e-02 2.103479653596878052e-01 -3.396730124950408936e-01 1.591425854712724686e-03 -7.278300821781158447e-02 -2.793214023113250732e-01 -1.908652782440185547e-01 -8.088202029466629028e-02 -2.142667919397354126e-01 -1.747732162475585938e-01
4.790411889553070068e-02 -6.684977561235427856e-02 2.266641706228256226e-01 -1.601755023002624512e-01 7.714526355266571045e-02 3.201485276222229004e-01 2.227663546800613403e-01 -3.266068100929260254e-01 -1.634396910667419434e-01 1.677147671580314636e-02 -1.722972095012664795e-01 2.447880208492279053e-01 -1.316762119531631470e-01 1.968114376068115234e-01 9.247875958681106567e-02 2.258327156305313110e-01 2.459025979042053223e-01 7.212998718023300171e-02 3.255139663815498352e-02 -1.191454678773880005e-01 -1.091048270463943481e-01 7.225269824266433716e-02 -1.198392286896705627e-01 2.340509593486785889e-01 -2.524136304855346680e-01 1.540355831384658813e-01 1.350587606430053711e-01 -2.036447376012802124e-01 -7.706030458211898804e-02 9.590294212102890015e-02 -1.751531064510345459e-01 -2.430538088083267212e-01
9.869584813714027405e-03 -6.780723482370376587e-02 1.707866638898849487e-01 3.138725180178880692e-03 1.664767265319824219e-01 1.812772303819656372e-01 -5.436668917536735535e-02 -2.684419453144073486e-01 9.824459254741668701e-02 -2.404734864830970764e-02 2.035830765962600708e-01 1.449029594659805298e-01 3.348785936832427979e-01 -5.870807170867919922e-02 1.946402341127395630e-02 2.868503518402576447e-02 1.469688713550567627e-01 2.606639862060546875e-01 -3.255392313003540039e-01 -1.625704765319824219e-01 -2.650784514844417572e-02 2.797815948724746704e-02 2.541459500789642334e-01 2.872517108917236328e-01 -6.424004584550857544e-02 3.401231169700622559e-01 -9.310220368206501007e-03 -1.723548024892807007e-01 -8.627809584140777588e-03 6.446500867605209351e-02 -1.565539091825485229e-01 3.036224842071533203e-01
1.629294455051422119e-02 8.775357156991958618e-02 1.936698332428932190e-02 -1.748760491609573364e-01 2.055021524429321289e-01 1.396042406558990479e-01 3.896016478538513184e-01 -1.942754983901977539e-01 -5.950854346156120300e-02 1.489176531322300434e-03 1.039872020483016968e-01 2.910665571689605713e-01 3.697237670421600342e-01 3.053333461284637451e-01 5.486201494932174683e-02 -5.920545011758804321e-02 -1.106939539313316345e-01 2.524029314517974854e-01 -1.302569508552551270e-01 1.080834195017814636e-01 1.696907728910446167e-01 -8.577108383178710938e-03 5.171602964401245117e-02 1.793695539236068726e-01 -2.580508887767791748e-01 1.336852014064788818e-01 -2.337333410978317261e-01 4.292258992791175842e-02 -1.969624608755111694e-01 -8.421567082405090332e-02 -8.353632688522338867e-02 -1.103738099336624146e-01
-1.382119804620742798e-01 1.996615827083587646e-01 2.862280607223510742e-01 -1.857720017433166504e-01 7.596799731254577637e-02 2.891002781689167023e-02 -1.086052134633064270e-01 -1.821676269173622131e-02 -8.011811971664428711e-02 -1.771383136510848999e-01 1.456116884946823120e-01 1.713272631168365479e-01 4.138737618923187256e-01 3.863784950226545334e-03 -1.894235461950302124e-01 3.682272136211395264e-02 -1.923238337039947510e-01 1.374096721410751343e-01 -2.330477386713027954e-01 -2.091768532991409302e-01 1.444833129644393921e-01 -2.062324583530426025e-01 2.502204179763793945e-01 3.172123134136199951e-01 -8.706139028072357178e-02 -7.746767997741699219e-02 -4.905558750033378601e-02 -1.466454118490219116e-01 -1.947198957204818726e-01 2.291335761547088623e-01 2.115178667008876801e-02 -5.456672515720129013e-03
-1.112190261483192444e-01 -1.917712986469268799e-01 2.765885293483734131e-01 -3.358090519905090332e-01 1.421008817851543427e-02 1.420108824968338013e-01 8.259902149438858032e-02 -2.271279841661453247e-01 -9.545964747667312622e-02 1.037662699818611145e-01 -2.634398341178894043e-01 1.946610212326049805e-01 8.479862473905086517e-03 1.295640468597412109e-01 -6.108820438385009766e-02 1.137253418564796448e-01 1.618146300315856934e-01 1.886838078498840332e-01 -9.580710530281066895e-02 7.084870710968971252e-03 -7.660946995019912720e-02 -1.604077666997909546e-01 1.447920650243759155e-01 2.187741994857788086e-01 -2.834650576114654541e-01 1.306421458721160889e-01 -2.590429037809371948e-02 -3.167056739330291748e-01 -2.185110747814178467e-01 -1.959702223539352417e-01 -8.828623592853546143e-02 -2.415130138397216797e-01
9.651273488998413086e-02 4.007578268647193909e-02 5.370327830314636230e-01 2.733092196285724640e-02 1.350461542606353760e-01 2.176408320665359497e-01 -1.052472665905952454e-01 -3.903863206505775452e-02 -1.596619933843612671e-02 -8.009830117225646973e-02 -2.448429353535175323e-02 5.170089006423950195e-01 -7.079071551561355591e-02 4.371375218033790588e-02 1.350928544998168945e-01 -1.536367386579513550e-01 6.902755796909332275e-02 2.581491172313690186e-01 -6.554278731346130371e-02 -8.341249078512191772e-02 6.631108373403549194e-02 -1.277652233839035034e-01 2.295470535755157471e-01 1.611964702606201172e-01 -1.597169041633605957e-01 -1.834873408079147339e-01 -1.200932543724775314e-02 -8.654686063528060913e-02 -6.281357258558273315e-02 9.358375519514083862e-02 -1.887969076633453369e-01 3.407774120569229126e-02
-1.845897734165191650e-01 -1.627048701047897339e-01 1.406693458557128906e-01 -2.255397886037826538e-01 2.070080786943435669e-01 2.930700480937957764e-01 1.377998590469360352e-01 -2.322056740522384644e-01 -4.285484924912452698e-02 1.263453997671604156e-02 -1.114064082503318787e-01 2.407293319702148438e-01 -1.854494400322437286e-02 3.650021553039550781e-01 4.357412457466125488e-02 4.600220918655395508e-02 2.457950077950954437e-02 2.763085365295410156e-01 -7.691033184528350830e-02 -1.668909192085266113e-01 1.098567992448806763e-01 -1.730471849441528320e-01 -6.668986752629280090e-03 2.986051142215728760e-01 2.503085732460021973e-01 1.593762785196304321e-01 3.882837295532226562e-02 -8.784698694944381714e-02 -2.785739898681640625e-01 1.031839251518249512e-01 -1.406173259019851685e-01 9.979122877120971680e-02
-6.762862205505371094e-02 1.713668555021286011e-02 1.414203345775604248e-01 -1.482124775648117065e-01 2.383672297000885010e-01 1.932458728551864624e-01 6.448411196470260620e-02 -3.383032381534576416e-01 -2.854087948799133301e-01 2.212227582931518555e-01 -1.952681988477706909e-01 2.318215221166610718e-01 -1.628994941711425781e-02 1.381183117628097534e-01 -6.138407438993453979e-02 1.456044912338256836e-01 1.821337640285491943e-01 2.919688224792480469e-01 -1.585577279329299927e-01 1.919825077056884766e-01 4.286883864551782608e-03 -1.739487946033477783e-01 1.280332803726196289e-01 2.887142300605773926e-01 -2.713885605335235596e-01 2.240198999643325806e-01 -8.021459914743900299e-03 -1.556184887886047363e-01 5.002243071794509888e-02 9.831734746694564819e-02 -2.526049129664897919e-02 -4.950319603085517883e-02
8.894792944192886353e-02 -1.216617375612258911e-01 4.860515892505645752e-01 -3.130663558840751648e-02 -3.753002360463142395e-02 1.131252944469451904e-01 1.678950041532516479e-01 -4.660965874791145325e-03 3.357007503509521484e-01 6.038121134042739868e-02 9.918444789946079254e-03 1.129964962601661682e-01 9.169120341539382935e-02 1.195573806762695312e-01 -2.215964347124099731e-01 1.925275474786758423e-01 -4.177954420447349548e-02 2.534466683864593506e-01 -1.305712312459945679e-01 1.628434062004089355e-01 3.068022429943084717e-01 -2.118232697248458862e-01 -4.351150244474411011e-02 1.417696774005889893e-01 8.392992615699768066e-02 -1.475032866001129150e-01 6.185143813490867615e-02 -3.355127945542335510e-02 -2.678896486759185791e-01 -6.143514439463615417e-02 2.821070849895477295e-01 1.230674330145120621e-02
-1.386071834713220596e-02 2.746262550354003906e-01 5.252265930175781250e-02 -1.086476445198059082e-01 4.489429891109466553e-01 4.492864012718200684e-01 2.039541453123092651e-01 -5.445534363389015198e-03 2.671526968479156494e-01 -1.721432805061340332e-01 3.957840614020824432e-03 1.495346426963806152e-01 9.381094574928283691e-02 -1.265512108802795410e-01 -1.808597147464752197e-01 1.485188603401184082e-01 -1.941361278295516968e-02 2.559433877468109131e-01 5.213993042707443237e-02 -3.957784548401832581e-02 -6.453559547662734985e-02 -6.606229394674301147e-02 2.317825704813003540e-02 1.173951700329780579e-01 -1.577598601579666138e-01 -2.517916858196258545e-01 2.423089742660522461e-01 4.486881196498870850e-03 1.205847319215536118e-02 -1.117874979972839355e-01 6.529688090085983276e-02 -6.987924873828887939e-02
4.825017601251602173e-02 1.532971709966659546e-01 1.791141182184219360e-01 -1.701497584581375122e-01 4.089048132300376892e-02 1.991127729415893555e-01 4.602868258953094482e-01 4.630506783723831177e-02 7.282543927431106567e-02 -9.391646087169647217e-02 5.494966357946395874e-02 3.422569334506988525e-01 1.704014688730239868e-01 -1.523613929748535156e-01 -2.088740915060043335e-01 1.185723915696144104e-01 -2.446514815092086792e-01 -1.088674739003181458e-01 -1.934790313243865967e-01 -1.461072452366352081e-02 7.759799063205718994e-02 1.114757284522056580e-01 1.049272939562797546e-01 1.698952019214630127e-01 -6.716305762529373169e-02 3.065378963947296143e-02 7.938612997531890869e-02 -3.626868426799774170e-01 -2.805067785084247589e-02 5.644233897328376770e-02 1.260518133640289307e-01 -2.876785099506378174e-01
-7.047109305858612061e-02 1.026025339961051941e-01 2.903507351875305176e-01 -1.739305555820465088e-01 1.236882880330085754e-01 1.746402531862258911e-01 2.727333605289459229e-01 -2.653973400592803955e-01 -2.030652388930320740e-02 4.813933745026588440e-02 -3.312233686447143555e-01 3.851537406444549561e-01 -7.826832681894302368e-02 3.790443241596221924e-01 -9.141928702592849731e-02 1.229219809174537659e-01 6.185970082879066467e-02 1.788846999406814575e-01 -5.335151404142379761e-02 -7.851446419954299927e-02 3.608492389321327209e-02 -9.763385355472564697e-02 4.600115586072206497e-03 5.114337056875228882e-02 -3.186466991901397705e-01 1.920480430126190186e-01 4.827577993273735046e-02 -1.496708393096923828e-01 -1.015795394778251648e-01 -9.760585427284240723e-02 -4.680739343166351318e-02 -4.229628667235374451e-02
2.512004673480987549e-01 2.660262286663055420e-01 -4.922732338309288025e-02 -7.616621255874633789e-02 4.829865321516990662e-02 1.901033520698547363e-01 1.721741408109664917e-01 -3.437759280204772949e-01 1.390274316072463989e-01 -3.984247893095016479e-02 -1.359051316976547241e-01 3.204909265041351318e-01 1.132497042417526245e-01 2.371628768742084503e-02 1.651096157729625702e-02 -3.117607347667217255e-02 2.247456610202789307e-01 1.307855695486068726e-01 -2.216362059116363525e-01 4.940211307257413864e-03 3.026163280010223389e-01 -1.533375084400177002e-01 1.798064559698104858e-01 1.241203844547271729e-01 -1.820146478712558746e-02 7.160197198390960693e-02 -2.530979737639427185e-02 7.911812514066696167e-02 -3.807356059551239014e-01 2.192406356334686279e-01 1.396068185567855835e-01 -1.020315885543823242e-01
1.970804110169410706e-02 -1.115006878972053528e-01 1.082639768719673157e-01 1.486561493948101997e-03 2.416963875293731689e-02 1.849782764911651611e-01 2.381388396024703979e-01 -1.329948753118515015e-01 2.906310558319091797e-01 4.653486609458923340e-02 -5.933972448110580444e-02 4.116895198822021484e-01 2.198363840579986572e-01 -1.558156162500381470e-01 -1.433435231447219849e-01 -1.100490540266036987e-01 -1.112391576170921326e-01 -2.601449489593505859e-01 -3.955438733100891113e-01 -1.307227313518524170e-01 -1.452624350786209106e-01 3.361177071928977966e-02 1.374474018812179565e-01 3.888629972934722900e-01 9.782071225345134735e-03 -1.316828280687332153e-01 -1.203182414174079895e-01 3.720904514193534851e-02 -7.987890392541885376e-02 -8.151435106992721558e-02 -4.553385451436042786e-02 8.381666243076324463e-02
1.345616877079010010e-01 7.820658385753631592e-02 3.184397816658020020e-01 -2.304646670818328857e-01 9.084807336330413818e-02 2.959021329879760742e-01 1.590562462806701660e-01 -1.057414431124925613e-02 1.357318162918090820e-01 -1.395970135927200317e-01 2.483218535780906677e-02 3.510729074478149414e-01 3.570169806480407715e-01 1.028766110539436340e-01 5.175162851810455322e-02 1.985461451113224030e-02 -1.476754341274499893e-02 -1.671853065490722656e-01 -2.940756082534790039e-01 -5.180870741605758667e-02 -1.135109513998031616e-01 -1.324480026960372925e-01 4.107641056180000305e-02 -6.296546012163162231e-02 -2.473593503236770630e-02 1.799584776163101196e-01 3.239921033382415771e-01 -4.185047745704650879e-02 2.532055974006652832e-01 1.510257571935653687e-01 7.851266860961914062e-02 -1.045100167393684387e-01
-1.685983389616012573e-01 3.714966401457786560e-02 2.570961117744445801e-01 -1.966353654861450195e-01 2.887962162494659424e-01 6.844686716794967651e-02 -5.555733665823936462e-02 -2.708958089351654053e-01 1.234991941601037979e-02 4.031148925423622131e-02 6.417263299226760864e-02 4.398072361946105957e-01 1.063552126288414001e-02 2.003098875284194946e-01 6.744565814733505249e-02 -3.187080472707748413e-02 5.891845002770423889e-02 1.843604743480682373e-01 -1.084569916129112244e-01 -2.188858836889266968e-01 2.156097441911697388e-01 -6.638140976428985596e-02 -1.243301108479499817e-01 2.790248095989227295e-01 -7.524608820676803589e-02 2.487084716558456421e-01 6.590010970830917358e-02 -2.173917740583419800e-01 -1.597706824541091919e-01 1.929470598697662354e-01 -1.681150048971176147e-01 6.530392915010452271e-02
5.072284117341041565e-02 -8.308188617229461670e-02 4.861628711223602295e-01 -1.782087683677673340e-01 2.113518863916397095e-01 6.775881350040435791e-02 7.611434161663055420e-02 -1.170909404754638672e-01 -9.657830744981765747e-02 1.141400411725044250e-01 2.358829379081726074e-01 2.569750845432281494e-01 -7.015606760978698730e-02 -5.022481083869934082e-01 -1.970463246107101440e-01 1.030087620019912720e-01 4.965720325708389282e-02 7.963440567255020142e-02 -6.628116965293884277e-02 7.230063900351524353e-03 1.856665015220642090e-01 8.870132267475128174e-02 2.272913902997970581e-01 1.705195158720016479e-01 -1.240474730730056763e-02 -1.550724916160106659e-02 -1.431963890790939331e-01 1.665175333619117737e-02 -1.575522273778915405e-01 8.739261329174041748e-02 9.294999390840530396e-02 6.628842651844024658e-02
2.057325989007949829e-01 7.634160667657852173e-02 2.107229083776473999e-01 2.702184617519378662e-01 -7.147763390094041824e-03 2.081944048404693604e-01 2.459507435560226440e-01 -1.232485920190811157e-01 4.689546674489974976e-02 3.657222986221313477e-01 1.951416283845901489e-01 3.678634166717529297e-01 2.167842835187911987e-01 -5.138705950230360031e-03 2.389350347220897675e-02 3.044650852680206299e-01 1.320379078388214111e-01 -1.676131784915924072e-01 3.668131679296493530e-02 6.162976473569869995e-02 -7.994000613689422607e-02 3.014619350433349609e-01 1.197990868240594864e-02 1.607657223939895630e-01 -2.366514317691326141e-02 -1.341737154871225357e-02 -1.961673200130462646e-01 -1.470239460468292236e-01 -9.444386512041091919e-02 -6.544091552495956421e-02 4.454882442951202393e-02 1.254715472459793091e-01
-1.620862036943435669e-01 -9.019289910793304443e-02 3.911365568637847900e-01 -2.351963520050048828e-01 1.281794309616088867e-01 1.983955949544906616e-01 1.208301261067390442e-01 5.557897686958312988e-02 -8.654481731355190277e-03 1.786167323589324951e-01 -1.884624734520912170e-02 2.600866854190826416e-01 7.051637023687362671e-02 -2.526570856571197510e-01 -1.445546597242355347e-01 1.311441957950592041e-01 1.782436370849609375e-01 1.592998355627059937e-01 4.260884970426559448e-02 3.892123326659202576e-02 3.136740997433662415e-02 5.575955659151077271e-02 4.276872575283050537e-01 5.438294261693954468e-02 -1.627703905105590820e-01 -3.211299777030944824e-01 2.276762574911117554e-01 1.677591353654861450e-01 1.103648915886878967e-02 3.925831615924835205e-02 -1.232916116714477539e-01 4.440899007022380829e-03
8.017556369304656982e-02 1.603738032281398773e-02 2.412906885147094727e-01 -7.090107351541519165e-02 1.306059956550598145e-01 2.526292204856872559e-01 2.554333806037902832e-01 2.388214915990829468e-01 -1.090395152568817139e-01 1.809955458156764507e-03 -2.995960414409637451e-02 4.797659218311309814e-01 2.296366095542907715e-01 8.422085642814636230e-02 -2.505237758159637451e-01 8.989766240119934082e-02 1.909462213516235352e-01 1.473718434572219849e-01 -1.728392094373703003e-01 -6.917864084243774414e-02 2.286479473114013672e-01 -4.596327990293502808e-02 6.360294762998819351e-03 1.542766839265823364e-01 -1.648141145706176758e-01 -9.411872923374176025e-02 -1.285816878080368042e-01 -1.140439957380294800e-01 4.257542639970779419e-02 1.503172516822814941e-01 2.056586593389511108e-01 -2.234559506177902222e-01
-9.140275418758392334e-02 -1.001829057931900024e-01 1.592258363962173462e-01 -2.683370932936668396e-02 4.408409446477890015e-02 1.419686973094940186e-01 -9.184036403894424438e-02 -3.965273499488830566e-01 6.923456490039825439e-02 -4.879682883620262146e-02 9.924051165580749512e-02 5.300225019454956055e-01 1.214182153344154358e-01 7.189576327800750732e-02 -3.946736454963684082e-02 -1.039469894021749496e-02 1.724131703376770020e-01 1.031291633844375610e-01 -1.065287142992019653e-01 1.702479645609855652e-02 -2.880034148693084717e-01 -1.522715836763381958e-01 -1.748545467853546143e-01 -3.318168967962265015e-02 8.561322838068008423e-02 -7.486024498939514160e-02 2.286085337400436401e-01 -3.742062449455261230e-01 -1.202016398310661316e-01 1.125583425164222717e-01 -1.591190099716186523e-01 2.782527543604373932e-02
-1.409755498170852661e-01 -7.902867160737514496e-03 3.609872758388519287e-01 -1.985786259174346924e-01 8.998172730207443237e-02 1.539491713047027588e-01 1.072319746017456055e-01 -6.328656803816556931e-03 -8.865386992692947388e-02 -1.980929449200630188e-02 3.034874796867370605e-01 3.885335326194763184e-01 2.286842279136180878e-02 2.812397181987762451e-01 1.037705764174461365e-01 -1.242766231298446655e-01 -1.142724379897117615e-01 2.046633958816528320e-01 -1.628849953413009644e-01 1.539797633886337280e-01 -9.750219434499740601e-02 -1.395691335201263428e-01 1.860975623130798340e-01 2.225576788187026978e-01 -1.808095574378967285e-01 -3.969586268067359924e-02 1.306824237108230591e-01 -1.501966118812561035e-01 -2.531399428844451904e-01 -8.984728902578353882e-02 -1.917040050029754639e-01 9.322606027126312256e-02
-2.208213694393634796e-02 -1.324248760938644409e-01 4.250344634056091309e-01 -1.573214530944824219e-01 2.735535502433776855e-01 2.019669562578201294e-01 8.642031252384185791e-02 -2.581729292869567871e-01 -2.150352112948894501e-03 1.462959647178649902e-01 -8.789017796516418457e-02 8.598613739013671875e-02 2.154299169778823853e-01 2.759758830070495605e-01 1.472848057746887207e-01 1.078794803470373154e-02 -1.167694702744483948e-01 5.996088311076164246e-02 -7.146097719669342041e-02 -1.423723846673965454e-01 1.364491134881973267e-01 -1.241725310683250427e-02 1.744143515825271606e-01 1.282297968864440918e-01 -2.567867338657379150e-01 1.548746377229690552e-01 -4.845482856035232544e-02 -2.513358891010284424e-01 -2.412128001451492310e-01 -1.397524587810039520e-02 -2.696199715137481689e-01 -1.056439280509948730e-01
-8.477929979562759399e-02 -6.557593494653701782e-02 4.456324279308319092e-01 2.499825134873390198e-02 5.953532829880714417e-02 -6.802927702665328979e-02 2.511776089668273926e-01 -1.871636807918548584e-01 -4.632028937339782715e-02 5.573974922299385071e-02 -1.021919678896665573e-02 1.745309680700302124e-01 2.375652343034744263e-01 -2.485786676406860352e-01 9.774059057235717773e-03 3.024777173995971680e-01 -1.715055853128433228e-02 -1.134113371372222900e-01 -8.308816701173782349e-02 5.396680533885955811e-02 -8.744678646326065063e-02 -2.498836070299148560e-02 1.606435179710388184e-01 3.376297950744628906e-01 -2.417433410882949829e-01 -1.428165733814239502e-01 -2.248125225305557251e-01 -1.905870735645294189e-01 -6.977761536836624146e-02 -1.811348199844360352e-01 -1.924440860748291016e-01 1.609768122434616089e-01
8.982305973768234253e-02 -2.957507073879241943e-01 1.606389135122299194e-01 -2.594841420650482178e-01 1.344863921403884888e-01 5.077717304229736328e-01 4.931220039725303650e-02 -3.351949527859687805e-02 1.078016776591539383e-02 1.142884790897369385e-01 -1.863264739513397217e-01 3.539584875106811523e-01 8.388887345790863037e-02 2.410111874341964722e-01 1.390068680047988892e-01 8.113922923803329468e-02 -2.285801172256469727e-01 -9.523713588714599609e-02 -2.109344750642776489e-01 6.454159319400787354e-02 1.427587717771530151e-01 -6.365127861499786377e-02 -7.282751798629760742e-02 1.674257218837738037e-01 -9.469865262508392334e-02 6.909508258104324341e-02 1.084888949990272522e-01 -2.293306142091751099e-01 -3.768434375524520874e-02 -1.295492500066757202e-01 -5.946500971913337708e-02 7.198362611234188080e-03
1.832107901573181152e-01 8.495178818702697754e-02 1.295854449272155762e-01 5.045825988054275513e-02 2.228513211011886597e-01 1.424013227224349976e-01 3.288523256778717041e-01 -1.150102019309997559e-01 9.733837097883224487e-02 -8.929618448019027710e-02 8.847034722566604614e-02 1.968225687742233276e-01 1.060999557375907898e-01 -4.252271726727485657e-02 -1.194301322102546692e-01 1.002037152647972107e-01 -1.211391016840934753e-01 -2.360014468431472778e-01 1.962653398513793945e-01 -1.792355626821517944e-01 -7.706680893898010254e-02 -4.756194073706865311e-03 4.019118472933769226e-02 4.499108195304870605e-01 -4.338960722088813782e-02 -3.478907644748687744e-01 -6.027832254767417908e-02 -3.086261451244354248e-01 -2.644683718681335449e-01 -4.494008608162403107e-03 -5.564098060131072998e-02 3.625397384166717529e-02
2.707052417099475861e-02 2.028116211295127869e-02 1.645280122756958008e-01 -1.818465739488601685e-01 2.272534370422363281e-02 1.789329200983047485e-01 -5.290177091956138611e-02 -2.834970355033874512e-01 -1.918674111366271973e-01 -1.977927237749099731e-01 -2.438264712691307068e-02 3.777789771556854248e-01 4.543079063296318054e-03 9.768527001142501831e-02 2.070359885692596436e-02 2.353778779506683350e-01 4.117089137434959412e-02 1.161026060581207275e-01 -2.035864889621734619e-01 3.938293159008026123e-01 -4.203399270772933960e-02 -1.300405114889144897e-01 -1.275575309991836548e-01 1.770789623260498047e-01 -2.079150229692459106e-01 3.187292814254760742e-01 5.870466306805610657e-02 -7.050446420907974243e-02 -1.074663698673248291e-01 2.008448243141174316e-01 -2.346576303243637085e-01 1.263501495122909546e-02
-7.652290910482406616e-02 5.426936969161033630e-02 2.804670035839080811e-01 8.086068183183670044e-02 1.492030173540115356e-01 2.013824731111526489e-01 3.093753755092620850e-01 7.698042690753936768e-02 9.309653192758560181e-02 -1.693678796291351318e-01 4.492344334721565247e-02 5.099236369132995605e-01 1.825754791498184204e-01 2.126687578856945038e-02 -1.794264614582061768e-01 -8.261702954769134521e-02 1.026398241519927979e-01 -1.438818871974945068e-03 -1.813060194253921509e-01 -1.964084655046463013e-01 -1.221826151013374329e-01 -2.412095479667186737e-02 -6.768638640642166138e-02 4.648557305335998535e-02 -3.553828224539756775e-02 2.765718400478363037e-01 1.368457525968551636e-01 1.218831446021795273e-02 1.677078306674957275e-01 2.206735610961914062e-01 9.027853608131408691e-02 -2.889705300331115723e-01
-1.181329693645238876e-02 1.766392588615417480e-01 1.215682178735733032e-01 4.038513451814651489e-02 2.423841506242752075e-01 2.580498754978179932e-01 2.502824962139129639e-01 7.401833683252334595e-02 5.825212597846984863e-02 3.515912219882011414e-02 -4.044381901621818542e-02 3.404180407524108887e-01 2.684852480888366699e-01 -3.547013550996780396e-02 -3.040903508663177490e-01 7.405356317758560181e-02 -6.768999993801116943e-02 8.691656589508056641e-02 -1.973702162504196167e-01 -2.022387832403182983e-01 2.520613744854927063e-02 -9.889071434736251831e-02 1.454017311334609985e-01 2.624388635158538818e-01 -1.499029844999313354e-01 -3.273571282625198364e-02 6.452959775924682617e-02 -5.039925500750541687e-02 7.451812177896499634e-02 2.254866659641265869e-01 3.340130746364593506e-01 -2.733339071273803711e-01
3.189916014671325684e-01 -9.938699007034301758e-02 1.154194995760917664e-01 -1.773203350603580475e-02 1.681213378906250000e-01 1.033630669116973877e-01 8.997454494237899780e-02 -3.465767502784729004e-01 1.393938958644866943e-01 6.706190109252929688e-02 9.533906728029251099e-02 4.011781811714172363e-01 1.216782554984092712e-01 -1.991004124283790588e-02 -5.396628752350807190e-03 -1.849400252103805542e-01 1.032182350754737854e-01 1.222334206104278564e-01 -8.691521733999252319e-02 -2.636617720127105713e-01 -6.271849572658538818e-02 4.583214875310659409e-03 -3.306672275066375732e-01 3.611371517181396484e-01 -2.592308819293975830e-02 1.572168618440628052e-01 4.097195714712142944e-02 6.339491158723831177e-02 2.445207722485065460e-02 2.797468751668930054e-02 -2.921012639999389648e-01 -1.725955517031252384e-03
4.201785475015640259e-02 8.193239569664001465e-02 1.369400173425674438e-01 -9.244322031736373901e-02 1.116980090737342834e-01 4.116550683975219727e-01 2.432030886411666870e-01 1.507706791162490845e-01 -1.985050737857818604e-01 -7.583902031183242798e-02 -7.880981080234050751e-03 2.268450111150741577e-01 4.717826470732688904e-02 -3.025945723056793213e-01 -2.548651099205017090e-01 1.705575920641422272e-02 -1.184015050530433655e-01 1.739151328802108765e-01 -4.199368655681610107e-01 -2.146894782781600952e-01 4.395397007465362549e-02 -1.844946146011352539e-01 4.547374323010444641e-02 1.590286940336227417e-01 -1.353528201580047607e-01 -8.082266151905059814e-02 -4.187078028917312622e-02 -1.359582096338272095e-01 -1.898564398288726807e-01 -6.788615882396697998e-02 1.543356478214263916e-01 -7.140162587165832520e-02
9.351286292076110840e-02 -6.520678102970123291e-02 4.541025683283805847e-02 -2.998502552509307861e-01 2.724307179450988770e-01 5.213860869407653809e-01 1.616770178079605103e-01 -1.908960640430450439e-01 3.008096814155578613e-01 9.672181308269500732e-02 -3.072232604026794434e-01 1.889903545379638672e-01 3.269232437014579773e-02 1.981258541345596313e-01 -2.019883692264556885e-02 3.093943372368812561e-02 9.893260151147842407e-02 6.507034599781036377e-02 -5.817566532641649246e-03 1.706183329224586487e-02 -1.643351837992668152e-02 -6.271744519472122192e-02 2.165005803108215332e-01 1.643609628081321716e-02 -3.885789588093757629e-02 8.058034628629684448e-02 -4.695920273661613464e-02 -8.360963314771652222e-02 -1.373299211263656616e-01 -1.021957620978355408e-01 -3.009733557701110840e-01 -1.094320639967918396e-01
-5.814874172210693359e-02 6.705064442940056324e-04 7.640342414379119873e-02 -3.007309138774871826e-01 1.332025378942489624e-01 1.103491559624671936e-01 -1.598774343729019165e-01 -2.226038426160812378e-01 2.881010174751281738e-01 6.369944661855697632e-03 2.325676083564758301e-01 3.383615314960479736e-01 1.767465472221374512e-01 1.834534257650375366e-01 4.314997047185897827e-02 2.499740123748779297e-01 -2.856330946087837219e-02 3.950164318084716797e-01 -2.286355644464492798e-01 -6.214939057826995850e-02 1.700490526854991913e-02 -4.063847288489341736e-02 5.934082344174385071e-02 9.486753493547439575e-02 -2.698717713356018066e-01 2.267363369464874268e-01 -1.418490614742040634e-02 -6.263396888971328735e-02 -1.739906817674636841e-01 1.149586588144302368e-01 4.156355932354927063e-02 1.158173233270645142e-01
1.576080322265625000e-01 -8.319887332618236542e-03 3.400364220142364502e-01 -1.665556728839874268e-01 -7.981606572866439819e-02 4.166387915611267090e-01 1.305294483900070190e-01 2.106315642595291138e-01 2.592763863503932953e-02 5.884232372045516968e-02 3.069754242897033691e-01 1.522355675697326660e-01 2.642645537853240967e-01 1.192970275878906250e-01 7.554861158132553101e-02 -1.245944648981094360e-01 -4.860930610448122025e-03 -7.815745472908020020e-02 -1.685993820428848267e-01 -2.040178775787353516e-01 -7.370588835328817368e-03 1.473534703254699707e-01 5.901943892240524292e-02 2.520270347595214844e-01 -2.067922502756118774e-01 -1.328849606215953827e-02 -6.398162245750427246e-02 -2.664133906364440918e-01 -1.920531988143920898e-01 1.039463058114051819e-01 -1.611476242542266846e-01 -8.308554440736770630e-02
-1.923244417412206531e-05 1.343266367912292480e-01 5.440451577305793762e-02 4.328530281782150269e-02 3.106666803359985352e-01 3.751528263092041016e-01 2.865685224533081055e-01 3.597687557339668274e-02 -1.153924223035573959e-02 -1.239130645990371704e-01 -8.322694152593612671e-02 3.733240664005279541e-01 6.607404351234436035e-02 -8.603982627391815186e-02 -2.118684649467468262e-01 1.015607491135597229e-01 -1.173174530267715454e-01 -6.238755211234092712e-02 -1.469644755125045776e-01 -3.831833228468894958e-02 8.312251418828964233e-02 -1.215117983520030975e-02 1.519414335489273071e-01 2.973781526088714600e-01 1.634023040533065796e-01 -6.159894913434982300e-02 4.190654307603836060e-02 -2.652178704738616943e-01 -1.066411137580871582e-01 1.361176967620849609e-01 2.012732475996017456e-01 -3.088604807853698730e-01
-1.199303567409515381e-02 4.227167740464210510e-02 3.162542879581451416e-01 -3.312750160694122314e-01 2.780861966311931610e-02 1.578822433948516846e-01 1.389877200126647949e-01 -1.197796687483787537e-01 9.722849354147911072e-03 9.360974282026290894e-02 -3.863193094730377197e-01 3.428657948970794678e-01 1.265636235475540161e-01 1.324685513973236084e-01 8.599214255809783936e-02 -8.940772153437137604e-03 2.766675949096679688e-01 2.140813022851943970e-01 -1.751747131347656250e-01 8.596665412187576294e-02 1.468940228223800659e-01 -1.278667598962783813e-01 -3.695722669363021851e-02 1.436870098114013672e-01 -1.757216453552246094e-01 9.519878774881362915e-02 7.572451233863830566e-02 -1.497283577919006348e-01 -8.522729389369487762e-03 -1.302274763584136963e-01 -1.688062995672225952e-01 -2.797032892704010010e-01
-4.899655655026435852e-02 -9.281376004219055176e-02 1.280812174081802368e-01 2.740169689059257507e-02 1.210030540823936462e-01 2.644556462764739990e-01 5.780289322137832642e-02 -2.677761018276214600e-01 -3.150913119316101074e-02 5.114214494824409485e-02 1.107601299881935120e-01 2.211474440991878510e-02 1.288778781890869141e-01 -1.420100480318069458e-01 -3.052124753594398499e-02 1.921247392892837524e-01 4.043529927730560303e-02 5.891896486282348633e-01 -2.254468649625778198e-01 -5.945504084229469299e-02 1.928481645882129669e-02 -1.785266399383544922e-02 -3.505134209990501404e-02 4.298124015331268311e-01 -1.399399191141128540e-01 -2.383429557085037231e-02 -6.855304539203643799e-02 -8.254364877939224243e-02 1.095108389854431152e-01 2.228065431118011475e-01 -1.919904649257659912e-01 3.552369773387908936e-02
-1.864442080259323120e-01 2.051219344139099121e-02 2.331919521093368530e-01 -5.104786157608032227e-02 2.318077981472015381e-01 6.487399339675903320e-02 6.843124330043792725e-02 -2.667728960514068604e-01 8.588497340679168701e-02 -5.767288804054260254e-02 -4.141793400049209595e-02 3.290213346481323242e-01 -2.025413140654563904e-02 -2.188856527209281921e-02 1.337058097124099731e-01 2.577409148216247559e-01 1.169034540653228760e-01 -2.839710749685764313e-02 1.338412612676620483e-01 2.092447578907012939e-01 -2.687803506851196289e-01 -1.740301847457885742e-01 -4.728053230792284012e-03 1.580249816179275513e-01 -2.952704429626464844e-01 -5.194504931569099426e-02 -2.155814766883850098e-01 2.142841517925262451e-01 -1.500601768493652344e-01 2.605070173740386963e-01 -9.391570091247558594e-02 -2.880941331386566162e-01
-8.559631556272506714e-02 3.338654758408665657e-03 1.442663073539733887e-01 -3.999859690666198730e-01 3.390695154666900635e-01 1.599591225385665894e-01 1.487939655780792236e-01 5.777299404144287109e-02 8.352051675319671631e-02 -2.438822574913501740e-02 -1.366195976734161377e-01 2.010029256343841553e-01 2.269775569438934326e-01 1.628246754407882690e-01 1.501497477293014526e-01 1.613481789827346802e-01 2.149660885334014893e-02 1.695519834756851196e-01 -7.404613494873046875e-02 -8.966649323701858521e-02 1.787495017051696777e-01 -3.908031433820724487e-02 3.606786727905273438e-01 2.353968173265457153e-01 4.769918695092201233e-02 2.317250669002532959e-01 1.376035972498357296e-03 -1.867711842060089111e-01 -2.813619971275329590e-01 -6.699019670486450195e-02 -5.618099495768547058e-02 -1.149080246686935425e-01
-2.935815416276454926e-02 -4.487606056500226259e-04 2.289687246084213257e-01 -1.243392229080200195e-01 8.841767907142639160e-02 4.227893650531768799e-01 1.066150367259979248e-01 -3.892293199896812439e-02 1.868224740028381348e-01 6.284423172473907471e-02 -3.536072373390197754e-01 1.381463408470153809e-01 -6.190497055649757385e-02 1.638097018003463745e-01 -1.177181228995323181e-01 -1.925509124994277954e-01 3.087242245674133301e-01 4.027297720313072205e-03 7.145451754331588745e-02 -7.632474601268768311e-02 1.782174557447433472e-01 -4.071928858757019043e-01 6.253504008054733276e-02 2.308635711669921875e-01 -1.232295483350753784e-01 1.874449700117111206e-01 4.593923687934875488e-02 -8.287432044744491577e-02 -1.293642669916152954e-01 1.375426352024078369e-01 -1.045642942190170288e-01 -1.749912649393081665e-02
-2.608791887760162354e-01 8.701759576797485352e-02 -2.682041749358177185e-02 1.053140684962272644e-02 -5.962674692273139954e-02 4.660451412200927734e-01 1.014506593346595764e-01 -2.034515589475631714e-01 2.472348511219024658e-02 -3.027320094406604767e-02 1.165932044386863708e-01 4.593543708324432373e-01 1.722308248281478882e-01 1.678197085857391357e-01 3.666203469038009644e-02 -2.572117559611797333e-02 6.422537565231323242e-02 1.503625214099884033e-01 -2.793280780315399170e-01 -1.674075275659561157e-01 2.923227846622467041e-01 -4.740702733397483826e-02 4.607621952891349792e-02 2.383370697498321533e-01 3.532803803682327271e-02 -8.281606435775756836e-02 7.285156100988388062e-02 1.091667190194129944e-01 -8.936101198196411133e-02 -1.080208867788314819e-01 -1.847733706235885620e-01 -8.126375824213027954e-02
-2.605649828910827637e-01 -4.195389151573181152e-02 1.635257154703140259e-01 -1.401539146900177002e-01 -5.030555650591850281e-03 2.378812134265899658e-01 2.431857585906982422e-01 -1.479224860668182373e-01 2.869773805141448975e-01 1.394497454166412354e-01 -7.024228572845458984e-03 3.875283300876617432e-01 1.347780823707580566e-01 -7.660107314586639404e-02 -1.572189778089523315e-01 -1.492834985256195068e-01 -1.582549810409545898e-01 -2.298963069915771484e-01 -1.903943419456481934e-01 2.784676477313041687e-02 -1.665589362382888794e-01 2.250066399574279785e-01 3.068180382251739502e-01 1.740419417619705200e-01 -1.350308358669281006e-01 -1.657396703958511353e-01 1.021790131926536560e-01 -9.197124838829040527e-02 -1.805920302867889404e-01 4.711655527353286743e-02 1.657700538635253906e-02 7.636854797601699829e-02
-7.764422334730625153e-03 1.293520331382751465e-01 4.770332574844360352e-02 -1.889577358961105347e-01 2.208594828844070435e-01 3.498416841030120850e-01 -7.592625916004180908e-02 -6.215088814496994019e-02 3.257192075252532959e-01 -1.464403271675109863e-01 2.451138198375701904e-01 3.055455982685089111e-01 1.574864238500595093e-01 2.564618289470672607e-01 1.437464207410812378e-01 7.938090711832046509e-02 9.128110110759735107e-02 3.178259357810020447e-02 -1.515064388513565063e-01 -1.044572889804840088e-01 -1.044281665235757828e-02 -7.256652414798736572e-02 1.571325957775115967e-02 2.109894901514053345e-01 -3.404088690876960754e-02 7.529469579458236694e-02 5.397611483931541443e-02 1.205979064106941223e-01 -4.533718526363372803e-01 4.059155285358428955e-02 -1.903583407402038574e-01 6.967116147279739380e-02
2.669401094317436218e-02 -2.889532744884490967e-01 3.227295279502868652e-01 -1.142444461584091187e-02 -8.280165493488311768e-02 2.365292459726333618e-01 2.134741693735122681e-01 -2.925156801939010620e-02 2.101633697748184204e-01 4.604553431272506714e-02 1.171646714210510254e-01 2.062344104051589966e-01 1.292379200458526611e-01 -1.305372565984725952e-01 -1.523971650749444962e-02 1.918204128742218018e-01 -2.454718388617038727e-02 -7.642687112092971802e-02 -3.192494809627532959e-02 8.730326592922210693e-02 -1.771675348281860352e-01 -9.959082305431365967e-02 -3.764079138636589050e-02 4.517474770545959473e-01 -2.824653983116149902e-01 -6.893799453973770142e-02 -2.528557181358337402e-01 -7.160376012325286865e-02 3.807681426405906677e-02 -2.160155624151229858e-01 -2.132100984454154968e-02 2.547692358493804932e-01
1.216059848666191101e-01 2.441786229610443115e-02 1.635177731513977051e-01 -3.842468187212944031e-02 1.625467836856842041e-01 1.725811064243316650e-01 -1.409773379564285278e-01 -1.357844769954681396e-01 -1.870387606322765350e-02 1.270559728145599365e-01 -1.739714890718460083e-01 4.398241639137268066e-01 4.119999110698699951e-01 -1.941531449556350708e-01 -2.622822523117065430e-01 -4.484484344720840454e-02 3.665616214275360107e-01 7.612312678247690201e-03 -9.462405741214752197e-02 -1.863821893930435181e-01 1.818418502807617188e-01 -1.150977704674005508e-02 -3.003460820764303207e-03 -1.856868118047714233e-01 -1.083150431513786316e-01 -2.280052751302719116e-02 2.829167619347572327e-02 -1.639538258314132690e-01 -1.722854971885681152e-01 4.685401916503906250e-02 -3.707280009984970093e-02 -1.563540399074554443e-01
-8.292648196220397949e-02 -3.322367668151855469e-01 3.826645612716674805e-01 9.561903029680252075e-02 2.094897069036960602e-02 -2.912470512092113495e-02 3.906776607036590576e-01 -9.894461929798126221e-02 3.133216127753257751e-02 7.447687536478042603e-02 9.739378094673156738e-02 1.780337691307067871e-01 1.393098235130310059e-01 4.518269747495651245e-02 6.037197541445493698e-03 2.628486156463623047e-01 -7.175901532173156738e-02 1.020687595009803772e-01 -1.880010068416595459e-01 8.467944338917732239e-03 -2.861521542072296143e-01 -2.876412868499755859e-02 3.018554486334323883e-02 2.724199593067169189e-01 -2.626691758632659912e-01 -5.673170089721679688e-02 -6.139081344008445740e-02 -2.039083689451217651e-01 2.862755209207534790e-02 -1.627964675426483154e-01 -2.399822622537612915e-01 1.178296655416488647e-01
1.039828211069107056e-01 1.464512646198272705e-01 2.252472639083862305e-01 -1.521600484848022461e-01 4.163095727562904358e-02 8.554687350988388062e-02 2.905533313751220703e-01 1.143477335572242737e-01 6.517495214939117432e-02 -1.641678996384143829e-02 1.450294721871614456e-02 2.689818143844604492e-01 2.243525683879852295e-01 5.887797567993402481e-03 -1.040750518441200256e-01 6.376411020755767822e-02 3.203079104423522949e-01 1.631032675504684448e-01 -2.941028475761413574e-01 -5.113388970494270325e-02 1.618745774030685425e-01 -1.804385334253311157e-01 -2.479613758623600006e-02 1.190849989652633667e-01 -2.792905867099761963e-01 -7.455848157405853271e-02 3.155529871582984924e-02 -7.485923916101455688e-02 -1.357177086174488068e-02 2.478556893765926361e-02 4.420893490314483643e-01 -2.582356631755828857e-01
-1.075148805975914001e-01 2.222105860710144043e-01 1.527401655912399292e-01 9.688666090369224548e-03 3.078526854515075684e-01 3.978621959686279297e-01 -1.257587820291519165e-01 2.278940193355083466e-02 -1.975717395544052124e-02 -7.646410167217254639e-02 6.547330319881439209e-02 2.769315838813781738e-01 3.963405489921569824e-01 -2.121999263763427734e-01 3.139777854084968567e-02 -8.018387109041213989e-02 1.801286041736602783e-01 1.273768246173858643e-01 -1.867376416921615601e-01 -1.049408242106437683e-01 1.134519800543785095e-01 -1.745943129062652588e-01 -7.548618316650390625e-02 2.903982400894165039e-01 -2.018674314022064209e-01 -1.624798476696014404e-01 1.040319502353668213e-01 5.880638211965560913e-02 -9.814313799142837524e-02 -4.311147704720497131e-02 6.956827640533447266e-02 -1.542484164237976074e-01
-9.548370540142059326e-02 -4.982338100671768188e-02 4.109977185726165771e-01 -9.666728973388671875e-02 1.115967631340026855e-01 1.586190462112426758e-01 4.499238356947898865e-02 -1.622370630502700806e-01 -1.541837770491838455e-02 3.514109849929809570e-01 -1.891065835952758789e-01 -5.357065424323081970e-02 8.762171119451522827e-02 -1.475265771150588989e-01 1.676503121852874756e-01 3.067310154438018799e-01 4.142329469323158264e-02 -3.712414577603340149e-02 -6.659273058176040649e-02 -9.090743958950042725e-02 7.076668087393045425e-03 -2.274852395057678223e-01 1.532622426748275757e-01 3.325476050376892090e-01 -2.206056565046310425e-01 3.557793796062469482e-02 -5.183221772313117981e-02 1.104814633727073669e-01 -5.193005502223968506e-02 1.752681136131286621e-01 -1.107563301920890808e-01 -3.435251414775848389e-01
-4.833026230335235596e-02 -9.640643000602722168e-02 1.135436072945594788e-01 -1.980840265750885010e-01 1.471955329179763794e-01 3.196206390857696533e-01 2.410007119178771973e-01 -1.824360042810440063e-01 -7.146471180021762848e-03 1.196012571454048157e-01 -2.648143768310546875e-01 2.348791956901550293e-01 -9.917686879634857178e-02 1.544784456491470337e-01 9.395941160619258881e-04 3.344315290451049805e-02 1.545151416212320328e-02 1.336370855569839478e-01 9.236051142215728760e-02 -6.494904309511184692e-02 2.564173936843872070e-01 -6.143002957105636597e-02 2.568289339542388916e-01 1.957678198814392090e-01 -2.923074364662170410e-01 -3.720007464289665222e-02 3.571626543998718262e-02 -1.898241639137268066e-01 -1.971421539783477783e-01 2.755368649959564209e-01 -2.381107509136199951e-01 2.151933461427688599e-01
8.435615897178649902e-02 2.201157212257385254e-01 1.461689174175262451e-01 -2.130776643753051758e-01 1.243355348706245422e-01 3.098060190677642822e-01 1.902870386838912964e-01 -2.439174652099609375e-01 3.788428008556365967e-02 -2.430766448378562927e-02 -9.245441108942031860e-02 3.025077581405639648e-01 1.320481449365615845e-01 8.419760502874851227e-03 4.074062034487724304e-02 1.367221176624298096e-01 -1.475772112607955933e-01 2.044616825878620148e-02 -1.072635799646377563e-01 7.519388198852539062e-02 1.930533945560455322e-01 -2.272806018590927124e-01 3.539795875549316406e-01 1.520772874355316162e-01 -2.889670133590698242e-01 1.837112605571746826e-01 1.063920408487319946e-01 -7.222668081521987915e-02 1.315962225198745728e-01 -7.723096758127212524e-02 -2.604301273822784424e-01 -1.702085137367248535e-01
9.484189748764038086e-02 -5.765807814896106720e-03 4.383274316787719727e-01 -7.504919171333312988e-02 -6.821132451295852661e-02 2.896171808242797852e-01 1.656576842069625854e-01 8.146374486386775970e-03 -1.380739361047744751e-01 3.107461892068386078e-02 -6.105567887425422668e-02 3.803107440471649170e-01 8.627060800790786743e-02 1.926662176847457886e-01 8.819964528083801270e-02 -1.385683566331863403e-01 8.534484356641769409e-02 2.215133309364318848e-01 6.090383231639862061e-02 -1.874348074197769165e-01 -2.387777268886566162e-01 -1.148919090628623962e-01 8.850484341382980347e-02 1.339099258184432983e-01 -2.556265592575073242e-01 2.934629470109939575e-02 8.536243438720703125e-02 -4.903300479054450989e-02 -2.262326329946517944e-01 1.028980836272239685e-01 -2.636731863021850586e-01 -1.971512883901596069e-01
-1.968696117401123047e-01 -7.372720539569854736e-02 5.452014505863189697e-02 3.722847998142242432e-02 7.163507491350173950e-02 4.607581198215484619e-01 4.558711051940917969e-01 -2.054551839828491211e-01 3.416789770126342773e-01 9.971690922975540161e-02 -2.817770838737487793e-01 2.689294815063476562e-01 -8.468010276556015015e-02 1.696919500827789307e-01 9.398602560395374894e-05 -4.477714374661445618e-02 -2.219621464610099792e-02 9.249217808246612549e-03 2.274476364254951477e-02 -1.137453466653823853e-01 1.963375806808471680e-01 6.132913380861282349e-02 1.562264263629913330e-01 9.120999276638031006e-02 -1.292546540498733521e-01 1.099689081311225891e-01 -4.128769040107727051e-03 -1.617863923311233521e-01 -4.388101398944854736e-02 -3.964255377650260925e-02 -1.374955624341964722e-01 3.383744135499000549e-02
8.263577520847320557e-02 -5.210648104548454285e-02 -4.263758286833763123e-02 -1.418653279542922974e-01 -1.818229109048843384e-01 1.832480430603027344e-01 1.682263761758804321e-01 6.283048540353775024e-02 -2.154236435890197754e-01 6.207000836730003357e-02 -2.804962173104286194e-02 3.526112735271453857e-01 2.490460127592086792e-01 1.429534703493118286e-01 -1.529866755008697510e-01 7.491755485534667969e-02 2.469969540834426880e-01 8.472373336553573608e-02 -2.394644170999526978e-01 -2.731423974037170410e-01 1.477502435445785522e-01 -2.023503929376602173e-01 8.685737848281860352e-03 2.300485670566558838e-01 -3.154226541519165039e-01 1.166427806019783020e-01 -2.090875059366226196e-01 -2.423492372035980225e-01 -1.928313374519348145e-01 -6.182813085615634918e-03 -2.982442639768123627e-02 -1.148826405405998230e-01
8.506008237600326538e-02 -1.504802107810974121e-01 2.053455412387847900e-01 -4.056008532643318176e-02 -7.142841070890426636e-02 1.737955957651138306e-01 2.610482573509216309e-01 -1.894400268793106079e-01 1.007684171199798584e-01 -1.024436056613922119e-01 -5.865855887532234192e-02 2.979490458965301514e-01 3.414275348186492920e-01 -5.788100510835647583e-02 -9.402191638946533203e-02 2.788253426551818848e-01 -3.811841458082199097e-02 6.164081022143363953e-02 6.448977626860141754e-03 1.082973480224609375e-01 -2.229371666908264160e-01 1.357455831021070480e-02 -1.601543277502059937e-01 4.002981185913085938e-01 -1.948292851448059082e-01 -2.763829231262207031e-01 -8.247578889131546021e-02 -1.880047917366027832e-01 1.299178749322891235e-01 -8.919073641300201416e-02 -1.323699057102203369e-01 1.263039261102676392e-01
5.389531329274177551e-02 1.358926594257354736e-01 9.911362081766128540e-02 9.140591137111186981e-03 -7.267965376377105713e-02 4.879814684391021729e-01 2.951002120971679688e-01 -2.936900556087493896e-01 -1.056456789374351501e-01 6.186514720320701599e-02 -1.326898634433746338e-01 1.236788928508758545e-01 -7.100265007466077805e-03 2.984355576336383820e-02 -1.686070318100973964e-04 -1.001553162932395935e-01 2.106881439685821533e-01 2.673878371715545654e-01 -4.610615372657775879e-01 -3.605470061302185059e-02 1.078279912471771240e-01 -1.389049440622329712e-01 9.820242412388324738e-03 9.224935621023178101e-02 -5.281769856810569763e-02 7.962506264448165894e-03 -1.423897743225097656e-01 -4.714874178171157837e-02 -2.432451397180557251e-01 1.809345185756683350e-01 -2.685345150530338287e-02 -7.643810659646987915e-02
-5.981583613902330399e-03 -1.443000137805938721e-01 3.509472310543060303e-01 1.537673920392990112e-01 -2.311027050018310547e-02 3.295214772224426270e-01 3.229844272136688232e-01 5.988566204905509949e-02 4.794332757592201233e-02 -6.703799217939376831e-02 -3.040151298046112061e-01 2.830888926982879639e-01 2.208685576915740967e-01 1.298851370811462402e-01 1.332086771726608276e-01 9.933552145957946777e-02 -1.372993290424346924e-01 1.524925827980041504e-01 -2.054618438705801964e-03 -7.391315698623657227e-02 -1.178057119250297546e-01 -1.238636896014213562e-01 -2.978510856628417969e-01 -1.744785346090793610e-02 1.551770791411399841e-02 3.222653642296791077e-02 1.358619034290313721e-01 1.744773387908935547e-01 -2.309200316667556763e-01 9.254201501607894897e-02 4.187856987118721008e-02 -2.511026561260223389e-01
1.256413944065570831e-02 1.755648106336593628e-01 3.263415098190307617e-01 4.730924218893051147e-02 1.789223700761795044e-01 5.013969540596008301e-01 2.300372421741485596e-01 -1.883550882339477539e-01 -3.952792286872863770e-02 1.016117911785840988e-02 2.002076953649520874e-01 5.211791396141052246e-02 1.277591735124588013e-01 -1.386787556111812592e-02 -1.238593235611915588e-01 -8.494302630424499512e-02 -4.380317032337188721e-02 3.002869784832000732e-01 -2.025599032640457153e-01 3.699103295803070068e-01 -4.079432412981987000e-02 8.925794064998626709e-02 2.132824994623661041e-02 1.517032235860824585e-01 -2.115455865859985352e-01 1.380533631891012192e-02 2.557407878339290619e-02 -2.253402769565582275e-02 1.204674020409584045e-01 2.622296474874019623e-02 4.285471141338348389e-02 -1.968338936567306519e-01
-7.648956030607223511e-02 -6.837620586156845093e-02 1.287703514099121094e-01 -8.255330845713615417e-03 3.542994260787963867e-01 2.131566703319549561e-01 1.688906699419021606e-01 8.379203081130981445e-02 1.147281900048255920e-01 -9.211965650320053101e-02 1.675767153501510620e-01 4.083542227745056152e-01 2.755360305309295654e-01 1.715527325868606567e-01 -7.715108990669250488e-02 1.355903223156929016e-02 9.773212671279907227e-02 -2.282149903476238251e-02 -3.283189535140991211e-01 9.242137521505355835e-02 8.616319298744201660e-02 -2.461240738630294800e-01 -6.084838882088661194e-02 -5.634491518139839172e-02 -8.882810920476913452e-02 1.244275867938995361e-01 1.201388016343116760e-01 -5.195445381104946136e-03 8.602207154035568237e-02 3.872608840465545654e-01 7.933637499809265137e-02 -1.885754764080047607e-01
9.373413771390914917e-02 -6.568268686532974243e-02 2.255270956084132195e-03 6.240652129054069519e-02 8.064439892768859863e-02 2.269015908241271973e-01 6.410608440637588501e-02 -5.790806561708450317e-02 -1.699220761656761169e-02 1.737344861030578613e-01 -3.533991575241088867e-01 4.363059103488922119e-01 2.271704673767089844e-01 5.567042529582977295e-02 1.079038232564926147e-01 8.267365396022796631e-03 -1.925064921379089355e-01 -2.230904437601566315e-02 -2.807551026344299316e-01 -1.393599994480609894e-02 -5.773537606000900269e-02 -3.148768246173858643e-01 2.912374734878540039e-01 1.577975600957870483e-01 -1.004062145948410034e-01 2.072310894727706909e-01 5.451051890850067139e-02 2.212661877274513245e-02 -3.255264461040496826e-01 -8.501819521188735962e-02 8.000063896179199219e-02 2.342625334858894348e-02
2.574960291385650635e-01 1.515493448823690414e-02 3.280523121356964111e-01 -5.824266746640205383e-02 2.105594277381896973e-01 2.118996232748031616e-01 2.775017619132995605e-01 1.105140075087547302e-01 -4.516476392745971680e-02 1.155124604701995850e-01 4.819869995117187500e-02 2.236694842576980591e-01 6.722838431596755981e-02 -5.008370801806449890e-02 -2.374435514211654663e-01 5.228185281157493591e-02 -1.344760805368423462e-01 2.337120287120342255e-02 6.967476755380630493e-02 3.450796753168106079e-02 -1.913767904043197632e-01 1.335507929325103760e-01 -2.968214154243469238e-01 3.760118782520294189e-01 -1.889379620552062988e-01 -3.255790472030639648e-01 -4.960874095559120178e-02 -1.316030472517013550e-01 -1.345936059951782227e-01 2.309635467827320099e-02 -7.821131497621536255e-02 1.235056966543197632e-01
1.951585263013839722e-01 2.287626415491104126e-01 1.781563907861709595e-01 2.263775654137134552e-02 -1.816183775663375854e-01 2.090699225664138794e-01 -1.704161614179611206e-01 -3.581957221031188965e-01 1.435424983501434326e-01 -1.531237661838531494e-01 4.739885684102773666e-03 2.559321820735931396e-01 1.779179275035858154e-01 1.931396424770355225e-01 -1.107146218419075012e-01 1.512838453054428101e-01 2.160539627075195312e-01 2.305816113948822021e-01 -2.253408133983612061e-01 -1.659100055694580078e-01 -1.550540775060653687e-01 -2.653674185276031494e-01 3.018222562968730927e-02 1.541828960180282593e-01 1.088585630059242249e-01 1.025121752172708511e-02 -3.308213129639625549e-02 -2.509448528289794922e-01 -1.539764553308486938e-01 1.633249223232269287e-01 4.378782212734222412e-02 6.315881013870239258e-02
4.428115487098693848e-02 3.665950894355773926e-02 1.442324519157409668e-01 -1.984020136296749115e-02 3.631173074245452881e-01 3.111868202686309814e-01 2.805673778057098389e-01 1.660174131393432617e-01 1.306607127189636230e-01 4.735268652439117432e-02 5.709549039602279663e-02 2.184845954179763794e-01 8.790551126003265381e-02 1.578069105744361877e-02 -1.705830991268157959e-01 1.512685269117355347e-01 -2.967050112783908844e-02 2.765594283118844032e-03 -1.783341765403747559e-01 8.727057278156280518e-02 7.484047859907150269e-02 2.873866260051727295e-01 -8.298277854919433594e-03 1.681708097457885742e-01 3.578770905733108521e-02 1.024863589555025101e-02 6.086080148816108704e-02 -3.985854387283325195e-01 -1.915957629680633545e-01 3.206851482391357422e-01 4.233649373054504395e-02 -2.193401157855987549e-01
3.762970268726348877e-01 -2.871384844183921814e-02 2.877485454082489014e-01 3.026777803897857666e-01 2.512646913528442383e-01 5.729197338223457336e-02 1.400891542434692383e-01 -1.076112389564514160e-01 2.240615338087081909e-02 1.895861774682998657e-01 -7.269246131181716919e-02 2.400038391351699829e-01 3.203408420085906982e-01 1.608666479587554932e-01 -2.314458936452865601e-01 6.298493593931198120e-02 3.080778121948242188e-01 7.921551167964935303e-02 -2.080165743827819824e-01 -1.451474428176879883e-01 -9.623374044895172119e-02 -5.206055566668510437e-02 6.412481516599655151e-02 1.459328681230545044e-01 7.401676476001739502e-02 -1.540574431419372559e-01 9.465747512876987457e-03 -6.954639405012130737e-02 -1.944769918918609619e-01 -1.060322374105453491e-01 5.754396624979563057e-05 -1.186246350407600403e-01
-9.891739487648010254e-02 -1.971158385276794434e-02 1.751248836517333984e-01 -1.192753314971923828e-01 1.318397223949432373e-01 2.283291220664978027e-01 3.479362428188323975e-01 -2.262386083602905273e-01 -1.289334446191787720e-01 2.800931036472320557e-02 5.992697924375534058e-02 2.115416973829269409e-01 3.694805204868316650e-01 2.623183429241180420e-01 2.020220607519149780e-01 -8.343330025672912598e-02 -2.888387814164161682e-02 4.415565356612205505e-02 -6.238130107522010803e-02 1.986716091632843018e-01 1.326905041933059692e-01 1.761237718164920807e-02 1.382746696472167969e-01 3.576416373252868652e-01 -1.051283702254295349e-01 2.449500411748886108e-01 -9.945205599069595337e-02 -4.257940500974655151e-02 -5.821846053004264832e-02 -5.415274295955896378e-03 -2.721716761589050293e-01 -1.139259859919548035e-01
-9.747745841741561890e-02 -2.503179386258125305e-02 2.262943536043167114e-01 -3.484969437122344971e-01 -5.212979391217231750e-03 3.666035234928131104e-01 1.231491640210151672e-01 2.851127088069915771e-02 9.469461627304553986e-03 -1.490811854600906372e-01 2.572257518768310547e-01 3.508749306201934814e-01 2.593997120857238770e-01 2.845263779163360596e-01 3.025194257497787476e-02 -6.453169137239456177e-02 2.300186827778816223e-02 1.006426885724067688e-01 -1.488293558359146118e-01 -1.303872913122177124e-01 6.021777540445327759e-02 4.970576241612434387e-02 -4.475141316652297974e-02 2.878871262073516846e-01 1.928550153970718384e-01 3.612096980214118958e-02 -1.633035540580749512e-01 1.783416122198104858e-01 -2.017085105180740356e-01 -3.740221634507179260e-02 -5.134623125195503235e-02 -1.393248736858367920e-01
-1.669176220893859863e-01 5.202225223183631897e-02 2.568972110748291016e-01 -1.374528259038925171e-01 1.604721546173095703e-01 2.928419411182403564e-01 1.905402988195419312e-01 -2.168096899986267090e-01 -2.083034999668598175e-02 1.036171242594718933e-01 -4.906052350997924805e-01 2.129966318607330322e-01 -1.551936287432909012e-02 2.863754332065582275e-01 2.491989359259605408e-02 -6.122652441263198853e-03 1.755952835083007812e-01 1.492053568363189697e-01 -5.619998648762702942e-02 6.214465014636516571e-03 1.252667047083377838e-02 -4.011443629860877991e-02 2.204343378543853760e-01 1.660517156124114990e-01 -7.691150158643722534e-02 2.700102142989635468e-02 -2.369459951296448708e-03 -3.408156633377075195e-01 -8.689438551664352417e-02 1.433777958154678345e-01 -7.078473269939422607e-02 1.394064575433731079e-01
5.933801084756851196e-02 6.860774010419845581e-02 4.784187674522399902e-02 -1.262307465076446533e-01 1.072259917855262756e-01 3.196469247341156006e-01 3.003289997577667236e-01 -3.469667434692382812e-01 1.704393699765205383e-02 -1.170374639332294464e-02 -2.293233573436737061e-01 3.923315107822418213e-01 -1.291768550872802734e-01 1.318145394325256348e-01 1.569355428218841553e-01 2.128475531935691833e-02 1.123126596212387085e-01 1.041337288916110992e-02 -6.069300696253776550e-02 1.839425861835479736e-01 1.964201182126998901e-01 4.249973222613334656e-02 -6.479967385530471802e-02 2.246770709753036499e-01 7.304797321557998657e-02 2.492909133434295654e-01 -8.535444736480712891e-03 -7.835552096366882324e-02 -1.712663769721984863e-01 2.091727405786514282e-01 -2.405205816030502319e-01 1.824084371328353882e-01
6.506006419658660889e-02 1.165073886513710022e-01 5.070764422416687012e-01 1.096169836819171906e-02 1.121858134865760803e-01 8.974961936473846436e-02 3.143894672393798828e-01 -7.132153213024139404e-02 2.040634751319885254e-01 -1.533938348293304443e-01 6.116164475679397583e-02 5.743613466620445251e-02 4.471758753061294556e-02 3.997619822621345520e-02 1.249377429485321045e-01 3.354991078376770020e-01 -1.651775557547807693e-03 -2.352095954120159149e-02 -2.324708402156829834e-01 2.950893342494964600e-01 -1.542055904865264893e-01 -1.659513264894485474e-01 -7.215224951505661011e-02 8.472457528114318848e-02 -1.209127455949783325e-01 -8.495277911424636841e-02 -1.180957071483135223e-02 2.765487693250179291e-02 7.509007304906845093e-02 2.402533143758773804e-01 3.238381445407867432e-01 -6.944409105926752090e-03
4.564716294407844543e-02 -7.602570205926895142e-02 3.221387863159179688e-01 -1.761000454425811768e-01 8.548747748136520386e-02 4.582260549068450928e-02 7.370184361934661865e-02 -4.584237933158874512e-03 1.220961734652519226e-01 -1.044741868972778320e-01 3.911482989788055420e-01 2.971598803997039795e-01 2.774479985237121582e-01 4.614108800888061523e-02 -7.496012002229690552e-02 -2.391981333494186401e-02 -2.018647044897079468e-01 9.039156138896942139e-02 -2.485570609569549561e-01 -3.223339319229125977e-01 9.825988113880157471e-02 4.839961975812911987e-02 3.509589657187461853e-02 1.412806063890457153e-01 -2.317903190851211548e-01 -1.066196709871292114e-02 4.858690872788429260e-02 -2.587186396121978760e-01 -3.089269101619720459e-01 -2.745619975030422211e-02 6.740076094865798950e-02 -1.356901675462722778e-01
1.453506015241146088e-02 9.617962688207626343e-02 2.268189489841461182e-01 -3.248676285147666931e-02 1.754183620214462280e-01 4.113225042819976807e-01 1.651633083820343018e-01 -2.859104871749877930e-01 1.238528490066528320e-01 -1.380639076232910156e-01 1.339376121759414673e-01 1.861255615949630737e-01 3.987507149577140808e-02 -1.740333437919616699e-01 -5.369590967893600464e-02 9.300200641155242920e-02 1.049898937344551086e-01 1.633062511682510376e-01 -1.433452069759368896e-01 1.572580263018608093e-02 1.699734032154083252e-01 1.140478327870368958e-01 -2.671185135841369629e-01 1.768576353788375854e-01 -1.872496455907821655e-01 8.524625003337860107e-02 1.041705906391143799e-01 1.321801077574491501e-02 -1.376611366868019104e-02 -1.350344270467758179e-01 -1.731583774089813232e-01 -4.403206110000610352e-01
7.967498153448104858e-02 -2.220902591943740845e-02 1.691695153713226318e-01 8.954403549432754517e-02 3.402987718582153320e-01 2.359780520200729370e-01 8.808571845293045044e-02 1.901238411664962769e-02 1.553853899240493774e-01 -2.371298372745513916e-01 1.191410496830940247e-01 3.858275413513183594e-01 2.310160845518112183e-01 1.839134246110916138e-01 -6.421636790037155151e-02 -8.197240531444549561e-02 7.025333587080240250e-03 -8.159453421831130981e-02 -2.172131687402725220e-01 8.963113278150558472e-02 -1.279206126928329468e-01 -1.942325383424758911e-01 3.676504269242286682e-02 2.723722159862518311e-01 9.568160027265548706e-02 2.271065711975097656e-01 2.533251047134399414e-01 -4.961392655968666077e-02 7.202700525522232056e-02 2.707177102565765381e-01 1.736509501934051514e-01 8.885723352432250977e-02
7.625389099121093750e-02 2.328221872448921204e-02 2.736114561557769775e-01 4.921231046319007874e-02 2.013957053422927856e-01 1.761087030172348022e-01 2.399898767471313477e-01 1.467888802289962769e-01 8.904363214969635010e-02 1.690780371427536011e-01 1.169176325201988220e-01 3.225008547306060791e-01 3.386034369468688965e-01 5.907010659575462341e-02 -1.795775890350341797e-01 -8.497758954763412476e-02 1.133900135755538940e-01 2.593200504779815674e-01 -1.913360655307769775e-01 -5.193509906530380249e-02 2.984189689159393311e-01 -1.401253491640090942e-01 -8.515072613954544067e-02 1.370497345924377441e-01 -1.394124180078506470e-01 -9.352799504995346069e-02 -1.085261628031730652e-01 -2.960840612649917603e-02 -9.726391732692718506e-02 3.475077450275421143e-02 1.944731622934341431e-01 -3.322338759899139404e-01
-5.217208340764045715e-02 -6.475412100553512573e-02 7.794719189405441284e-02 -2.154228985309600830e-01 1.963513791561126709e-01 2.492624670267105103e-01 1.585569977760314941e-01 -3.075312972068786621e-01 -2.649793326854705811e-01 -7.067666202783584595e-02 -5.121346190571784973e-02 2.833528816699981689e-01 1.593485921621322632e-01 1.893198043107986450e-01 9.167606383562088013e-02 2.700134813785552979e-01 6.486001424491405487e-03 7.954922318458557129e-02 -1.231066659092903137e-01 -1.485555917024612427e-01 1.203186437487602234e-01 -2.823224365711212158e-01 6.018237024545669556e-02 2.602213919162750244e-01 -2.604371011257171631e-01 -8.931127935647964478e-02 1.777735650539398193e-01 -1.601420044898986816e-01 5.602120887488126755e-03 -2.136206924915313721e-01 -8.581354469060897827e-02 -1.560074985027313232e-01
-4.708097502589225769e-02 3.655395656824111938e-02 2.093811482191085815e-01 3.639098256826400757e-02 3.071035258471965790e-02 3.322351574897766113e-01 1.086285933852195740e-01 -2.733723521232604980e-01 2.449880242347717285e-01 4.256951063871383667e-02 -3.098826110363006592e-01 1.187650114297866821e-01 -1.286480426788330078e-01 2.608135640621185303e-01 -3.454457223415374756e-02 9.131137281656265259e-02 -6.189486756920814514e-02 5.946668237447738647e-02 1.248362436890602112e-01 -2.211345545947551727e-02 2.344747036695480347e-01 -1.423895955085754395e-01 1.616975367069244385e-01 3.300374448299407959e-01 -2.609686851501464844e-01 2.128821983933448792e-02 -5.777664855122566223e-02 -3.243641257286071777e-01 -1.777280122041702271e-01 1.943128407001495361e-01 -8.362208306789398193e-02 1.216207258403301239e-02
-1.746483147144317627e-01 -9.503971785306930542e-02 2.618226110935211182e-01 -1.559446193277835846e-02 3.707735612988471985e-02 2.215869873762130737e-01 -1.184013560414314270e-01 6.306232511997222900e-02 -1.060246229171752930e-01 1.275413632392883301e-01 2.141019403934478760e-01 5.488992333412170410e-01 2.365761250257492065e-01 -8.597218245267868042e-02 1.960593760013580322e-01 1.033161394298076630e-02 1.404736936092376709e-01 7.270653545856475830e-02 -4.449246078729629517e-02 -6.422586739063262939e-02 -1.130010560154914856e-01 -2.506002187728881836e-01 1.802417635917663574e-01 -5.938155949115753174e-02 -3.757636249065399170e-02 -3.661873191595077515e-02 2.755037322640419006e-02 -2.720188498497009277e-01 -2.141256779432296753e-01 2.242600917816162109e-01 -1.591938138008117676e-01 7.041652500629425049e-02
7.553508132696151733e-02 -8.136484771966934204e-02 4.511100426316261292e-02 -2.267034724354743958e-02 7.421489804983139038e-02 3.487561941146850586e-01 1.909582503139972687e-02 -1.928202211856842041e-01 -1.510624401271343231e-02 5.909591168165206909e-02 -5.287089943885803223e-02 2.935303747653961182e-01 -3.227195236831903458e-03 2.408359795808792114e-01 -4.094530269503593445e-02 -3.685482963919639587e-02 2.305915653705596924e-01 -8.339440077543258667e-02 -3.853801488876342773e-01 -9.509764611721038818e-02 1.991273760795593262e-01 -2.301335930824279785e-01 5.862560123205184937e-02 3.040463924407958984e-01 -2.793809771537780762e-01 1.042991802096366882e-01 -1.453409343957901001e-01 -3.501744568347930908e-01 -6.732305884361267090e-02 -1.052457764744758606e-01 8.037898689508438110e-02 -7.608051598072052002e-02
1.252587437629699707e-01 2.684428729116916656e-02 4.398001134395599365e-01 -1.221974343061447144e-01 3.007540106773376465e-01 -9.374520182609558105e-02 1.992232948541641235e-01 -2.536008059978485107e-01 1.057069450616836548e-01 -1.955410242080688477e-01 -1.930896341800689697e-01 4.126052930951118469e-02 -1.226646900177001953e-01 -1.876713782548904419e-01 1.607729196548461914e-01 1.368084549903869629e-01 7.789821922779083252e-02 6.103125587105751038e-02 -1.972814351320266724e-01 1.310968250036239624e-01 -5.741077288985252380e-02 -1.573145985603332520e-01 -1.090347021818161011e-01 2.497005611658096313e-01 8.423572778701782227e-02 -1.216450706124305725e-02 1.442293077707290649e-01 -8.036261051893234253e-02 -2.021923214197158813e-01 3.476929664611816406e-01 -1.136256232857704163e-01 -1.067336350679397583e-01
9.338058531284332275e-02 -2.917074970901012421e-02 3.384492695331573486e-01 4.179466515779495239e-02 1.722682863473892212e-01 2.248781472444534302e-01 3.398995995521545410e-01 1.877315938472747803e-01 2.968837320804595947e-01 7.310984283685684204e-02 1.601131111383438110e-01 3.700288832187652588e-01 2.028145194053649902e-01 -9.438539855182170868e-03 -2.515703439712524414e-01 6.884328555315732956e-03 2.103982865810394287e-01 7.609470933675765991e-02 -6.128854304552078247e-02 -8.864798396825790405e-02 1.713405400514602661e-01 -1.301452815532684326e-01 -3.422043472528457642e-02 6.342684477567672729e-02 -5.624632537364959717e-02 -7.892016321420669556e-02 -1.725100679323077202e-03 -1.554101612418889999e-02 4.250022396445274353e-02 2.101058661937713623e-01 1.551265865564346313e-01 -2.994984388351440430e-01
-1.522972583770751953e-01 5.961809307336807251e-03 3.682280778884887695e-01 -5.243442207574844360e-02 8.711591362953186035e-03 1.349381804466247559e-01 -9.839433431625366211e-02 -1.619594753719866276e-03 -1.836796104907989502e-01 2.137475088238716125e-02 8.246430009603500366e-02 4.830973148345947266e-01 8.504019118845462799e-03 -5.078342184424400330e-02 -8.214905112981796265e-02 -3.392220940440893173e-03 1.929649561643600464e-01 1.540369167923927307e-02 -2.263510078191757202e-01 -1.341107189655303955e-01 -9.251409024000167847e-02 -2.804228067398071289e-01 2.432418316602706909e-01 -8.954244107007980347e-02 -1.545901759527623653e-03 3.608219698071479797e-02 2.249774485826492310e-01 -1.960268616676330566e-01 -2.014513760805130005e-01 1.706904917955398560e-01 -3.231162130832672119e-01 -3.361148387193679810e-02
3.240296542644500732e-01 8.875655382871627808e-02 1.494742035865783691e-01 -2.366735190153121948e-01 1.010519266128540039e-01 1.395082175731658936e-01 2.940129339694976807e-01 -2.566017508506774902e-01 9.623216837644577026e-02 3.128167241811752319e-02 -2.573893368244171143e-01 2.428349405527114868e-01 2.414668649435043335e-01 6.757513433694839478e-02 -3.019554913043975830e-02 -1.455345451831817627e-01 1.323599219322204590e-01 1.056136414408683777e-01 -2.945973575115203857e-01 9.933819621801376343e-02 2.482038736343383789e-01 -1.010109037160873413e-01 1.160332038998603821e-01 -1.141693741083145142e-01 -4.877903312444686890e-02 1.880848556756973267e-01 -1.123996749520301819e-01 -1.721832901239395142e-01 -2.865349054336547852e-01 1.090616509318351746e-01 2.929301932454109192e-02 -8.865471929311752319e-02
1.389587223529815674e-01 2.719231247901916504e-01 2.842591702938079834e-01 -4.052462801337242126e-02 1.825384795665740967e-02 1.711826920509338379e-01 3.315223157405853271e-01 9.043739736080169678e-02 2.893023006618022919e-02 1.693222089670598507e-03 1.131419911980628967e-01 5.204903483390808105e-01 2.676739990711212158e-01 2.116561084985733032e-01 -1.512925028800964355e-01 3.488854318857192993e-02 2.023451328277587891e-01 8.755431324243545532e-02 -2.420123666524887085e-01 -4.998132213950157166e-02 -1.144485324621200562e-01 -2.572448737919330597e-02 -2.147313952445983887e-01 8.698863536119461060e-02 3.408441320061683655e-02 9.868402034044265747e-02 1.422244012355804443e-01 -7.215355336666107178e-02 1.272229198366403580e-02 1.838343739509582520e-01 6.254667788743972778e-02 1.253348682075738907e-02
-4.828813672065734863e-02 -6.334525346755981445e-02 2.249037027359008789e-01 -1.110862940549850464e-01 1.226094290614128113e-01 1.456196308135986328e-01 2.259870320558547974e-01 2.910204045474529266e-02 7.154335826635360718e-02 -8.872301131486892700e-02 2.736479938030242920e-01 1.965821981430053711e-01 5.313503742218017578e-02 3.114195540547370911e-02 -1.955820471048355103e-01 7.557719200849533081e-02 -6.128140538930892944e-02 9.223318845033645630e-02 -4.114042520523071289e-01 1.676078289747238159e-01 -2.417916953563690186e-01 1.980879902839660645e-02 7.885474711656570435e-02 4.477775990962982178e-01 1.190752983093261719e-01 1.219596620649099350e-02 6.560900714248418808e-03 -4.056914746761322021e-01 2.238459326326847076e-02 -4.850311204791069031e-02 -1.440186984837055206e-02 -1.053514331579208374e-01
-1.672369390726089478e-01 1.742695868015289307e-01 2.967633306980133057e-01 -2.483357638120651245e-01 2.465506941080093384e-01 2.259455174207687378e-01 3.472833707928657532e-02 -1.014715284109115601e-01 6.839402019977569580e-02 -1.390301436185836792e-01 1.795305758714675903e-01 2.541226148605346680e-01 1.540618985891342163e-01 3.984837532043457031e-01 9.939566999673843384e-02 -6.219882145524024963e-02 4.166991636157035828e-02 -2.730209846049547195e-03 -2.198906540870666504e-01 -1.872238069772720337e-01 1.057482659816741943e-01 -1.854346133768558502e-02 -3.553828597068786621e-02 3.122633695602416992e-01 -1.358287930488586426e-01 9.070309996604919434e-02 -3.778167301788926125e-03 1.571450978517532349e-01 -2.684748470783233643e-01 -8.441477268934249878e-02 -1.473644822835922241e-01 6.115548685193061829e-02
-3.155719935894012451e-01 1.087725386023521423e-01 1.680227220058441162e-01 -1.009356305003166199e-01 4.939819499850273132e-02 2.715642750263214111e-01 8.738476783037185669e-02 -1.913355737924575806e-01 4.448932409286499023e-02 1.970157772302627563e-02 2.838699221611022949e-01 2.285643815994262695e-01 2.677761316299438477e-01 -1.490275114774703979e-01 2.751249372959136963e-01 1.302418261766433716e-01 -9.492666274309158325e-02 1.302671879529953003e-01 1.250707805156707764e-01 -1.360513567924499512e-01 9.663137048482894897e-02 -1.038854420185089111e-01 -1.748225986957550049e-01 3.123643100261688232e-01 -2.177813947200775146e-01 9.860859811305999756e-02 2.573985792696475983e-02 -3.726279437541961670e-01 2.854245342314243317e-02 -8.470598608255386353e-03 3.335648775100708008e-02 3.010159917175769806e-02
-7.558625191450119019e-02 1.503426730632781982e-01 1.112167462706565857e-01 -2.399786710739135742e-01 2.750983834266662598e-01 3.611723780632019043e-01 5.350574478507041931e-02 -3.931993842124938965e-01 3.952877596020698547e-02 -1.817596890032291412e-02 7.143944501876831055e-02 2.274716645479202271e-01 -1.288445144891738892e-01 -3.555183485150337219e-02 2.511536478996276855e-01 6.061030179262161255e-02 -2.613661587238311768e-01 9.757245332002639771e-02 -2.815010249614715576e-01 -9.899058192968368530e-02 -4.039764776825904846e-02 -2.593150734901428223e-01 -1.126169227063655853e-02 2.158370018005371094e-01 -1.142181009054183960e-01 1.490126401185989380e-01 -1.248751133680343628e-01 -7.818333804607391357e-02 -7.795214187353849411e-03 1.895853132009506226e-01 -3.816378861665725708e-02 1.337724179029464722e-01
1.577780954539775848e-02 2.022287249565124512e-02 1.441033929586410522e-01 -1.048212870955467224e-01 5.789037793874740601e-02 3.817489147186279297e-01 2.173205912113189697e-01 -1.228427961468696594e-01 3.296966431662440300e-03 -8.712095767259597778e-02 1.189693585038185120e-01 1.797679662704467773e-01 3.110280334949493408e-01 -1.241419687867164612e-01 -3.134776055812835693e-01 2.035008370876312256e-02 -1.036382466554641724e-01 -2.043507695198059082e-01 -6.857414543628692627e-02 -2.712635695934295654e-02 1.062880083918571472e-01 -2.083948254585266113e-02 1.180032119154930115e-01 2.935598790645599365e-01 -9.253810346126556396e-02 -1.448970735073089600e-01 -8.153154514729976654e-03 -1.377476844936609268e-02 -1.694927364587783813e-01 2.303272858262062073e-02 4.710339605808258057e-01 -2.014087140560150146e-01
-1.061849072575569153e-01 8.118192106485366821e-02 2.252241522073745728e-01 1.014479398727416992e-01 1.854893416166305542e-01 2.236501574516296387e-01 4.386394917964935303e-01 1.108890250325202942e-01 -1.726363897323608398e-01 -9.254292584955692291e-03 1.476226747035980225e-01 2.498144060373306274e-01 9.993994981050491333e-02 5.137172993272542953e-03 1.686860471963882446e-01 1.835542470216751099e-01 3.692415058612823486e-01 3.709686100482940674e-01 -2.113067954778671265e-01 -1.796959899365901947e-02 1.571752429008483887e-01 -2.368681691586971283e-02 3.246344253420829773e-02 7.757377624511718750e-02 -7.674993015825748444e-03 -1.067170798778533936e-01 1.235395073890686035e-01 4.306106362491846085e-03 1.876207441091537476e-02 1.685608737170696259e-02 -2.435778230428695679e-01 -8.819425106048583984e-02
1.834974251687526703e-02 -2.163734883069992065e-01 4.516169428825378418e-01 1.702625304460525513e-01 1.583291292190551758e-01 2.777987718582153320e-02 1.925577372312545776e-01 -2.389137446880340576e-01 8.691402524709701538e-02 -1.491815745830535889e-01 1.522579044103622437e-01 1.891927570104598999e-01 2.054433822631835938e-01 -5.198607221245765686e-02 -1.627759486436843872e-01 2.887752056121826172e-01 -3.608867153525352478e-02 5.668344092555344105e-04 1.418215930461883545e-01 9.836403653025627136e-03 -7.093382626771926880e-02 1.587734930217266083e-02 2.529648840427398682e-01 1.794224232435226440e-01 -3.884864151477813721e-01 -1.187950819730758667e-01 -1.205310374498367310e-01 -1.029087528586387634e-01 -1.404410414397716522e-02 -5.901720747351646423e-02 -9.508422017097473145e-02 1.745425760746002197e-01
4.067305475473403931e-02 1.027715280652046204e-01 2.722549438476562500e-01 -7.555427402257919312e-02 8.518414944410324097e-02 5.818167328834533691e-01 9.782738238573074341e-02 -2.033665925264358521e-01 1.025834828615188599e-01 -1.254998445510864258e-01 2.022266238927841187e-01 7.703026384115219116e-02 1.833606138825416565e-02 -1.032359302043914795e-01 -1.464480310678482056e-01 -7.025647908449172974e-02 1.687327623367309570e-01 2.179807424545288086e-02 -2.025748640298843384e-01 1.777383387088775635e-01 -1.235885918140411377e-01 -1.117592826485633850e-01 -1.032296270132064819e-01 2.466215789318084717e-01 -2.442207932472229004e-01 -1.167817413806915283e-01 6.788209080696105957e-02 7.825016230344772339e-02 5.155249685049057007e-02 -1.058584973216056824e-01 -1.095810085535049438e-01 -3.001282215118408203e-01
-2.806792557239532471e-01 1.551721245050430298e-01 2.383083477616310120e-02 -2.393683195114135742e-01 2.936147749423980713e-01 3.158236443996429443e-01 2.874999940395355225e-01 5.104575678706169128e-02 7.848805189132690430e-02 7.524282205849885941e-03 -3.542065992951393127e-02 1.908095329999923706e-01 1.232000514864921570e-01 -2.816410958766937256e-01 1.180536225438117981e-01 -9.442513436079025269e-02 1.898846030235290527e-01 -6.708378344774246216e-02 -2.366782724857330322e-01 9.618341922760009766e-02 2.776760794222354889e-02 -2.048252224922180176e-01 -1.598596721887588501e-01 -1.307072769850492477e-02 -2.591024339199066162e-01 3.094459697604179382e-02 1.770425289869308472e-01 -1.763828098773956299e-01 -2.074394077062606812e-01 -3.959539532661437988e-02 2.215022593736648560e-01 -9.134305268526077271e-02
-3.286545276641845703e-01 2.587119340896606445e-01 2.540370225906372070e-01 -4.672444984316825867e-02 2.149073928594589233e-01 2.637509405612945557e-01 -5.184419453144073486e-02 -7.558544725179672241e-02 9.070166945457458496e-02 -1.551350951194763184e-01 4.541372880339622498e-02 3.404093086719512939e-01 3.351880609989166260e-01 -2.970889210700988770e-01 -8.329638838768005371e-02 -7.236441224813461304e-02 7.526415586471557617e-02 1.020379737019538879e-01 -1.715401560068130493e-02 -2.766714431345462799e-02 7.941450923681259155e-02 -1.898852437734603882e-01 -1.358405966311693192e-02 3.008790314197540283e-01 -1.125071793794631958e-01 -9.492132067680358887e-02 1.231525018811225891e-01 -2.155614271759986877e-02 1.007334887981414795e-01 -2.052237838506698608e-01 1.564031541347503662e-01 -8.322364091873168945e-02
-1.193548738956451416e-01 5.116496235132217407e-02 2.666375935077667236e-01 -2.646183967590332031e-01 6.843855977058410645e-02 3.644878566265106201e-01 1.755228191614151001e-01 -2.343727201223373413e-01 -4.848179221153259277e-02 7.214284688234329224e-02 -3.284550309181213379e-01 2.670712769031524658e-01 -1.897205561399459839e-01 2.092992365360260010e-01 -4.716681316494941711e-02 8.645296096801757812e-02 1.217512041330337524e-01 -3.699978068470954895e-02 4.255918785929679871e-02 1.110526025295257568e-01 1.531598865985870361e-01 -9.632537513971328735e-02 3.246327936649322510e-01 2.085099220275878906e-01 -1.021300405263900757e-01 7.373092323541641235e-02 1.749282181262969971e-01 -1.754367053508758545e-01 -1.186295524239540100e-01 1.160853430628776550e-01 -1.094886809587478638e-01 1.173175573348999023e-01
-7.379133254289627075e-02 -3.098731040954589844e-01 1.980984359979629517e-01 1.381561309099197388e-01 7.166892290115356445e-02 1.671587675809860229e-01 3.516225218772888184e-01 -2.375513166189193726e-01 -4.918171092867851257e-02 -7.053476572036743164e-02 -6.109578162431716919e-02 2.906988561153411865e-01 1.739085316658020020e-01 -7.214006781578063965e-02 1.159522333182394505e-03 2.462297379970550537e-01 6.149418652057647705e-03 3.048132918775081635e-02 8.663123846054077148e-02 -4.251010343432426453e-02 -2.037549316883087158e-01 -6.509642116725444794e-03 -3.362338244915008545e-02 4.644770622253417969e-01 -1.815624088048934937e-01 -1.105708405375480652e-01 -2.137222588062286377e-01 -6.568098813295364380e-02 -2.359757013618946075e-02 -1.188437193632125854e-01 -4.295157641172409058e-02 2.343720644712448120e-01
-2.037088125944137573e-01 -1.307573914527893066e-01 3.626796975731849670e-02 1.255891378968954086e-02 2.583984434604644775e-01 3.435160815715789795e-01 5.317290872335433960e-02 -4.125908762216567993e-02 3.447092771530151367e-01 6.445678882300853729e-04 1.239039823412895203e-01 4.004642069339752197e-01 3.159528970718383789e-01 -2.765211462974548340e-01 3.885418176651000977e-02 1.204606145620346069e-01 7.233234494924545288e-02 -1.592721492052078247e-01 -2.273257672786712646e-01 -1.250822991132736206e-01 -5.437032133340835571e-02 1.725419908761978149e-01 1.530433148145675659e-01 9.721102565526962280e-02 6.411283742636442184e-03 -1.651735156774520874e-01 -5.091548897325992584e-03 1.202807873487472534e-01 -1.599632203578948975e-01 -3.835433349013328552e-02 -1.373680680990219116e-01 -1.118159294128417969e-01
-5.502332467585802078e-03 -8.980461955070495605e-02 1.192747130990028381e-01 -2.550511360168457031e-01 9.647961705923080444e-02 1.256128698587417603e-01 3.931169509887695312e-01 -3.995472565293312073e-02 1.654360592365264893e-01 -1.228702962398529053e-01 -6.731087714433670044e-02 3.032915890216827393e-01 1.240475997328758240e-01 2.054973393678665161e-01 1.904702186584472656e-02 3.162373006343841553e-01 7.662411034107208252e-02 1.879089623689651489e-01 -1.398044228553771973e-01 1.950595229864120483e-01 -8.270568400621414185e-02 -1.828446239233016968e-01 -3.478549718856811523e-01 -3.242018818855285645e-02 2.171839587390422821e-02 -1.857908219099044800e-01 -1.974782049655914307e-01 1.035494059324264526e-01 3.559064492583274841e-02 1.754275411367416382e-01 1.361208967864513397e-02 -2.374801039695739746e-01
-2.760992757976055145e-02 -2.061924785375595093e-01 7.044131308794021606e-02 3.855158761143684387e-02 -1.065443307161331177e-01 1.765037924051284790e-01 2.570270001888275146e-01 4.204728826880455017e-02 1.786371022462844849e-01 1.907035894691944122e-02 -2.480350248515605927e-02 3.166654407978057861e-01 4.894841909408569336e-01 2.139677852392196655e-01 -1.517384350299835205e-01 5.270652845501899719e-02 6.617790460586547852e-02 9.338168054819107056e-02 -1.485575288534164429e-01 6.748164445161819458e-02 5.202686041593551636e-02 -3.020268082618713379e-01 -5.001913383603096008e-02 1.480679959058761597e-01 1.767432391643524170e-01 4.632261767983436584e-02 -2.840817570686340332e-01 1.523564904928207397e-01 -2.222995832562446594e-02 2.728266119956970215e-01 1.427680850028991699e-01 -7.003856450319290161e-02
-1.299445927143096924e-01 4.328816235065460205e-01 5.491068586707115173e-02 -2.157156318426132202e-01 1.111224293708801270e-01 5.029372572898864746e-01 5.153148621320724487e-02 -1.737638413906097412e-01 4.401525855064392090e-02 -1.068191155791282654e-01 1.272832900285720825e-01 2.772300839424133301e-01 1.892886310815811157e-01 1.932361274957656860e-01 -9.424778074026107788e-02 9.247764199972152710e-02 4.919996485114097595e-02 3.885879367589950562e-02 2.056784741580486298e-02 -7.659886777400970459e-02 1.589306294918060303e-01 -1.286557782441377640e-02 7.887217402458190918e-02 1.966313272714614868e-01 -2.422806769609451294e-01 -4.330389667302370071e-03 -9.600042551755905151e-02 -4.913935810327529907e-02 -1.050079017877578735e-01 -1.257819086313247681e-01 -1.890743523836135864e-01 1.937760263681411743e-01
8.214087784290313721e-02 -5.978602170944213867e-02 2.696218341588973999e-02 -4.829335212707519531e-02 -4.453901201486587524e-03 3.413369655609130859e-01 7.616674900054931641e-02 -1.120195761322975159e-01 1.154903843998908997e-01 1.158428043127059937e-01 -2.383808046579360962e-01 4.908187985420227051e-01 -2.813232317566871643e-02 3.198761492967605591e-02 2.712608277797698975e-01 -7.990362495183944702e-02 -4.003712534904479980e-02 -1.730797737836837769e-01 -2.903553545475006104e-01 -1.411538422107696533e-01 -4.806706309318542480e-02 -1.059882789850234985e-01 1.306230723857879639e-01 2.088660448789596558e-01 -2.703983187675476074e-01 1.911158859729766846e-01 1.088210195302963257e-01 -4.641630128026008606e-02 -2.429238259792327881e-01 -1.691667884588241577e-01 1.458023339509963989e-01 -5.408072471618652344e-02
1.711129248142242432e-01 -9.982903487980365753e-03 -3.350729495286941528e-02 4.230453446507453918e-02 -5.214177072048187256e-02 1.083769351243972778e-01 2.815804779529571533e-01 -9.026636928319931030e-02 2.329389750957489014e-01 -2.128023058176040649e-01 3.650843631476163864e-03 3.122840225696563721e-01 2.711614966392517090e-01 -5.631014332175254822e-02 -2.670829594135284424e-01 1.267302632331848145e-01 -5.330846086144447327e-02 1.159690096974372864e-01 -4.029347002506256104e-01 -2.156306616961956024e-02 -1.222861707210540771e-01 2.916301228106021881e-02 1.654839366674423218e-01 1.928622722625732422e-01 8.017005026340484619e-02 1.343773584812879562e-02 1.061389129608869553e-02 -3.524876534938812256e-01 -2.322264164686203003e-01 -3.157366439700126648e-02 1.291766613721847534e-01 -2.062942385673522949e-01
-1.139337718486785889e-01 -1.544057112187147141e-02 3.472905755043029785e-01 -2.128862887620925903e-01 9.723424166440963745e-02 1.309532374143600464e-01 1.442021280527114868e-01 -2.965307980775833130e-02 5.421452224254608154e-02 -1.232678070664405823e-02 -8.149105310440063477e-02 4.139314293861389160e-01 1.282827407121658325e-01 2.942337691783905029e-01 5.694041773676872253e-02 -1.038911566138267517e-01 -1.262163091450929642e-02 2.428151369094848633e-01 5.781057849526405334e-02 -1.346327066421508789e-01 -1.583238244056701660e-01 -1.029887795448303223e-01 4.066992923617362976e-02 5.109552666544914246e-02 -3.695126771926879883e-01 1.751363426446914673e-01 -7.621559500694274902e-02 -2.301018089056015015e-01 -2.391757965087890625e-01 4.091642796993255615e-02 -2.038754820823669434e-01 -1.658272296190261841e-01
6.902846693992614746e-02 -1.168081015348434448e-01 7.309287786483764648e-02 -3.714667260646820068e-01 2.292795628309249878e-01 3.961752951145172119e-01 -4.752625152468681335e-02 -5.677327886223793030e-02 -5.549320578575134277e-02 2.554624974727630615e-01 -2.265979796648025513e-01 3.683101236820220947e-01 1.092648431658744812e-01 9.285838901996612549e-02 1.269951164722442627e-01 2.466436102986335754e-02 -4.097804427146911621e-02 -9.194035083055496216e-02 -1.090637743473052979e-01 -7.571964710950851440e-02 1.401716321706771851e-01 -6.320262793451547623e-03 -1.291797161102294922e-01 2.495518475770950317e-01 -1.002736538648605347e-01 2.150223404169082642e-01 -5.591221153736114502e-02 -1.647666692733764648e-01 -3.125059008598327637e-01 1.266294121742248535e-01 5.559416953474283218e-03 -6.257840991020202637e-02
-2.495255172252655029e-01 2.031995654106140137e-01 6.774751842021942139e-02 -2.802515625953674316e-01 -1.480667591094970703e-01 4.638929069042205811e-01 1.826799511909484863e-01 -1.124469041824340820e-01 6.963536888360977173e-02 1.222702637314796448e-01 -2.188122421503067017e-01 2.309669554233551025e-01 2.346932440996170044e-01 2.047967463731765747e-01 -1.461844444274902344e-01 1.425853520631790161e-01 -3.443036973476409912e-02 2.193941473960876465e-01 -2.919785864651203156e-02 1.299052592366933823e-02 5.613775923848152161e-02 3.517483547329902649e-02 8.968273550271987915e-02 2.066915333271026611e-01 -8.433149755001068115e-02 1.948239505290985107e-01 -1.286968588829040527e-01 -1.698451861739158630e-02 -8.267854154109954834e-02 -1.064097359776496887e-01 -2.308624833822250366e-01 1.776608824729919434e-01
-1.950988322496414185e-01 3.441444039344787598e-01 2.055312991142272949e-01 -4.260547459125518799e-02 1.666580438613891602e-01 4.521030187606811523e-01 9.373644739389419556e-02 -1.441497206687927246e-01 1.497128158807754517e-01 -1.456884890794754028e-01 7.420963793992996216e-02 1.223842203617095947e-01 4.684759378433227539e-01 -1.389105916023254395e-01 -1.013873293995857239e-01 5.181911960244178772e-02 -8.334489166736602783e-02 -9.451705962419509888e-02 8.670216798782348633e-02 -7.030155509710311890e-02 -9.662743657827377319e-03 -6.334426999092102051e-02 1.447938103228807449e-02 2.189069241285324097e-01 -2.053719162940979004e-01 -1.532797813415527344e-01 1.634790450334548950e-01 9.387128055095672607e-02 4.547252506017684937e-02 -1.445010751485824585e-01 -7.529941201210021973e-02 -1.069931909441947937e-01
4.245728254318237305e-02 1.007530000060796738e-02 2.357568293809890747e-01 -2.930228831246495247e-03 1.702729016542434692e-01 4.945481196045875549e-02 3.107814788818359375e-01 2.978345751762390137e-01 9.672351926565170288e-02 -1.763147115707397461e-01 5.299019627273082733e-03 3.653215169906616211e-01 1.675039976835250854e-01 -2.548123598098754883e-01 -1.982527226209640503e-01 -2.242231369018554688e-02 -2.396772056818008423e-02 8.881089091300964355e-02 -3.208208978176116943e-01 9.272792190313339233e-02 -1.357352286577224731e-01 1.437838226556777954e-01 6.868225336074829102e-02 2.423931062221527100e-01 -7.008638978004455566e-02 7.849024236202239990e-02 -9.464163333177566528e-02 -2.415727078914642334e-02 -3.257976174354553223e-01 3.966214135289192200e-02 1.004991829395294189e-01 -2.409695088863372803e-01
-7.676605880260467529e-02 -9.554599970579147339e-02 4.264234900474548340e-01 -1.246475577354431152e-01 3.116757869720458984e-01 8.188939094543457031e-02 1.632984876632690430e-01 -2.214890271425247192e-01 3.848050022497773170e-03 1.369721889495849609e-01 -4.588657990097999573e-02 3.575163483619689941e-01 1.499859243631362915e-01 9.242903441190719604e-02 1.519722193479537964e-01 -3.874509409070014954e-02 -7.525395601987838745e-02 8.457737416028976440e-02 1.021720543503761292e-01 -3.885256871581077576e-02 7.826244086027145386e-02 6.041894201189279556e-03 1.804695278406143188e-01 2.137301862239837646e-01 1.439711172133684158e-02 3.585835695266723633e-01 3.510227426886558533e-02 -9.053219854831695557e-02 -1.769168227910995483e-01 5.044292192906141281e-03 -2.296362072229385376e-01 -2.687846422195434570e-01
3.226296603679656982e-01 6.373592768795788288e-04 3.328643143177032471e-01 4.868249595165252686e-02 1.505541950464248657e-01 2.764765024185180664e-01 -8.941585570573806763e-02 -2.368915230035781860e-01 1.654664576053619385e-01 -1.359685789793729782e-02 -2.017241343855857849e-02 4.741210490465164185e-02 1.002564057707786560e-01 -1.031646430492401123e-01 8.977483958005905151e-02 2.014207839965820312e-01 -1.720246626064181328e-03 1.197015792131423950e-01 -2.661437392234802246e-01 -7.247461378574371338e-02 3.232224658131599426e-02 -2.849412858486175537e-01 -2.313650399446487427e-01 3.121886849403381348e-01 -6.919477880001068115e-02 2.221145629882812500e-01 -1.290675550699234009e-01 -1.210448741912841797e-01 -9.341352432966232300e-02 -3.018710911273956299e-01 -9.066547453403472900e-02 -5.319246277213096619e-02
-3.817918896675109863e-02 -1.921289861202239990e-01 4.543307125568389893e-01 -4.643734137061983347e-04 5.963400751352310181e-02 3.366455733776092529e-01 -1.991441547870635986e-01 -2.933734059333801270e-01 4.023529216647148132e-02 6.550486385822296143e-02 6.921277940273284912e-02 -8.042995817959308624e-03 3.760007321834564209e-01 -8.260963857173919678e-02 -7.700116187334060669e-02 1.139897406101226807e-01 2.055518925189971924e-01 1.336365491151809692e-01 -1.451298147439956665e-01 -2.735226750373840332e-01 -1.031009927392005920e-01 -6.315651815384626389e-03 -8.709947764873504639e-02 3.134720921516418457e-01 -4.615929350256919861e-02 1.525289565324783325e-01 3.332615271210670471e-02 4.571831971406936646e-02 -3.657405823469161987e-02 -2.640911191701889038e-02 1.828231103718280792e-02 1.767382770776748657e-01
1.475342549383640289e-02 2.227843850851058960e-01 1.858197599649429321e-01 -6.413904577493667603e-02 -2.452422678470611572e-01 1.644742339849472046e-01 2.721306383609771729e-01 -9.814020246267318726e-02 -2.737826853990554810e-02 6.447957456111907959e-02 -1.231367811560630798e-01 2.065021544694900513e-01 1.382987946271896362e-01 -1.474970728158950806e-01 1.353795230388641357e-01 2.660679817199707031e-01 -5.080085247755050659e-03 1.739650219678878784e-01 -1.208663657307624817e-01 9.700377285480499268e-02 7.211928069591522217e-02 -3.218881189823150635e-01 1.504717022180557251e-01 3.491214811801910400e-01 7.883656024932861328e-02 -7.985524088144302368e-02 2.034983634948730469e-01 -1.926947236061096191e-01 -1.950451731681823730e-01 -1.390740126371383667e-01 -2.490819245576858521e-01 -1.723371446132659912e-01
-5.446888133883476257e-02 1.068322956562042236e-01 3.751069307327270508e-01 1.130393296480178833e-01 5.180508643388748169e-02 1.577032208442687988e-01 2.281203866004943848e-02 -5.425072275102138519e-03 -4.577349871397018433e-02 6.776160746812820435e-02 -7.125389762222766876e-03 4.017511904239654541e-01 -5.647260230034589767e-03 1.212231069803237915e-01 8.841928094625473022e-02 -3.616319596767425537e-02 4.540938138961791992e-02 -6.571562588214874268e-02 -4.596791416406631470e-02 -1.023858860135078430e-01 -1.728820353746414185e-01 7.047326862812042236e-02 1.514131575822830200e-01 7.854893058538436890e-02 -4.002445340156555176e-01 2.692858874797821045e-02 2.533299848437309265e-03 -3.228865861892700195e-01 -4.142841100692749023e-01 2.390704452991485596e-01 -1.863552033901214600e-01 2.035493403673171997e-02
-1.212563216686248779e-01 1.769652813673019409e-01 4.034775495529174805e-01 -2.210176140069961548e-01 3.631524741649627686e-02 1.664693355560302734e-01 1.823433339595794678e-01 -1.203280463814735413e-01 1.412607431411743164e-01 3.430097699165344238e-01 -1.516399085521697998e-01 8.641301095485687256e-02 9.984741359949111938e-02 -9.859030693769454956e-02 1.864578872919082642e-01 2.345083057880401611e-01 9.384051710367202759e-02 1.010121181607246399e-01 -1.328977644443511963e-01 -5.324298888444900513e-02 -9.649483859539031982e-02 -7.213886827230453491e-02 -1.035356596112251282e-01 1.696363389492034912e-01 -3.072085082530975342e-01 1.030313745141029358e-01 2.828782983124256134e-02 6.246062740683555603e-02 3.981913626194000244e-02 2.702177166938781738e-01 -2.102350145578384399e-01 -2.569875717163085938e-01
-2.459962069988250732e-01 2.684325277805328369e-01 5.070236921310424805e-01 -2.640469968318939209e-01 1.905045658349990845e-01 2.762946486473083496e-01 4.344705119729042053e-02 8.964926749467849731e-02 9.588786214590072632e-02 -3.988595679402351379e-02 8.453915268182754517e-02 2.118004709482192993e-01 3.019229508936405182e-02 2.654235363006591797e-01 2.650526165962219238e-01 -2.567851357161998749e-02 -2.345269173383712769e-02 4.927785694599151611e-02 -2.038796991109848022e-01 -1.196330487728118896e-01 8.687413483858108521e-02 -9.418184310197830200e-02 -2.840740140527486801e-03 2.181747108697891235e-01 -1.650274097919464111e-01 1.410153061151504517e-01 4.419974610209465027e-02 3.973371163010597229e-02 -1.201213970780372620e-01 -7.366120815277099609e-02 -7.103446125984191895e-02 1.207464486360549927e-01
-1.527004987001419067e-01 -9.805998951196670532e-02 2.795448005199432373e-01 -4.306873306632041931e-02 -6.833201646804809570e-02 1.182978600263595581e-01 1.028850674629211426e-01 7.592957466840744019e-02 1.296499669551849365e-01 8.063409477472305298e-03 -1.817206144332885742e-01 2.318833470344543457e-01 2.188507616519927979e-01 6.389421969652175903e-02 -4.078225195407867432e-01 3.612982332706451416e-01 -9.730916470289230347e-02 2.369583584368228912e-02 -1.443240940570831299e-01 -7.544618844985961914e-02 2.334822528064250946e-02 2.170025408267974854e-01 1.402676254510879517e-01 1.140692457556724548e-01 -1.855083256959915161e-01 -5.113302543759346008e-02 -1.801757514476776123e-01 -1.303196549415588379e-01 -4.182474911212921143e-01 -1.077818349003791809e-01 -7.544599473476409912e-02 6.295664608478546143e-02
9.838782250881195068e-02 -2.064544893801212311e-02 2.565482854843139648e-01 -8.165692538022994995e-02 3.601168468594551086e-02 3.252178430557250977e-01 -1.042058467864990234e-01 4.408732056617736816e-02 2.563929557800292969e-02 -7.432550191879272461e-02 -2.293970882892608643e-01 4.360937774181365967e-01 4.367257654666900635e-02 -1.425126343965530396e-01 2.134148180484771729e-01 1.223406940698623657e-01 -1.080918237566947937e-01 -1.450471580028533936e-01 -2.673947215080261230e-01 1.123595051467418671e-03 -2.886886359192430973e-04 -4.466831684112548828e-02 -2.645333856344223022e-02 2.662917375564575195e-01 -1.589304357767105103e-01 4.016576707363128662e-01 7.426128536462783813e-02 -2.876381203532218933e-02 -2.946301102638244629e-01 -9.019620716571807861e-02 2.233836130471900105e-04 1.129075326025485992e-02
6.838499009609222412e-02 1.229430288076400757e-01 3.016875386238098145e-01 7.338060438632965088e-02 2.170493006706237793e-01 3.754604458808898926e-01 1.508790552616119385e-01 -1.886862143874168396e-02 3.979949653148651123e-02 -3.428703248500823975e-01 2.167338132858276367e-01 5.107250809669494629e-02 1.421409100294113159e-01 -1.502121984958648682e-01 -2.249571830034255981e-01 8.539000153541564941e-02 1.499946117401123047e-01 1.471187621355056763e-01 -1.175177842378616333e-01 1.069655455648899078e-02 8.633475005626678467e-02 -1.795462816953659058e-01 7.237976044416427612e-02 3.013866841793060303e-01 -1.561784297227859497e-01 -7.242466509342193604e-02 2.024971991777420044e-01 -1.744095794856548309e-02 -1.083911582827568054e-01 -1.889664232730865479e-01 1.471135318279266357e-01 -2.633244693279266357e-01
-2.514584921300411224e-02 8.936122059822082520e-03 1.767735630273818970e-01 -8.864114433526992798e-02 5.308896675705909729e-02 4.075020253658294678e-01 1.095217764377593994e-01 -3.769381642341613770e-01 -1.573845297098159790e-01 5.829358473420143127e-02 -2.391795367002487183e-01 3.361524939537048340e-01 2.030639946460723877e-01 9.030947834253311157e-02 -8.880880475044250488e-02 8.252666890621185303e-02 5.431740358471870422e-02 2.735671103000640869e-01 4.641387984156608582e-02 -4.027142748236656189e-02 -8.948787301778793335e-02 -2.774087488651275635e-01 -6.128655374050140381e-02 1.615208536386489868e-01 -7.936190813779830933e-02 -1.033698557876050472e-03 1.574058830738067627e-01 -1.499098092317581177e-01 1.269758045673370361e-01 -2.166792601346969604e-01 -2.285481393337249756e-01 -9.765382111072540283e-02
1.302347779273986816e-01 -2.441090345382690430e-01 2.076895982027053833e-01 -8.723773807287216187e-02 -4.570234194397926331e-02 2.302416563034057617e-01 4.326496720314025879e-01 -1.714896112680435181e-01 2.174427509307861328e-01 -2.567398548126220703e-01 -5.329860001802444458e-02 2.024052739143371582e-01 1.158137172460556030e-01 1.224670633673667908e-01 -1.776556670665740967e-02 2.720745205879211426e-01 3.128887414932250977e-01 -4.525036364793777466e-02 -3.045774064958095551e-02 8.616548776626586914e-02 1.322130858898162842e-01 -8.907818794250488281e-02 7.384540885686874390e-02 1.559348404407501221e-01 -1.877136528491973877e-02 -1.434255242347717285e-01 3.278536498546600342e-01 2.113799005746841431e-01 2.345508337020874023e-02 6.315542012453079224e-02 -6.511655636131763458e-03 9.809694252908229828e-03
-9.895370341837406158e-03 -1.145052537322044373e-01 2.549628019332885742e-01 1.122170127928256989e-02 3.687874972820281982e-02 4.136174023151397705e-01 -7.770045101642608643e-02 -2.954221665859222412e-01 4.540365934371948242e-02 1.167353913187980652e-01 1.421014368534088135e-01 1.991609483957290649e-01 1.300800740718841553e-01 -6.297487765550613403e-02 2.284000068902969360e-01 2.082482576370239258e-01 -1.543141901493072510e-01 2.696410715579986572e-01 -1.644318103790283203e-01 -1.603756397962570190e-01 -3.004105947911739349e-02 -2.567062973976135254e-01 -1.137902438640594482e-01 1.153480559587478638e-01 -2.399883717298507690e-01 2.793091535568237305e-01 1.670962013304233551e-02 -3.819439932703971863e-02 -3.621301800012588501e-02 2.583828270435333252e-01 3.477002319414168596e-04 -1.272398233413696289e-01
-1.009179577231407166e-01 -5.286868661642074585e-02 2.336039841175079346e-01 -8.804203569889068604e-02 1.174021139740943909e-01 1.433292925357818604e-01 -1.772162914276123047e-01 -4.795865342020988464e-02 -2.699841558933258057e-01 1.159424707293510437e-01 8.676037192344665527e-02 4.137356281280517578e-01 2.105797678232192993e-01 6.275322288274765015e-02 1.629751548171043396e-02 1.979294605553150177e-02 1.377737522125244141e-01 2.124645188450813293e-02 -3.194855898618698120e-02 7.794625312089920044e-02 -1.174232140183448792e-01 -3.494383692741394043e-01 1.008909121155738831e-01 2.977207489311695099e-02 -1.419837027788162231e-01 -1.510180979967117310e-01 -3.716591745615005493e-03 -2.494428157806396484e-01 -3.566748499870300293e-01 1.598799377679824829e-01 -3.093961775302886963e-01 1.244676411151885986e-01
2.555627822875976562e-01 1.149190589785575867e-02 1.098735108971595764e-01 -2.384962886571884155e-01 1.307877600193023682e-01 3.487800061702728271e-01 -4.383787885308265686e-02 -3.556444123387336731e-02 1.244461014866828918e-01 1.253748536109924316e-01 -2.625384330749511719e-01 2.620387077331542969e-01 2.231083065271377563e-01 2.539002001285552979e-01 1.678388267755508423e-01 4.941003397107124329e-02 6.568282097578048706e-02 -9.605314582586288452e-02 -2.565745115280151367e-01 -1.078500319272279739e-02 2.355172485113143921e-01 -2.612915039062500000e-01 8.109690994024276733e-02 9.854263067245483398e-02 -9.117273241281509399e-02 4.632664099335670471e-02 -4.558058828115463257e-02 -3.414230793714523315e-02 -3.606482148170471191e-01 1.168162599205970764e-01 1.602852195501327515e-01 -8.596845716238021851e-02
2.907753586769104004e-01 8.922586590051651001e-02 2.099838554859161377e-01 -1.953207101905718446e-04 4.302823543548583984e-02 4.819326996803283691e-01 2.903570532798767090e-01 -1.428829226642847061e-02 1.179826855659484863e-01 -5.521021410822868347e-02 -5.627600848674774170e-02 1.859836131334304810e-01 2.542236745357513428e-01 1.359031051397323608e-01 3.645080374553799629e-03 -1.482414156198501587e-01 1.663525700569152832e-01 1.269321590662002563e-01 -1.967798620462417603e-01 6.597062200307846069e-02 3.027929961681365967e-01 -8.962700515985488892e-02 4.113807529211044312e-02 1.461006402969360352e-01 -4.307094961404800415e-02 8.389832079410552979e-02 1.619813442230224609e-01 -1.608012169599533081e-01 -1.067723631858825684e-01 -6.088045239448547363e-02 7.517709583044052124e-02 -3.059397935867309570e-01
2.129865586757659912e-01 2.695480585098266602e-01 2.272557765245437622e-01 1.401029899716377258e-02 2.841001003980636597e-02 3.954827785491943359e-01 3.242531120777130127e-01 -2.462438791990280151e-01 2.404529452323913574e-01 -5.259269103407859802e-02 -6.884832680225372314e-02 5.198958143591880798e-02 9.672819823026657104e-02 1.264666169881820679e-01 -4.351281374692916870e-02 -1.343721896409988403e-01 1.220926269888877869e-01 3.762110173702239990e-01 -2.541406154632568359e-01 1.872615218162536621e-01 9.894230961799621582e-02 -9.282148629426956177e-02 -1.038834359496831894e-02 1.093271449208259583e-01 -9.360503405332565308e-02 5.071049928665161133e-02 -1.058630272746086121e-01 -1.123665869235992432e-01 -1.721508502960205078e-01 2.045287787914276123e-01 2.432079985737800598e-02 -5.981879308819770813e-03
-6.738892942667007446e-02 -6.341227889060974121e-02 4.687623679637908936e-01 1.161074340343475342e-01 2.631621956825256348e-01 1.087911576032638550e-01 2.083070129156112671e-01 -6.969441473484039307e-02 1.542135924100875854e-01 1.867525428533554077e-01 -9.907706826925277710e-02 4.369634687900543213e-01 -8.520203828811645508e-02 -1.298397779464721680e-01 1.554709076881408691e-01 2.844062149524688721e-01 -6.930197589099407196e-03 -1.059630662202835083e-01 1.306168548762798309e-02 4.052507504820823669e-02 -2.236307710409164429e-01 -1.626929640769958496e-01 -2.822311967611312866e-02 -1.251437067985534668e-01 -1.142915561795234680e-01 -6.856746226549148560e-02 -1.363092660903930664e-01 1.611784100532531738e-01 -1.558264791965484619e-01 1.339698024094104767e-02 2.255454286932945251e-02 -2.167320549488067627e-01
1.152253672480583191e-01 -6.997736170887947083e-03 2.111926078796386719e-01 4.933168366551399231e-02 1.949331313371658325e-01 3.694863915443420410e-01 3.368628025054931641e-01 6.265556067228317261e-02 -5.008396506309509277e-02 -1.029835492372512817e-01 -2.711476758122444153e-02 2.798717617988586426e-01 1.983361989259719849e-01 -5.014769732952117920e-02 -2.534090876579284668e-01 1.658143699169158936e-01 -1.579200476408004761e-01 4.164525866508483887e-02 -2.013095319271087646e-01 3.734941408038139343e-02 1.159208193421363831e-01 1.950799226760864258e-01 1.283857226371765137e-01 2.713650763034820557e-01 -5.431186780333518982e-02 -5.987760052084922791e-02 5.164721980690956116e-02 -3.694649040699005127e-01 -3.654626011848449707e-02 8.684424310922622681e-02 1.861204952001571655e-01 -1.501416414976119995e-01
-3.178158402442932129e-02 8.055733889341354370e-02 1.631857603788375854e-01 -8.113509416580200195e-02 2.868514060974121094e-01 1.228916943073272705e-01 1.916231811046600342e-01 -1.474097967147827148e-01 6.709865480661392212e-02 -1.072719693183898926e-01 -7.864091545343399048e-02 2.286387979984283447e-01 1.859779357910156250e-01 -2.237581461668014526e-02 -1.485767215490341187e-01 -6.738164275884628296e-02 -4.386959597468376160e-02 -1.975093930959701538e-01 -3.078696727752685547e-01 2.243003547191619873e-01 -1.833739280700683594e-01 2.620753645896911621e-01 1.648012399673461914e-01 4.081049263477325439e-01 -1.954201161861419678e-01 -2.059620618820190430e-01 -1.923439800739288330e-01 -6.105260550975799561e-02 -2.459393590688705444e-01 2.289431542158126831e-02 -3.698011860251426697e-02 3.899859264492988586e-02
5.950096249580383301e-02 2.284230738878250122e-01 8.716192096471786499e-02 -2.329559922218322754e-01 1.426386535167694092e-01 3.429032862186431885e-01 2.174402177333831787e-01 -2.194247692823410034e-01 -1.114674061536788940e-01 2.128494828939437866e-01 -2.000723034143447876e-01 2.509054541587829590e-01 1.259847432374954224e-01 1.529694348573684692e-01 -4.593080654740333557e-02 2.232012450695037842e-01 -2.427119761705398560e-01 1.660223603248596191e-01 -4.836784675717353821e-02 1.257993094623088837e-02 -1.241520047187805176e-02 -2.330119907855987549e-01 5.926568806171417236e-02 1.636607050895690918e-01 -6.566891819238662720e-02 1.159360781311988831e-01 -8.206317573785781860e-02 -3.445611000061035156e-01 1.707428693771362305e-02 -1.002948209643363953e-01 -2.524425387382507324e-01 -7.838384807109832764e-02
-6.137117370963096619e-02 -2.835051417350769043e-01 2.512502074241638184e-01 2.596543356776237488e-02 -3.022056259214878082e-02 2.907557785511016846e-02 2.806544899940490723e-01 -1.501562595367431641e-01 5.571087077260017395e-02 1.052466034889221191e-01 9.307461977005004883e-02 3.041692972183227539e-01 2.247255146503448486e-01 -1.010512188076972961e-01 -1.502317190170288086e-01 1.572128832340240479e-01 3.640129044651985168e-02 -9.306161105632781982e-02 3.980968147516250610e-03 1.063357517123222351e-01 -7.949613779783248901e-02 4.146194830536842346e-02 2.107257694005966187e-01 5.053781270980834961e-01 -2.537777721881866455e-01 -9.118899703025817871e-02 -2.413492649793624878e-01 -1.897708475589752197e-01 5.405472964048385620e-02 2.065276540815830231e-02 -2.393068373203277588e-02 1.598822325468063354e-01
2.163667678833007812e-01 -7.615552097558975220e-02 1.091961413621902466e-01 -2.507726848125457764e-01 1.322603672742843628e-01 2.721553742885589600e-01 1.608248353004455566e-01 2.418042533099651337e-02 7.687816768884658813e-02 2.709934301674365997e-02 1.066650301218032837e-01 1.842638105154037476e-01 2.516125738620758057e-01 -3.328849002718925476e-02 -2.226969748735427856e-01 2.102244645357131958e-01 3.847688063979148865e-02 2.131680548191070557e-01 1.903655529022216797e-01 -5.721095204353332520e-02 -6.847472488880157471e-02 -3.297733888030052185e-02 -4.913895428180694580e-01 1.779637634754180908e-01 -1.930133700370788574e-01 6.729597598314285278e-02 1.428417861461639404e-01 2.270951494574546814e-02 -1.751043945550918579e-01 1.117689162492752075e-01 -2.380664199590682983e-01 1.284827589988708496e-01
-8.782964944839477539e-02 1.071725636720657349e-01 2.011860013008117676e-01 -1.341964453458786011e-01 9.734825789928436279e-02 -8.570952713489532471e-02 3.183139264583587646e-01 -1.505535691976547241e-01 1.511187665164470673e-02 -1.810612231492996216e-01 -5.592187121510505676e-02 3.054164052009582520e-01 2.635577321052551270e-01 -9.362451732158660889e-02 1.735906153917312622e-01 2.969417870044708252e-01 -1.097942329943180084e-02 7.278135418891906738e-02 -2.461334615945816040e-01 7.630451768636703491e-02 2.968469858169555664e-01 -5.844558589160442352e-03 5.160365998744964600e-02 4.011251404881477356e-02 7.687442749738693237e-02 -2.236724272370338440e-02 2.113104425370693207e-02 1.988750249147415161e-01 -2.766510844230651855e-01 3.216080367565155029e-01 -1.230342313647270203e-01 -2.231363058090209961e-01
-1.226499080657958984e-01 2.007980346679687500e-01 2.196320444345474243e-01 8.305217325687408447e-02 8.748035877943038940e-02 5.731402710080146790e-02 3.499660640954971313e-02 -3.215176761150360107e-01 -1.454990059137344360e-01 6.913642585277557373e-02 -7.939314842224121094e-02 3.921519219875335693e-01 3.232263028621673584e-01 -1.002682298421859741e-01 -8.971619606018066406e-02 1.485684812068939209e-01 6.080257706344127655e-03 1.653836071491241455e-01 -1.984348148107528687e-01 6.338983029127120972e-02 -4.583316622301936150e-04 -2.499970942735671997e-01 -1.058024019002914429e-01 -1.525617241859436035e-01 1.193598359823226929e-01 1.808231621980667114e-01 8.045143634080886841e-02 -1.870041191577911377e-01 -2.970472574234008789e-01 2.976335883140563965e-01 9.779082983732223511e-02 2.746487595140933990e-02
3.132001310586929321e-02 2.805501520633697510e-01 2.048658430576324463e-01 5.994842946529388428e-02 2.337082773447036743e-01 3.617098629474639893e-01 1.855918467044830322e-01 6.611590087413787842e-02 9.561723470687866211e-02 4.215678200125694275e-02 1.076064407825469971e-01 5.294542908668518066e-01 -3.989102318882942200e-02 1.119410246610641479e-01 -1.849741786718368530e-01 -5.635363981127738953e-03 1.793278902769088745e-01 2.190155722200870514e-02 -1.839774101972579956e-01 -7.842628657817840576e-02 -4.912962391972541809e-02 1.739898324012756348e-01 -1.060929894447326660e-01 1.919072270393371582e-01 1.724872142076492310e-01 4.369850456714630127e-02 1.082352027297019958e-01 2.926415950059890747e-02 1.464588791131973267e-01 2.449326366186141968e-01 1.161749958992004395e-01 -8.191052824258804321e-02
1.358731538057327271e-01 5.606051161885261536e-02 1.315441429615020752e-01 -1.439215093851089478e-01 2.386575788259506226e-01 3.113342523574829102e-01 2.515554726123809814e-01 1.845109611749649048e-01 -6.030695885419845581e-02 1.381672620773315430e-01 -9.632781893014907837e-02 2.814295589923858643e-01 2.821661531925201416e-01 6.118071032688021660e-04 -2.589347660541534424e-01 5.394372344017028809e-02 -8.963096141815185547e-02 9.944596886634826660e-02 -1.787406802177429199e-01 -4.933643713593482971e-02 2.873502857983112335e-02 1.849613338708877563e-01 3.108800649642944336e-01 1.897131353616714478e-01 -2.528002485632896423e-02 7.260692864656448364e-02 5.152261629700660706e-02 -2.809807658195495605e-01 -2.011942863464355469e-01 1.984582543373107910e-01 1.704731881618499756e-01 -1.093733683228492737e-01
-7.619743794202804565e-02 2.863047271966934204e-02 2.275708913803100586e-01 -1.827336996793746948e-01 -1.517546623945236206e-01 2.204150110483169556e-01 2.780259251594543457e-01 -1.273735910654067993e-01 1.745905876159667969e-01 1.954503916203975677e-02 -2.585204243659973145e-01 3.411245942115783691e-01 -2.935409918427467346e-02 5.031962692737579346e-02 1.028649657964706421e-01 1.203466653823852539e-01 2.435327321290969849e-01 2.778372466564178467e-01 -1.903516203165054321e-01 5.212997645139694214e-02 1.279657930135726929e-01 -1.865322440862655640e-01 -8.392589539289474487e-02 9.455695003271102905e-02 -2.456416934728622437e-02 1.722632199525833130e-01 -1.938736289739608765e-01 1.018824428319931030e-01 -7.464969903230667114e-02 2.642588913440704346e-01 -1.340812891721725464e-01 -2.937740683555603027e-01
-2.585857212543487549e-01 5.806730315089225769e-02 2.936954498291015625e-01 -1.776247471570968628e-02 5.812118574976921082e-02 1.896656751632690430e-01 -7.526533678174018860e-03 2.888198196887969971e-02 -2.410758435726165771e-01 7.016684114933013916e-02 1.372818350791931152e-01 4.886679053306579590e-01 2.319603040814399719e-02 2.107513882219791412e-02 -1.660832017660140991e-01 -2.834307402372360229e-02 1.561262756586074829e-01 7.877001911401748657e-02 -1.589502394199371338e-01 -1.093879044055938721e-01 -1.218570545315742493e-01 -2.474138587713241577e-01 1.517799347639083862e-01 -3.899062424898147583e-02 -1.353559792041778564e-01 -5.526341870427131653e-02 -1.378769148141145706e-02 -2.529828548431396484e-01 -2.519501149654388428e-01 9.751627594232559204e-02 -2.720651924610137939e-01 2.277930974960327148e-01
1.235064002685248852e-03 1.443260014057159424e-01 1.354320645332336426e-01 2.016446888446807861e-01 2.461119145154953003e-01 5.808984637260437012e-01 1.948839277029037476e-01 -2.285790443420410156e-01 8.450196683406829834e-02 -2.874053083360195160e-02 3.304800093173980713e-01 1.689717471599578857e-01 2.918845787644386292e-02 -1.939926296472549438e-01 -6.665191054344177246e-02 -2.051025442779064178e-02 2.705046534538269043e-02 -7.548118382692337036e-02 -6.151023507118225098e-02 1.697038710117340088e-01 1.051307283341884613e-02 -3.908502310514450073e-02 -1.284769475460052490e-01 2.189928740262985229e-01 -2.048509865999221802e-01 -1.355667263269424438e-01 3.922419250011444092e-02 -3.200720623135566711e-02 -7.744082249701023102e-03 -8.328887075185775757e-02 -1.145037412643432617e-01 -2.339074611663818359e-01
4.842521622776985168e-02 -1.595640033483505249e-01 2.326747030019760132e-01 -3.638428747653961182e-01 -7.101498544216156006e-02 1.507084071636199951e-01 2.972702085971832275e-01 -3.276259899139404297e-01 9.294183552265167236e-02 1.273481100797653198e-01 1.448721736669540405e-01 1.310235708951950073e-01 3.240593969821929932e-01 -9.787993878126144409e-02 4.131961613893508911e-03 -7.937414571642875671e-03 2.503233775496482849e-02 1.485048681497573853e-01 1.755721122026443481e-01 -3.126230239868164062e-01 -2.073198556900024414e-02 -1.466803997755050659e-01 -1.311595439910888672e-01 1.183043569326400757e-01 -1.807550638914108276e-01 3.240998089313507080e-01 8.688997477293014526e-02 5.725675821304321289e-02 7.232835050672292709e-03 5.556735768914222717e-02 1.469033062458038330e-01 8.294726908206939697e-02
-1.605807989835739136e-01 3.899207105860114098e-03 2.069620490074157715e-01 -3.942435607314109802e-02 1.070198491215705872e-01 1.796094328165054321e-02 2.264484316110610962e-01 -1.228187903761863708e-01 1.127455979585647583e-01 5.722846835851669312e-02 -1.637544715777039528e-03 3.536489307880401611e-01 2.811328172683715820e-01 -9.779436886310577393e-02 -2.476891875267028809e-01 3.751549124717712402e-01 -3.584176301956176758e-01 -1.110837832093238831e-01 4.884413629770278931e-02 -9.896840900182723999e-02 3.132912144064903259e-02 7.313966006040573120e-02 -7.723826169967651367e-02 3.313843011856079102e-01 -2.327593863010406494e-01 -6.982006877660751343e-02 -1.532462835311889648e-01 -1.389574855566024780e-01 -7.563609629869461060e-02 -3.639442846179008484e-02 -1.561710089445114136e-01 1.074655130505561829e-01
-1.580771990120410919e-02 -2.360320650041103363e-02 1.838245391845703125e-01 -3.922579288482666016e-01 2.080990374088287354e-01 2.894683480262756348e-01 2.402588874101638794e-01 -2.416021674871444702e-01 1.538554280996322632e-01 1.211696639657020569e-01 -4.591315984725952148e-02 2.847892343997955322e-01 1.053723394870758057e-01 -9.727642685174942017e-02 -6.421420723199844360e-02 9.838530421257019043e-02 4.846291616559028625e-02 1.513509005308151245e-01 -2.477116324007511139e-02 -3.826239109039306641e-01 1.437173932790756226e-01 -1.416598707437515259e-01 1.310077309608459473e-01 -1.612790077924728394e-01 1.154809817671775818e-02 3.471390902996063232e-01 -5.073450878262519836e-02 1.045317351818084717e-01 -8.056344464421272278e-03 -4.291108250617980957e-02 -1.415766626596450806e-01 -1.224876008927822113e-02
-1.497593969106674194e-01 1.564071029424667358e-01 2.613057196140289307e-01 -1.448639631271362305e-01 2.475319355726242065e-01 1.634156703948974609e-01 2.422148585319519043e-01 7.477702945470809937e-02 -9.695606306195259094e-03 3.262257874011993408e-01 -1.366748660802841187e-01 1.316317915916442871e-01 3.318893909454345703e-01 1.304816734045743942e-02 2.354198247194290161e-01 6.566966325044631958e-02 -1.743391752243041992e-01 1.440489292144775391e-02 -1.001644581556320190e-01 4.089011996984481812e-02 -1.222829967737197876e-01 -9.219928830862045288e-02 -7.034142315387725830e-02 3.134592175483703613e-01 -2.046370357275009155e-01 -1.202165484428405762e-01 8.641232550144195557e-02 2.090907990932464600e-01 -2.534220516681671143e-01 2.166439741849899292e-01 -9.770679473876953125e-02 4.293125495314598083e-02
-1.482089310884475708e-01 1.788991242647171021e-01 2.424799352884292603e-01 -1.369438618421554565e-01 -9.989403188228607178e-02 4.259339272975921631e-01 1.457750201225280762e-01 -2.029036581516265869e-01 6.806497275829315186e-02 -1.406646966934204102e-01 1.800370216369628906e-01 2.930712401866912842e-01 1.314073204994201660e-01 1.990773528814315796e-01 -1.407307982444763184e-01 -7.615679502487182617e-02 1.319037079811096191e-01 3.855241835117340088e-02 -1.455096453428268433e-01 -9.606055915355682373e-02 7.958647608757019043e-02 -2.428440153598785400e-01 3.099440634250640869e-01 1.121376361697912216e-02 -1.411777883768081665e-01 3.365188091993331909e-02 -2.082949876785278320e-01 8.047328144311904907e-02 1.281463205814361572e-01 -1.555046141147613525e-01 -2.161562293767929077e-01 -1.428123563528060913e-01
2.685380280017852783e-01 6.451123952865600586e-02 5.693662911653518677e-02 -9.384062141180038452e-02 -3.723765164613723755e-02 3.201983571052551270e-01 -4.104768112301826477e-02 1.320471465587615967e-01 -5.371667444705963135e-02 1.527252197265625000e-01 -6.364258378744125366e-02 4.434613585472106934e-01 2.458526641130447388e-01 1.213438659906387329e-01 3.772975131869316101e-02 8.469887077808380127e-02 1.606370657682418823e-01 -1.365195065736770630e-01 -1.724703460931777954e-01 5.271203815937042236e-02 -7.434007711708545685e-03 -1.327516138553619385e-01 -8.012542873620986938e-02 2.919181883335113525e-01 1.013037562370300293e-02 2.532785832881927490e-01 -4.965241998434066772e-02 -1.885385364294052124e-01 -4.139151573181152344e-01 -3.445021109655499458e-03 7.906404882669448853e-02 -1.087395027279853821e-01
-1.943264305591583252e-01 1.389054059982299805e-01 2.558635175228118896e-01 -4.348882660269737244e-02 1.731568127870559692e-01 1.392410546541213989e-01 2.276772260665893555e-01 4.130830243229866028e-02 1.097982823848724365e-01 -6.492317467927932739e-02 8.673495054244995117e-02 5.540275014936923981e-03 2.279157191514968872e-01 -9.557980298995971680e-02 1.564495265483856201e-01 1.436526924371719360e-01 7.912225276231765747e-02 2.153235971927642822e-01 -1.325382143259048462e-01 1.145800203084945679e-01 -1.659159064292907715e-01 -2.641890048980712891e-01 -9.192190319299697876e-02 1.820103824138641357e-01 -1.251975595951080322e-01 -1.736057698726654053e-01 2.878901064395904541e-01 -4.005190432071685791e-01 -2.491714060306549072e-01 3.041392192244529724e-03 1.743964552879333496e-01 1.970086842775344849e-01
1.603992879390716553e-01 -8.703995496034622192e-03 1.458321660757064819e-01 -2.160035371780395508e-01 2.228080481290817261e-01 -6.690261885523796082e-03 -7.988816499710083008e-02 -8.651321381330490112e-02 1.483383178710937500e-01 -2.492888644337654114e-02 -2.148971334099769592e-02 2.991720736026763916e-01 1.427314430475234985e-01 4.205035418272018433e-02 5.845986306667327881e-03 -1.527249068021774292e-01 1.915741711854934692e-02 2.427403181791305542e-01 -1.534133106470108032e-01 1.789352148771286011e-01 -2.810801006853580475e-02 -2.613352239131927490e-01 1.605155616998672485e-01 3.313658237457275391e-01 -1.992924362421035767e-01 -5.094356834888458252e-03 5.556001514196395874e-02 1.385389119386672974e-01 -5.367111563682556152e-01 -7.159983366727828979e-02 -9.790472686290740967e-02 1.826796121895313263e-02
-2.169422805309295654e-01 2.591261863708496094e-01 2.575986981391906738e-01 3.964272513985633850e-02 1.690559387207031250e-01 2.516531944274902344e-01 1.177928671240806580e-01 -2.105937004089355469e-01 -5.793511867523193359e-02 -6.379094719886779785e-02 -4.356834888458251953e-01 1.556005924940109253e-01 -4.550295323133468628e-02 1.122850552201271057e-01 -1.903940588235855103e-01 6.232708692550659180e-04 -8.099499344825744629e-02 6.349256634712219238e-02 -1.964823603630065918e-01 -5.682583898305892944e-02 2.826473414897918701e-01 -2.318375855684280396e-01 1.824951469898223877e-01 1.743325591087341309e-01 -1.775134503841400146e-01 1.252726316452026367e-01 -2.093790285289287567e-02 -1.134530827403068542e-01 -2.468896657228469849e-01 -6.759247928857803345e-02 -8.293775469064712524e-02 1.125345602631568909e-01
-2.678829729557037354e-01 2.523509971797466278e-02 2.149366885423660278e-01 -5.855741724371910095e-02 1.543004810810089111e-01 -3.797955578193068504e-03 2.198074311017990112e-01 -1.522838920354843140e-01 8.917757123708724976e-02 2.204306721687316895e-01 -1.698704808950424194e-01 3.905811607837677002e-01 -3.973602131009101868e-02 -2.136643528938293457e-01 9.003396332263946533e-02 7.207362353801727295e-02 4.575945064425468445e-02 -4.839850217103958130e-02 -3.699557855725288391e-02 2.029846906661987305e-01 -2.664329707622528076e-01 -2.975139021873474121e-01 9.548419713973999023e-02 1.338688433170318604e-01 -1.578778922557830811e-01 1.045818254351615906e-01 -3.003732562065124512e-01 3.605053573846817017e-02 -7.693649828433990479e-02 2.999779880046844482e-01 -1.039697453379631042e-01 -1.285035610198974609e-01
-9.465063363313674927e-02 -2.566565573215484619e-02 4.691714420914649963e-02 -2.395702991634607315e-03 -1.751560866832733154e-01 3.346489369869232178e-01 1.151083782315254211e-01 -1.117488965392112732e-01 2.315232753753662109e-01 7.841267436742782593e-02 -1.366955693811178207e-02 1.446186900138854980e-01 -3.177147358655929565e-03 -2.640568017959594727e-01 -2.116062305867671967e-02 1.723163425922393799e-01 2.257214635610580444e-01 1.551229804754257202e-01 -2.497695535421371460e-01 4.219566583633422852e-01 1.492333710193634033e-01 2.372856717556715012e-03 2.137746959924697876e-01 3.715328276157379150e-01 -1.278864294290542603e-01 1.114986836910247803e-01 -2.035291939973831177e-01 -1.310278475284576416e-01 1.337389927357435226e-03 7.232003659009933472e-02 2.368423901498317719e-02 -1.562312990427017212e-01
1.452953815460205078e-01 -3.306127339601516724e-02 8.525389432907104492e-02 9.385237097740173340e-02 1.505427360534667969e-01 2.084808647632598877e-01 2.042146176099777222e-01 -5.510001629590988159e-02 9.692594408988952637e-02 1.205331385135650635e-01 -1.305776387453079224e-01 3.065980970859527588e-01 2.170810699462890625e-01 -1.563185155391693115e-01 -2.031921595335006714e-01 2.429185658693313599e-01 -1.420714706182479858e-01 -1.289405673742294312e-01 -2.572913095355033875e-02 -2.197580188512802124e-01 -1.981577128171920776e-01 6.147677451372146606e-02 -1.748440265655517578e-01 5.072105526924133301e-01 -2.625253498554229736e-01 -2.074775397777557373e-01 -9.991677477955818176e-03 -9.897564351558685303e-02 -4.078920558094978333e-02 -6.023827940225601196e-02 -7.484305184334516525e-03 1.286086067557334900e-02
-5.143725126981735229e-02 4.637091979384422302e-02 1.450925320386886597e-01 -4.775231704115867615e-02 1.693525314331054688e-01 2.968850135803222656e-01 3.570565283298492432e-01 1.338516175746917725e-01 3.359948396682739258e-01 8.076370507478713989e-02 1.176271364092826843e-01 3.892292082309722900e-01 2.532648444175720215e-01 1.583551913499832153e-01 -1.846718043088912964e-01 1.100614592432975769e-01 8.649829030036926270e-02 1.093850061297416687e-01 -7.698325812816619873e-02 8.158811181783676147e-02 -1.474880576133728027e-01 -1.554935574531555176e-01 -3.779789432883262634e-02 7.275909930467605591e-02 7.376055419445037842e-02 1.877304613590240479e-01 1.609804183244705200e-01 -7.596197724342346191e-02 9.649840742349624634e-02 1.836409121751785278e-01 2.191177159547805786e-01 -2.033649533987045288e-01
-1.100404337048530579e-01 -2.390937209129333496e-01 1.437057107686996460e-01 7.498444616794586182e-02 6.254254281520843506e-02 1.181464567780494690e-01 1.466768980026245117e-01 -2.555356323719024658e-01 3.563838079571723938e-02 -1.176594644784927368e-01 3.654077276587486267e-02 5.301656723022460938e-01 1.802345961332321167e-01 -2.153914608061313629e-02 1.513283699750900269e-02 1.209292486310005188e-01 2.221808284521102905e-01 -1.462442567571997643e-03 -1.239509508013725281e-01 1.704227775335311890e-01 3.795064389705657959e-01 -8.140594512224197388e-02 1.112632155418395996e-01 1.328984200954437256e-01 -9.593836963176727295e-02 -2.500822581350803375e-02 2.885470688343048096e-01 2.593365311622619629e-01 -3.945627808570861816e-02 -1.984265819191932678e-02 9.110473841428756714e-02 9.684810042381286621e-02
-5.691296979784965515e-02 -5.723582208156585693e-02 8.472829312086105347e-02 -3.853285312652587891e-02 -7.353901863098144531e-02 5.858136340975761414e-02 2.943103611469268799e-01 -1.507900655269622803e-01 2.829184234142303467e-01 1.453281044960021973e-01 -8.547073602676391602e-02 3.252076506614685059e-01 2.241144180297851562e-01 -2.332939021289348602e-02 -5.818313732743263245e-02 3.214730024337768555e-01 -9.119869768619537354e-02 2.608865033835172653e-03 -1.749457418918609619e-01 -9.934859722852706909e-02 9.019526094198226929e-02 1.385548710823059082e-01 -1.049172505736351013e-01 3.222076594829559326e-01 -3.214759826660156250e-01 -3.140223026275634766e-01 -8.204134553670883179e-02 -2.219243943691253662e-01 -9.956367313861846924e-02 3.891205787658691406e-02 -1.195840071886777878e-02 1.855506896972656250e-01
2.511866763234138489e-02 -6.854207813739776611e-02 3.869879245758056641e-01 -8.570610731840133667e-02 2.834621667861938477e-01 3.970708250999450684e-01 1.132988408207893372e-01 -4.867567494511604309e-02 -2.692084200680255890e-02 1.662366907112300396e-03 -6.651990860700607300e-02 1.033577769994735718e-01 1.181946843862533569e-01 -3.866870999336242676e-01 1.749359667301177979e-01 -1.535429656505584717e-01 -4.042490944266319275e-02 1.145057380199432373e-01 -2.249623537063598633e-01 -5.730429664254188538e-02 3.329670801758766174e-02 -1.099804937839508057e-01 -3.538561612367630005e-02 6.784769892692565918e-02 9.980067610740661621e-02 5.627427995204925537e-02 2.033360749483108521e-01 -3.329636752605438232e-01 -1.320672333240509033e-01 -7.551183551549911499e-02 1.917471587657928467e-01 -1.946486532688140869e-01
-5.652958527207374573e-02 -1.579043082892894745e-02 2.168784141540527344e-01 -7.723737508058547974e-02 -2.236093431711196899e-01 9.361468255519866943e-02 4.640237987041473389e-02 -3.733934760093688965e-01 1.702477931976318359e-01 1.357732862234115601e-01 1.704215556383132935e-01 3.012073040008544922e-01 2.579954266548156738e-01 2.132516950368881226e-01 -1.863919943571090698e-02 1.540960371494293213e-01 8.455020189285278320e-02 -5.402314662933349609e-02 -1.382976323366165161e-01 6.742665171623229980e-02 1.402489840984344482e-01 -1.666062325239181519e-01 1.619017496705055237e-02 -9.710525721311569214e-02 5.253962706774473190e-03 -9.297636151313781738e-02 1.932493895292282104e-01 -4.066503047943115234e-01 -2.199713438749313354e-01 1.917958557605743408e-01 -2.288655340671539307e-01 -1.001016329973936081e-02
1.534845829010009766e-01 -2.093493491411209106e-01 1.144262850284576416e-01 -1.222563460469245911e-01 1.511668227612972260e-02 5.922815948724746704e-02 1.525307148694992065e-01 -1.870368719100952148e-01 8.570040762424468994e-02 -1.677322983741760254e-01 5.807994306087493896e-02 4.598146975040435791e-01 1.943590342998504639e-01 -6.110651791095733643e-02 -3.373075276613235474e-02 1.181825771927833557e-01 1.074019968509674072e-01 4.657267779111862183e-02 -1.927765458822250366e-01 8.807791024446487427e-02 2.433532029390335083e-01 -9.210379421710968018e-02 1.365091055631637573e-01 2.699756920337677002e-01 4.366429895162582397e-02 -1.539901345968246460e-01 2.676197886466979980e-01 3.059721887111663818e-01 -2.980438172817230225e-01 1.705904304981231689e-01 8.470726758241653442e-02 4.334596917033195496e-02
-2.731741964817047119e-02 -6.573569774627685547e-02 5.240698456764221191e-01 -1.978371590375900269e-01 1.500370651483535767e-01 -6.197533570230007172e-03 4.729387164115905762e-02 -3.211409747600555420e-01 2.454756945371627808e-01 -5.657743290066719055e-02 -2.309672683477401733e-01 1.510867923498153687e-01 1.412481360603123903e-04 -1.935557276010513306e-01 -8.358229696750640869e-02 1.857688874006271362e-01 -1.321070939302444458e-01 -7.763075828552246094e-02 -1.555356197059154510e-02 1.462952047586441040e-01 -8.367145806550979614e-02 -3.673851788043975830e-01 3.197085857391357422e-02 -3.779750689864158630e-02 5.363655742257833481e-03 1.783167868852615356e-01 -1.350116431713104248e-01 1.301345229148864746e-01 -1.134201362729072571e-01 2.175893336534500122e-01 -7.075773552060127258e-03 -1.335632503032684326e-01
-1.106589064002037048e-01 3.111207298934459686e-02 1.735265403985977173e-01 -4.363733157515525818e-02 1.529961675405502319e-01 3.493651449680328369e-01 -1.738336384296417236e-01 -3.510822951793670654e-01 4.553017020225524902e-02 1.571682244539260864e-01 1.167760863900184631e-01 1.997769027948379517e-01 1.473222821950912476e-01 4.477281868457794189e-02 5.904146656394004822e-02 1.757080703973770142e-01 -9.233692288398742676e-02 2.099871039390563965e-01 -2.067575305700302124e-01 -1.508505791425704956e-01 -5.090415105223655701e-02 -2.526340186595916748e-01 -5.300689488649368286e-02 6.087026745080947876e-02 -2.374751418828964233e-01 3.216499686241149902e-01 -9.585992246866226196e-02 -5.968855321407318115e-02 -2.423511892557144165e-01 2.798590064048767090e-01 1.221176683902740479e-01 4.256755113601684570e-02
6.124571710824966431e-02 4.572103917598724365e-02 1.469320654869079590e-01 -1.370142847299575806e-01 2.982400059700012207e-01 2.015673965215682983e-01 2.316183894872665405e-01 -2.053996622562408447e-01 3.191440403461456299e-01 -1.644742339849472046e-01 -1.068389266729354858e-01 3.018148243427276611e-01 5.882251262664794922e-02 1.778873354196548462e-01 2.905167639255523682e-03 3.913502767682075500e-02 -1.226826682686805725e-01 -6.149880588054656982e-02 5.528353154659271240e-02 -2.772541940212249756e-01 -1.962594874203205109e-02 -2.688333205878734589e-02 -1.578682065010070801e-01 -2.122525423765182495e-01 -5.570735782384872437e-02 -3.950916975736618042e-02 7.582282274961471558e-02 1.058518886566162109e-01 -3.344940841197967529e-01 3.859060108661651611e-01 8.124075829982757568e-02 -3.820964321494102478e-02
-2.053564041852951050e-01 3.742243349552154541e-01 1.949184685945510864e-01 -4.375697970390319824e-01 -6.038433313369750977e-02 2.474765777587890625e-01 1.509240269660949707e-01 -1.063518449664115906e-01 1.152889281511306763e-01 -2.025646269321441650e-01 1.462445557117462158e-01 2.092658728361129761e-01 1.279037445783615112e-01 8.785127848386764526e-02 9.243620187044143677e-02 8.896731585264205933e-02 2.067123726010322571e-02 9.318054467439651489e-02 -1.750157624483108521e-01 6.103388965129852295e-02 -1.310476940125226974e-02 5.529610812664031982e-02 -1.285388320684432983e-01 4.251266419887542725e-01 3.659967333078384399e-02 3.004080615937709808e-02 4.272634163498878479e-02 -3.196638077497482300e-02 -8.448615670204162598e-02 -1.097839847207069397e-01 -2.298752963542938232e-01 9.072971343994140625e-02
1.071081236004829407e-01 1.888657808303833008e-01 2.093301117420196533e-01 5.036419630050659180e-02 1.448381096124649048e-01 3.516858816146850586e-01 1.778945028781890869e-01 2.010820657014846802e-01 2.463781535625457764e-01 -9.260492026805877686e-02 1.392734348773956299e-01 5.084906220436096191e-01 1.331356465816497803e-01 1.029474213719367981e-01 -1.243995130062103271e-01 1.406151354312896729e-01 1.708759814500808716e-01 1.792871509678661823e-03 -2.696615159511566162e-01 -7.726035267114639282e-02 -1.032091826200485229e-01 -5.100193619728088379e-02 9.440277516841888428e-02 -2.912753447890281677e-02 -4.893049597740173340e-02 1.794571429491043091e-01 1.224043592810630798e-01 -5.286732688546180725e-02 5.159321799874305725e-02 2.183849215507507324e-01 1.971079111099243164e-01 -8.042138814926147461e-02
-7.067162543535232544e-02 -3.704813420772552490e-01 4.229688346385955811e-01 5.459371550387004390e-06 -3.768759220838546753e-02 1.051936894655227661e-01 7.234047353267669678e-02 -1.887778788805007935e-01 8.939663320779800415e-02 8.047628402709960938e-02 2.974892221391201019e-02 1.974882483482360840e-01 4.654253423213958740e-01 -9.582185000181198120e-02 -1.177732422947883606e-01 1.872316449880599976e-01 -8.231610059738159180e-02 1.843910962343215942e-01 -6.498364359140396118e-02 -1.899677515029907227e-01 -8.993669599294662476e-02 1.074584648013114929e-01 -2.140101045370101929e-02 2.983045279979705811e-01 4.764445126056671143e-02 2.546466886997222900e-02 -1.686929464340209961e-01 -1.089203208684921265e-01 3.864887729287147522e-02 -9.869880974292755127e-02 5.527871102094650269e-02 2.207040935754776001e-01
1.512157171964645386e-01 1.922592371702194214e-01 4.717097058892250061e-02 -1.064744070172309875e-01 1.150415986776351929e-01 3.794056475162506104e-01 1.268312782049179077e-01 -1.712140887975692749e-01 2.434221357107162476e-01 -7.108899950981140137e-02 1.571265757083892822e-01 9.727057814598083496e-02 1.103797852993011475e-01 -1.774894073605537415e-02 7.044291496276855469e-02 2.175398319959640503e-01 1.491058617830276489e-01 1.718877255916595459e-01 -1.448570191860198975e-01 8.928008377552032471e-03 -4.600549861788749695e-02 -5.440962035208940506e-03 1.523304432630538940e-01 5.197039991617202759e-02 -2.547378838062286377e-02 -9.135781228542327881e-02 3.974530845880508423e-02 -3.089957833290100098e-01 -2.220657765865325928e-01 7.329811155796051025e-02 -7.823248207569122314e-02 -5.413220524787902832e-01
-3.154375404119491577e-02 4.377507045865058899e-02 1.170606315135955811e-01 -1.699032261967658997e-02 1.661325544118881226e-01 3.026885092258453369e-01 3.022867143154144287e-01 6.373404711484909058e-02 2.135923206806182861e-01 -1.329693198204040527e-01 4.532973095774650574e-02 2.541972398757934570e-01 7.783394306898117065e-02 3.516075313091278076e-01 -1.096486151218414307e-01 1.971616297960281372e-01 1.407809257507324219e-01 1.437329798936843872e-01 -1.421399116516113281e-01 2.405333369970321655e-01 -1.152295917272567749e-01 -1.978644430637359619e-01 1.751551628112792969e-01 1.146688833832740784e-01 1.000830605626106262e-01 -8.771068602800369263e-02 -3.327712714672088623e-01 1.492874920368194580e-01 -1.215740442276000977e-01 -1.722395867109298706e-01 -1.740819513797760010e-01 1.326756924390792847e-01
-2.212283387780189514e-02 -1.254453789442777634e-02 3.661650121212005615e-01 -8.756045252084732056e-02 -1.006115972995758057e-02 3.708322942256927490e-01 2.355905920267105103e-01 -6.895670294761657715e-02 3.776681795716285706e-02 -5.681098625063896179e-02 1.243669167160987854e-01 2.509339153766632080e-01 5.314425565302371979e-03 -3.157215565443038940e-02 3.548054695129394531e-01 -4.854089021682739258e-02 -8.739943802356719971e-02 -5.285975337028503418e-02 4.352245107293128967e-02 6.119914725422859192e-02 -3.132678866386413574e-01 -8.626808226108551025e-02 -1.349258720874786377e-01 1.291752904653549194e-01 -1.934318058192729950e-02 3.398203477263450623e-02 -9.650723636150360107e-02 -1.958980225026607513e-02 -2.540479302406311035e-01 1.350654661655426025e-01 4.087195992469787598e-01 -1.725490391254425049e-01
1.654381901025772095e-01 6.380217522382736206e-02 3.205496370792388916e-01 -6.622126698493957520e-02 -6.916912272572517395e-03 2.397562861442565918e-01 1.484742164611816406e-01 -2.112415730953216553e-01 2.756011784076690674e-01 -1.638340055942535400e-01 -2.438022792339324951e-01 1.773131787776947021e-01 1.991252601146697998e-01 4.937513545155525208e-02 1.573205441236495972e-01 3.442382812500000000e-01 1.340775042772293091e-01 -4.741071164608001709e-02 1.274257302284240723e-01 2.551844157278537750e-02 -9.952382743358612061e-02 5.946684628725051880e-02 1.835172623395919800e-01 1.651028096675872803e-01 1.395713835954666138e-01 8.507193066179752350e-03 2.652156539261341095e-02 1.745425462722778320e-01 -2.496171146631240845e-01 3.236001729965209961e-02 3.623030781745910645e-01 3.709070011973381042e-02
-1.223893836140632629e-01 7.966595143079757690e-02 1.018270403146743774e-01 -2.220795601606369019e-01 3.609959036111831665e-02 2.148903459310531616e-01 1.401355862617492676e-01 -2.459984272718429565e-01 1.423590034246444702e-01 1.559150498360395432e-02 1.285082250833511353e-01 2.123261094093322754e-01 1.216363906860351562e-01 1.294547617435455322e-01 8.106122910976409912e-02 1.788417398929595947e-01 -2.292870916426181793e-02 4.104561805725097656e-01 -2.669640183448791504e-01 -1.931892931461334229e-01 2.075819373130798340e-01 -8.769925683736801147e-02 1.476406902074813843e-01 3.526286184787750244e-01 -1.091788336634635925e-01 9.238463826477527618e-03 2.959124743938446045e-02 1.718690842390060425e-01 -2.327025234699249268e-01 -1.602851450443267822e-01 -1.058678627014160156e-01 1.764907389879226685e-01
-1.416836082935333252e-01 5.035215057432651520e-03 2.791249752044677734e-01 5.676122382283210754e-03 1.249267756938934326e-01 1.623334586620330811e-01 2.599360644817352295e-01 1.168332993984222412e-01 -1.987484395503997803e-01 -4.001668654382228851e-03 2.680166661739349365e-01 2.689186632633209229e-01 2.185802310705184937e-01 -1.415314078330993652e-01 -1.543786376714706421e-01 5.332471919246017933e-04 6.917230039834976196e-02 2.116475105285644531e-01 -3.027632534503936768e-01 -1.570118814706802368e-01 -7.894132286310195923e-03 -2.860814630985260010e-01 -1.667444854974746704e-01 2.161809206008911133e-01 1.930665373802185059e-01 -1.459664553403854370e-01 -3.161723539233207703e-02 -9.019450843334197998e-02 -1.640419512987136841e-01 8.307184278964996338e-02 2.331086397171020508e-01 -1.589546948671340942e-01
9.354308247566223145e-02 1.057735830545425415e-01 2.834201157093048096e-01 4.849836230278015137e-02 -1.255831718444824219e-01 4.021117985248565674e-01 2.654017806053161621e-01 -1.145723834633827209e-01 2.578687965869903564e-01 -9.263615123927593231e-03 -2.328047603368759155e-01 5.034516006708145142e-02 1.036704629659652710e-01 1.384056806564331055e-01 -2.591264545917510986e-01 2.408059686422348022e-02 2.496883571147918701e-01 1.418655812740325928e-01 -4.228923916816711426e-01 1.500108242034912109e-01 1.794367581605911255e-01 -1.595431566238403320e-01 4.856883734464645386e-02 -4.306761547923088074e-02 -6.941705197095870972e-02 -4.301456362009048462e-02 4.447177425026893616e-02 4.637196660041809082e-02 4.153012484312057495e-02 1.737744212150573730e-01 -3.400805965065956116e-02 1.607952713966369629e-01
-2.261688560247421265e-01 -1.674227789044380188e-02 2.042817920446395874e-01 2.736022928729653358e-03 1.735551655292510986e-01 1.960752010345458984e-01 3.112044334411621094e-01 -9.865754842758178711e-02 2.008302807807922363e-01 -1.077154278755187988e-02 -2.058590948581695557e-01 2.979522645473480225e-01 -6.866931915283203125e-02 -2.030329555273056030e-01 9.680253267288208008e-02 1.086470410227775574e-01 -3.310411050915718079e-02 2.994690649211406708e-02 1.237837895750999451e-01 1.995391845703125000e-01 -3.140031993389129639e-01 -1.363825947046279907e-01 1.233320310711860657e-01 1.164125800132751465e-01 -2.693198621273040771e-01 1.695796847343444824e-01 -2.516768872737884521e-01 1.337873041629791260e-01 -1.491194218397140503e-01 2.560807168483734131e-01 -1.176151707768440247e-01 -7.546681910753250122e-02
-5.238157883286476135e-02 -5.253351852297782898e-02 2.165706306695938110e-01 -3.474766016006469727e-01 1.163459476083517075e-02 4.666560292243957520e-01 -8.380264043807983398e-03 3.704375028610229492e-02 -3.133653476834297180e-02 -9.880895912647247314e-02 2.232093922793865204e-02 4.045422673225402832e-01 4.278867691755294800e-02 -6.884936243295669556e-03 8.212962746620178223e-02 -8.254462480545043945e-02 1.108302325010299683e-01 -1.094738319516181946e-01 -2.156593054533004761e-01 -1.143798232078552246e-01 8.736182004213333130e-02 2.459716284647583961e-03 -8.093101531267166138e-02 2.727742493152618408e-01 -1.213127002120018005e-01 2.491200417280197144e-01 -2.646862715482711792e-02 -1.020769625902175903e-01 -1.021195501089096069e-01 -1.851969510316848755e-01 3.326337039470672607e-01 -3.808473423123359680e-02
-6.649266928434371948e-02 3.233484327793121338e-01 1.478545218706130981e-01 -2.149140536785125732e-01 1.128803491592407227e-01 3.150276094675064087e-02 2.396550923585891724e-01 -3.421038687229156494e-01 1.701819002628326416e-01 -1.876336485147476196e-01 1.669511348009109497e-01 1.218996047973632812e-01 2.671183943748474121e-01 8.705195039510726929e-02 1.874515414237976074e-02 7.124353945255279541e-02 3.310411572456359863e-01 1.911831945180892944e-01 -7.370828092098236084e-02 -8.098521828651428223e-02 1.654024422168731689e-02 2.867924608290195465e-02 4.107724130153656006e-02 1.379638817161321640e-02 -2.621821463108062744e-01 -4.650124534964561462e-02 3.610181063413619995e-02 -1.024056375026702881e-01 -2.404562681913375854e-01 1.421934813261032104e-01 3.412357270717620850e-01 -7.236687839031219482e-02
-2.567573785781860352e-01 8.027625828981399536e-02 2.292224615812301636e-01 -3.835224807262420654e-01 -9.981078654527664185e-02 1.285056471824645996e-01 1.096720173954963684e-01 -2.073953002691268921e-01 -1.923857443034648895e-02 -1.142570301890373230e-01 -2.916423231363296509e-02 2.902515530586242676e-01 2.267281413078308105e-01 -5.566088482737541199e-02 1.422758102416992188e-01 2.317858040332794189e-01 7.276859879493713379e-02 -2.739473618566989899e-02 -1.040833964943885803e-01 3.261625394225120544e-02 -1.304528564214706421e-01 -2.091099768877029419e-01 -9.691568091511726379e-03 -7.752929627895355225e-02 -2.040768228471279144e-02 3.561342954635620117e-01 1.581240892410278320e-01 -2.928995788097381592e-01 -2.501440048217773438e-01 1.543622016906738281e-01 1.908854208886623383e-02 9.945914149284362793e-02
3.196212351322174072e-01 8.215454407036304474e-03 9.501786530017852783e-02 -1.833315342664718628e-01 3.208322525024414062e-01 1.186224892735481262e-01 1.686195582151412964e-01 -7.644427567720413208e-02 9.198934584856033325e-02 1.230039820075035095e-01 1.414288878440856934e-01 2.814306020736694336e-01 -5.282955826260149479e-04 1.469651907682418823e-01 -2.112184464931488037e-01 7.445110380649566650e-02 -1.313375532627105713e-01 2.599589526653289795e-01 -6.689794361591339111e-02 -1.456742435693740845e-01 1.299784332513809204e-01 -2.042824029922485352e-01 -3.090611891821026802e-03 4.298974275588989258e-01 -1.948303356766700745e-02 1.320613324642181396e-01 1.934319883584976196e-01 1.068668961524963379e-01 -2.238832265138626099e-01 -1.974666491150856018e-02 -4.634872078895568848e-02 1.897702664136886597e-01
1.045304387807846069e-01 -1.854910403490066528e-01 3.617714047431945801e-01 -9.313312172889709473e-02 -4.782596137374639511e-03 1.816956400871276855e-01 2.297098934650421143e-01 -4.748082160949707031e-02 2.661980092525482178e-01 -1.356973350048065186e-01 -4.036029428243637085e-02 4.375029504299163818e-01 -9.804126620292663574e-02 1.056282445788383484e-01 -1.622994840145111084e-01 -9.038234502077102661e-02 1.272355616092681885e-01 1.143163815140724182e-01 1.220010444521903992e-01 1.835040301084518433e-01 3.102555274963378906e-01 -5.667814984917640686e-02 -1.374234110116958618e-01 5.753999948501586914e-02 -1.076431721448898315e-01 -1.010439172387123108e-01 1.916400194168090820e-01 -1.123398914933204651e-01 -2.998591661453247070e-01 -7.861558347940444946e-02 1.453884094953536987e-01 4.007158800959587097e-02
7.762901484966278076e-02 1.587417349219322205e-02 2.269480228424072266e-01 9.388402849435806274e-02 -2.108077518641948700e-02 4.320670664310455322e-01 4.178870618343353271e-01 -9.622272849082946777e-02 6.975134462118148804e-02 -1.890458017587661743e-01 5.161000043153762817e-02 -1.288089528679847717e-02 1.484843343496322632e-01 -1.367290169000625610e-01 -6.318755447864532471e-02 -8.737788349390029907e-02 -1.237092614173889160e-01 1.185294240713119507e-01 -2.116994708776473999e-01 -7.115403562784194946e-02 -7.912586629390716553e-02 -4.914779961109161377e-02 7.350395619869232178e-02 3.291260302066802979e-01 1.921276748180389404e-01 1.192067377269268036e-02 1.626422405242919922e-01 -2.088850736618041992e-01 5.310764908790588379e-02 1.341174840927124023e-01 -7.234665751457214355e-02 -3.629953861236572266e-01
-9.029413573443889618e-03 -1.518086493015289307e-01 4.027286171913146973e-02 4.907415807247161865e-02 1.406106352806091309e-01 1.930746138095855713e-01 3.966462910175323486e-01 -6.902772188186645508e-02 -4.583025723695755005e-02 -5.722733959555625916e-02 -1.363247781991958618e-01 2.613219618797302246e-01 2.177449017763137817e-01 1.010636985301971436e-01 1.485670506954193115e-01 -1.689998060464859009e-02 1.485376060009002686e-01 2.163710594177246094e-01 -3.066732287406921387e-01 5.886932089924812317e-02 1.563787609338760376e-01 -2.832840383052825928e-01 2.406935989856719971e-01 -2.216099965153262019e-04 -3.132173120975494385e-01 2.608131766319274902e-01 4.746189340949058533e-02 3.849992994219064713e-03 1.603748463094234467e-02 1.701973229646682739e-01 -1.534683257341384888e-01 -1.768113523721694946e-01
2.001187950372695923e-01 -9.253967553377151489e-02 2.295971959829330444e-01 1.788376569747924805e-01 -1.456940080970525742e-02 2.569065690040588379e-01 3.645803928375244141e-01 -2.100590467453002930e-01 1.991968043148517609e-02 -8.299330621957778931e-02 -1.240042373538017273e-01 3.165421783924102783e-01 1.348261535167694092e-01 -5.975238978862762451e-02 2.117899805307388306e-01 -1.579826623201370239e-01 3.529312089085578918e-02 8.429181575775146484e-02 -2.398039400577545166e-01 1.647554039955139160e-01 6.844973564147949219e-02 -3.653093576431274414e-01 2.050358951091766357e-01 1.296523660421371460e-01 -1.154003217816352844e-01 1.680286228656768799e-01 5.860453820787370205e-04 3.358363360166549683e-02 7.355430722236633301e-02 1.125625744462013245e-01 -1.647537052631378174e-01 -1.764127165079116821e-01
-1.327093392610549927e-01 -7.381913065910339355e-02 1.715869903564453125e-01 -2.519260942935943604e-01 1.244198828935623169e-01 3.974021375179290771e-01 1.156584993004798889e-01 -1.490111500024795532e-01 1.849953085184097290e-01 2.415500432252883911e-01 1.131741702556610107e-02 1.033267602324485779e-01 1.607820391654968262e-01 -2.678259909152984619e-01 8.353844285011291504e-02 -2.191149145364761353e-01 1.172749772667884827e-01 2.405112534761428833e-01 5.583418905735015869e-02 2.393750846385955811e-01 5.389465484768152237e-03 1.144264340400695801e-01 1.451337784528732300e-01 1.450865566730499268e-01 -1.423181295394897461e-01 -2.151936590671539307e-01 -2.210657745599746704e-01 -1.511975079774856567e-01 -7.750907540321350098e-02 1.322214156389236450e-01 1.720404773950576782e-01 -2.011451721191406250e-01
1.620505452156066895e-01 1.285855174064636230e-01 4.887360930442810059e-01 4.625184088945388794e-02 1.063500791788101196e-01 3.519989252090454102e-01 2.214797586202621460e-02 1.047489792108535767e-02 2.592613101005554199e-01 -2.810576260089874268e-01 -2.662426531314849854e-01 1.942996382713317871e-01 7.683040946722030640e-02 -1.066894754767417908e-01 3.140186369419097900e-01 1.720097959041595459e-01 3.015317209064960480e-02 1.530077606439590454e-01 -1.180769689381122589e-02 -1.548556890338659286e-02 2.498652087524533272e-03 -3.937568143010139465e-02 1.425113435834646225e-02 3.465634211897850037e-02 1.639477908611297607e-02 -9.704028069972991943e-02 -1.578427702188491821e-01 1.490553934127092361e-02 -2.767917513847351074e-01 1.095770224928855896e-01 8.001442998647689819e-02 1.501846015453338623e-01
-2.037741430103778839e-02 -8.982213586568832397e-02 3.680802583694458008e-01 8.079606294631958008e-02 3.479820787906646729e-01 1.703473925590515137e-01 9.186413884162902832e-02 3.932687267661094666e-02 3.153266012668609619e-01 1.462720483541488647e-01 1.208237707614898682e-01 9.384460747241973877e-02 2.974779605865478516e-01 -2.905640900135040283e-01 -3.462232351303100586e-01 1.498595327138900757e-01 3.888691216707229614e-02 9.299387782812118530e-02 -6.469745188951492310e-02 -8.243824541568756104e-02 7.153555005788803101e-02 1.154356151819229126e-01 6.457444280385971069e-02 3.696131408214569092e-01 1.002993285655975342e-01 -1.237478405237197876e-01 7.368988543748855591e-02 3.721803054213523865e-02 -6.538211554288864136e-02 -9.771849960088729858e-02 -5.149311572313308716e-02 -2.995643019676208496e-02
-1.616010516881942749e-01 1.607348024845123291e-01 2.015494704246520996e-01 -1.347508132457733154e-01 3.942514955997467041e-01 2.205362915992736816e-01 1.553827822208404541e-01 -8.012590557336807251e-02 1.520724147558212280e-01 2.977460324764251709e-01 -1.358002871274948120e-01 3.902197629213333130e-02 2.840198278427124023e-01 -9.589412808418273926e-02 3.652995079755783081e-02 2.530093491077423096e-01 3.015381470322608948e-02 1.323720067739486694e-01 -1.069983989000320435e-01 3.500997275114059448e-02 -1.345343738794326782e-01 4.403673857450485229e-02 -7.529395818710327148e-02 2.722196280956268311e-01 5.699937045574188232e-02 -1.011597141623497009e-01 1.303233355283737183e-01 2.033828347921371460e-01 -2.619279026985168457e-01 1.883521974086761475e-01 -1.403362900018692017e-01 -2.028683722019195557e-01
6.393307819962501526e-03 2.765053417533636093e-03 1.758641600608825684e-01 1.156177148222923279e-01 2.516518533229827881e-01 4.644774496555328369e-01 3.742256015539169312e-02 -5.282925441861152649e-02 -2.164428588002920151e-03 -1.300267577171325684e-01 -9.730753488838672638e-03 1.388446986675262451e-01 2.497861348092556000e-02 -2.416058033704757690e-01 1.672886870801448822e-02 2.006561607122421265e-01 3.909078836441040039e-01 2.180549316108226776e-02 -1.958269476890563965e-01 4.146176576614379883e-02 -3.691368103027343750e-01 -1.711081862449645996e-01 -4.032856971025466919e-02 1.197348311543464661e-01 -1.561206430196762085e-01 3.455282002687454224e-02 2.416907697916030884e-01 -7.064007222652435303e-02 -8.323909342288970947e-02 -1.957650855183601379e-02 1.782456487417221069e-01 -1.834724843502044678e-01
3.503829939290881157e-03 3.492655977606773376e-02 -5.570689216256141663e-03 -1.791196167469024658e-01 6.355047225952148438e-02 1.656284779310226440e-01 2.865761816501617432e-01 -1.131425797939300537e-01 1.207040529698133469e-02 -1.269823163747787476e-01 3.341633453965187073e-02 2.467450201511383057e-01 1.368822604417800903e-01 -1.420832723379135132e-01 -4.052584469318389893e-01 -2.711379341781139374e-02 -2.781101129949092865e-02 -4.199757426977157593e-02 -2.579984664916992188e-01 8.058855310082435608e-03 -2.081604301929473877e-02 -1.897938735783100128e-02 1.602994054555892944e-01 1.318456679582595825e-01 -1.073729544878005981e-01 -2.398513630032539368e-02 8.589848130941390991e-02 -3.469673395156860352e-01 -2.708891928195953369e-01 1.260512471199035645e-01 1.560423970222473145e-01 -4.376803338527679443e-01
3.901359066367149353e-02 -2.404265254735946655e-01 2.982515096664428711e-01 -1.075073778629302979e-01 2.640753686428070068e-01 8.925127238035202026e-02 3.000482618808746338e-01 -1.585823744535446167e-01 2.837771177291870117e-01 -7.716147601604461670e-02 4.903116077184677124e-02 2.160238325595855713e-01 -7.108578085899353027e-02 5.290730670094490051e-02 -1.074198111891746521e-01 -8.533699810504913330e-02 5.030469298362731934e-01 6.964010745286941528e-02 -5.728562176227569580e-02 3.597209230065345764e-02 6.257256120443344116e-02 -5.394030362367630005e-02 -1.577466279268264771e-01 1.447393745183944702e-01 2.051708400249481201e-01 -2.219179272651672363e-02 1.813398599624633789e-01 -7.136106491088867188e-02 -3.545510582625865936e-03 2.077555507421493530e-01 -3.314398601651191711e-02 2.123141884803771973e-01
7.425379473716020584e-03 7.143911719322204590e-02 2.926159203052520752e-01 -1.250128895044326782e-01 1.013732403516769409e-01 3.093934357166290283e-01 3.079387843608856201e-01 5.813695490360260010e-02 -5.962085351347923279e-02 -1.334675848484039307e-01 -1.343480348587036133e-01 3.158155679702758789e-01 1.560748666524887085e-01 1.456801593303680420e-01 -8.203650265932083130e-02 1.138520613312721252e-02 1.301025450229644775e-01 1.756892353296279907e-02 -3.232006728649139404e-01 2.590361535549163818e-01 2.201644033193588257e-01 -2.844840884208679199e-01 -1.553164720535278320e-01 -1.654573082923889160e-01 7.995124906301498413e-02 1.267682574689388275e-02 -1.448634862899780273e-01 8.126726746559143066e-02 -2.281663715839385986e-01 1.859149336814880371e-01 5.808443203568458557e-02 6.281562149524688721e-02
7.104966207407414913e-04 -6.662439554929733276e-02 3.157181441783905029e-01 -1.627991348505020142e-01 2.998884767293930054e-02 3.575539588928222656e-01 2.955166995525360107e-01 -1.984921246767044067e-01 -7.507428526878356934e-02 5.797932669520378113e-02 -1.932572424411773682e-01 3.629549145698547363e-01 -3.230205774307250977e-01 2.301863431930541992e-01 -1.852745190262794495e-02 3.412541374564170837e-02 6.627027690410614014e-02 8.174023241735994816e-04 9.141132980585098267e-02 1.134526431560516357e-01 -5.651930347084999084e-02 -1.239332631230354309e-01 2.524072527885437012e-01 2.432549297809600830e-01 -1.050778627395629883e-01 1.835530847311019897e-01 7.060343772172927856e-02 -1.893811225891113281e-01 -3.782974323257803917e-03 1.990801282227039337e-02 -1.301390677690505981e-01 8.367489278316497803e-02
-1.651200354099273682e-01 -1.213828176259994507e-01 7.956261932849884033e-02 -2.674752473831176758e-02 2.317534685134887695e-01 1.799200475215911865e-01 1.664363294839859009e-01 -1.236705929040908813e-01 2.871173620223999023e-01 -1.101375464349985123e-02 2.083167620003223419e-02 3.754744231700897217e-01 2.069613784551620483e-01 -2.555566430091857910e-01 -1.618182808160781860e-01 -5.847974866628646851e-02 7.408121600747108459e-03 -2.154781967401504517e-01 -3.923189342021942139e-01 -4.783797636628150940e-02 -2.319903820753097534e-01 1.894671618938446045e-01 1.258162409067153931e-01 1.913763880729675293e-01 -7.350657135248184204e-02 -1.455292999744415283e-01 -2.461149170994758606e-02 -1.462839096784591675e-01 -1.731266975402832031e-01 3.580344095826148987e-02 -1.655958294868469238e-01 -8.964263647794723511e-02
-6.779495626688003540e-02 3.452505171298980713e-01 5.403174459934234619e-02 -2.567342221736907959e-01 1.038369089365005493e-01 2.021951228380203247e-01 1.800025999546051025e-01 -7.846370339393615723e-02 -4.014208912849426270e-02 -1.591919809579849243e-01 1.445503234863281250e-01 2.695721387863159180e-01 2.803604602813720703e-01 -3.122272901237010956e-02 -2.578563615679740906e-02 3.104793094098567963e-02 2.559466660022735596e-01 2.859305739402770996e-01 -2.517023868858814240e-02 -2.200023233890533447e-01 -2.002900391817092896e-01 -2.072713673114776611e-01 -1.222080141305923462e-01 4.243693128228187561e-02 -2.419303059577941895e-01 2.796269953250885010e-01 1.708092913031578064e-02 3.118217922747135162e-03 -1.980185806751251221e-01 -1.399548798799514771e-01 7.098182290792465210e-02 1.358510553836822510e-01
-8.419341593980789185e-02 -1.804844439029693604e-01 2.285049110651016235e-01 -3.324656933546066284e-02 -3.397197276353836060e-02 1.188900098204612732e-01 2.140239030122756958e-01 -7.468409091234207153e-02 2.408351600170135498e-01 -4.998303577303886414e-02 -7.810153812170028687e-02 2.579437494277954102e-01 2.631842494010925293e-01 -8.206935971975326538e-02 -1.342700123786926270e-01 2.660326957702636719e-01 -4.426530376076698303e-02 -9.271863102912902832e-02 -9.549316763877868652e-02 -1.608096510171890259e-01 -4.723874852061271667e-02 1.453992724418640137e-01 -1.883736401796340942e-01 2.895486354827880859e-01 -3.317667245864868164e-01 -3.166670799255371094e-01 -5.393886566162109375e-02 -2.259711772203445435e-01 -1.792584657669067383e-01 -2.588254772126674652e-02 -1.210660412907600403e-01 2.059026956558227539e-01
-2.952577769756317139e-01 -3.841469064354896545e-02 2.144957333803176880e-01 1.481467187404632568e-01 2.216965705156326294e-01 1.848002076148986816e-01 1.398110538721084595e-01 -1.344772726297378540e-01 1.840893477201461792e-01 2.319167405366897583e-01 -1.175302565097808838e-01 2.500359117984771729e-01 -9.518343210220336914e-02 -6.559606641530990601e-02 5.871390178799629211e-02 1.973275542259216309e-01 -8.482751250267028809e-02 9.716298431158065796e-02 8.941924571990966797e-02 1.197688356041908264e-01 -1.976698040962219238e-01 -2.215409576892852783e-01 -1.010952442884445190e-01 2.781676650047302246e-01 -6.234845146536827087e-02 1.717484742403030396e-01 -2.096513062715530396e-01 1.131614372134208679e-01 -1.258634924888610840e-01 3.189317286014556885e-01 -2.014083862304687500e-01 -1.992719471454620361e-01
2.590797841548919678e-02 5.360258743166923523e-02 6.456579267978668213e-02 -2.580137252807617188e-01 2.110309749841690063e-01 1.534470319747924805e-01 3.763392567634582520e-01 -1.892784237861633301e-01 1.502170264720916748e-01 -5.219294503331184387e-02 -2.008373439311981201e-01 4.215030372142791748e-01 2.199654430150985718e-01 1.895799487829208374e-01 -6.993168964982032776e-03 6.477957963943481445e-02 9.671370498836040497e-03 1.027259826660156250e-01 2.890609577298164368e-02 1.287802159786224365e-01 9.031258523464202881e-02 -3.176147043704986572e-01 -1.905746459960937500e-01 3.373504430055618286e-02 1.220877021551132202e-01 -1.132419258356094360e-01 -1.694632023572921753e-01 -1.728557236492633820e-02 1.385193914175033569e-01 2.550910711288452148e-01 1.151684597134590149e-01 -1.396097987890243530e-01
5.380695685744285583e-02 -2.462262958288192749e-01 2.874938249588012695e-01 -6.610901653766632080e-02 -1.395923793315887451e-01 3.841376677155494690e-02 2.715766429901123047e-01 -1.377484649419784546e-01 -3.569166734814643860e-02 9.313871152698993683e-03 -4.492821916937828064e-02 2.337433844804763794e-01 2.616407871246337891e-01 -2.244570553302764893e-01 -9.649598598480224609e-02 1.269111335277557373e-01 2.457279339432716370e-02 -2.640079520642757416e-02 -9.817142039537429810e-03 2.243400551378726959e-02 -3.263572156429290771e-01 -2.317195199429988861e-02 -7.071774452924728394e-02 4.966907501220703125e-01 -2.832711637020111084e-01 -1.896783150732517242e-02 -9.061796218156814575e-02 -1.899733841419219971e-01 2.993510104715824127e-02 -1.288756448775529861e-02 -1.522082537412643433e-01 1.539860665798187256e-01
4.911095276474952698e-02 1.178943961858749390e-01 3.534322082996368408e-01 -1.049685627222061157e-01 2.347356826066970825e-01 7.533168047666549683e-02 -1.379419863224029541e-01 2.677916921675205231e-02 -3.695739433169364929e-02 1.860388666391372681e-01 -1.907580196857452393e-01 3.216745555400848389e-01 3.785236179828643799e-01 1.816866099834442139e-01 -1.270578503608703613e-01 1.579194217920303345e-01 4.065832197666168213e-01 7.180689275264739990e-02 -3.149309158325195312e-01 7.746363431215286255e-02 1.327580362558364868e-01 -1.063529029488563538e-01 -1.066687926650047302e-01 7.134064286947250366e-02 -6.464595347642898560e-02 -1.707860231399536133e-01 -3.910676762461662292e-02 4.666353762149810791e-02 -1.127341911196708679e-01 5.103896558284759521e-02 1.240048650652170181e-02 -2.122649364173412323e-02
3.500952851027250290e-03 -8.854276686906814575e-02 1.687312275171279907e-01 -1.386224776506423950e-01 3.252426087856292725e-01 6.763572245836257935e-02 6.515818834304809570e-02 -1.105978861451148987e-01 3.177330791950225830e-01 -2.605960965156555176e-01 7.962392270565032959e-02 3.346634209156036377e-01 -5.536052584648132324e-02 7.693578302860260010e-02 6.598339881747961044e-03 1.042479462921619415e-02 -7.709270715713500977e-02 4.008605703711509705e-02 -1.404809951782226562e-01 -7.743339985609054565e-02 -3.276695683598518372e-02 -3.734757900238037109e-01 2.197929918766021729e-01 2.784956991672515869e-01 -7.458795607089996338e-02 5.654138699173927307e-02 1.488640159368515015e-01 1.706984341144561768e-01 -2.950327098369598389e-01 -2.348521649837493896e-01 -1.371168941259384155e-01 -2.278384380042552948e-02
-6.237987801432609558e-02 -9.127029776573181152e-02 3.132932633161544800e-02 -4.879277050495147705e-01 2.424065470695495605e-01 1.746999174356460571e-01 1.388479024171829224e-01 5.393730476498603821e-03 2.057862132787704468e-01 1.862913221120834351e-01 8.566783368587493896e-02 3.565879166126251221e-01 2.089459747076034546e-01 2.022256106138229370e-01 -1.185691729187965393e-02 3.783046826720237732e-02 6.424313038587570190e-02 2.360867708921432495e-01 -3.334500640630722046e-02 -1.107534170150756836e-01 -1.380197256803512573e-01 -1.285255551338195801e-01 -1.023379415273666382e-01 2.307524532079696655e-01 1.802371293306350708e-01 8.652817457914352417e-02 7.977268099784851074e-02 1.073532029986381531e-01 -2.117877751588821411e-01 -6.619320809841156006e-02 -1.265084594488143921e-01 2.164063304662704468e-01
7.182227820158004761e-02 3.023764193058013916e-01 1.103681772947311401e-01 7.135531306266784668e-02 -9.396739304065704346e-02 2.405835539102554321e-01 2.725836038589477539e-01 -3.363929688930511475e-01 1.285873800516128540e-01 9.531320631504058838e-02 -1.287542432546615601e-01 4.250228404998779297e-01 6.954486668109893799e-02 -2.485781610012054443e-01 2.373702079057693481e-01 8.814900368452072144e-02 2.978309057652950287e-02 1.334080696105957031e-01 -7.778770476579666138e-02 1.177232339978218079e-01 1.147947758436203003e-01 -1.221666634082794189e-01 5.937818065285682678e-02 2.558330595493316650e-01 -1.488585174083709717e-01 -1.866914145648479462e-02 5.664284899830818176e-02 -1.034004017710685730e-01 1.360951829701662064e-02 2.945260331034660339e-02 -2.834191918373107910e-01 -1.578645557165145874e-01
1.638144552707672119e-01 -1.733562648296356201e-01 1.532228440046310425e-01 -1.818502545356750488e-01 -6.222789362072944641e-02 9.487972408533096313e-02 3.720989078283309937e-02 -1.007621437311172485e-01 1.575284898281097412e-01 -3.904987499117851257e-02 8.801095932722091675e-02 2.905059456825256348e-01 3.096840903162956238e-02 1.431830786168575287e-02 7.660285104066133499e-03 9.994836896657943726e-02 -6.626205146312713623e-02 1.984078139066696167e-01 7.220130413770675659e-02 -4.319726526737213135e-01 1.424826383590698242e-01 -2.198376357555389404e-01 -1.076554208993911743e-01 3.791470229625701904e-01 5.594801530241966248e-02 2.559778466820716858e-02 1.196606978774070740e-01 -2.524275481700897217e-01 -3.658209741115570068e-01 1.153953000903129578e-01 -2.027991414070129395e-01 -5.317253246903419495e-02
1.379861086606979370e-01 -1.231748536229133606e-01 1.361156851053237915e-01 -3.019594848155975342e-01 3.976013138890266418e-02 3.115154206752777100e-01 4.020798504352569580e-01 5.639543011784553528e-02 9.024545550346374512e-02 -1.433770805597305298e-01 -2.277209907770156860e-01 3.174816071987152100e-02 2.125804573297500610e-01 6.393825169652700424e-03 -2.044967114925384521e-01 -3.413802757859230042e-02 -5.124058946967124939e-02 2.189492247998714447e-02 -9.286326169967651367e-02 -6.317580491304397583e-02 2.993194460868835449e-01 -1.957986950874328613e-01 -9.815005213022232056e-02 1.087868064641952515e-01 -8.712808601558208466e-03 3.007716536521911621e-01 -5.995969753712415695e-03 4.663238674402236938e-02 -3.261619508266448975e-01 1.084955409169197083e-01 -2.148715406656265259e-01 -2.525979653000831604e-02
5.323701724410057068e-02 -2.433644682168960571e-01 4.435153007507324219e-01 -5.063080787658691406e-02 8.327543735504150391e-03 6.286087632179260254e-02 2.068084031343460083e-01 -1.394850760698318481e-01 -2.304428815841674805e-02 1.510393898934125900e-02 2.390631884336471558e-01 2.881981134414672852e-01 3.432710170745849609e-01 -3.132234886288642883e-02 -7.483159750699996948e-02 2.080164998769760132e-01 -1.291329562664031982e-01 -7.348423451185226440e-02 1.521315574645996094e-01 2.337399870157241821e-02 -2.723653316497802734e-01 -2.465146966278553009e-02 -4.483354464173316956e-02 3.155732154846191406e-01 -3.067663311958312988e-01 -5.271243397146463394e-03 -1.091346219182014465e-01 -4.299382865428924561e-02 4.105083644390106201e-02 -1.495189219713211060e-01 -9.826736152172088623e-02 -5.109242163598537445e-03
-1.321066468954086304e-01 6.762212514877319336e-02 1.906439363956451416e-01 -1.563746780157089233e-01 5.037134140729904175e-02 8.220094442367553711e-02 1.935570389032363892e-01 -2.262613177299499512e-01 2.813072800636291504e-01 2.549242973327636719e-01 -1.249720975756645203e-01 1.533531844615936279e-01 -4.440845921635627747e-02 -2.346461638808250427e-02 5.323366075754165649e-02 2.562566101551055908e-01 6.534959375858306885e-02 2.982050552964210510e-02 -1.047879680991172791e-01 8.846880495548248291e-02 -1.928915828466415405e-01 -1.251789331436157227e-01 -9.934118017554283142e-03 3.009887635707855225e-01 -2.318940311670303345e-01 8.953212760388851166e-03 -1.910567469894886017e-02 2.372012287378311157e-01 -2.870882153511047363e-01 2.921062707901000977e-01 -3.042978346347808838e-01 -1.630355864763259888e-01
7.779099047183990479e-02 2.078308910131454468e-01 6.904899328947067261e-02 -3.046635985374450684e-01 2.320548892021179199e-02 8.633059449493885040e-03 4.390792250633239746e-01 -8.843585848808288574e-03 3.336969763040542603e-03 3.856596723198890686e-02 6.549410056322813034e-03 3.542750775814056396e-01 1.856880933046340942e-01 1.192700937390327454e-01 -9.539561718702316284e-02 2.660163044929504395e-01 -1.071835309267044067e-01 -2.445915043354034424e-01 -1.480870693922042847e-01 -5.245983973145484924e-02 -4.762498289346694946e-02 -4.116727113723754883e-01 4.707735404372215271e-02 -1.206012740731239319e-01 -2.351569198071956635e-02 9.381784498691558838e-02 -7.102638483047485352e-02 2.912709303200244904e-02 -1.579048037528991699e-01 2.431205064058303833e-01 -1.187223866581916809e-01 -7.861210405826568604e-02
1.695481389760971069e-01 1.392633914947509766e-01 2.706873416900634766e-01 -1.004056259989738464e-01 1.272030472755432129e-01 2.292881608009338379e-01 8.951018005609512329e-02 1.158274039626121521e-01 2.633885443210601807e-01 -1.893251091241836548e-01 1.590394526720046997e-01 4.492153823375701904e-01 1.734191030263900757e-01 2.164147496223449707e-01 -1.877086609601974487e-01 1.594143360853195190e-01 2.936976402997970581e-02 -1.050780192017555237e-01 -3.094260990619659424e-01 -2.844846993684768677e-02 -3.341328352689743042e-02 -1.125361844897270203e-01 1.121325343847274780e-01 8.374689519405364990e-02 3.224143013358116150e-02 1.127611473202705383e-01 9.484395384788513184e-02 1.082479879260063171e-01 7.617045938968658447e-02 2.744497656822204590e-01 8.541928976774215698e-02 -2.091590315103530884e-01
1.770615279674530029e-01 -1.444651782512664795e-01 3.516557812690734863e-01 1.572244167327880859e-01 -1.231340914964675903e-01 3.896774649620056152e-01 2.819530665874481201e-01 5.350922048091888428e-02 9.608811140060424805e-02 -1.939218118786811829e-02 2.790876328945159912e-01 2.599242329597473145e-01 -4.861794039607048035e-02 1.620594784617424011e-02 -1.944831460714340210e-01 6.255031377077102661e-02 2.342133373022079468e-01 6.760045140981674194e-02 -5.365080386400222778e-02 2.707652747631072998e-01 1.437573283910751343e-01 -2.008208632469177246e-01 -3.951578214764595032e-02 1.656393110752105713e-01 8.005785197019577026e-02 4.768280312418937683e-03 4.603898897767066956e-02 -1.363949328660964966e-01 -1.848539113998413086e-01 -4.429244622588157654e-02 2.455925792455673218e-01 -3.728036954998970032e-02
3.622765466570854187e-02 -6.120002642273902893e-02 1.411871612071990967e-01 -2.087540626525878906e-01 -1.148764416575431824e-01 3.276653587818145752e-01 3.636641055345535278e-02 -1.341405808925628662e-01 -1.484984904527664185e-01 1.110304668545722961e-01 -1.309327781200408936e-01 3.046617805957794189e-01 -1.745984144508838654e-02 3.211088776588439941e-01 1.907661929726600647e-02 6.167113035917282104e-02 1.884664297103881836e-01 7.364089787006378174e-02 -2.991893291473388672e-01 -1.764816790819168091e-01 8.722355216741561890e-02 -2.936625480651855469e-01 -9.437276050448417664e-03 1.593541800975799561e-01 -2.663652300834655762e-01 8.381279557943344116e-02 -1.439680606126785278e-01 -2.441480606794357300e-01 -3.105022311210632324e-01 2.653886377811431885e-02 2.840827405452728271e-02 -4.963608458638191223e-02
-6.737247854471206665e-02 1.328901350498199463e-01 6.934882700443267822e-02 1.395659446716308594e-01 1.696536391973495483e-01 2.640463709831237793e-01 2.430203855037689209e-01 2.180011868476867676e-01 6.607187539339065552e-02 1.354773491621017456e-01 -9.936720877885818481e-02 2.813101708889007568e-01 1.475884169340133667e-01 -3.131148964166641235e-02 -2.863721549510955811e-01 3.034849464893341064e-01 -1.552801299840211868e-02 1.045435667037963867e-01 8.392658084630966187e-02 -7.509142160415649414e-02 -1.539703309535980225e-01 -1.266013532876968384e-01 2.806390821933746338e-01 4.141671359539031982e-01 5.376272648572921753e-02 -8.206580765545368195e-03 -2.082843631505966187e-01 -6.268013268709182739e-02 5.854094773530960083e-02 1.493316143751144409e-01 -1.136753559112548828e-01 -1.924184262752532959e-01
1.256543844938278198e-01 -2.509598135948181152e-01 3.714229166507720947e-01 -5.674868822097778320e-02 1.313615739345550537e-01 1.013606265187263489e-01 3.485232591629028320e-01 -2.661656122654676437e-03 1.155854016542434692e-01 -1.895120590925216675e-01 5.398472025990486145e-02 3.911848962306976318e-01 2.026790380477905273e-01 2.045886218547821045e-01 3.850286081433296204e-02 -7.192559540271759033e-02 1.821938715875148773e-02 1.036893054842948914e-01 -1.134729105979204178e-02 3.280037641525268555e-01 1.794934719800949097e-01 -1.878299266099929810e-01 5.403786152601242065e-02 1.464553456753492355e-02 1.959892958402633667e-01 -1.524985432624816895e-01 6.943475455045700073e-02 -2.686456739902496338e-01 1.830563694238662720e-02 4.313227720558643341e-03 8.695681393146514893e-02 1.542539615184068680e-02
-8.920273929834365845e-02 -1.347208619117736816e-01 4.236508309841156006e-01 -3.882208839058876038e-02 8.737768232822418213e-02 3.113091886043548584e-01 1.543648540973663330e-01 6.014843005686998367e-03 -2.716801501810550690e-02 -1.662098430097103119e-02 5.472113192081451416e-02 2.467028796672821045e-01 3.131242394447326660e-01 -1.927871853113174438e-01 1.871568895876407623e-02 2.518436908721923828e-01 2.212773710489273071e-01 9.413494169712066650e-02 1.030512750148773193e-01 2.266252785921096802e-01 8.366347104310989380e-02 -2.555402554571628571e-02 2.361304908990859985e-01 1.081510558724403381e-01 2.127615809440612793e-01 1.211601868271827698e-01 1.295095682144165039e-01 3.048605620861053467e-01 -1.967695914208889008e-02 3.767663240432739258e-02 -1.288942713290452957e-02 1.846332848072052002e-01
-1.254307180643081665e-01 7.057525217533111572e-02 3.211326301097869873e-01 4.630076512694358826e-02 9.830797091126441956e-03 1.242016479372978210e-01 1.896953880786895752e-01 2.725691348314285278e-02 -1.880992054939270020e-01 -1.506155729293823242e-01 2.671014666557312012e-01 3.882380425930023193e-01 2.420987039804458618e-01 -7.463112473487854004e-02 -1.196093205362558365e-02 1.172610968351364136e-01 1.428100019693374634e-01 9.004647284746170044e-02 -4.095174670219421387e-01 -1.618852615356445312e-01 -7.901811599731445312e-02 -2.431045770645141602e-01 -8.257263898849487305e-02 2.349432706832885742e-01 1.031082421541213989e-01 -1.295763105154037476e-01 -1.488818377256393433e-01 -1.485254168510437012e-01 9.100573509931564331e-02 -1.002474799752235413e-01 1.118065193295478821e-01 -1.062981784343719482e-01
2.455500513315200806e-01 2.180906236171722412e-01 9.411021322011947632e-02 -7.149329036474227905e-02 3.312582671642303467e-01 -8.592545241117477417e-02 3.492480218410491943e-01 -2.159951329231262207e-01 -8.899535238742828369e-02 1.013670489192008972e-01 -1.154152229428291321e-01 3.115331530570983887e-01 1.907873153686523438e-01 -1.178650744259357452e-02 -4.507584124803543091e-02 1.539047658443450928e-01 2.833214998245239258e-01 2.803937494754791260e-01 -1.926749199628829956e-01 -6.254447251558303833e-02 -1.550364643335342407e-01 -6.175295263528823853e-02 2.004114836454391479e-01 4.675980191677808762e-03 -6.859767250716686249e-03 -2.239234000444412231e-01 -8.433510363101959229e-02 -1.048740968108177185e-01 -1.376639604568481445e-01 -1.241973787546157837e-01 -7.989758253097534180e-02 1.567825078964233398e-01
-7.904848456382751465e-02 2.210449874401092529e-01 1.606012135744094849e-01 -2.552185952663421631e-02 -2.152304630726575851e-03 2.890220880508422852e-01 2.688356637954711914e-01 -2.468569129705429077e-01 -1.115164086222648621e-01 1.487949341535568237e-01 -1.333119273185729980e-01 1.976998895406723022e-01 1.215619891881942749e-01 -1.959199458360671997e-01 1.420536339282989502e-01 1.863164156675338745e-01 5.165318027138710022e-03 2.209536433219909668e-01 -3.573846071958541870e-02 1.153936237096786499e-01 2.213644683361053467e-01 -1.764078587293624878e-01 4.425298795104026794e-02 2.596527636051177979e-01 -1.496250331401824951e-01 7.132877409458160400e-02 6.077316030859947205e-02 -1.975886225700378418e-01 -2.623308002948760986e-01 -2.303419262170791626e-01 -2.846163809299468994e-01 -1.271910071372985840e-01
-2.446740269660949707e-01 -2.807722426950931549e-02 3.659914135932922363e-01 -1.182007789611816406e-01 1.785069257020950317e-01 2.355234622955322266e-01 1.880870759487152100e-01 -1.781763583421707153e-01 -1.309219375252723694e-02 8.394379168748855591e-02 1.175122484564781189e-01 -1.152022648602724075e-02 2.864902615547180176e-01 -5.400645732879638672e-02 1.491271704435348511e-01 -2.648062109947204590e-01 -6.910006701946258545e-02 2.300374060869216919e-01 -9.482774138450622559e-02 1.129913702607154846e-01 1.665643751621246338e-01 -1.430016607046127319e-01 -7.803664542734622955e-03 2.510152459144592285e-01 1.443931758403778076e-01 5.570111796259880066e-02 -8.960495889186859131e-02 -1.865694671869277954e-01 -3.628517091274261475e-01 4.566640127450227737e-03 7.734756916761398315e-02 -2.080456763505935669e-01
6.269519776105880737e-02 8.094857633113861084e-02 1.069473177194595337e-01 -2.124057710170745850e-01 1.261532604694366455e-01 4.371919631958007812e-01 2.488536089658737183e-01 -1.577828228473663330e-01 8.593305200338363647e-02 2.733629047870635986e-01 -2.695026993751525879e-01 2.671506702899932861e-01 -2.134010940790176392e-01 2.296432256698608398e-01 -2.515307441353797913e-02 2.602179050445556641e-01 9.388111648149788380e-04 1.221904605627059937e-01 -5.931776389479637146e-02 -6.998579204082489014e-02 2.828769618645310402e-03 -7.832784205675125122e-02 1.815077066421508789e-01 2.286259979009628296e-01 -1.043438240885734558e-01 -5.752832442522048950e-02 6.834029406309127808e-02 -1.955918967723846436e-01 -2.035348117351531982e-02 -2.319906055927276611e-01 1.293669827282428741e-02 1.418508142232894897e-01
-1.229704171419143677e-01 -1.286230981349945068e-01 2.431779354810714722e-01 -1.627186685800552368e-01 -9.356947988271713257e-02 -4.476298578083515167e-03 -6.263040006160736084e-03 -1.738110631704330444e-01 1.993480920791625977e-01 1.213868111371994019e-01 -1.963879764080047607e-01 3.302640020847320557e-01 6.553494930267333984e-02 9.160097688436508179e-02 -2.895422875881195068e-01 3.891080915927886963e-01 4.407784715294837952e-02 3.856824710965156555e-02 -1.121416911482810974e-01 1.353182643651962280e-01 -1.155305802822113037e-01 -4.309446215629577637e-01 7.791768014430999756e-02 -8.538104593753814697e-03 -3.193712094798684120e-03 1.709504425525665283e-01 9.812738001346588135e-02 3.506745398044586182e-02 -9.236631542444229126e-02 3.070216476917266846e-01 -7.989637553691864014e-02 -6.973041594028472900e-02
-6.779070943593978882e-02 -2.296753413975238800e-02 3.909845650196075439e-01 7.525690365582704544e-03 1.137060523033142090e-01 3.511674702167510986e-01 1.443310230970382690e-01 -2.216036915779113770e-01 6.850636750459671021e-02 1.574514359235763550e-01 5.226378515362739563e-02 1.845226734876632690e-01 -7.693020254373550415e-02 1.241143122315406799e-01 -2.776048183441162109e-01 6.401079893112182617e-02 -6.251002103090286255e-02 -4.925831407308578491e-02 -8.420658111572265625e-02 7.108632475137710571e-02 1.063819825649261475e-01 -4.510439932346343994e-01 -1.744361817836761475e-01 -6.398329138755798340e-02 1.482836604118347168e-01 7.921207156869058963e-07 3.242965638637542725e-01 -2.171376347541809082e-01 -1.343432664871215820e-01 -4.172554612159729004e-02 6.171085685491561890e-02 -3.681471943855285645e-02
2.222774326801300049e-01 1.884358376264572144e-01 4.319337755441665649e-02 -7.084698975086212158e-02 3.012203276157379150e-01 -8.940351754426956177e-02 4.438552856445312500e-01 -1.036572828888893127e-01 8.662129193544387817e-02 2.347907871007919312e-01 7.823241502046585083e-02 3.967679142951965332e-01 1.753447651863098145e-01 -4.146843403577804565e-02 1.141637414693832397e-01 1.265329122543334961e-01 1.072705760598182678e-01 2.485841959714889526e-01 -2.606766521930694580e-01 1.146558225154876709e-01 9.505920112133026123e-02 -3.181186318397521973e-02 1.711667627096176147e-01 8.392618969082832336e-03 -1.017008125782012939e-01 -1.708565801382064819e-01 1.473741382360458374e-01 -1.389459073543548584e-01 -1.579974591732025146e-01 -7.125916332006454468e-02 -3.908413276076316833e-02 8.995130658149719238e-02
-3.017315641045570374e-02 7.530536502599716187e-02 7.792194187641143799e-02 -1.112660467624664307e-01 9.474192559719085693e-02 1.172138974070549011e-01 4.097465276718139648e-01 -4.331128299236297607e-02 3.213879466056823730e-01 -2.267553210258483887e-01 -1.074632555246353149e-01 6.042831540107727051e-01 2.667357921600341797e-01 1.023040711879730225e-01 1.359618008136749268e-01 2.574797160923480988e-02 1.512867957353591919e-01 1.828760653734207153e-02 3.520270809531211853e-02 9.406976401805877686e-02 7.094088196754455566e-02 -9.015379101037979126e-02 7.718720939010381699e-03 1.494284020736813545e-03 1.606725901365280151e-01 7.785607874393463135e-02 -1.893975138664245605e-01 2.434845268726348877e-02 1.152491942048072815e-01 1.043524593114852905e-01 1.018096730113029480e-01 -2.991687320172786713e-02
-9.845259040594100952e-02 -2.526754438877105713e-01 4.231825172901153564e-01 -1.698508262634277344e-01 2.526852786540985107e-01 7.983142882585525513e-02 8.039188385009765625e-02 -2.448865175247192383e-01 -1.164644956588745117e-03 1.990335434675216675e-02 -3.320895135402679443e-02 3.267005681991577148e-01 4.781292006373405457e-02 2.438541799783706665e-01 1.185588464140892029e-01 -7.295928429812192917e-03 1.218867972493171692e-01 1.608529686927795410e-01 1.074709072709083557e-01 -2.049323916435241699e-01 -1.144825387746095657e-02 -3.293242678046226501e-02 1.266369596123695374e-02 1.924611628055572510e-01 -1.568617224693298340e-01 2.781800329685211182e-01 -1.583541929721832275e-02 -1.267448067665100098e-01 -2.760681509971618652e-01 7.511741667985916138e-02 -1.242198199033737183e-01 -2.224724441766738892e-01
8.014983031898736954e-04 1.004809737205505371e-01 1.145786792039871216e-01 -4.464686661958694458e-02 2.337847501039505005e-01 4.303281009197235107e-01 2.938176989555358887e-01 -1.419598162174224854e-01 -2.179377945140004158e-03 -9.553067386150360107e-02 -8.941000699996948242e-02 1.787179410457611084e-01 1.333013176918029785e-01 -1.034138426184654236e-01 2.865966595709323883e-02 -8.437149226665496826e-02 3.416926413774490356e-02 1.423486769199371338e-01 -2.478948533535003662e-01 3.262300416827201843e-02 -5.961067043244838715e-03 1.125423163175582886e-01 9.275683015584945679e-02 3.277201652526855469e-01 -1.120396554470062256e-01 -1.740461140871047974e-01 -1.561234593391418457e-01 -2.616366446018218994e-01 9.640774130821228027e-02 5.444481223821640015e-02 1.760888397693634033e-01 -3.891039192676544189e-01
-1.054313182830810547e-01 -7.423766702413558960e-02 2.202982157468795776e-01 -1.710189282894134521e-01 3.560681268572807312e-02 3.670316934585571289e-02 3.353616595268249512e-01 -2.127891033887863159e-01 1.592333167791366577e-01 1.635772585868835449e-01 8.747561834752559662e-03 2.841435670852661133e-01 2.777436971664428711e-01 -1.730756163597106934e-01 -8.828112483024597168e-02 1.266323328018188477e-01 -2.289685457944869995e-01 -1.681798547506332397e-01 7.661000639200210571e-02 -1.674134284257888794e-01 -2.635110914707183838e-02 1.659215688705444336e-01 -3.111403994262218475e-02 3.009693324565887451e-01 -3.880946636199951172e-01 -8.851995319128036499e-02 9.422530233860015869e-02 -1.688902080059051514e-01 -6.123217567801475525e-02 -8.858154714107513428e-02 -1.289637833833694458e-01 1.513737589120864868e-01
-4.574510827660560608e-02 5.742021650075912476e-02 3.144762516021728516e-01 -1.774015575647354126e-01 1.556862890720367432e-01 2.928837537765502930e-01 9.734206646680831909e-02 -9.245713800191879272e-02 6.028864905238151550e-02 2.052160650491714478e-01 -4.126416146755218506e-01 3.006669878959655762e-01 -9.799654036760330200e-02 1.576823890209197998e-01 -2.010630071163177490e-01 1.222863048315048218e-01 -1.548068877309560776e-02 2.938026562333106995e-02 -2.529674768447875977e-02 1.126327663660049438e-01 1.548082232475280762e-01 -1.702928245067596436e-01 2.939216792583465576e-01 2.563625872135162354e-01 -7.069469988346099854e-02 1.323762387037277222e-01 -1.083141118288040161e-01 -1.522954255342483521e-01 1.304540485143661499e-01 1.004890725016593933e-01 -1.415442526340484619e-01 1.258065253496170044e-01
-4.465181753039360046e-02 1.682268530130386353e-01 7.702969759702682495e-02 -2.560552060604095459e-01 2.408558875322341919e-02 2.650306820869445801e-01 2.301812618970870972e-01 -2.030559182167053223e-01 -8.405153453350067139e-02 -1.088409335352480412e-03 1.066858693957328796e-01 8.971520513296127319e-02 7.546436041593551636e-02 1.658241823315620422e-02 3.858739510178565979e-02 1.973450481891632080e-01 2.343052029609680176e-01 3.436732292175292969e-01 9.372027218341827393e-02 -1.919677108526229858e-02 -9.571783244609832764e-02 -3.866798281669616699e-01 -1.417067646980285645e-01 1.228265166282653809e-01 -1.989569813013076782e-01 1.270891577005386353e-01 9.671913087368011475e-02 -1.977052353322505951e-02 -3.985447585582733154e-01 2.439825236797332764e-02 2.383251637220382690e-01 5.045501515269279480e-02
-3.093809075653553009e-02 -4.007716476917266846e-02 1.732028722763061523e-01 -1.108855530619621277e-01 -7.099552452564239502e-02 1.070663705468177795e-01 2.819770872592926025e-01 -1.210679188370704651e-01 2.872761189937591553e-01 8.199220150709152222e-02 -2.602184191346168518e-03 3.703979849815368652e-01 2.791705727577209473e-01 -3.719652816653251648e-02 -1.545546352863311768e-01 2.275733649730682373e-01 -9.632989019155502319e-02 -9.602200984954833984e-02 -1.515414416790008545e-01 -1.474799811840057373e-01 9.659896045923233032e-02 2.283619493246078491e-01 -2.416683733463287354e-01 2.451957166194915771e-01 -3.533525466918945312e-01 -2.162895202636718750e-01 -2.484762296080589294e-02 -1.618900746107101440e-01 -9.876149147748947144e-02 4.704762622714042664e-02 2.260350622236728668e-02 9.411783516407012939e-02
-1.193928644061088562e-01 5.947105586528778076e-02 3.146273791790008545e-01 -2.384127080440521240e-01 9.071920812129974365e-02 2.039879746735095978e-02 -4.105552285909652710e-02 -1.860377490520477295e-01 -5.806668847799301147e-02 -3.215537965297698975e-01 1.755515038967132568e-01 2.951867878437042236e-01 2.285601794719696045e-01 8.873135596513748169e-02 -1.656363159418106079e-01 -1.589893400669097900e-01 1.422516943421214819e-04 2.990951240062713623e-01 -3.592537343502044678e-02 -1.694633662700653076e-01 2.129702642560005188e-02 -1.495391130447387695e-01 -1.509234588593244553e-02 3.690357804298400879e-01 -1.586761325597763062e-01 7.325937598943710327e-02 7.446245849132537842e-02 -2.642072141170501709e-01 -3.546923026442527771e-02 2.117655426263809204e-01 -5.426809936761856079e-02 -1.012314856052398682e-01
-1.182063817977905273e-01 -1.753511093556880951e-02 3.418930172920227051e-01 -1.262564808130264282e-01 9.812866896390914917e-02 2.801815271377563477e-01 1.425848156213760376e-01 1.403017807751893997e-02 -5.358316004276275635e-02 9.548833221197128296e-02 4.678396508097648621e-02 3.382211923599243164e-01 5.933201685547828674e-02 3.051475882530212402e-01 7.131661474704742432e-02 -1.987484991550445557e-01 6.305237114429473877e-02 2.127735614776611328e-01 -3.305639699101448059e-02 -1.746275424957275391e-01 -2.098452299833297729e-01 -1.028129383921623230e-01 5.061406269669532776e-02 1.699464023113250732e-01 -1.848858445882797241e-01 1.993932425975799561e-01 -1.275965571403503418e-01 -2.286098599433898926e-01 -3.015025258064270020e-01 7.384386658668518066e-02 -2.202111929655075073e-01 -1.421896666288375854e-01
-4.417543858289718628e-02 -1.401895284652709961e-01 3.506737947463989258e-01 -1.600008308887481689e-01 -1.469365973025560379e-02 2.177159339189529419e-01 5.737614259123802185e-02 -2.383101135492324829e-01 1.236103251576423645e-01 -7.561413943767547607e-02 -2.892048954963684082e-01 2.554449141025543213e-01 1.344957202672958374e-01 5.606384202837944031e-02 -1.495159510523080826e-02 -7.676326483488082886e-02 2.016103453934192657e-02 -9.971844404935836792e-02 -1.820950210094451904e-02 -1.234445255249738693e-02 1.946149170398712158e-01 -3.642815947532653809e-01 -6.109283491969108582e-02 -4.652125760912895203e-02 -8.202408999204635620e-02 -3.059743046760559082e-01 -2.942119240760803223e-01 -1.438504755496978760e-01 -3.658135421574115753e-03 3.125770986080169678e-01 -1.446368545293807983e-01 1.064886897802352905e-01
-1.574366539716720581e-01 -2.493630349636077881e-01 2.316430062055587769e-01 -2.876876890659332275e-01 9.924972802400588989e-02 2.475531101226806641e-01 -1.012951955199241638e-01 -1.730769425630569458e-01 1.244184449315071106e-01 -3.922117128968238831e-02 5.409158766269683838e-02 2.656749486923217773e-01 -6.226388737559318542e-02 2.288731336593627930e-01 -1.846328563988208771e-02 6.127658113837242126e-02 2.821912169456481934e-01 1.688679903745651245e-01 -1.557916253805160522e-01 -2.067524343729019165e-01 1.818258166313171387e-01 -9.112761169672012329e-02 -1.641558855772018433e-02 1.718795001506805420e-01 -9.214679896831512451e-02 2.982440590858459473e-01 -1.004792302846908569e-01 -2.933488488197326660e-01 -2.354694753885269165e-01 1.007932052016258240e-01 -9.078947454690933228e-02 2.441039681434631348e-02
3.976669907569885254e-02 -8.115480840206146240e-02 2.861652970314025879e-01 -6.838890910148620605e-02 1.885858029127120972e-01 1.077745482325553894e-01 1.405722349882125854e-01 1.342350691556930542e-01 -2.162278071045875549e-02 -3.640772774815559387e-02 -2.679159119725227356e-02 4.810486435890197754e-01 2.200897336006164551e-01 -3.143182992935180664e-01 -3.100782036781311035e-01 1.745484918355941772e-01 -7.421091943979263306e-02 1.192271187901496887e-01 -1.335525959730148315e-01 -3.120047738775610924e-03 6.485918909311294556e-02 -1.238621547818183899e-01 2.144219130277633667e-01 1.411872506141662598e-01 -1.459841243922710419e-02 2.576932311058044434e-02 4.895756393671035767e-02 -5.396825820207595825e-02 1.240836903452873230e-01 2.304352372884750366e-01 2.282204329967498779e-01 -2.504791021347045898e-01
-2.124881297349929810e-01 6.962852925062179565e-02 3.026555180549621582e-01 -3.948932588100433350e-01 -1.558533608913421631e-01 3.095853030681610107e-01 1.178951561450958252e-01 1.123554781079292297e-01 -5.951014533638954163e-02 -7.769790943711996078e-03 2.172785997390747070e-01 3.439275324344635010e-01 1.523948460817337036e-01 -5.118774995207786560e-02 1.033564680255949497e-03 1.052741408348083496e-01 -1.705371886491775513e-01 1.882802098989486694e-01 -1.318823080509901047e-02 -1.966083645820617676e-01 7.711249589920043945e-02 9.525598585605621338e-02 2.933712899684906006e-01 8.802746422588825226e-03 -2.414261996746063232e-01 -2.444458454847335815e-01 -3.527808561921119690e-02 -1.148845031857490540e-01 -5.754984542727470398e-02 -6.492753326892852783e-02 7.020664215087890625e-02 -1.765783876180648804e-02
-9.149976074695587158e-02 9.224313497543334961e-02 3.793363273143768311e-01 2.242681384086608887e-02 -5.598579999059438705e-03 1.884413212537765503e-01 -3.010305017232894897e-02 -7.466749101877212524e-02 6.539905071258544922e-02 1.756832897663116455e-01 -8.392578363418579102e-02 4.858668446540832520e-01 9.762473404407501221e-03 9.275262057781219482e-02 -2.888420410454273224e-02 -1.967601925134658813e-01 5.324018001556396484e-02 1.544893980026245117e-01 1.026466190814971924e-01 -9.930426627397537231e-02 -3.343857824802398682e-01 -7.183890044689178467e-02 1.994692832231521606e-01 1.219757646322250366e-01 -2.683097720146179199e-01 2.578215301036834717e-02 -1.726197898387908936e-01 -1.722261011600494385e-01 -1.539654433727264404e-01 2.280609458684921265e-01 -1.454293429851531982e-01 -1.499229967594146729e-01
2.030096203088760376e-01 1.709861755371093750e-01 1.934915930032730103e-01 -6.068711355328559875e-02 -3.744772821664810181e-02 4.336113631725311279e-01 1.846743226051330566e-01 -1.561945378780364990e-01 6.281289458274841309e-02 -4.806246608495712280e-02 -5.531225353479385376e-02 1.541769504547119141e-01 5.523348227143287659e-02 -2.188794761896133423e-01 1.888006329536437988e-01 1.354455202817916870e-01 2.113383412361145020e-01 3.449860587716102600e-02 -3.597829341888427734e-01 -1.339230835437774658e-01 1.651504337787628174e-01 -2.742522358894348145e-01 8.975240588188171387e-02 1.078159883618354797e-01 2.152579873800277710e-01 1.439585234038531780e-03 1.059879809617996216e-01 -2.978686094284057617e-01 -9.275626391172409058e-02 7.977285981178283691e-02 -5.465880408883094788e-02 -1.510514914989471436e-01
-1.719370782375335693e-01 -8.283378928899765015e-02 1.220906153321266174e-01 -1.559396535158157349e-01 2.470823079347610474e-01 9.814382344484329224e-02 -6.943807750940322876e-02 -3.608170151710510254e-01 6.301616877317428589e-02 -1.001541912555694580e-01 4.218559339642524719e-02 3.031368553638458252e-01 1.760113053023815155e-02 1.870467662811279297e-01 2.992008812725543976e-02 1.330217868089675903e-01 1.610209792852401733e-01 1.412393301725387573e-01 -1.356599181890487671e-01 -2.717691361904144287e-01 1.622171401977539062e-01 -1.204088777303695679e-01 -8.571860380470752716e-04 2.067818641662597656e-01 -6.907368451356887817e-02 2.600402235984802246e-01 -1.262193769216537476e-01 -2.989333271980285645e-01 -2.945290803909301758e-01 3.297039493918418884e-02 -1.833272427320480347e-01 1.904273182153701782e-01
2.955654449760913849e-02 -1.787434518337249756e-02 3.489578962326049805e-01 -1.781919896602630615e-01 3.993372898548841476e-03 1.310986876487731934e-01 8.075717836618423462e-02 -3.389287292957305908e-01 -1.318545043468475342e-01 -1.188536733388900757e-01 -2.730226516723632812e-01 3.784098327159881592e-01 1.239131111651659012e-02 -8.832814544439315796e-02 5.681612342596054077e-02 2.466243654489517212e-01 4.250264912843704224e-02 6.260147690773010254e-02 -6.660366803407669067e-02 -1.108427271246910095e-01 2.272256463766098022e-01 -1.109605655074119568e-01 2.127781212329864502e-01 -3.253804985433816910e-03 -7.666686922311782837e-02 -1.530221104621887207e-01 2.684871554374694824e-01 2.266260534524917603e-01 -2.573299109935760498e-01 4.394241422414779663e-02 -1.809892505407333374e-01 -1.048301346600055695e-02
5.326162278652191162e-02 -1.554866731166839600e-01 2.940130531787872314e-01 -1.277661416679620743e-02 1.498917769640684128e-02 3.097774088382720947e-01 2.605236768722534180e-01 7.212623208761215210e-02 2.571363151073455811e-01 -6.001943349838256836e-02 1.596142947673797607e-01 3.199394345283508301e-01 7.017364725470542908e-03 1.717482656240463257e-01 -3.007124066352844238e-01 1.055070608854293823e-01 2.033956497907638550e-01 2.169257998466491699e-01 -9.210903197526931763e-02 1.355157196521759033e-01 2.208891510963439941e-01 -1.659273207187652588e-01 -7.237238343805074692e-03 1.359443813562393188e-01 1.005362905561923981e-02 -2.147743403911590576e-01 2.307906895875930786e-01 -8.306130021810531616e-02 -1.349521875381469727e-01 -5.275271460413932800e-02 2.226180881261825562e-01 -3.707190603017807007e-02
1.381562799215316772e-01 -3.411952853202819824e-01 4.420160949230194092e-01 -1.572313159704208374e-01 3.004306256771087646e-01 2.132052183151245117e-01 3.021345734596252441e-01 -6.255148351192474365e-02 -6.530530750751495361e-02 1.693249344825744629e-01 1.717217862606048584e-01 1.230481117963790894e-01 -4.255644232034683228e-02 -5.421110242605209351e-02 -8.581345528364181519e-02 1.803028285503387451e-01 2.640303075313568115e-01 4.576229304075241089e-02 -5.798358097672462463e-02 -6.800164282321929932e-02 1.259946450591087341e-02 1.388574689626693726e-01 -1.479777414351701736e-02 1.513036191463470459e-01 -1.238651797175407410e-01 9.974502027034759521e-02 1.321312226355075836e-02 2.061046212911605835e-01 -1.068869829177856445e-01 1.425940543413162231e-01 2.184118926525115967e-01 1.467870175838470459e-01
4.515342041850090027e-02 1.662715226411819458e-01 -3.471561474725604057e-03 -8.265773952007293701e-02 1.410349607467651367e-01 2.259539812803268433e-01 4.297224283218383789e-01 -1.424067914485931396e-01 -8.989880234003067017e-02 2.999236285686492920e-01 2.311192750930786133e-01 3.045108318328857422e-01 1.723227053880691528e-01 -1.523129791021347046e-01 1.638540178537368774e-01 1.893037110567092896e-01 3.815394639968872070e-01 9.528422355651855469e-02 -2.481504231691360474e-01 -4.148251563310623169e-02 7.899853587150573730e-02 -1.328316479921340942e-01 2.368477731943130493e-02 -3.354953601956367493e-02 -6.261511892080307007e-02 2.792251668870449066e-02 7.938554137945175171e-02 -1.453349441289901733e-01 -1.334794331341981888e-02 -2.178568094968795776e-01 -6.721229106187820435e-02 -4.695651121437549591e-03
1.063696295022964478e-02 6.992007046937942505e-02 3.140825629234313965e-01 -8.571909368038177490e-02 1.221567764878273010e-01 2.625777125358581543e-01 1.952591836452484131e-01 1.899645924568176270e-01 4.255951941013336182e-02 -9.671759605407714844e-02 -1.975825615227222443e-02 1.858216822147369385e-01 4.192776232957839966e-02 -5.880105867981910706e-02 -3.055550754070281982e-01 2.172140777111053467e-01 -1.672813892364501953e-01 -3.211402148008346558e-02 -2.346157282590866089e-01 -3.838234767317771912e-02 2.692751027643680573e-02 3.341724351048469543e-02 5.869304388761520386e-02 3.887777626514434814e-01 1.237412318587303162e-01 1.594876125454902649e-02 -5.328725650906562805e-02 -4.581991434097290039e-01 -1.305150240659713745e-01 1.516433656215667725e-01 1.378768682479858398e-01 -9.856078773736953735e-02
5.226778984069824219e-02 -2.608821541070938110e-02 2.156827896833419800e-01 3.163993358612060547e-02 2.492175847291946411e-01 3.067192435264587402e-01 3.585937619209289551e-01 1.069610714912414551e-01 -1.476494222879409790e-01 1.476291101425886154e-02 4.749119281768798828e-02 2.908212840557098389e-01 4.287435114383697510e-02 -1.010574400424957275e-01 -2.577662467956542969e-01 3.380399569869041443e-02 -1.107927188277244568e-01 -2.361864550039172173e-03 -2.775579094886779785e-01 2.581328339874744415e-02 1.368189305067062378e-01 2.439259737730026245e-01 8.070945739746093750e-03 1.873025894165039062e-01 -7.626559585332870483e-03 6.720000505447387695e-02 2.210475876927375793e-02 -3.022622466087341309e-01 -2.028179466724395752e-01 2.528850436210632324e-01 1.983315497636795044e-01 -1.420023739337921143e-01
1.364382654428482056e-01 -1.486051678657531738e-01 3.144080638885498047e-01 4.324257373809814453e-02 -4.141018912196159363e-02 1.755208335816860199e-02 2.076517194509506226e-01 1.415091156959533691e-01 2.059306800365447998e-01 -4.343021661043167114e-03 4.745214246213436127e-03 3.562199175357818604e-01 -2.199068367481231689e-01 2.083457447588443756e-02 -2.154352664947509766e-01 3.633032087236642838e-03 1.579871773719787598e-01 2.012431174516677856e-01 -1.209332495927810669e-01 -2.844788692891597748e-02 1.304378658533096313e-01 -2.558714151382446289e-01 7.155021280050277710e-02 2.752934992313385010e-01 -8.172429166734218597e-03 -8.045244961977005005e-02 2.034943252801895142e-01 3.316154703497886658e-02 -3.598959445953369141e-01 1.245023235678672791e-01 1.732759475708007812e-01 -2.459049224853515625e-01
7.094255089759826660e-02 -3.438445925712585449e-02 1.664014011621475220e-01 4.679629113525152206e-03 2.110581994056701660e-01 3.092429637908935547e-01 2.525088489055633545e-01 7.692110538482666016e-02 -1.070970296859741211e-01 -6.423988938331604004e-02 9.313775599002838135e-02 4.301578998565673828e-01 1.582202166318893433e-01 -9.684561938047409058e-02 -2.469395399093627930e-01 1.580422520637512207e-01 -1.390068978071212769e-01 -1.188327744603157043e-02 -7.231782376766204834e-02 3.898555040359497070e-02 -1.826016902923583984e-01 8.642392605543136597e-02 1.854116320610046387e-01 3.888610005378723145e-01 9.178581833839416504e-02 1.744856685400009155e-02 2.414494752883911133e-02 -2.725022137165069580e-01 9.592252969741821289e-02 9.967800229787826538e-02 2.016371488571166992e-01 -1.748211234807968140e-01
-3.120950758457183838e-01 -2.233790978789329529e-02 2.698917984962463379e-01 -1.124029681086540222e-01 3.447198867797851562e-01 2.514432966709136963e-01 8.281558752059936523e-02 -1.446125805377960205e-01 -1.286433190107345581e-01 8.388063311576843262e-02 3.567788302898406982e-01 2.656181156635284424e-01 4.032900035381317139e-01 -1.585974544286727905e-01 -3.971995040774345398e-02 2.354300580918788910e-02 9.489338099956512451e-02 1.107981503009796143e-01 -1.569184064865112305e-01 -1.063744202256202698e-01 9.044246748089790344e-03 1.296544522047042847e-01 1.406057924032211304e-01 1.898991167545318604e-01 -9.790425188839435577e-03 -2.139144241809844971e-01 6.011413782835006714e-02 7.975845038890838623e-02 7.156699895858764648e-02 -6.001433730125427246e-02 8.311056531965732574e-03 -2.951627597212791443e-02
3.584271669387817383e-01 -1.954193972051143646e-02 8.200292475521564484e-03 -1.310893446207046509e-01 6.808109581470489502e-02 1.305691003799438477e-01 3.768218755722045898e-01 -7.414089888334274292e-02 1.314923167228698730e-01 1.295017600059509277e-01 1.426382660865783691e-01 4.630763232707977295e-01 7.022478431463241577e-02 5.331533774733543396e-02 -1.416558921337127686e-01 4.535210132598876953e-02 -3.340237215161323547e-02 -2.095288783311843872e-01 -2.260650694370269775e-01 -3.237000480294227600e-02 -6.565044820308685303e-02 -3.207139074802398682e-01 8.515825495123863220e-03 2.115530148148536682e-02 -6.049598008394241333e-02 -3.728673234581947327e-02 3.410724177956581116e-02 2.846768498420715332e-01 -8.437877893447875977e-02 1.670610904693603516e-01 -2.029250264167785645e-01 -1.328800767660140991e-01
-1.027561053633689880e-01 -2.884626388549804688e-01 3.713937401771545410e-01 -6.341900676488876343e-02 2.454410940408706665e-01 1.784513890743255615e-01 2.588995993137359619e-01 -2.028401941061019897e-01 -1.374544799327850342e-01 7.182310521602630615e-02 2.705045938491821289e-01 2.429453134536743164e-01 -1.188321411609649658e-01 -4.925607517361640930e-02 -2.432393729686737061e-01 2.344501167535781860e-01 2.178847640752792358e-01 4.898560047149658203e-02 -1.798505894839763641e-02 -1.890318840742111206e-01 3.449672833085060120e-02 1.931850612163543701e-01 2.057352066040039062e-01 2.818593084812164307e-01 8.444429188966751099e-02 5.780290812253952026e-02 -6.028455495834350586e-02 3.736092895269393921e-02 -6.837678141891956329e-03 -8.873142302036285400e-02 -8.617308735847473145e-02 5.379119422286748886e-03
-7.180976867675781250e-02 5.665462464094161987e-02 1.631015837192535400e-01 1.395295560359954834e-01 2.183438241481781006e-01 3.172566592693328857e-01 3.659002184867858887e-01 2.305652201175689697e-01 3.589157760143280029e-02 7.148976624011993408e-02 2.134727686643600464e-02 5.551011487841606140e-02 3.381507098674774170e-01 -1.844691187143325806e-01 -3.087487518787384033e-01 9.511803835630416870e-02 5.710931867361068726e-02 1.243281457573175430e-02 6.923187524080276489e-02 3.943902626633644104e-02 5.308569967746734619e-02 -2.971613407135009766e-01 2.876660227775573730e-01 2.447991073131561279e-01 -1.532929539680480957e-01 3.589280694723129272e-02 -2.016392201185226440e-01 -1.193333640694618225e-01 9.842011332511901855e-02 2.286352962255477905e-02 6.645592302083969116e-02 -9.814596176147460938e-02
-1.467639356851577759e-01 -3.325313702225685120e-02 2.767866849899291992e-01 1.290555298328399658e-02 -2.223578654229640961e-02 -1.293460130691528320e-01 1.447546035051345825e-01 -2.712824046611785889e-01 -1.278348863124847412e-01 9.777264297008514404e-02 -8.104882389307022095e-02 3.772406578063964844e-01 1.080829799175262451e-01 2.525111734867095947e-01 1.493913237936794758e-03 -1.960405856370925903e-01 2.372612357139587402e-01 -7.757148891687393188e-02 -2.008735090494155884e-01 -4.168853536248207092e-02 -1.608091443777084351e-01 -1.535062938928604126e-01 5.459275841712951660e-02 1.915329396724700928e-01 -2.781103253364562988e-01 -6.525952368974685669e-02 -2.511431230232119560e-03 -1.352064758539199829e-01 -2.348789423704147339e-01 2.116431593894958496e-01 -3.043662309646606445e-01 1.190266907215118408e-01
-1.166657544672489166e-02 1.977788209915161133e-01 1.012387126684188843e-01 -1.200877353549003601e-01 1.269690692424774170e-01 5.345401167869567871e-01 4.777324944734573364e-02 -3.306417167186737061e-01 5.676644667983055115e-02 1.608780212700366974e-02 -2.387803792953491211e-01 2.106894105672836304e-01 2.255029082298278809e-01 -5.494720488786697388e-02 -7.382533699274063110e-02 5.616976320743560791e-02 -6.993795931339263916e-02 -1.015947982668876648e-01 -2.211466245353221893e-02 -3.028158843517303467e-01 2.492855936288833618e-01 -1.473284214735031128e-01 1.656472869217395782e-02 1.219983249902725220e-01 -2.449065074324607849e-02 5.867053568363189697e-02 1.497578471899032593e-01 -8.268727362155914307e-02 -1.188167929649353027e-01 -1.737720817327499390e-01 -2.195604592561721802e-01 -1.517210304737091064e-01
1.749459803104400635e-01 -1.303869634866714478e-01 2.136657685041427612e-01 3.024254553020000458e-02 3.099536597728729248e-01 2.286626696586608887e-01 3.809948265552520752e-01 -4.381940513849258423e-02 -1.012371927499771118e-01 -5.443604663014411926e-02 1.122951805591583252e-01 2.515088915824890137e-01 -1.667549014091491699e-01 -4.478914663195610046e-02 -9.726230800151824951e-02 3.804119303822517395e-02 2.403226941823959351e-01 -3.573805326595902443e-03 -1.763517558574676514e-01 -3.519448265433311462e-02 2.123169302940368652e-01 -1.929881721735000610e-01 -1.884094327688217163e-01 1.823771744966506958e-01 2.681379914283752441e-01 -9.480530023574829102e-02 -6.678352504968643188e-02 -5.893785133957862854e-02 -2.603767439723014832e-02 2.400664985179901123e-01 -5.639838799834251404e-02 2.984823584556579590e-01
-3.747533075511455536e-03 -2.205669283866882324e-01 1.413897573947906494e-01 2.717944234609603882e-02 1.467559188604354858e-01 4.967010915279388428e-01 1.757242232561111450e-01 -1.666037440299987793e-01 1.969023495912551880e-01 8.586900681257247925e-02 -2.087039202451705933e-01 1.379014104604721069e-01 -1.428967863321304321e-01 1.646295189857482910e-01 -2.346100807189941406e-01 9.632886201143264771e-02 2.424358725547790527e-01 1.097122952342033386e-01 -1.943495240993797779e-03 7.484613917768001556e-03 1.767728626728057861e-01 -1.794457882642745972e-01 1.990606486797332764e-01 2.221091240644454956e-01 1.543150469660758972e-02 -1.167134009301662445e-02 -1.578880250453948975e-01 -9.002809226512908936e-02 -2.187370695173740387e-02 9.611898660659790039e-02 -3.400442302227020264e-01 3.354870900511741638e-02
-4.060944542288780212e-02 5.306434631347656250e-02 5.930825695395469666e-02 -4.335441589355468750e-01 1.169197484850883484e-01 2.195767313241958618e-01 1.902595907449722290e-02 -2.238678038120269775e-01 1.374265402555465698e-01 -2.293752580881118774e-01 9.895535558462142944e-02 4.620752334594726562e-01 5.282653123140335083e-02 8.625248819589614868e-02 2.295243591070175171e-01 3.229042589664459229e-01 -5.789294093847274780e-02 1.176831647753715515e-01 -7.534887641668319702e-02 5.967704206705093384e-02 -1.127781420946121216e-01 -1.617424041032791138e-01 -1.219807043671607971e-01 -8.714748546481132507e-03 -8.700724691152572632e-02 2.742097079753875732e-01 1.383756250143051147e-01 -1.171782165765762329e-01 -5.777310580015182495e-02 1.285750865936279297e-01 -9.796907752752304077e-02 -6.579625606536865234e-02
1.617441773414611816e-01 -1.220245473086833954e-02 3.008763194084167480e-01 -2.318984866142272949e-01 2.029365003108978271e-01 9.692382067441940308e-02 2.682219743728637695e-01 -1.662112176418304443e-01 -1.785943061113357544e-01 2.945899497717618942e-03 1.576276868581771851e-01 3.263105452060699463e-01 4.486994817852973938e-02 -1.289556473493576050e-01 3.017182648181915283e-01 1.429731398820877075e-01 2.255862057209014893e-01 2.686010301113128662e-01 -2.815791964530944824e-01 1.074698716402053833e-01 -2.424937486648559570e-02 5.986646562814712524e-02 2.014786154031753540e-01 -6.834739446640014648e-02 -7.221589982509613037e-02 5.803189054131507874e-02 2.337662130594253540e-01 4.852743819355964661e-02 7.361038587987422943e-04 1.040526628494262695e-01 -1.809739619493484497e-01 -1.158409789204597473e-01
9.738039225339889526e-03 1.721882224082946777e-01 3.609467744827270508e-01 5.940365372225642204e-04 -1.995100453495979309e-02 4.381119608879089355e-01 1.247259527444839478e-01 -7.019744720309972763e-03 2.466494143009185791e-01 -6.756914407014846802e-02 -1.084127947688102722e-01 3.433960080146789551e-01 1.513313204050064087e-01 -1.040838956832885742e-01 4.701448380947113037e-01 1.366828083992004395e-01 -9.228356927633285522e-02 -8.884619921445846558e-02 8.855127543210983276e-02 8.301515132188796997e-03 -6.868252903223037720e-02 -1.733385622501373291e-01 6.264577060937881470e-02 6.537144631147384644e-02 -1.331268344074487686e-02 4.293573647737503052e-02 -4.779154807329177856e-02 -1.791407354176044464e-02 -1.924750655889511108e-01 1.784015595912933350e-01 2.216476714238524437e-03 1.507081687450408936e-01
1.093840301036834717e-01 1.456471979618072510e-01 4.578350186347961426e-01 -1.703388243913650513e-02 1.052351891994476318e-01 1.703502982854843140e-01 2.610882520675659180e-01 -2.469751834869384766e-01 9.940522164106369019e-02 -1.090511828660964966e-01 1.871218346059322357e-02 1.594074964523315430e-01 4.845016449689865112e-02 -1.627240628004074097e-01 1.865548789501190186e-01 -2.305789850652217865e-02 -6.562643684446811676e-04 1.799123287200927734e-01 -2.121544778347015381e-01 -1.918939352035522461e-01 -8.732671290636062622e-02 2.071180008351802826e-02 3.289754986763000488e-01 2.394236810505390167e-02 -5.039123818278312683e-03 -3.522061556577682495e-02 4.457422345876693726e-02 -1.028633862733840942e-01 2.938464283943176270e-02 -1.087944284081459045e-01 -1.448062155395746231e-02 -4.670848250389099121e-01
1.289784312248229980e-01 1.174546480178833008e-01 2.342871427536010742e-01 -1.705543100833892822e-01 5.459460616111755371e-02 3.100713789463043213e-01 4.094070941209793091e-02 -3.037211298942565918e-01 1.985273323953151703e-02 3.653609752655029297e-02 -8.672790974378585815e-02 3.168993592262268066e-01 2.052222937345504761e-02 -1.289354562759399414e-01 1.779064238071441650e-01 8.574758470058441162e-02 -1.003804653882980347e-01 2.599589228630065918e-01 -7.952051609754562378e-02 9.423457831144332886e-02 2.640254795551300049e-01 -2.303948253393173218e-01 -1.052167080342769623e-02 4.392264187335968018e-01 -9.996721521019935608e-03 2.161183208227157593e-02 -1.488663107156753540e-01 -1.912739276885986328e-01 1.088588610291481018e-01 1.146908197551965714e-02 -2.071715146303176880e-01 -6.262141466140747070e-02
3.005326725542545319e-03 -1.447243615984916687e-02 -6.051622331142425537e-02 -2.351898252964019775e-01 -4.378124605864286423e-03 4.588638842105865479e-01 1.393601447343826294e-01 -4.970687255263328552e-02 5.686639249324798584e-02 2.417693585157394409e-01 1.218648254871368408e-02 2.866544723510742188e-01 -3.982143849134445190e-02 -4.644116759300231934e-02 2.992933429777622223e-02 7.847188413143157959e-02 3.116504848003387451e-01 1.829116344451904297e-01 -2.333127558231353760e-01 3.112283647060394287e-01 1.250695139169692993e-01 -9.511293843388557434e-03 2.867980860173702240e-02 1.185531616210937500e-01 -1.220002919435501099e-01 -1.012287363409996033e-01 -1.962587684392929077e-01 -4.357341676950454712e-02 4.567217454314231873e-02 2.479262799024581909e-01 -3.523241356015205383e-02 -3.327208459377288818e-01
2.166025936603546143e-01 1.789747178554534912e-01 3.976650238037109375e-01 -6.574290990829467773e-02 1.769554167985916138e-01 9.350938349962234497e-02 3.209340944886207581e-02 -3.553175553679466248e-02 7.695167511701583862e-02 3.512930572032928467e-01 -6.035112310200929642e-03 2.661080658435821533e-01 3.731149435043334961e-01 8.821436017751693726e-02 -2.643647789955139160e-01 6.034541875123977661e-02 3.768588900566101074e-01 -1.385732740163803101e-01 -1.187586560845375061e-01 -3.643536567687988281e-02 -3.282875940203666687e-02 -2.186103016138076782e-01 -6.538703292608261108e-02 4.847836866974830627e-02 -4.447138682007789612e-02 -2.684152312576770782e-02 -4.652365669608116150e-02 -1.069398969411849976e-01 -1.711026430130004883e-01 -8.004703372716903687e-02 4.247770830988883972e-02 -9.797964245080947876e-02
7.312556356191635132e-02 -2.384440600872039795e-02 1.846567243337631226e-01 -2.486553788185119629e-01 1.616651266813278198e-01 2.681003510951995850e-01 2.704348266124725342e-01 -2.484949864447116852e-02 1.325388997793197632e-01 -1.673390716314315796e-02 1.630436033010482788e-01 -1.856648735702037811e-02 3.904867470264434814e-01 -2.583955973386764526e-02 -1.568022072315216064e-01 2.171734422445297241e-01 -1.277135014533996582e-01 -2.479582726955413818e-01 2.973979711532592773e-02 -1.729769855737686157e-01 -7.866677641868591309e-02 -1.564054787158966064e-01 2.281596511602401733e-01 1.291921436786651611e-01 -4.306207597255706787e-02 -3.478779792785644531e-01 -1.828609257936477661e-01 -2.314839065074920654e-01 4.556136950850486755e-02 3.493235632777214050e-02 9.206500649452209473e-02 1.644714474678039551e-01
-6.313727796077728271e-02 8.421187847852706909e-02 1.670532524585723877e-01 -1.179341748356819153e-01 1.404552012681961060e-01 4.595358967781066895e-01 2.215896248817443848e-01 -2.090600430965423584e-01 -5.910180509090423584e-02 1.174910068511962891e-01 -4.123106896877288818e-01 4.700978696346282959e-01 -1.022284552454948425e-01 9.694094955921173096e-02 -4.903124645352363586e-02 4.493621364235877991e-02 -1.020817458629608154e-01 1.928669512271881104e-01 5.841505527496337891e-02 8.136035501956939697e-02 7.117605954408645630e-02 4.328580573201179504e-02 1.337478756904602051e-01 2.814950048923492432e-01 1.007733866572380066e-02 1.093732416629791260e-01 4.665511474013328552e-02 -2.094696275889873505e-02 6.143094971776008606e-02 -5.806228518486022949e-02 -8.064542710781097412e-02 2.812397852540016174e-02
-1.454478949308395386e-01 -1.646722294390201569e-02 4.328593909740447998e-01 -7.032895088195800781e-02 -3.340154886245727539e-02 1.391656398773193359e-01 -2.858311496675014496e-02 -5.584813281893730164e-02 -1.012587398290634155e-01 1.537152379751205444e-01 1.814058423042297363e-01 4.587759077548980713e-01 -3.652000054717063904e-02 2.877379534766077995e-03 1.036160737276077271e-01 -1.649506576359272003e-02 3.963849041610956192e-03 1.165984645485877991e-01 -2.215175777673721313e-01 3.295159712433815002e-02 1.793540641665458679e-02 -1.681434363126754761e-01 1.756846457719802856e-01 3.188595408573746681e-03 -2.133579850196838379e-01 1.950151920318603516e-01 -5.860296264290809631e-02 -2.229672968387603760e-01 -2.395923137664794922e-01 2.678370177745819092e-01 -1.842507123947143555e-01 2.218094170093536377e-01
1.940678358078002930e-01 1.574069261550903320e-01 1.784760802984237671e-01 -7.338749710470438004e-03 -7.678001374006271362e-02 3.214382827281951904e-01 1.657009422779083252e-01 -2.816558778285980225e-01 1.278187334537506104e-01 -9.916833043098449707e-02 -1.858614683151245117e-01 8.034373819828033447e-02 1.259859651327133179e-01 2.390316873788833618e-01 3.873663395643234253e-02 -7.720990478992462158e-02 2.794341444969177246e-01 1.365142762660980225e-01 -5.006780624389648438e-01 -2.710970304906368256e-02 3.785702958703041077e-02 -6.562435626983642578e-02 1.565054059028625488e-01 2.020952105522155762e-01 -2.079021632671356201e-01 3.698880970478057861e-02 -1.008183602243661880e-02 -1.664396375417709351e-01 -1.279741823673248291e-01 1.751796454191207886e-01 4.957110807299613953e-02 -2.965660579502582550e-02
1.593364775180816650e-01 -1.760662049055099487e-01 2.648134231567382812e-01 -5.786763876676559448e-02 2.666319608688354492e-01 4.563993513584136963e-01 -1.056041046977043152e-01 -3.814654424786567688e-03 1.343538910150527954e-01 6.579010188579559326e-02 7.626109570264816284e-02 1.885081678628921509e-01 1.470794901251792908e-02 -1.885568201541900635e-01 3.116745352745056152e-01 6.229193136096000671e-02 2.190286070108413696e-01 1.244786977767944336e-01 -9.430723637342453003e-02 -8.298079669475555420e-02 1.057043001055717468e-01 -3.163385987281799316e-01 -1.837304979562759399e-01 -4.546300321817398071e-02 -1.736510731279850006e-02 8.698805235326290131e-03 5.101863294839859009e-02 -1.217416152358055115e-01 -3.309532627463340759e-02 2.638465166091918945e-01 -2.101937979459762573e-01 -1.415921151638031006e-01
1.006071716547012329e-01 1.434715231880545616e-03 3.915823101997375488e-01 5.106070637702941895e-02 2.780602872371673584e-02 1.076280102133750916e-01 3.704561293125152588e-01 -2.062678784132003784e-01 -1.548401862382888794e-01 -1.134571284055709839e-01 1.871250271797180176e-01 2.738360762596130371e-01 2.002969235181808472e-01 1.665417402982711792e-01 -1.854381114244461060e-01 1.615374386310577393e-01 3.859452158212661743e-02 -1.088196858763694763e-01 1.187186390161514282e-01 3.290258646011352539e-01 1.466330140829086304e-01 1.673586368560791016e-01 -4.575613141059875488e-02 6.704757362604141235e-02 2.234940528869628906e-01 -1.476182509213685989e-02 -3.715106099843978882e-02 -1.459425985813140869e-01 -2.591808438301086426e-01 5.349260289222002029e-03 8.841382339596748352e-03 -1.862616688013076782e-01
-5.475900694727897644e-02 -2.641836740076541901e-02 1.628358662128448486e-01 -1.468139737844467163e-01 1.513602882623672485e-01 2.198744267225265503e-01 1.959457248449325562e-01 9.822580963373184204e-02 8.562726527452468872e-02 7.859987020492553711e-02 1.738965958356857300e-01 2.008019983768463135e-01 1.007410883903503418e-01 -1.641433835029602051e-01 -2.681125104427337646e-01 1.185995414853096008e-01 -1.712112873792648315e-01 1.800102926790714264e-02 -3.643335998058319092e-01 1.155660599470138550e-01 -1.834236234426498413e-01 -6.653474410995841026e-04 7.051717489957809448e-02 4.847966730594635010e-01 1.376545727252960205e-01 -5.121126025915145874e-02 -6.414557248353958130e-02 -3.445738554000854492e-01 6.308395415544509888e-02 1.218007206916809082e-01 -3.404862806200981140e-02 -8.974436670541763306e-02
1.288175880908966064e-01 -1.952741295099258423e-01 3.111313581466674805e-01 3.706517815589904785e-02 2.155867367982864380e-01 3.262650221586227417e-02 3.536863923072814941e-01 -1.025786921381950378e-01 -9.840396791696548462e-02 1.250246614217758179e-01 -8.095364272594451904e-02 4.622127488255500793e-02 -6.111620925366878510e-03 -1.982048898935317993e-01 9.077962487936019897e-02 1.514410078525543213e-01 2.981041073799133301e-01 9.952592849731445312e-02 -3.303310275077819824e-01 -4.688008129596710205e-02 1.498092114925384521e-01 -1.139119938015937805e-01 3.081552982330322266e-01 1.043982058763504028e-01 7.686844468116760254e-02 7.348243147134780884e-02 1.317554265260696411e-01 -6.279435008764266968e-02 -3.251903355121612549e-01 1.400444954633712769e-01 -5.213852226734161377e-02 2.176715135574340820e-01
5.388707295060157776e-02 1.249852925539016724e-01 8.817924559116363525e-02 -1.700740605592727661e-01 1.264638006687164307e-01 4.509425461292266846e-01 1.910169273614883423e-01 8.719601482152938843e-02 1.378400176763534546e-01 2.106439787894487381e-03 1.412565261125564575e-01 2.158141881227493286e-01 6.938803941011428833e-02 -2.394909411668777466e-01 2.011135816574096680e-01 2.580361627042293549e-02 1.172221228480339050e-01 2.415452450513839722e-01 -2.499367892742156982e-01 1.423928886651992798e-01 -1.516251266002655029e-01 -1.561346948146820068e-01 -9.996325522661209106e-02 1.334515362977981567e-01 8.735799789428710938e-02 2.800955176353454590e-01 1.778286844491958618e-01 -3.564096689224243164e-01 -6.612129509449005127e-02 -7.472272217273712158e-02 -1.196980103850364685e-02 -8.769644051790237427e-02
3.305825889110565186e-01 -4.497650265693664551e-02 1.190903931856155396e-01 -1.457087248563766479e-01 2.012450993061065674e-01 1.723143830895423889e-02 1.542188227176666260e-01 -2.584345936775207520e-01 1.554829776287078857e-01 7.478275150060653687e-02 8.917271345853805542e-02 1.866492778062820435e-01 3.746246173977851868e-02 -5.276262387633323669e-02 6.245803833007812500e-02 7.362072356045246124e-03 8.306577056646347046e-02 2.666501402854919434e-01 -1.227043271064758301e-01 -9.408970177173614502e-02 -1.071851551532745361e-01 -5.451782420277595520e-02 -3.911540806293487549e-01 4.936259388923645020e-01 -8.306341618299484253e-02 8.033395558595657349e-02 3.778494521975517273e-02 -2.419266104698181152e-01 -6.304015964269638062e-02 -1.359422504901885986e-02 -1.960481852293014526e-01 1.107583865523338318e-01
-6.542898714542388916e-03 1.589656472206115723e-01 2.467597126960754395e-01 -1.222771313041448593e-02 1.221131533384323120e-01 1.741664260625839233e-01 3.359016180038452148e-01 2.698448598384857178e-01 -6.065538898110389709e-02 6.195648387074470520e-02 2.269914299249649048e-01 3.658159971237182617e-01 3.193930983543395996e-01 -1.069244444370269775e-01 -6.534856557846069336e-02 5.015894770622253418e-02 1.106006801128387451e-01 5.078763142228126526e-02 -3.043897151947021484e-01 -1.399363428354263306e-01 8.029822260141372681e-03 -3.303010016679763794e-02 3.243666887283325195e-02 3.817903101444244385e-01 -5.740303918719291687e-02 -6.253126263618469238e-02 1.755911484360694885e-02 -1.121678352355957031e-01 7.271266728639602661e-02 -2.253224700689315796e-02 1.352579146623611450e-01 -2.246259450912475586e-01
2.243286371231079102e-01 -2.144203037023544312e-01 4.154069125652313232e-01 -2.899762988090515137e-01 5.978047475218772888e-02 1.936373263597488403e-01 1.129683032631874084e-01 -3.363475203514099121e-02 3.248394653201103210e-02 -5.731243640184402466e-02 -1.192969828844070435e-01 8.955552428960800171e-02 2.858074307441711426e-01 -9.035707265138626099e-02 -1.206102296710014343e-01 7.914788275957107544e-02 -1.190443783998489380e-01 1.424476802349090576e-01 -5.327655002474784851e-02 -3.389994502067565918e-01 1.714766398072242737e-02 -2.571810185909271240e-01 3.512402251362800598e-02 1.599819958209991455e-01 2.354646846652030945e-02 2.068489789962768555e-01 1.891504675149917603e-01 6.002898141741752625e-02 -5.353656411170959473e-02 8.863335102796554565e-02 -3.320044875144958496e-01 7.535669207572937012e-02
1.901570521295070648e-02 -1.040387153625488281e-01 2.334234714508056641e-01 -1.853787153959274292e-01 1.755439192056655884e-01 1.949165761470794678e-01 1.394250392913818359e-01 9.330613911151885986e-02 1.710374653339385986e-01 -1.282101422548294067e-01 1.582684814929962158e-01 3.744261339306831360e-02 2.496564984321594238e-01 5.899348482489585876e-02 -3.985040187835693359e-01 1.069255843758583069e-01 -3.918481618165969849e-02 -3.600126132369041443e-02 -4.334914982318878174e-01 -9.968017041683197021e-02 -1.446000933647155762e-01 2.500809542834758759e-02 4.505512770265340805e-03 4.588270187377929688e-01 -2.882033772766590118e-02 3.651665523648262024e-02 -1.185665000230073929e-02 -2.039196938276290894e-01 -1.299371272325515747e-01 -1.531058643013238907e-02 1.963627524673938751e-02 -2.584424987435340881e-02
-3.129504248499870300e-02 -1.417457163333892822e-01 2.336584627628326416e-01 -6.864558160305023193e-02 -2.006773054599761963e-01 1.146306917071342468e-01 4.858884587883949280e-02 -2.925360500812530518e-01 3.684046566486358643e-01 -3.684564679861068726e-02 7.909483462572097778e-02 3.304957449436187744e-01 7.260587066411972046e-02 7.102964911609888077e-03 9.880784153938293457e-02 4.157101213932037354e-01 2.092838585376739502e-01 -1.128601953387260437e-01 -5.832451209425926208e-02 -3.536576405167579651e-02 -6.715442985296249390e-02 -2.719305455684661865e-01 4.089801013469696045e-02 4.224130138754844666e-02 -5.986260250210762024e-02 3.499436378479003906e-01 -8.620688319206237793e-02 -5.498557537794113159e-02 -1.086841747164726257e-01 -2.918848022818565369e-02 -2.070370763540267944e-01 -5.174153298139572144e-02
1.556512266397476196e-01 3.302235603332519531e-01 1.545714773237705231e-02 -3.528006747364997864e-02 4.305053502321243286e-02 5.505612492561340332e-01 3.834058344364166260e-01 -1.417022198438644409e-01 4.722546041011810303e-02 1.636316776275634766e-01 1.082965657114982605e-01 9.547532349824905396e-02 -5.267193168401718140e-02 -7.735449075698852539e-02 -1.606432944536209106e-01 -1.310615688562393188e-01 -5.386642739176750183e-02 1.282111704349517822e-01 -2.972756326198577881e-01 -3.349619731307029724e-02 1.628577560186386108e-01 6.488314270973205566e-02 -3.513237927109003067e-03 2.403653040528297424e-02 -8.456928282976150513e-02 3.712430223822593689e-02 -1.292054504156112671e-01 -1.068894267082214355e-01 -1.148839816451072693e-01 2.867617607116699219e-01 1.741469651460647583e-02 -1.380568146705627441e-01
-2.084017246961593628e-01 -1.033334210515022278e-01 1.096342653036117554e-01 -5.558275803923606873e-02 1.738907843828201294e-01 2.781811952590942383e-01 1.320896595716476440e-01 -1.935012489557266235e-01 2.384380400180816650e-01 6.626766920089721680e-02 3.228566423058509827e-02 4.399700164794921875e-01 2.802425920963287354e-01 -2.453028261661529541e-01 -8.751756697893142700e-02 -2.975544892251491547e-02 2.992604393512010574e-03 -2.239389866590499878e-01 -3.120467066764831543e-01 7.809408754110336304e-02 -1.001018285751342773e-01 1.730858534574508667e-01 1.897964775562286377e-01 1.860952228307723999e-01 2.678021416068077087e-02 -2.619698345661163330e-01 -6.657883524894714355e-02 4.670501500368118286e-02 -9.789699316024780273e-02 1.166199427098035812e-02 -5.856845155358314514e-02 -1.085458621382713318e-01
-2.326589077711105347e-01 2.282702177762985229e-01 3.456275761127471924e-01 -1.357455551624298096e-01 3.257172405719757080e-01 2.370127104222774506e-02 1.519377678632736206e-01 -1.518025845289230347e-01 7.689417898654937744e-02 -7.202411442995071411e-02 2.359320372343063354e-01 -8.709800429642200470e-03 1.476947665214538574e-01 -1.268347203731536865e-01 1.715614944696426392e-01 1.478719264268875122e-01 1.333318948745727539e-01 5.201520398259162903e-02 -2.005413174629211426e-01 1.682601124048233032e-01 -2.453319728374481201e-01 -1.482563465833663940e-01 -1.317354571074247360e-02 8.373846299946308136e-03 -2.200797349214553833e-01 -1.309927254915237427e-01 1.667142212390899658e-01 -1.693392843008041382e-01 -3.278358280658721924e-01 -1.820638328790664673e-01 1.124848872423171997e-01 1.708249375224113464e-02
2.628348954021930695e-02 -1.296192109584808350e-01 3.226085603237152100e-01 -1.411031931638717651e-01 2.115767747163772583e-01 2.336646169424057007e-01 1.897025257349014282e-01 -1.390423774719238281e-01 -4.795159772038459778e-02 2.581972777843475342e-01 7.087565958499908447e-02 3.605585992336273193e-01 -2.814674191176891327e-02 -1.658401489257812500e-01 -2.338249683380126953e-01 1.972224712371826172e-01 2.871669828891754150e-01 2.321954220533370972e-01 -1.979993794520851225e-05 2.566462010145187378e-02 -1.279394924640655518e-01 1.222235038876533508e-01 -2.198434993624687195e-02 1.460621953010559082e-01 -2.148491516709327698e-02 1.404569204896688461e-02 -8.664263039827346802e-02 3.418716192245483398e-01 1.816064305603504181e-02 1.197533309459686279e-01 2.034815847873687744e-01 8.185642957687377930e-02
2.129250019788742065e-02 1.481983903795480728e-02 4.057786464691162109e-01 -7.651230320334434509e-03 1.317402124404907227e-01 3.171508014202117920e-01 1.868054419755935669e-01 8.626770228147506714e-02 2.700730860233306885e-01 -5.282486602663993835e-02 1.243366226553916931e-01 4.796414822340011597e-02 -1.478616744279861450e-01 -4.712875932455062866e-02 -3.262463510036468506e-01 3.074969649314880371e-01 1.430694162845611572e-01 -1.128139346837997437e-01 -2.296438626945018768e-02 -3.542666882276535034e-02 -6.289599835872650146e-02 -2.479402348399162292e-02 -7.456497848033905029e-02 1.541862636804580688e-01 -4.979839432053267956e-04 2.372172474861145020e-02 1.604037433862686157e-01 -1.443227827548980713e-01 -3.136126697063446045e-01 -2.702711224555969238e-01 1.618219316005706787e-01 -2.053754627704620361e-01
3.064852394163608551e-02 3.421854600310325623e-02 7.889134436845779419e-02 4.534181579947471619e-02 1.466920226812362671e-01 -9.332158416509628296e-02 4.233871400356292725e-01 2.918305806815624237e-02 9.092509746551513672e-02 -9.172590821981430054e-02 -2.381961606442928314e-02 5.067244172096252441e-01 1.254934072494506836e-01 -2.212650375440716743e-03 7.284060120582580566e-02 1.993103176355361938e-01 3.590441048145294189e-01 5.736441910266876221e-02 -1.955538094043731689e-01 1.036206185817718506e-01 -1.087836027145385742e-01 -1.176148205995559692e-01 2.452899366617202759e-01 1.048573851585388184e-01 9.144822508096694946e-02 -7.154052704572677612e-02 1.678146421909332275e-01 6.264852732419967651e-02 -1.795004457235336304e-01 -2.348006367683410645e-01 -9.028979390859603882e-02 1.593420505523681641e-01
2.806316614151000977e-01 -2.952191978693008423e-02 1.160193905234336853e-01 -1.753940880298614502e-01 1.402927488088607788e-01 1.467514336109161377e-01 3.919688463211059570e-01 -1.054835468530654907e-01 1.109274551272392273e-01 1.521754860877990723e-01 1.410548016428947449e-02 1.410359144210815430e-01 3.238629996776580811e-01 -1.663496643304824829e-01 -1.950670182704925537e-01 2.204978764057159424e-01 -1.756533831357955933e-01 -2.272278815507888794e-01 6.033483147621154785e-02 1.420955210924148560e-01 -5.180964246392250061e-02 -2.459820546209812164e-02 3.076085262000560760e-02 2.907557785511016846e-01 -1.011301502585411072e-01 -2.219544947147369385e-01 -6.700297445058822632e-02 -2.264240682125091553e-01 -2.093197107315063477e-01 -2.869981341063976288e-02 4.119288921356201172e-02 1.967432647943496704e-01
3.528555333614349365e-01 -9.297387301921844482e-02 2.751692235469818115e-01 1.418374627828598022e-01 1.395629495382308960e-01 2.448694258928298950e-01 1.425335407257080078e-01 -1.535169184207916260e-01 -1.525836344808340073e-02 7.187175750732421875e-02 1.090145632624626160e-01 3.626903891563415527e-01 2.619908750057220459e-01 -1.214131563901901245e-01 -2.250272333621978760e-01 3.348011672496795654e-01 1.843733042478561401e-01 6.728773564100265503e-02 -1.012962982058525085e-01 -3.199232742190361023e-02 -7.441339548677206039e-03 1.135509982705116272e-01 2.463314235210418701e-01 -3.888284089043736458e-03 -3.087943419814109802e-02 -2.570475041866302490e-01 1.394039671868085861e-02 -2.109142839908599854e-01 1.624233275651931763e-02 7.372941821813583374e-03 -8.085977286100387573e-02 1.036473438143730164e-01
4.407013580203056335e-02 7.046341896057128906e-02 4.738996624946594238e-01 1.003955826163291931e-01 1.749150604009628296e-01 1.026050150394439697e-01 -1.370938569307327271e-01 3.734674304723739624e-02 -8.899004757404327393e-02 -2.812256338074803352e-03 -6.602562218904495239e-02 1.662939339876174927e-01 2.195447534322738647e-01 1.074783653020858765e-01 -1.399666070938110352e-01 1.825548261404037476e-01 5.137994885444641113e-01 -1.898040995001792908e-02 -7.604140043258666992e-02 -1.911500096321105957e-01 -1.491811424493789673e-01 -1.858048439025878906e-01 -6.019695103168487549e-02 1.860751658678054810e-01 -3.465043753385543823e-02 -2.687194645404815674e-01 -5.872460454702377319e-02 -6.663098186254501343e-02 -1.375845372676849365e-01 1.292731165885925293e-01 -1.581875085830688477e-01 2.917555533349514008e-02
-2.351027168333530426e-02 -2.293745130300521851e-01 2.826476693153381348e-01 -7.472530752420425415e-02 2.393022738397121429e-02 1.216870397329330444e-01 -2.110054492950439453e-01 -2.088622301816940308e-01 1.302738953381776810e-02 2.186048626899719238e-01 -7.540362421423196793e-03 3.598171770572662354e-01 6.676959991455078125e-02 -2.893446385860443115e-01 -6.498669832944869995e-02 -1.755299512296915054e-03 3.214188292622566223e-02 1.403509229421615601e-01 -2.038683146238327026e-01 -3.744554007425904274e-03 -1.724865585565567017e-01 5.269704014062881470e-02 4.803439602255821228e-02 5.815231204032897949e-01 1.836430840194225311e-02 -1.118536666035652161e-01 1.948143169283866882e-02 8.273293823003768921e-02 3.809007257223129272e-02 1.403882354497909546e-01 3.458788618445396423e-02 1.010167002677917480e-01
-1.628846973180770874e-01 -1.851034462451934814e-01 6.567317992448806763e-02 -2.118061631917953491e-01 2.153715342283248901e-01 3.028875887393951416e-01 9.569498896598815918e-02 8.179948478937149048e-02 3.512680903077125549e-02 2.158108539879322052e-02 1.606760919094085693e-01 2.176187932491302490e-01 7.061059772968292236e-02 3.605306148529052734e-02 -1.783720254898071289e-01 2.367349900305271149e-02 -1.964606046676635742e-01 6.279428303241729736e-02 -2.841121256351470947e-01 1.628762483596801758e-01 -3.508018553256988525e-01 -6.101168319582939148e-02 1.753978244960308075e-02 2.692911028861999512e-01 4.788064956665039062e-02 -2.344226390123367310e-01 -5.077195912599563599e-02 -3.270978927612304688e-01 3.950108587741851807e-02 2.652964890003204346e-01 -1.558473855257034302e-01 -1.003627479076385498e-01
-7.886251062154769897e-02 -2.274893075227737427e-01 3.337281048297882080e-01 -9.608246386051177979e-02 -1.104238033294677734e-01 1.029538288712501526e-01 1.865486055612564087e-01 -1.118503287434577942e-01 2.431305646896362305e-01 1.512079034000635147e-02 -1.988182403147220612e-02 3.615869879722595215e-01 2.097729891538619995e-01 -2.322638481855392456e-01 -1.018247604370117188e-01 1.071967706084251404e-01 -2.225279808044433594e-02 7.850818336009979248e-02 2.276562899351119995e-02 -1.268607378005981445e-01 -3.328797221183776855e-01 2.525932155549526215e-02 1.220131367444992065e-01 3.743685483932495117e-01 -2.183675616979598999e-01 -2.396396249532699585e-01 -9.653092920780181885e-02 -1.307377219200134277e-02 9.932631254196166992e-02 -4.415781050920486450e-02 -4.558052867650985718e-02 1.509189605712890625e-01
-9.237853437662124634e-02 -4.194214008748531342e-03 1.473491638898849487e-01 1.332373321056365967e-01 2.430098876357078552e-02 2.833155989646911621e-01 2.307244092226028442e-01 -2.413427829742431641e-01 1.126379966735839844e-01 1.829754263162612915e-01 1.341495066881179810e-01 9.164631366729736328e-03 -4.319567698985338211e-03 -6.080998480319976807e-02 9.257735311985015869e-02 -5.891812965273857117e-03 6.724025122821331024e-03 2.100459188222885132e-01 -1.917106211185455322e-01 -2.314334269613027573e-03 -2.174261957406997681e-01 -3.556841015815734863e-01 -5.964188277721405029e-02 3.026787638664245605e-01 -2.336246818304061890e-01 -2.704482525587081909e-02 3.552231490612030029e-01 -2.601971030235290527e-01 -1.033648997545242310e-01 -6.145944818854331970e-02 2.637001872062683105e-01 -3.218587371520698071e-04
-1.594192087650299072e-01 -1.478849649429321289e-01 3.297037780284881592e-01 -6.596828997135162354e-02 3.980652391910552979e-01 1.057900488376617432e-01 8.191628009080886841e-02 -1.909420192241668701e-01 3.672984540462493896e-01 -7.088748365640640259e-02 -2.908210456371307373e-01 1.753636002540588379e-01 -7.362837344408035278e-02 1.608107835054397583e-01 6.833773851394653320e-02 1.450734883546829224e-01 -2.102492004632949829e-01 1.920095086097717285e-01 -2.195285409688949585e-01 -1.551640927791595459e-01 -2.029594928026199341e-01 -3.149587512016296387e-01 -7.768026739358901978e-02 -1.263496838510036469e-02 1.262001320719718933e-02 -4.295174777507781982e-02 2.728378586471080780e-02 -2.123396843671798706e-02 -1.961211115121841431e-02 9.209809452295303345e-02 -1.726253703236579895e-02 4.787289723753929138e-02
1.720463186502456665e-01 1.370108425617218018e-01 2.183100432157516479e-01 5.184631422162055969e-02 2.598814070224761963e-01 -3.631556034088134766e-02 5.063823461532592773e-01 -2.282631099224090576e-01 4.208806529641151428e-02 4.819533228874206543e-02 -1.409136224538087845e-02 3.002042174339294434e-01 1.590656042098999023e-01 -1.256731990724802017e-02 1.049923449754714966e-01 6.351431459188461304e-02 1.843580454587936401e-01 8.189975470304489136e-02 -2.784309983253479004e-01 -6.848817318677902222e-02 -7.214143127202987671e-02 8.970140665769577026e-02 8.411929756402969360e-02 -1.053998842835426331e-01 -8.940610103309154510e-03 2.331695705652236938e-02 -3.077271021902561188e-02 -2.236421108245849609e-01 -1.840845197439193726e-01 -2.500954270362854004e-01 -1.024194248020648956e-02 2.940950989723205566e-01
-6.011669058352708817e-03 1.023239269852638245e-01 6.960070878267288208e-02 -3.112910389900207520e-01 2.050380259752273560e-01 4.827359616756439209e-01 2.774813175201416016e-01 -1.670029163360595703e-01 1.266285032033920288e-01 -5.719152092933654785e-02 -4.102615714073181152e-01 1.239316686987876892e-01 1.070756837725639343e-02 7.137803733348846436e-02 -5.408827587962150574e-02 2.574081905186176300e-02 8.357794024050235748e-03 1.848438084125518799e-01 -2.993122674524784088e-02 2.673094533383846283e-02 2.048802971839904785e-01 -7.963714003562927246e-02 7.350197434425354004e-02 1.901160925626754761e-01 -6.740953773260116577e-02 1.743777543306350708e-01 9.438733011484146118e-02 -2.255471199750900269e-01 -4.847304895520210266e-02 2.546689705923199654e-03 -1.820242851972579956e-01 2.001918256282806396e-01
-2.966564707458019257e-02 -2.672680914402008057e-01 2.877188622951507568e-01 2.142941765487194061e-02 1.956675648689270020e-01 3.459649384021759033e-01 6.170498579740524292e-02 -1.102639883756637573e-01 -6.094800308346748352e-02 7.083585858345031738e-02 -1.008036881685256958e-01 1.529160737991333008e-01 1.447107344865798950e-01 2.063992023468017578e-01 1.898788064718246460e-01 2.723787128925323486e-01 -5.831669270992279053e-02 -1.055126488208770752e-01 7.082867622375488281e-02 2.552762031555175781e-01 -1.454095989465713501e-01 -2.366631291806697845e-02 2.804834581911563873e-02 1.486754566431045532e-01 -2.343724220991134644e-01 -1.905683875083923340e-01 3.134772777557373047e-01 -8.636181056499481201e-02 -1.117140874266624451e-01 2.801212072372436523e-01 1.890046298503875732e-01 3.853338956832885742e-02
-1.310246884822845459e-01 -4.449575021862983704e-02 2.916825711727142334e-01 -3.081606328487396240e-02 6.391323357820510864e-02 3.564395010471343994e-02 -7.926435023546218872e-02 -2.981421649456024170e-01 1.685449182987213135e-01 1.481632888317108154e-01 1.586272418498992920e-01 7.776315510272979736e-02 2.799644172191619873e-01 -6.690638512372970581e-02 9.132181853055953979e-02 5.804799497127532959e-02 1.838255301117897034e-02 3.527751863002777100e-01 -7.125023752450942993e-02 -6.549244374036788940e-02 1.391970068216323853e-01 -5.344202741980552673e-02 -1.075872331857681274e-01 4.351137280464172363e-01 -1.167342066764831543e-01 2.107560634613037109e-01 1.690692156553268433e-01 -2.845252156257629395e-01 -2.719414532184600830e-01 6.983269006013870239e-02 -1.178343743085861206e-01 2.407341077923774719e-02
-2.012721151113510132e-01 -2.178263515233993530e-01 5.565197467803955078e-01 -1.643917560577392578e-01 1.446928977966308594e-01 1.851741075515747070e-01 1.439875960350036621e-01 -1.623908281326293945e-01 7.578562200069427490e-02 -4.156403709203004837e-03 -6.057361513376235962e-02 1.507401019334793091e-01 1.108606606721878052e-01 -7.640277594327926636e-02 -1.750827133655548096e-01 1.397729068994522095e-01 -3.209333494305610657e-02 1.081950217485427856e-01 2.508281497284770012e-03 1.836215257644653320e-01 -2.948859930038452148e-01 -1.116707772016525269e-01 6.028017029166221619e-03 -2.156324684619903564e-01 1.730437725782394409e-01 3.441433906555175781e-01 -3.847535327076911926e-02 2.311733178794384003e-02 -7.117339968681335449e-02 3.840948641300201416e-02 -9.177753329277038574e-02 -1.213451623916625977e-01
3.736322000622749329e-02 1.899765878915786743e-01 3.060984313488006592e-01 -2.128840833902359009e-01 2.385427653789520264e-01 3.598587810993194580e-01 6.927622109651565552e-02 -1.373843997716903687e-01 1.935894787311553955e-01 -6.218318268656730652e-02 1.070995479822158813e-01 1.114379987120628357e-01 1.672322899103164673e-01 -1.659352779388427734e-01 1.400303989648818970e-01 -3.429755195975303650e-02 -1.441597789525985718e-01 4.677660763263702393e-02 7.162044942378997803e-02 -3.117147386074066162e-01 -8.471772074699401855e-02 -8.820746839046478271e-02 3.775610402226448059e-02 7.268173992633819580e-02 4.404521733522415161e-02 1.460177749395370483e-01 2.847249805927276611e-01 1.577277481555938721e-02 -2.023267149925231934e-01 1.489833444356918335e-01 -6.166399642825126648e-02 -3.917390108108520508e-01
1.443914920091629028e-01 -1.808320283889770508e-01 1.751129925251007080e-01 -2.258069664239883423e-01 -3.694407641887664795e-02 3.354209959506988525e-01 -1.694498509168624878e-01 5.478083342313766479e-02 4.023489356040954590e-02 1.080698370933532715e-01 -1.993173062801361084e-01 5.680173635482788086e-01 1.205932572484016418e-01 5.321707949042320251e-02 1.295650303363800049e-01 6.198983639478683472e-02 2.142988517880439758e-02 -1.040017604827880859e-01 -2.877826988697052002e-01 -5.655530840158462524e-02 8.603163808584213257e-02 -2.249359935522079468e-01 4.560800641775131226e-02 9.688132256269454956e-02 -2.057171612977981567e-01 1.073487251996994019e-01 -5.600069463253021240e-02 -6.716313958168029785e-02 -2.177833020687103271e-01 1.084369868040084839e-01 1.289860308170318604e-01 3.827609866857528687e-02
7.066574692726135254e-02 -1.016632169485092163e-01 3.352612555027008057e-01 2.706714533269405365e-02 8.345654606819152832e-02 2.347322106361389160e-01 2.633234262466430664e-01 2.004094719886779785e-01 2.962242364883422852e-01 1.593798282556235790e-03 1.596303284168243408e-01 4.127679765224456787e-01 2.413751482963562012e-01 1.069761961698532104e-01 -1.616953760385513306e-01 9.128560870885848999e-02 3.136953115463256836e-01 1.686005592346191406e-01 -1.112264320254325867e-01 -9.354367107152938843e-02 1.942299008369445801e-01 -9.510372579097747803e-02 -1.501602679491043091e-01 -1.725116185843944550e-02 -9.285525977611541748e-02 -5.461573973298072815e-02 1.182083413004875183e-02 -6.486886739730834961e-02 -7.392984628677368164e-02 1.151333972811698914e-01 1.059302762150764465e-01 -2.207087427377700806e-01
-2.348457463085651398e-02 -1.073705404996871948e-01 3.357688784599304199e-01 -1.012084260582923889e-01 2.049104273319244385e-01 1.847596466541290283e-01 1.431259661912918091e-01 -1.621278077363967896e-01 -9.629240632057189941e-02 1.290071904659271240e-01 -5.552672967314720154e-02 3.588504791259765625e-01 5.966015905141830444e-02 2.387456893920898438e-01 1.013490781188011169e-01 -2.150284349918365479e-01 1.193982884287834167e-01 8.512809127569198608e-02 9.696573019027709961e-03 -2.668351680040359497e-02 -2.390838116407394409e-01 -3.529084101319313049e-02 1.465347111225128174e-01 1.081583350896835327e-01 -2.895154953002929688e-01 2.995215058326721191e-01 -2.142487168312072754e-01 -1.880601793527603149e-01 -1.762760579586029053e-01 1.416861414909362793e-01 -9.230549633502960205e-02 -1.970929205417633057e-01
-1.677339673042297363e-01 -3.767356649041175842e-02 2.470385879278182983e-01 -3.696269690990447998e-01 3.168991580605506897e-02 2.556360960006713867e-01 2.670974731445312500e-01 -4.009562358260154724e-02 -4.336631670594215393e-02 4.461367428302764893e-02 4.818385466933250427e-02 4.573013633489608765e-02 3.800807520747184753e-02 -2.097822278738021851e-01 1.081115156412124634e-01 3.223173692822456360e-02 1.162834167480468750e-01 1.422510743141174316e-01 -2.487465590238571167e-01 8.582320064306259155e-02 -2.208761721849441528e-01 -3.901824951171875000e-01 -5.155705288052558899e-02 2.525484561920166016e-02 -5.656650289893150330e-02 -2.087321728467941284e-01 1.766107976436614990e-01 -2.264401018619537354e-01 -3.095094561576843262e-01 -3.974096477031707764e-02 1.802831143140792847e-01 -2.432584390044212341e-02
1.297175437211990356e-01 3.446815013885498047e-01 2.280474454164505005e-01 9.447450935840606689e-02 3.114616498351097107e-02 2.853616476058959961e-01 1.078942641615867615e-01 -3.782027959823608398e-01 2.339318841695785522e-01 -2.433768212795257568e-01 4.443918168544769287e-02 2.001807652413845062e-02 1.869026124477386475e-01 1.700551249086856842e-02 -1.717433184385299683e-01 -1.696695536375045776e-01 2.099831402301788330e-01 2.714440226554870605e-01 -1.581806540489196777e-01 6.264013051986694336e-02 -1.542368233203887939e-01 -1.501902192831039429e-01 -3.442382812500000000e-02 1.044009551405906677e-01 2.724104002118110657e-02 7.370739430189132690e-02 -1.026313453912734985e-01 -6.729407608509063721e-02 -1.764033883810043335e-01 2.949832081794738770e-01 -7.213449478149414062e-02 -8.243921399116516113e-02
-1.979624778032302856e-01 2.688151001930236816e-01 1.996003240346908569e-01 -1.029307916760444641e-01 1.157478690147399902e-01 1.361409276723861694e-01 8.368187397718429565e-02 -2.205906659364700317e-01 -2.347640926018357277e-03 -8.667176216840744019e-02 -1.554151922464370728e-01 4.505292475223541260e-01 2.035458683967590332e-01 1.262574940919876099e-01 1.872276887297630310e-02 1.432921737432479858e-01 9.628963470458984375e-02 2.750267088413238525e-01 8.970068395137786865e-02 1.163852736353874207e-01 3.284189617261290550e-03 -6.855932623147964478e-02 -2.802638113498687744e-01 -1.056170165538787842e-01 3.680440783500671387e-02 4.478015750646591187e-02 9.972111135721206665e-02 -2.722840309143066406e-01 -1.878085583448410034e-01 3.314670622348785400e-01 4.480586573481559753e-02 4.589773714542388916e-02
-1.239157617092132568e-01 1.904934495687484741e-01 1.563207209110260010e-01 -1.052348688244819641e-01 2.295541390776634216e-02 1.911320984363555908e-01 2.113553881645202637e-01 -7.024196535348892212e-02 -1.181409731507301331e-01 1.946299523115158081e-01 -5.274799093604087830e-02 3.125607371330261230e-01 3.310732915997505188e-02 -1.736690402030944824e-01 9.954745322465896606e-02 1.362050175666809082e-01 -3.473691642284393311e-02 2.111149430274963379e-01 -2.342673540115356445e-01 5.896851047873497009e-02 2.130778133869171143e-01 -4.356508255004882812e-01 5.693076550960540771e-02 1.484148949384689331e-01 5.651150364428758621e-03 -4.386471956968307495e-02 1.030631288886070251e-01 -9.410575777292251587e-02 -2.187144458293914795e-01 -1.333595514297485352e-01 -2.882919609546661377e-01 -2.817561924457550049e-01
-1.915307492017745972e-01 -1.760667711496353149e-01 1.202457174658775330e-01 -1.412026286125183105e-01 2.386394888162612915e-01 2.727838605642318726e-02 2.012872397899627686e-01 -2.687830626964569092e-01 2.071953751146793365e-02 -4.958017542958259583e-02 -3.263384699821472168e-01 2.613146603107452393e-01 6.492358446121215820e-02 -1.693719625473022461e-01 2.342316061258316040e-01 2.079611718654632568e-01 3.550427854061126709e-01 2.707954049110412598e-01 -3.270579874515533447e-01 -1.036570742726325989e-01 2.878748066723346710e-02 -2.322661504149436951e-02 1.430446803569793701e-01 1.632829904556274414e-01 1.259347647428512573e-01 7.721419632434844971e-02 1.044630333781242371e-01 -6.561099737882614136e-02 -7.346846908330917358e-02 -2.841969020664691925e-03 -6.170823052525520325e-02 8.330953121185302734e-02
-2.711826264858245850e-01 1.357935369014739990e-01 3.015500903129577637e-01 -1.467521935701370239e-01 5.774246528744697571e-02 2.371378690004348755e-01 -1.628893762826919556e-01 -1.628457903861999512e-01 -2.882142737507820129e-02 -1.085993796586990356e-01 4.409132897853851318e-02 2.826195359230041504e-01 1.841925680637359619e-01 1.523380726575851440e-01 -9.582322090864181519e-02 4.251496493816375732e-02 3.199775516986846924e-02 -7.686410844326019287e-02 -1.749467402696609497e-01 1.430352628231048584e-01 8.764947950839996338e-02 -3.033312857151031494e-01 -9.032723307609558105e-02 -7.450547814369201660e-02 1.795972883701324463e-02 1.122403964400291443e-01 1.640687286853790283e-01 -2.936052978038787842e-01 -2.902492880821228027e-01 3.441896438598632812e-01 -2.816132642328739166e-02 1.393499523401260376e-01
-7.915623486042022705e-02 9.727324545383453369e-02 1.913499534130096436e-01 2.173409797251224518e-02 1.073362976312637329e-01 2.952919900417327881e-01 2.678869366645812988e-01 -7.806687057018280029e-02 1.356636583805084229e-01 2.910246886312961578e-02 1.220847815275192261e-01 2.181179970502853394e-01 2.655833959579467773e-01 3.031227588653564453e-01 -3.325521573424339294e-02 -1.856734305620193481e-01 1.339896302670240402e-02 -2.589552663266658783e-02 -6.980942934751510620e-02 2.463452517986297607e-01 2.990070283412933350e-01 -2.148371934890747070e-01 5.767327547073364258e-02 3.034122586250305176e-01 -1.868871748447418213e-01 2.691212669014930725e-02 -3.114821612834930420e-01 1.649028956890106201e-01 -4.736966639757156372e-02 5.756947398185729980e-02 -1.079393774271011353e-01 -1.282550841569900513e-01
-5.104565992951393127e-02 3.241616487503051758e-02 1.589899212121963501e-01 -5.742295831441879272e-02 1.601227074861526489e-01 1.295513063669204712e-01 3.247776925563812256e-01 1.019202098250389099e-01 1.162535250186920166e-01 8.500844240188598633e-02 1.648080796003341675e-01 4.289222955703735352e-01 2.511972486972808838e-01 2.565393149852752686e-01 -1.530267298221588135e-01 -3.349092230200767517e-02 2.057464867830276489e-01 8.193623274564743042e-02 -2.223311066627502441e-01 -1.669004261493682861e-01 -3.815960953943431377e-04 -7.429322600364685059e-02 -5.330114066600799561e-02 7.325007766485214233e-02 -9.113173931837081909e-02 1.570507436990737915e-01 8.341193199157714844e-02 -1.926605701446533203e-01 6.783834099769592285e-02 3.328655362129211426e-01 2.444088160991668701e-01 -1.786272823810577393e-01
1.632380038499832153e-01 8.993907272815704346e-02 -1.666782982647418976e-02 5.957884341478347778e-02 8.225535601377487183e-02 4.204385876655578613e-01 3.221833407878875732e-01 8.171021193265914917e-02 -7.879853993654251099e-02 -1.819860339164733887e-01 1.241648942232131958e-01 2.144753783941268921e-01 2.375131696462631226e-01 -1.086932048201560974e-01 -3.229953646659851074e-01 -2.255763858556747437e-02 -1.031030640006065369e-01 1.090436615049839020e-02 -8.199118822813034058e-02 3.661513701081275940e-02 -1.034232228994369507e-01 7.208058983087539673e-02 8.262720704078674316e-02 3.337683677673339844e-01 -2.598105743527412415e-02 -1.485670357942581177e-01 2.007704228162765503e-01 -3.003929555416107178e-01 -2.240196764469146729e-01 1.862861365079879761e-01 1.111857965588569641e-02 4.880120232701301575e-02
-7.039380073547363281e-02 2.315552830696105957e-01 2.521527409553527832e-01 -2.453098259866237640e-02 1.480979770421981812e-01 3.326492905616760254e-01 2.255441248416900635e-01 9.415325708687305450e-03 -1.117258220911026001e-01 8.526787161827087402e-02 -6.231503188610076904e-02 1.102625206112861633e-01 2.040407061576843262e-01 -3.226033151149749756e-01 1.715171709656715393e-02 2.047810703516006470e-01 -1.974038779735565186e-01 -1.807223111391067505e-01 -4.148316681385040283e-01 -8.335837721824645996e-02 -2.079313844442367554e-01 5.279136821627616882e-02 2.938429638743400574e-02 1.002365872263908386e-01 9.003794938325881958e-02 1.279781311750411987e-01 -5.070522055029869080e-02 -1.423098891973495483e-01 -2.917488217353820801e-01 -9.674518555402755737e-02 1.391862034797668457e-01 3.483485057950019836e-02
-7.561242580413818359e-02 -1.027663424611091614e-01 2.734648808836936951e-02 2.866273820400238037e-01 9.141455590724945068e-02 1.942737847566604614e-01 2.800241410732269287e-01 -1.214067414402961731e-01 2.933776974678039551e-01 5.768711119890213013e-02 -3.683673962950706482e-02 3.020597398281097412e-01 3.008432686328887939e-02 -1.877449154853820801e-01 2.360709011554718018e-01 8.473450690507888794e-02 1.269893646240234375e-01 -5.971552431583404541e-02 1.211782321333885193e-01 -1.888656467199325562e-01 -7.279781252145767212e-02 -2.488563507795333862e-01 -3.609564853832125664e-03 9.634961932897567749e-02 -4.374901205301284790e-02 -3.455908969044685364e-02 7.731326669454574585e-02 -9.931534528732299805e-02 -3.476989567279815674e-01 3.726897537708282471e-01 1.988386511802673340e-01 -1.251345872879028320e-01
6.235641986131668091e-02 1.363045573234558105e-01 1.912656873464584351e-01 -1.787147372961044312e-01 2.764906920492649078e-02 3.116448819637298584e-01 -7.543408125638961792e-02 -2.398905307054519653e-01 -1.450487822294235229e-01 -1.178279295563697815e-01 -6.372799631208181381e-03 2.515899837017059326e-01 4.787978231906890869e-01 -4.100243002176284790e-02 -1.854666322469711304e-01 9.001944959163665771e-02 -2.771856449544429779e-02 4.915941506624221802e-02 -1.349880099296569824e-01 2.130774706602096558e-01 -2.549265623092651367e-01 -2.404706031084060669e-01 -2.438726723194122314e-01 -1.347336024045944214e-01 -6.995915621519088745e-02 1.200194582343101501e-01 -5.590017884969711304e-02 -8.046704530715942383e-02 -1.898363232612609863e-01 1.967398077249526978e-01 -3.664840478450059891e-03 7.273146510124206543e-02
-2.261547297239303589e-01 8.584451675415039062e-02 1.821384578943252563e-01 -3.674411401152610779e-02 1.402277052402496338e-01 1.702341586351394653e-01 3.889285326004028320e-01 -4.366491734981536865e-02 1.135559007525444031e-01 -1.399804800748825073e-01 -9.134691953659057617e-02 2.062985301017761230e-01 5.755904689431190491e-02 2.310094982385635376e-01 1.608606129884719849e-01 1.792095601558685303e-01 1.134189814329147339e-01 2.640933170914649963e-02 -2.936499118804931641e-01 1.045952923595905304e-02 1.083252802491188049e-01 -3.796581029891967773e-01 6.962969154119491577e-02 1.920568048954010010e-01 1.474460512399673462e-01 1.740792095661163330e-01 -3.441386818885803223e-01 1.772723197937011719e-01 -6.634663790464401245e-02 1.726673915982246399e-02 -5.410285294055938721e-02 -6.608007475733757019e-03
-5.004609376192092896e-02 -9.738101810216903687e-02 8.286123722791671753e-02 -1.535084694623947144e-01 -1.487235724925994873e-01 4.104525595903396606e-02 7.770891487598419189e-02 -1.720979362726211548e-01 -7.996995002031326294e-02 3.359360098838806152e-01 -7.484242320060729980e-02 4.392616152763366699e-01 -1.045388951897621155e-01 1.602749228477478027e-01 2.407194860279560089e-02 -1.267372444272041321e-02 2.866290807723999023e-01 4.445066303014755249e-02 -2.190483957529067993e-01 -1.341554075479507446e-01 5.224110558629035950e-02 -1.265447735786437988e-01 4.151470959186553955e-02 3.367723226547241211e-01 -1.891309916973114014e-01 -2.515689842402935028e-02 -1.163173168897628784e-01 -2.518649697303771973e-01 -3.497228920459747314e-01 1.775763183832168579e-02 1.183121576905250549e-01 9.477742761373519897e-02
-2.764510810375213623e-01 4.409945383667945862e-02 1.477342993021011353e-01 -9.495217353105545044e-02 2.969696819782257080e-01 2.445455491542816162e-01 8.211639523506164551e-02 -1.631132811307907104e-01 -5.484349653124809265e-02 7.641700655221939087e-02 2.943353652954101562e-01 5.664319172501564026e-02 2.648687362670898438e-01 4.922872036695480347e-02 2.140295654535293579e-01 3.754743188619613647e-02 2.499848138540983200e-03 2.558258473873138428e-01 -7.833687961101531982e-02 9.942738711833953857e-02 1.269415616989135742e-01 -1.639518141746520996e-01 1.181260645389556885e-01 2.607434988021850586e-01 5.141584575176239014e-02 5.634388327598571777e-02 -1.653369516134262085e-01 -1.826059818267822266e-01 -3.589078485965728760e-01 4.731496796011924744e-02 2.455204725265502930e-01 -1.634488850831985474e-01
1.320927143096923828e-01 8.573761582374572754e-02 1.331688463687896729e-01 -5.065111815929412842e-02 1.295474767684936523e-01 4.548239707946777344e-01 3.051768541336059570e-01 -3.205387890338897705e-01 2.275567948818206787e-01 -1.652903705835342407e-01 -1.422379463911056519e-01 -6.591576337814331055e-02 2.673706412315368652e-01 1.709218770265579224e-01 -9.221035055816173553e-03 1.703736633062362671e-01 7.329617440700531006e-02 1.320495903491973877e-01 1.414392795413732529e-02 -9.618268907070159912e-02 1.949127167463302612e-01 -2.637951374053955078e-01 -8.142979443073272705e-02 7.888018339872360229e-02 6.601976603269577026e-02 1.054143533110618591e-01 -8.124436438083648682e-02 -2.783093750476837158e-01 -4.750186577439308167e-02 -1.915960907936096191e-01 8.330686390399932861e-02 -6.129525601863861084e-02
-1.631508395075798035e-02 -6.891541182994842529e-02 2.837521433830261230e-01 1.083772182464599609e-01 -1.805965751409530640e-01 2.965166866779327393e-01 1.213254034519195557e-01 5.070883315056562424e-03 1.640264987945556641e-01 -1.319107711315155029e-01 -1.886205375194549561e-01 1.964539736509323120e-01 3.033027052879333496e-01 -8.871860802173614502e-02 -3.106092214584350586e-01 9.892432391643524170e-02 -1.068302094936370850e-01 3.127777948975563049e-02 -1.461136341094970703e-01 -1.465688347816467285e-01 5.134189873933792114e-02 2.068562656641006470e-01 -6.047458201646804810e-02 3.126527667045593262e-01 -2.866240739822387695e-01 -1.029260978102684021e-01 -2.583739459514617920e-01 -6.398796290159225464e-02 -2.040909528732299805e-01 9.551238268613815308e-02 -1.619467437267303467e-01 -1.333108078688383102e-02
4.402030899655073881e-04 1.458349078893661499e-01 1.726438105106353760e-01 8.865393698215484619e-03 1.807471364736557007e-01 2.931906580924987793e-01 7.155983895063400269e-02 -1.690254360437393188e-01 2.049774080514907837e-01 2.283535301685333252e-01 4.771666228771209717e-02 4.335567951202392578e-01 -1.090935170650482178e-01 5.499759688973426819e-03 3.286105990409851074e-01 2.888221144676208496e-01 -2.407892793416976929e-01 2.096488177776336670e-01 -1.717997044324874878e-01 -9.436394274234771729e-02 3.144574537873268127e-02 -5.142847448587417603e-02 -5.485068261623382568e-02 1.814800649881362915e-01 -1.069722250103950500e-01 2.394086122512817383e-01 -1.131290793418884277e-01 6.247987225651741028e-02 -1.073776260018348694e-01 1.541935801506042480e-01 2.215531468391418457e-02 -8.715197443962097168e-02
-5.098872631788253784e-02 1.961266696453094482e-01 1.770232468843460083e-01 -2.315757423639297485e-01 1.658186465501785278e-01 5.675707757472991943e-02 2.779076993465423584e-01 1.323539316654205322e-01 4.094509035348892212e-02 -1.075008213520050049e-01 1.227425877004861832e-03 2.731299400329589844e-01 1.837337464094161987e-01 -2.470691874623298645e-02 -3.427154123783111572e-01 -4.565669596195220947e-02 -5.778665840625762939e-02 1.350533217191696167e-01 -4.325418174266815186e-01 -1.303599476814270020e-01 -2.306035161018371582e-01 -3.395858034491539001e-02 8.073533326387405396e-02 2.886896729469299316e-01 2.570871636271476746e-02 -2.868215739727020264e-02 -4.259810224175453186e-02 -3.066572248935699463e-01 -1.228501051664352417e-01 -7.631888613104820251e-03 4.883779957890510559e-02 -1.484346538782119751e-01
9.918468445539474487e-02 1.150846332311630249e-01 3.367100954055786133e-01 3.546286374330520630e-02 -3.831801936030387878e-02 1.388102918863296509e-01 1.886684149503707886e-01 -2.731433212757110596e-01 -1.001101452857255936e-02 1.042515188455581665e-01 -2.198644876480102539e-01 2.165906280279159546e-01 3.631250560283660889e-02 -3.333004713058471680e-01 2.395568415522575378e-02 1.724054217338562012e-01 1.671215519309043884e-02 3.252758383750915527e-01 -4.202219471335411072e-02 2.022112607955932617e-01 1.836907118558883667e-01 -3.489008843898773193e-01 1.657907366752624512e-01 1.756586432456970215e-01 1.345576439052820206e-02 1.612661331892013550e-01 -9.082841128110885620e-02 -2.069205790758132935e-01 2.291349880397319794e-02 -3.996273502707481384e-02 -1.896228641271591187e-01 -6.732765585184097290e-02
-1.759066432714462280e-02 -3.732287883758544922e-01 3.398815691471099854e-01 2.343781125091481954e-05 -7.930603623390197754e-02 8.143745362758636475e-02 2.078260332345962524e-01 -9.413386881351470947e-02 9.720651060342788696e-02 1.044043675065040588e-01 5.926345661282539368e-02 2.287824600934982300e-01 3.523382544517517090e-01 -1.437182873487472534e-01 -3.346508741378784180e-02 1.756634414196014404e-01 -7.910571992397308350e-03 5.593252554535865784e-02 -9.110357612371444702e-02 -3.442246839404106140e-02 -2.112197279930114746e-01 -4.558557271957397461e-02 -1.454937737435102463e-02 4.869244396686553955e-01 -2.539742887020111084e-01 -1.210772022604942322e-01 -4.871879145503044128e-02 1.013228436931967735e-03 -9.461601823568344116e-02 -1.532324105501174927e-01 -1.326719205826520920e-02 1.268827319145202637e-01
9.046065807342529297e-02 1.502338647842407227e-01 1.279066056013107300e-01 -1.335204392671585083e-01 1.512675881385803223e-01 2.785379886627197266e-01 1.999744176864624023e-01 1.513826996088027954e-01 9.553131461143493652e-02 -6.249745190143585205e-02 -2.688408493995666504e-01 3.344681560993194580e-01 8.243723213672637939e-02 -7.180495560169219971e-02 -1.754349470138549805e-01 2.205114066600799561e-01 -1.939582824707031250e-02 6.494385749101638794e-02 -1.346096098423004150e-01 -5.497809872031211853e-02 -4.695286601781845093e-02 2.078421860933303833e-01 1.266027539968490601e-01 3.559350669384002686e-01 -1.978702610358595848e-03 -1.735933683812618256e-02 -8.572419732809066772e-02 -3.228180408477783203e-01 4.176061134785413742e-03 2.849828600883483887e-01 2.112456858158111572e-01 -1.776965260505676270e-01
1.864555664360523224e-02 -2.403953671455383301e-02 1.321174297481775284e-02 4.269271623343229294e-03 8.549819886684417725e-02 4.565578997135162354e-01 2.834802269935607910e-01 -2.454865872859954834e-01 4.495342075824737549e-01 3.508722037076950073e-02 -1.604822129011154175e-01 2.367304712533950806e-01 1.469119638204574585e-01 2.179814875125885010e-01 -8.082710951566696167e-02 1.585595160722732544e-01 1.352760791778564453e-01 1.349705308675765991e-01 -1.572091430425643921e-01 -1.832331568002700806e-01 2.439343482255935669e-01 -2.940571308135986328e-02 -3.274390846490859985e-02 -1.031230837106704712e-01 6.880792230367660522e-02 5.782978609204292297e-02 -2.468475848436355591e-01 -9.685439616441726685e-02 -1.038506031036376953e-01 -1.451894082129001617e-02 -1.494983863085508347e-02 1.128300651907920837e-02
7.371408492326736450e-02 1.894024908542633057e-01 2.186701446771621704e-01 3.933772072196006775e-02 1.248994767665863037e-01 1.135811805725097656e-01 3.970021307468414307e-01 2.084153145551681519e-01 1.283105164766311646e-01 1.124189123511314392e-01 2.259840443730354309e-02 1.667178273200988770e-01 1.483616828918457031e-01 -1.671085208654403687e-01 -3.371878862380981445e-01 4.307936131954193115e-02 1.659925677813589573e-03 -1.337253749370574951e-01 -4.301435127854347229e-02 9.184895455837249756e-02 -1.266817301511764526e-01 -2.921356558799743652e-01 2.222010791301727295e-01 3.794687688350677490e-01 -1.053748875856399536e-01 -1.342393271625041962e-02 -2.445365339517593384e-01 -1.534793078899383545e-01 8.296695537865161896e-03 5.316469445824623108e-02 1.668981164693832397e-01 -9.254404902458190918e-02
-7.426583766937255859e-02 -1.542714685201644897e-01 9.270747750997543335e-02 -1.467996239662170410e-01 1.768867820501327515e-01 2.222023159265518188e-01 4.225524663925170898e-01 2.370070517063140869e-01 -7.852424681186676025e-02 -1.070144400000572205e-01 3.489727852866053581e-03 2.835831940174102783e-01 2.188613265752792358e-01 -2.458760291337966919e-01 -1.360689103603363037e-01 3.483895957469940186e-02 -1.404603570699691772e-01 2.162773013114929199e-01 -3.839166164398193359e-01 -1.308192461729049683e-01 2.453899011015892029e-02 -1.065497398376464844e-01 2.819065749645233154e-02 8.193139731884002686e-02 9.155391156673431396e-02 1.784890145063400269e-02 -2.928491234779357910e-01 -1.154170557856559753e-01 -1.687882244586944580e-01 5.400761496275663376e-03 1.003035306930541992e-01 4.675303399562835693e-02
-2.258232235908508301e-01 6.392543762922286987e-02 3.619855642318725586e-01 -6.855370849370956421e-02 -5.844852887094020844e-03 -1.660132594406604767e-02 3.360458090901374817e-02 1.318076997995376587e-01 -8.086635172367095947e-02 3.222446888685226440e-02 8.569644391536712646e-02 1.599053293466567993e-01 2.128412276506423950e-01 6.133935227990150452e-02 -1.510875374078750610e-01 1.189558953046798706e-01 -2.287484854459762573e-01 -5.683327466249465942e-02 -1.662914901971817017e-01 -1.323128677904605865e-02 2.424064427614212036e-01 -3.664034977555274963e-02 9.283895045518875122e-02 4.303716421127319336e-01 -1.309841573238372803e-01 -1.220828220248222351e-01 -4.576171189546585083e-02 -2.976258695125579834e-01 -4.395093619823455811e-01 -4.713369067758321762e-03 -6.279711425304412842e-02 8.149939775466918945e-02
-5.367681756615638733e-02 1.319212187081575394e-02 9.284842759370803833e-02 2.371228113770484924e-02 -6.506898254156112671e-02 1.821646541357040405e-01 2.696765959262847900e-01 -1.085880324244499207e-01 1.528311073780059814e-01 -1.426709294319152832e-01 -2.814656496047973633e-02 3.912735581398010254e-01 1.587413698434829712e-01 -1.092482507228851318e-01 -1.459998935461044312e-01 1.002374589443206787e-01 -1.361203044652938843e-01 -4.053610190749168396e-02 -3.649012446403503418e-01 -2.892230823636054993e-02 2.783757261931896210e-02 2.746459841728210449e-01 1.614495739340782166e-02 3.187846839427947998e-01 -2.245499193668365479e-01 -1.289140582084655762e-01 -3.272093832492828369e-01 -1.755886338651180267e-02 -2.591755092144012451e-01 -2.632183767855167389e-02 -1.564671099185943604e-01 2.676804177463054657e-02
1.455510258674621582e-01 1.443004757165908813e-01 1.488820929080247879e-02 -1.292092800140380859e-01 3.506477922201156616e-02 1.094938293099403381e-01 4.300945103168487549e-01 -2.106057945638895035e-03 1.220201849937438965e-01 -1.106604933738708496e-01 -1.008559837937355042e-01 1.448599249124526978e-01 2.752403318881988525e-01 -1.669903248548507690e-01 -2.395308613777160645e-01 1.712703555822372437e-01 -1.326440088450908661e-02 -2.939865291118621826e-01 6.624954193830490112e-02 1.097593829035758972e-01 -1.719271987676620483e-01 1.101557165384292603e-03 1.414420008659362793e-01 3.859451413154602051e-01 -1.471026837825775146e-01 -1.013157740235328674e-01 -3.800184279680252075e-02 -2.545501589775085449e-01 -1.996269822120666504e-01 9.879852831363677979e-02 -7.130920886993408203e-02 1.995691061019897461e-01
-7.495933026075363159e-02 9.139931946992874146e-02 1.430678963661193848e-01 -1.404083669185638428e-01 -1.875271350145339966e-01 3.520150184631347656e-01 2.111130207777023315e-01 -2.854413688182830811e-01 9.669667482376098633e-02 3.494816422462463379e-01 -7.951297797262668610e-03 2.467717826366424561e-01 -4.719799757003784180e-02 -1.846859157085418701e-01 1.280513554811477661e-01 1.144524216651916504e-01 1.584204137325286865e-01 1.999114751815795898e-01 7.619313150644302368e-02 3.046292960643768311e-01 2.314263284206390381e-01 -1.332000344991683960e-01 6.833431124687194824e-02 1.883819848299026489e-01 -5.786506459116935730e-02 -5.392969399690628052e-02 -2.304065227508544922e-01 -6.948086433112621307e-03 -1.467951387166976929e-01 4.230260848999023438e-02 -8.776491880416870117e-02 -1.920430660247802734e-01
2.562151476740837097e-02 -2.498974092304706573e-02 2.701536118984222412e-01 -2.596269845962524414e-01 2.689103186130523682e-01 1.801833957433700562e-01 1.671926975250244141e-01 -4.313124716281890869e-01 -2.116105109453201294e-01 -3.269924595952033997e-02 -1.480259150266647339e-01 3.024999797344207764e-01 -8.242050558328628540e-02 2.767606675624847412e-01 -1.630841344594955444e-01 1.363198757171630859e-01 -3.531607985496520996e-02 1.446474492549896240e-01 -1.116461530327796936e-01 -8.904763311147689819e-02 9.358458966016769409e-02 -1.012210622429847717e-01 -1.112923622131347656e-01 1.375136375427246094e-01 -9.910960495471954346e-02 2.093925625085830688e-01 -5.078120902180671692e-02 -2.815589606761932373e-01 -2.198204747401177883e-04 -1.190512627363204956e-01 -8.958242833614349365e-02 -3.387132287025451660e-02
-3.677809610962867737e-02 -2.785152010619640350e-02 2.708679437637329102e-01 -1.451690644025802612e-01 1.018661037087440491e-01 4.694527983665466309e-01 2.219705432653427124e-01 -2.090714871883392334e-01 -6.047617271542549133e-02 1.955359429121017456e-01 -3.202341794967651367e-01 3.615521192550659180e-01 -2.414948046207427979e-01 2.194554954767227173e-01 -1.777952536940574646e-02 5.151165649294853210e-02 1.602033376693725586e-01 3.565833717584609985e-02 -2.627097815275192261e-02 -7.475286722183227539e-02 1.437617689371109009e-01 -1.651121862232685089e-02 8.968547731637954712e-02 1.803885400295257568e-01 2.202872186899185181e-02 3.661380708217620850e-02 -8.210994303226470947e-02 -1.616533100605010986e-01 9.069564193487167358e-02 -2.964261360466480255e-02 -4.720664024353027344e-02 2.330259978771209717e-01
1.902338713407516479e-01 -6.159128248691558838e-02 1.460371315479278564e-01 -1.346342172473669052e-02 1.480704545974731445e-01 2.627960145473480225e-01 1.056191325187683105e-02 -1.557495146989822388e-01 1.605607867240905762e-01 -6.969954073429107666e-02 -8.643979206681251526e-03 3.706858158111572266e-01 -2.435321221128106117e-03 1.301109939813613892e-01 -1.207799389958381653e-01 9.886436909437179565e-02 1.164786294102668762e-01 1.699207574129104614e-01 -1.483375579118728638e-01 8.837705105543136597e-02 -4.196138083934783936e-01 -4.629454016685485840e-02 1.815738230943679810e-01 3.930249065160751343e-02 -1.434012651443481445e-01 2.457310855388641357e-01 3.373823463916778564e-01 -4.506968706846237183e-02 -6.338008493185043335e-02 1.408676803112030029e-01 3.157637715339660645e-01 9.151642024517059326e-02
-3.335155174136161804e-02 3.585053607821464539e-02 2.480683773756027222e-01 -2.536239624023437500e-01 1.713579893112182617e-01 1.083505004644393921e-01 -4.639594815671443939e-03 -7.098381966352462769e-02 -3.120811283588409424e-02 4.932980611920356750e-02 8.080402016639709473e-02 3.779356181621551514e-01 2.171776741743087769e-01 2.725389003753662109e-01 -1.112546473741531372e-01 -3.009499311447143555e-01 -3.641217481344938278e-03 4.514623060822486877e-02 -1.702819466590881348e-01 1.276374757289886475e-01 3.093475103378295898e-02 -1.247706487774848938e-01 2.518403232097625732e-01 3.247792720794677734e-01 -2.399547211825847626e-02 1.056390553712844849e-01 -1.067801266908645630e-01 1.260434091091156006e-01 -3.550290465354919434e-01 7.934296131134033203e-02 -1.721501201391220093e-01 -1.210054531693458557e-01
-9.810846298933029175e-03 -7.398931682109832764e-02 1.132935360074043274e-01 -2.721279859542846680e-01 9.698674827814102173e-02 4.087994098663330078e-01 2.823691964149475098e-01 -3.427647426724433899e-02 1.271016597747802734e-01 8.689254522323608398e-02 -2.823450863361358643e-01 2.532775104045867920e-01 2.060341387987136841e-01 1.999426633119583130e-01 -4.492451250553131104e-02 -1.837817020714282990e-02 8.625796437263488770e-02 -5.684543401002883911e-02 -1.019978243857622147e-02 -1.207875683903694153e-01 2.564156055450439453e-01 -1.877529621124267578e-01 5.427263304591178894e-02 -5.228925496339797974e-02 9.179159998893737793e-02 1.127091124653816223e-01 -1.431668847799301147e-01 1.468507349491119385e-01 -3.005498647689819336e-01 1.966392397880554199e-01 -1.808170527219772339e-01 -2.020518332719802856e-01
-6.361506134271621704e-02 -3.525785356760025024e-02 1.055954843759536743e-01 7.217999547719955444e-02 2.161303609609603882e-01 2.116249948740005493e-01 2.662048935890197754e-01 3.847107663750648499e-02 1.512172073125839233e-01 1.156021058559417725e-01 7.840123772621154785e-02 3.145512640476226807e-01 -4.375890642404556274e-02 -7.758837193250656128e-02 -1.135003790259361267e-01 1.619391888380050659e-01 -3.111875951290130615e-01 6.742784380912780762e-02 -2.216570675373077393e-01 5.907472595572471619e-02 4.977988079190254211e-03 8.972560614347457886e-02 4.951946809887886047e-02 1.866342127323150635e-01 -9.252818673849105835e-02 -1.020730137825012207e-01 4.879200458526611328e-02 -4.359237253665924072e-01 -1.398808211088180542e-01 2.351574450731277466e-01 2.802469730377197266e-01 -2.489688694477081299e-01
1.041969191282987595e-02 8.636341243982315063e-02 2.919015288352966309e-01 -2.234758287668228149e-01 -1.410202682018280029e-02 4.190430045127868652e-01 -8.389656245708465576e-02 -2.398850768804550171e-01 1.961345225572586060e-02 -2.556711435317993164e-01 7.615783810615539551e-02 3.484525382518768311e-01 3.174422681331634521e-01 3.645157814025878906e-02 -2.215084806084632874e-02 8.234682679176330566e-02 -1.739892214536666870e-01 3.843059018254280090e-02 1.156602054834365845e-02 1.212095171213150024e-01 -2.353736907243728638e-01 -1.498871147632598877e-01 -2.544213235378265381e-01 -9.049173444509506226e-02 -6.465811282396316528e-02 1.254082918167114258e-01 3.506693616509437561e-02 -5.035400763154029846e-02 -1.926433742046356201e-01 1.652758270502090454e-01 5.970288533717393875e-03 1.704905480146408081e-01
2.324104495346546173e-02 4.503910988569259644e-02 1.479414701461791992e-01 -3.133829683065414429e-02 1.425573229789733887e-01 2.015443146228790283e-01 3.393180072307586670e-01 5.578067898750305176e-02 3.403066191822290421e-03 2.010757625102996826e-01 -1.267620474100112915e-01 4.447015374898910522e-02 2.480199187994003296e-01 -3.823690488934516907e-02 1.614609509706497192e-01 4.516197368502616882e-02 2.375721745193004608e-02 1.361331250518560410e-02 -1.839147359132766724e-01 1.969653666019439697e-01 -1.729357689619064331e-01 -2.006130665540695190e-01 -9.889993071556091309e-02 4.431938529014587402e-01 -1.764362752437591553e-01 -2.986179664731025696e-02 2.340848296880722046e-01 1.598194539546966553e-01 -3.503456115722656250e-01 1.646697521209716797e-01 1.782586574554443359e-01 -4.560104385018348694e-02
-8.398425579071044922e-02 1.100708469748497009e-01 2.507402002811431885e-01 -5.773419514298439026e-02 -6.694943457841873169e-02 2.718450129032135010e-01 -4.374757781624794006e-02 -2.667521834373474121e-01 -1.204790174961090088e-01 -1.991059482097625732e-01 3.026318363845348358e-02 3.329305350780487061e-01 2.555054724216461182e-01 8.332873135805130005e-02 -1.877052187919616699e-01 2.469220161437988281e-01 1.468104403465986252e-02 3.704046085476875305e-02 -7.745856791734695435e-02 2.115120142698287964e-01 -2.780171632766723633e-01 -2.136772871017456055e-01 2.087392657995223999e-02 -3.072099015116691589e-02 1.016319170594215393e-01 1.082837060093879700e-01 7.942401617765426636e-02 -3.178367018699645996e-01 -1.558901220560073853e-01 2.477829903364181519e-01 -3.707688534632325172e-03 1.925536096096038818e-01
1.206793040037155151e-01 1.444330364465713501e-01 2.689111828804016113e-01 4.713243618607521057e-02 1.729463934898376465e-01 3.542664349079132080e-01 2.448063045740127563e-01 1.862894929945468903e-02 -1.066972538828849792e-01 2.404471933841705322e-01 -2.088936418294906616e-01 1.636753976345062256e-02 2.201481163501739502e-01 -9.983812272548675537e-02 1.478587538003921509e-01 4.825285449624061584e-02 2.688077464699745178e-02 -3.745675459504127502e-02 2.163356915116310120e-02 -1.498141046613454819e-02 -1.712887287139892578e-01 -2.544855177402496338e-01 -1.670608520507812500e-01 1.153705865144729614e-01 -3.002075552940368652e-01 -3.626540303230285645e-02 4.503669589757919312e-02 -3.547516837716102600e-02 -2.771461606025695801e-01 3.948987126350402832e-01 4.681263118982315063e-02 1.039624810218811035e-01
2.305154800415039062e-01 4.634106066077947617e-03 2.780108153820037842e-01 -4.363905638456344604e-02 -1.187847089022397995e-02 1.529621481895446777e-01 -9.301213547587394714e-03 1.463556587696075439e-01 8.125185966491699219e-02 2.384892404079437256e-01 1.290444582700729370e-01 2.995877265930175781e-01 2.275997400283813477e-01 -2.234529107809066772e-01 -3.215973079204559326e-01 2.065853029489517212e-01 4.636972770094871521e-02 4.760310798883438110e-02 2.368879765272140503e-01 -1.660922020673751831e-01 -3.732198476791381836e-02 -2.190486192703247070e-01 -2.722012698650360107e-01 2.715119719505310059e-01 -1.939919963479042053e-02 1.809871196746826172e-02 -1.700312197208404541e-01 -1.255903542041778564e-01 -6.140596792101860046e-02 2.070948481559753418e-01 -8.339919149875640869e-02 -1.434370577335357666e-01
2.536523342132568359e-01 -1.486483514308929443e-01 2.494181394577026367e-01 1.497601866722106934e-01 1.916546225547790527e-01 2.539138495922088623e-01 1.546820849180221558e-01 4.397466033697128296e-02 -2.051177993416786194e-02 -9.735987335443496704e-02 -1.017012260854244232e-02 2.607474625110626221e-01 2.593843340873718262e-01 -2.315458357334136963e-01 -2.630588710308074951e-01 1.751174628734588623e-01 1.448859423398971558e-01 -1.668065488338470459e-01 -1.891354331746697426e-03 7.319695781916379929e-03 2.313602715730667114e-01 -1.490090787410736084e-01 2.504502236843109131e-01 3.021718263626098633e-01 1.027162000536918640e-01 -2.407649308443069458e-01 -8.514133095741271973e-02 1.671576499938964844e-01 -2.779619302600622177e-03 5.968587473034858704e-02 -1.301106214523315430e-01 -1.626213639974594116e-02
8.193468302488327026e-02 5.654973536729812622e-02 1.643741428852081299e-01 -5.218058824539184570e-02 1.677620410919189453e-01 3.991429135203361511e-02 3.953681588172912598e-01 8.079044520854949951e-02 1.143592502921819687e-02 -2.817589230835437775e-02 1.434694509953260422e-02 1.733125448226928711e-01 2.569971838966012001e-03 -8.486903272569179535e-03 -1.305516958236694336e-01 2.300584018230438232e-01 -2.036901265382766724e-01 -1.397844403982162476e-03 -2.535082697868347168e-01 -1.623964607715606689e-01 7.424278557300567627e-02 -1.955891214311122894e-02 1.745434403419494629e-01 2.864360809326171875e-01 -6.532671395689249039e-03 6.758361309766769409e-02 4.174517095088958740e-02 -5.095080137252807617e-01 -9.997224807739257812e-02 3.251653313636779785e-01 1.475090682506561279e-01 -1.121445894241333008e-01
-1.549292504787445068e-01 -9.918691217899322510e-02 3.847049772739410400e-01 -3.328393772244453430e-02 1.307468414306640625e-01 7.930608093738555908e-02 -4.606745019555091858e-02 5.006689578294754028e-02 3.410857915878295898e-02 2.764974832534790039e-01 1.876799017190933228e-01 4.398168027400970459e-01 9.600291401147842407e-02 -3.230963647365570068e-02 1.612973213195800781e-02 -6.079881638288497925e-02 1.928436160087585449e-01 5.798460170626640320e-02 -1.188094839453697205e-01 -6.296113133430480957e-02 1.141604222357273102e-02 -2.160371094942092896e-01 1.213451549410820007e-01 -1.394849866628646851e-01 -2.559272348880767822e-01 -7.335650734603404999e-03 1.510672271251678467e-01 -3.239181935787200928e-01 -1.269137263298034668e-01 1.339308023452758789e-01 -2.777245044708251953e-01 1.563974171876907349e-01
-2.672780454158782959e-01 8.633504807949066162e-02 1.110736951231956482e-01 -1.506704837083816528e-02 1.995981931686401367e-01 1.825187802314758301e-01 3.616118729114532471e-01 -6.556836515665054321e-02 1.910484284162521362e-01 1.292297542095184326e-01 -4.254829138517379761e-03 8.121193200349807739e-02 1.496311426162719727e-01 -4.453900083899497986e-02 1.946363411843776703e-02 3.220274150371551514e-01 8.412077091634273529e-03 1.544721275568008423e-01 -1.121581941843032837e-01 2.773361206054687500e-01 -8.934482187032699585e-02 -4.436970874667167664e-02 2.726240456104278564e-01 3.130275309085845947e-01 4.942047968506813049e-02 -1.805068254470825195e-01 1.906657665967941284e-01 2.875372171401977539e-01 -2.164372242987155914e-02 2.245042175054550171e-01 -1.069885715842247009e-01 7.765933405607938766e-04
-9.257932007312774658e-02 2.112808823585510254e-01 2.040249258279800415e-01 -3.341509401798248291e-01 -5.298501998186111450e-02 2.581050395965576172e-01 5.413295701146125793e-02 -2.843283414840698242e-01 2.913392521440982819e-02 -7.941086590290069580e-02 5.630568042397499084e-02 2.704879641532897949e-01 1.163011416792869568e-01 1.663546636700630188e-02 3.649087250232696533e-02 2.315835356712341309e-01 7.887025177478790283e-02 2.739253453910350800e-02 -1.221233233809471130e-01 -1.066766493022441864e-02 -1.524793654680252075e-01 -3.719196021556854248e-01 -9.651949256658554077e-02 2.039091661572456360e-02 2.298542112112045288e-02 3.382138013839721680e-01 2.049774378538131714e-01 -6.777828186750411987e-02 -2.489115297794342041e-01 1.854205727577209473e-01 -1.457740664482116699e-01 1.250384002923965454e-01
5.563648045063018799e-02 -1.013201102614402771e-01 4.540150463581085205e-01 -5.515686795115470886e-02 3.053044378757476807e-01 2.342050820589065552e-01 2.311682254076004028e-01 -3.405190408229827881e-01 4.378461092710494995e-02 9.212183952331542969e-02 6.186507642269134521e-02 -6.637604534626007080e-02 1.351066976785659790e-01 8.046874403953552246e-02 1.537743508815765381e-01 2.459063231945037842e-01 -2.004883810877799988e-02 2.155303359031677246e-01 -2.652063667774200439e-01 -5.231608171015977859e-03 2.356400340795516968e-02 1.104444563388824463e-01 -1.806801557540893555e-01 1.567303091287612915e-01 -1.579765928909182549e-03 2.927622795104980469e-01 8.431113092228770256e-04 1.117588486522436142e-02 1.268188059329986572e-01 1.380621790885925293e-01 -1.350998431444168091e-01 7.820458710193634033e-02
-6.596650928258895874e-02 -7.746122032403945923e-02 7.523716986179351807e-02 -1.469725463539361954e-02 1.317440569400787354e-01 2.337839752435684204e-01 5.627788603305816650e-02 -3.605250120162963867e-01 3.201057016849517822e-01 -6.557510048151016235e-02 -6.742174923419952393e-02 2.351263314485549927e-01 1.818348020315170288e-01 -4.614153504371643066e-02 -2.723585963249206543e-01 -8.985602296888828278e-03 -1.335046160966157913e-02 -2.365233749151229858e-01 -2.571231126785278320e-01 4.004019498825073242e-02 -1.853365898132324219e-01 1.944528818130493164e-01 2.468379288911819458e-01 2.836054563522338867e-01 -2.763471007347106934e-01 -1.987289190292358398e-01 -1.020607259124517441e-02 5.473205819725990295e-03 -1.844144612550735474e-01 -3.582051396369934082e-02 -1.177652850747108459e-01 6.991834845393896103e-03
1.763680577278137207e-01 -1.020967587828636169e-02 2.410367131233215332e-01 -2.579223513603210449e-01 2.090829759836196899e-01 7.305295020341873169e-02 2.541145682334899902e-01 1.388712972402572632e-01 -6.119107455015182495e-02 7.433608407154679298e-04 1.269364804029464722e-01 2.961196899414062500e-01 2.066549956798553467e-01 -1.538394838571548462e-01 -2.105941325426101685e-01 1.515165418386459351e-01 3.126282244920730591e-02 1.645425260066986084e-01 9.426848590373992920e-02 -1.834655702114105225e-01 -3.135905563831329346e-01 -2.046425640583038330e-01 -2.523526251316070557e-01 2.459281384944915771e-01 -9.641536325216293335e-02 2.136936336755752563e-01 1.482478678226470947e-01 -1.012148428708314896e-02 -3.232780098915100098e-02 -1.552971452474594116e-01 -9.430159628391265869e-02 -1.547811627388000488e-01
1.004302427172660828e-01 -2.241474948823451996e-02 2.298818826675415039e-01 1.497081760317087173e-02 1.587263196706771851e-01 2.073177695274353027e-01 2.187647819519042969e-01 3.020340763032436371e-02 1.142242271453142166e-02 -6.745562423020601273e-03 6.451292335987091064e-02 8.087147027254104614e-02 3.577729165554046631e-01 1.229358762502670288e-01 -3.330959677696228027e-01 -1.371535956859588623e-01 -3.610673593357205391e-03 1.423374265432357788e-01 -1.337636858224868774e-01 -3.750114887952804565e-02 1.095055788755416870e-01 -1.928175091743469238e-01 -2.380130738019943237e-01 2.660313248634338379e-01 4.807320237159729004e-02 -1.251778602600097656e-01 -2.031047791242599487e-01 -4.306306838989257812e-01 -7.132556289434432983e-02 1.980046480894088745e-01 6.272374838590621948e-02 -1.630106717348098755e-01
-3.013263642787933350e-02 1.433828920125961304e-01 4.297659695148468018e-01 -1.276530474424362183e-01 2.683725357055664062e-01 1.696196570992469788e-02 2.197258919477462769e-01 -2.276059705764055252e-03 2.556239664554595947e-01 1.047888621687889099e-01 -2.809882760047912598e-01 -5.439149215817451477e-03 4.932190477848052979e-02 -8.804421871900558472e-02 5.611263215541839600e-02 2.026436924934387207e-01 -7.559270411729812622e-02 8.297434449195861816e-02 -2.933131530880928040e-02 2.089598029851913452e-01 -1.394968330860137939e-01 -3.358606994152069092e-01 7.450996339321136475e-02 3.177282512187957764e-01 2.602508990094065666e-03 -7.346962392330169678e-02 -5.353447422385215759e-02 1.102142259478569031e-01 -3.238118439912796021e-02 3.056586980819702148e-01 -1.477641463279724121e-01 -1.209186166524887085e-01
-5.401351675391197205e-02 -5.255701392889022827e-02 2.899148166179656982e-01 -2.722081542015075684e-01 2.461987435817718506e-01 2.609274983406066895e-01 1.457554996013641357e-01 1.570572853088378906e-01 4.701552167534828186e-02 -6.324971467256546021e-02 1.743346154689788818e-01 2.576652728021144867e-02 1.238856017589569092e-01 3.497964469715952873e-03 -4.206589162349700928e-01 1.486559212207794189e-01 -1.257311403751373291e-01 -2.083740942180156708e-02 -3.539742529392242432e-01 -5.143177509307861328e-02 -1.104438081383705139e-01 -6.504627317190170288e-02 1.835586875677108765e-02 4.257423281669616699e-01 -1.873057521879673004e-02 6.521800905466079712e-02 -1.265894174575805664e-01 -1.811685562133789062e-01 -1.002317592501640320e-01 3.631497547030448914e-02 9.589997120201587677e-03 -5.261074751615524292e-02
2.026001811027526855e-01 -1.852586716413497925e-01 2.866212725639343262e-01 -2.949808537960052490e-01 6.153904274106025696e-02 2.923926711082458496e-01 3.541808128356933594e-01 1.341974884271621704e-01 4.244897142052650452e-02 -8.867933601140975952e-02 -2.257239818572998047e-01 1.636518836021423340e-01 1.492403447628021240e-01 -2.340584248304367065e-02 -1.038812473416328430e-01 2.236064523458480835e-01 -5.443317815661430359e-02 1.788062900304794312e-01 -5.731981620192527771e-02 -1.239609643816947937e-01 2.957684993743896484e-01 -1.494475901126861572e-01 -9.284186363220214844e-02 -1.628417149186134338e-02 -3.163930773735046387e-02 2.684172689914703369e-01 2.219401150941848755e-01 1.553825139999389648e-01 -7.381471991539001465e-02 1.304230093955993652e-01 5.022058635950088501e-02 -8.947984129190444946e-02
-1.618241965770721436e-01 2.266458421945571899e-02 2.019893229007720947e-01 -2.965349555015563965e-01 5.934513360261917114e-02 1.578118950128555298e-01 2.789550721645355225e-01 5.532376002520322800e-03 1.062059849500656128e-01 -1.156796421855688095e-02 -4.618268087506294250e-02 2.628450095653533936e-01 4.120815396308898926e-01 2.479138225317001343e-01 -2.129105776548385620e-01 -1.055221632122993469e-01 -7.037747185677289963e-03 -1.545500904321670532e-01 -1.250218898057937622e-01 3.670780733227729797e-02 -1.241216808557510376e-01 2.393315285444259644e-01 2.925790846347808838e-01 2.339306771755218506e-01 -1.406460069119930267e-02 -9.348522126674652100e-02 -5.826080217957496643e-02 -1.330947428941726685e-01 -7.522435486316680908e-02 -4.579448327422142029e-02 -2.410828620195388794e-01 -1.344392001628875732e-01
-2.063692808151245117e-01 9.871869534254074097e-02 1.878903433680534363e-02 -1.034037247300148010e-01 1.460668593645095825e-01 3.654405474662780762e-02 9.802667796611785889e-02 -3.205149471759796143e-01 3.221171721816062927e-02 8.060216903686523438e-02 -1.320104002952575684e-01 3.548773825168609619e-01 1.852671951055526733e-01 2.143277376890182495e-01 -3.364564850926399231e-02 2.561272084712982178e-01 1.738200187683105469e-01 1.148841679096221924e-01 -1.125244498252868652e-01 -1.105269193649291992e-01 8.752871304750442505e-02 -2.046419531106948853e-01 1.182929649949073792e-01 2.600216567516326904e-01 -3.089069426059722900e-01 -1.341185420751571655e-01 1.515243202447891235e-01 -1.553008258342742920e-01 -4.505341872572898865e-02 -1.419526189565658569e-01 -1.272698193788528442e-01 -3.246804475784301758e-01
-1.386894434690475464e-01 1.800284534692764282e-02 1.347473710775375366e-01 -1.187970489263534546e-01 3.377733230590820312e-01 4.957542717456817627e-01 2.121642529964447021e-01 -6.976663321256637573e-02 1.084596067667007446e-01 -8.094678819179534912e-02 -9.965927898883819580e-02 1.415261477231979370e-01 3.063803166151046753e-02 -2.796959578990936279e-01 8.253723382949829102e-02 -1.272980868816375732e-01 2.708751559257507324e-01 8.900824189186096191e-02 -4.631441552191972733e-03 -9.874687343835830688e-02 -2.120075523853302002e-01 -1.897369027137756348e-01 -2.002016641199588776e-02 1.285448223352432251e-01 -2.938604354858398438e-01 -4.734541475772857666e-02 1.136175245046615601e-01 -3.688575001433491707e-03 -6.561463326215744019e-02 -1.087427884340286255e-01 2.411938160657882690e-01 -1.523194015026092529e-01
-8.593030273914337158e-02 -7.444173097610473633e-02 4.427827894687652588e-01 7.655115425586700439e-02 6.031103059649467468e-02 2.421527802944183350e-01 1.738684773445129395e-01 -1.292812228202819824e-01 1.501726210117340088e-01 -7.063166797161102295e-02 -1.037723124027252197e-01 1.051181703805923462e-01 6.813022494316101074e-02 1.998126953840255737e-01 5.934721976518630981e-02 2.192778885364532471e-01 -2.150639146566390991e-01 -1.022064909338951111e-01 1.255771238356828690e-02 9.597828239202499390e-02 -3.221738850697875023e-03 1.231201067566871643e-01 -3.329307958483695984e-02 3.345550298690795898e-01 8.816330879926681519e-02 -3.459013253450393677e-02 3.257585465908050537e-01 5.415659397840499878e-03 -2.992318868637084961e-01 3.268509209156036377e-01 1.485020667314529419e-01 5.092751979827880859e-02
-6.339644640684127808e-02 1.140474230051040649e-01 2.023281902074813843e-01 -2.542692124843597412e-01 1.824804842472076416e-01 1.386056095361709595e-01 1.733884066343307495e-01 -2.757935523986816406e-01 -1.453615725040435791e-01 -2.067326903343200684e-01 2.891942858695983887e-01 1.694678813219070435e-01 4.236376881599426270e-01 -7.847149670124053955e-02 -9.522171318531036377e-02 1.807318180799484253e-01 1.820995062589645386e-01 -2.686426974833011627e-02 -1.327591668814420700e-02 -2.062167227268218994e-01 1.654264926910400391e-01 -1.383827179670333862e-01 2.913658320903778076e-02 5.940683186054229736e-02 -5.297137424349784851e-02 1.449317950755357742e-02 6.906123459339141846e-02 -1.595132797956466675e-01 1.023755446076393127e-01 1.381682455539703369e-01 1.667078435420989990e-01 3.116073012351989746e-01
-1.339294165372848511e-01 -4.459455236792564392e-02 5.783173441886901855e-02 4.762357100844383240e-03 6.903159618377685547e-02 3.742337524890899658e-01 2.704649269580841064e-01 2.065895795822143555e-01 -2.526458352804183960e-02 1.717424541711807251e-01 1.212566271424293518e-01 5.230959653854370117e-01 1.898097842931747437e-01 2.196655273437500000e-01 -1.640435159206390381e-01 5.215327441692352295e-02 6.466807425022125244e-02 1.601093448698520660e-02 -1.002344265580177307e-01 -1.812088936567306519e-01 -8.642654865980148315e-02 9.742308408021926880e-03 1.471367776393890381e-01 1.461665332317352295e-01 -9.464341402053833008e-02 1.345081627368927002e-02 6.735143065452575684e-02 -1.717028617858886719e-01 1.632742434740066528e-01 2.760632038116455078e-01 1.933180242776870728e-01 -4.883910343050956726e-02
1.729927062988281250e-01 -2.980557680130004883e-01 3.903938531875610352e-01 2.408841811120510101e-02 2.786824293434619904e-02 2.586202919483184814e-01 3.136568069458007812e-01 -1.298277527093887329e-01 5.344798043370246887e-02 -1.123189479112625122e-01 3.808583691716194153e-02 2.480210661888122559e-01 -1.264013648033142090e-01 1.609660089015960693e-01 -2.188986390829086304e-01 -7.148101180791854858e-02 1.279003024101257324e-01 -9.319899231195449829e-02 -1.007032953202724457e-02 9.712357074022293091e-02 3.410063087940216064e-01 -1.550858765840530396e-01 -9.622525423765182495e-03 1.367239207029342651e-01 2.072127312421798706e-01 -1.898929104208946228e-02 1.855372339487075806e-01 -9.653027355670928955e-02 -2.301526665687561035e-01 8.573212474584579468e-02 -1.519943624734878540e-01 8.852616697549819946e-02
1.787497103214263916e-01 1.213766857981681824e-01 3.124834597110748291e-01 3.220223262906074524e-02 3.893038928508758545e-01 5.341567844152450562e-02 1.320619434118270874e-01 5.554128810763359070e-02 4.147354513406753540e-02 1.134090349078178406e-01 -1.834851354360580444e-01 2.618552446365356445e-01 4.504672586917877197e-01 2.654214799404144287e-01 -1.666004061698913574e-01 1.049123555421829224e-01 2.470339089632034302e-01 -7.209851592779159546e-02 -1.474032551050186157e-01 -1.265219748020172119e-01 1.170302927494049072e-02 7.225479930639266968e-02 -7.322538644075393677e-02 1.138901263475418091e-01 9.140838682651519775e-02 2.865933580324053764e-03 1.586211919784545898e-01 -2.156665474176406860e-01 -1.384189277887344360e-01 1.006861552596092224e-01 7.931801676750183105e-02 -8.645098656415939331e-02
9.890887886285781860e-02 1.667868196964263916e-01 1.535241901874542236e-01 3.003136371262371540e-04 1.171129718422889709e-01 3.599906861782073975e-01 2.925182580947875977e-01 6.299892067909240723e-02 8.410052955150604248e-02 -2.357453294098377228e-02 -1.200404539704322815e-01 3.741663992404937744e-01 2.805379964411258698e-02 -1.204235702753067017e-01 -2.610845267772674561e-01 1.523935347795486450e-01 -8.591325581073760986e-02 -1.266056112945079803e-02 -9.900639206171035767e-02 -9.294708818197250366e-02 -7.575759198516607285e-03 5.069502815604209900e-02 2.425370961427688599e-01 1.284073442220687866e-01 3.999735042452812195e-02 1.024522557854652405e-01 5.479031056165695190e-02 -2.987888753414154053e-01 -1.096891984343528748e-01 1.624301970005035400e-01 2.836185395717620850e-01 -3.318396210670471191e-01
-1.046367287635803223e-01 6.700810510665178299e-03 1.457374393939971924e-01 -1.305310726165771484e-01 2.042557895183563232e-01 1.454102843999862671e-01 3.647660613059997559e-01 1.522235386073589325e-02 1.277890950441360474e-01 1.327259391546249390e-01 -2.373073697090148926e-01 1.728915609419345856e-02 2.703158557415008545e-01 -1.929837837815284729e-02 -1.371941864490509033e-01 2.760069668292999268e-01 1.055286675691604614e-01 -1.327042374759912491e-02 -1.453514546155929565e-01 1.295928508043289185e-01 1.645209193229675293e-01 -1.725240945816040039e-01 -4.770769178867340088e-02 2.861836850643157959e-01 -2.712237238883972168e-01 -6.844769418239593506e-02 4.910465329885482788e-02 3.647893369197845459e-01 5.965288728475570679e-03 2.534171342849731445e-01 1.173775121569633484e-01 1.164772883057594299e-01
-2.326268106698989868e-01 -1.562386099249124527e-02 2.169865518808364868e-01 3.768145572394132614e-03 6.988766044378280640e-02 2.738057672977447510e-01 1.410018056631088257e-01 -1.314722746610641479e-01 7.849659770727157593e-02 -4.544041678309440613e-02 1.780602037906646729e-01 2.529156506061553955e-01 1.287048310041427612e-01 -3.322464823722839355e-01 -2.731732726097106934e-01 3.893024474382400513e-02 -2.727901041507720947e-01 -1.435945779085159302e-01 -6.027159094810485840e-02 -6.793062388896942139e-02 -1.697054654359817505e-01 1.409608274698257446e-01 -5.006090924143791199e-02 3.311965763568878174e-01 -1.515622287988662720e-01 -1.855466514825820923e-01 -2.143521606922149658e-01 -2.222423851490020752e-01 -2.044716477394104004e-01 1.188547462224960327e-01 3.187962248921394348e-02 2.638094685971736908e-02
-2.671166323125362396e-02 -8.025766164064407349e-02 1.783056855201721191e-01 -1.036569103598594666e-01 1.101964861154556274e-01 1.478537470102310181e-01 2.089615762233734131e-01 -9.496356546878814697e-02 1.868592947721481323e-01 5.780903622508049011e-02 -1.138729974627494812e-01 4.075596034526824951e-01 1.206018105149269104e-01 -2.269543893635272980e-02 -2.010135948657989502e-01 2.262593656778335571e-01 2.917021140456199646e-02 -1.269862651824951172e-01 -6.577055901288986206e-02 -1.600301116704940796e-01 1.981201395392417908e-02 2.450940310955047607e-01 -1.759666800498962402e-01 2.440908551216125488e-01 -3.094289898872375488e-01 -2.674901783466339111e-01 -7.860016822814941406e-02 -2.899845838546752930e-01 -4.912607371807098389e-02 -5.434671044349670410e-02 -1.518138200044631958e-01 2.360718101263046265e-01
4.958755522966384888e-02 -1.671427860856056213e-02 6.618123152293264866e-04 -2.134901285171508789e-01 -1.977021694183349609e-01 2.943494319915771484e-01 1.023248583078384399e-01 -1.389135718345642090e-01 6.452717632055282593e-02 2.563150785863399506e-02 -9.378296136856079102e-02 4.623671770095825195e-01 4.265586286783218384e-02 2.067802697420120239e-01 9.790697135031223297e-03 -3.046544454991817474e-02 1.982823014259338379e-01 1.748564243316650391e-01 -2.163918316364288330e-01 -2.677913010120391846e-01 7.165814936161041260e-02 -1.584571897983551025e-01 -6.876399368047714233e-02 1.576063781976699829e-01 -2.526672482490539551e-01 1.902752369642257690e-01 -1.356041133403778076e-01 -2.229171544313430786e-01 -2.339501678943634033e-01 -1.378056854009628296e-01 1.657118275761604309e-02 1.811717450618743896e-01
-2.131610065698623657e-01 -7.951225340366363525e-02 2.128005027770996094e-01 1.368338167667388916e-01 9.542339295148849487e-02 1.072154045104980469e-01 2.704340517520904541e-01 -2.720070481300354004e-01 3.008486032485961914e-01 5.053449422121047974e-02 1.582785695791244507e-02 2.154791206121444702e-01 -7.814598828554153442e-02 1.704037562012672424e-02 2.605728507041931152e-01 3.793974816799163818e-01 -9.781696647405624390e-02 2.632453143596649170e-01 -1.131820306181907654e-01 -1.152585446834564209e-01 -1.024660542607307434e-01 -1.638948470354080200e-01 1.661070040427148342e-03 1.693190634250640869e-01 -1.183329969644546509e-01 -4.658341780304908752e-02 -1.234639286994934082e-01 2.808673679828643799e-02 3.385901078581809998e-02 3.722487390041351318e-01 -6.819485127925872803e-02 -1.046983301639556885e-01
2.410632371902465820e-01 -8.324508555233478546e-03 3.392988443374633789e-01 1.679137349128723145e-02 1.797546073794364929e-02 1.470138728618621826e-01 1.940975338220596313e-01 -2.997890673577785492e-02 9.408617392182350159e-03 -9.276730567216873169e-02 -6.984184682369232178e-02 3.480857610702514648e-01 9.893199801445007324e-02 -1.738549470901489258e-01 -3.908089697360992432e-01 3.380521535873413086e-01 -5.024255067110061646e-02 -1.848393082618713379e-01 6.462702527642250061e-03 -1.517333835363388062e-01 -4.728741198778152466e-02 -9.859994985163211823e-03 1.086489260196685791e-01 1.744619607925415039e-01 3.142303088679909706e-03 -1.246392130851745605e-01 -3.293446898460388184e-01 3.262671455740928650e-02 -1.997173726558685303e-01 -1.706863641738891602e-01 7.185618579387664795e-02 -1.433668583631515503e-01
-1.162292957305908203e-01 1.718849986791610718e-01 4.239442646503448486e-01 -9.975308179855346680e-02 -4.319507256150245667e-02 8.675195276737213135e-02 -1.281508803367614746e-02 -2.059349268674850464e-01 1.898198574781417847e-01 1.623923629522323608e-01 1.823748052120208740e-01 1.915417760610580444e-01 1.450209021568298340e-01 -7.918976992368698120e-02 -2.419704794883728027e-01 5.056181456893682480e-03 1.205095946788787842e-01 2.294605784118175507e-02 1.115102842450141907e-01 2.228827327489852905e-01 -6.821449846029281616e-02 -3.314397931098937988e-01 -8.951880037784576416e-02 -1.087081283330917358e-01 1.376996785402297974e-01 6.257011741399765015e-02 1.484278440475463867e-01 -1.784426867961883545e-01 -4.073729515075683594e-01 1.045904979109764099e-01 -8.878990262746810913e-02 -1.550851166248321533e-01
3.508583307266235352e-01 -1.900462955236434937e-01 2.723445594310760498e-01 1.223429515957832336e-01 1.726968884468078613e-01 7.050130516290664673e-02 2.621357440948486328e-01 -2.615700364112854004e-01 -2.673491649329662323e-02 5.597772076725959778e-02 1.624456346035003662e-01 3.110422492027282715e-01 2.565236985683441162e-01 3.202600404620170593e-02 -4.435466974973678589e-02 1.488980203866958618e-01 5.977064743638038635e-02 8.318745344877243042e-02 -6.992808729410171509e-02 2.229330986738204956e-01 1.071600094437599182e-01 -6.809289753437042236e-02 2.527059316635131836e-01 -5.514076352119445801e-02 1.561164408922195435e-01 -1.819387376308441162e-01 -7.565965410321950912e-03 -1.114081870764493942e-02 -1.007176190614700317e-01 2.472144514322280884e-01 -1.058838516473770142e-01 -2.711682617664337158e-01
-5.850121844559907913e-03 -3.127355501055717468e-02 4.004146531224250793e-02 2.459463924169540405e-01 1.665834933519363403e-01 3.339300155639648438e-01 6.368468701839447021e-02 -1.889349073171615601e-01 1.068505421280860901e-01 1.717564463615417480e-01 1.417434066534042358e-01 1.337557137012481689e-01 1.170122176408767700e-01 1.325030028820037842e-01 1.458508223295211792e-01 1.181450486183166504e-01 2.071170657873153687e-01 -2.261862605810165405e-01 -1.668905913829803467e-01 1.361621320247650146e-01 -2.232145965099334717e-01 -2.599020898342132568e-01 -1.980428025126457214e-02 3.188026547431945801e-01 -5.317763611674308777e-02 2.933360636234283447e-01 1.694953441619873047e-01 -7.518377969972789288e-04 -1.392287462949752808e-01 1.417970210313796997e-01 2.753793597221374512e-01 -1.404457539319992065e-01
3.499845787882804871e-02 -7.465709745883941650e-02 3.664275109767913818e-01 4.647045861929655075e-03 9.352017194032669067e-02 1.797226071357727051e-01 3.425666987895965576e-01 -7.292928546667098999e-02 2.235344946384429932e-01 2.181528210639953613e-01 -1.966540068387985229e-01 3.584002852439880371e-01 -1.311168819665908813e-01 -5.670059844851493835e-02 -7.405181229114532471e-02 1.335568428039550781e-01 -5.775087699294090271e-02 1.171396374702453613e-01 -1.939975470304489136e-01 -1.331844478845596313e-01 2.785520851612091064e-01 -1.024541780352592468e-01 1.308761443942785263e-02 -2.135436236858367920e-01 5.386744067072868347e-02 -5.489934608340263367e-02 1.548491269350051880e-01 -2.513756416738033295e-02 -2.846969962120056152e-01 -1.379761099815368652e-01 2.224287241697311401e-01 -2.009369060397148132e-02
-2.117202877998352051e-01 1.594793051481246948e-02 1.797143518924713135e-01 -2.734051346778869629e-01 4.930230602622032166e-02 2.279172986745834351e-01 4.315501153469085693e-01 1.383201479911804199e-01 2.820436656475067139e-01 2.291327416896820068e-01 -7.122696191072463989e-02 3.748450428247451782e-02 2.086219489574432373e-01 -2.825279906392097473e-02 1.100261230021715164e-02 3.184245526790618896e-01 9.465780854225158691e-02 -5.555168539285659790e-02 -1.461716294288635254e-01 3.735423833131790161e-02 3.029938228428363800e-02 -2.533097267150878906e-01 4.631908982992172241e-02 1.254240889102220535e-02 -1.299773752689361572e-01 -1.073605269193649292e-01 1.726648360490798950e-01 1.579959392547607422e-01 -1.021308898925781250e-01 2.796545624732971191e-01 1.328298747539520264e-01 1.099570617079734802e-01
3.150562644004821777e-01 -1.410007327795028687e-01 3.048866391181945801e-01 -3.291954100131988525e-01 1.184433996677398682e-01 1.402571201324462891e-01 6.175152212381362915e-02 9.224224090576171875e-02 1.742115058004856110e-02 2.202665805816650391e-01 8.717097342014312744e-02 2.518686950206756592e-01 1.425408571958541870e-01 -2.221443355083465576e-01 -1.517211347818374634e-01 3.629642128944396973e-01 5.444277822971343994e-02 1.094173341989517212e-01 -5.950723309069871902e-03 -1.292667537927627563e-01 -1.199908629059791565e-01 -7.207535090856254101e-04 1.616017147898674011e-02 3.285132348537445068e-01 -1.918148547410964966e-01 6.818097084760665894e-02 1.123001277446746826e-01 6.753767281770706177e-02 1.194413006305694580e-01 1.912207901477813721e-01 -4.523128643631935120e-02 1.532015502452850342e-01
-7.548028230667114258e-02 -1.317240744829177856e-01 2.259607613086700439e-01 1.695283949375152588e-01 2.590007781982421875e-01 7.276000920683145523e-03 3.834834694862365723e-02 -2.754827737808227539e-01 2.939566075801849365e-01 -5.977116897702217102e-02 -1.460085511207580566e-01 2.343096286058425903e-01 9.936463832855224609e-02 1.239861473441123962e-01 1.247154325246810913e-01 4.439443945884704590e-01 -5.880855955183506012e-03 1.176238730549812317e-01 -3.354875445365905762e-01 5.120401270687580109e-03 -2.769777476787567139e-01 -1.252322196960449219e-01 1.298372298479080200e-01 -1.723743416368961334e-02 -2.065568417310714722e-01 8.242731541395187378e-02 4.214321821928024292e-02 1.557505726814270020e-01 -9.891968220472335815e-02 1.361826956272125244e-01 5.064900964498519897e-02 -7.858360558748245239e-02
-1.463778167963027954e-01 -9.276243299245834351e-02 1.492162793874740601e-01 -8.548804372549057007e-02 2.689695954322814941e-01 8.603551983833312988e-02 1.561799086630344391e-02 -2.204289287328720093e-01 1.646039336919784546e-01 1.409913506358861923e-02 -1.461517531424760818e-02 3.412424325942993164e-01 -2.353782765567302704e-02 -1.419007629156112671e-01 -8.370842784643173218e-02 -7.377845048904418945e-02 9.200583398342132568e-02 -3.234617114067077637e-01 -2.547387182712554932e-01 -3.295820578932762146e-02 -2.010865695774555206e-02 1.662316918373107910e-01 7.415378838777542114e-02 4.368904232978820801e-01 -1.170224547386169434e-01 -3.267471790313720703e-01 9.935334324836730957e-02 -9.446191042661666870e-02 -2.871313989162445068e-01 -5.004560574889183044e-02 -7.045154459774494171e-03 8.361303806304931641e-02
-1.419541798532009125e-02 -7.187829166650772095e-02 1.994668096303939819e-01 9.103298187255859375e-02 6.931017339229583740e-02 2.468085438013076782e-01 2.943303883075714111e-01 -2.670587599277496338e-01 6.944541633129119873e-02 1.550463773310184479e-02 -2.327666580677032471e-01 3.135124444961547852e-01 3.749474883079528809e-02 6.603023409843444824e-02 1.771191358566284180e-01 3.327506035566329956e-02 6.861177831888198853e-02 -9.596326947212219238e-02 -1.833792589604854584e-02 4.147544130682945251e-02 -2.590762078762054443e-01 -2.974164485931396484e-01 2.370880544185638428e-01 -8.479014039039611816e-02 5.019222944974899292e-02 7.976424694061279297e-02 -1.341084390878677368e-01 9.829846024513244629e-02 -2.152218967676162720e-01 2.714898288249969482e-01 -1.150082349777221680e-01 -3.498254120349884033e-01
3.548321872949600220e-02 -1.959007084369659424e-01 3.017374277114868164e-01 -6.777442246675491333e-02 9.877817332744598389e-02 1.806902587413787842e-01 1.739147007465362549e-01 -3.319476544857025146e-01 1.010047048330307007e-01 -2.176326466724276543e-03 6.985198706388473511e-02 1.768123656511306763e-01 -5.687180906534194946e-02 -2.453199401497840881e-02 3.347703069448471069e-02 3.656745553016662598e-01 -5.401778593659400940e-02 -5.666227266192436218e-02 -4.345135018229484558e-02 2.811192274093627930e-01 -3.026164174079895020e-01 -1.697090119123458862e-01 -6.596663594245910645e-02 8.867084234952926636e-02 1.576862782239913940e-01 2.971138954162597656e-01 9.818481653928756714e-02 2.559125656262040138e-03 -1.156305521726608276e-01 3.112954497337341309e-01 4.493941366672515869e-02 -2.052806466817855835e-01
-8.031696826219558716e-02 -5.227555707097053528e-02 2.779343426227569580e-01 1.192096970044076443e-03 -9.933646768331527710e-02 9.456096217036247253e-03 4.566020369529724121e-01 -1.205172464251518250e-01 2.008892744779586792e-01 -9.147984534502029419e-02 1.355330552905797958e-02 5.373758673667907715e-01 2.748318612575531006e-01 1.604036688804626465e-01 1.060261651873588562e-01 -1.809024810791015625e-01 1.091294083744287491e-02 -9.085270576179027557e-03 4.364445433020591736e-02 2.542003095149993896e-01 2.734541296958923340e-01 -8.578398823738098145e-02 4.968049004673957825e-02 1.276557147502899170e-01 9.257598966360092163e-02 -1.245292276144027710e-02 5.733605101704597473e-02 -8.784049004316329956e-02 -1.063232310116291046e-02 -9.687761217355728149e-02 2.686980180442333221e-02 -1.078081503510475159e-02
-8.179651945829391479e-02 3.798468708992004395e-01 1.623761951923370361e-01 -1.659667193889617920e-01 -8.290342241525650024e-02 3.308199346065521240e-01 2.502054870128631592e-01 -3.592085242271423340e-01 7.511078566312789917e-02 1.974197030067443848e-01 1.747568994760513306e-01 4.827584698796272278e-02 -1.959226094186306000e-02 3.594543412327766418e-02 -3.306649029254913330e-01 6.202836707234382629e-02 -6.330472975969314575e-02 2.138528823852539062e-01 -2.806624472141265869e-01 1.036694496870040894e-01 -9.258329868316650391e-03 -1.979800015687942505e-01 -3.450024127960205078e-02 -4.748548194766044617e-02 1.294196993112564087e-01 1.019238010048866272e-01 1.493828557431697845e-02 -6.553106755018234253e-02 -9.540301561355590820e-02 2.590696215629577637e-01 -6.876797974109649658e-02 -1.508524455130100250e-02
1.575290597975254059e-02 -1.403644382953643799e-01 2.565631270408630371e-01 -2.668837606906890869e-01 -8.312184363603591919e-02 2.261858582496643066e-01 2.507980465888977051e-01 -2.227449864149093628e-01 3.950742483139038086e-01 -1.155745610594749451e-01 -1.102709546685218811e-01 2.366658449172973633e-01 4.778502136468887329e-02 6.056487560272216797e-02 -1.025372520089149475e-01 2.481520920991897583e-01 1.158433929085731506e-01 1.308467835187911987e-01 -2.878408692777156830e-02 -2.197347581386566162e-01 8.045496046543121338e-02 -2.886532619595527649e-02 9.823991358280181885e-02 3.356600925326347351e-02 -1.907938905060291290e-02 3.500933349132537842e-01 -1.341197341680526733e-01 -9.989779442548751831e-02 1.724293828010559082e-01 -5.111290141940116882e-03 -2.778988778591156006e-01 3.373492881655693054e-02
2.311274707317352295e-01 1.523028165102005005e-01 3.546729981899261475e-01 1.597114652395248413e-01 3.775603473186492920e-01 1.552412956953048706e-01 4.359951987862586975e-02 3.545482177287340164e-03 5.844465643167495728e-02 3.095987141132354736e-01 -1.412171572446823120e-01 2.786605954170227051e-01 1.615345180034637451e-01 2.066071778535842896e-01 -2.335067540407180786e-01 1.452396363019943237e-01 3.815310001373291016e-01 -6.335186189971864223e-04 -7.584971189498901367e-02 1.939942501485347748e-02 -2.606516331434249878e-02 3.679612278938293457e-02 -4.484162479639053345e-02 8.596608042716979980e-02 -7.457960397005081177e-02 -1.711765080690383911e-01 8.869342505931854248e-02 -1.206848174333572388e-01 -1.673999726772308350e-01 5.386819317936897278e-02 4.293457418680191040e-02 -9.520639479160308838e-02
1.134522855281829834e-01 -1.466693729162216187e-01 1.758655905723571777e-01 -1.400343924760818481e-01 -4.352263733744621277e-02 1.755964457988739014e-01 1.001932248473167419e-01 -3.044294118881225586e-01 -7.881676405668258667e-02 1.667663305997848511e-01 1.206207089126110077e-02 2.504900097846984863e-01 9.429684281349182129e-02 2.969684600830078125e-01 7.671815901994705200e-02 2.685577869415283203e-01 2.874777019023895264e-01 2.839285321533679962e-02 6.580746918916702271e-02 -1.938221231102943420e-02 3.129508346319198608e-02 -1.767054647207260132e-01 -2.529679536819458008e-01 2.127780616283416748e-01 -1.344548314809799194e-01 2.426453232765197754e-01 -2.622641436755657196e-02 -3.247388601303100586e-01 -1.803662180900573730e-01 1.395258009433746338e-01 -1.805855631828308105e-01 1.014547720551490784e-01
-1.342291980981826782e-01 -9.573710709810256958e-02 3.822123110294342041e-01 1.087808012962341309e-01 -1.421571820974349976e-01 2.374876886606216431e-01 3.478870093822479248e-01 -1.433634310960769653e-01 1.007407456636428833e-01 -1.802281662821769714e-02 -9.220657497644424438e-02 4.504667818546295166e-01 5.044885724782943726e-02 8.170351386070251465e-02 -1.202238630503416061e-02 5.853193253278732300e-02 7.846919447183609009e-02 1.866862475872039795e-01 7.286728918552398682e-02 1.153651848435401917e-01 1.494977772235870361e-01 -9.090840071439743042e-02 2.724862657487392426e-02 1.628668010234832764e-01 3.243599832057952881e-01 -1.598454564809799194e-01 1.425642222166061401e-01 3.165636584162712097e-02 -1.302565783262252808e-01 -1.190855503082275391e-01 2.453397214412689209e-01 3.296479955315589905e-02
-1.538216322660446167e-01 -2.815221548080444336e-01 8.460714668035507202e-02 -4.701401293277740479e-02 1.430622041225433350e-01 2.850731611251831055e-01 -6.642693653702735901e-03 -2.327820211648941040e-01 2.800516970455646515e-02 -2.020344734191894531e-01 -2.583245337009429932e-01 3.672952950000762939e-01 -1.234424486756324768e-02 1.358215063810348511e-01 -1.165416315197944641e-01 1.909133046865463257e-01 1.160876080393791199e-01 -7.260212302207946777e-02 6.539314985275268555e-02 -9.885206073522567749e-02 2.842572331428527832e-01 -1.791137605905532837e-01 1.333982218056917191e-02 1.512636393308639526e-01 -3.088615536689758301e-01 2.744570672512054443e-01 -5.137995257973670959e-02 -1.755835674703121185e-02 -2.229043543338775635e-01 1.011433750391006470e-01 -1.288643628358840942e-01 -3.082935139536857605e-02
-9.539937227964401245e-02 2.059639394283294678e-01 2.602010369300842285e-01 7.636085152626037598e-02 1.142312809824943542e-01 3.077728450298309326e-01 3.107336461544036865e-01 2.110192477703094482e-01 1.071898192167282104e-01 -3.697039093822240829e-03 -9.332975745201110840e-02 1.042875871062278748e-01 2.091108411550521851e-01 -1.825663447380065918e-01 -2.973062098026275635e-01 6.167902797460556030e-02 7.268717885017395020e-02 -1.725344061851501465e-01 7.515178993344306946e-03 -8.924405090510845184e-03 -2.222525887191295624e-02 -1.092314869165420532e-01 1.848084181547164917e-01 4.325896501541137695e-01 -1.866235136985778809e-01 -7.561083137989044189e-02 -2.612107694149017334e-01 -1.454907953739166260e-01 3.310588374733924866e-02 5.652373284101486206e-02 1.383599787950515747e-01 5.884497612714767456e-02
1.389155630022287369e-02 -1.517209112644195557e-01 2.838336825370788574e-01 -1.619466096162796021e-01 1.893971860408782959e-01 2.903283238410949707e-01 2.588802576065063477e-01 9.719168394804000854e-02 2.548905611038208008e-01 -3.237728774547576904e-02 -1.153472214937210083e-01 2.961580157279968262e-01 1.255066543817520142e-01 1.384707689285278320e-01 8.697032928466796875e-03 7.381840609014034271e-03 -8.917282521724700928e-02 1.205874308943748474e-01 -5.177095904946327209e-02 -1.688679605722427368e-01 -1.728138774633407593e-01 -1.809425503015518188e-01 -1.649585217237472534e-01 -2.073958665132522583e-01 -8.650989085435867310e-02 -6.870482116937637329e-02 2.774685807526111603e-02 6.326882541179656982e-02 -3.552150130271911621e-01 2.198104709386825562e-01 1.648668497800827026e-01 -2.571240365505218506e-01
1.486611366271972656e-02 -3.779175505042076111e-02 4.308001399040222168e-01 -1.142043396830558777e-01 2.542077302932739258e-01 3.176302015781402588e-01 1.547582000494003296e-01 -2.649910151958465576e-01 -5.525506660342216492e-02 2.387298643589019775e-01 1.291544735431671143e-01 4.066647589206695557e-02 9.614445269107818604e-02 1.553249359130859375e-01 1.113045811653137207e-01 2.301771640777587891e-01 2.258437573909759521e-01 2.523815929889678955e-01 -2.534765899181365967e-01 -2.134024202823638916e-01 -6.498717516660690308e-02 -1.749190539121627808e-01 6.627024710178375244e-02 -5.534568428993225098e-02 -3.332415223121643066e-02 5.891887843608856201e-02 -2.140119485557079315e-02 1.567414253950119019e-01 1.768380552530288696e-01 6.924790889024734497e-02 -4.190361499786376953e-02 1.694714426994323730e-01
-9.402617067098617554e-02 -1.069711297750473022e-01 1.656740903854370117e-01 6.285860668867826462e-03 -7.949484884738922119e-02 5.262075364589691162e-02 2.655767798423767090e-01 -1.922795325517654419e-01 2.435613572597503662e-01 3.353217989206314087e-02 -1.106717213988304138e-01 3.141187429428100586e-01 1.982505172491073608e-01 -1.049683690071105957e-01 -1.647102832794189453e-01 2.447229623794555664e-01 -1.848481446504592896e-01 -2.391209825873374939e-02 -1.126556172966957092e-01 -9.836404025554656982e-02 2.211771532893180847e-02 1.585765630006790161e-01 -1.486784666776657104e-01 3.916930556297302246e-01 -3.670987784862518311e-01 -1.244064271450042725e-01 -2.408887073397636414e-02 -1.289502531290054321e-01 -1.460550576448440552e-01 -1.798882782459259033e-01 -4.446659982204437256e-02 2.134116291999816895e-01
1.796397380530834198e-02 5.461551621556282043e-02 1.769399084150791168e-02 1.631632447242736816e-02 3.791427612304687500e-02 3.448964953422546387e-01 2.449240237474441528e-01 2.342338413000106812e-01 -7.284293323755264282e-02 3.021491765975952148e-01 -7.316851615905761719e-02 4.665776491165161133e-01 2.214956730604171753e-01 4.166860878467559814e-02 -2.085660547018051147e-01 -9.881127625703811646e-03 1.352000832557678223e-01 1.720179319381713867e-01 -2.110913544893264771e-01 -7.048642635345458984e-02 -1.449015289545059204e-01 -3.906046226620674133e-02 1.366385668516159058e-01 3.053711652755737305e-01 1.854180358350276947e-02 -1.240909378975629807e-02 1.527463495731353760e-01 -1.845416575670242310e-01 1.365224570035934448e-01 1.713887900114059448e-01 -2.293582074344158173e-02 -9.254103899002075195e-02
3.891142457723617554e-02 -8.549494296312332153e-02 1.776174902915954590e-01 7.749579846858978271e-02 2.028337270021438599e-01 2.661522030830383301e-01 -4.638991504907608032e-02 -3.884522914886474609e-01 5.061676725745201111e-02 1.765161156654357910e-01 2.085771560668945312e-01 1.340851485729217529e-01 1.147250831127166748e-01 2.840667590498924255e-02 -2.533616125583648682e-02 7.115952670574188232e-02 -1.636448651552200317e-01 2.511499822139739990e-01 -1.265758424997329712e-01 -7.056237012147903442e-02 -7.137390226125717163e-02 -3.448973894119262695e-01 -1.264106333255767822e-01 3.392691537737846375e-02 -2.640304267406463623e-01 2.989175915718078613e-01 -7.728782296180725098e-02 -1.789543591439723969e-02 -2.629416584968566895e-01 2.561075091361999512e-01 1.124008819460868835e-01 9.467475861310958862e-02
-3.642370179295539856e-02 -5.315731093287467957e-02 2.674885690212249756e-01 5.099568516016006470e-02 -4.294389858841896057e-02 1.841287761926651001e-01 1.543180346488952637e-01 -2.318969927728176117e-02 1.129191219806671143e-01 -7.213163375854492188e-02 -2.974704280495643616e-02 3.773764669895172119e-01 2.043613791465759277e-01 -6.761404871940612793e-02 -2.728438079357147217e-01 1.109975501894950867e-01 -1.951295584440231323e-01 5.240941420197486877e-02 -8.836044371128082275e-02 1.123892981559038162e-02 2.866303548216819763e-02 3.991793394088745117e-01 2.712531387805938721e-02 2.906624972820281982e-01 -2.922936379909515381e-01 -7.311837375164031982e-02 -1.670823693275451660e-01 -6.787055172026157379e-03 -3.124608993530273438e-01 6.673521548509597778e-02 -2.144529819488525391e-01 -7.927227765321731567e-02
3.896366059780120850e-02 3.113070130348205566e-01 2.637261152267456055e-01 1.587388515472412109e-01 1.346068829298019409e-01 2.946359515190124512e-01 4.668964073061943054e-02 -1.376818120479583740e-01 -3.739234432578086853e-02 4.473984614014625549e-02 5.773844942450523376e-02 4.556466341018676758e-01 9.882234036922454834e-02 -6.240906193852424622e-02 -2.387976795434951782e-01 -2.084242254495620728e-01 1.152145192027091980e-01 -1.492075249552726746e-02 6.597889959812164307e-02 -1.347166020423173904e-02 -1.611811667680740356e-01 -2.396520227193832397e-02 -1.294602602720260620e-01 1.103456765413284302e-01 -2.120620161294937134e-01 3.020425438880920410e-01 4.976424202322959900e-02 -2.769503891468048096e-01 -8.487130701541900635e-02 6.832426041364669800e-02 9.652862325310707092e-03 2.267546504735946655e-01
-1.980233043432235718e-01 2.447884082794189453e-01 5.031386390328407288e-02 3.417532518506050110e-02 8.325725793838500977e-02 2.035977095365524292e-01 4.421943798661231995e-02 1.169023662805557251e-01 -7.087074220180511475e-02 1.821770071983337402e-01 1.169611886143684387e-01 5.299969911575317383e-01 1.455034874379634857e-02 -7.080379128456115723e-02 -6.048095226287841797e-02 -1.132101267576217651e-01 1.086651310324668884e-01 2.469955831766128540e-01 1.137613411992788315e-02 -9.667268395423889160e-02 -1.181888356804847717e-01 -1.708040088415145874e-01 6.240954622626304626e-02 1.905888468027114868e-01 -1.262200921773910522e-01 -2.890038117766380310e-02 2.072083204984664917e-01 -2.764951884746551514e-01 -2.352604866027832031e-01 3.347251713275909424e-01 -7.847929000854492188e-02 5.764202401041984558e-02
-5.846270546317100525e-02 2.472447305917739868e-01 2.326175756752490997e-02 -6.175234541296958923e-02 8.539584279060363770e-02 2.932851612567901611e-01 4.822320118546485901e-02 1.767021603882312775e-02 -1.033285725861787796e-02 3.560508191585540771e-01 1.705934852361679077e-01 4.880929291248321533e-01 -2.072908449918031693e-03 2.186471782624721527e-02 5.559829249978065491e-02 -2.770266681909561157e-02 -2.281343005597591400e-02 2.435982823371887207e-01 -4.963869228959083557e-02 -1.575483679771423340e-01 -2.071877568960189819e-01 -1.060486510396003723e-01 1.344431042671203613e-01 1.534082144498825073e-01 -7.994183152914047241e-02 -1.829277537763118744e-02 2.098727673292160034e-01 -2.548753917217254639e-01 -2.424731850624084473e-01 2.757371068000793457e-01 -8.973751217126846313e-03 5.503080412745475769e-02
-5.021684989333152771e-02 -2.728697657585144043e-01 4.141763150691986084e-01 -1.044683083891868591e-01 1.656385958194732666e-01 5.816031992435455322e-02 -4.686221852898597717e-02 -2.023432254791259766e-01 -3.978447616100311279e-02 1.015497520565986633e-01 2.252459675073623657e-01 2.753111124038696289e-01 2.429736256599426270e-01 -9.430959820747375488e-02 -5.526870861649513245e-02 3.619603216648101807e-01 1.768003106117248535e-01 9.687013179063796997e-02 5.183705594390630722e-03 8.314662426710128784e-02 -6.371610611677169800e-02 8.266755193471908569e-02 1.607324331998825073e-01 3.703560233116149902e-01 -7.678083330392837524e-02 8.934973925352096558e-02 -1.435856819152832031e-01 -6.430454552173614502e-02 1.908678561449050903e-01 -1.474427729845046997e-01 -8.166550099849700928e-02 3.514799475669860840e-02
5.078496411442756653e-02 2.797126770019531250e-01 4.894200339913368225e-02 -1.019255965948104858e-01 -4.658496007323265076e-02 3.570592105388641357e-01 2.978163063526153564e-01 -3.315452337265014648e-01 6.524382531642913818e-02 -1.804714947938919067e-01 -2.306508459150791168e-02 3.954057395458221436e-01 2.086659669876098633e-01 1.037282422184944153e-01 1.966693066060543060e-02 -4.315758123993873596e-02 1.582638174295425415e-01 1.412881314754486084e-01 -8.041721582412719727e-02 -8.686888962984085083e-02 1.909581124782562256e-01 -2.604996263980865479e-01 5.204189568758010864e-02 2.558283135294914246e-02 -2.203634679317474365e-01 -3.302507568150758743e-03 -3.503556177020072937e-02 -1.460505127906799316e-01 -1.169102415442466736e-01 -2.419306039810180664e-01 1.355708204209804535e-02 -1.328250616788864136e-01
-1.560607999563217163e-01 -2.265942543745040894e-01 1.193064078688621521e-02 -7.076549530029296875e-02 2.052354067564010620e-01 1.665202975273132324e-01 1.943978071212768555e-01 -2.265455871820449829e-01 -1.956778019666671753e-01 1.230408698320388794e-01 -2.038164623081684113e-02 3.688572347164154053e-01 -7.574108988046646118e-02 -2.983167069032788277e-03 2.380251325666904449e-02 -2.751884609460830688e-02 3.119114041328430176e-01 -2.092088460922241211e-01 3.795934095978736877e-02 -2.088812738656997681e-01 3.103977255523204803e-02 -1.841008812189102173e-01 1.777263823896646500e-03 1.954906135797500610e-01 -1.775752007961273193e-01 -6.894987821578979492e-02 -2.434004843235015869e-01 -9.652528166770935059e-02 -4.030044376850128174e-01 -8.761058747768402100e-02 -1.057357937097549438e-01 -1.337714195251464844e-01
8.273677527904510498e-02 -1.001508757472038269e-01 3.241911828517913818e-01 -6.214807182550430298e-02 1.819389685988426208e-02 3.702533617615699768e-02 1.792447119951248169e-01 -4.428406059741973877e-01 1.802002340555191040e-01 1.645110249519348145e-01 -1.749455034732818604e-01 2.835745811462402344e-01 1.253864914178848267e-01 -3.087531216442584991e-02 6.850502640008926392e-02 9.651673957705497742e-03 9.588702023029327393e-02 3.166567683219909668e-01 -4.471897333860397339e-02 -9.208966791629791260e-02 2.451151162385940552e-01 -2.415562421083450317e-01 5.628534033894538879e-02 2.767701745033264160e-01 -5.341198295354843140e-02 6.466056406497955322e-02 -1.071421951055526733e-01 1.624982953071594238e-01 1.051086653023958206e-02 1.347768753767013550e-01 -2.500697970390319824e-01 9.126917272806167603e-02
5.467458441853523254e-02 9.176160208880901337e-03 1.754429936408996582e-01 -2.928200736641883850e-02 2.963886559009552002e-01 4.361265897750854492e-01 2.214436680078506470e-01 -7.648454606533050537e-02 3.820711746811866760e-02 -3.006872162222862244e-02 4.505553245544433594e-01 1.598775237798690796e-01 1.227401867508888245e-01 -2.771447300910949707e-01 -1.307890117168426514e-01 7.625208795070648193e-02 1.479699183255434036e-02 7.247251272201538086e-02 2.595004811882972717e-02 6.964781135320663452e-02 2.062799036502838135e-01 -4.280826076865196228e-02 9.283735603094100952e-02 2.091165482997894287e-01 -1.057861447334289551e-01 -2.573207318782806396e-01 1.552542448043823242e-01 1.456055939197540283e-01 -4.684780258685350418e-03 1.210999768227338791e-02 -2.355303615331649780e-01 -2.343376539647579193e-02
-3.758720308542251587e-02 -6.444925814867019653e-02 1.694541573524475098e-01 -2.569927275180816650e-01 1.610109657049179077e-01 9.796888381242752075e-02 2.409738451242446899e-01 1.282394826412200928e-01 6.571515649557113647e-02 -8.074612915515899658e-02 5.017140135169029236e-02 1.642547100782394409e-01 2.202240079641342163e-01 -5.210595205426216125e-02 -3.919467031955718994e-01 -8.780285716056823730e-02 -5.580892041325569153e-02 2.304754257202148438e-01 -4.172667562961578369e-01 -7.927271723747253418e-02 -8.798296004533767700e-02 9.112097322940826416e-03 8.234131336212158203e-02 3.753800988197326660e-01 4.298722743988037109e-02 9.172536432743072510e-02 4.479406774044036865e-02 -2.838015854358673096e-01 -1.926870197057723999e-01 1.017042994499206543e-01 3.119764663279056549e-02 -5.793839693069458008e-02
8.805192261934280396e-02 -1.610893011093139648e-01 3.004327714443206787e-01 -1.790782511234283447e-01 1.816321909427642822e-01 4.267751425504684448e-02 4.369558095932006836e-01 -1.299426108598709106e-01 -2.575187757611274719e-02 3.245241194963455200e-02 -1.797837913036346436e-01 1.694970577955245972e-01 7.416304200887680054e-02 -1.242344751954078674e-01 1.767227984964847565e-02 6.592627614736557007e-02 3.308858275413513184e-01 1.800951659679412842e-01 -2.854001820087432861e-01 -8.675984293222427368e-02 4.147933423519134521e-02 7.674928754568099976e-02 6.473032385110855103e-02 1.299819499254226685e-01 3.300482928752899170e-01 -1.482581719756126404e-02 1.438887864351272583e-01 -1.300247758626937866e-02 -2.064252197742462158e-01 8.001440763473510742e-02 -5.883049685508012772e-03 2.726001739501953125e-01
-1.305427402257919312e-01 7.671150565147399902e-02 1.387165039777755737e-01 3.393801301717758179e-02 1.727191805839538574e-01 1.344753354787826538e-01 2.402101457118988037e-01 1.531065255403518677e-01 8.235155791044235229e-02 5.951272323727607727e-02 2.910016179084777832e-01 5.229935050010681152e-01 2.967476546764373779e-01 6.348741054534912109e-02 -1.370025426149368286e-01 5.127366259694099426e-02 -1.106798555701971054e-02 6.309805065393447876e-02 -3.342216610908508301e-01 -4.821233078837394714e-02 -6.681667268276214600e-02 2.160934545099735260e-02 -9.437873959541320801e-02 1.147976145148277283e-01 -6.390143185853958130e-02 2.540572285652160645e-01 2.686681151390075684e-01 2.730181906372308731e-03 7.390424609184265137e-02 1.928409337997436523e-01 1.235937327146530151e-01 -4.138506203889846802e-02
-2.416086755692958832e-02 2.075123135000467300e-03 8.418661355972290039e-02 -2.064989507198333740e-01 1.895508915185928345e-01 1.300051957368850708e-01 3.285003006458282471e-01 6.759166717529296875e-02 1.065947711467742920e-01 1.206346675753593445e-01 -1.434452086687088013e-01 2.744162082672119141e-01 3.047939538955688477e-01 -5.783336982131004333e-02 -2.955786883831024170e-01 -8.723891526460647583e-02 7.090714573860168457e-02 8.998042345046997070e-02 -1.894172728061676025e-01 -3.276380896568298340e-01 -2.301674634218215942e-01 2.968029081821441650e-01 8.962548524141311646e-02 2.617418169975280762e-01 -9.596147574484348297e-03 1.072779074311256409e-01 2.511376328766345978e-02 -2.048010081052780151e-01 -2.833156660199165344e-02 -4.633190855383872986e-02 1.657340526580810547e-01 -1.131421476602554321e-01
-1.231778636574745178e-01 3.335366249084472656e-01 2.856251597404479980e-01 5.862771347165107727e-02 7.885376922786235809e-03 3.081286847591400146e-01 1.526928246021270752e-01 4.091037809848785400e-02 -2.013476938009262085e-02 4.914917796850204468e-02 -8.375334553420543671e-03 3.999724686145782471e-01 3.956364467740058899e-02 -1.274676620960235596e-01 -2.834366559982299805e-01 -9.619294106960296631e-02 1.916372776031494141e-01 6.470621377229690552e-02 7.980232685804367065e-02 8.069708943367004395e-03 -1.992398053407669067e-01 7.290168106555938721e-02 -1.381913423538208008e-01 1.738061010837554932e-02 -2.409363090991973877e-01 2.810920774936676025e-01 9.106662124395370483e-02 -2.952180206775665283e-01 -4.010652750730514526e-02 1.583237387239933014e-02 -1.603813171386718750e-01 1.626308262348175049e-01
-4.125342518091201782e-02 -8.244582265615463257e-02 1.928717643022537231e-01 -6.900714337825775146e-02 -1.002017110586166382e-01 8.072693645954132080e-02 2.649036943912506104e-01 -3.321411013603210449e-01 1.850515604019165039e-01 2.353885471820831299e-01 2.324680797755718231e-02 3.146411180496215820e-01 -5.878908559679985046e-02 3.012136518955230713e-01 -1.185996308922767639e-01 2.055248320102691650e-01 8.587706834077835083e-02 4.287379235029220581e-02 3.925710916519165039e-02 -7.656273245811462402e-02 1.020212918519973755e-01 -1.685075312852859497e-01 1.367505043745040894e-01 2.970702946186065674e-01 3.070948272943496704e-02 2.911548912525177002e-01 -2.925878167152404785e-01 9.054112434387207031e-02 -8.307465165853500366e-02 6.478575617074966431e-02 -2.279342412948608398e-01 -8.868123590946197510e-02
5.821100622415542603e-02 -6.904403120279312134e-02 2.289512455463409424e-01 4.047923907637596130e-02 2.471935003995895386e-01 2.275282293558120728e-01 1.152446791529655457e-01 -2.576783597469329834e-01 2.132625132799148560e-01 6.741747260093688965e-02 1.029502972960472107e-01 2.152260541915893555e-01 4.464664310216903687e-02 2.057554665952920914e-03 2.293206900358200073e-01 1.679221242666244507e-01 -1.675662994384765625e-01 -1.183442473411560059e-01 -3.316120430827140808e-02 1.675844378769397736e-02 1.408604383468627930e-01 -3.203644976019859314e-02 -7.398447394371032715e-02 1.442091464996337891e-01 5.220513045787811279e-02 -2.996194064617156982e-01 2.728944122791290283e-01 1.574992239475250244e-01 -3.410512208938598633e-01 3.390382528305053711e-01 1.952495276927947998e-01 6.116734445095062256e-02
-4.965813457965850830e-02 9.451209008693695068e-02 3.250698149204254150e-01 5.201682820916175842e-02 1.500250548124313354e-01 6.595086306333541870e-02 2.279385924339294434e-01 -2.019626945257186890e-01 2.558672241866588593e-02 -7.134712487459182739e-02 -1.853784769773483276e-01 4.731183946132659912e-01 3.093015216290950775e-02 -1.956741958856582642e-01 1.356188058853149414e-01 1.297036260366439819e-01 -1.786871068179607391e-02 -4.472775384783744812e-02 1.319027990102767944e-01 3.761577978730201721e-02 -2.898441255092620850e-01 -1.314921230077743530e-01 -1.499155759811401367e-01 8.824565261602401733e-02 -1.425944864749908447e-01 1.531526679173111916e-03 -1.562675386667251587e-01 2.873982191085815430e-01 -2.256842255592346191e-01 2.089363038539886475e-01 8.683804422616958618e-02 2.000881433486938477e-01
4.032009840011596680e-02 1.705843955278396606e-01 3.254252970218658447e-01 -4.175035655498504639e-02 4.688550159335136414e-02 5.295057892799377441e-01 1.326204538345336914e-01 4.810655489563941956e-02 3.857606351375579834e-01 -1.657921075820922852e-02 -1.506909579038619995e-01 2.107668817043304443e-01 1.200766414403915405e-01 -1.238688454031944275e-01 3.371886014938354492e-01 4.910400509834289551e-02 -9.283539839088916779e-03 6.141743063926696777e-02 2.564508467912673950e-04 8.527995645999908447e-02 1.486741006374359131e-02 -7.353933900594711304e-02 3.681388334371149540e-04 1.199038326740264893e-01 8.890065550804138184e-02 -6.452327221632003784e-02 3.488060832023620605e-02 -2.073065489530563354e-01 -1.622791886329650879e-01 1.047119311988353729e-02 5.087781324982643127e-02 2.839688956737518311e-01
1.251358836889266968e-01 -7.627786695957183838e-02 -6.838852073997259140e-03 -2.287597954273223877e-01 8.473993837833404541e-02 9.970805048942565918e-02 1.873775273561477661e-01 -4.184153974056243896e-01 3.010849654674530029e-01 -3.085713274776935577e-02 -8.031951636075973511e-02 3.493560552597045898e-01 1.832514852285385132e-01 7.706807553768157959e-02 1.151537429541349411e-02 -8.370729535818099976e-02 9.482073783874511719e-02 2.143924087285995483e-01 -9.574685990810394287e-02 -1.494185030460357666e-01 1.790805310010910034e-01 -2.674963474273681641e-01 5.491495132446289062e-02 1.469582468271255493e-01 -3.957613930106163025e-02 4.465403035283088684e-03 -1.473876088857650757e-01 -1.758824451826512814e-03 -7.741160690784454346e-02 1.158539652824401855e-01 -3.223671913146972656e-01 2.659745216369628906e-01
7.525543868541717529e-02 -1.964192837476730347e-02 3.209212422370910645e-01 -1.709934920072555542e-01 -8.866778761148452759e-02 3.538120985031127930e-01 8.611571788787841797e-02 -3.672433495521545410e-01 -1.165824085474014282e-01 -2.940028309822082520e-01 1.565625146031379700e-02 3.330011963844299316e-01 2.701272666454315186e-01 -1.353495717048645020e-01 -8.093380928039550781e-02 1.243279203772544861e-01 -3.287821635603904724e-02 -1.872136071324348450e-02 7.018713653087615967e-02 1.724705994129180908e-01 -1.492336541414260864e-01 3.481084248051047325e-03 -1.258059293031692505e-01 -6.437904387712478638e-02 -2.563974261283874512e-02 2.249105125665664673e-01 1.987253082916140556e-03 -3.649435937404632568e-02 4.503256641328334808e-04 8.657539635896682739e-02 2.489084750413894653e-01 2.480839788913726807e-01
-4.099394660443067551e-03 -2.358100004494190216e-02 1.170338019728660583e-01 -1.248045712709426880e-01 1.431903094053268433e-01 5.259802341461181641e-01 6.838486064225435257e-03 -1.988143622875213623e-01 -4.205342754721641541e-02 2.102353274822235107e-01 -8.713563531637191772e-02 2.646751701831817627e-01 8.774164319038391113e-02 6.719957292079925537e-02 1.318433135747909546e-01 2.271853089332580566e-01 -1.909853816032409668e-01 1.793175190687179565e-01 -8.619780093431472778e-02 -1.334438771009445190e-01 -2.987643145024776459e-02 -1.527013480663299561e-01 1.457376480102539062e-01 2.282985597848892212e-01 -5.750991776585578918e-02 3.424164950847625732e-01 7.003800570964813232e-02 -1.697464436292648315e-01 6.105723604559898376e-02 8.506679534912109375e-02 -2.450044155120849609e-01 -1.090579479932785034e-01
-7.348584383726119995e-02 8.748589456081390381e-02 1.653812676668167114e-01 -1.083241850137710571e-01 8.446737378835678101e-02 1.529558748006820679e-01 2.286193072795867920e-01 -7.513903081417083740e-02 4.144830107688903809e-01 1.104832142591476440e-01 -4.057808220386505127e-02 4.030100107192993164e-01 1.393414735794067383e-01 1.065845713019371033e-01 -1.052374020218849182e-01 2.060313820838928223e-01 -8.801714284345507622e-04 1.528714597225189209e-01 -1.298131346702575684e-01 -1.593274623155593872e-01 3.291455283761024475e-02 -2.897579669952392578e-01 -1.619503088295459747e-02 4.197745397686958313e-02 9.589844197034835815e-02 1.657485067844390869e-01 -1.336630284786224365e-01 2.373678684234619141e-01 1.841791570186614990e-01 2.392640858888626099e-01 -2.204493582248687744e-01 -1.540497243404388428e-01
-1.470530033111572266e-01 -2.797165513038635254e-01 2.034701034426689148e-02 3.849129751324653625e-02 1.889592111110687256e-01 2.964809536933898926e-01 5.890619382262229919e-02 -1.374422758817672729e-01 1.136321341618895531e-03 1.323449313640594482e-01 -2.278980314731597900e-01 2.584933340549468994e-01 4.836101457476615906e-02 1.499568521976470947e-01 -1.112335920333862305e-01 2.472166866064071655e-01 3.936896473169326782e-02 6.392765045166015625e-02 1.182140037417411804e-01 1.835182122886180878e-02 1.857049614191055298e-01 -9.544123709201812744e-02 -8.319818228483200073e-02 1.739860475063323975e-01 -1.770370304584503174e-01 3.413123786449432373e-01 -4.436689242720603943e-02 -2.531789541244506836e-01 -3.014646172523498535e-01 1.949976533651351929e-01 -2.383917868137359619e-01 -1.315585821866989136e-01
-1.522944122552871704e-01 -1.287217345088720322e-02 3.452509045600891113e-01 -2.717194557189941406e-01 9.940571337938308716e-02 -1.790774241089820862e-02 3.002450466156005859e-01 -2.320375591516494751e-01 1.526143252849578857e-01 1.162700913846492767e-02 1.562308985739946365e-02 1.465017944574356079e-01 7.089371979236602783e-02 -1.648969203233718872e-02 -2.312590479850769043e-01 9.037042409181594849e-02 1.133079305291175842e-01 2.071642577648162842e-01 -2.845744490623474121e-01 -1.006330326199531555e-01 -4.751833528280258179e-02 -1.378098130226135254e-01 -1.657202988862991333e-01 7.576113939285278320e-02 -1.963480934500694275e-02 3.636304289102554321e-02 2.759306728839874268e-01 8.482944965362548828e-02 -3.523471951484680176e-02 4.329887628555297852e-01 1.951758116483688354e-01 6.456092745065689087e-02
-6.929102540016174316e-02 -1.803455948829650879e-01 2.923206090927124023e-01 8.015852421522140503e-02 1.231465935707092285e-01 1.702527403831481934e-01 1.698336750268936157e-01 -1.143544912338256836e-01 2.279940098524093628e-01 -1.008337084203958511e-02 -1.057991310954093933e-01 2.578175067901611328e-01 2.197923213243484497e-01 -1.426583230495452881e-01 -1.703185141086578369e-01 -5.515737831592559814e-02 -1.774623245000839233e-01 -1.406853795051574707e-01 -2.023394554853439331e-01 -2.041868306696414948e-02 8.978557586669921875e-02 1.324920207262039185e-01 1.792745888233184814e-01 3.287357687950134277e-01 -2.815146148204803467e-01 -2.980360984802246094e-01 -2.569114565849304199e-01 -1.151042878627777100e-01 -1.380227804183959961e-01 5.651634931564331055e-02 -1.493461877107620239e-01 -6.265922635793685913e-02
-2.296303510665893555e-01 1.047301292419433594e-01 1.744624972343444824e-01 6.035823002457618713e-02 8.733323216438293457e-02 1.592377424240112305e-01 3.147352933883666992e-01 -1.274340897798538208e-01 -1.054024919867515564e-01 6.140325590968132019e-02 4.291201010346412659e-02 4.106267392635345459e-01 -2.396083623170852661e-02 -2.109561562538146973e-01 1.484623849391937256e-01 1.079581677913665771e-01 -2.214201167225837708e-02 -1.232599541544914246e-01 1.251101493835449219e-01 8.348936215043067932e-03 -2.536678612232208252e-01 -2.283226102590560913e-01 -1.981402561068534851e-02 3.759092092514038086e-02 -2.024406343698501587e-01 1.755193322896957397e-01 -2.687486410140991211e-01 1.723578125238418579e-01 -3.702140152454376221e-01 1.575834006071090698e-01 5.990265309810638428e-02 -3.066066466271877289e-02
3.547547757625579834e-02 -1.069187279790639877e-02 1.679128557443618774e-01 -5.949146300554275513e-02 6.738705188035964966e-02 1.871082782745361328e-01 2.513047754764556885e-01 -1.399060040712356567e-01 2.013233006000518799e-01 1.372018754482269287e-01 -3.773392736911773682e-02 3.363914787769317627e-01 2.713857889175415039e-01 -1.472704857587814331e-01 -1.576815843582153320e-01 2.659229040145874023e-01 -4.949378594756126404e-02 -5.183699727058410645e-02 1.421499624848365784e-02 -1.172687858343124390e-01 9.922521561384201050e-02 2.197977602481842041e-01 -8.872941881418228149e-02 2.278108298778533936e-01 -3.509967625141143799e-01 -2.547769844532012939e-01 -3.783152997493743896e-02 -1.902524977922439575e-01 -2.228279411792755127e-01 -8.009710907936096191e-02 -1.172829568386077881e-01 2.172107845544815063e-01
1.708186417818069458e-02 1.262321472167968750e-01 3.807106018066406250e-01 2.163962274789810181e-01 3.530363440513610840e-01 3.316302001476287842e-01 8.913731575012207031e-02 -5.493367835879325867e-02 2.181307226419448853e-01 -1.959673464298248291e-01 1.942366361618041992e-01 1.256153434514999390e-01 -1.174366399645805359e-01 5.350312590599060059e-02 -2.479401826858520508e-01 -1.283616572618484497e-02 1.206225231289863586e-01 2.413408644497394562e-02 1.483752857893705368e-02 -2.823802083730697632e-02 9.871584922075271606e-02 -4.680458083748817444e-02 -6.074954941868782043e-02 2.332890033721923828e-01 -1.064693704247474670e-01 -2.734495885670185089e-02 4.081062078475952148e-01 -4.774465411901473999e-02 -7.412977516651153564e-02 2.224141545593738556e-02 1.212375313043594360e-01 -2.020974457263946533e-01
-4.165390506386756897e-02 7.017556112259626389e-03 2.131331712007522583e-01 3.535953164100646973e-02 1.418813765048980713e-01 1.179557070136070251e-01 6.248535215854644775e-02 -4.861173629760742188e-01 -3.311379626393318176e-02 -4.115462303161621094e-02 2.016394399106502533e-02 -1.062103733420372009e-02 7.608395814895629883e-02 -2.040506601333618164e-01 -1.960332989692687988e-01 2.991040609776973724e-02 -4.912341386079788208e-02 3.154232800006866455e-01 -1.781128793954849243e-01 -2.248478680849075317e-01 -2.374248057603836060e-01 -1.265673041343688965e-01 -1.517754644155502319e-01 3.296166360378265381e-01 -2.165419459342956543e-01 2.814415991306304932e-01 -1.002102941274642944e-01 -6.366004236042499542e-03 -1.814416944980621338e-01 1.016557440161705017e-01 9.409666061401367188e-02 1.033072918653488159e-01
9.117732197046279907e-02 2.205975800752639771e-01 2.132969796657562256e-01 1.139106526970863342e-01 4.266085922718048096e-01 1.427649855613708496e-01 1.449045389890670776e-01 -1.504235267639160156e-01 -1.679496765136718750e-01 1.801464855670928955e-01 9.660722571425139904e-05 4.896879494190216064e-01 -2.575057744979858398e-02 -1.218287050724029541e-01 4.436561465263366699e-02 6.397864781320095062e-03 3.380723595619201660e-01 -1.742496341466903687e-02 1.042242720723152161e-01 2.039557993412017822e-01 -2.035350725054740906e-02 1.175538450479507446e-01 6.199958547949790955e-02 1.757121533155441284e-01 5.539421364665031433e-02 7.429017126560211182e-02 -1.412174403667449951e-01 -9.222201257944107056e-02 -7.754107564687728882e-02 -8.028012514114379883e-02 5.662416294217109680e-02 2.277598381042480469e-01
-4.645388945937156677e-02 1.625116765499114990e-01 2.803416550159454346e-01 2.451799623668193817e-02 2.142874300479888916e-01 -4.503049887716770172e-03 1.257978677749633789e-01 -1.835809350013732910e-01 -7.278537005186080933e-02 -2.102358639240264893e-01 4.256933629512786865e-01 3.596664667129516602e-01 1.577559560537338257e-01 1.286650151014328003e-01 8.498269319534301758e-02 7.977684587240219116e-02 -4.738277290016412735e-03 7.233248092234134674e-03 -2.308326959609985352e-01 -1.673953831195831299e-01 -1.207974553108215332e-01 -2.232087403535842896e-01 -1.447957158088684082e-01 2.233001291751861572e-01 8.868747949600219727e-02 -1.658598929643630981e-01 -1.341777574270963669e-02 -3.329544365406036377e-01 1.190744265913963318e-01 6.627457588911056519e-02 -7.335637230426073074e-03 3.461092710494995117e-03
3.815303742885589600e-02 2.315250784158706665e-02 -1.958906278014183044e-02 -2.296505421400070190e-01 -5.860189348459243774e-02 2.707629799842834473e-01 2.528932392597198486e-01 -7.930235937237739563e-03 1.863786131143569946e-01 -2.109576165676116943e-01 1.002851277589797974e-01 3.052400648593902588e-01 3.547619581222534180e-01 -7.457560300827026367e-02 -2.723373770713806152e-01 1.110412031412124634e-01 1.871137507259845734e-02 2.037300616502761841e-01 -2.372383177280426025e-01 -6.333988904953002930e-02 -5.353784561157226562e-02 2.157030105590820312e-01 2.634187936782836914e-01 3.363417088985443115e-01 -9.017223864793777466e-02 -1.124345697462558746e-02 -5.111437290906906128e-02 -1.598077714443206787e-01 2.810137346386909485e-02 1.061682254076004028e-01 2.535830624401569366e-02 -1.434021294116973877e-01
7.143686711788177490e-02 2.233395725488662720e-01 2.663217484951019287e-01 -1.761056855320930481e-02 1.365747600793838501e-01 3.009966015815734863e-01 -3.124252660199999809e-03 -4.794177412986755371e-01 -2.279767021536827087e-02 -6.291923671960830688e-02 -1.327698081731796265e-01 7.219198346138000488e-02 1.896949261426925659e-01 3.248390927910804749e-02 1.104856468737125397e-02 5.751852691173553467e-02 -3.708308329805731773e-03 2.004554718732833862e-01 -2.679617404937744141e-01 8.889657258987426758e-02 2.210404872894287109e-01 -2.786540091037750244e-01 1.323705259710550308e-02 2.222463637590408325e-01 -1.939929835498332977e-02 -5.966905131936073303e-02 -2.091166526079177856e-01 -2.261942625045776367e-01 1.430210024118423462e-01 2.213212251663208008e-01 -3.530096262693405151e-02 3.735797107219696045e-02
3.331092372536659241e-02 7.294508069753646851e-02 2.251677662134170532e-01 -4.062488302588462830e-02 1.147577613592147827e-01 1.689652651548385620e-01 3.260556161403656006e-01 1.456308662891387939e-01 1.931464485824108124e-02 -5.496654659509658813e-02 8.281064033508300781e-02 2.770611047744750977e-01 2.871656231582164764e-02 5.631720647215843201e-02 -6.983039528131484985e-02 1.799831986427307129e-01 -1.337036639451980591e-01 5.251695215702056885e-02 -2.491547912359237671e-01 3.943087067455053329e-03 -2.056137099862098694e-02 9.920358657836914062e-02 2.273132354021072388e-01 3.613570928573608398e-01 -9.716925024986267090e-02 -5.990216135978698730e-02 5.460277199745178223e-02 -3.819099664688110352e-01 -5.482031404972076416e-02 4.086766541004180908e-01 1.655493229627609253e-01 -9.570842981338500977e-02
-7.735767960548400879e-02 -4.406340047717094421e-02 2.126434594392776489e-01 4.460930358618497849e-03 -1.679045520722866058e-02 2.858414649963378906e-01 2.739456295967102051e-01 -9.424169361591339111e-02 1.564032733440399170e-01 -1.824327856302261353e-01 9.303159266710281372e-02 2.008869200944900513e-01 1.722869575023651123e-01 -1.659232228994369507e-01 -2.938179075717926025e-01 -1.266104131937026978e-01 -2.708120942115783691e-01 1.863673888146877289e-02 -1.710012257099151611e-01 7.897000759840011597e-02 -1.581005603075027466e-01 1.290468424558639526e-01 -6.552329752594232559e-03 3.791196942329406738e-01 -3.525860980153083801e-02 -3.034112751483917236e-01 -3.870001062750816345e-02 -1.487638801336288452e-01 -2.043195664882659912e-01 1.024082526564598083e-01 -2.083040326833724976e-01 -8.633226156234741211e-02
6.420966982841491699e-02 -1.595244684722274542e-04 4.393775165081024170e-01 -2.263604551553726196e-01 2.337734997272491455e-01 2.831994593143463135e-01 5.094954371452331543e-02 -5.406505241990089417e-02 1.069419607520103455e-01 1.771503835916519165e-01 -3.177933394908905029e-01 7.896099239587783813e-02 8.827838301658630371e-02 -3.963756188750267029e-02 9.645380824804306030e-02 1.382795721292495728e-01 2.942069470882415771e-01 4.783666506409645081e-02 -6.321673095226287842e-02 1.654432862997055054e-01 -1.600314080715179443e-01 1.606139093637466431e-01 -9.885584563016891479e-02 2.403146177530288696e-01 7.517087273299694061e-03 -1.069338843226432800e-01 -1.541608721017837524e-01 2.136359512805938721e-01 -1.100943684577941895e-01 2.388241589069366455e-01 1.238254178315401077e-02 1.844634711742401123e-01
-1.333867758512496948e-01 -1.723879389464855194e-02 2.544289827346801758e-01 -1.045838668942451477e-01 -2.709459327161312103e-02 6.939347833395004272e-02 3.729563578963279724e-02 -2.984847724437713623e-01 1.190675050020217896e-01 1.337282359600067139e-01 9.622068703174591064e-02 1.588691920042037964e-01 2.202052772045135498e-01 -1.997583508491516113e-01 -6.742345541715621948e-02 -8.570104092359542847e-02 8.423440903425216675e-02 3.426405787467956543e-01 7.502991706132888794e-02 -1.440534889698028564e-01 2.653457820415496826e-01 -2.907906472682952881e-02 -4.742929339408874512e-02 4.178232550621032715e-01 -3.544411435723304749e-02 1.170227378606796265e-01 8.943531662225723267e-02 -2.802342772483825684e-01 -3.108501434326171875e-01 -1.456190496683120728e-01 -1.560188978910446167e-01 2.736767753958702087e-02
2.428013235330581665e-01 1.455405801534652710e-01 1.487948894500732422e-01 -1.135832890868186951e-01 -6.851325184106826782e-02 1.965118348598480225e-01 3.138541877269744873e-01 2.527935616672039032e-02 9.312810748815536499e-02 7.694735378026962280e-02 2.596849799156188965e-01 1.537152081727981567e-01 3.078868985176086426e-01 -8.445087075233459473e-02 -1.687175482511520386e-01 1.006792783737182617e-01 1.463533788919448853e-01 -3.144929930567741394e-02 9.368732571601867676e-03 -2.066397368907928467e-01 1.246229186654090881e-01 -6.406805664300918579e-02 -2.197970747947692871e-01 4.113869667053222656e-01 9.776184707880020142e-02 1.287411600351333618e-01 1.191249396651983261e-02 -4.885037988424301147e-02 -1.476534157991409302e-01 -7.736659795045852661e-02 -3.510525524616241455e-01 1.188125312328338623e-01
-2.423985004425048828e-01 -5.594703182578086853e-02 2.695624828338623047e-01 2.094762325286865234e-01 1.766034960746765137e-01 3.228879719972610474e-02 3.002335131168365479e-01 -1.601472347974777222e-01 7.851426303386688232e-02 2.031100681051611900e-03 -3.877169638872146606e-02 3.196139931678771973e-01 -4.361720755696296692e-02 -1.766204982995986938e-01 1.082685813307762146e-01 1.935312598943710327e-01 -1.007541567087173462e-01 -4.677012935280799866e-02 -1.606829613447189331e-01 9.448931366205215454e-02 -2.094954699277877808e-01 -3.046644628047943115e-01 5.258494988083839417e-02 7.788185030221939087e-02 -1.970034986734390259e-01 4.291482269763946533e-02 -2.401948869228363037e-01 1.877344995737075806e-01 -2.072767317295074463e-01 2.381117790937423706e-01 -8.282454311847686768e-02 -2.207148522138595581e-01
1.379960030317306519e-01 1.262199431657791138e-01 2.997994720935821533e-01 8.457066118717193604e-02 2.807527482509613037e-01 2.870131731033325195e-01 2.435535043478012085e-01 -2.825444042682647705e-01 -3.184719011187553406e-02 2.917418070137500763e-02 1.761845126748085022e-02 2.993047051131725311e-02 9.139349311590194702e-02 7.811240851879119873e-02 2.230513393878936768e-01 1.863908320665359497e-01 7.891955226659774780e-02 4.418196082115173340e-01 -1.893480867147445679e-01 -3.223444223403930664e-01 1.421184837818145752e-01 -5.495601519942283630e-02 5.257997289299964905e-02 1.427226066589355469e-01 -1.818325370550155640e-01 -9.313008934259414673e-02 6.751415133476257324e-02 -5.021484941244125366e-02 -2.099341712892055511e-02 2.489373274147510529e-02 -1.655799299478530884e-01 2.808992564678192139e-02
6.181668117642402649e-02 -1.799397468566894531e-01 1.216915249824523926e-01 -5.595020577311515808e-02 2.466978281736373901e-01 4.604685008525848389e-01 2.005074024200439453e-01 1.030011624097824097e-01 -1.279997229576110840e-01 5.083528533577919006e-02 6.216250360012054443e-02 1.946330070495605469e-01 1.425687223672866821e-01 -2.094325274229049683e-01 -6.426269561052322388e-02 5.543315038084983826e-02 -1.131198778748512268e-01 1.343675330281257629e-02 -3.320912420749664307e-01 -1.027529165148735046e-01 6.067375466227531433e-02 -4.012431949377059937e-02 -3.363074501976370811e-03 2.450173646211624146e-01 8.616583049297332764e-02 -8.774686604738235474e-02 -2.040147781372070312e-01 -2.685577273368835449e-01 -2.783100605010986328e-01 -2.078946530818939209e-01 1.944101899862289429e-01 -5.963403359055519104e-02
7.572101056575775146e-02 -2.331953961402177811e-03 2.074735015630722046e-01 -6.180892139673233032e-02 -4.136462509632110596e-02 1.930077821016311646e-01 1.225094646215438843e-01 -4.703870043158531189e-02 -9.682011790573596954e-03 2.641704082489013672e-01 -1.807295158505439758e-02 2.639346718788146973e-01 4.369544088840484619e-01 2.743403911590576172e-01 -2.024374604225158691e-01 -2.025104612112045288e-01 2.028316110372543335e-01 7.713492959737777710e-02 -9.883520007133483887e-02 -9.484282881021499634e-02 1.397568732500076294e-01 -1.163870841264724731e-01 -5.283330380916595459e-02 1.838119775056838989e-01 -3.167629539966583252e-01 -1.909946440719068050e-03 -3.043752014636993408e-01 -1.256053149700164795e-01 -8.873900026082992554e-02 1.376334130764007568e-01 6.301670521497726440e-02 -1.676245480775833130e-01
-7.223812490701675415e-02 6.140108034014701843e-02 3.156976699829101562e-01 -7.192020118236541748e-02 2.471420913934707642e-02 1.272453367710113525e-01 -2.132151089608669281e-02 1.311945617198944092e-01 5.724333971738815308e-02 1.259771734476089478e-01 -9.629432857036590576e-02 2.940196394920349121e-01 5.775047000497579575e-03 7.895512133836746216e-02 -1.237961649894714355e-01 -1.298739165067672729e-01 9.095750749111175537e-02 1.511489748954772949e-01 -2.875036327168345451e-03 -3.755432367324829102e-02 -3.535239696502685547e-01 -2.334750443696975708e-01 2.663166821002960205e-01 2.086035609245300293e-01 -3.124643266201019287e-01 1.089944019913673401e-01 -8.003176748752593994e-02 -2.666731774806976318e-01 -2.259515523910522461e-01 3.104959726333618164e-01 -1.917489916086196899e-01 2.544444426894187927e-02
-7.680472731590270996e-02 -1.249155104160308838e-01 4.166307747364044189e-01 -5.022086575627326965e-02 1.096978411078453064e-02 2.569935321807861328e-01 1.842961013317108154e-01 -1.193398907780647278e-01 -2.029884904623031616e-01 -8.395332098007202148e-02 5.663396790623664856e-02 1.124894544482231140e-01 1.486960649490356445e-01 -8.780967444181442261e-02 1.055632457137107849e-01 9.691212326288223267e-02 4.129305481910705566e-01 -1.724951863288879395e-01 -1.006078869104385376e-01 -2.601061463356018066e-01 7.356449216604232788e-02 -2.602863609790802002e-01 -8.111628890037536621e-02 2.128601968288421631e-01 2.850795090198516846e-01 -4.331022128462791443e-02 8.199602365493774414e-02 -1.488537341356277466e-01 5.506679043173789978e-02 1.890268325805664062e-01 1.191274300217628479e-01 7.399588823318481445e-02
-5.852033942937850952e-02 -6.911772489547729492e-02 4.091663286089897156e-02 -1.704499423503875732e-01 1.800287216901779175e-01 2.650467157363891602e-01 1.397166252136230469e-01 -2.186489999294281006e-01 -3.009734675288200378e-02 9.934018552303314209e-02 -8.489156514406204224e-02 3.697223663330078125e-01 7.396538555622100830e-02 3.466703593730926514e-01 -3.678670525550842285e-02 5.990461632609367371e-02 6.207189708948135376e-02 9.851939231157302856e-02 -6.417748332023620605e-02 -3.866380825638771057e-02 -7.061767578125000000e-02 -2.759521305561065674e-01 9.944895282387733459e-03 2.730952203273773193e-01 -2.098601907491683960e-01 3.230434283614158630e-02 8.223760873079299927e-02 -3.152587115764617920e-01 1.119872834533452988e-02 -2.761278748512268066e-01 -1.906913518905639648e-01 -2.585610449314117432e-01
-2.553121745586395264e-01 -1.065315976738929749e-01 8.660297095775604248e-02 7.990614324808120728e-02 4.816042631864547729e-02 5.480464696884155273e-01 -5.732091516256332397e-02 -4.602917656302452087e-02 4.350551962852478027e-02 1.397543102502822876e-01 1.977982968091964722e-01 7.271289080381393433e-02 2.916014790534973145e-01 -3.218719363212585449e-01 -1.849990487098693848e-01 2.442508935928344727e-01 1.714650839567184448e-01 1.105345338582992554e-01 -8.766905963420867920e-02 7.820590585470199585e-02 -7.345324009656906128e-02 -4.930724576115608215e-02 2.427771836519241333e-01 2.324363589286804199e-01 -4.442552477121353149e-02 -1.833443641662597656e-01 1.209058891981840134e-02 -2.820233814418315887e-02 -6.781668215990066528e-02 1.637513376772403717e-02 -5.193836614489555359e-02 -1.812245398759841919e-01
-5.731406807899475098e-02 2.620868757367134094e-02 2.878045439720153809e-01 -4.584635421633720398e-02 1.464488208293914795e-01 7.824934273958206177e-02 2.681373655796051025e-01 -3.264338970184326172e-01 1.334492713212966919e-01 5.295553803443908691e-02 2.551892995834350586e-01 1.118175312876701355e-01 -1.368891894817352295e-01 -1.548746079206466675e-01 -3.918082416057586670e-01 4.341438412666320801e-01 1.475145965814590454e-01 3.788635134696960449e-02 -9.128089249134063721e-02 1.728434488177299500e-02 -1.394709646701812744e-01 -3.011910058557987213e-02 2.701797485351562500e-01 1.487382203340530396e-01 7.521522045135498047e-02 -1.472983229905366898e-02 -1.902030259370803833e-01 -2.046195045113563538e-02 4.524799808859825134e-02 -2.291078679263591766e-02 1.547732949256896973e-01 7.620532065629959106e-02
1.727131009101867676e-01 -2.823738455772399902e-01 2.933218777179718018e-01 -3.676438331604003906e-02 2.661554515361785889e-01 1.651073433458805084e-02 2.015878558158874512e-01 -4.363225027918815613e-02 -1.775347482180222869e-04 -1.188845839351415634e-03 -6.419103592634201050e-02 2.972998023033142090e-01 1.987655609846115112e-01 -2.330582141876220703e-01 -1.634928286075592041e-01 4.097267687320709229e-01 -5.206466093659400940e-02 9.013092145323753357e-03 1.608997350558638573e-03 1.710729487240314484e-02 -1.087752878665924072e-01 3.396240994334220886e-02 -1.646457761526107788e-01 2.823565006256103516e-01 -3.306343257427215576e-01 -1.291201561689376831e-01 -5.695647746324539185e-02 -6.255447864532470703e-02 -1.540324091911315918e-02 -6.278647482395172119e-02 -1.192750707268714905e-01 1.843747198581695557e-01
-1.723964810371398926e-01 1.019789353013038635e-01 2.788625061511993408e-01 -5.489008501172065735e-03 1.946671605110168457e-01 2.067073285579681396e-01 8.787655085325241089e-02 -1.841652207076549530e-02 3.039684519171714783e-02 2.431944608688354492e-01 -1.365041583776473999e-01 4.984016716480255127e-01 1.997332125902175903e-01 -1.623240709304809570e-01 1.803495585918426514e-01 4.124921746551990509e-03 -7.997996360063552856e-02 -1.389702223241329193e-02 3.055035695433616638e-02 1.655578762292861938e-01 -8.056455850601196289e-02 -1.760797351598739624e-01 -1.184828206896781921e-02 -1.756920069456100464e-01 -2.324284762144088745e-01 1.245296895503997803e-01 -6.488813459873199463e-02 7.267839461565017700e-02 -2.728958725929260254e-01 2.131294310092926025e-01 2.549588680267333984e-01 -1.228641811758279800e-02
-1.868791282176971436e-01 1.624843627214431763e-01 -3.886432386934757233e-03 -5.466352030634880066e-02 2.918483316898345947e-01 4.115059077739715576e-01 2.208942174911499023e-01 -9.870449453592300415e-02 -4.761797934770584106e-02 -2.087059766054153442e-01 -1.308780908584594727e-01 7.954581826925277710e-02 2.915115468204021454e-02 -1.796614378690719604e-01 -2.441223012283444405e-03 -9.280598908662796021e-02 2.712912559509277344e-01 1.449499726295471191e-01 -1.166680082678794861e-01 -2.546420879662036896e-02 -5.309286713600158691e-02 -1.349998116493225098e-01 -6.062331609427928925e-03 1.220941916108131409e-01 -3.426692783832550049e-01 -2.244413048028945923e-01 1.003506928682327271e-01 -1.591975837945938110e-01 -3.359789848327636719e-01 -1.269562169909477234e-03 2.216947823762893677e-01 -3.865396603941917419e-02
-1.001398116350173950e-01 1.237155795097351074e-01 1.473487168550491333e-01 -4.398653209209442139e-01 1.395336389541625977e-01 1.983273625373840332e-01 1.141909211874008179e-01 2.118490189313888550e-01 1.556465476751327515e-01 -8.224179595708847046e-02 1.876394599676132202e-01 3.379523754119873047e-01 2.349259257316589355e-01 8.290480077266693115e-02 -1.531244069337844849e-01 4.757079482078552246e-02 -9.585922956466674805e-02 4.975917562842369080e-02 -2.427114248275756836e-01 -1.191291809082031250e-01 4.324416071176528931e-02 -5.901242420077323914e-02 1.217990592122077942e-01 4.785260558128356934e-01 3.333218395709991455e-02 -2.913296595215797424e-02 -2.699823351576924324e-03 1.584448292851448059e-02 -6.416513770818710327e-02 -2.869559824466705322e-02 8.963878452777862549e-02 -1.594772189855575562e-01
1.696428507566452026e-01 -1.737474352121353149e-01 2.919023334980010986e-01 -8.279821276664733887e-02 1.421532873064279556e-02 3.670902252197265625e-01 8.799100667238235474e-02 -2.875842452049255371e-01 5.409464240074157715e-02 7.607565075159072876e-02 -9.405295550823211670e-02 2.856724262237548828e-01 -4.345212131738662720e-02 -1.056135520339012146e-01 2.319514900445938110e-01 3.682514131069183350e-01 -3.632235899567604065e-02 -4.667371883988380432e-02 6.301788240671157837e-02 5.319558084011077881e-03 -2.051267623901367188e-01 7.319326698780059814e-02 -3.517313674092292786e-02 1.903873234987258911e-01 8.353216946125030518e-02 -1.366991782560944557e-03 2.968579828739166260e-01 1.385820209980010986e-01 -6.455774605274200439e-02 2.454473972320556641e-01 -2.161322981119155884e-01 -6.398925185203552246e-02
-9.102039784193038940e-02 2.742357924580574036e-02 2.131033092737197876e-01 -1.351833045482635498e-01 2.883097343146800995e-02 2.054810076951980591e-01 2.274487465620040894e-01 -5.050444006919860840e-01 -5.656658485531806946e-02 4.695232585072517395e-02 -1.781068146228790283e-01 2.502064108848571777e-01 1.401499956846237183e-01 1.866617240011692047e-02 3.449943363666534424e-01 1.445793658494949341e-01 1.653321385383605957e-01 2.389299422502517700e-01 -4.624622873961925507e-03 3.493076562881469727e-02 -8.286370337009429932e-02 8.492366969585418701e-02 1.606773212552070618e-02 4.009187594056129456e-02 -2.850610613822937012e-01 2.248364090919494629e-01 -1.159071549773216248e-01 -1.245944350957870483e-01 -1.175832077860832214e-01 1.073367372155189514e-01 -1.733369380235671997e-01 -2.262061927467584610e-03
-1.542053278535604477e-02 -1.666088551282882690e-01 2.645726203918457031e-01 -1.638620346784591675e-01 -2.000686526298522949e-02 1.195812970399856567e-01 1.798840612173080444e-01 -3.819331526756286621e-01 3.316825032234191895e-01 8.898036926984786987e-02 1.060616821050643921e-01 3.139171600341796875e-01 -1.112326607108116150e-01 9.329169243574142456e-02 8.690480142831802368e-02 1.116796731948852539e-01 1.803921610116958618e-01 -1.931963562965393066e-01 -1.791660785675048828e-01 -1.322299540042877197e-01 1.102708280086517334e-01 -1.120536699891090393e-01 -8.770599029958248138e-03 1.931928843259811401e-01 -8.337158709764480591e-02 3.420955240726470947e-01 -6.765778362751007080e-02 1.511102467775344849e-01 -5.110962688922882080e-02 -5.153831467032432556e-02 -1.862791180610656738e-01 -2.011730372905731201e-01
-1.523640304803848267e-01 6.434071809053421021e-02 2.780355513095855713e-01 -5.676892586052417755e-03 1.041498631238937378e-01 2.082213610410690308e-01 1.064004674553871155e-01 -4.871021509170532227e-01 -3.521212935447692871e-02 5.678578466176986694e-02 3.955801576375961304e-02 3.920497298240661621e-01 -2.081097476184368134e-02 2.590016126632690430e-01 1.867166906595230103e-02 1.337973177433013916e-01 1.001034155488014221e-01 4.930513724684715271e-02 -1.197046786546707153e-01 6.139232311397790909e-03 2.729446860030293465e-03 -2.412289679050445557e-01 -6.813308224081993103e-03 1.726882606744766235e-01 -7.362741976976394653e-02 -8.368612080812454224e-02 1.134261637926101685e-01 -2.465406954288482666e-01 1.039296090602874756e-01 -2.211355417966842651e-01 -1.214606165885925293e-01 -2.675941586494445801e-01
8.684082329273223877e-02 5.200776457786560059e-02 5.131150409579277039e-02 -1.835747808218002319e-01 -2.609008550643920898e-02 4.589215219020843506e-01 8.544877916574478149e-02 -3.378700315952301025e-01 -6.862754374742507935e-02 8.104994893074035645e-02 -1.494366973638534546e-01 2.499288320541381836e-01 1.593769341707229614e-01 -1.671910285949707031e-01 -2.036700397729873657e-01 2.002112120389938354e-01 -1.804775595664978027e-01 4.122997447848320007e-02 -7.286217529326677322e-03 -1.701610833406448364e-01 2.183580398559570312e-01 -2.802341282367706299e-01 1.360567212104797363e-01 2.372319698333740234e-01 1.205132454633712769e-01 1.007677018642425537e-01 4.273687675595283508e-02 -8.450734615325927734e-02 -1.184384822845458984e-01 -1.263007074594497681e-01 -1.749011129140853882e-01 -1.765852123498916626e-01
-1.976224333047866821e-01 -1.342232674360275269e-01 1.207120791077613831e-01 1.609863638877868652e-01 -1.061197072267532349e-01 2.446001917123794556e-01 -8.081053383648395538e-03 -3.486071527004241943e-01 1.130267679691314697e-01 6.504783034324645996e-02 1.305353641510009766e-01 5.346164107322692871e-01 2.575788199901580811e-01 3.787144646048545837e-02 -1.016472205519676208e-01 1.102662310004234314e-01 1.617767810821533203e-01 1.620858609676361084e-01 6.377779692411422729e-02 -2.686438895761966705e-02 -1.123399212956428528e-01 -2.074609845876693726e-01 7.838831841945648193e-02 -1.448885500431060791e-01 5.629739910364151001e-02 -1.073956638574600220e-01 4.513888154178857803e-03 -2.904051840305328369e-01 -1.644688695669174194e-01 1.197750940918922424e-01 6.672026216983795166e-02 1.211987286806106567e-01
-3.427329286932945251e-02 3.969776257872581482e-02 1.192042082548141479e-01 -7.027119398117065430e-02 3.079743683338165283e-01 1.356875523924827576e-02 1.799516826868057251e-01 -2.008313238620758057e-01 1.860831379890441895e-01 3.830531984567642212e-02 3.079396486282348633e-02 3.421866893768310547e-01 2.574406564235687256e-01 -2.930111251771450043e-02 -2.517025470733642578e-01 -5.848186463117599487e-02 -2.685410380363464355e-01 -9.548175334930419922e-02 -3.005115687847137451e-01 7.358021289110183716e-02 -1.986911147832870483e-01 2.296216487884521484e-01 2.074022293090820312e-01 2.794352769851684570e-01 -1.265043318271636963e-01 -1.435678601264953613e-01 -1.144288182258605957e-01 6.883535534143447876e-03 -2.861077189445495605e-01 1.728028804063796997e-02 4.940386861562728882e-03 1.083611231297254562e-02
-1.111777201294898987e-01 -2.054326795041561127e-02 1.650546789169311523e-01 -7.484012097120285034e-02 -8.222228288650512695e-02 4.156734794378280640e-02 3.665534853935241699e-01 -2.345019578933715820e-01 1.139795407652854919e-01 -1.256186813116073608e-01 -1.171301156282424927e-01 5.773352384567260742e-01 6.752671301364898682e-02 5.737854167819023132e-02 1.888895928859710693e-01 6.992355734109878540e-02 -2.415847182273864746e-01 1.033102273941040039e-01 -1.481189131736755371e-01 3.546833246946334839e-02 1.651286780834197998e-01 -3.282454907894134521e-01 1.878494024276733398e-01 -3.582559153437614441e-02 6.463858485221862793e-02 -1.216031163930892944e-01 -2.923373319208621979e-02 -1.037296280264854431e-01 7.143927365541458130e-02 9.593056887388229370e-02 3.405153751373291016e-02 1.498071700334548950e-01
-8.842589706182479858e-02 -6.952913850545883179e-02 6.770629435777664185e-02 -1.350124925374984741e-01 -1.233918312937021255e-02 2.012838721275329590e-01 1.604096740484237671e-01 -2.076038271188735962e-01 1.551259309053421021e-01 1.506544649600982666e-01 1.339805424213409424e-01 1.174778491258621216e-01 2.801614999771118164e-01 -2.445363700389862061e-01 -3.808787837624549866e-02 -1.059334352612495422e-01 5.293448641896247864e-02 9.809183329343795776e-02 -3.247733712196350098e-01 2.790075242519378662e-01 -2.840837240219116211e-01 -2.834631800651550293e-01 -8.662099391222000122e-02 5.075262859463691711e-02 -2.743805348873138428e-01 -9.809362143278121948e-02 2.144578546285629272e-01 -2.078410834074020386e-01 -1.539704054594039917e-01 8.403547853231430054e-02 2.291698455810546875e-01 3.600709885358810425e-02
7.506781071424484253e-02 1.406039893627166748e-01 3.003984987735748291e-01 -8.602230995893478394e-02 6.975928694009780884e-02 2.478184103965759277e-01 3.470358252525329590e-01 -1.087351664900779724e-01 1.524195969104766846e-01 3.762878179550170898e-01 -1.529025882482528687e-01 1.200174912810325623e-01 3.049742579460144043e-01 -7.519265264272689819e-02 1.693108826875686646e-01 1.949300020933151245e-01 -9.976117312908172607e-02 1.826303452253341675e-01 -8.246006816625595093e-02 2.507620304822921753e-02 -5.734669789671897888e-02 -6.722282618284225464e-02 -1.249667927622795105e-01 1.035515144467353821e-01 -8.530735969543457031e-02 -2.544395625591278076e-02 -7.883904129266738892e-02 2.986560463905334473e-01 -2.049160301685333252e-01 2.515751719474792480e-01 1.103475689888000488e-01 -6.934955716133117676e-02
-1.470457017421722412e-01 2.482774294912815094e-02 -7.359487563371658325e-02 1.934304535388946533e-01 2.971077561378479004e-01 2.301400154829025269e-01 2.571508288383483887e-01 1.145273819565773010e-01 1.819421499967575073e-01 1.582567542791366577e-01 -5.309762805700302124e-02 9.309878945350646973e-02 2.790199518203735352e-01 6.453928351402282715e-02 -3.282881677150726318e-01 2.654154300689697266e-01 1.049874052405357361e-01 1.129663810133934021e-01 8.412514813244342804e-03 -1.325418651103973389e-01 -1.088017076253890991e-01 -2.625283598899841309e-01 6.848309189081192017e-02 2.566282153129577637e-01 -2.197939157485961914e-01 1.734628379344940186e-01 -2.268419414758682251e-01 -1.312244981527328491e-01 -9.632365405559539795e-02 6.121378019452095032e-02 6.945549696683883667e-02 -1.640859842300415039e-01
-1.065703853964805603e-01 -5.425884947180747986e-02 2.158657759428024292e-01 -6.367778405547142029e-04 -1.922836340963840485e-02 4.932691529393196106e-02 2.413002848625183105e-01 -4.493115246295928955e-01 2.555392980575561523e-01 -5.918761715292930603e-02 -4.274916350841522217e-01 2.529387176036834717e-01 1.089178174734115601e-01 1.227692887187004089e-01 2.891650609672069550e-02 -1.423845905810594559e-02 1.754547357559204102e-01 1.334145516157150269e-01 9.030397981405258179e-02 -7.413897663354873657e-03 1.521437168121337891e-01 -1.293058693408966064e-01 1.358301490545272827e-01 3.010936975479125977e-01 -1.411909013986587524e-01 6.978610157966613770e-02 1.415944844484329224e-02 9.957452304661273956e-03 -9.009087830781936646e-02 1.202902048826217651e-01 -2.194157093763351440e-01 1.763047873973846436e-01
6.616189330816268921e-02 -8.257003128528594971e-02 1.820909082889556885e-01 1.113457530736923218e-01 3.296435773372650146e-01 3.399185836315155029e-01 2.515510320663452148e-01 1.672443002462387085e-01 2.033696025609970093e-01 2.055116929113864899e-02 4.139560461044311523e-02 1.621591597795486450e-01 1.364636123180389404e-01 -1.338700652122497559e-01 -4.351826608180999756e-01 1.201876327395439148e-01 1.967747360467910767e-01 1.117836609482765198e-01 8.696200698614120483e-02 1.530785858631134033e-02 4.517039284110069275e-02 -1.716336905956268311e-01 2.964800223708152771e-02 2.787904441356658936e-01 -7.776598632335662842e-02 1.707607656717300415e-01 -1.482750624418258667e-01 1.061073970049619675e-02 6.476189941167831421e-02 1.763495653867721558e-01 1.653309613466262817e-01 -1.690614223480224609e-01
-9.475323557853698730e-02 -1.519069373607635498e-01 2.553347051143646240e-01 7.488594856113195419e-03 -4.945758357644081116e-02 2.227957546710968018e-02 3.206786215305328369e-01 -1.525147259235382080e-01 1.097858995199203491e-01 -2.354889735579490662e-02 4.379973560571670532e-02 3.482228517532348633e-01 2.203897088766098022e-01 -1.250940561294555664e-01 3.952103666961193085e-03 2.316852658987045288e-01 4.476589336991310120e-02 -1.152824461460113525e-01 -1.315056532621383667e-01 -1.857207715511322021e-01 6.106997281312942505e-02 1.699929982423782349e-01 -1.487816423177719116e-01 3.685687184333801270e-01 -3.618485033512115479e-01 -2.719918787479400635e-01 -1.048921514302492142e-02 -1.617712527513504028e-01 -1.185203716158866882e-01 -6.998094171285629272e-02 9.636131115257740021e-03 1.097278594970703125e-01
-6.088418420404195786e-03 7.456137333065271378e-03 1.205255165696144104e-01 -2.569622993469238281e-01 2.555640637874603271e-01 2.392138391733169556e-01 2.638604044914245605e-01 3.118972480297088623e-02 7.559435814619064331e-02 -1.027444824576377869e-01 -9.624822437763214111e-02 2.515487074851989746e-01 2.106485217809677124e-01 -1.662664413452148438e-01 -8.807010203599929810e-02 1.298822611570358276e-01 -7.339987903833389282e-02 9.391940198838710785e-03 -1.031656488776206970e-01 -7.645149528980255127e-02 6.180865690112113953e-02 1.763588190078735352e-01 2.150515913963317871e-01 2.241812646389007568e-01 7.070272415876388550e-02 5.953075829893350601e-03 -5.630123987793922424e-02 -4.016800522804260254e-01 -8.276093006134033203e-02 3.246538341045379639e-01 2.752338349819183350e-01 -1.726853996515274048e-01
2.727244198322296143e-01 -2.435189336538314819e-01 2.010521292686462402e-01 1.817094385623931885e-01 1.871893554925918579e-01 2.169493585824966431e-01 2.104137986898422241e-01 -1.829537302255630493e-01 1.447731554508209229e-01 -5.867670290172100067e-03 -1.250582188367843628e-01 2.093033939599990845e-01 1.451110541820526123e-01 -2.639975249767303467e-01 -1.276396960020065308e-01 2.181034237146377563e-01 -2.745286375284194946e-02 -9.704724699258804321e-02 1.490345131605863571e-02 1.129349577240645885e-03 2.791035734117031097e-02 9.364365786314010620e-02 -1.708277761936187744e-01 1.590636819601058960e-01 -2.494454979896545410e-01 -2.888567447662353516e-01 -3.302969783544540405e-02 -2.594248056411743164e-01 -1.828773468732833862e-01 -6.529876496642827988e-03 -1.646822243928909302e-01 2.211005836725234985e-01
-2.990067899227142334e-01 -1.951554790139198303e-02 2.622893452644348145e-01 -1.769920140504837036e-01 -6.224941089749336243e-02 2.084791958332061768e-01 -3.740920126438140869e-02 -2.347580641508102417e-01 2.048532813787460327e-01 9.548826515674591064e-02 -1.688277423381805420e-01 3.291904032230377197e-01 4.477316141128540039e-02 2.111704647541046143e-02 -1.779422760009765625e-01 2.606540918350219727e-01 3.182992339134216309e-02 1.497795432806015015e-01 3.050172887742519379e-02 1.699140071868896484e-01 -1.167863234877586365e-01 -3.403468728065490723e-01 2.217389643192291260e-01 -8.384934812784194946e-02 6.561382859945297241e-02 1.456803828477859497e-01 1.774000376462936401e-01 -2.166923135519027710e-02 -2.300683110952377319e-01 1.522462517023086548e-01 -1.449204832315444946e-01 -1.507763266563415527e-01
1.608111560344696045e-01 8.642747998237609863e-02 9.473986178636550903e-02 -2.036164551973342896e-01 1.169846206903457642e-01 2.955484092235565186e-01 3.751799464225769043e-01 -2.386144548654556274e-01 3.193728625774383545e-02 3.551218211650848389e-01 -1.775635927915573120e-01 3.105464279651641846e-01 3.503687679767608643e-02 1.800124049186706543e-01 -1.878612115979194641e-02 3.014755807816982269e-02 -2.403864413499832153e-01 1.707485020160675049e-01 1.631638780236244202e-02 -1.538969427347183228e-01 1.400476507842540741e-02 -4.107026755809783936e-02 8.883955329656600952e-02 3.348454833030700684e-01 1.440816968679428101e-01 1.336686909198760986e-01 -6.696485728025436401e-02 -1.791742593050003052e-01 -2.356261201202869415e-02 -1.088311374187469482e-01 -1.591442897915840149e-02 -8.279570192098617554e-02
3.420164808630943298e-02 -4.245816916227340698e-02 3.369168341159820557e-01 -2.268234193325042725e-01 4.219826310873031616e-02 1.321689635515213013e-01 3.217566013336181641e-01 -1.119851171970367432e-01 1.756520718336105347e-01 -2.413838356733322144e-01 -1.199802979826927185e-01 4.204075038433074951e-01 2.070981413125991821e-01 1.727825105190277100e-01 -1.133369952440261841e-01 1.828900538384914398e-02 4.131539538502693176e-02 -6.982798874378204346e-02 2.630501613020896912e-02 8.694055676460266113e-02 3.862304389476776123e-01 -1.784347742795944214e-01 1.950325667858123779e-01 4.006316885352134705e-03 2.007676810026168823e-01 -1.331637799739837646e-01 7.797963172197341919e-02 -3.765122592449188232e-02 -3.449526047916151583e-05 1.641804352402687073e-02 1.594857275485992432e-01 7.364506274461746216e-02
-1.878732889890670776e-01 -4.052767530083656311e-02 2.026111334562301636e-01 -9.206283837556838989e-02 1.681381911039352417e-01 2.254799753427505493e-01 1.642132550477981567e-01 -1.293585747480392456e-01 7.396381348371505737e-02 -4.371406137943267822e-02 -2.030675709247589111e-01 3.142715394496917725e-01 -8.630229532718658447e-02 -1.024471446871757507e-01 -3.622395452111959457e-03 1.153421550989151001e-01 9.295943379402160645e-02 -8.800145983695983887e-02 -2.394337393343448639e-02 7.250908762216567993e-02 -2.261265218257904053e-01 -4.089039564132690430e-01 5.276989657431840897e-03 4.185139015316963196e-02 6.252785678952932358e-03 9.772899001836776733e-02 -2.967111766338348389e-01 1.476280093193054199e-01 -2.787299156188964844e-01 3.364726603031158447e-01 -9.509084373712539673e-02 -2.244512736797332764e-01
2.484359294176101685e-01 -1.160600571893155575e-03 2.052659541368484497e-01 -1.434688419103622437e-01 2.801358699798583984e-01 2.798424288630485535e-02 1.638503223657608032e-01 -6.966247409582138062e-02 -1.450824737548828125e-01 4.706129804253578186e-02 1.945853531360626221e-01 3.034368753433227539e-01 2.945396900177001953e-01 -6.729666143655776978e-02 -3.154627084732055664e-01 3.244081139564514160e-01 7.805728912353515625e-02 -1.407794468104839325e-02 8.677417784929275513e-02 -1.590516120195388794e-01 1.250270307064056396e-01 -9.725686162710189819e-02 7.442731410264968872e-02 3.761522769927978516e-01 1.196144148707389832e-01 -2.336531281471252441e-01 5.326273292303085327e-02 -2.820938453078269958e-02 -6.457532197237014771e-02 -5.689334869384765625e-02 -7.661689072847366333e-02 1.353182792663574219e-01
1.066707521677017212e-01 -5.157303437590599060e-02 2.326157987117767334e-01 1.724250912666320801e-01 1.307524740695953369e-01 3.555290699005126953e-01 4.239058494567871094e-01 -2.355161011219024658e-01 9.399800561368465424e-03 -2.272844314575195312e-01 -7.027640193700790405e-02 1.082068402320146561e-02 1.462888866662979126e-01 -9.831088036298751831e-02 2.800797820091247559e-01 -1.720445901155471802e-01 7.804292440414428711e-02 1.852246820926666260e-01 -1.243750825524330139e-01 4.555349424481391907e-02 -1.264715492725372314e-01 -2.899655699729919434e-01 1.366983503103256226e-01 6.905417889356613159e-02 -1.773251593112945557e-01 1.798726767301559448e-01 -1.522240787744522095e-01 -1.417948603630065918e-01 4.150530323386192322e-02 9.040498733520507812e-02 2.919115312397480011e-02 -1.680798828601837158e-01
-2.333759963512420654e-01 3.980711996555328369e-01 1.989580094814300537e-01 1.021209731698036194e-01 2.827551662921905518e-01 4.120770692825317383e-01 1.598036438226699829e-01 -8.461245149374008179e-02 1.076473072171211243e-01 1.413325965404510498e-01 8.644667267799377441e-02 1.932774670422077179e-02 1.774041205644607544e-01 -7.520778477191925049e-02 -3.225266933441162109e-01 -1.043620239943265915e-02 1.121163815259933472e-01 1.060329973697662354e-01 -3.978639841079711914e-02 -6.474683433771133423e-02 -8.672719448804855347e-02 2.825320698320865631e-02 1.153725571930408478e-02 2.200728654861450195e-01 2.517161071300506592e-01 2.671109139919281006e-01 -6.115787848830223083e-02 -2.644171193242073059e-02 -1.781306266784667969e-01 -1.171215176582336426e-01 1.521366555243730545e-02 5.134226754307746887e-02
-2.471725828945636749e-02 8.538242429494857788e-03 2.533361613750457764e-01 1.956025063991546631e-01 -6.212993990629911423e-03 1.281046867370605469e-01 2.406442016363143921e-01 -2.394869625568389893e-01 1.663178950548171997e-01 2.329567819833755493e-02 -1.383905857801437378e-01 3.598566949367523193e-01 2.218830436468124390e-01 1.086287721991539001e-01 6.875509023666381836e-02 2.131175100803375244e-01 -4.012316931039094925e-03 5.127649381756782532e-02 -2.357019335031509399e-01 -3.269535303115844727e-02 1.944378018379211426e-02 -3.709566593170166016e-01 -1.437386274337768555e-01 -1.155737489461898804e-01 -1.452748179435729980e-01 2.931413054466247559e-01 -1.909977644681930542e-01 1.642084866762161255e-01 -7.461985945701599121e-02 1.870865523815155029e-01 1.995621807873249054e-02 -1.854946911334991455e-01
-4.183661565184593201e-02 -1.375664621591567993e-01 1.556631028652191162e-01 -1.180001944303512573e-01 4.444695264101028442e-02 1.538065671920776367e-01 3.470815718173980713e-01 -8.570753037929534912e-02 2.318406552076339722e-01 5.163162201642990112e-02 -7.057369500398635864e-02 2.890139818191528320e-01 3.904913961887359619e-01 -1.562634706497192383e-01 -4.674803093075752258e-02 1.292975544929504395e-01 -9.183332324028015137e-02 -1.048677265644073486e-01 -2.079977653920650482e-02 -1.279275119304656982e-01 5.274632945656776428e-02 1.846944242715835571e-01 -1.911005973815917969e-01 2.515698373317718506e-01 -3.365880846977233887e-01 -3.226382434368133545e-01 -1.484693735837936401e-01 -1.126161068677902222e-01 -1.339198946952819824e-01 -1.210983376950025558e-02 -5.762106552720069885e-02 2.350486069917678833e-02
-9.460411965847015381e-02 -1.642288267612457275e-01 3.778670430183410645e-01 -1.244476586580276489e-01 3.174689114093780518e-01 7.087267190217971802e-02 5.218949168920516968e-02 -2.013987004756927490e-01 -1.855773292481899261e-02 -1.422046334482729435e-03 -3.601164370775222778e-02 3.816189169883728027e-01 8.266286551952362061e-02 2.450989782810211182e-01 2.027161270380020142e-01 -3.017681092023849487e-02 4.536641016602516174e-02 8.731000870466232300e-02 -5.550853163003921509e-02 -2.902980744838714600e-01 -2.359754964709281921e-02 -7.932122051715850830e-02 7.603918761014938354e-02 2.346748709678649902e-01 3.416621685028076172e-02 2.598878741264343262e-01 1.437133848667144775e-01 -2.595357894897460938e-01 -1.906034052371978760e-01 3.866700083017349243e-02 -2.002608180046081543e-01 -3.372447565197944641e-02
-3.119467059150338173e-03 -4.626698791980743408e-02 1.709482520818710327e-01 5.376619473099708557e-02 2.638880312442779541e-01 3.124404549598693848e-01 1.654239892959594727e-01 3.698730468750000000e-02 -6.288749165832996368e-03 6.654424965381622314e-02 -1.134970560669898987e-01 3.818841874599456787e-01 5.027240514755249023e-01 3.018083870410919189e-01 -1.075896471738815308e-01 1.278066635131835938e-01 1.099791824817657471e-01 -1.053454950451850891e-01 -1.341714709997177124e-01 -1.676155328750610352e-01 -5.706771835684776306e-02 8.154335618019104004e-02 -3.841780591756105423e-03 3.199645504355430603e-02 1.582036316394805908e-01 1.428312957286834717e-01 9.143206477165222168e-02 -5.940034613013267517e-02 1.343916505575180054e-01 2.739210724830627441e-01 3.425920009613037109e-02 -5.488339439034461975e-02
8.832442015409469604e-02 3.634179383516311646e-02 -2.147677913308143616e-02 -8.891797065734863281e-02 4.511437565088272095e-02 1.691119372844696045e-01 2.389313131570816040e-01 -1.649041175842285156e-01 -2.180075086653232574e-02 1.090950295329093933e-01 5.549132451415061951e-02 4.565583467483520508e-01 -4.891859740018844604e-02 -2.962473630905151367e-01 2.470363080501556396e-01 2.366372644901275635e-01 -1.955842822790145874e-01 1.237030327320098877e-01 -2.752851694822311401e-03 2.395641207695007324e-01 1.900164484977722168e-01 -1.344011723995208740e-01 -6.308133900165557861e-02 1.988936811685562134e-01 -1.746751368045806885e-01 -7.832530885934829712e-02 2.883231639862060547e-01 -1.301049441099166870e-01 -1.468521505594253540e-01 1.907127946615219116e-01 -1.822253912687301636e-01 2.069439273327589035e-03
4.233200103044509888e-02 1.649587899446487427e-01 2.439010590314865112e-01 5.472777038812637329e-02 4.381773993372917175e-03 2.103013992309570312e-01 -7.688804715871810913e-02 -2.188446968793869019e-01 -1.085662171244621277e-01 -1.005959734320640564e-01 -2.345258742570877075e-02 2.496447116136550903e-01 1.917399317026138306e-01 1.243073865771293640e-01 -1.577471494674682617e-01 1.298453509807586670e-01 1.532364487648010254e-01 2.328559756278991699e-02 -1.540818363428115845e-01 1.495831161737442017e-01 -3.364095985889434814e-01 -3.084768652915954590e-01 2.564629912376403809e-01 3.896807786077260971e-03 -2.193293273448944092e-01 2.330982685089111328e-02 1.750241219997406006e-01 -1.162757426500320435e-01 -1.749479025602340698e-01 2.776958048343658447e-01 6.690434366464614868e-02 2.871688008308410645e-01
-1.823515743017196655e-01 -3.488264083862304688e-01 1.448362767696380615e-01 -6.637253798544406891e-03 3.034149706363677979e-01 1.119033470749855042e-01 7.325947284698486328e-02 -1.480328887701034546e-01 2.403025478124618530e-01 8.018245548009872437e-02 -8.470032364130020142e-02 2.351233214139938354e-01 1.519020497798919678e-01 1.177621260285377502e-02 8.854289352893829346e-02 2.781614065170288086e-01 -1.519997417926788330e-02 1.886459887027740479e-01 -2.588585317134857178e-01 5.476196482777595520e-02 -1.969504654407501221e-01 -2.998361885547637939e-01 -1.175077706575393677e-01 -1.694528758525848389e-01 -2.853248715400695801e-01 6.756768096238374710e-03 -1.810329705476760864e-01 5.073621496558189392e-02 -2.313304692506790161e-01 2.096360176801681519e-02 -8.766408264636993408e-02 4.055683687329292297e-02
-1.810296177864074707e-01 -6.907727569341659546e-02 3.492490351200103760e-01 -2.279282510280609131e-01 1.789687722921371460e-01 7.186632603406906128e-02 4.100761935114860535e-02 -1.209694817662239075e-01 1.575049459934234619e-01 -3.827405348420143127e-02 6.244624778628349304e-02 2.940751910209655762e-01 1.372948102653026581e-02 2.101098746061325073e-01 6.431168317794799805e-02 8.297241479158401489e-02 -1.953324116766452789e-02 1.674559712409973145e-01 6.292171776294708252e-02 -3.067772686481475830e-01 1.085880771279335022e-01 -6.417720019817352295e-02 6.609650701284408569e-02 3.475339710712432861e-01 -3.641233593225479126e-02 2.444456666707992554e-01 1.561105847358703613e-01 -3.082655668258666992e-01 -2.054725140333175659e-01 1.072079464793205261e-01 -2.464781552553176880e-01 -2.276075631380081177e-02
1.163858324289321899e-01 1.316174417734146118e-01 5.463662371039390564e-02 -1.134349629282951355e-01 -8.418387919664382935e-02 2.047757804393768311e-01 1.590200513601303101e-01 -3.441968187689781189e-02 9.550058096647262573e-02 1.345055736601352692e-02 4.732682928442955017e-02 5.925540924072265625e-01 -8.476503193378448486e-02 -3.757788613438606262e-02 2.948060929775238037e-01 3.373476266860961914e-01 -7.460783421993255615e-02 2.619418203830718994e-01 2.136094123125076294e-02 2.059731036424636841e-01 -1.339277774095535278e-01 -1.281490325927734375e-01 1.029314007610082626e-02 2.273497283458709717e-01 -9.963329881429672241e-02 1.624042093753814697e-01 -5.997145082801580429e-03 -1.536008566617965698e-01 -1.567548513412475586e-01 7.614979147911071777e-02 -1.022986620664596558e-01 -4.281294345855712891e-02
-3.162646293640136719e-01 -3.497698903083801270e-01 1.542619615793228149e-01 5.960077047348022461e-02 2.280983179807662964e-01 2.115432322025299072e-01 2.816047370433807373e-01 -2.044644057750701904e-01 1.753955632448196411e-01 1.403772383928298950e-01 5.738945677876472473e-02 1.342916190624237061e-01 5.603704974055290222e-02 1.518187113106250763e-02 1.925836354494094849e-01 2.268038392066955566e-01 -7.368495315313339233e-02 3.304931521415710449e-02 -3.029229044914245605e-01 -2.150401175022125244e-01 -4.867625236511230469e-02 -1.172623634338378906e-01 3.725087642669677734e-02 -8.704341948032379150e-02 -3.473741114139556885e-01 1.189087107777595520e-01 -7.328935712575912476e-02 1.061325892806053162e-01 -1.880940645933151245e-01 5.106151476502418518e-02 -8.063709735870361328e-02 -5.624332278966903687e-02
-5.548854172229766846e-02 -1.469557285308837891e-01 2.157507389783859253e-01 -1.093380972743034363e-01 1.076070666313171387e-01 1.256566494703292847e-01 1.182031556963920593e-01 -3.789493143558502197e-01 1.844519823789596558e-01 3.421913087368011475e-02 1.224376261234283447e-01 2.734861075878143311e-01 7.811487466096878052e-02 1.868922561407089233e-01 -2.692847549915313721e-01 3.957690894603729248e-01 6.692733615636825562e-02 -1.654927730560302734e-01 -1.461731344461441040e-01 4.843189939856529236e-02 8.599258214235305786e-02 -2.388555258512496948e-01 -1.862307935953140259e-01 -7.334900647401809692e-02 1.925400495529174805e-01 -1.350376904010772705e-01 -1.070282235741615295e-01 1.205793619155883789e-01 -1.373638212680816650e-01 1.248296573758125305e-01 -7.911126315593719482e-02 -2.337133288383483887e-01
-4.371521621942520142e-02 1.717178523540496826e-01 3.728165030479431152e-01 -2.837067842483520508e-01 9.009583294391632080e-02 6.610962748527526855e-02 1.618543863296508789e-01 -1.557793617248535156e-01 6.365837901830673218e-02 -2.469917535781860352e-01 -5.518809705972671509e-02 3.067037761211395264e-01 2.758309245109558105e-01 -1.290237754583358765e-01 1.971859186887741089e-01 2.002281397581100464e-01 1.664006710052490234e-01 2.092553861439228058e-02 -2.029553800821304321e-01 -1.560713797807693481e-01 1.416961699724197388e-01 -2.763120532035827637e-01 -1.587235741317272186e-02 2.343982644379138947e-02 1.583444029092788696e-01 -6.722604483366012573e-02 -2.262116223573684692e-01 2.728921175003051758e-01 8.923487737774848938e-03 3.387081995606422424e-02 6.244762614369392395e-02 3.209974616765975952e-02
-2.427920699119567871e-02 -2.870252169668674469e-02 1.360095441341400146e-01 -9.878024458885192871e-02 9.172224998474121094e-02 2.585271894931793213e-01 1.922937184572219849e-01 -2.877881228923797607e-01 1.981646567583084106e-01 5.403126124292612076e-03 1.259568184614181519e-01 2.516401708126068115e-01 1.950920373201370239e-01 8.343451656401157379e-03 8.914603292942047119e-02 3.398206457495689392e-02 -7.282119989395141602e-02 5.089666843414306641e-01 -2.485721707344055176e-01 -1.251368224620819092e-01 9.923555701971054077e-02 -1.189516484737396240e-02 1.266555637121200562e-01 2.269413471221923828e-01 5.003182962536811829e-02 1.968452241271734238e-03 2.191091626882553101e-01 1.435628384351730347e-01 -1.196866407990455627e-01 -1.455798745155334473e-01 -1.951283216476440430e-01 2.133389562368392944e-01
9.120908565819263458e-03 -1.067717298865318298e-01 2.798003852367401123e-01 -1.926310919225215912e-02 1.549207717180252075e-01 2.773160636425018311e-01 3.125406503677368164e-01 1.058418154716491699e-01 1.115301251411437988e-01 1.849652677774429321e-01 1.333223134279251099e-01 1.627540439367294312e-01 1.255058795213699341e-01 -2.735299170017242432e-01 -2.573253214359283447e-01 1.378132849931716919e-01 3.333449065685272217e-01 2.356413304805755615e-01 1.261513382196426392e-01 1.845373362302780151e-01 -7.858088612556457520e-02 8.713988587260246277e-03 1.508388519287109375e-01 2.630864083766937256e-01 3.319751471281051636e-02 -1.615221239626407623e-02 7.907308638095855713e-02 3.129959702491760254e-01 1.672160066664218903e-02 2.337882108986377716e-02 1.066270694136619568e-01 -2.766687236726284027e-02
1.186876092106103897e-02 1.811581999063491821e-01 5.757704749703407288e-02 -1.653249114751815796e-01 1.910842359066009521e-01 3.245191872119903564e-01 4.115484952926635742e-01 -2.399110794067382812e-01 2.437623031437397003e-02 -2.328746169805526733e-01 -6.060911342501640320e-02 1.559150516986846924e-01 1.437226086854934692e-01 6.850823014974594116e-02 1.933081001043319702e-01 8.804900944232940674e-02 1.843792647123336792e-01 2.158297747373580933e-01 -1.927771270275115967e-01 -1.048906072974205017e-01 -2.045647203922271729e-01 -3.070013970136642456e-02 1.080946773290634155e-01 -6.239854544401168823e-02 1.607467606663703918e-02 -3.476371988654136658e-02 -7.865694165229797363e-02 -1.926376670598983765e-01 -1.911587268114089966e-02 1.667928546667098999e-01 -1.352508217096328735e-01 -3.687929213047027588e-01
-3.609104454517364502e-02 1.048052385449409485e-01 4.932571575045585632e-02 -2.788725495338439941e-01 1.441298872232437134e-01 2.140425741672515869e-01 2.795648276805877686e-01 3.282917290925979614e-02 2.990832328796386719e-01 3.991242498159408569e-02 6.033829972147941589e-02 1.274752765893936157e-01 2.546826601028442383e-01 -1.931569278240203857e-01 -1.915518790483474731e-01 1.145195737481117249e-01 -5.381543561816215515e-02 -2.054727971553802490e-01 2.837774902582168579e-02 -6.840776652097702026e-02 -4.427694901823997498e-02 -7.551635056734085083e-02 1.621043086051940918e-01 2.609572708606719971e-01 6.032729055732488632e-03 -1.991925090551376343e-01 -1.920924931764602661e-01 -2.900326251983642578e-01 -1.105835959315299988e-01 9.105177968740463257e-02 2.001089006662368774e-01 3.533259630203247070e-01
4.905510693788528442e-02 1.282575875520706177e-01 2.641462683677673340e-01 -7.435683161020278931e-02 7.660566270351409912e-02 2.753845155239105225e-01 2.454279214143753052e-01 -1.720391660928726196e-01 -4.116048570722341537e-03 1.368320733308792114e-01 -2.755660004913806915e-02 2.534076273441314697e-01 2.311476022005081177e-01 1.823361515998840332e-01 -1.873110085725784302e-01 -4.857720807194709778e-02 1.459353864192962646e-01 4.827734455466270447e-02 -1.221133098006248474e-01 3.061981201171875000e-01 1.634315401315689087e-01 -3.905031681060791016e-01 -1.640644073486328125e-01 -7.138653099536895752e-02 -7.951567322015762329e-02 -4.019136074930429459e-03 -9.674083441495895386e-02 1.683919429779052734e-01 -3.002981245517730713e-01 1.763985604047775269e-01 1.240230724215507507e-01 4.717227071523666382e-02
[truncated: 3,265,830 more chars]
