# Supplementary material for: The Language of Innovation
Source: PLoS One. 2020 Apr 30;15(4):e0230107. doi: 10.1371/journal.pone.0230107 (PMC7194493; doi:10.1371/journal.pone.0230107)
Supplement: S8 File — (GZ) [file pone.0230107.s008.tar.gz › 1986-1990/V2Run_21_VS_4500_embeddings1986-1990ED32.txt]

2.357869446277618408e-01 -2.491330653429031372e-01 -9.144659340381622314e-02 -6.593354046344757080e-02 -3.072354197502136230e-02 1.330129951238632202e-01 1.623987406492233276e-01 6.645963340997695923e-02 2.034661471843719482e-01 8.559757471084594727e-02 2.419632077217102051e-01 -6.496427953243255615e-02 -3.467519581317901611e-02 2.379582822322845459e-01 -3.300285339355468750e-01 -1.030931696295738220e-01 3.266328945755958557e-02 3.325043022632598877e-01 1.042797565460205078e-01 1.209028735756874084e-01 7.573226094245910645e-02 2.104685641825199127e-02 -1.706237196922302246e-01 -1.589299142360687256e-01 1.810038387775421143e-01 2.291197031736373901e-01 1.649038493633270264e-01 -2.258328944444656372e-01 3.046671152114868164e-01 -1.515320539474487305e-01 2.302519679069519043e-01 -3.762996196746826172e-02
2.537076175212860107e-01 -7.513677328824996948e-02 -1.361906677484512329e-01 1.269356459379196167e-01 -2.261630445718765259e-01 8.453609794378280640e-02 2.855955660343170166e-01 2.257798910140991211e-01 3.381780385971069336e-01 7.081280648708343506e-02 1.411330252885818481e-01 -2.695243954658508301e-01 2.651399970054626465e-01 -1.379761248826980591e-01 6.886868923902511597e-02 -6.536406278610229492e-02 -2.720713987946510315e-02 3.888673186302185059e-01 2.979966402053833008e-01 -5.301688984036445618e-02 1.690073013305664062e-01 -8.786997944116592407e-02 1.126210913062095642e-01 1.267598718404769897e-01 7.368075102567672729e-02 -2.588120847940444946e-02 1.290894597768783569e-01 -1.846990287303924561e-01 -5.893053114414215088e-02 -1.551806181669235229e-01 -2.906954288482666016e-02 1.771232113242149353e-02
4.263117909431457520e-01 6.767836213111877441e-02 1.310697197914123535e-01 -1.422250419855117798e-01 -3.425376415252685547e-01 1.391755789518356323e-01 1.416792124509811401e-01 1.121385172009468079e-01 5.822522938251495361e-02 1.963723152875900269e-01 -1.698074638843536377e-01 -1.178010776638984680e-01 -1.460043154656887054e-02 4.149374365806579590e-02 1.448709964752197266e-01 1.015214622020721436e-01 -8.853422105312347412e-02 -4.689736291766166687e-02 2.294528335332870483e-01 1.209966093301773071e-01 3.531677424907684326e-01 -3.160788714885711670e-01 -1.529563311487436295e-02 -1.754711419343948364e-01 2.044924497604370117e-01 -4.887564480304718018e-02 -1.534322351217269897e-01 -1.421929448843002319e-01 1.764121502637863159e-01 -1.779779940843582153e-01 5.683878809213638306e-02 -4.527269676327705383e-02
4.074045419692993164e-01 -1.418039351701736450e-01 1.035660039633512497e-02 2.251888960599899292e-01 -3.092660941183567047e-02 4.571601748466491699e-02 1.691789180040359497e-02 -1.046236306428909302e-01 7.626447081565856934e-02 1.067299693822860718e-01 5.161219090223312378e-02 -5.022334679961204529e-02 -1.372577250003814697e-01 -2.405641786754131317e-02 6.148815527558326721e-02 1.094118654727935791e-01 -2.572464942932128906e-01 4.006276130676269531e-01 3.357795178890228271e-01 3.590942621231079102e-01 2.283289581537246704e-01 -1.648156195878982544e-01 -2.759042568504810333e-02 4.089287016540765762e-03 -1.723238229751586914e-01 -1.134654320776462555e-02 -1.313827782869338989e-01 9.255591779947280884e-02 -8.191929198801517487e-03 -2.913049459457397461e-01 4.684450477361679077e-02 5.466548260301351547e-03
3.204340934753417969e-01 -1.155033484101295471e-01 -3.339929506182670593e-02 3.897678852081298828e-02 -1.590911857783794403e-02 1.955844908952713013e-01 2.761742174625396729e-01 1.945260912179946899e-01 -4.623276740312576294e-02 -7.321019470691680908e-02 1.751491874456405640e-01 -2.134374827146530151e-01 1.416275054216384888e-01 -1.203995347023010254e-01 -7.317005656659603119e-03 -6.546570360660552979e-02 -4.786664620041847229e-02 2.605148851871490479e-01 3.933746814727783203e-01 1.692026704549789429e-01 2.490755766630172729e-01 1.270950436592102051e-01 -1.834050118923187256e-01 -5.665561929345130920e-02 2.002742439508438110e-01 -1.480126231908798218e-01 -9.852603077888488770e-02 2.751679345965385437e-02 2.220487147569656372e-01 -9.599047154188156128e-02 -2.915310859680175781e-01 1.467643976211547852e-01
1.320916861295700073e-01 -4.849404469132423401e-02 -1.540388911962509155e-01 -1.664082892239093781e-02 -7.470818608999252319e-02 -7.092069834470748901e-02 1.007097139954566956e-01 2.684717178344726562e-01 1.399690806865692139e-01 4.487235546112060547e-01 -1.395052373409271240e-01 -1.613648086786270142e-01 -1.092208698391914368e-01 6.463722884654998779e-02 1.334226783365011215e-02 3.496289998292922974e-02 -1.891398131847381592e-01 3.056166470050811768e-01 2.820560932159423828e-01 1.822684705257415771e-01 2.120563387870788574e-01 -2.811748981475830078e-01 -3.146439790725708008e-01 -8.036008477210998535e-02 1.396717876195907593e-01 4.591548442840576172e-02 -5.862725898623466492e-02 -4.373575560748577118e-03 -6.242826581001281738e-02 -2.564626336097717285e-01 4.838930815458297729e-02 1.043522059917449951e-01
2.874930202960968018e-01 -2.950306609272956848e-02 -1.686528623104095459e-01 2.419075556099414825e-02 -1.198304146528244019e-01 8.217798545956611633e-03 2.189916819334030151e-01 -3.330394253134727478e-02 2.356500774621963501e-01 1.302964836359024048e-01 -1.522425413131713867e-01 -2.190618664026260376e-01 -1.547832489013671875e-01 -1.666946411132812500e-01 -1.618952900171279907e-01 1.810624450445175171e-01 -2.712699174880981445e-01 1.044424176216125488e-01 3.036700487136840820e-01 1.058588325977325439e-01 1.208929866552352905e-01 1.174459531903266907e-01 -2.497507482767105103e-01 -8.321600407361984253e-02 -6.691814213991165161e-02 5.001823231577873230e-02 -1.214781627058982849e-01 1.183440536260604858e-01 2.562431097030639648e-01 -3.826756775379180908e-01 -8.417426794767379761e-02 1.702574491500854492e-01
2.472278177738189697e-01 -1.791844218969345093e-01 -4.290677234530448914e-02 2.029777020215988159e-01 2.262871712446212769e-01 7.459721714258193970e-02 2.131622284650802612e-01 6.885802000761032104e-02 5.781272798776626587e-02 1.931538730859756470e-01 1.724956035614013672e-01 -1.924234032630920410e-01 1.345339715480804443e-01 -2.247921936213970184e-02 -2.120991423726081848e-02 1.304445117712020874e-01 -1.278454065322875977e-01 2.229073196649551392e-01 2.568095624446868896e-01 -2.469287812709808350e-02 4.732331037521362305e-01 1.808496564626693726e-01 -3.289832174777984619e-02 -6.308438628911972046e-02 2.490987181663513184e-01 -1.732454001903533936e-01 -2.001529932022094727e-02 1.195007935166358948e-01 4.712697118520736694e-02 -1.518511176109313965e-01 -1.298218034207820892e-02 2.945725619792938232e-01
7.569953054189682007e-02 -2.576514706015586853e-02 -3.083824366331100464e-02 -5.568337067961692810e-02 1.852020993828773499e-02 -4.654719308018684387e-02 2.351693660020828247e-01 7.239606976509094238e-02 1.789156645536422729e-01 1.276332885026931763e-02 1.260971128940582275e-01 -2.233169525861740112e-01 4.449243843555450439e-02 2.358833998441696167e-01 1.078420430421829224e-01 -3.449530601501464844e-01 -5.179537460207939148e-02 5.210526585578918457e-01 3.878321349620819092e-01 -8.735879510641098022e-02 1.210297718644142151e-01 -1.315031647682189941e-01 -2.282725572586059570e-01 -1.610648259520530701e-02 2.001992017030715942e-01 -1.945370435714721680e-01 1.618556305766105652e-02 1.527562439441680908e-01 -5.644262582063674927e-02 -1.325253099203109741e-01 -3.677141666412353516e-02 -1.249646395444869995e-02
1.866219192743301392e-01 1.421056240797042847e-01 7.250609993934631348e-02 -2.848783433437347412e-01 -2.087823897600173950e-01 4.759803786873817444e-02 2.442484945058822632e-01 5.841793119907379150e-02 2.192535400390625000e-01 4.699639603495597839e-02 4.191401600837707520e-02 -4.563743714243173599e-03 9.660299867391586304e-02 1.600637100636959076e-02 1.528055518865585327e-01 -1.173838227987289429e-01 -1.068089455366134644e-01 2.890163958072662354e-01 4.187703728675842285e-01 -4.361705109477043152e-02 3.831184208393096924e-01 -5.105118826031684875e-02 -4.807313159108161926e-02 2.692052423954010010e-01 -2.278316952288150787e-02 -2.167155146598815918e-01 -1.901340112090110779e-02 2.793310582637786865e-02 6.500980257987976074e-02 -2.934360504150390625e-01 5.144200846552848816e-02 -1.135012358427047729e-01
2.359278351068496704e-01 2.815722860395908356e-02 3.187131881713867188e-02 6.774037331342697144e-02 -1.258020102977752686e-01 8.759524673223495483e-02 3.208104968070983887e-01 3.657739236950874329e-02 2.316296547651290894e-01 -2.337092906236648560e-02 1.525255851447582245e-02 7.110041379928588867e-02 -9.839391708374023438e-02 1.778170466423034668e-01 5.311211571097373962e-02 -4.383547231554985046e-03 2.724696137011051178e-02 1.548386663198471069e-01 7.696641981601715088e-02 -1.652108430862426758e-01 1.543460935354232788e-01 3.553407788276672363e-01 -9.790031611919403076e-02 3.264998272061347961e-02 1.991652250289916992e-01 3.888711929321289062e-01 -2.801845073699951172e-01 -2.521859407424926758e-01 2.785863578319549561e-01 -4.210805892944335938e-02 -2.055827528238296509e-01 1.823321878910064697e-01
1.788699626922607422e-01 -4.604492783546447754e-01 -9.633421152830123901e-02 5.486423522233963013e-02 -4.843468591570854187e-02 1.269300878047943115e-01 3.032690286636352539e-01 5.104142799973487854e-02 1.380202025175094604e-01 2.177844047546386719e-01 2.476775944232940674e-01 -7.738648355007171631e-02 5.699383094906806946e-02 -2.459001354873180389e-02 -8.775804936885833740e-02 -1.392896771430969238e-01 -7.800298929214477539e-02 1.747015118598937988e-02 3.573790192604064941e-01 1.076748520135879517e-01 1.028851717710494995e-01 3.234752640128135681e-02 -2.277030497789382935e-01 2.540597021579742432e-01 3.617011010646820068e-02 7.102178037166595459e-02 -2.630495429039001465e-01 9.322188049554824829e-02 -1.568417400121688843e-01 -1.485886424779891968e-01 -7.037771493196487427e-02 2.372759729623794556e-01
3.839487433433532715e-01 7.790499925613403320e-02 -2.015241086483001709e-01 3.048370219767093658e-02 -2.799873054027557373e-01 1.664021313190460205e-01 3.337661623954772949e-01 1.678989380598068237e-01 -6.344202905893325806e-02 2.265529632568359375e-01 1.017543971538543701e-01 -1.869739890098571777e-01 -1.170890498906373978e-02 7.179177552461624146e-02 1.774141192436218262e-01 -8.343421854078769684e-03 -2.559426426887512207e-01 3.284379467368125916e-02 9.407684206962585449e-02 1.487458199262619019e-01 3.025039136409759521e-01 -5.235155671834945679e-02 -2.796750366687774658e-01 9.820509701967239380e-03 1.270080655813217163e-01 2.854501307010650635e-01 1.764858700335025787e-02 2.000876367092132568e-01 4.364014603197574615e-03 -2.070735953748226166e-02 -5.334750562906265259e-02 1.020850762724876404e-01
1.034031286835670471e-01 -1.854121536016464233e-01 -3.669387102127075195e-02 -1.182775497436523438e-01 1.853316091001033783e-02 3.023445010185241699e-01 2.960350513458251953e-01 3.597005852498114109e-04 1.628326624631881714e-01 1.061003804206848145e-01 9.075366891920566559e-03 -3.298335969448089600e-01 -8.980793505907058716e-02 9.485112130641937256e-02 8.581575751304626465e-02 -1.626695990562438965e-01 -1.289460361003875732e-01 3.384779095649719238e-01 2.586064934730529785e-01 -1.449680980294942856e-02 1.659133136272430420e-01 -1.512118726968765259e-01 -6.569584459066390991e-02 1.880250275135040283e-01 2.022504508495330811e-01 -4.379856586456298828e-02 7.592211663722991943e-02 1.709074229001998901e-01 3.239856362342834473e-01 -2.648827731609344482e-01 1.462639570236206055e-01 2.429762156680226326e-03
-1.404934935271739960e-02 1.068879738450050354e-01 -3.302923738956451416e-01 1.141045913100242615e-01 -1.733152121305465698e-01 2.006947845220565796e-01 1.355854421854019165e-01 2.788227796554565430e-01 7.582738995552062988e-02 1.270753294229507446e-01 -1.113421935588121414e-02 -7.235011458396911621e-02 8.208500593900680542e-02 2.548468708992004395e-01 -1.523990482091903687e-01 -3.752424716949462891e-01 -1.784131675958633423e-01 2.050740569829940796e-01 3.733990788459777832e-01 2.036717236042022705e-01 -2.664267458021640778e-02 5.472316592931747437e-02 -2.062531560659408569e-02 1.146987304091453552e-01 -1.056900322437286377e-01 4.682728275656700134e-02 -5.216648057103157043e-02 -1.807911098003387451e-01 1.742221862077713013e-01 -2.124642431735992432e-01 1.581773161888122559e-01 1.244312301278114319e-01
2.791378796100616455e-01 -8.627767860889434814e-02 8.702576905488967896e-02 -1.699869707226753235e-02 5.371114239096641541e-02 3.645867109298706055e-01 -9.023451246321201324e-03 2.351933717727661133e-02 1.935304701328277588e-01 3.396486639976501465e-01 -1.194043923169374466e-02 -2.583561539649963379e-01 -3.146629780530929565e-02 -8.342872560024261475e-02 -1.829557865858078003e-01 6.204793229699134827e-02 -2.961355447769165039e-01 1.776544004678726196e-01 2.064101397991180420e-01 1.115065813064575195e-01 3.146246671676635742e-01 2.728731632232666016e-01 -2.261648625135421753e-01 -1.155698113143444061e-02 -6.260707229375839233e-02 4.488443210721015930e-02 6.653171777725219727e-02 7.441665232181549072e-02 -1.096786186099052429e-01 -2.601951956748962402e-01 -9.927205741405487061e-02 2.899456210434436798e-02
5.862073507159948349e-03 -1.210267934948205948e-02 -7.264168816618621349e-04 1.508985459804534912e-01 -2.191153317689895630e-01 -1.851334050297737122e-02 2.617834508419036865e-01 3.177311271429061890e-02 2.209398746490478516e-01 1.337753385305404663e-01 2.907295227050781250e-01 8.766813576221466064e-02 1.474784612655639648e-01 1.818911433219909668e-01 -2.256932854652404785e-01 -5.536522343754768372e-02 -2.928849756717681885e-01 -1.753617078065872192e-02 6.479399651288986206e-02 6.117108836770057678e-02 3.004433810710906982e-01 2.167930155992507935e-01 -8.925391733646392822e-02 2.013603225350379944e-02 -7.298631221055984497e-02 3.507898747920989990e-01 5.896745249629020691e-02 -3.048957884311676025e-01 7.429095357656478882e-02 -3.399318456649780273e-01 6.514004617929458618e-02 -3.994525969028472900e-02
7.142484188079833984e-02 -6.089708581566810608e-02 -1.439433246850967407e-01 -9.755921550095081329e-03 -8.653715997934341431e-02 5.318940058350563049e-02 1.349876821041107178e-01 -9.124396741390228271e-02 1.341551356017589569e-02 -7.447983324527740479e-02 4.405119419097900391e-01 -3.355435729026794434e-01 4.445518832653760910e-03 3.163506090641021729e-02 -2.414384037256240845e-01 6.895369151607155800e-04 -1.124466359615325928e-01 3.483603000640869141e-01 2.453459799289703369e-01 9.653759002685546875e-02 2.753369212150573730e-01 1.931001394987106323e-01 -2.388436943292617798e-01 -1.057437211275100708e-01 -1.105102449655532837e-01 -1.143039464950561523e-01 -1.720169186592102051e-02 -1.122771129012107849e-01 6.165591999888420105e-02 -3.539337515830993652e-01 7.317296415567398071e-02 6.621801853179931641e-02
1.346717625856399536e-01 9.044172614812850952e-02 -2.940411269664764404e-01 -2.326904051005840302e-02 -4.083818569779396057e-02 9.767495095729827881e-02 2.438953965902328491e-01 1.210338547825813293e-01 3.085900470614433289e-02 1.104471310973167419e-01 -1.494175344705581665e-01 7.163253426551818848e-02 3.155628144741058350e-01 2.948759794235229492e-01 1.008203253149986267e-01 -2.899882197380065918e-01 -1.550890952348709106e-01 3.019416034221649170e-01 3.331800699234008789e-01 1.389953345060348511e-01 1.220166906714439392e-01 1.075353845953941345e-02 -5.983624234795570374e-02 -8.633799850940704346e-02 1.432565413415431976e-02 1.572246700525283813e-01 -1.825425475835800171e-01 -5.389254540205001831e-02 -1.197400391101837158e-01 -3.122244179248809814e-01 -3.749494627118110657e-02 1.843249797821044922e-01
2.869395315647125244e-01 -1.975026279687881470e-01 -1.986223906278610229e-01 -5.717223510146141052e-02 -2.899393206462264061e-03 -2.059232257306575775e-02 3.032439947128295898e-01 -1.891511231660842896e-01 1.409824937582015991e-01 1.936412304639816284e-01 1.151831597089767456e-01 1.889087557792663574e-01 1.591157913208007812e-01 9.233614429831504822e-03 -6.287816166877746582e-02 1.079513691365718842e-02 -1.926026046276092529e-01 8.339991420507431030e-02 3.109197616577148438e-01 3.162658214569091797e-02 2.897209227085113525e-01 -2.758834064006805420e-01 -2.055632174015045166e-01 1.326814442873001099e-01 -2.082289010286331177e-01 -8.866349607706069946e-02 4.541920498013496399e-03 -1.806375086307525635e-01 1.995267719030380249e-01 -2.852264642715454102e-01 3.741263598203659058e-02 6.246980279684066772e-02
1.738254129886627197e-01 -1.456007957458496094e-01 -8.068241178989410400e-03 5.197591148316860199e-03 -1.410077661275863647e-01 3.192638978362083435e-02 -1.166295930743217468e-01 1.226713657379150391e-01 1.844396442174911499e-01 1.189934164285659790e-01 -1.862156093120574951e-01 -2.867580950260162354e-01 -4.733100906014442444e-02 -1.498183608055114746e-01 -4.265776276588439941e-02 1.636937111616134644e-01 -8.195745944976806641e-02 3.866452872753143311e-01 2.111322730779647827e-01 -2.020253241062164307e-02 4.167428910732269287e-01 2.871211171150207520e-01 -3.091031610965728760e-01 4.878000915050506592e-02 6.917697936296463013e-02 1.054982915520668030e-01 -1.337420940399169922e-01 1.089540123939514160e-01 -9.665334597229957581e-03 -2.757872045040130615e-01 -4.143258929252624512e-02 4.217803850769996643e-02
2.132269740104675293e-01 -1.176639795303344727e-01 -1.605677232146263123e-02 -8.725646766833961010e-04 -2.925427556037902832e-01 3.291271999478340149e-02 2.805825136601924896e-02 1.303953528404235840e-01 2.174378037452697754e-01 2.012625932693481445e-01 -2.901314496994018555e-01 -3.815152943134307861e-01 1.425022929906845093e-01 -6.555528193712234497e-02 -2.768048346042633057e-01 -1.069734916090965271e-01 -2.769091427326202393e-01 2.597508728504180908e-01 1.973074972629547119e-01 5.259281955659389496e-03 3.463069200515747070e-01 2.110936939716339111e-01 -1.285114735364913940e-01 -1.927025988698005676e-02 -1.411745101213455200e-01 3.621648531407117844e-03 1.366941258311271667e-02 -6.983610242605209351e-02 7.277148962020874023e-02 -8.102695643901824951e-02 -6.432591378688812256e-02 -1.739547215402126312e-02
-2.897346392273902893e-02 -1.026478931307792664e-01 -3.107053600251674652e-02 6.790205836296081543e-02 -1.723562180995941162e-01 3.633628189563751221e-01 3.118519783020019531e-01 -2.765847742557525635e-02 1.477211713790893555e-01 3.453622162342071533e-01 2.437917888164520264e-01 1.792074441909790039e-01 2.180682495236396790e-02 -1.568307727575302124e-01 -1.315507590770721436e-01 2.409959137439727783e-01 -5.933682620525360107e-02 4.323634132742881775e-02 1.373326182365417480e-01 3.174330294132232666e-01 3.136179447174072266e-01 1.465615332126617432e-01 -1.853729635477066040e-01 -9.798633307218551636e-02 9.249091893434524536e-02 7.146589457988739014e-02 1.152338683605194092e-01 4.988972097635269165e-02 8.105573058128356934e-02 -2.347386181354522705e-01 -9.994979947805404663e-02 -1.680972799658775330e-02
3.543553650379180908e-01 -1.331836283206939697e-01 9.052571840584278107e-04 3.826134651899337769e-02 -1.953364163637161255e-02 1.470235139131546021e-01 2.678464353084564209e-01 -7.125289738178253174e-02 9.227476269006729126e-02 -2.108764275908470154e-02 2.843217849731445312e-01 -1.006763055920600891e-01 -1.783141642808914185e-01 2.396179921925067902e-02 -8.497540652751922607e-02 3.559966757893562317e-02 -1.393190175294876099e-01 3.396276235580444336e-01 2.720742225646972656e-01 6.868453323841094971e-02 1.167924925684928894e-01 -1.640219092369079590e-01 -1.680954843759536743e-01 -2.322450131177902222e-01 2.236774116754531860e-01 1.168862804770469666e-01 -1.147670596837997437e-01 5.808716639876365662e-02 -2.185135930776596069e-01 -1.841750144958496094e-01 7.365030050277709961e-02 3.347425758838653564e-01
2.034619823098182678e-02 6.502163410186767578e-02 -1.048748269677162170e-01 -1.288508325815200806e-01 -2.310392260551452637e-02 7.909285277128219604e-02 2.630926668643951416e-01 -1.012674942612648010e-01 2.411081045866012573e-01 2.972331643104553223e-01 7.291807979345321655e-02 -1.958534121513366699e-01 1.431855559349060059e-01 1.087304651737213135e-01 2.871761918067932129e-01 1.006301268935203552e-01 1.612342149019241333e-02 1.216087564826011658e-01 4.510351121425628662e-01 1.800999641418457031e-01 2.132322341203689575e-01 6.537672132253646851e-02 -1.480033844709396362e-01 1.004288569092750549e-01 2.524815499782562256e-01 -7.495716214179992676e-02 -2.100239098072052002e-01 -1.601694673299789429e-01 -1.406649947166442871e-01 -1.031922698020935059e-01 -2.472065687179565430e-01 5.559512227773666382e-02
1.823877394199371338e-01 8.256449550390243530e-02 3.211827203631401062e-02 2.181083895266056061e-02 -1.387925446033477783e-01 1.207499504089355469e-01 2.497259825468063354e-01 2.715729773044586182e-01 7.477685064077377319e-02 -1.231155078858137131e-02 -2.664457261562347412e-01 -2.279597222805023193e-01 3.450432792305946350e-02 -1.505362987518310547e-02 3.261760622262954712e-02 -2.011515758931636810e-02 -2.858081161975860596e-01 3.742129206657409668e-01 2.649427354335784912e-01 1.087801083922386169e-01 3.217318356037139893e-01 2.618965506553649902e-01 -3.196569085121154785e-01 -1.295692026615142822e-01 7.214859593659639359e-03 1.081089302897453308e-01 8.412200212478637695e-02 1.412161290645599365e-01 3.956802189350128174e-03 -1.355972141027450562e-01 -6.745844334363937378e-02 1.825962215662002563e-02
3.489218354225158691e-01 1.082664430141448975e-01 2.159480005502700806e-02 -1.883137077093124390e-01 -1.434327214956283569e-01 3.981745988130569458e-02 2.494314908981323242e-01 1.446652263402938843e-01 1.684450656175613403e-01 3.376392424106597900e-01 -6.828901171684265137e-02 -2.844486832618713379e-01 2.824799418449401855e-01 5.646515265107154846e-02 -1.562396585941314697e-01 -1.661870330572128296e-01 -9.085626155138015747e-02 1.126885041594505310e-02 1.670799553394317627e-01 2.311405539512634277e-01 2.853012382984161377e-01 -2.215267568826675415e-01 -1.682188808917999268e-01 -3.886099904775619507e-02 5.817375704646110535e-02 1.700900346040725708e-01 -1.445738524198532104e-01 4.039642214775085449e-02 1.264738142490386963e-01 -1.672010123729705811e-01 1.156739965081214905e-01 -1.255641225725412369e-02
1.996541768312454224e-01 -7.074826955795288086e-02 1.109123788774013519e-02 1.954832077026367188e-01 -2.367682605981826782e-01 2.358035370707511902e-02 1.341939717531204224e-01 1.945751458406448364e-01 -4.078979790210723877e-02 2.375126630067825317e-01 -1.091367285698652267e-02 -6.663670390844345093e-02 -1.704405695199966431e-01 -4.888290166854858398e-02 -3.630400896072387695e-01 -2.026019617915153503e-03 -1.283607929944992065e-01 4.267770648002624512e-01 2.397560924291610718e-01 2.771559357643127441e-01 2.377419024705886841e-01 -1.402951180934906006e-01 -2.198557555675506592e-01 5.463757365942001343e-02 -6.676544249057769775e-02 1.526951938867568970e-01 4.039861634373664856e-02 -2.584975361824035645e-01 -4.745035991072654724e-02 -7.919396460056304932e-02 2.261090325191617012e-03 1.150737330317497253e-01
2.844922840595245361e-01 -8.162056095898151398e-03 1.352918297052383423e-01 -3.930124454200267792e-03 -4.614637792110443115e-02 -9.085983037948608398e-03 1.365137845277786255e-01 9.542369097471237183e-02 2.027020901441574097e-01 -1.591706834733486176e-02 -1.822511702775955200e-01 -2.608031630516052246e-01 2.589665651321411133e-01 -1.564218997955322266e-01 -2.213767617940902710e-01 -3.348550945520401001e-02 -1.883854418992996216e-01 2.024301290512084961e-01 3.316152691841125488e-01 7.352647930383682251e-02 3.380028605461120605e-01 1.451540440320968628e-01 -2.937462031841278076e-01 -1.863895952701568604e-01 5.968594551086425781e-02 -3.396512940526008606e-02 -1.228027939796447754e-01 -5.746897682547569275e-02 -6.599666178226470947e-02 -3.258920311927795410e-01 6.749081611633300781e-02 9.378855116665363312e-03
-3.635082766413688660e-02 5.831760540604591370e-02 5.990608409047126770e-02 1.160272285342216492e-01 7.346405833959579468e-02 1.688681095838546753e-01 4.074855893850326538e-02 -2.515844441950321198e-02 6.609684973955154419e-02 2.960015535354614258e-01 1.491609215736389160e-01 -1.223895028233528137e-01 -4.052099585533142090e-02 1.795077770948410034e-01 9.861231781542301178e-03 1.677074134349822998e-01 -3.185515701770782471e-01 4.724383950233459473e-01 2.187107950448989868e-01 -1.574987918138504028e-01 1.115549802780151367e-01 -1.400977969169616699e-01 -2.958343923091888428e-02 1.707592904567718506e-01 7.787170261144638062e-02 -1.685261428356170654e-01 -1.882587522268295288e-01 -2.759320437908172607e-01 2.166348397731781006e-01 3.067548871040344238e-01 -5.830986797809600830e-02 2.871226146817207336e-02
2.006121873855590820e-01 -1.765180230140686035e-01 -1.265726834535598755e-01 1.457373350858688354e-01 -4.484896734356880188e-02 1.472072452306747437e-01 2.688729465007781982e-01 8.193185925483703613e-02 2.984626293182373047e-01 9.898678958415985107e-02 2.025560438632965088e-01 -1.519211288541555405e-02 -1.066828593611717224e-01 3.808618336915969849e-02 1.327836960554122925e-01 -1.846366971731185913e-01 -2.005232572555541992e-01 2.682687714695930481e-02 1.316117942333221436e-01 1.688440144062042236e-01 3.794401884078979492e-01 1.612645685672760010e-01 -5.381869897246360779e-02 1.630902886390686035e-01 -1.335828006267547607e-01 -2.383292317390441895e-01 2.890217676758766174e-02 8.540491759777069092e-02 2.192089706659317017e-01 3.556876778602600098e-01 1.544941067695617676e-01 1.285016387701034546e-01
1.471768021583557129e-01 8.552783983759582043e-04 -1.229287497699260712e-02 -3.522042557597160339e-02 1.069220006465911865e-01 9.145867079496383667e-03 3.404407501220703125e-01 -1.154203061014413834e-02 3.367319107055664062e-01 3.257213532924652100e-02 2.775324322283267975e-02 -6.475543230772018433e-02 1.064129620790481567e-01 1.528316587209701538e-01 -5.351371690630912781e-02 -2.268550395965576172e-01 -1.515866070985794067e-01 1.104471534490585327e-01 2.431793361902236938e-01 1.782562285661697388e-01 2.449901700019836426e-01 1.110111922025680542e-01 8.543894626200199127e-03 1.532011777162551880e-01 3.431738615036010742e-01 1.431922912597656250e-01 -6.916304677724838257e-02 -1.033420413732528687e-01 1.408368796110153198e-01 9.816350042819976807e-02 3.610076308250427246e-01 3.247580230236053467e-01
2.822014689445495605e-01 -8.114405721426010132e-02 -7.989397272467613220e-03 2.540972083806991577e-02 6.789125502109527588e-02 2.308494038879871368e-02 -2.350684721022844315e-03 1.410508453845977783e-01 2.546415627002716064e-01 9.659559000283479691e-04 -2.086971402168273926e-01 -3.837281763553619385e-01 -6.305792182683944702e-02 7.758376002311706543e-02 -8.130636066198348999e-02 7.459452748298645020e-02 -2.008316069841384888e-01 2.462111860513687134e-01 2.766189873218536377e-01 1.897342316806316376e-02 5.239887237548828125e-01 4.155024141073226929e-02 -1.625110656023025513e-01 -1.862208843231201172e-01 -1.391252130270004272e-01 1.823759675025939941e-01 5.584791675209999084e-02 8.662119507789611816e-02 1.416889298707246780e-02 -1.649527698755264282e-01 6.150975823402404785e-02 -2.381551638245582581e-02
1.531263440847396851e-01 5.120839923620223999e-03 1.146375164389610291e-01 6.232023984193801880e-02 -4.524939954280853271e-01 2.727100253105163574e-01 2.561383843421936035e-01 -1.808704435825347900e-01 -5.898196622729301453e-02 6.501525640487670898e-02 -3.170221298933029175e-02 -2.439109385013580322e-01 1.255442202091217041e-01 -6.802214682102203369e-02 -8.491013944149017334e-02 6.388843804597854614e-02 -1.670433431863784790e-01 4.557207524776458740e-01 2.639549374580383301e-01 -4.562273621559143066e-02 2.922990918159484863e-01 -1.259992569684982300e-01 -8.077393472194671631e-02 1.143027469515800476e-02 2.101880684494972229e-02 -6.526914983987808228e-02 -8.944623917341232300e-02 1.683777421712875366e-01 -2.988634072244167328e-02 6.117461249232292175e-02 1.454951763153076172e-01 2.931637223809957504e-03
2.446366399526596069e-01 -2.102727815508842468e-02 1.344865709543228149e-01 -5.843318253755569458e-02 1.787075549364089966e-01 1.570646017789840698e-01 2.852284908294677734e-01 1.790309250354766846e-01 1.811039596796035767e-01 1.727664768695831299e-01 1.456584781408309937e-01 9.759605675935745239e-02 -2.257768213748931885e-01 -1.543769389390945435e-01 4.765264317393302917e-02 5.913218855857849121e-02 -8.308876305818557739e-02 2.563444077968597412e-01 3.830945789813995361e-01 2.559083141386508942e-02 2.689795196056365967e-01 2.027314603328704834e-01 -9.621863812208175659e-02 -6.359413266181945801e-02 1.353171765804290771e-01 4.103063941001892090e-01 -3.322707116603851318e-02 -6.209734082221984863e-02 1.821093633770942688e-02 1.876386404037475586e-01 -2.397126285359263420e-03 1.675556413829326630e-02
1.434691101312637329e-01 -1.252725422382354736e-01 -9.013954550027847290e-03 -5.846603214740753174e-02 8.989160507917404175e-02 3.286421597003936768e-01 -5.109825730323791504e-02 1.318765059113502502e-02 3.426819145679473877e-01 7.807493954896926880e-02 3.120052069425582886e-02 -1.383702307939529419e-01 2.604847848415374756e-01 3.347302675247192383e-01 8.609120547771453857e-02 4.210238903760910034e-02 -1.581847481429576874e-02 2.221021056175231934e-01 7.270306348800659180e-02 2.178193479776382446e-01 3.044089376926422119e-01 1.195327192544937134e-02 2.041954696178436279e-01 -1.883898861706256866e-02 1.324416846036911011e-01 -2.292303182184696198e-02 -1.670810431241989136e-01 2.756947278976440430e-01 -3.384177759289741516e-02 -1.881075948476791382e-01 3.245655894279479980e-01 -8.714333921670913696e-02
3.228796422481536865e-01 4.297242313623428345e-02 -6.779441237449645996e-02 2.284333482384681702e-02 -1.505194455385208130e-01 2.446920275688171387e-01 5.141403898596763611e-02 1.149866580963134766e-01 1.396916955709457397e-01 1.256730407476425171e-01 1.476218700408935547e-01 -1.939595192670822144e-01 -1.406713016331195831e-02 7.564823143184185028e-03 -1.653492599725723267e-01 6.408662348985671997e-02 -2.957033812999725342e-01 1.911231428384780884e-01 8.693180233240127563e-02 3.908705413341522217e-01 2.833345532417297363e-01 3.347598761320114136e-02 -3.344796597957611084e-01 9.416311234235763550e-02 1.153906341642141342e-02 -4.062661528587341309e-02 8.231627941131591797e-02 -2.508429288864135742e-01 1.840274780988693237e-02 -1.690822988748550415e-01 -2.466716170310974121e-01 1.275220811367034912e-01
-9.980983287096023560e-02 3.348589688539505005e-02 2.966021299362182617e-01 2.591856196522712708e-02 -3.446958214044570923e-02 -9.418255090713500977e-02 2.318321317434310913e-01 1.051669288426637650e-02 -4.560559242963790894e-02 1.332821547985076904e-01 1.643453240394592285e-01 -4.427623003721237183e-02 1.291217803955078125e-01 2.957158386707305908e-01 2.117182463407516479e-01 1.798137724399566650e-01 8.663224428892135620e-02 2.579437196254730225e-01 7.724998146295547485e-02 9.744907915592193604e-02 4.404468536376953125e-01 2.324000447988510132e-01 9.492047131061553955e-02 -1.274958718568086624e-02 -3.161495551466941833e-03 2.521443068981170654e-01 -2.524686455726623535e-01 1.004706695675849915e-01 2.586705982685089111e-01 -4.714893549680709839e-02 -1.118961498141288757e-01 -2.012702524662017822e-01
1.206143721938133240e-01 2.659583389759063721e-01 2.717045843601226807e-01 -1.860122382640838623e-01 -1.636123806238174438e-01 -5.696508660912513733e-02 2.719811797142028809e-01 3.236154019832611084e-01 1.824027001857757568e-01 -1.825322210788726807e-01 6.708057224750518799e-02 -2.328244410455226898e-02 1.641335636377334595e-01 1.119725406169891357e-01 4.114216938614845276e-02 5.522056668996810913e-02 -2.705912292003631592e-01 7.777883112430572510e-02 1.102136224508285522e-01 -3.142324090003967285e-02 2.748167514801025391e-01 1.889825016260147095e-01 -2.914813458919525146e-01 -1.731035411357879639e-01 4.522793460637331009e-03 1.616083383560180664e-01 -5.669818818569183350e-02 -2.438532263040542603e-01 1.916921585798263550e-01 1.398788243532180786e-01 1.336334496736526489e-01 1.319336146116256714e-02
6.598223745822906494e-02 -3.227032721042633057e-01 1.657129637897014618e-02 1.482217460870742798e-01 1.184673681855201721e-01 -2.759780921041965485e-02 2.532142698764801025e-01 -5.154055356979370117e-02 5.930979922413825989e-02 1.895517408847808838e-01 2.090404033660888672e-01 8.261201530694961548e-02 1.613668799400329590e-01 -2.145622298121452332e-02 2.704831957817077637e-02 6.093353778123855591e-02 8.073424920439720154e-03 2.585816383361816406e-01 1.234781742095947266e-01 1.586607098579406738e-01 3.244432508945465088e-01 7.657677680253982544e-02 -1.394645404070615768e-02 -8.796618133783340454e-02 -4.145275801420211792e-02 2.276797592639923096e-01 -1.477360539138317108e-02 3.243102431297302246e-01 3.283108174800872803e-01 2.207753956317901611e-01 3.223025202751159668e-01 -1.449489146471023560e-01
-4.887049645185470581e-02 5.341206490993499756e-02 1.745271235704421997e-01 -3.148140013217926025e-02 -1.671780496835708618e-01 2.065403610467910767e-01 3.450132906436920166e-01 7.537540793418884277e-02 2.681949436664581299e-01 4.143576696515083313e-02 2.373939901590347290e-01 1.133856177330017090e-01 -3.698817268013954163e-02 3.629642426967620850e-01 8.560942113399505615e-02 1.923869401216506958e-01 -1.773688346147537231e-01 2.373243570327758789e-01 1.821321099996566772e-01 1.743411868810653687e-01 2.771438285708427429e-02 -1.203155890107154846e-01 -7.941085845232009888e-03 8.439533412456512451e-02 2.445379495620727539e-01 2.330027334392070770e-02 -1.412869840860366821e-01 1.119337826967239380e-01 1.848569065332412720e-01 -4.198180884122848511e-02 2.517505884170532227e-01 2.859188616275787354e-01
1.550680249929428101e-01 6.312841922044754028e-02 -2.104628682136535645e-01 -5.491826683282852173e-02 -3.118486329913139343e-02 1.201492622494697571e-01 1.056703478097915649e-01 1.700745224952697754e-01 4.651548266410827637e-01 5.699131265282630920e-02 2.533540725708007812e-01 -7.890225201845169067e-02 8.838422596454620361e-02 -1.370800435543060303e-01 -9.400469064712524414e-02 1.473968476057052612e-01 -2.441444993019104004e-02 2.854129076004028320e-01 6.515374034643173218e-02 1.910017728805541992e-01 7.462548464536666870e-02 7.371312379837036133e-02 -4.425661265850067139e-01 -2.712763249874114990e-01 1.861830474808812141e-03 -2.427612245082855225e-01 4.481893032789230347e-02 -5.252235010266304016e-02 1.581315547227859497e-01 2.006125077605247498e-02 9.893580526113510132e-02 -1.407843679189682007e-01
3.424330353736877441e-01 6.156189367175102234e-02 -5.838113650679588318e-02 -6.710886210203170776e-02 -8.883271366357803345e-02 -2.197958528995513916e-03 1.863566040992736816e-01 1.931044608354568481e-01 1.568980962038040161e-01 1.082179099321365356e-01 1.021534949541091919e-01 8.585797622799873352e-03 -8.419197797775268555e-02 5.921076610684394836e-02 3.706763312220573425e-02 1.534205824136734009e-01 1.929811090230941772e-01 3.184610605239868164e-01 2.071816772222518921e-01 3.628749251365661621e-01 1.709740012884140015e-01 -2.586413919925689697e-01 -9.929871559143066406e-02 -4.413520172238349915e-02 3.589587807655334473e-01 2.192941009998321533e-01 -1.828898340463638306e-01 1.245245859026908875e-01 -4.882976412773132324e-02 -2.284065335988998413e-01 -6.560214608907699585e-02 5.318903923034667969e-02
3.407618105411529541e-01 -5.400544404983520508e-02 7.880215346813201904e-02 -2.655502967536449432e-02 -1.508820950984954834e-01 1.251044422388076782e-01 2.768327593803405762e-01 6.667332351207733154e-02 1.006433591246604919e-01 2.529989182949066162e-01 -1.453604251146316528e-01 -3.335851430892944336e-01 -2.099611312150955200e-01 -6.508706510066986084e-02 -1.282026618719100952e-01 1.076003834605216980e-01 -2.200160026550292969e-01 2.704729735851287842e-01 1.608217954635620117e-01 1.895106881856918335e-01 2.600916624069213867e-01 9.744104743003845215e-02 -7.301411032676696777e-02 -5.265691503882408142e-02 2.637906698510050774e-03 1.544407848268747330e-02 -2.448584139347076416e-01 -8.748827874660491943e-02 -2.617330253124237061e-01 -1.059696450829505920e-01 -1.189597472548484802e-01 2.033329010009765625e-01
-6.282528629526495934e-04 -5.418464913964271545e-02 8.251923322677612305e-02 1.613804101943969727e-01 -2.285185754299163818e-01 2.231493294239044189e-01 1.002142280340194702e-01 6.259062886238098145e-02 4.836098477244377136e-02 -1.003987640142440796e-01 1.576284319162368774e-01 1.360299289226531982e-01 -3.965498507022857666e-02 2.396439313888549805e-01 -8.974410593509674072e-02 1.126506738364696503e-02 -2.741072699427604675e-02 2.470988035202026367e-01 1.651125848293304443e-01 8.037745952606201172e-02 2.935858070850372314e-01 2.347960919141769409e-01 -2.691859006881713867e-01 -2.640445232391357422e-01 -1.776467077434062958e-02 4.337245523929595947e-01 -1.076807454228401184e-01 -2.529995143413543701e-01 9.512562304735183716e-02 2.017580270767211914e-01 1.753051429986953735e-01 4.151666909456253052e-02
2.101400196552276611e-01 -5.676651000976562500e-02 -1.560839414596557617e-01 7.873046398162841797e-02 -9.749834425747394562e-03 3.521963655948638916e-01 -8.550280332565307617e-02 2.832098603248596191e-01 -2.432097494602203369e-02 -3.367296978831291199e-02 -1.301125586032867432e-01 -1.063922345638275146e-01 -8.016104251146316528e-02 -5.191627517342567444e-02 -3.281075507402420044e-02 1.747656427323818207e-02 -1.082642748951911926e-01 5.074954628944396973e-01 1.055879667401313782e-01 3.355580270290374756e-01 2.246544510126113892e-01 1.456674784421920776e-01 -5.255074799060821533e-02 2.649802155792713165e-02 -1.094252541661262512e-01 2.418517023324966431e-01 -2.090603560209274292e-01 -8.639246970415115356e-02 1.050645560026168823e-01 -4.811744764447212219e-02 1.405627727508544922e-01 2.168045341968536377e-01
1.371394693851470947e-01 -1.534083783626556396e-01 1.098005995154380798e-01 2.109984755516052246e-01 -9.156721830368041992e-02 -2.751475572586059570e-02 2.227579802274703979e-01 2.411273419857025146e-01 2.655301392078399658e-01 9.776439517736434937e-03 3.904692083597183228e-02 -2.304745316505432129e-01 1.614044606685638428e-01 4.280520603060722351e-02 1.799551099538803101e-01 1.790089607238769531e-01 -1.697723269462585449e-01 1.752071380615234375e-01 2.923738062381744385e-01 -5.544829741120338440e-02 1.554343383759260178e-02 1.590247899293899536e-01 8.411222696304321289e-02 -4.698885977268218994e-02 9.488496929407119751e-03 3.557262718677520752e-01 -1.636252850294113159e-01 -3.948697745800018311e-01 1.814945600926876068e-02 2.043101638555526733e-01 6.098162382841110229e-02 1.691517531871795654e-01
2.349215447902679443e-01 -1.410883665084838867e-01 -2.043085992336273193e-01 -2.302849143743515015e-01 -9.224288165569305420e-02 9.740674868226051331e-03 8.911927044391632080e-02 -5.007474124431610107e-02 2.194741517305374146e-01 1.341855674982070923e-01 -9.652104973793029785e-02 -3.074669241905212402e-01 1.418988406658172607e-01 -1.876875907182693481e-01 -1.045485138893127441e-01 1.011210903525352478e-01 -1.196842491626739502e-01 4.897778332233428955e-01 -4.664577916264533997e-02 1.233173906803131104e-01 1.261229515075683594e-01 1.449899375438690186e-02 -1.636206060647964478e-01 -3.612253442406654358e-02 1.072845235466957092e-01 8.639327436685562134e-02 -2.151816524565219879e-02 4.862096160650253296e-02 2.211058437824249268e-01 -3.730271458625793457e-01 -3.167375177145004272e-02 -1.947055608034133911e-01
1.381880193948745728e-01 -6.890043616294860840e-02 9.862285852432250977e-02 -1.497775316238403320e-01 4.960682988166809082e-02 3.544172644615173340e-01 3.403008282184600830e-01 1.647727638483047485e-01 4.071024954319000244e-01 9.834337234497070312e-02 -1.483791768550872803e-01 -1.365410070866346359e-02 1.363109797239303589e-01 3.158253133296966553e-01 -1.094597131013870239e-01 1.723556965589523315e-01 -2.281543463468551636e-01 1.719760149717330933e-01 1.806322038173675537e-01 8.618499338626861572e-02 1.220265552401542664e-01 -9.270947426557540894e-02 1.558598428964614868e-01 -1.251564547419548035e-02 8.482837677001953125e-02 -4.546144045889377594e-03 -3.827081993222236633e-02 1.455440521240234375e-01 -6.127211824059486389e-02 7.001493126153945923e-02 3.107899129390716553e-01 -1.030407473444938660e-01
-2.240394614636898041e-02 1.372049003839492798e-01 -1.513481289148330688e-01 3.721927851438522339e-02 1.437089890241622925e-01 1.106017976999282837e-01 4.024966955184936523e-01 3.779935836791992188e-02 2.766155898571014404e-01 3.174868971109390259e-02 7.067087292671203613e-02 9.519883990287780762e-02 1.081456765532493591e-01 2.689338326454162598e-01 9.715901315212249756e-02 1.713681966066360474e-01 -2.470261901617050171e-01 1.257736682891845703e-01 3.936441242694854736e-01 7.144792377948760986e-02 1.742437183856964111e-01 7.211166899651288986e-03 -1.159237697720527649e-01 1.305211186408996582e-01 2.307829111814498901e-01 1.712088845670223236e-02 -1.513180285692214966e-01 6.205302104353904724e-02 7.919235527515411377e-02 2.398027665913105011e-02 3.717798888683319092e-01 1.499935537576675415e-01
1.978000849485397339e-01 -2.566840127110481262e-02 1.725711673498153687e-02 3.393094241619110107e-01 -1.480561643838882446e-01 2.719435989856719971e-01 3.714944422245025635e-01 1.296699494123458862e-01 1.250865608453750610e-01 9.268553555011749268e-02 -1.060220450162887573e-01 -1.818233430385589600e-01 -1.382725387811660767e-01 5.711656808853149414e-02 -1.154878139495849609e-01 1.668138206005096436e-01 -2.046667188405990601e-01 2.296214997768402100e-01 -9.825970046222209930e-03 1.027376055717468262e-01 1.877387315034866333e-01 3.506081923842430115e-02 1.201494187116622925e-01 -1.735906302928924561e-01 8.869660645723342896e-02 1.809291988611221313e-01 2.197601199150085449e-01 -3.517547249794006348e-01 1.960268616676330566e-02 -2.400172203779220581e-01 -6.846485286951065063e-02 -1.971492916345596313e-02
-6.977660953998565674e-02 6.494037061929702759e-02 8.467759191989898682e-02 -9.344212710857391357e-02 -1.642403006553649902e-01 1.921133846044540405e-01 4.241165518760681152e-01 -1.281687710434198380e-02 -2.386915683746337891e-02 5.098570883274078369e-02 2.496141195297241211e-02 -1.228668689727783203e-01 -2.423188462853431702e-02 2.996031939983367920e-01 3.409517928957939148e-02 3.622042760252952576e-02 -1.779385358095169067e-01 1.942502111196517944e-01 3.835940062999725342e-01 2.148791104555130005e-01 2.922435402870178223e-01 2.549630105495452881e-01 2.144247591495513916e-01 1.575426384806632996e-02 4.863198101520538330e-02 5.750465020537376404e-02 -1.641541868448257446e-01 -6.500913202762603760e-02 1.736918836832046509e-01 1.499568969011306763e-01 3.517524525523185730e-02 2.632287442684173584e-01
1.397655904293060303e-01 -8.868955075740814209e-02 1.100858002901077271e-01 1.687781661748886108e-01 4.196027666330337524e-02 1.766465455293655396e-01 1.844737865030765533e-02 6.307110935449600220e-02 6.751179695129394531e-02 -2.054353617131710052e-02 4.143534973263740540e-02 3.677763743326067924e-03 -3.672911524772644043e-01 -4.203443974256515503e-02 -1.381461620330810547e-01 -1.685822904109954834e-01 -7.903119176626205444e-02 4.504013359546661377e-01 4.076945781707763672e-01 2.299676463007926941e-02 1.913644224405288696e-01 -5.223475769162178040e-02 -2.905771434307098389e-01 -2.705750428140163422e-02 -1.143526732921600342e-01 4.121993482112884521e-02 -2.355525344610214233e-01 6.675822287797927856e-02 3.034512400627136230e-01 -1.103474944829940796e-01 -6.272535771131515503e-02 1.433516591787338257e-01
1.780471391975879669e-02 -1.188423410058021545e-01 -1.815975755453109741e-01 -6.695826351642608643e-02 -1.594339907169342041e-01 2.170720137655735016e-02 2.042676508426666260e-01 8.992885798215866089e-02 1.444083452224731445e-01 4.097023978829383850e-02 9.821254760026931763e-02 1.130673140287399292e-01 6.068431213498115540e-02 6.483284384012222290e-02 -8.851845562458038330e-02 9.552778303623199463e-02 -3.118886649608612061e-01 1.304415762424468994e-01 1.022982150316238403e-01 3.898762762546539307e-01 2.914571464061737061e-01 -2.590306289494037628e-02 -1.757667958736419678e-01 6.199048832058906555e-02 2.450605034828186035e-01 -1.701960861682891846e-01 -1.010363399982452393e-01 -2.893924899399280548e-02 1.481069475412368774e-01 -5.040810108184814453e-01 -1.670558899641036987e-01 -3.827500715851783752e-02
3.165300488471984863e-01 -8.346029371023178101e-02 -1.970701217651367188e-01 -1.903050839900970459e-01 -1.083108708262443542e-01 2.345179766416549683e-01 1.239468753337860107e-01 2.750832438468933105e-01 2.143220454454421997e-01 1.030401140451431274e-01 2.122005820274353027e-02 -1.935134381055831909e-01 1.260877549648284912e-01 9.459828585386276245e-02 1.712587624788284302e-01 1.362133771181106567e-01 1.911539398133754730e-02 1.353828143328428268e-02 2.815733850002288818e-01 1.104392483830451965e-01 1.390782594680786133e-01 4.909663647413253784e-02 -2.006006538867950439e-01 2.972934544086456299e-01 -6.273031979799270630e-02 1.296883821487426758e-01 -2.013860642910003662e-01 -1.711601316928863525e-01 1.772674173116683960e-01 -7.977560162544250488e-02 7.285268511623144150e-03 3.492760658264160156e-01
1.819291338324546814e-02 -9.112296998500823975e-02 -1.380654890090227127e-02 -9.781070798635482788e-02 6.992127746343612671e-02 5.412057787179946899e-02 4.728714823722839355e-01 1.310882717370986938e-01 2.895561456680297852e-01 -9.958852827548980713e-02 6.541243195533752441e-02 -3.771520033478736877e-02 1.399510446935892105e-02 1.624101847410202026e-01 -1.557115465402603149e-01 -9.761834889650344849e-02 -1.295505017042160034e-01 2.390892356634140015e-01 3.178529143333435059e-01 2.108766585588455200e-01 2.483930289745330811e-01 3.269455162808299065e-03 2.302926033735275269e-02 1.388672180473804474e-02 1.761415749788284302e-01 1.619759248569607735e-03 7.663651555776596069e-02 -3.488166630268096924e-02 9.375738352537155151e-02 2.480098456144332886e-01 3.522764444351196289e-01 2.424710988998413086e-01
3.609007000923156738e-01 8.323229104280471802e-02 7.620670646429061890e-02 -4.678525030612945557e-03 1.104764174669981003e-02 2.328760623931884766e-01 -1.646277010440826416e-01 2.072891965508460999e-02 7.172624021768569946e-02 -5.361373350024223328e-02 3.112140111625194550e-02 -2.926492094993591309e-01 2.664958313107490540e-02 -2.267384529113769531e-02 4.523774981498718262e-02 -1.780262887477874756e-01 -2.588383853435516357e-01 3.575951159000396729e-01 1.845275610685348511e-01 3.005601093173027039e-02 4.319993257522583008e-01 2.447148226201534271e-02 -3.164556920528411865e-01 -8.501718193292617798e-02 -8.276315778493881226e-02 -1.475646276958286762e-03 -6.650050729513168335e-02 1.001572459936141968e-01 2.084835320711135864e-01 -2.010331004858016968e-01 1.754478551447391510e-02 1.249010935425758362e-01
5.388213321566581726e-03 -7.811088114976882935e-02 -3.774657845497131348e-02 2.623607814311981201e-01 -2.878569625318050385e-02 -3.623132780194282532e-02 3.802767693996429443e-01 4.669839981943368912e-03 2.657188773155212402e-01 -1.388922985643148422e-02 3.954941630363464355e-01 5.345476418733596802e-02 -8.928692340850830078e-02 9.966326504945755005e-02 -3.513478636741638184e-01 4.635856300592422485e-02 2.603966593742370605e-01 1.820090413093566895e-01 3.745910152792930603e-02 2.249245196580886841e-01 3.843286633491516113e-01 8.263575285673141479e-02 -8.057953417301177979e-02 1.059082821011543274e-01 7.946141064167022705e-02 -4.649400338530540466e-02 1.010723039507865906e-01 1.098635327070951462e-02 1.848227679729461670e-01 -1.472049057483673096e-01 4.506366699934005737e-02 3.768330439925193787e-02
3.859556615352630615e-01 1.110624074935913086e-01 -3.171874582767486572e-02 -2.040848776232451200e-04 -3.379774391651153564e-01 -1.175623387098312378e-01 1.613472998142242432e-01 4.827660322189331055e-02 8.725735545158386230e-02 -8.796787261962890625e-02 5.618133582174777985e-03 -8.372524380683898926e-02 -1.027307100594043732e-02 -3.143843263387680054e-02 -2.490837126970291138e-01 -8.929640799760818481e-02 -3.291806578636169434e-01 1.092639714479446411e-01 5.784268677234649658e-02 1.615500003099441528e-01 3.128772974014282227e-01 1.403797119855880737e-01 1.287630200386047363e-01 -9.512511640787124634e-02 3.297847211360931396e-01 9.244561940431594849e-02 -3.569336235523223877e-01 -7.313276082277297974e-02 6.926763802766799927e-02 1.919377297163009644e-01 -5.549110472202301025e-02 6.189347244799137115e-03
2.557350695133209229e-01 -7.995177805423736572e-02 1.683704741299152374e-02 1.790474504232406616e-01 1.061404421925544739e-01 8.866473287343978882e-02 1.744179278612136841e-01 -2.079561538994312286e-02 -8.158523589372634888e-02 2.737818956375122070e-01 6.021716073155403137e-02 -7.243304699659347534e-02 -2.198255658149719238e-01 1.728768809698522091e-03 1.105645857751369476e-02 4.706068430095911026e-03 -1.844208687543869019e-01 2.673262655735015869e-01 2.459504306316375732e-01 3.805780112743377686e-01 4.537625014781951904e-01 -2.619298361241817474e-02 -1.258966177701950073e-01 1.501903831958770752e-01 1.397013757377862930e-02 6.845610588788986206e-02 -1.306624263525009155e-01 4.309282824397087097e-02 7.113271206617355347e-02 -1.755994707345962524e-01 5.173853412270545959e-02 2.979030311107635498e-01
3.503557145595550537e-01 -2.348378747701644897e-01 4.192346334457397461e-02 1.451621949672698975e-01 1.130814850330352783e-02 2.708261609077453613e-01 -7.128638774156570435e-02 -2.333805151283740997e-02 1.792576760053634644e-01 -2.768922597169876099e-02 -6.442379206418991089e-02 -2.860137224197387695e-01 -1.368691772222518921e-01 1.021478772163391113e-01 -1.417095661163330078e-01 -6.674142926931381226e-02 -1.907270252704620361e-01 2.090729475021362305e-01 2.354921996593475342e-01 2.763346768915653229e-02 7.783617824316024780e-02 -1.630185395479202271e-01 -3.456661105155944824e-01 1.908937990665435791e-01 -2.202878743410110474e-01 3.571353256702423096e-01 -4.251100867986679077e-02 1.712337881326675415e-02 1.805755943059921265e-01 -8.959338068962097168e-02 5.110837519168853760e-03 -6.255133450031280518e-02
2.067304700613021851e-01 -2.996730506420135498e-01 -2.835079841315746307e-02 3.078101389110088348e-02 -3.121704561635851860e-03 2.286954671144485474e-01 8.695678412914276123e-02 3.281953334808349609e-01 -4.202651232481002808e-02 4.431324452161788940e-02 3.485539257526397705e-01 -1.094840168952941895e-01 2.028792649507522583e-01 6.961600482463836670e-02 -2.690997421741485596e-01 -5.970838665962219238e-02 -9.620800614356994629e-02 1.731038838624954224e-01 3.783441185951232910e-01 1.344226747751235962e-01 3.193671107292175293e-01 -1.871756017208099365e-01 3.619014471769332886e-02 -6.468485295772552490e-02 1.526864022016525269e-01 -1.936016231775283813e-02 -2.480486221611499786e-02 5.386006459593772888e-02 -6.219488754868507385e-02 -1.749891340732574463e-01 1.257075667381286621e-01 1.359237283468246460e-01
7.683072984218597412e-02 -2.094833739101886749e-02 -1.757689565420150757e-01 1.238917279988527298e-02 5.865345150232315063e-02 1.724707186222076416e-01 2.260667830705642700e-01 8.578094840049743652e-02 1.646602749824523926e-01 1.780761331319808960e-01 -4.131223633885383606e-02 -5.251368880271911621e-02 -2.648662589490413666e-02 -7.460971176624298096e-02 -8.865086734294891357e-02 -3.258363902568817139e-02 -9.142792969942092896e-02 2.186701074242591858e-02 3.965845108032226562e-01 -1.028473600745201111e-01 4.041633307933807373e-01 3.397110402584075928e-01 -1.734712719917297363e-01 1.541772205382585526e-02 1.838508248329162598e-01 4.389337599277496338e-01 -8.897972851991653442e-02 2.553109079599380493e-02 1.291317045688629150e-01 2.210125923156738281e-01 -7.244215160608291626e-02 3.006079792976379395e-02
2.318049073219299316e-01 -2.358053922653198242e-01 -1.614834517240524292e-01 1.706605106592178345e-01 -1.613335162401199341e-01 2.704060971736907959e-01 1.299449056386947632e-01 4.696757346391677856e-02 5.641526728868484497e-02 2.387749552726745605e-01 -5.710159894078969955e-03 1.762524805963039398e-02 9.410206228494644165e-02 -5.708727613091468811e-02 -1.700246334075927734e-01 2.222695201635360718e-01 -2.984846197068691254e-02 1.614426672458648682e-01 2.661725580692291260e-01 3.247033357620239258e-01 1.322401911020278931e-01 -6.397572904825210571e-02 -1.467161178588867188e-01 3.338431715965270996e-01 2.231108248233795166e-01 -8.888181298971176147e-02 -2.669755220413208008e-01 -1.094858869910240173e-01 5.717732757329940796e-02 -2.350741475820541382e-01 -3.122708015143871307e-02 8.954064548015594482e-02
1.268852055072784424e-01 -1.073554828763008118e-01 8.328147232532501221e-02 -2.577503677457571030e-03 -2.198490127921104431e-02 1.819652467966079712e-01 1.942470073699951172e-01 -7.735465466976165771e-02 2.360958307981491089e-01 -2.551724575459957123e-02 3.432603478431701660e-01 -8.255006372928619385e-02 -8.244413882493972778e-02 2.070297300815582275e-01 -6.976290047168731689e-02 1.548362076282501221e-01 -1.704809516668319702e-01 2.580694556236267090e-01 -7.005254924297332764e-02 -4.219737648963928223e-02 2.935644388198852539e-01 3.333615064620971680e-01 -1.729006022214889526e-01 -2.965185046195983887e-02 2.495691552758216858e-02 3.769016861915588379e-01 1.399905048310756683e-02 -3.493690490722656250e-01 3.478923439979553223e-02 1.352845877408981323e-01 8.951941132545471191e-02 7.546195387840270996e-02
-8.886407129466533661e-03 -1.270233392715454102e-01 -3.503014892339706421e-02 1.455460786819458008e-01 -2.078045755624771118e-01 3.459677472710609436e-02 2.225089445710182190e-02 -3.396387398242950439e-02 1.993395686149597168e-01 -1.306742280721664429e-01 2.504741847515106201e-01 -3.842402994632720947e-02 2.810094952583312988e-01 8.855488896369934082e-02 2.605814039707183838e-01 2.047978341579437256e-01 -5.370612815022468567e-02 3.810229897499084473e-01 -4.827318340539932251e-02 1.685341000556945801e-01 1.179527044296264648e-01 -3.023670986294746399e-02 -3.141376972198486328e-01 -9.310647845268249512e-02 2.676129937171936035e-01 7.098422199487686157e-02 -5.311714112758636475e-02 2.683994174003601074e-01 2.557556033134460449e-01 -1.498929858207702637e-01 1.721510440111160278e-01 1.663213372230529785e-01
2.170277833938598633e-01 -1.644174158573150635e-01 2.989957109093666077e-02 2.084881663322448730e-01 -2.074293643236160278e-01 1.810503005981445312e-01 7.826263457536697388e-02 2.009233832359313965e-02 6.250008195638656616e-02 -8.662033826112747192e-02 3.678032457828521729e-01 1.212610602378845215e-01 -2.065993547439575195e-01 2.301134914159774780e-01 -1.572486944496631622e-02 2.045166194438934326e-01 -1.964051276445388794e-03 2.974378764629364014e-01 1.028217226266860962e-01 -2.562717348337173462e-02 2.041250616312026978e-01 2.271444648504257202e-01 -4.114473238587379456e-02 -1.406948417425155640e-01 -2.085504867136478424e-02 2.914352715015411377e-01 -7.385458052158355713e-02 -3.666985630989074707e-01 5.411691591143608093e-02 -9.989520907402038574e-02 1.623195260763168335e-01 -1.451494842767715454e-01
-5.176690593361854553e-02 6.913364678621292114e-02 -7.468830794095993042e-02 -8.226587623357772827e-02 -2.000741213560104370e-01 1.860078424215316772e-01 4.165914058685302734e-01 1.217549443244934082e-01 1.382589340209960938e-01 -3.061646223068237305e-02 2.701293230056762695e-01 -7.049773633480072021e-02 -7.781187072396278381e-03 4.036245346069335938e-01 1.251499801874160767e-01 1.994806826114654541e-01 -1.603797376155853271e-01 3.007211387157440186e-01 1.695566028356552124e-01 -1.182232145220041275e-02 5.292881652712821960e-02 -1.202057749032974243e-01 -1.302517801523208618e-01 1.890787184238433838e-01 2.454825043678283691e-01 -1.238251999020576477e-01 -1.992693394422531128e-01 8.210511505603790283e-02 1.148602366447448730e-01 1.242405921220779419e-01 1.022957116365432739e-01 1.569220423698425293e-01
2.277141660451889038e-01 -2.411400377750396729e-01 -1.725007295608520508e-01 1.369683165103197098e-02 -1.477958559989929199e-01 1.478799730539321899e-01 6.621915847063064575e-02 7.208751980215311050e-03 8.136685192584991455e-02 2.808406250551342964e-03 2.956503033638000488e-01 -7.799482345581054688e-02 1.087011247873306274e-01 4.722310900688171387e-01 2.117836475372314453e-01 -4.264361411333084106e-02 -1.396905183792114258e-01 8.236572146415710449e-02 1.538066416978836060e-01 2.757497131824493408e-01 4.276410043239593506e-01 4.078987613320350647e-02 8.211334794759750366e-02 -3.556316718459129333e-02 5.783791095018386841e-02 -2.086642831563949585e-01 5.255956947803497314e-02 4.364085197448730469e-02 1.085453778505325317e-01 -2.491594525054097176e-03 1.634798943996429443e-01 1.472688913345336914e-01
9.696844965219497681e-02 -7.692070305347442627e-02 -1.167081519961357117e-01 9.715424478054046631e-02 7.760705053806304932e-02 -8.291457593441009521e-02 1.982258260250091553e-01 -3.070499747991561890e-02 -7.087842375040054321e-02 1.695204526185989380e-01 4.099452868103981018e-03 -2.453315854072570801e-01 -1.457395702600479126e-01 3.048772923648357391e-02 -2.885490953922271729e-01 -1.419689208269119263e-01 -2.485672533512115479e-01 1.538004726171493530e-01 7.061389274895191193e-03 -5.945115163922309875e-02 4.463039636611938477e-01 3.042423129081726074e-01 6.721811741590499878e-02 -1.032451242208480835e-01 2.633997201919555664e-01 1.776445209980010986e-01 -4.181571006774902344e-01 -7.511597871780395508e-02 1.223632041364908218e-02 -8.785567432641983032e-02 6.061150133609771729e-02 -2.468654187396168709e-03
1.198786273598670959e-01 -5.084063857793807983e-02 1.838725060224533081e-01 3.646577894687652588e-02 -5.310968682169914246e-02 1.214382424950599670e-01 1.953489780426025391e-01 1.903930008411407471e-01 8.067038655281066895e-02 -3.356369212269783020e-02 -6.626579165458679199e-02 -1.247216612100601196e-01 -1.924197524785995483e-01 5.547275394201278687e-02 -3.094805777072906494e-01 6.794387847185134888e-02 -8.863136917352676392e-02 2.432041019201278687e-01 3.663327097892761230e-01 1.897113174200057983e-01 2.329245805740356445e-01 1.314715389162302017e-02 -4.514849781990051270e-01 -7.436940073966979980e-02 -1.130386814475059509e-01 2.601611018180847168e-01 -1.700516194105148315e-01 1.773070693016052246e-01 -7.917596399784088135e-02 -6.399340182542800903e-02 -1.180914714932441711e-01 -1.474189162254333496e-01
2.367458194494247437e-01 -1.956170499324798584e-01 -4.003534093499183655e-02 2.398569881916046143e-01 -5.991859361529350281e-02 7.480128854513168335e-02 1.756530553102493286e-01 -3.273033350706100464e-02 7.793601136654615402e-03 1.221390347927808762e-02 -5.405604839324951172e-02 -3.196700513362884521e-01 8.306651562452316284e-02 -3.759759664535522461e-02 6.641295552253723145e-02 8.225867152214050293e-02 -1.063382253050804138e-01 2.857822477817535400e-01 2.905125916004180908e-01 3.742036595940589905e-02 3.922763764858245850e-01 -1.341884210705757141e-02 -1.202607601881027222e-01 -2.319312691688537598e-01 -5.158736556768417358e-02 -1.941412985324859619e-01 -3.596650362014770508e-01 4.475671052932739258e-02 1.427200157195329666e-02 -2.555170059204101562e-01 -1.992423683404922485e-01 5.129977688193321228e-02
3.807860314846038818e-01 2.961074709892272949e-01 -6.375597417354583740e-02 -1.120396256446838379e-01 -2.284767776727676392e-01 5.129858851432800293e-02 -2.104761544615030289e-03 2.595975399017333984e-01 1.925462335348129272e-01 2.118719816207885742e-01 1.579590514302253723e-02 -3.100971877574920654e-01 -1.289257556200027466e-01 1.704085022211074829e-01 1.344198477454483509e-03 1.689463555812835693e-01 -8.891814202070236206e-02 9.299201518297195435e-02 2.175783067941665649e-01 -4.194986075162887573e-02 2.507838308811187744e-01 -1.309556812047958374e-01 -1.471509933471679688e-01 -1.598460823297500610e-01 4.344306513667106628e-02 1.648093014955520630e-01 -1.904940754175186157e-01 4.808665066957473755e-02 -1.156620960682630539e-02 -2.980021238327026367e-01 1.471272259950637817e-01 6.900439411401748657e-02
1.502861231565475464e-01 -1.569446474313735962e-01 4.891120642423629761e-02 -9.252253919839859009e-03 6.523699313402175903e-02 2.637556493282318115e-01 3.048428148031234741e-02 1.621080040931701660e-01 5.591780319809913635e-02 4.155815765261650085e-02 -6.316219270229339600e-02 -1.176739856600761414e-01 -1.892882138490676880e-01 5.309819430112838745e-02 -3.399027884006500244e-01 1.155773475766181946e-01 6.794977188110351562e-02 4.622187018394470215e-01 4.161776602268218994e-01 -5.284256860613822937e-02 4.689023271203041077e-02 -3.462752327322959900e-02 -3.987930715084075928e-01 -1.136677712202072144e-01 -1.146642211824655533e-02 1.443718094378709793e-02 -1.781047582626342773e-01 -1.952231377363204956e-01 -1.056400872766971588e-02 -1.257683783769607544e-01 4.664218798279762268e-02 -3.391041234135627747e-02
5.759981647133827209e-02 2.607315219938755035e-02 -3.576947376132011414e-02 2.468856610357761383e-02 -1.503616422414779663e-01 2.705654501914978027e-01 9.765148907899856567e-02 -1.437258273363113403e-01 2.676138579845428467e-01 -2.151004038751125336e-02 -1.640357077121734619e-01 -3.099694550037384033e-01 8.194819837808609009e-02 2.201895564794540405e-01 1.750297546386718750e-01 1.718932986259460449e-01 -9.039377421140670776e-02 1.296126842498779297e-01 3.098204731941223145e-01 1.486403197050094604e-01 1.640872210264205933e-01 2.067952789366245270e-02 -4.306981563568115234e-01 1.024580467492341995e-02 5.990852415561676025e-02 2.129214443266391754e-02 -6.716795265674591064e-02 -2.174686454236507416e-02 1.761361509561538696e-01 -1.683052331209182739e-01 -7.757884263992309570e-02 3.567193746566772461e-01
2.114399522542953491e-01 3.095733933150768280e-02 -9.055810421705245972e-02 1.780022382736206055e-01 -5.097532644867897034e-02 5.095628648996353149e-02 1.507585346698760986e-01 -1.066028177738189697e-01 3.572520911693572998e-01 -2.028791308403015137e-01 2.303985357284545898e-01 5.694504082202911377e-02 -5.989248678088188171e-02 4.461465403437614441e-02 8.597318083047866821e-02 5.853720009326934814e-02 -2.308710664510726929e-02 2.770159542560577393e-01 1.009951159358024597e-02 3.197290375828742981e-02 2.597311437129974365e-01 2.311832755804061890e-01 -2.836929261684417725e-01 1.215811073780059814e-01 5.736164003610610962e-02 3.142593204975128174e-01 -1.840677857398986816e-01 -4.000858068466186523e-01 1.569336503744125366e-01 5.074509978294372559e-02 1.222472265362739563e-01 -3.065846674144268036e-02
3.990393131971359253e-02 -3.250055015087127686e-02 1.502130031585693359e-01 5.567639693617820740e-02 -3.833178579807281494e-01 2.271199673414230347e-01 2.925965189933776855e-01 -2.175248116254806519e-01 3.977360203862190247e-02 -2.656972594559192657e-02 8.086299151182174683e-02 -2.387785911560058594e-01 -1.266101375222206116e-02 1.984548568725585938e-01 -2.751456499099731445e-01 -1.657203882932662964e-01 -8.726528845727443695e-03 3.408060967922210693e-01 2.927364408969879150e-01 -3.710395470261573792e-02 1.877478212118148804e-01 -1.042585819959640503e-01 -1.917109340429306030e-01 1.534040868282318115e-01 3.630191832780838013e-02 8.488549292087554932e-02 -4.415840283036231995e-02 1.364701837301254272e-01 1.360415369272232056e-01 -2.048926204442977905e-01 1.566900908946990967e-01 -8.858868479728698730e-02
4.446072578430175781e-01 -3.469856455922126770e-02 -1.000245064496994019e-01 -2.115534842014312744e-01 7.190674543380737305e-02 1.949149966239929199e-01 3.409428149461746216e-02 -2.479948997497558594e-01 -3.937286883592605591e-02 1.153517886996269226e-01 -9.637695550918579102e-02 7.989961653947830200e-02 4.872341454029083252e-02 2.037311643362045288e-01 -1.851434111595153809e-01 -1.885330080986022949e-01 -2.330700308084487915e-01 3.088860213756561279e-01 1.396367698907852173e-01 1.355975270271301270e-01 1.318457573652267456e-01 -6.941395252943038940e-02 2.768889628350734711e-02 -6.908813491463661194e-03 2.511869966983795166e-01 -1.785210222005844116e-01 -3.363963663578033447e-01 9.178339689970016479e-02 1.293569356203079224e-01 7.013960182666778564e-02 1.993741244077682495e-01 8.783464133739471436e-02
1.079777330160140991e-01 -2.535662651062011719e-01 -4.070844035595655441e-03 2.266648262739181519e-01 -3.014615774154663086e-01 1.888979673385620117e-01 2.161161601543426514e-01 -7.754370570182800293e-02 2.392245978116989136e-01 -3.108631074428558350e-02 1.346711218357086182e-01 -8.222158998250961304e-02 2.402226626873016357e-02 2.858920395374298096e-01 2.239089012145996094e-01 -1.065526157617568970e-01 -3.716568052768707275e-01 -6.394183635711669922e-02 2.406539767980575562e-01 1.421693563461303711e-01 2.583131790161132812e-01 -1.001923978328704834e-01 -3.376797959208488464e-02 1.565141528844833374e-01 9.641381353139877319e-02 -4.009544849395751953e-02 1.067372784018516541e-02 2.862911112606525421e-02 1.660692691802978516e-01 -2.101342380046844482e-01 -1.531117223203182220e-02 -2.448011040687561035e-01
1.295903027057647705e-01 4.500407353043556213e-02 1.368353795260190964e-02 -1.759186089038848877e-01 1.288340706378221512e-02 2.463616579771041870e-01 3.042302727699279785e-01 -1.783147752285003662e-01 3.730673193931579590e-01 1.405404806137084961e-01 6.323166191577911377e-02 1.011851280927658081e-01 1.831058412790298462e-01 3.243446946144104004e-01 -1.536770612001419067e-01 8.793078362941741943e-02 -1.431828085333108902e-02 3.196741640567779541e-01 1.184394583106040955e-01 9.771680831909179688e-02 1.387618109583854675e-02 8.186631649732589722e-02 2.045930176973342896e-01 -7.414905726909637451e-02 1.618707180023193359e-01 -4.555338621139526367e-02 -1.014530733227729797e-01 3.000909388065338135e-01 1.284265369176864624e-01 -1.490769982337951660e-01 2.574755549430847168e-01 8.792768418788909912e-02
-3.700094064697623253e-03 -7.407751679420471191e-02 -1.719556748867034912e-01 2.054829299449920654e-01 -2.887557446956634521e-01 2.615537047386169434e-01 9.672768414020538330e-02 -2.581813000142574310e-02 -7.041002810001373291e-02 3.682168200612068176e-02 -1.705045849084854126e-01 -1.230029687285423279e-01 -9.493725001811981201e-02 1.008467655628919601e-02 -4.357700049877166748e-02 -5.378909409046173096e-02 -1.856292933225631714e-01 3.801741302013397217e-01 2.209368795156478882e-01 4.216746091842651367e-01 8.249634504318237305e-02 1.176016181707382202e-01 -2.699073590338230133e-02 -1.972807496786117554e-01 1.471334844827651978e-01 1.270331293344497681e-01 -3.175579905509948730e-01 1.744927465915679932e-01 1.788663417100906372e-01 -1.634920686483383179e-01 -6.518803536891937256e-03 5.227795988321304321e-02
1.965112984180450439e-01 -3.788312897086143494e-03 6.630084663629531860e-02 8.256872743368148804e-02 9.431368112564086914e-02 2.016052976250648499e-02 3.730848431587219238e-01 -8.901948481798171997e-02 3.410972058773040771e-01 1.071125939488410950e-01 6.751040369272232056e-02 -1.157877147197723389e-01 1.502555906772613525e-01 2.103422954678535461e-02 7.520720828324556351e-04 2.161453366279602051e-01 -5.589504167437553406e-02 1.183159798383712769e-01 1.946523040533065796e-01 3.227474913001060486e-02 3.021100908517837524e-02 3.216114342212677002e-01 -1.391929835081100464e-01 1.141142249107360840e-01 -2.851733565330505371e-01 1.982222050428390503e-01 -7.972700148820877075e-02 -4.266259968280792236e-01 2.342731654644012451e-01 3.674391657114028931e-02 8.090320229530334473e-02 1.168554499745368958e-01
8.095546066761016846e-02 2.858774662017822266e-01 -1.710298508405685425e-01 -4.467999562621116638e-02 -2.891426384449005127e-01 1.847258508205413818e-01 1.484892815351486206e-01 3.540974482893943787e-02 3.361340165138244629e-01 1.287311967462301254e-02 2.402528822422027588e-01 -1.443282514810562134e-01 5.814577266573905945e-02 -3.811258822679519653e-02 -3.449016809463500977e-02 -5.145937949419021606e-02 -3.198599219322204590e-01 2.542514801025390625e-01 3.216213583946228027e-01 -1.865867152810096741e-02 2.349753975868225098e-01 -1.140509471297264099e-01 -7.024906575679779053e-02 -2.224618494510650635e-01 1.482164263725280762e-01 -1.396410614252090454e-01 1.650000512599945068e-01 -1.178540065884590149e-01 -2.276087179780006409e-03 -1.717184484004974365e-01 1.425986737012863159e-01 -1.151983365416526794e-01
1.730920560657978058e-02 -1.140409857034683228e-01 6.191001459956169128e-02 -9.810180962085723877e-02 -3.587749972939491272e-02 1.164759248495101929e-01 4.089877307415008545e-01 -5.628187954425811768e-02 4.399252235889434814e-01 -9.129511564970016479e-02 -4.697459936141967773e-02 -1.385704576969146729e-01 -5.973505973815917969e-02 6.738471239805221558e-02 8.245236426591873169e-02 -8.364352583885192871e-02 -2.464323341846466064e-01 7.702492922544479370e-02 1.064913198351860046e-01 2.605105042457580566e-01 1.474011093378067017e-01 2.398444106802344322e-03 -4.918672144412994385e-02 2.708485126495361328e-01 1.172198951244354248e-01 8.722158521413803101e-02 -3.462663888931274414e-01 -8.126043528318405151e-02 1.256133466958999634e-01 1.949478536844253540e-01 3.059501051902770996e-01 6.438168883323669434e-02
1.788796335458755493e-01 -7.605715095996856689e-02 3.827536106109619141e-01 5.551926419138908386e-02 -2.624059617519378662e-01 -9.040299057960510254e-02 2.766131758689880371e-01 -4.479476809501647949e-02 2.552977800369262695e-01 -3.395906090736389160e-02 1.199837476015090942e-01 5.657349713146686554e-03 1.039103567600250244e-01 3.246576786041259766e-01 2.394434809684753418e-01 -6.494170427322387695e-02 -2.425681352615356445e-01 2.834504246711730957e-01 1.762052625417709351e-02 -9.712481498718261719e-02 -3.794135525822639465e-02 6.075367704033851624e-02 -2.755690217018127441e-01 -6.497643887996673584e-02 2.740299701690673828e-01 -5.761930346488952637e-02 -7.703210413455963135e-02 -1.842772774398326874e-02 1.743550598621368408e-01 -1.023773383349180222e-02 4.691320285201072693e-02 2.167155146598815918e-01
4.719806909561157227e-01 -1.679604649543762207e-01 1.399989426136016846e-01 -6.716307252645492554e-03 -3.004411049187183380e-02 3.272493928670883179e-02 1.542025953531265259e-01 -1.288218703120946884e-02 -4.393831267952919006e-02 1.576517149806022644e-02 1.778662800788879395e-01 -8.207663148641586304e-02 -3.000484034419059753e-02 -1.290354579687118530e-01 -3.973173722624778748e-02 -7.099892944097518921e-03 -2.249039858579635620e-01 3.423278331756591797e-01 2.061225771903991699e-01 7.590937614440917969e-02 2.248058468103408813e-01 -4.711256921291351318e-02 -1.873863637447357178e-01 -2.170351594686508179e-01 2.492831200361251831e-01 1.564923524856567383e-01 -1.452190130949020386e-01 2.571478113532066345e-02 -3.185622021555900574e-02 -3.246068656444549561e-01 5.807340517640113831e-02 2.731233239173889160e-01
3.847174346446990967e-01 -2.834893465042114258e-01 -2.030605822801589966e-02 3.327015787363052368e-02 -1.927582025527954102e-01 1.113449037075042725e-01 2.225576341152191162e-01 1.474252641201019287e-01 2.496323920786380768e-02 1.174947023391723633e-01 1.518458276987075806e-01 1.752039939165115356e-01 1.370383352041244507e-01 1.183330938220024109e-01 -3.316584974527359009e-02 1.010403335094451904e-01 -1.544016897678375244e-01 1.832521110773086548e-01 3.154062330722808838e-01 1.926109045743942261e-01 1.113634034991264343e-01 -2.095895707607269287e-01 -1.047660782933235168e-01 2.473978102207183838e-01 1.044733896851539612e-01 -2.056613937020301819e-02 -8.219961076974868774e-02 -1.515344530344009399e-01 -9.310405701398849487e-02 -1.955252140760421753e-01 1.603444814682006836e-01 3.175470829010009766e-01
3.353561460971832275e-01 -1.989135444164276123e-01 1.509131044149398804e-01 3.778928518295288086e-02 -3.382100164890289307e-02 3.950180858373641968e-02 -4.172491753706708550e-05 1.612840145826339722e-01 4.577352479100227356e-02 -1.380304247140884399e-02 -2.588420212268829346e-01 -1.862907111644744873e-01 -1.765947788953781128e-01 -5.076858215034008026e-03 -1.492770314216613770e-01 1.802521198987960815e-01 -1.401750147342681885e-01 1.852619946002960205e-01 1.087296828627586365e-01 7.044854760169982910e-02 4.327988326549530029e-01 2.265655994415283203e-02 -4.813525378704071045e-01 -1.231851801276206970e-01 -6.469176709651947021e-02 -4.651735723018646240e-02 -1.706245094537734985e-01 -5.334865301847457886e-02 1.616928875446319580e-01 -1.019674986600875854e-01 -8.783821761608123779e-02 -1.305786222219467163e-01
1.499806642532348633e-01 -1.183184087276458740e-01 1.344455778598785400e-01 -1.705013401806354523e-02 -9.130658954381942749e-02 -1.450920291244983673e-02 -4.713080823421478271e-02 5.340962111949920654e-02 8.791921287775039673e-02 1.556432694196701050e-01 -1.288644969463348389e-01 -1.404938846826553345e-01 2.898283861577510834e-02 -2.850265614688396454e-02 -3.567990660667419434e-01 -2.348373383283615112e-01 -2.264407090842723846e-02 4.187444746494293213e-01 1.337498873472213745e-01 1.356102675199508667e-01 4.396464228630065918e-01 -1.516098976135253906e-01 -2.743015885353088379e-01 -7.924048602581024170e-02 -1.060663312673568726e-01 -4.968182649463415146e-03 -3.257666230201721191e-01 1.070904359221458435e-01 1.188993975520133972e-01 -1.524477452039718628e-01 -2.301659248769283295e-02 4.904218018054962158e-02
2.247735559940338135e-01 -1.257547438144683838e-01 -1.420577466487884521e-01 1.919527947902679443e-01 6.514586508274078369e-02 9.070106595754623413e-02 1.119696423411369324e-01 1.463113632053136826e-02 -4.324183799326419830e-03 -8.140766993165016174e-03 -3.159531578421592712e-02 1.055814251303672791e-01 2.484361678361892700e-01 9.648419171571731567e-02 -1.225793138146400452e-01 6.404937244951725006e-03 -3.291652798652648926e-01 2.742064595222473145e-01 1.661159694194793701e-01 2.605129480361938477e-01 1.401565968990325928e-01 1.732376217842102051e-01 1.667203754186630249e-02 1.572764217853546143e-01 2.498400509357452393e-01 -2.695301175117492676e-01 -2.904792129993438721e-01 1.857730895280838013e-01 -1.741901412606239319e-02 1.188107207417488098e-01 3.374224305152893066e-01 -1.311032921075820923e-01
1.692887544631958008e-01 -1.883993148803710938e-01 -4.321971535682678223e-02 -9.078250825405120850e-02 -1.302573382854461670e-01 2.893435768783092499e-02 -1.695631630718708038e-02 9.526935219764709473e-02 2.549433708190917969e-01 1.785555295646190643e-02 2.195968329906463623e-01 -5.088257417082786560e-02 1.787728369235992432e-01 2.142313420772552490e-01 2.118620723485946655e-01 2.268278226256370544e-02 -1.840311288833618164e-02 1.767504960298538208e-01 3.433694839477539062e-01 4.481028914451599121e-01 6.966159492731094360e-02 1.036503762006759644e-01 -9.830404818058013916e-02 2.283076941967010498e-01 3.025237321853637695e-01 1.991328001022338867e-01 -1.325383782386779785e-01 -6.425622105598449707e-02 2.825912833213806152e-02 -7.057970762252807617e-02 -1.826169490814208984e-01 1.988140195608139038e-01
2.462840825319290161e-01 -1.478887498378753662e-01 -8.621678501367568970e-02 3.018093705177307129e-01 -7.026453316211700439e-02 4.138025343418121338e-01 2.422040998935699463e-01 -4.913858696818351746e-02 1.184002310037612915e-01 5.044800415635108948e-02 2.867543697357177734e-01 -1.920358985662460327e-01 5.512426421046257019e-02 1.402058154344558716e-01 1.248850896954536438e-01 -1.783954501152038574e-01 -1.607161760330200195e-01 2.260251343250274658e-01 2.910090386867523193e-01 -6.789064407348632812e-02 2.188064604997634888e-01 1.299420893192291260e-01 2.319322824478149414e-01 -1.322838366031646729e-01 -6.141886115074157715e-02 4.804232716560363770e-02 8.552239835262298584e-02 4.225659742951393127e-02 1.990781873464584351e-01 -6.418994814157485962e-02 -1.202834472060203552e-01 -1.584232412278652191e-02
1.929544657468795776e-01 -1.527263820171356201e-01 -1.504393965005874634e-01 -1.923620849847793579e-01 -8.749799430370330811e-02 4.331262111663818359e-01 2.089067846536636353e-01 -1.912036724388599396e-02 4.287469387054443359e-01 1.595189869403839111e-01 -2.847447991371154785e-02 5.686661228537559509e-03 2.783823907375335693e-01 1.752211004495620728e-01 -3.641551360487937927e-02 7.372923195362091064e-02 -3.506841836497187614e-03 2.126587480306625366e-01 9.130356460809707642e-02 2.045185305178165436e-02 8.818427100777626038e-03 2.294064015150070190e-01 2.691601514816284180e-01 4.548525437712669373e-02 1.297037899494171143e-01 1.380378901958465576e-01 -1.514756381511688232e-01 9.584426879882812500e-02 1.570902299135923386e-03 1.557452697306871414e-02 2.554633617401123047e-01 2.728781849145889282e-02
5.568282678723335266e-02 7.379541546106338501e-02 1.345505267381668091e-01 -6.995756179094314575e-02 -3.021631948649883270e-02 2.788663804531097412e-01 3.047955036163330078e-01 1.015165541321039200e-02 1.933896839618682861e-01 -1.651657186448574066e-02 2.036872506141662598e-01 -4.517517238855361938e-02 1.482359170913696289e-01 3.105926811695098877e-01 1.481975764036178589e-01 6.256352365016937256e-02 -4.216588139533996582e-01 1.854166090488433838e-01 1.583586484193801880e-01 3.928777575492858887e-02 1.067213416099548340e-01 -5.861203372478485107e-02 -2.827297337353229523e-02 9.417784959077835083e-02 2.401988357305526733e-01 -5.235236138105392456e-02 -1.965262740850448608e-01 1.793544553220272064e-02 2.834477126598358154e-01 -1.329868286848068237e-01 1.073590368032455444e-01 3.146875202655792236e-01
4.730529710650444031e-02 -1.408343464136123657e-01 -1.453957110643386841e-01 1.407674551010131836e-01 8.824172616004943848e-02 2.075063623487949371e-02 2.402249351143836975e-02 2.852993607521057129e-01 1.105939894914627075e-01 3.162130340933799744e-02 3.932853043079376221e-02 -3.565219342708587646e-01 1.829843223094940186e-01 -1.106314733624458313e-01 4.895953088998794556e-02 8.615286648273468018e-02 -3.844673037528991699e-01 1.503063440322875977e-01 3.045440912246704102e-01 1.335053294897079468e-01 4.144486188888549805e-01 8.324605971574783325e-02 -1.127578988671302795e-01 -1.466798484325408936e-01 1.370132863521575928e-01 -1.509994268417358398e-01 -1.996809095144271851e-01 -1.908497326076030731e-02 5.297436192631721497e-02 -1.549541652202606201e-01 -2.017724793404340744e-03 2.163769155740737915e-01
3.973124921321868896e-02 -1.316546052694320679e-01 7.856508344411849976e-02 5.034990981221199036e-02 1.026735231280326843e-01 1.906689852476119995e-01 7.105414569377899170e-02 -5.503917858004570007e-02 -4.082158580422401428e-02 1.585384458303451538e-01 -1.648249477148056030e-01 -2.883554697036743164e-01 -8.096877485513687134e-02 1.000751405954360962e-01 -1.004021540284156799e-01 7.733064237982034683e-03 -1.786963194608688354e-01 2.539287805557250977e-01 2.854910492897033691e-01 4.131906852126121521e-02 2.976967692375183105e-01 8.365743607282638550e-02 -4.845148921012878418e-01 1.223403066396713257e-01 -5.215645581483840942e-02 2.683099806308746338e-01 -1.057656034827232361e-01 3.722256422042846680e-02 1.649557948112487793e-01 -2.538391649723052979e-01 -2.428952604532241821e-02 -2.215680480003356934e-01
3.281256556510925293e-01 2.369355112314224243e-01 -2.954105138778686523e-01 -1.084456667304039001e-01 -7.680556923151016235e-02 1.471929550170898438e-01 2.392889112234115601e-01 -5.029590427875518799e-02 3.089533150196075439e-01 1.753051429986953735e-01 3.930899314582347870e-03 -1.152680963277816772e-01 1.427083015441894531e-01 -2.212653681635856628e-02 1.364720910787582397e-01 9.504253417253494263e-02 6.699043512344360352e-02 1.356491595506668091e-01 2.091323137283325195e-01 4.167635738849639893e-01 8.554887771606445312e-02 -1.180807650089263916e-01 -3.140462338924407959e-01 -2.116939723491668701e-01 1.554100308567285538e-02 6.225753948092460632e-02 -1.443727463483810425e-01 -3.100758045911788940e-02 1.230315193533897400e-01 3.284431993961334229e-02 -6.939143687486648560e-02 -9.921429306268692017e-02
3.900158032774925232e-02 -2.142021059989929199e-01 -8.681503683328628540e-02 -7.387462258338928223e-02 -2.243288308382034302e-01 2.497370243072509766e-01 -3.345361445099115372e-03 1.889265179634094238e-01 2.900644242763519287e-01 -1.888938695192337036e-01 -4.542261734604835510e-02 -2.992856204509735107e-01 7.614710181951522827e-02 2.357461601495742798e-01 -1.557698249816894531e-01 6.585390865802764893e-02 -5.526178330183029175e-02 2.349605113267898560e-01 3.972334861755371094e-01 1.924510002136230469e-01 1.425315588712692261e-01 6.308743357658386230e-02 -1.297341734170913696e-01 -1.760462224483489990e-01 5.808933451771736145e-02 1.686077415943145752e-01 -1.106867659837007523e-02 9.779732674360275269e-02 4.240914061665534973e-02 -1.533933728933334351e-01 -5.194635689258575439e-02 3.083015382289886475e-01
5.088657513260841370e-02 3.546234220266342163e-02 2.539736032485961914e-02 1.739792972803115845e-01 -2.750798165798187256e-01 7.841010391712188721e-02 -1.089150980114936829e-01 -4.326383024454116821e-02 1.591427326202392578e-01 3.652585446834564209e-01 3.608027473092079163e-02 -2.605368196964263916e-01 1.170186623930931091e-01 7.183242589235305786e-02 -1.638199090957641602e-01 3.533137589693069458e-02 -6.627447437494993210e-03 2.077136933803558350e-01 -9.916827827692031860e-02 9.030444175004959106e-02 3.679794371128082275e-01 1.851737797260284424e-01 2.190344929695129395e-01 -1.556363403797149658e-01 2.388071566820144653e-01 -7.223791629076004028e-02 -3.797593414783477783e-01 -6.206890102475881577e-04 1.011821776628494263e-01 2.345847524702548981e-02 2.725387513637542725e-01 -1.492248568683862686e-02
5.325048789381980896e-02 -4.028186574578285217e-02 1.941644996404647827e-01 6.017062813043594360e-03 1.431831717491149902e-01 2.238714545965194702e-01 2.850851416587829590e-01 1.073415875434875488e-01 2.532290816307067871e-01 -1.547228991985321045e-01 9.252825379371643066e-02 9.724243730306625366e-02 1.882597804069519043e-01 3.822243213653564453e-01 -4.253830295056104660e-03 2.875664532184600830e-01 -2.614341080188751221e-01 1.693013608455657959e-01 2.406307905912399292e-01 2.065040171146392822e-02 3.815948218107223511e-02 -9.523234516382217407e-02 6.741974502801895142e-02 7.330282032489776611e-02 7.933362573385238647e-02 -1.244480833411216736e-01 -2.046768218278884888e-01 -3.294665738940238953e-02 3.893975913524627686e-01 -7.718621939420700073e-02 1.565168797969818115e-01 3.780704736709594727e-02
3.152253031730651855e-01 1.462033540010452271e-01 -1.472400277853012085e-01 3.890116512775421143e-02 -6.259810179471969604e-02 2.756055593490600586e-01 1.038669198751449585e-01 1.985451132059097290e-01 3.545832037925720215e-01 1.150592416524887085e-01 1.026865988969802856e-01 -7.430168241262435913e-02 3.044637441635131836e-01 -7.562193274497985840e-02 5.890515819191932678e-02 3.125769644975662231e-02 -3.990674763917922974e-02 3.387166559696197510e-02 7.769013941287994385e-02 3.865389823913574219e-01 2.246806621551513672e-01 -1.599973291158676147e-01 -2.386036664247512817e-01 -1.554023027420043945e-01 1.836700588464736938e-01 1.898370683193206787e-01 -9.095149487257003784e-02 1.723898351192474365e-01 1.680839210748672485e-01 6.882468611001968384e-02 -1.060615926980972290e-01 -2.703379094600677490e-02
2.891498804092407227e-01 -2.719798870384693146e-02 1.762008816003799438e-01 7.102974504232406616e-02 -1.189171001315116882e-01 4.714511036872863770e-01 1.038443818688392639e-01 -1.550932377576828003e-01 6.225159019231796265e-02 -2.293381094932556152e-02 -6.815901398658752441e-02 -2.137339264154434204e-01 4.936119914054870605e-02 -2.147803641855716705e-02 -1.344140172004699707e-01 3.749983385205268860e-02 -1.818169951438903809e-01 2.637988030910491943e-01 2.321633398532867432e-01 3.376600891351699829e-02 2.258561998605728149e-01 -8.004985749721527100e-02 -2.206023633480072021e-01 3.487285459414124489e-03 1.615100204944610596e-01 -1.118176281452178955e-01 -1.661511659622192383e-01 3.713907301425933838e-01 1.833524703979492188e-01 -8.221439272165298462e-02 1.256274431943893433e-01 8.453469723463058472e-02
5.714073032140731812e-02 -5.073745548725128174e-02 -2.959973644465208054e-03 -7.758627086877822876e-02 -1.900344640016555786e-01 4.545268118381500244e-01 1.165058016777038574e-01 -4.100709035992622375e-02 4.594157934188842773e-01 -2.798098884522914886e-02 3.149560838937759399e-02 -4.426182806491851807e-02 2.958716750144958496e-01 2.902952432632446289e-01 2.851314842700958252e-02 2.343073189258575439e-01 -1.565098464488983154e-01 1.319964975118637085e-01 -5.231946706771850586e-02 1.380554884672164917e-01 1.470122933387756348e-01 -9.730035811662673950e-02 1.706921868026256561e-02 4.865905269980430603e-02 1.538011729717254639e-01 -1.412366777658462524e-01 -1.211343184113502502e-01 -5.388760566711425781e-02 2.304921895265579224e-01 -9.945001453161239624e-02 2.546205520629882812e-01 3.695578500628471375e-02
-3.304785862565040588e-02 -3.273700475692749023e-01 5.410483852028846741e-02 -1.771525442600250244e-01 1.110414694994688034e-02 7.798735797405242920e-02 2.067281901836395264e-01 2.978243865072727203e-02 2.649556994438171387e-01 2.974588572978973389e-01 1.291335076093673706e-01 -1.378804892301559448e-01 4.233000800013542175e-02 1.125778555870056152e-01 1.975437998771667480e-01 -4.649006295949220657e-03 8.277492225170135498e-02 2.296823859214782715e-01 1.761222928762435913e-01 1.825294643640518188e-01 2.793707847595214844e-01 2.431332170963287354e-01 4.210373014211654663e-02 1.396465599536895752e-01 1.435135304927825928e-01 2.127519398927688599e-01 -9.791600704193115234e-02 -2.063641250133514404e-01 2.933027595281600952e-02 -1.129675135016441345e-01 3.562761247158050537e-01 1.369367688894271851e-01
4.090591967105865479e-01 -3.213375508785247803e-01 -1.457948684692382812e-01 -1.185365617275238037e-01 -1.017085537314414978e-01 1.129794046282768250e-01 1.710608005523681641e-01 -2.337105758488178253e-02 -7.111883908510208130e-02 1.653567999601364136e-01 1.430319696664810181e-01 7.729352265596389771e-02 1.604971140623092651e-01 -5.280621815472841263e-03 -1.574768126010894775e-01 1.024184077978134155e-01 -1.943763494491577148e-01 1.624740511178970337e-01 1.242167800664901733e-01 3.142185509204864502e-01 2.368284910917282104e-01 -7.156164199113845825e-02 -3.226877152919769287e-01 2.006443440914154053e-01 1.422523558139801025e-01 1.678869873285293579e-02 -8.046007156372070312e-02 -4.373124986886978149e-02 -3.312767297029495239e-02 -2.438449263572692871e-01 -8.590475469827651978e-02 2.012491971254348755e-01
1.294517070055007935e-01 1.939747366122901440e-03 -1.142557617276906967e-02 2.024099528789520264e-01 -2.481302618980407715e-02 2.806643247604370117e-01 2.858624421060085297e-02 1.501997113227844238e-01 2.404078692197799683e-01 4.005942046642303467e-01 3.538523316383361816e-01 -1.566251963376998901e-01 4.994116723537445068e-02 2.175284475088119507e-01 1.000091657042503357e-01 -2.630516327917575836e-02 6.494944542646408081e-02 1.079094111919403076e-01 8.188928663730621338e-02 5.211220122873783112e-03 2.542957663536071777e-01 2.446421235799789429e-01 1.086032167077064514e-01 2.603843063116073608e-02 2.558094263076782227e-01 -6.853012740612030029e-02 -1.082031056284904480e-01 2.451702393591403961e-02 -7.504049688577651978e-03 -4.040736258029937744e-01 -6.625785678625106812e-02 3.318794071674346924e-02
1.660959571599960327e-01 -7.312462478876113892e-02 -4.125166237354278564e-01 3.817446157336235046e-02 -1.242331266403198242e-01 5.725580453872680664e-02 3.174445033073425293e-01 5.376313626766204834e-02 1.066553816199302673e-01 -2.014059387147426605e-02 4.852078109979629517e-02 2.425146475434303284e-02 -1.828371286392211914e-01 -6.574571877717971802e-02 -2.108185738325119019e-01 1.275074630975723267e-01 4.257050529122352600e-02 3.696437180042266846e-01 1.736865751445293427e-02 1.411813646554946899e-01 4.088510274887084961e-01 9.631682187318801880e-02 9.796711057424545288e-02 -1.337054967880249023e-01 2.756572887301445007e-02 1.615931838750839233e-02 -2.683016359806060791e-01 -1.370186507701873779e-01 -1.501824939623475075e-03 -3.189882040023803711e-01 -5.296553019434213638e-03 6.105731055140495300e-02
1.364193409681320190e-01 -1.092893630266189575e-01 1.387266349047422409e-02 3.207922354340553284e-02 8.618900179862976074e-02 1.389752477407455444e-01 3.909232318401336670e-01 -4.840161278843879700e-02 -3.672024980187416077e-02 -1.060779392719268799e-01 2.073725759983062744e-01 6.022012606263160706e-02 1.847379803657531738e-01 2.650731503963470459e-01 -1.234396360814571381e-02 6.769146770238876343e-02 3.876812756061553955e-02 2.324535697698593140e-01 3.498518764972686768e-01 1.662082672119140625e-01 1.584615558385848999e-01 8.402714133262634277e-02 1.163483690470457077e-02 2.771849334239959717e-01 3.662824034690856934e-01 6.267000734806060791e-02 2.156929485499858856e-02 -7.143751531839370728e-02 2.429854869842529297e-01 2.697790563106536865e-01 1.508548855781555176e-01 7.088800519704818726e-02
1.449047327041625977e-01 -9.188310056924819946e-02 9.644334763288497925e-02 -7.549958676099777222e-02 -5.658831819891929626e-02 -5.468567460775375366e-02 5.650943517684936523e-01 6.709461659193038940e-02 -4.350277036428451538e-02 2.021521180868148804e-01 2.209835052490234375e-01 -2.378385066986083984e-01 1.530981361865997314e-01 3.257130980491638184e-01 -1.551507115364074707e-01 -1.814662665128707886e-01 4.951703548431396484e-02 1.714231371879577637e-01 -2.850198000669479370e-02 1.201713606715202332e-01 7.876673340797424316e-02 -3.623250173404812813e-03 -1.061173379421234131e-01 3.275138884782791138e-02 7.217659056186676025e-02 -1.985243260860443115e-01 -1.353753358125686646e-01 1.985971331596374512e-01 3.258439302444458008e-01 -7.830447703599929810e-02 -2.832309342920780182e-03 1.024657711386680603e-01
1.333504021167755127e-01 -1.297607272863388062e-01 1.350340396165847778e-01 4.415281116962432861e-02 -1.914413720369338989e-01 2.771341204643249512e-01 6.271655112504959106e-02 1.007613837718963623e-01 9.859883040189743042e-02 -8.739874511957168579e-02 2.615789175033569336e-01 1.831702589988708496e-01 1.902426034212112427e-01 1.976104378700256348e-01 -3.705124254338443279e-04 4.751911014318466187e-02 3.698068112134933472e-02 2.708081603050231934e-01 1.032506451010704041e-01 2.200243808329105377e-02 2.208992689847946167e-01 1.246558949351310730e-01 -2.055465430021286011e-01 -2.766348049044609070e-02 -1.502903550863265991e-01 4.693741798400878906e-01 -2.242674864828586578e-02 -2.137541770935058594e-01 3.255797028541564941e-01 1.456595864146947861e-02 9.411655366420745850e-02 -1.531548202037811279e-01
2.307672947645187378e-01 -3.015103042125701904e-01 -1.492193043231964111e-01 2.768624722957611084e-01 -2.615187130868434906e-02 2.952128052711486816e-01 1.798863261938095093e-01 1.599757373332977295e-01 1.524961292743682861e-01 1.882868935354053974e-03 3.194008767604827881e-01 -1.511580310761928558e-02 -3.576808422803878784e-02 2.315954267978668213e-01 1.696514487266540527e-01 -2.472789883613586426e-01 -1.712643504142761230e-01 5.439772084355354309e-02 2.388868480920791626e-01 1.275967806577682495e-02 2.880577743053436279e-01 -1.122663095593452454e-01 1.275188624858856201e-01 8.677262812852859497e-02 1.459494512528181076e-02 -2.002476528286933899e-02 -1.646773517131805420e-01 7.907868921756744385e-02 1.651736199855804443e-01 4.046844691038131714e-02 4.434354603290557861e-02 -2.588827610015869141e-01
1.501000970602035522e-01 -1.520692855119705200e-01 -3.101240098476409912e-01 7.245086878538131714e-02 -2.804504632949829102e-01 -6.236384436488151550e-02 -8.964649587869644165e-02 1.162431463599205017e-01 2.010094933211803436e-02 6.399087607860565186e-02 3.633880987763404846e-02 -2.242824882268905640e-01 -1.118818745017051697e-01 3.019037246704101562e-01 1.251794695854187012e-01 8.160293847322463989e-02 -3.725441396236419678e-01 2.503890991210937500e-01 3.910331800580024719e-02 3.982188925147056580e-02 3.689970374107360840e-01 1.855644881725311279e-01 -2.954513020813465118e-02 4.950632899999618530e-02 -6.746227294206619263e-02 -2.193724811077117920e-01 3.589636879041790962e-03 -1.517413109540939331e-01 1.768995523452758789e-01 2.965581417083740234e-02 2.667521238327026367e-01 9.568168222904205322e-02
3.055801987648010254e-01 -1.477140635251998901e-01 -1.796858161687850952e-01 7.655692845582962036e-02 -3.504253551363945007e-02 -9.908847510814666748e-02 1.935092359781265259e-01 -6.790484488010406494e-02 1.047015562653541565e-01 2.127922624349594116e-01 3.277954757213592529e-01 -1.636008471250534058e-01 2.408996969461441040e-01 3.173685073852539062e-01 6.926055997610092163e-02 -5.983582697808742523e-03 -1.286579966545104980e-01 -1.710798032581806183e-02 3.477015495300292969e-01 1.280230879783630371e-01 3.940420150756835938e-01 2.031040936708450317e-01 1.285295337438583374e-01 6.281320005655288696e-02 1.068095676600933075e-03 -1.623318493366241455e-01 -1.140057388693094254e-02 1.330885738134384155e-01 5.476332455873489380e-02 -9.828587993979454041e-03 -7.775704562664031982e-02 1.226739287376403809e-01
1.810802072286605835e-01 -2.474388629198074341e-01 -2.160009741783142090e-02 -1.039497703313827515e-01 -8.708041906356811523e-02 3.075697645545005798e-02 6.655138731002807617e-02 6.666629016399383545e-02 9.857489168643951416e-02 -9.312246739864349365e-02 -1.064177155494689941e-01 -1.750707030296325684e-01 5.094828084111213684e-02 -2.897652797400951385e-02 -3.481855690479278564e-01 9.796310961246490479e-02 -2.706004679203033447e-01 1.761601269245147705e-01 3.110928237438201904e-01 1.112282797694206238e-01 2.787824869155883789e-01 -3.206454217433929443e-02 -3.992812931537628174e-01 -1.170147955417633057e-01 -2.892448902130126953e-01 1.832721382379531860e-01 -1.833300441503524780e-01 -1.155849844217300415e-01 1.167362108826637268e-01 -1.336112320423126221e-01 -5.530586466193199158e-02 -1.365584284067153931e-01
9.857131540775299072e-02 -1.633989959955215454e-01 -1.161886602640151978e-01 1.372191458940505981e-01 -1.710580475628376007e-02 1.893723756074905396e-01 3.804416581988334656e-02 -6.540302932262420654e-02 2.562139332294464111e-01 -8.974424749612808228e-02 2.235029786825180054e-01 1.613030433654785156e-01 2.500664070248603821e-02 1.763183027505874634e-01 -9.051309525966644287e-02 1.682596504688262939e-01 -5.127919092774391174e-02 3.370402455329895020e-01 -4.580867942422628403e-03 -1.437803208827972412e-01 3.020427525043487549e-01 2.553648054599761963e-01 -2.726388275623321533e-01 -1.733659803867340088e-01 1.188736781477928162e-01 2.651647627353668213e-01 2.371069788932800293e-02 -3.831313848495483398e-01 1.846352964639663696e-01 -3.334683552384376526e-02 7.593794912099838257e-02 -3.122090734541416168e-02
1.322539001703262329e-01 -1.917981654405593872e-01 -9.604905545711517334e-02 -7.962074130773544312e-02 -9.033542126417160034e-03 -9.896912425756454468e-02 1.855738908052444458e-01 2.341462075710296631e-01 1.274854689836502075e-01 2.011272758245468140e-01 2.241904288530349731e-01 1.306881457567214966e-01 -1.087306588888168335e-01 5.345053970813751221e-03 -5.771650001406669617e-02 -4.320830851793289185e-02 -2.059219777584075928e-01 2.050987780094146729e-01 2.353919297456741333e-01 -2.900690734386444092e-01 3.146283626556396484e-01 2.423117905855178833e-01 4.478459805250167847e-02 1.574857160449028015e-02 2.610355317592620850e-01 3.375270068645477295e-01 1.292886212468147278e-02 1.602675616741180420e-01 2.991373538970947266e-01 1.493777148425579071e-03 -7.488145679235458374e-02 5.418789014220237732e-02
3.506625294685363770e-01 -1.019632630050182343e-02 -6.557472795248031616e-02 -5.584190040826797485e-02 -2.874086797237396240e-02 6.964168045669794083e-03 1.512752771377563477e-01 -2.156222797930240631e-02 2.171606272459030151e-01 -1.685162931680679321e-01 1.742876619100570679e-01 -4.949744790792465210e-02 -7.995331659913063049e-03 2.578557096421718597e-02 -2.264020442962646484e-01 2.782852053642272949e-01 -3.018873929977416992e-01 4.159276485443115234e-01 -7.766317576169967651e-02 -1.556082069873809814e-01 9.430988132953643799e-02 3.236878197640180588e-03 1.423473507165908813e-01 7.081013917922973633e-02 -8.031452447175979614e-02 -1.043486148118972778e-01 -4.076365232467651367e-01 -1.442105472087860107e-01 1.001296266913414001e-01 6.409321725368499756e-02 2.313467115163803101e-01 8.342827856540679932e-02
2.680127918720245361e-01 -2.529873885214328766e-02 2.420526146888732910e-01 -1.401280909776687622e-01 7.626745500601828098e-04 2.321312949061393738e-02 2.445768117904663086e-01 2.831032127141952515e-02 3.558580875396728516e-01 1.308964043855667114e-01 -4.129067237954586744e-04 -6.895395368337631226e-02 5.059679970145225525e-02 2.747737169265747070e-01 -2.158603370189666748e-01 1.586389988660812378e-01 -2.184668779373168945e-01 1.625748574733734131e-01 2.056020498275756836e-02 -3.993618115782737732e-02 7.466732710599899292e-02 -6.665694713592529297e-02 1.079455669969320297e-02 3.824574351310729980e-01 -9.564767032861709595e-02 -1.818790584802627563e-01 -4.202807545661926270e-01 2.777109853923320770e-02 5.446110665798187256e-02 -9.034653753042221069e-02 9.453866630792617798e-02 1.323350071907043457e-01
3.029546141624450684e-01 -4.814599752426147461e-01 -1.662452667951583862e-01 -1.023557633161544800e-01 -9.489391930401325226e-03 2.764879167079925537e-02 2.057640403509140015e-01 5.457053706049919128e-02 7.267951220273971558e-02 2.973882481455802917e-02 1.492410600185394287e-01 -4.866057634353637695e-02 1.750727891921997070e-01 3.750546276569366455e-02 6.487557291984558105e-02 1.351780891418457031e-01 1.337504684925079346e-01 2.461480200290679932e-01 1.331957578659057617e-01 1.981770247220993042e-01 4.654343724250793457e-01 -1.948464959859848022e-01 -1.388355046510696411e-01 -8.821553736925125122e-02 -4.725581780076026917e-02 -3.084513545036315918e-02 -1.118187159299850464e-01 8.356443792581558228e-02 8.662626892328262329e-02 -1.894217729568481445e-01 -1.010902822017669678e-01 1.155983582139015198e-01
1.355157792568206787e-01 -1.112919449806213379e-01 -2.146392315626144409e-01 2.576380670070648193e-01 -3.405526876449584961e-01 2.521022856235504150e-01 -4.246322810649871826e-02 1.334243416786193848e-01 -3.931178525090217590e-02 -3.811044991016387939e-02 -1.744195073843002319e-01 -1.313207745552062988e-01 2.047920376062393188e-01 2.023150324821472168e-01 -1.517811268568038940e-01 -6.551454216241836548e-02 -3.817693144083023071e-02 3.079520463943481445e-01 2.268683165311813354e-01 3.619753420352935791e-01 1.899054050445556641e-01 2.202593833208084106e-01 -3.686679527163505554e-02 3.195467591285705566e-02 3.173067793250083923e-02 2.317458838224411011e-01 -1.952678412199020386e-01 1.055826321244239807e-01 1.892887987196445465e-03 -1.554573923349380493e-01 -1.623050309717655182e-02 5.127887055277824402e-02
3.206598758697509766e-02 -4.426121711730957031e-02 -1.589344739913940430e-01 -1.071570590138435364e-01 -1.804612129926681519e-01 7.254657894372940063e-02 1.821067333221435547e-01 -1.291939616203308105e-01 3.091256320476531982e-01 -2.028863131999969482e-02 1.671343594789505005e-01 -1.978560984134674072e-01 4.361600801348686218e-02 -6.586968898773193359e-03 1.989337988197803497e-02 -8.036459237337112427e-02 -2.455888781696557999e-03 2.780965268611907959e-01 5.089481472969055176e-01 3.230640664696693420e-02 1.038748621940612793e-01 -9.230843279510736465e-04 8.780339360237121582e-02 1.923600882291793823e-01 3.175725638866424561e-01 2.033127397298812866e-01 -9.424626827239990234e-02 -4.046552628278732300e-02 2.363194525241851807e-01 1.373330950736999512e-01 1.688470989465713501e-01 2.277991324663162231e-01
4.956117272377014160e-01 -6.373235490173101425e-03 -7.746303826570510864e-02 -1.548098176717758179e-01 -2.545973658561706543e-01 1.999854594469070435e-01 1.623299866914749146e-01 1.745697855949401855e-01 1.442010104656219482e-01 2.846797406673431396e-01 -9.572593867778778076e-02 -1.928561478853225708e-01 -1.226913779973983765e-01 1.621238514780998230e-02 -1.202705409377813339e-02 2.542771771550178528e-02 -1.838128566741943359e-01 1.876632720232009888e-01 4.811597242951393127e-02 1.558193713426589966e-01 3.505807220935821533e-01 -4.423413053154945374e-02 -1.809777617454528809e-01 -1.151416897773742676e-01 -4.384578019380569458e-02 2.191129177808761597e-01 2.817898988723754883e-02 -2.228846028447151184e-02 -4.971772432327270508e-02 -6.717785447835922241e-02 1.316841691732406616e-01 2.374840229749679565e-01
1.816013455390930176e-01 -2.653918974101543427e-02 -7.164728641510009766e-02 1.498153805732727051e-01 -2.896561324596405029e-01 1.033077910542488098e-01 4.783575609326362610e-02 9.662043303251266479e-02 1.122884973883628845e-01 -8.782347291707992554e-02 -1.364466100931167603e-01 -9.474296867847442627e-02 -6.000282242894172668e-02 9.516598074696958065e-04 -1.501770615577697754e-01 -5.090667679905891418e-02 -1.717678755521774292e-01 3.164064586162567139e-01 1.633352935314178467e-01 4.065991938114166260e-01 2.328860461711883545e-01 6.296140700578689575e-02 -8.056163042783737183e-02 2.115168049931526184e-02 -5.407501384615898132e-02 2.631770968437194824e-01 -1.910838484764099121e-01 -1.151845082640647888e-01 1.937707513570785522e-01 -3.049027919769287109e-01 1.603020131587982178e-01 3.015753626823425293e-01
2.472940534353256226e-01 -3.555203974246978760e-01 1.494611799716949463e-02 1.432756632566452026e-01 1.619070768356323242e-02 1.870231181383132935e-01 2.328706681728363037e-01 3.075956553220748901e-02 -4.885828122496604919e-02 -7.562021166086196899e-02 -9.726636111736297607e-02 1.533769965171813965e-01 1.130794063210487366e-01 -7.640421390533447266e-02 -9.240249171853065491e-03 1.358586400747299194e-01 -2.715379372239112854e-02 3.612776696681976318e-01 3.222249150276184082e-01 -1.997063308954238892e-02 3.281933069229125977e-01 -2.197166532278060913e-01 -2.747263014316558838e-01 -2.636174261569976807e-01 -3.223011270165443420e-02 1.078545227646827698e-01 -6.735927611589431763e-02 -3.461472690105438232e-02 5.838124826550483704e-02 -2.308523505926132202e-01 -7.661429792642593384e-02 -7.488112896680831909e-02
1.056066304445266724e-01 -2.878042459487915039e-01 -2.263397276401519775e-01 1.131550446152687073e-01 -9.561522305011749268e-02 8.625167608261108398e-02 1.733880043029785156e-01 1.559284478425979614e-01 1.901740580797195435e-01 1.743247210979461670e-01 3.803568184375762939e-01 -1.002527326345443726e-01 -6.494344770908355713e-02 1.477397233247756958e-01 2.821467220783233643e-01 4.720774665474891663e-02 -2.443442344665527344e-01 -7.695762906223535538e-03 3.527443408966064453e-01 5.003682896494865417e-02 2.917191386222839355e-01 1.093724295496940613e-01 -1.409620139747858047e-02 -3.295860588550567627e-01 4.743958264589309692e-02 -1.332283318042755127e-01 -6.418566219508647919e-03 -5.424788966774940491e-02 8.052586764097213745e-02 4.817302897572517395e-02 -1.023395583033561707e-01 8.378545939922332764e-02
1.535719484090805054e-01 8.916679769754409790e-03 2.883699238300323486e-01 -1.071074977517127991e-01 -2.130470983684062958e-02 4.421620815992355347e-02 3.853904902935028076e-01 -2.058598399162292480e-01 2.466062903404235840e-01 9.893172979354858398e-02 1.295326463878154755e-02 8.598589897155761719e-02 -4.705384001135826111e-02 1.293848007917404175e-01 -4.506487399339675903e-02 1.055695265531539917e-01 -9.227387607097625732e-02 1.464473903179168701e-01 4.352919459342956543e-01 2.264798283576965332e-01 8.121559023857116699e-02 2.112977653741836548e-01 8.341943472623825073e-02 4.045734107494354248e-01 -1.989219151437282562e-02 1.346220821142196655e-01 -1.434182673692703247e-01 -1.206336822360754013e-02 1.209369450807571411e-01 -5.935594066977500916e-02 1.623897105455398560e-01 4.162867739796638489e-02
3.446491956710815430e-01 -1.186483725905418396e-01 2.107858425006270409e-03 7.361050695180892944e-02 -9.519976377487182617e-02 1.368336230516433716e-01 1.656542415730655193e-03 1.706859022378921509e-01 4.204745590686798096e-02 3.009054064750671387e-01 9.634415805339813232e-02 -2.372090220451354980e-01 -3.027560412883758545e-01 -5.064166337251663208e-02 8.311396837234497070e-02 2.857747254893183708e-03 -2.957344949245452881e-01 2.898008227348327637e-01 4.634742066264152527e-02 1.697135716676712036e-01 2.136218547821044922e-01 9.633263945579528809e-02 -1.433957070112228394e-01 -2.382688075304031372e-01 4.668313637375831604e-02 6.905560940504074097e-02 -1.691886186599731445e-01 -1.309997737407684326e-01 1.361764967441558838e-01 -2.886398732662200928e-01 -1.491393744945526123e-01 1.852387636899948120e-01
3.795750439167022705e-02 -8.426602929830551147e-02 -5.161125585436820984e-02 4.439443945884704590e-01 -1.932031512260437012e-01 1.937447339296340942e-01 2.813142538070678711e-01 -1.616402715444564819e-01 1.624935269355773926e-01 -1.760784350335597992e-02 -5.494580604135990143e-03 -2.152243070304393768e-02 -1.069191247224807739e-01 4.528467357158660889e-02 1.493751257658004761e-01 -2.583696693181991577e-02 -2.338633686304092407e-01 2.318690158426761627e-02 1.385778188705444336e-01 1.694845259189605713e-01 4.180818796157836914e-01 2.209543138742446899e-01 -1.125722080469131470e-01 -1.987831890583038330e-01 -8.907344937324523926e-02 -1.618641167879104614e-01 -2.545427381992340088e-01 -1.523684263229370117e-01 -1.069313064217567444e-01 -1.758068948984146118e-01 -6.549268960952758789e-02 1.323318015784025192e-02
3.744645509868860245e-03 1.201817318797111511e-01 -1.039225049316883087e-02 3.158710300922393799e-01 -2.100079357624053955e-01 3.517840802669525146e-02 3.061743378639221191e-01 7.580868154764175415e-02 1.526057124137878418e-01 7.226122170686721802e-02 2.112664580345153809e-01 8.352493494749069214e-02 2.543552517890930176e-01 1.421162039041519165e-01 -3.558035939931869507e-02 1.385063827037811279e-01 -1.678899973630905151e-01 1.618361324071884155e-01 6.240020971745252609e-03 2.736932039260864258e-01 5.239821672439575195e-01 2.837530970573425293e-01 -7.698038965463638306e-02 -6.090909987688064575e-02 1.057071089744567871e-01 -1.403172221034765244e-02 6.791650503873825073e-02 -1.229940876364707947e-01 -4.020280018448829651e-02 -7.843285799026489258e-02 -1.205682009458541870e-01 -8.897129446268081665e-02
2.230956703424453735e-01 1.138148382306098938e-01 4.961028695106506348e-02 1.321097016334533691e-01 7.484690845012664795e-02 -7.767678797245025635e-02 2.039694637060165405e-01 5.946974270045757294e-03 4.312648996710777283e-02 -1.241007912904024124e-02 3.884081169962882996e-02 -4.121338725090026855e-01 6.401790678501129150e-02 1.538747847080230713e-01 1.883141994476318359e-01 -3.328044712543487549e-01 7.908532768487930298e-02 3.415785133838653564e-01 1.327760368585586548e-01 2.757542766630649567e-02 2.639313340187072754e-01 -1.344059556722640991e-01 -1.104637682437896729e-01 -1.169585436582565308e-01 1.186107397079467773e-01 -1.291568428277969360e-01 -3.292507231235504150e-01 -1.270260810852050781e-01 2.427817583084106445e-01 -2.167773395776748657e-01 1.199715025722980499e-02 -2.035695314407348633e-02
3.238480687141418457e-01 3.411942347884178162e-02 -1.374476850032806396e-01 -2.478293180465698242e-01 -2.212624400854110718e-01 1.826369762420654297e-01 1.319495439529418945e-01 4.289511144161224365e-01 2.900108397006988525e-01 2.625383734703063965e-01 -1.484270691871643066e-01 6.664206273853778839e-03 -1.378672420978546143e-01 4.957349505275487900e-03 6.155199371278285980e-03 -8.570033311843872070e-02 -8.896256797015666962e-03 6.787564605474472046e-02 7.995852828025817871e-02 2.146811187267303467e-01 1.886853575706481934e-01 -3.640231117606163025e-02 -3.373270332813262939e-01 -2.190702855587005615e-01 6.762758642435073853e-02 1.359674036502838135e-01 -1.751606017351150513e-01 3.774809464812278748e-02 1.199799403548240662e-01 1.624897494912147522e-02 4.116180911660194397e-02 3.170981258153915405e-02
4.335715249180793762e-02 -1.145511493086814880e-01 -8.380548655986785889e-02 2.398788481950759888e-01 -1.183067411184310913e-01 -1.608263999223709106e-01 9.841208159923553467e-02 -2.201134897768497467e-02 8.882219344377517700e-02 1.177715808153152466e-01 -3.783975914120674133e-02 -1.269464492797851562e-01 -2.216251492500305176e-01 -1.003296598792076111e-01 -2.544848918914794922e-01 -2.541581392288208008e-01 -2.667326033115386963e-01 3.585790693759918213e-01 1.265340894460678101e-01 -4.011397063732147217e-02 3.294242322444915771e-01 2.397752851247787476e-01 -1.068113818764686584e-01 -2.327675968408584595e-01 2.546787858009338379e-01 -1.331860423088073730e-01 -2.966687381267547607e-01 -5.243526399135589600e-02 -3.374506905674934387e-02 -8.328389376401901245e-02 5.622057244181632996e-02 -9.491115808486938477e-02
4.484806060791015625e-01 -1.881460547447204590e-01 -2.561753690242767334e-01 -6.867598742246627808e-02 -2.316868863999843597e-02 9.069950878620147705e-02 2.722221314907073975e-01 3.341772034764289856e-02 -1.707735359668731689e-01 1.284819841384887695e-01 6.812902539968490601e-02 -5.987490713596343994e-02 3.725897520780563354e-02 2.844843864440917969e-01 -1.685498058795928955e-01 1.027106046676635742e-01 1.309258788824081421e-01 2.198068499565124512e-01 1.262600123882293701e-01 3.355629742145538330e-01 1.658532768487930298e-01 -1.502914074808359146e-02 -2.935945689678192139e-01 9.228491783142089844e-02 6.728237867355346680e-02 6.322041153907775879e-02 -1.385122984647750854e-01 -5.560136213898658752e-02 -1.155359670519828796e-01 -2.099022269248962402e-01 -1.685661375522613525e-01 2.986604347825050354e-02
3.306114971637725830e-01 -2.997003495693206787e-01 7.843836396932601929e-02 6.370812654495239258e-02 3.731112461537122726e-03 -3.159301728010177612e-02 6.149996817111968994e-02 1.921349763870239258e-01 3.010264039039611816e-01 2.186890318989753723e-02 1.516927629709243774e-01 1.618287265300750732e-01 2.184309363365173340e-01 3.305054306983947754e-01 -7.802935689687728882e-02 -1.461350023746490479e-01 -5.913775786757469177e-02 -1.010451018810272217e-01 1.557047069072723389e-01 -1.325445771217346191e-01 1.935030519962310791e-01 1.394939124584197998e-01 -5.143922194838523865e-02 5.448853969573974609e-02 6.466594338417053223e-02 3.539731502532958984e-01 -2.775229811668395996e-01 -1.288268268108367920e-01 1.651978492736816406e-01 3.394696116447448730e-02 -9.528865665197372437e-02 2.135810106992721558e-01
2.257050871849060059e-01 -1.260862499475479126e-01 -3.861173093318939209e-01 1.223825365304946899e-01 -2.539309263229370117e-01 1.875907629728317261e-01 8.027551695704460144e-03 -5.309285968542098999e-02 5.911783501505851746e-02 -1.453492511063814163e-02 -1.739797741174697876e-01 -7.442485541105270386e-02 -6.485696940217167139e-05 4.236833751201629639e-02 3.037568181753158569e-02 -7.625862956047058105e-02 4.179009050130844116e-02 4.251168072223663330e-01 1.702949255704879761e-01 2.678606808185577393e-01 1.090409010648727417e-01 2.634187936782836914e-01 8.667752891778945923e-02 4.606742784380912781e-02 -4.042771831154823303e-02 1.288810670375823975e-01 -3.218766450881958008e-01 -1.639876700937747955e-02 1.672555506229400635e-01 -2.754065692424774170e-01 -1.080895811319351196e-01 8.206097036600112915e-02
1.322477459907531738e-01 -3.299652636051177979e-01 5.080500245094299316e-02 7.067479193210601807e-02 -1.472064107656478882e-01 2.143444269895553589e-01 3.172643780708312988e-01 1.444511860609054565e-02 7.448644936084747314e-02 -1.577948965132236481e-02 2.949168682098388672e-01 -3.335688263177871704e-02 -3.747935593128204346e-02 3.165217339992523193e-01 1.104459315538406372e-01 -1.002260968089103699e-01 -1.611077040433883667e-01 1.139636859297752380e-01 4.040350914001464844e-01 1.166173815727233887e-01 2.617387175559997559e-01 1.434109359979629517e-01 -1.043377816677093506e-01 1.407629251480102539e-01 -6.519711762666702271e-02 -2.576099634170532227e-01 1.311246305704116821e-02 1.960670948028564453e-02 6.985569745302200317e-02 2.213310599327087402e-01 1.378906667232513428e-01 1.567873172461986542e-02
1.838375329971313477e-01 -2.060104161500930786e-01 9.156537801027297974e-02 -2.045758441090583801e-02 2.277066260576248169e-01 1.692331135272979736e-01 1.659290790557861328e-01 3.464289605617523193e-01 1.561823636293411255e-01 4.738585650920867920e-02 -3.967066854238510132e-02 -2.119896858930587769e-01 1.716941595077514648e-01 -1.881444901227951050e-01 1.669763177633285522e-01 -1.549058854579925537e-01 -1.509567797183990479e-01 2.998851239681243896e-01 1.819110959768295288e-01 5.366809293627738953e-02 4.072115123271942139e-01 7.249192148447036743e-02 -8.638422191143035889e-02 -1.592690199613571167e-01 1.900532096624374390e-02 -1.036940589547157288e-01 -1.608045697212219238e-01 7.704993337392807007e-02 1.961364895105361938e-01 -2.489547431468963623e-01 -1.490964740514755249e-02 2.906495705246925354e-02
2.046603262424468994e-01 -7.623417768627405167e-03 2.194333076477050781e-01 2.764139473438262939e-01 -1.562722027301788330e-01 1.708755046129226685e-01 1.982142627239227295e-01 6.367188692092895508e-02 7.588766980916261673e-03 2.586085200309753418e-01 1.347126513719558716e-01 6.644546240568161011e-02 6.486359238624572754e-02 -4.356870427727699280e-03 -2.258700281381607056e-01 1.471193283796310425e-01 7.575643062591552734e-02 2.834354937076568604e-01 1.976382434368133545e-01 -1.434890925884246826e-02 2.965374886989593506e-01 -2.315114289522171021e-01 1.054810807108879089e-01 -2.262848801910877228e-02 1.597895845770835876e-02 -7.906442135572433472e-02 -2.867593765258789062e-01 9.043475985527038574e-02 1.481385529041290283e-01 2.896176874637603760e-01 2.383548021316528320e-01 -1.791301965713500977e-01
9.578777849674224854e-02 -1.193967983126640320e-01 -2.727566957473754883e-01 1.373741775751113892e-01 -1.043686047196388245e-01 8.150401711463928223e-02 3.277152180671691895e-01 4.795983433723449707e-02 2.777503728866577148e-01 -1.369379181414842606e-02 1.088771969079971313e-01 -6.771420687437057495e-02 -4.200954735279083252e-02 8.942866325378417969e-02 -1.819452196359634399e-01 -6.583904474973678589e-02 -1.616189777851104736e-01 3.313845396041870117e-02 -3.393790125846862793e-02 3.645589053630828857e-01 3.009037971496582031e-01 2.186584323644638062e-01 -2.795522334054112434e-03 -2.223882265388965607e-02 1.183155849575996399e-01 -2.180346995592117310e-01 -3.379385173320770264e-01 -5.836000293493270874e-02 -8.211497962474822998e-02 -3.490601778030395508e-01 -4.068364575505256653e-02 -7.467818260192871094e-02
3.458206355571746826e-01 1.009152159094810486e-01 -1.453378796577453613e-01 -5.666306242346763611e-03 1.145547628402709961e-02 5.389824509620666504e-02 6.390745192766189575e-02 1.409900933504104614e-01 3.901456892490386963e-01 2.576121091842651367e-01 5.670822784304618835e-02 -6.567190587520599365e-02 1.863685101270675659e-01 -5.874698236584663391e-02 -1.255111210048198700e-02 6.205786019563674927e-03 8.570546656847000122e-02 1.830885708332061768e-01 2.833509147167205811e-01 3.437859416007995605e-01 -6.928749382495880127e-02 -1.268190294504165649e-01 -3.080965876579284668e-01 -2.155644148588180542e-01 6.279950588941574097e-02 7.416345924139022827e-02 -1.389717310667037964e-01 6.365679949522018433e-02 2.507345378398895264e-01 -9.556113742291927338e-03 -2.441887110471725464e-01 -2.383784577250480652e-02
3.498623967170715332e-01 1.955316960811614990e-01 1.975105516612529755e-02 2.671425044536590576e-01 -2.163649648427963257e-01 4.123600721359252930e-01 -1.968345046043395996e-02 -2.856066077947616577e-02 1.628611981868743896e-02 -1.222015172243118286e-01 3.284873440861701965e-02 -6.110241264104843140e-02 4.472901299595832825e-02 1.626984477043151855e-01 -8.407774567604064941e-02 6.864157319068908691e-02 -1.805910915136337280e-01 2.704194188117980957e-01 2.991429865360260010e-01 1.980952471494674683e-01 7.975793629884719849e-02 -1.822950504720211029e-02 -6.292086094617843628e-02 -1.121979802846908569e-01 -5.735374242067337036e-02 1.291852444410324097e-03 -2.087538689374923706e-01 1.566133350133895874e-01 2.426191270351409912e-01 -2.331936955451965332e-01 1.319031566381454468e-01 1.718700081110000610e-01
1.574273779988288879e-02 -1.101071462035179138e-01 3.915085271000862122e-02 2.108975201845169067e-01 -1.062537133693695068e-01 3.615947961807250977e-01 2.367870956659317017e-01 8.702199906110763550e-02 1.087691187858581543e-01 5.105815082788467407e-02 1.375718265771865845e-01 -3.052533864974975586e-01 -8.592979609966278076e-02 2.519266009330749512e-01 -1.132094338536262512e-01 -5.355902388691902161e-02 -2.583048343658447266e-01 1.308388411998748779e-01 2.727102339267730713e-01 6.646058708429336548e-02 1.973110288381576538e-01 -2.882496714591979980e-01 -1.610025912523269653e-01 1.201264336705207825e-01 1.084750238806009293e-02 -2.066140472888946533e-01 -6.045923754572868347e-02 1.426143050193786621e-01 2.612872421741485596e-01 -6.916655693203210831e-03 1.768123954534530640e-01 1.774108111858367920e-01
1.110566556453704834e-01 -1.747619658708572388e-01 7.891920208930969238e-02 3.411830589175224304e-02 -2.828769683837890625e-01 3.213542699813842773e-01 1.723749488592147827e-01 -3.395817577838897705e-01 1.115867123007774353e-01 -1.490502357482910156e-01 1.139749735593795776e-01 -2.445687800645828247e-01 -7.469081133604049683e-02 2.706284224987030029e-01 -9.089947491884231567e-02 -1.144227683544158936e-01 -1.536077409982681274e-01 2.788639962673187256e-01 2.124025374650955200e-01 -5.525657907128334045e-02 2.863180339336395264e-01 -1.548846662044525146e-01 -2.539074718952178955e-01 1.103695016354322433e-02 3.948451206088066101e-02 -1.017617210745811462e-01 -6.362285465002059937e-02 2.304709702730178833e-02 4.355723038315773010e-02 -1.284492611885070801e-01 2.376308292150497437e-01 -4.821685329079627991e-02
5.782322883605957031e-01 2.292117178440093994e-01 3.563323244452476501e-02 1.533353924751281738e-01 2.392324246466159821e-02 8.811897784471511841e-02 1.420021206140518188e-01 2.042596638202667236e-01 1.788314580917358398e-01 1.104478957131505013e-03 -5.405659973621368408e-02 4.649136960506439209e-02 -5.826536193490028381e-02 -2.060509985312819481e-03 -2.266070395708084106e-01 5.639670044183731079e-02 -2.561998963356018066e-01 3.795539215207099915e-02 -1.295757386833429337e-02 3.235000744462013245e-02 3.972907736897468567e-02 2.520387619733810425e-02 2.374488115310668945e-02 -7.011414971202611923e-03 4.203588068485260010e-01 1.081734299659729004e-01 -2.480306029319763184e-01 -9.570673108100891113e-02 2.294608652591705322e-01 5.740277096629142761e-02 1.791542470455169678e-01 -6.973110884428024292e-02
6.994973868131637573e-02 -1.222330406308174133e-01 6.144393235445022583e-02 3.065963648259639740e-02 2.067967317998409271e-02 -5.514412000775337219e-02 3.772544562816619873e-01 2.235705591738224030e-02 3.323226273059844971e-01 -1.458932161331176758e-01 6.644456833600997925e-02 -1.263492368161678314e-02 -2.212459035217761993e-02 2.405073791742324829e-01 6.317342817783355713e-02 -4.864060878753662109e-02 -1.078946292400360107e-01 1.901373118162155151e-01 3.395668566226959229e-01 2.962917089462280273e-01 2.266965508460998535e-01 1.365189626812934875e-02 -6.888287514448165894e-02 1.621738374233245850e-01 2.924396395683288574e-01 3.455231711268424988e-02 -3.062549047172069550e-02 -7.804279774427413940e-02 8.007574826478958130e-02 2.628423571586608887e-01 2.944300472736358643e-01 1.968046128749847412e-01
1.462797373533248901e-01 -1.264892369508743286e-01 1.464823167771100998e-02 -4.184095188975334167e-02 -9.971106052398681641e-02 -1.406068261712789536e-02 1.323131769895553589e-01 -1.843054592609405518e-01 1.364186555147171021e-01 1.086013168096542358e-01 4.078317433595657349e-02 1.773349493741989136e-01 -1.021890416741371155e-01 5.532952770590782166e-02 1.574979126453399658e-01 1.779756098985671997e-01 -1.405887454748153687e-01 1.060583218932151794e-01 5.514185428619384766e-01 -6.104564294219017029e-02 2.208562493324279785e-01 1.841439604759216309e-01 -3.213974535465240479e-01 -9.916255949065089226e-04 2.868771255016326904e-01 3.196568191051483154e-01 -1.001070588827133179e-01 -1.415168792009353638e-01 1.218459606170654297e-01 6.804593373090028763e-03 8.682870864868164062e-02 6.145391613245010376e-02
1.589444093406200409e-02 -1.961386054754257202e-01 2.024817094206809998e-02 1.655300110578536987e-01 -6.852392107248306274e-02 1.208852529525756836e-01 1.257078796625137329e-01 2.722494304180145264e-01 9.161786176264286041e-03 1.039104387164115906e-01 -3.003434836864471436e-02 -2.578718960285186768e-01 -8.340406231582164764e-03 -1.030356287956237793e-01 -1.484481804072856903e-02 1.353836357593536377e-01 -1.638003624975681305e-02 1.933983266353607178e-01 2.906121611595153809e-01 1.205680072307586670e-01 3.883552849292755127e-01 1.570431888103485107e-01 -9.716742485761642456e-02 -1.496128588914871216e-01 -1.325439959764480591e-01 -1.243045032024383545e-01 -3.000560104846954346e-01 -8.241353929042816162e-02 3.048999011516571045e-01 -3.702327907085418701e-01 1.457189023494720459e-02 1.124934703111648560e-01
2.170364260673522949e-01 -1.993911713361740112e-01 1.138781383633613586e-01 2.699533477425575256e-02 -1.163083240389823914e-01 1.341900378465652466e-01 1.607660576701164246e-02 7.236408442258834839e-02 1.513375937938690186e-01 -8.560244739055633545e-02 3.073780834674835205e-01 2.928450107574462891e-01 2.677933312952518463e-02 1.599685400724411011e-01 -1.544042676687240601e-01 8.271808922290802002e-02 -1.285638064146041870e-01 2.387297004461288452e-01 5.984659120440483093e-02 9.073147177696228027e-02 1.137015819549560547e-01 4.029648602008819580e-01 -1.635076403617858887e-01 -1.668415032327175140e-02 1.948042660951614380e-01 3.734827935695648193e-01 -3.609915450215339661e-02 -3.025794923305511475e-01 1.156551390886306763e-01 7.007506210356950760e-03 1.355277001857757568e-01 7.215672731399536133e-02
2.936206758022308350e-01 -4.646740853786468506e-02 -1.094512939453125000e-01 4.194757044315338135e-01 1.338693778961896896e-02 1.518615931272506714e-01 1.633808165788650513e-01 -2.031342536211013794e-01 2.800226211547851562e-01 1.397906988859176636e-01 -1.897101700305938721e-01 9.471139311790466309e-02 2.052994221448898315e-01 3.674180805683135986e-02 3.898848593235015869e-02 -1.840294338762760162e-02 -3.423577845096588135e-01 2.805694341659545898e-01 1.572371423244476318e-01 5.657360330224037170e-02 4.483074694871902466e-02 2.103856066241860390e-03 -8.152772486209869385e-02 6.297216564416885376e-02 -8.479855954647064209e-02 6.980338692665100098e-02 1.209072694182395935e-01 -3.724061250686645508e-01 1.328264921903610229e-01 -1.124860569834709167e-01 2.230615727603435516e-02 -1.076057404279708862e-01
2.695594429969787598e-01 -1.066654324531555176e-01 1.153358351439237595e-02 2.699271962046623230e-02 -8.505682647228240967e-02 -1.152258366346359253e-01 1.917417645454406738e-01 4.852127656340599060e-02 1.919241249561309814e-02 -1.471231877803802490e-02 6.210827082395553589e-02 -1.209256500005722046e-01 1.992703378200531006e-01 2.070570439100265503e-01 -3.288342952728271484e-01 -8.426428586244583130e-02 -7.742968201637268066e-02 5.683139562606811523e-01 -2.665339410305023193e-02 -1.184519976377487183e-01 3.158593773841857910e-01 -6.993201375007629395e-02 2.977677881717681885e-01 -6.591136008501052856e-02 8.525650948286056519e-02 -8.948177099227905273e-02 -1.709223538637161255e-01 1.347846239805221558e-01 8.084791153669357300e-02 5.309260636568069458e-02 8.832660317420959473e-02 1.318711191415786743e-01
4.962088540196418762e-02 3.182485401630401611e-01 -1.487219482660293579e-01 -2.194852195680141449e-02 -2.993151247501373291e-01 8.794922381639480591e-02 1.839752197265625000e-01 -2.556654512882232666e-01 4.304361045360565186e-01 2.098868191242218018e-01 1.383686810731887817e-01 -1.390349268913269043e-01 -2.685419656336307526e-02 -6.238768249750137329e-02 1.113177016377449036e-01 -8.137540519237518311e-02 -1.955587714910507202e-01 4.391696453094482422e-01 -3.273038566112518311e-02 1.155169233679771423e-01 1.847263872623443604e-01 -2.290529198944568634e-02 -4.816585034132003784e-02 -1.249365061521530151e-01 1.177306473255157471e-01 -1.006892472505569458e-01 -1.479433178901672363e-01 1.088519990444183350e-01 1.018527746200561523e-01 -1.069614384323358536e-02 -5.569021776318550110e-02 -1.275041699409484863e-01
6.770764291286468506e-02 -3.348696976900100708e-02 -9.937234967947006226e-02 -3.922230377793312073e-02 -2.263193130493164062e-01 1.106643155217170715e-01 3.013793826103210449e-01 1.432915180921554565e-01 4.965216517448425293e-01 5.041262879967689514e-02 -5.779302213340997696e-03 1.480217725038528442e-01 2.975481748580932617e-01 2.746995985507965088e-01 2.575061656534671783e-02 8.695928007364273071e-02 -2.014252692461013794e-01 1.433585733175277710e-01 2.253371477127075195e-01 -3.058698587119579315e-02 1.890693753957748413e-01 -1.389652043581008911e-01 1.310991942882537842e-01 5.195250362157821655e-02 -8.152214437723159790e-02 7.722328603267669678e-02 -1.328919082880020142e-01 2.631017751991748810e-02 1.001084316521883011e-02 3.040543384850025177e-02 3.805027008056640625e-01 -1.623350195586681366e-02
6.024209782481193542e-03 -1.191181913018226624e-01 5.237606167793273926e-02 -2.884127199649810791e-02 1.842420082539319992e-03 -3.607383370399475098e-02 1.716424226760864258e-01 -8.164860308170318604e-02 3.932462632656097412e-01 6.145563907921314240e-03 -1.879817992448806763e-01 6.658375263214111328e-02 -1.998212933540344238e-02 2.097563445568084717e-01 2.492612004280090332e-01 -8.871039748191833496e-02 -1.845360696315765381e-01 2.995975613594055176e-01 4.310034811496734619e-01 2.884414792060852051e-01 1.798409670591354370e-01 -4.507400467991828918e-02 -7.162892073392868042e-02 1.925477385520935059e-02 9.867968410253524780e-02 1.517118960618972778e-01 -1.892029196023941040e-01 9.932184964418411255e-02 6.108191609382629395e-02 1.113688945770263672e-01 2.927338182926177979e-01 1.517361700534820557e-01
2.908451259136199951e-01 -2.118522487580776215e-02 1.401395052671432495e-01 -1.861242111772298813e-03 -7.447517663240432739e-02 1.254847198724746704e-01 7.235746085643768311e-02 -3.565556183457374573e-02 1.668768525123596191e-01 -1.908250749111175537e-01 6.833627074956893921e-02 -1.485288739204406738e-01 -4.579833522439002991e-02 -1.455482691526412964e-01 -4.583277702331542969e-01 1.530674658715724945e-02 -3.537510931491851807e-01 3.299744427204132080e-01 8.290145546197891235e-02 -1.392526924610137939e-01 2.170028239488601685e-01 -1.076352968811988831e-01 -2.949469909071922302e-02 1.017521545290946960e-01 2.059981226921081543e-01 1.422937307506799698e-02 -1.047358587384223938e-01 1.626144535839557648e-02 2.855803966522216797e-01 -2.560732662677764893e-01 1.078358367085456848e-01 1.133876107633113861e-02
1.845011860132217407e-01 1.950604319572448730e-01 -7.909109443426132202e-02 -1.619330346584320068e-01 -1.792920380830764771e-01 1.611575782299041748e-01 5.366168916225433350e-02 1.686284989118576050e-01 4.582278430461883545e-01 2.699526250362396240e-01 6.556943058967590332e-02 -2.170749753713607788e-01 1.489396542310714722e-01 1.096682716161012650e-02 -7.703533023595809937e-02 2.286878414452075958e-02 1.726665794849395752e-01 5.433190986514091492e-02 2.663717865943908691e-01 3.951845467090606689e-01 1.249269098043441772e-01 -1.104779317975044250e-01 -2.193849831819534302e-01 -1.129209846258163452e-01 5.872982367873191833e-02 1.110559850931167603e-01 -1.621338725090026855e-01 -3.271324932575225830e-02 1.842979788780212402e-01 1.301535815000534058e-01 -1.232652738690376282e-02 1.379749644547700882e-02
2.666072249412536621e-01 -2.968958616256713867e-01 3.961314912885427475e-03 2.786552608013153076e-01 -1.357689499855041504e-01 2.263981997966766357e-01 2.561147809028625488e-01 7.942709326744079590e-02 1.151039674878120422e-01 2.542088329792022705e-01 1.764131784439086914e-01 -9.867395460605621338e-02 -1.559657454490661621e-01 2.009660303592681885e-01 1.177794933319091797e-01 -2.124019414186477661e-01 -2.199882715940475464e-01 1.287160813808441162e-02 3.151608109474182129e-01 2.346558682620525360e-02 3.222800791263580322e-01 7.117310911417007446e-02 2.152988910675048828e-01 -3.585794568061828613e-02 8.706531673669815063e-02 1.210225373506546021e-02 -1.669655553996562958e-02 1.620533317327499390e-01 4.275211691856384277e-02 9.727898985147476196e-02 8.287140727043151855e-02 -1.471572220325469971e-01
1.418640911579132080e-01 -1.058377176523208618e-01 2.374192699790000916e-02 3.750611469149589539e-02 5.659395456314086914e-02 3.140052855014801025e-01 2.129230648279190063e-01 -5.634853988885879517e-02 1.372805684804916382e-01 2.324654534459114075e-02 -1.171745285391807556e-01 9.058004617691040039e-02 1.015135496854782104e-01 3.324681147933006287e-02 -3.451132476329803467e-01 -1.164680533111095428e-02 -3.349450528621673584e-01 2.439739257097244263e-01 -2.687258832156658173e-02 1.990411579608917236e-01 4.699440300464630127e-01 1.235739663243293762e-01 7.984802126884460449e-02 -2.167635038495063782e-02 7.801496982574462891e-02 -1.270291209220886230e-01 1.681550145149230957e-01 -3.154231309890747070e-01 1.516854623332619667e-03 -1.378415971994400024e-01 1.414555907249450684e-01 2.003698423504829407e-02
3.290049433708190918e-01 -9.917522966861724854e-02 -1.086526513099670410e-01 9.235345572233200073e-02 -3.694318979978561401e-02 8.380518294870853424e-03 1.739976555109024048e-01 -1.745155006647109985e-01 3.011720180511474609e-01 -7.513263076543807983e-02 6.633315980434417725e-02 2.828635871410369873e-01 1.545140296220779419e-01 2.099924981594085693e-01 -1.921698218211531639e-03 7.410241663455963135e-02 -8.290670067071914673e-02 8.280263096094131470e-02 2.342483401298522949e-01 -7.430571317672729492e-02 2.299493253231048584e-01 3.084886372089385986e-01 1.445045229047536850e-02 -2.549030184745788574e-01 -1.509625092148780823e-02 3.862025141716003418e-01 -1.581652462482452393e-01 -1.600129604339599609e-01 1.563594937324523926e-01 2.232657000422477722e-02 4.501074180006980896e-02 1.756952852010726929e-01
2.795085906982421875e-01 -1.954252421855926514e-01 1.445365604013204575e-02 1.430999785661697388e-01 4.560625925660133362e-02 3.159847259521484375e-01 1.084083095192909241e-01 1.856991499662399292e-01 2.672803401947021484e-01 2.413771301507949829e-01 -1.987830102443695068e-01 1.173769384622573853e-01 -1.085823774337768555e-01 -1.653413623571395874e-01 -1.937265843152999878e-01 -2.003009431064128876e-02 -2.156387716531753540e-01 1.917741894721984863e-01 7.178436964750289917e-02 -9.286683797836303711e-02 3.679645359516143799e-01 -1.638645827770233154e-01 4.195954278111457825e-02 1.060464978218078613e-01 -2.570294588804244995e-02 -1.279221922159194946e-01 -7.321512699127197266e-02 -2.586744129657745361e-01 2.188895195722579956e-01 -1.322306990623474121e-01 -1.316016018390655518e-01 1.022589206695556641e-01
3.565216064453125000e-01 2.359336428344249725e-02 -1.258616149425506592e-01 5.641360208392143250e-02 9.621032327413558960e-02 -9.635867923498153687e-02 2.957707084715366364e-02 -1.910823583602905273e-01 1.125018447637557983e-01 2.789632976055145264e-01 -1.342540681362152100e-01 2.989637479186058044e-02 -2.313013821840286255e-01 1.458451449871063232e-01 -2.134054601192474365e-01 -1.551751643419265747e-01 -1.746961623430252075e-01 2.529851496219635010e-01 2.264118790626525879e-01 -1.269456893205642700e-01 1.487409323453903198e-01 3.492263257503509521e-01 -1.113985776901245117e-01 -1.287740170955657959e-01 1.435112655162811279e-01 -9.969495981931686401e-02 -1.838765442371368408e-01 -1.161224320530891418e-01 2.246267646551132202e-01 -1.613248735666275024e-01 2.221822589635848999e-01 -7.032310217618942261e-02
3.327398598194122314e-01 -2.163707166910171509e-01 -3.056287579238414764e-02 7.227160036563873291e-02 -1.072569414973258972e-01 -2.671561203896999359e-03 2.279282510280609131e-01 -5.454812943935394287e-02 1.262565106153488159e-01 1.474093794822692871e-01 1.613205969333648682e-01 -2.420399934053421021e-01 1.437694430351257324e-01 1.437881886959075928e-01 -2.706013321876525879e-01 1.658630967140197754e-01 5.303421616554260254e-02 8.598624914884567261e-02 5.285487174987792969e-01 -2.718298137187957764e-02 1.409994810819625854e-01 -1.555163562297821045e-01 -7.963115721940994263e-02 3.095753258094191551e-03 1.191785484552383423e-01 -1.566475778818130493e-01 -1.309039294719696045e-01 1.251336038112640381e-01 -1.154843419790267944e-01 -2.064789235591888428e-01 -1.148214116692543030e-01 1.552360355854034424e-01
3.273372054100036621e-01 -4.591391980648040771e-02 -4.846193268895149231e-02 1.636415570974349976e-01 -3.639880120754241943e-01 2.316638231277465820e-01 -4.584973677992820740e-02 9.037014842033386230e-02 2.646179497241973877e-01 -6.566973775625228882e-02 -9.005771577358245850e-02 7.600516825914382935e-02 2.132143974304199219e-01 1.113391369581222534e-01 9.374853223562240601e-02 -3.859629109501838684e-02 -1.645566970109939575e-01 2.555889487266540527e-01 3.066750764846801758e-01 3.284638524055480957e-01 1.129320170730352402e-02 9.276791661977767944e-02 -8.819573372602462769e-02 6.750368326902389526e-02 -1.762362867593765259e-01 -3.845715150237083435e-02 -2.108499854803085327e-01 9.330990910530090332e-02 2.110859006643295288e-02 -1.524036973714828491e-01 1.683020591735839844e-01 2.360536158084869385e-01
3.965893029089784250e-06 -2.677042223513126373e-02 -2.047175019979476929e-01 -1.535350978374481201e-01 -3.245561718940734863e-01 -5.916177481412887573e-02 1.404089033603668213e-01 3.119143843650817871e-01 8.652988076210021973e-02 2.277883291244506836e-01 -1.048547402024269104e-01 -1.079738810658454895e-01 -1.194478720426559448e-01 2.012315690517425537e-01 2.004677206277847290e-01 1.270012259483337402e-01 -1.366542279720306396e-01 1.834882348775863647e-01 7.132954150438308716e-02 -2.924147620797157288e-02 3.101270794868469238e-01 2.415410280227661133e-01 -1.110531836748123169e-01 9.315592795610427856e-02 2.169901430606842041e-01 -3.468907177448272705e-01 -2.583419680595397949e-01 -7.035873830318450928e-02 1.465928256511688232e-01 -2.430257154628634453e-03 -1.427332609891891479e-01 -7.663288619369268417e-03
2.182489633560180664e-01 1.742341369390487671e-01 -5.760844796895980835e-02 2.543040812015533447e-01 -1.200083643198013306e-01 2.003990113735198975e-01 -8.598857372999191284e-02 -5.476871505379676819e-02 6.028882414102554321e-02 6.076724454760551453e-02 6.219673529267311096e-02 2.788063511252403259e-02 -2.630952186882495880e-02 -7.790205627679824829e-02 1.788626611232757568e-01 8.487386628985404968e-03 -1.324595659971237183e-01 3.232810795307159424e-01 3.038323223590850830e-01 2.025218009948730469e-01 8.012589067220687866e-02 -1.650412082672119141e-01 -3.434952497482299805e-01 1.333860605955123901e-01 3.373597562313079834e-01 1.340792030096054077e-01 -2.556653320789337158e-01 -5.296397209167480469e-02 1.855580210685729980e-01 -2.629757225513458252e-01 -8.049477636814117432e-02 5.844790115952491760e-02
9.768197685480117798e-02 -3.383438289165496826e-01 -9.871243685483932495e-02 5.465982481837272644e-02 1.410147398710250854e-01 -2.902827970683574677e-02 2.004880756139755249e-01 1.050760969519615173e-01 1.971119083464145660e-03 -7.130329310894012451e-02 -2.544365078210830688e-02 -2.386354058980941772e-01 -3.715272992849349976e-02 1.049442365765571594e-01 -2.444071620702743530e-01 9.852132946252822876e-02 -2.767536938190460205e-01 1.988571733236312866e-01 2.395755648612976074e-01 -1.008752137422561646e-01 2.547637820243835449e-01 1.839496567845344543e-02 -5.150272250175476074e-01 -8.856172859668731689e-02 8.064171671867370605e-02 2.125602811574935913e-01 -4.129885137081146240e-02 -4.560506343841552734e-02 3.476446028798818588e-03 -2.379206269979476929e-01 7.364591211080551147e-02 8.489812165498733521e-02
2.608888447284698486e-01 -3.665617108345031738e-02 -8.694028854370117188e-02 1.671451181173324585e-01 -1.326971799135208130e-01 5.117122456431388855e-02 5.811560899019241333e-02 1.300464421510696411e-01 2.257469594478607178e-01 -1.813838258385658264e-02 5.841365456581115723e-02 -1.531379520893096924e-01 -2.096422165632247925e-01 1.609406173229217529e-01 -3.892070949077606201e-01 -1.588399708271026611e-01 -2.057249099016189575e-01 6.948113441467285156e-02 -7.007927447557449341e-02 2.091658413410186768e-01 2.864828705787658691e-01 -2.043176628649234772e-02 7.023894786834716797e-02 -7.404739409685134888e-02 3.939189016819000244e-01 3.546075522899627686e-02 -2.392625361680984497e-01 1.765683107078075409e-02 2.374245226383209229e-01 1.203708276152610779e-01 1.445440351963043213e-01 1.881594508886337280e-01
1.037939861416816711e-01 -1.038852185010910034e-01 2.093095481395721436e-01 1.257627159357070923e-01 1.196430027484893799e-01 -8.912913501262664795e-02 6.744868308305740356e-02 1.907854676246643066e-01 2.715401351451873779e-01 -4.053649604320526123e-01 2.099400311708450317e-01 -1.987352222204208374e-02 -3.685113042593002319e-03 1.282685901969671249e-02 -9.557878971099853516e-02 -5.350834503769874573e-02 -1.558830887079238892e-01 2.571977376937866211e-01 3.433027863502502441e-01 -2.019570767879486084e-02 2.499311268329620361e-01 7.205490022897720337e-02 -7.293715327978134155e-02 1.691242158412933350e-01 1.383433938026428223e-01 5.701504647731781006e-02 -6.740240007638931274e-02 4.256348311901092529e-02 1.674594879150390625e-01 -3.875028491020202637e-01 1.566396057605743408e-01 -1.382872164249420166e-01
9.914663434028625488e-02 4.224161803722381592e-02 -1.243540868163108826e-01 1.872825771570205688e-01 -5.009232461452484131e-02 1.098425909876823425e-01 2.231224775314331055e-01 -2.535071410238742828e-02 3.994270265102386475e-01 -2.714566886425018311e-03 3.041361831128597260e-02 -6.494506262242794037e-03 6.137842312455177307e-02 9.560145437717437744e-02 2.065954804420471191e-01 1.248197108507156372e-01 -1.617744863033294678e-01 7.206321507692337036e-02 2.297524362802505493e-01 1.384462974965572357e-02 1.555861085653305054e-01 3.505169451236724854e-01 -6.122382730245590210e-02 -1.431606560945510864e-01 9.829942882061004639e-02 2.376290261745452881e-01 -1.352702546864748001e-02 -4.368661344051361084e-01 2.640224695205688477e-01 1.109669879078865051e-01 1.695445477962493896e-01 1.325674504041671753e-01
1.289090514183044434e-01 -8.625894784927368164e-02 -1.284329295158386230e-01 6.581681780517101288e-03 1.085709631443023682e-01 2.874220907688140869e-01 3.080517351627349854e-01 9.163972735404968262e-02 4.051879644393920898e-01 2.956575155258178711e-02 6.692556664347648621e-03 2.004184722900390625e-01 2.091687470674514771e-01 3.312057554721832275e-01 5.907900631427764893e-03 8.342339843511581421e-02 -1.894847750663757324e-01 2.596853077411651611e-01 1.647675633430480957e-01 4.669047519564628601e-02 -7.658584509044885635e-04 -1.427498161792755127e-01 1.347958743572235107e-01 6.155792251229286194e-02 1.972859948873519897e-01 8.728971704840660095e-03 -1.845881640911102295e-01 1.500781476497650146e-01 2.115272730588912964e-01 -3.633034648373723030e-03 2.411278039216995239e-01 -1.500112116336822510e-01
6.028397474437952042e-03 5.283606424927711487e-02 8.586207404732704163e-03 2.526063621044158936e-01 -4.591362550854682922e-02 -1.456580609083175659e-01 1.010849028825759888e-01 -1.362780109047889709e-02 -5.992144346237182617e-02 1.368506103754043579e-01 1.915162950754165649e-01 -1.324111875146627426e-02 3.393928110599517822e-01 7.361210882663726807e-02 -1.080496981739997864e-01 1.317126601934432983e-01 -1.395582854747772217e-01 4.256265759468078613e-01 2.905046939849853516e-01 6.516543030738830566e-02 3.553423285484313965e-01 -1.888553202152252197e-01 -1.472888439893722534e-01 -1.770075261592864990e-01 -7.004099339246749878e-02 -1.442967802286148071e-01 -2.041643112897872925e-01 1.451517939567565918e-01 2.481071501970291138e-01 1.690239906311035156e-01 -3.531347587704658508e-02 -8.167952299118041992e-02
3.193266987800598145e-01 4.796648863703012466e-03 7.714320719242095947e-02 1.386149525642395020e-01 2.786380983889102936e-02 9.833780676126480103e-02 1.235063448548316956e-01 -3.056706860661506653e-02 3.096841871738433838e-01 -1.639926433563232422e-02 1.620108336210250854e-01 2.206038087606430054e-01 5.966401100158691406e-02 8.523645251989364624e-02 6.669115275144577026e-02 -7.024177908897399902e-02 -1.417138129472732544e-01 4.782418161630630493e-02 2.724494338035583496e-01 -6.478041876107454300e-03 1.796452254056930542e-01 4.915334582328796387e-01 -1.622590571641921997e-01 -5.374677479267120361e-02 -2.702711150050163269e-03 2.662883996963500977e-01 -3.267843127250671387e-01 -2.502245604991912842e-01 6.482215970754623413e-02 -5.620261281728744507e-02 -8.660776913166046143e-02 4.787137440871447325e-04
-6.239389628171920776e-02 1.263529211282730103e-01 -2.092418521642684937e-01 2.002999186515808105e-01 -2.131039351224899292e-01 6.307286769151687622e-02 1.323560625314712524e-01 1.150824576616287231e-01 1.781560853123664856e-02 1.689489334821701050e-01 1.585904392413794994e-03 -2.398860901594161987e-01 -1.020024120807647705e-01 3.526837229728698730e-01 1.703598946332931519e-01 -1.934466958045959473e-01 -8.943471312522888184e-02 1.575604081153869629e-01 3.410645723342895508e-01 6.724609434604644775e-02 2.068051099777221680e-01 3.490273654460906982e-01 -4.981886595487594604e-02 -8.207747340202331543e-02 1.719319224357604980e-01 1.188366441056132317e-03 -4.091912508010864258e-02 5.522966966964304447e-04 2.773796319961547852e-01 -9.403108805418014526e-02 2.861838042736053467e-01 4.522522538900375366e-02
1.627240329980850220e-01 1.404480934143066406e-01 9.258171170949935913e-02 -2.202083021402359009e-01 -2.406949102878570557e-01 2.385931462049484253e-01 -1.508655697107315063e-01 1.189762651920318604e-01 2.173691391944885254e-01 7.194716483354568481e-02 3.450258374214172363e-01 -4.009582847356796265e-02 2.731529437005519867e-02 -6.748228520154953003e-02 -4.835179820656776428e-02 1.286731213331222534e-01 -1.417987346649169922e-01 4.294369220733642578e-01 2.849129401147365570e-02 1.217690110206604004e-01 2.566860020160675049e-01 -4.453250393271446228e-02 -2.704327702522277832e-01 -3.983606100082397461e-01 7.581797242164611816e-02 2.208971418440341949e-02 -2.547345310449600220e-02 5.668069794774055481e-02 8.687738329172134399e-02 -2.431741170585155487e-02 -9.783241897821426392e-02 -4.266886040568351746e-03
1.145926192402839661e-01 2.829366922378540039e-02 2.259254828095436096e-02 1.686928719282150269e-01 -2.044674754142761230e-01 -6.142468750476837158e-02 1.384990103542804718e-02 1.073420420289039612e-02 -3.743296861648559570e-02 1.231498122215270996e-01 3.212404204532504082e-03 1.125936359167098999e-01 1.553921848535537720e-01 2.605920433998107910e-01 -1.683043241500854492e-01 1.073314025998115540e-01 -2.892055176198482513e-02 5.540543198585510254e-01 1.960518062114715576e-01 -2.005428448319435120e-02 3.433779180049896240e-01 -2.388805896043777466e-01 5.173314362764358521e-02 -1.627974361181259155e-01 -8.628366887569427490e-02 -2.744563668966293335e-02 1.931168325245380402e-02 7.981181144714355469e-02 3.637251555919647217e-01 2.027241587638854980e-01 9.907315671443939209e-02 -3.324098140001296997e-02
2.960266172885894775e-01 8.889109641313552856e-02 7.497461885213851929e-02 -3.835644200444221497e-02 1.121000126004219055e-01 1.331678926944732666e-01 5.677181482315063477e-02 6.464517861604690552e-02 1.739931553602218628e-01 -9.344539605081081390e-03 1.947325766086578369e-01 1.199098955839872360e-02 -1.309344023466110229e-01 -2.329228259623050690e-02 -4.793386459350585938e-01 2.842225134372711182e-02 -1.394929885864257812e-01 1.453884094953536987e-01 -1.035164389759302139e-02 2.352679222822189331e-01 3.342660963535308838e-01 8.011363446712493896e-02 5.705224350094795227e-02 7.968851923942565918e-02 2.212688475847244263e-01 6.904733926057815552e-02 -3.739214241504669189e-01 1.404345333576202393e-01 -1.171058416366577148e-02 6.587422639131546021e-02 2.110027521848678589e-01 -2.385586351156234741e-01
1.729476153850555420e-01 -4.306997731328010559e-02 -3.526178598403930664e-01 -4.130277410149574280e-02 -9.501371532678604126e-02 1.219100579619407654e-01 2.113351970911026001e-01 9.423470497131347656e-02 4.075961709022521973e-01 1.144607663154602051e-01 8.062490820884704590e-02 4.276601597666740417e-02 -1.389236282557249069e-02 4.756562784314155579e-02 -2.327275574207305908e-01 2.495612204074859619e-02 -2.322634756565093994e-01 6.647703796625137329e-02 -4.647491499781608582e-02 3.001147210597991943e-01 2.384993731975555420e-01 1.372644156217575073e-01 -4.753853380680084229e-02 -2.166788093745708466e-03 1.761390268802642822e-01 -1.240836605429649353e-01 -2.319603562355041504e-01 2.184042520821094513e-02 -4.142086580395698547e-02 -3.913410604000091553e-01 -1.257271319627761841e-01 -1.413979828357696533e-01
3.333425223827362061e-01 1.279602050781250000e-01 -2.228854782879352570e-02 -8.578105270862579346e-02 -1.526056975126266479e-01 1.493823826313018799e-01 5.296969041228294373e-02 -3.083840906620025635e-01 1.936380267143249512e-01 1.805304735898971558e-02 7.218417525291442871e-02 1.012409329414367676e-01 5.025673285126686096e-02 2.379610687494277954e-01 -1.433943510055541992e-01 1.773772090673446655e-01 -7.353764027357101440e-02 3.472575917840003967e-02 3.526584245264530182e-03 2.428936585783958435e-02 3.140533268451690674e-01 6.970365066081285477e-03 6.037313863635063171e-02 -2.506571710109710693e-01 2.759450376033782959e-01 -2.068600058555603027e-01 -5.043336749076843262e-01 -2.731493115425109863e-02 6.869147717952728271e-02 4.374128580093383789e-02 -5.423092469573020935e-02 2.664135955274105072e-02
4.488763213157653809e-01 -3.637981712818145752e-01 -2.420208156108856201e-01 2.299851365387439728e-02 1.352219879627227783e-01 1.369332373142242432e-01 2.697566151618957520e-01 -1.657787561416625977e-01 -1.611157059669494629e-01 1.720912903547286987e-01 7.708892971277236938e-02 -3.394235670566558838e-02 9.096907824277877808e-02 9.205541014671325684e-02 -5.303027108311653137e-02 -6.147052347660064697e-02 9.970109909772872925e-03 1.059236228466033936e-01 2.601921558380126953e-01 1.565907001495361328e-01 2.628516256809234619e-01 -7.409511506557464600e-02 -1.957031786441802979e-01 -6.815946847200393677e-02 1.006295755505561829e-01 -1.005264967679977417e-01 1.123052760958671570e-01 -2.447564154863357544e-01 1.355257332324981689e-01 -2.270553410053253174e-01 2.676673233509063721e-03 -4.162847064435482025e-03
7.833233475685119629e-02 -3.316456452012062073e-03 -1.671600937843322754e-01 -1.055275797843933105e-01 3.915797919034957886e-02 4.294597506523132324e-01 1.354984492063522339e-01 1.038222536444664001e-01 4.008937478065490723e-01 1.430886089801788330e-01 -9.575089812278747559e-02 2.167188189923763275e-02 2.074769735336303711e-01 3.222371935844421387e-01 9.597148746252059937e-02 3.323782980442047119e-01 -8.327537029981613159e-02 2.739862203598022461e-01 1.995581984519958496e-01 -5.391004681587219238e-02 9.817739576101303101e-02 2.035057405009865761e-03 1.011570356786251068e-02 1.361109167337417603e-01 1.772277802228927612e-01 1.035482957959175110e-01 -3.127744793891906738e-02 1.797602623701095581e-01 1.494997739791870117e-01 5.516997072845697403e-03 1.710391342639923096e-01 -4.696626961231231689e-02
-5.746860988438129425e-03 -8.148656785488128662e-02 1.773572340607643127e-02 1.453978419303894043e-01 -2.339263856410980225e-01 2.466521412134170532e-01 2.946310639381408691e-01 8.612402528524398804e-02 2.247994989156723022e-01 2.601686492562294006e-02 2.802838385105133057e-01 1.995270401239395142e-01 8.814949542284011841e-02 1.885587424039840698e-01 -2.672879956662654877e-02 1.597914993762969971e-01 -7.772791385650634766e-02 1.720132231712341309e-01 -2.185386046767234802e-02 1.556495577096939087e-02 3.916489779949188232e-01 1.799889504909515381e-01 -1.140821948647499084e-01 -9.944147616624832153e-02 1.750355362892150879e-01 3.272096812725067139e-01 -1.225185766816139221e-02 -3.435877859592437744e-01 -4.464624822139739990e-02 -1.033571511507034302e-01 -9.273163229227066040e-02 2.672515995800495148e-02
-9.326191991567611694e-02 -1.926421672105789185e-01 -1.173910647630691528e-01 9.657981246709823608e-02 -1.619322970509529114e-02 2.745161950588226318e-01 4.515879750251770020e-01 1.464090943336486816e-01 2.015158832073211670e-01 1.395050585269927979e-01 1.675365418195724487e-01 -8.876661956310272217e-02 -1.215914040803909302e-01 5.379909649491310120e-02 1.400057673454284668e-01 -1.662864983081817627e-01 1.641221791505813599e-01 3.784326314926147461e-01 1.590248793363571167e-01 3.711504116654396057e-02 2.218004465103149414e-01 -6.913187913596630096e-03 -6.198963522911071777e-02 1.093840599060058594e-01 4.967062175273895264e-02 -4.718780051916837692e-03 -9.271724522113800049e-02 2.890622019767761230e-01 1.812695562839508057e-01 -1.139712929725646973e-01 2.544353902339935303e-01 -4.528921842575073242e-02
2.684563398361206055e-01 -2.184321582317352295e-01 8.790506422519683838e-02 4.839061945676803589e-02 -9.579021483659744263e-02 1.179038956761360168e-01 -3.550820751115679741e-03 -2.797384560108184814e-01 1.579821854829788208e-01 1.619795411825180054e-01 2.024882733821868896e-01 -1.047535687685012817e-01 2.006904035806655884e-01 3.664219081401824951e-01 -7.970948517322540283e-02 8.533111214637756348e-02 -7.190056145191192627e-02 2.388153523206710815e-01 -4.882413148880004883e-02 -1.610074043273925781e-01 1.920017898082733154e-01 -2.009324282407760620e-01 -1.768914461135864258e-01 2.394009679555892944e-01 1.698628067970275879e-01 2.060821354389190674e-01 -2.396448403596878052e-01 -1.482673436403274536e-01 -1.364289037883281708e-02 -2.444680631160736084e-01 -6.955751776695251465e-02 7.471740990877151489e-02
2.863501012325286865e-01 3.061757795512676239e-02 -2.062961012125015259e-01 5.381847918033599854e-02 -1.708229333162307739e-01 1.437540650367736816e-01 1.604641377925872803e-01 -1.739493943750858307e-02 7.700870744884014130e-03 4.194032028317451477e-02 -1.785841584205627441e-01 7.179941236972808838e-02 -2.152632027864456177e-01 4.179059863090515137e-01 -1.186567172408103943e-01 1.720497608184814453e-01 5.658049881458282471e-02 3.187794387340545654e-01 1.038542315363883972e-01 1.863425374031066895e-01 1.025038510560989380e-01 1.634699404239654541e-01 -3.836466372013092041e-02 2.021303325891494751e-01 3.874675035476684570e-01 -6.744083017110824585e-02 1.041003409773111343e-02 6.055645644664764404e-02 1.262815296649932861e-01 -9.794398397207260132e-02 2.618534266948699951e-01 -9.865903854370117188e-02
3.277157545089721680e-01 3.313342854380607605e-02 7.299885153770446777e-02 1.042353808879852295e-01 -4.836743324995040894e-02 1.993482932448387146e-02 2.080172896385192871e-01 1.123898774385452271e-01 -4.192321002483367920e-02 1.099721640348434448e-01 -2.655784189701080322e-01 5.380882881581783295e-03 1.112422123551368713e-01 1.170322373509407043e-01 -1.420682370662689209e-01 9.049542248249053955e-02 3.124557137489318848e-01 3.075455725193023682e-01 9.716656059026718140e-02 5.563054233789443970e-02 2.771666646003723145e-01 1.003887224942445755e-02 -6.341294199228286743e-02 2.642200291156768799e-01 1.729723513126373291e-01 -1.832195520401000977e-01 -2.300160527229309082e-01 5.394273251295089722e-02 3.717479109764099121e-01 8.111953735351562500e-02 1.699223071336746216e-01 -1.713293641805648804e-01
7.576178759336471558e-02 -1.634222269058227539e-01 -5.543489940464496613e-03 1.423824280500411987e-01 -1.789211630821228027e-01 9.480572491884231567e-02 2.846761047840118408e-01 1.268542259931564331e-01 -7.038004696369171143e-02 2.050030231475830078e-01 1.400060504674911499e-01 7.895375788211822510e-02 9.844342619180679321e-02 9.869445115327835083e-02 -1.452695727348327637e-01 1.739040166139602661e-01 7.041177153587341309e-02 4.009600579738616943e-01 1.956848055124282837e-01 1.597948521375656128e-01 3.565106689929962158e-01 -1.032731086015701294e-01 -1.310772597789764404e-01 9.504778683185577393e-02 3.034599497914314270e-02 -1.150850802659988403e-01 -6.564238667488098145e-02 -1.302468329668045044e-01 1.720605194568634033e-01 -3.440497219562530518e-01 -2.558399140834808350e-01 1.520595103502273560e-01
1.284673362970352173e-01 1.482317000627517700e-01 -1.678481325507164001e-02 -3.001585602760314941e-01 -1.797947436571121216e-01 2.407623082399368286e-01 2.439631968736648560e-01 -8.155044913291931152e-02 2.184811420738697052e-02 2.016811370849609375e-01 2.132453471422195435e-01 -8.292496949434280396e-02 1.242915093898773193e-01 4.181956350803375244e-01 2.013938277959823608e-01 -2.678263233974575996e-03 -2.544182837009429932e-01 1.338632255792617798e-01 2.074974477291107178e-01 1.514004021883010864e-01 2.005005478858947754e-01 9.937196224927902222e-02 1.045278459787368774e-01 1.563977748155593872e-01 9.183246642351150513e-02 -3.499957919120788574e-02 -1.104170680046081543e-01 -2.568715214729309082e-01 2.527112960815429688e-01 -2.327703498303890228e-02 6.282538175582885742e-02 -2.899189945310354233e-03
6.365305185317993164e-02 -1.790225505828857422e-01 3.010101616382598877e-01 1.972770541906356812e-01 -2.828594446182250977e-01 1.171924173831939697e-01 4.332875087857246399e-02 -2.462750673294067383e-01 1.212492436170578003e-01 -7.786418497562408447e-02 1.090835556387901306e-01 -6.778723094612360001e-03 6.946006417274475098e-02 2.325431853532791138e-01 -2.546615302562713623e-01 1.497058719396591187e-01 -2.195751816034317017e-01 7.073269039392471313e-02 3.766639232635498047e-01 -1.347999274730682373e-01 2.435294240713119507e-01 -2.083935886621475220e-01 -2.008900195360183716e-01 5.048867780715227127e-03 5.510161072015762329e-02 -1.508342474699020386e-01 -2.162538021802902222e-01 1.191478744149208069e-01 7.717578858137130737e-02 4.763189703226089478e-03 1.288778185844421387e-01 -1.830562502145767212e-01
3.360637128353118896e-01 -2.471571415662765503e-02 2.849186770617961884e-02 2.678734064102172852e-01 -2.315890491008758545e-01 -9.653823450207710266e-03 5.787201598286628723e-02 -2.144125290215015411e-02 1.635185480117797852e-01 -3.535280749201774597e-02 -8.295494318008422852e-02 -4.873942211270332336e-02 -1.926858127117156982e-01 5.761190131306648254e-02 -2.193751335144042969e-01 -1.446193158626556396e-01 -2.714754343032836914e-01 9.115479886531829834e-02 6.723223626613616943e-02 3.067086040973663330e-01 2.793242931365966797e-01 2.771162055432796478e-02 1.259135454893112183e-01 8.184407651424407959e-02 3.796183466911315918e-01 3.912556916475296021e-03 -3.054021298885345459e-01 4.078488424420356750e-02 2.717200517654418945e-01 1.192540973424911499e-01 2.164247445762157440e-02 9.615677408874034882e-03
1.219572871923446655e-01 3.512000432237982750e-03 -3.415638804435729980e-01 2.172141820192337036e-01 -1.408269107341766357e-01 2.479986548423767090e-01 1.324803680181503296e-01 5.218071490526199341e-02 -2.016748301684856415e-02 1.514763534069061279e-01 -1.120938733220100403e-01 9.363446384668350220e-03 1.012968644499778748e-01 3.726821541786193848e-01 1.203758791089057922e-01 1.027498766779899597e-01 -1.560060232877731323e-01 1.253525912761688232e-01 3.470282554626464844e-01 1.535553485155105591e-01 2.379347383975982666e-01 1.929934769868850708e-01 -8.742270991206169128e-03 1.356547176837921143e-01 -2.521467581391334534e-02 1.392871588468551636e-01 -1.181933656334877014e-01 5.779316276311874390e-02 9.519422054290771484e-02 -3.745494782924652100e-01 1.731477864086627960e-02 1.614271998405456543e-01
1.889778524637222290e-01 -7.240799069404602051e-02 1.141563057899475098e-03 -1.381119787693023682e-01 -1.936165541410446167e-01 2.668470442295074463e-01 3.608266413211822510e-01 -7.482280582189559937e-02 1.003041490912437439e-01 2.749366462230682373e-01 1.502081453800201416e-01 -3.265455365180969238e-01 -4.511209577322006226e-02 4.576425999402999878e-02 4.069983959197998047e-02 1.147465184330940247e-01 -1.758823990821838379e-01 3.102768063545227051e-01 1.399773824959993362e-02 -1.863060891628265381e-01 2.923825085163116455e-01 1.796645969152450562e-01 -1.017910540103912354e-01 2.351383715867996216e-01 1.544910967350006104e-01 -2.157666087150573730e-01 1.876979134976863861e-02 8.161338418722152710e-02 -7.028265297412872314e-02 4.792685806751251221e-02 4.970658570528030396e-02 -1.703150868415832520e-01
2.844991087913513184e-01 -1.424198895692825317e-01 -1.696320027112960815e-01 -1.398083269596099854e-01 -1.905492395162582397e-01 3.085195124149322510e-01 8.678141236305236816e-02 -9.385582059621810913e-02 3.438192307949066162e-01 1.349089201539754868e-02 7.488215714693069458e-02 -9.366498887538909912e-02 -2.518639899790287018e-02 -1.462857127189636230e-01 -2.198929041624069214e-01 -1.653753370046615601e-01 -1.771995574235916138e-01 2.545172274112701416e-01 2.431221306324005127e-02 3.331260681152343750e-01 1.456161886453628540e-01 6.869038939476013184e-02 1.657407134771347046e-01 -2.676116824150085449e-01 1.059370487928390503e-01 -1.096456646919250488e-01 2.464842610061168671e-02 1.718545891344547272e-02 2.666922509670257568e-01 -5.387002229690551758e-02 -7.872252911329269409e-02 -1.870548278093338013e-01
2.418989390134811401e-01 -1.170506179332733154e-01 1.598609834909439087e-01 2.152429074048995972e-01 -1.273835003376007080e-01 3.187386989593505859e-01 4.251262247562408447e-01 -4.233910143375396729e-02 1.207334250211715698e-01 1.989487111568450928e-01 -7.036407291889190674e-02 2.175397276878356934e-01 -5.396670103073120117e-02 -1.829661875963211060e-01 5.292525142431259155e-02 -6.751667708158493042e-02 -2.799011170864105225e-01 2.177287191152572632e-01 -3.871961310505867004e-02 2.934174537658691406e-01 9.146283566951751709e-02 -1.415801942348480225e-01 -2.288050055503845215e-01 1.469384133815765381e-01 7.206641882658004761e-02 1.526639610528945923e-01 -2.853260561823844910e-02 -1.736612319946289062e-01 1.409993618726730347e-01 -8.903742581605911255e-02 -1.887430436909198761e-03 -4.891100153326988220e-02
2.755900099873542786e-02 7.798534631729125977e-02 1.503669023513793945e-01 -1.183638721704483032e-01 8.989182114601135254e-02 2.400051951408386230e-01 1.701306104660034180e-01 -1.648804694414138794e-01 6.522944569587707520e-02 1.777563095092773438e-01 1.050771325826644897e-01 8.789320290088653564e-02 1.163994967937469482e-01 1.702278852462768555e-01 7.239105179905891418e-03 2.751741707324981689e-01 -2.162615656852722168e-01 3.450088202953338623e-01 1.624059081077575684e-01 4.986178874969482422e-02 3.741286098957061768e-01 -1.575797349214553833e-01 -2.786312401294708252e-01 -1.452301070094108582e-02 -5.081574991345405579e-02 1.455619465559720993e-02 -1.842418462038040161e-01 1.093862205743789673e-01 9.924548864364624023e-02 3.792598843574523926e-01 -1.281995028257369995e-01 7.528720051050186157e-02
-7.282944023609161377e-02 -9.367982298135757446e-02 -1.105643287301063538e-01 9.360681474208831787e-02 6.274002604186534882e-03 1.353451758623123169e-01 3.426667153835296631e-01 -9.731189347803592682e-03 1.854946166276931763e-01 -4.197527654469013214e-03 1.464067492634057999e-03 8.770368248224258423e-02 -1.998068690299987793e-01 1.643692553043365479e-01 8.949960768222808838e-02 -1.681988537311553955e-01 -3.273603692650794983e-02 2.434525042772293091e-01 4.660791158676147461e-01 5.524331703782081604e-02 1.545925885438919067e-01 -1.263321563601493835e-02 -8.770468086004257202e-02 -3.888982161879539490e-02 2.657165825366973877e-01 -1.866747289896011353e-01 9.483877569437026978e-02 -1.837997436523437500e-01 2.385683655738830566e-01 -6.995785981416702271e-02 3.972621560096740723e-01 -4.425523430109024048e-02
1.978964954614639282e-01 -1.016515791416168213e-01 7.311125099658966064e-02 1.966102980077266693e-02 -1.595465391874313354e-01 1.798532307147979736e-01 2.760960757732391357e-01 4.383598268032073975e-02 1.092073991894721985e-01 -5.640614405274391174e-02 -4.331453517079353333e-02 -2.004199773073196411e-01 5.923110991716384888e-02 1.544807553291320801e-01 -1.515050530433654785e-01 -1.944048255681991577e-01 -3.425602316856384277e-01 1.862344145774841309e-01 1.291454136371612549e-01 -1.004650443792343140e-01 2.306685596704483032e-01 -1.379508525133132935e-01 -2.863782830536365509e-02 -1.732309013605117798e-01 3.630733117461204529e-02 1.931048333644866943e-01 -3.469205200672149658e-01 3.906352818012237549e-01 -5.407434701919555664e-02 -2.427375018596649170e-01 7.430677860975265503e-02 5.246791243553161621e-02
1.943870931863784790e-01 3.441881015896797180e-02 1.259409915655851364e-02 1.107661649584770203e-01 -2.122537195682525635e-01 5.856192484498023987e-02 4.019474387168884277e-01 -7.028715312480926514e-02 1.552132964134216309e-01 -8.760254085063934326e-02 -1.814708230085670948e-03 -3.041505515575408936e-01 5.074584856629371643e-02 -1.932665519416332245e-02 -1.439843773841857910e-01 -6.191661208868026733e-02 -2.567240595817565918e-01 1.956727504730224609e-01 1.372244954109191895e-01 -1.222452297806739807e-01 1.596723198890686035e-01 -9.145291149616241455e-02 -7.691392302513122559e-02 -5.005868896842002869e-02 -1.369966268539428711e-01 1.700886934995651245e-01 -3.861080110073089600e-01 1.400864869356155396e-01 3.245833516120910645e-01 -2.822495102882385254e-01 -1.015472225844860077e-02 7.327574305236339569e-03
-1.312162075191736221e-02 -9.975848346948623657e-02 2.185332402586936951e-02 2.018763870000839233e-01 -6.857395917177200317e-02 1.434703618288040161e-01 -3.445355920121073723e-03 3.127309381961822510e-01 3.017362356185913086e-01 -9.995917230844497681e-02 3.091757595539093018e-01 -1.870512515306472778e-01 -1.804357171058654785e-01 3.270190954208374023e-02 5.600412935018539429e-02 -6.799773871898651123e-02 -1.403423398733139038e-01 2.378459423780441284e-01 2.510771155357360840e-01 2.391050942242145538e-02 1.682234555482864380e-01 2.921764850616455078e-01 2.443144321441650391e-01 5.100705847144126892e-02 2.030377089977264404e-01 1.714331060647964478e-01 -8.782127499580383301e-02 5.733034759759902954e-02 6.810073554515838623e-02 -1.083450242877006531e-01 3.656719923019409180e-01 -7.073842734098434448e-02
3.775071501731872559e-01 1.551834028214216232e-02 -3.749278485774993896e-01 1.878111362457275391e-01 -8.588941395282745361e-02 2.122030258178710938e-01 1.699513047933578491e-01 1.949986815452575684e-02 -1.337224990129470825e-01 -5.790689215064048767e-02 -1.162851825356483459e-01 -1.617815643548965454e-01 7.721035927534103394e-02 1.039485037326812744e-01 -1.667384952306747437e-01 2.283166944980621338e-01 1.973578706383705139e-03 2.139366716146469116e-01 1.504304707050323486e-01 -2.926345355808734894e-02 1.147162243723869324e-01 -4.743130877614021301e-02 -3.064612448215484619e-01 6.201376020908355713e-02 9.924998134374618530e-02 -2.983069978654384613e-02 -2.108309715986251831e-01 -1.128661334514617920e-01 1.486641466617584229e-01 1.711565256118774414e-02 3.702701628208160400e-01 -1.795836091041564941e-01
-9.737497568130493164e-02 -5.265652015805244446e-02 -8.524066954851150513e-02 1.714711487293243408e-01 1.048783678561449051e-02 -1.667515635490417480e-01 4.707216918468475342e-01 2.461849339306354523e-02 2.537232935428619385e-01 2.225128114223480225e-01 3.763726055622100830e-01 1.629394590854644775e-01 6.995344907045364380e-02 -3.214481286704540253e-03 1.158457249402999878e-01 8.952751010656356812e-02 -7.752063125371932983e-02 2.277649194002151489e-01 8.606094121932983398e-02 -2.944772830232977867e-03 2.244653254747390747e-01 1.034299060702323914e-01 -6.191155314445495605e-02 -1.864184066653251648e-02 1.437294185161590576e-01 1.791546642780303955e-01 1.170134544372558594e-01 -6.701789051294326782e-02 4.056498408317565918e-01 5.546862259507179260e-02 1.499660313129425049e-01 3.037903271615505219e-02
1.295482814311981201e-01 -1.138458475470542908e-01 -1.670942157506942749e-01 1.963508278131484985e-01 8.188650757074356079e-02 -3.931649029254913330e-01 8.165428042411804199e-02 -1.272221002727746964e-02 9.623115509748458862e-02 1.675450354814529419e-01 -7.775770500302314758e-03 -1.222446411848068237e-01 -1.220091655850410461e-01 6.054849177598953247e-02 -1.059893742203712463e-01 -2.765146791934967041e-01 -1.435685902833938599e-01 4.253916144371032715e-01 1.298661381006240845e-01 -1.426755785942077637e-01 3.391932249069213867e-01 2.087333798408508301e-01 -1.474716812372207642e-01 1.382033377885818481e-01 1.599002927541732788e-01 -4.063413664698600769e-02 -1.577860265970230103e-01 -5.952006950974464417e-02 2.468399554491043091e-01 2.140294015407562256e-02 7.496584206819534302e-02 -1.271183043718338013e-01
1.526803225278854370e-01 -1.361745297908782959e-01 -2.452697008848190308e-01 2.104997634887695312e-01 -2.937248051166534424e-01 1.066719442605972290e-01 2.522950172424316406e-01 1.449325680732727051e-01 3.173786997795104980e-01 1.289407610893249512e-01 -2.048781961202621460e-01 -8.774972707033157349e-02 -1.671666651964187622e-02 2.850068509578704834e-01 3.358517959713935852e-02 1.598811000585556030e-01 -9.592755883932113647e-02 8.161915838718414307e-02 1.920322626829147339e-01 -1.238079071044921875e-01 2.623884379863739014e-01 2.565426826477050781e-01 -8.286458253860473633e-02 1.935271471738815308e-01 -9.690812975168228149e-02 -8.756420761346817017e-02 1.040106713771820068e-01 2.315599918365478516e-01 1.133152544498443604e-01 8.897832036018371582e-02 1.270580291748046875e-01 -1.751864701509475708e-01
8.075679652392864227e-03 -1.430684626102447510e-01 3.183314576745033264e-02 -1.130322664976119995e-01 -6.657251715660095215e-02 -3.968879580497741699e-02 3.352827131748199463e-01 5.208484828472137451e-03 3.096686899662017822e-01 -3.713388368487358093e-02 -3.805251792073249817e-02 -1.775179505348205566e-01 -5.824013613164424896e-03 1.670780032873153687e-01 -1.193801164627075195e-01 7.666851580142974854e-02 -1.955744437873363495e-02 3.693993985652923584e-01 3.917160630226135254e-01 3.213910013437271118e-02 1.688778996467590332e-01 1.019114032387733459e-01 4.913195222616195679e-02 3.646390438079833984e-01 3.210245668888092041e-01 3.648990998044610023e-03 6.616850849241018295e-03 6.032622233033180237e-02 1.209691688418388367e-01 6.421747058629989624e-02 9.036169946193695068e-02 2.639038562774658203e-01
1.033687740564346313e-01 -2.256136238574981689e-01 3.245518505573272705e-01 6.044597178697586060e-02 -2.901562452316284180e-01 -5.621457099914550781e-02 4.310383275151252747e-02 -2.252311557531356812e-01 1.334768682718276978e-01 3.716752827167510986e-01 1.175724342465400696e-01 -5.497931316494941711e-02 2.905099987983703613e-01 4.893946275115013123e-02 -2.449325919151306152e-01 -2.471811836585402489e-03 -2.538216412067413330e-01 2.196067422628402710e-01 -1.178643945604562759e-02 2.676570117473602295e-01 4.588069766759872437e-02 9.781017899513244629e-02 -7.996509782969951630e-03 7.285836338996887207e-02 -1.203027442097663879e-01 1.590896397829055786e-01 -2.135761380195617676e-01 6.444911658763885498e-02 1.568497866392135620e-01 1.864814907312393188e-01 9.155412018299102783e-02 -1.053961589932441711e-01
6.606467813253402710e-02 1.352095603942871094e-01 4.595464095473289490e-02 3.233166038990020752e-02 -1.486184746026992798e-01 1.423411369323730469e-01 -3.498542308807373047e-02 -1.639354377985000610e-01 2.032651454210281372e-01 7.410196214914321899e-02 1.785477548837661743e-01 1.167320013046264648e-01 3.152104839682579041e-02 3.349441289901733398e-01 -3.213535845279693604e-01 2.358168214559555054e-01 -2.859320044517517090e-01 4.175224304199218750e-01 3.524589538574218750e-02 3.364560753107070923e-02 2.629742920398712158e-01 -8.962740004062652588e-02 -8.855497837066650391e-02 1.532455682754516602e-01 3.474529832601547241e-02 -1.252660751342773438e-01 -2.884246408939361572e-01 1.356397271156311035e-01 6.061945855617523193e-02 -7.847136259078979492e-02 1.923826038837432861e-01 8.412363380193710327e-02
9.721994400024414062e-02 4.047431284561753273e-04 6.121020764112472534e-02 -8.974251896142959595e-02 -3.317120298743247986e-02 2.789647085592150688e-03 -2.853648923337459564e-02 2.568866014480590820e-01 2.033981382846832275e-01 2.235328592360019684e-02 -8.433515578508377075e-02 -2.025165855884552002e-01 -3.624788718298077583e-03 -2.539627999067306519e-02 -2.530300617218017578e-01 1.068122163414955139e-01 -1.772394627332687378e-01 2.006721347570419312e-01 2.128768712282180786e-01 1.837427914142608643e-01 4.836033284664154053e-01 -5.139040946960449219e-02 -4.002973139286041260e-01 -6.215500459074974060e-02 -2.832988798618316650e-01 1.604752987623214722e-01 -2.328058928251266479e-01 -4.271204769611358643e-02 7.960463315248489380e-02 -1.302672922611236572e-01 3.638793900609016418e-02 -8.190285414457321167e-02
1.494455635547637939e-01 -1.451961249113082886e-01 -1.296759396791458130e-01 -5.858015641570091248e-02 5.782827734947204590e-03 -4.449985921382904053e-02 2.118512243032455444e-01 1.178852394223213196e-01 3.446847498416900635e-01 2.661622464656829834e-01 2.285893708467483521e-01 5.774511396884918213e-02 -1.968682855367660522e-01 -1.396055798977613449e-02 2.454320900142192841e-02 1.074986085295677185e-01 -1.047746241092681885e-01 5.716570466756820679e-02 3.071120083332061768e-01 -1.462803781032562256e-01 3.167667686939239502e-01 2.555721700191497803e-01 -3.652016818523406982e-02 -6.017801817506551743e-03 2.718386054039001465e-01 3.259873390197753906e-01 -1.685109138488769531e-01 3.070649225264787674e-03 1.186599805951118469e-01 1.830119490623474121e-01 9.774771332740783691e-02 1.284912079572677612e-01
2.087153345346450806e-01 -2.813170850276947021e-01 -2.229976952075958252e-01 -1.519031375646591187e-01 -2.900560200214385986e-01 1.736981719732284546e-01 2.115599215030670166e-01 -2.743206620216369629e-01 1.083152219653129578e-01 2.636944949626922607e-01 -3.945814445614814758e-02 4.644498974084854126e-02 2.667928673326969147e-02 1.691167801618576050e-01 2.960721552371978760e-01 -4.717133939266204834e-02 -1.375063061714172363e-01 3.626614809036254883e-01 3.612114116549491882e-02 7.926027476787567139e-02 1.899551898241043091e-01 2.148620411753654480e-02 -1.535677313804626465e-01 -6.609119474887847900e-02 1.428768038749694824e-01 -1.459243148565292358e-01 3.261742740869522095e-02 1.119860336184501648e-01 -6.086046923883259296e-04 -2.640739083290100098e-01 -5.086990818381309509e-02 -1.259218156337738037e-01
2.677389979362487793e-01 2.737673744559288025e-02 -4.679049924015998840e-02 1.384213268756866455e-01 4.373607039451599121e-02 1.723667234182357788e-01 2.071810364723205566e-01 3.757615387439727783e-02 3.033217489719390869e-01 9.116175584495067596e-03 1.795406937599182129e-01 1.068018898367881775e-01 7.882510311901569366e-03 1.040621027350425720e-01 1.331452131271362305e-01 1.651814021170139313e-02 1.770572364330291748e-02 1.352874040603637695e-01 2.658535540103912354e-01 -3.729701787233352661e-02 1.137985065579414368e-01 4.464045166969299316e-01 -1.766716986894607544e-01 -4.791644588112831116e-02 -4.033711552619934082e-02 3.696041703224182129e-01 -3.174656927585601807e-01 -2.810789346694946289e-01 7.949527353048324585e-02 2.892676368355751038e-02 -5.909515917301177979e-02 -2.330893836915493011e-02
2.971919775009155273e-01 -2.426940947771072388e-02 6.309229135513305664e-02 2.755807042121887207e-01 -2.537041604518890381e-01 -8.837615139782428741e-03 1.349119395017623901e-01 -7.258506864309310913e-02 2.351973205804824829e-01 5.579603835940361023e-02 3.528985893353819847e-03 -1.024248749017715454e-01 -1.443166285753250122e-01 1.364545375108718872e-01 -2.593988478183746338e-01 -2.400462031364440918e-01 -2.023034989833831787e-01 2.243261933326721191e-01 -7.706068456172943115e-02 5.998513475060462952e-02 1.484005451202392578e-01 1.198611874133348465e-02 1.376253217458724976e-01 -4.597632959485054016e-02 5.168402194976806641e-01 2.036232948303222656e-01 -1.963534653186798096e-01 -1.191589683294296265e-01 4.256337136030197144e-02 -3.751632058992981911e-03 3.802574053406715393e-02 3.659857437014579773e-02
3.068335652351379395e-01 1.628972217440605164e-02 -6.259408593177795410e-02 -2.181082963943481445e-02 -1.941264420747756958e-01 1.774768531322479248e-01 5.152243748307228088e-02 -2.178070880472660065e-02 3.643721342086791992e-01 -1.420718133449554443e-01 9.447298198938369751e-02 -5.678790807723999023e-02 6.108170002698898315e-02 5.769741162657737732e-02 -1.059167757630348206e-01 3.102885782718658447e-01 -2.719587087631225586e-01 3.324834406375885010e-01 -1.429104804992675781e-02 -1.138608381152153015e-01 2.991409786045551300e-02 -4.297246411442756653e-02 1.412858068943023682e-01 2.609612047672271729e-01 -1.329312175512313843e-01 4.669447988271713257e-02 -3.991310298442840576e-01 1.738132350146770477e-02 2.696970701217651367e-01 1.415892154909670353e-03 -5.068928748369216919e-02 7.731458544731140137e-02
1.066507846117019653e-01 -2.879720367491245270e-02 -1.745016127824783325e-01 1.064744144678115845e-01 -1.353192329406738281e-01 8.065683394670486450e-02 2.466409802436828613e-01 -7.839713245630264282e-02 1.078834235668182373e-01 -1.813439726829528809e-01 2.147634327411651611e-01 2.106043994426727295e-01 -3.686132282018661499e-02 2.621093988418579102e-01 -8.934251219034194946e-02 3.202693164348602295e-01 -1.418386548757553101e-01 1.899738758802413940e-01 5.866648163646459579e-03 5.108576267957687378e-02 2.381208091974258423e-01 3.313917517662048340e-01 -2.449091374874114990e-01 2.217199467122554779e-02 8.281452208757400513e-02 2.568711638450622559e-01 -1.345885396003723145e-01 -3.497219681739807129e-01 1.895152181386947632e-01 -6.988063920289278030e-03 5.423605069518089294e-02 2.416389621794223785e-02
2.955990433692932129e-01 -2.997291460633277893e-02 1.329071372747421265e-01 1.399075984954833984e-01 -1.351950317621231079e-01 -1.783815026283264160e-02 7.350014150142669678e-02 9.312035888433456421e-02 1.742046922445297241e-01 -5.566071346402168274e-02 1.497933566570281982e-01 -1.588009181432425976e-04 2.630588412284851074e-01 3.231862187385559082e-01 4.265367239713668823e-02 -5.208012834191322327e-02 -2.658402919769287109e-01 4.267081618309020996e-01 -1.536193341016769409e-01 1.682378947734832764e-01 4.552291240543127060e-03 2.387418784201145172e-02 -3.467427194118499756e-01 2.648978494107723236e-03 1.904928833246231079e-01 -1.326338574290275574e-02 -6.010689307004213333e-03 2.318874299526214600e-01 1.668844521045684814e-01 -1.311954259872436523e-01 1.681524813175201416e-01 1.365984827280044556e-01
1.772899180650711060e-01 5.802780855447053909e-03 -8.935911953449249268e-02 1.247805207967758179e-01 1.354888640344142914e-02 1.636966615915298462e-01 6.006579473614692688e-02 -1.039103642106056213e-01 -8.948558568954467773e-02 9.672129154205322266e-02 -2.949648536741733551e-02 1.562766730785369873e-01 9.072887897491455078e-02 -1.229262650012969971e-01 -3.398940712213516235e-02 -3.576641902327537537e-02 -1.027452796697616577e-01 2.347406744956970215e-01 3.080751299858093262e-01 3.280989527702331543e-01 3.710357248783111572e-01 -5.122832953929901123e-02 -2.034046649932861328e-01 1.010040119290351868e-01 2.733034193515777588e-01 2.613475080579519272e-03 -5.066117048263549805e-01 -1.627667397260665894e-01 -1.160541698336601257e-01 -3.680391609668731689e-02 -4.292638599872589111e-02 2.366355247795581818e-02
1.454548537731170654e-01 -1.104327440261840820e-01 -2.751894481480121613e-02 3.098184764385223389e-01 -7.909887284040451050e-02 1.144562065601348877e-01 3.353130221366882324e-01 -1.307547837495803833e-01 -7.890259474515914917e-02 2.001725882291793823e-01 7.040186971426010132e-02 1.608663797378540039e-01 -6.228235550224781036e-03 -1.382173411548137665e-02 -8.996750414371490479e-02 1.192584708333015442e-01 -3.726180791854858398e-01 4.507113695144653320e-01 1.630646288394927979e-01 2.865101993083953857e-01 4.132995009422302246e-02 -1.007638722658157349e-01 -1.440261155366897583e-01 1.157286092638969421e-01 2.461021989583969116e-01 3.320664912462234497e-02 -2.111476100981235504e-02 -1.333142668008804321e-01 -1.374977380037307739e-01 -1.407377719879150391e-01 -7.877834141254425049e-03 -7.755592465400695801e-02
1.391362100839614868e-01 -6.362873315811157227e-02 -2.630720846354961395e-02 2.539743781089782715e-01 -6.932947039604187012e-02 1.374943256378173828e-01 3.129685521125793457e-01 -5.352379521355032921e-04 -9.697903878986835480e-03 -4.325895383954048157e-02 1.539084613323211670e-01 -5.294559001922607422e-01 2.200203537940979004e-01 -2.995538711547851562e-02 -1.770716011524200439e-01 -2.288312315940856934e-01 -2.803180739283561707e-02 3.123744428157806396e-01 8.736536651849746704e-02 1.477417498826980591e-01 2.486491799354553223e-01 1.662485860288143158e-02 -5.289889127016067505e-02 1.976678147912025452e-02 -7.141438126564025879e-02 5.570553243160247803e-02 -2.840482592582702637e-01 -4.065977036952972412e-02 1.482861489057540894e-01 -1.066879853606224060e-01 8.535446971654891968e-02 -1.625530272722244263e-01
2.533748149871826172e-01 1.198224648833274841e-01 3.140768408775329590e-01 3.194452226161956787e-01 2.442178875207901001e-02 2.050275057554244995e-01 2.935578525066375732e-01 2.091110199689865112e-01 1.682211011648178101e-01 1.662460416555404663e-01 -4.847734700888395309e-03 -3.328096494078636169e-02 -2.125272005796432495e-01 1.336785554885864258e-01 2.132982760667800903e-02 -1.285702735185623169e-02 -1.977481842041015625e-01 2.512683868408203125e-01 4.475721344351768494e-02 3.005731999874114990e-01 1.505728960037231445e-01 9.873908013105392456e-02 -1.623057574033737183e-01 5.832144990563392639e-02 2.514853775501251221e-01 1.580620370805263519e-02 5.747606605291366577e-02 -3.203406184911727905e-02 -1.907553970813751221e-01 -2.009646147489547729e-01 -1.482411921024322510e-01 6.453533470630645752e-02
1.446642875671386719e-01 -5.989322904497385025e-03 3.283012807369232178e-01 1.797270327806472778e-01 -2.450670115649700165e-02 4.137653708457946777e-01 1.824485696852207184e-02 -2.078058384358882904e-02 4.282173141837120056e-02 3.908785432577133179e-02 -1.259108036756515503e-01 8.116830140352249146e-02 4.562243446707725525e-02 3.170502483844757080e-01 -3.780212104320526123e-01 -9.690523147583007812e-02 -1.257848888635635376e-01 3.338285684585571289e-01 2.224243283271789551e-01 -1.367108896374702454e-02 1.291233599185943604e-01 -3.754953667521476746e-02 -1.046075765043497086e-02 3.699312359094619751e-02 1.572622507810592651e-01 2.957380190491676331e-02 6.194244697690010071e-02 -1.323903258889913559e-02 2.128740251064300537e-01 -2.583856880664825439e-01 1.176993921399116516e-01 1.834557950496673584e-01
2.018950581550598145e-01 -1.240559816360473633e-01 2.335108257830142975e-02 3.309593722224235535e-02 -2.424331158399581909e-01 2.086507529020309448e-01 1.437566727399826050e-01 -6.646261364221572876e-02 1.427832245826721191e-01 6.817774847149848938e-03 2.091486304998397827e-01 1.851833164691925049e-01 -1.068979594856500626e-02 1.011378839612007141e-01 5.530939996242523193e-02 2.612908184528350830e-01 -1.733049452304840088e-01 2.383358627557754517e-01 -3.078563511371612549e-02 5.182262882590293884e-02 3.069863021373748779e-01 2.365493774414062500e-02 -1.191926673054695129e-01 -4.452279582619667053e-02 -1.013614907860755920e-01 3.348097503185272217e-01 7.079379260540008545e-02 -4.820900857448577881e-01 8.644246309995651245e-02 1.910870373249053955e-01 1.652616858482360840e-01 4.601465165615081787e-02
1.796344816684722900e-01 4.622745793312788010e-03 -6.561315059661865234e-02 1.295841336250305176e-01 -1.173346638679504395e-01 -2.490110695362091064e-01 7.842318713665008545e-02 -6.447923928499221802e-02 9.819210320711135864e-02 1.185389161109924316e-01 1.153933908790349960e-02 -7.034920901060104370e-02 -1.385158300399780273e-01 1.579667776823043823e-01 -3.695674538612365723e-01 -1.489524841308593750e-01 -9.275528788566589355e-02 2.977015972137451172e-01 5.058121308684349060e-02 9.861666709184646606e-03 2.351319640874862671e-01 -5.119076743721961975e-02 1.093157306313514709e-01 -1.781234294176101685e-01 3.086138963699340820e-01 1.468477100133895874e-01 -4.215652346611022949e-01 -2.331208884716033936e-01 2.112731784582138062e-01 -1.046552509069442749e-01 -7.527171820402145386e-02 -1.313523352146148682e-01
1.382516920566558838e-01 3.952810913324356079e-02 1.910798698663711548e-01 1.998057961463928223e-01 -1.910882145166397095e-01 1.830572485923767090e-01 1.657999157905578613e-01 -2.551716007292270660e-02 3.838997781276702881e-01 5.801158398389816284e-02 -8.069984614849090576e-02 -2.284228950738906860e-01 -1.499899774789810181e-01 1.026512607932090759e-01 -1.101817563176155090e-01 3.102375566959381104e-01 -1.483406424522399902e-01 3.442631363868713379e-01 1.878143474459648132e-02 8.934833854436874390e-02 -1.163556426763534546e-02 -2.676455676555633545e-02 3.161210417747497559e-01 -1.468999832868576050e-01 1.235389336943626404e-01 -1.470880508422851562e-01 -3.276338577270507812e-01 8.167414925992488861e-03 1.127947792410850525e-01 -5.677165463566780090e-03 -1.492767035961151123e-01 5.745877325534820557e-02
1.166817918419837952e-01 1.654930971562862396e-02 1.484958548098802567e-02 5.676573142409324646e-02 6.283852458000183105e-02 2.284616827964782715e-01 1.090814247727394104e-01 -8.635450899600982666e-02 4.900811612606048584e-01 1.769039928913116455e-01 -5.687599629163742065e-02 2.920049987733364105e-02 2.737220227718353271e-01 3.190014660358428955e-01 6.782518327236175537e-02 2.149779796600341797e-01 9.669307619333267212e-02 3.315542638301849365e-01 2.063396424055099487e-01 4.906019568443298340e-02 1.789552718400955200e-01 -7.889327593147754669e-03 2.746644616127014160e-01 1.026120558381080627e-01 1.294750869274139404e-01 -8.431711234152317047e-03 -1.829251796007156372e-01 1.039214283227920532e-01 5.685942247509956360e-02 -1.509752422571182251e-01 1.589318960905075073e-01 9.698461741209030151e-02
-9.779668599367141724e-02 -9.872945398092269897e-02 2.172605395317077637e-01 -8.482507616281509399e-02 -1.012315228581428528e-01 3.776035010814666748e-01 2.552396245300769806e-02 -1.357402838766574860e-02 2.287525683641433716e-01 1.733472645282745361e-01 2.773033082485198975e-01 9.327263385057449341e-02 4.318622872233390808e-02 2.983677387237548828e-01 -4.810034483671188354e-02 3.755421563982963562e-02 -2.694032788276672363e-01 3.556578755378723145e-01 3.083869814872741699e-01 1.038529202342033386e-01 1.053299307823181152e-01 3.351885825395584106e-03 -1.374292280524969101e-02 1.095177754759788513e-01 -2.064276039600372314e-01 -1.580069363117218018e-01 -2.024052590131759644e-01 -7.942165434360504150e-02 1.987899988889694214e-01 1.589335799217224121e-01 -4.281086847186088562e-03 4.625504836440086365e-02
9.851497411727905273e-02 -1.088064536452293396e-01 -5.358634050935506821e-03 -5.244671553373336792e-02 -3.544666469097137451e-01 1.519594788551330566e-01 -1.079684123396873474e-02 2.388880774378776550e-02 3.092416226863861084e-01 -1.515127718448638916e-01 -2.303653508424758911e-01 -2.522974312305450439e-01 7.622705399990081787e-02 1.110800802707672119e-01 -1.180104166269302368e-01 -1.519641000777482986e-02 -3.645744582172483206e-04 3.284094631671905518e-01 2.461191862821578979e-01 2.475229948759078979e-01 3.406015336513519287e-01 -4.371147230267524719e-02 -2.573577761650085449e-01 -1.503844857215881348e-01 -6.604941189289093018e-02 1.410012990236282349e-01 -7.031664252281188965e-02 1.305873543024063110e-01 6.262169033288955688e-02 -6.228027865290641785e-02 -9.332090616226196289e-02 2.437650710344314575e-01
-9.138724207878112793e-02 -8.473414182662963867e-02 -2.468574494123458862e-01 1.470449417829513550e-01 1.906034797430038452e-01 -2.347008734941482544e-01 3.146765232086181641e-01 2.093265801668167114e-01 2.721361815929412842e-01 3.392520919442176819e-02 -3.055697493255138397e-02 2.222053706645965576e-01 -3.354910016059875488e-02 1.812717914581298828e-01 1.537606120109558105e-01 9.670509397983551025e-02 -2.782839834690093994e-01 2.086555957794189453e-01 2.984001338481903076e-01 1.200968250632286072e-01 3.494049981236457825e-02 -1.062048077583312988e-01 -1.914420127868652344e-01 8.882842957973480225e-02 1.112359240651130676e-01 2.029456943273544312e-01 -2.401520758867263794e-01 -6.984493695199489594e-03 1.971491277217864990e-01 -1.192982271313667297e-01 1.516228169202804565e-01 -7.937172055244445801e-02
6.191873550415039062e-02 -2.067813649773597717e-02 -4.974012821912765503e-02 -4.287347197532653809e-02 -2.607631981372833252e-01 1.711873710155487061e-01 1.040918678045272827e-01 6.391984410583972931e-03 1.984955072402954102e-01 3.153562247753143311e-01 1.597605347633361816e-01 5.750527605414390564e-02 1.137077957391738892e-01 1.982229202985763550e-02 2.632075734436511993e-02 1.871801018714904785e-01 -3.228761255741119385e-01 3.279078602790832520e-01 1.749232038855552673e-02 5.733242258429527283e-02 2.251530140638351440e-01 -7.342533767223358154e-02 -1.149579766206443310e-03 6.323287636041641235e-02 -3.101403713226318359e-01 -1.010003536939620972e-01 -3.137724995613098145e-01 4.764769971370697021e-02 2.356927245855331421e-01 2.285078465938568115e-01 2.638382837176322937e-02 2.747555971145629883e-01
8.021800965070724487e-02 -1.101252809166908264e-01 7.549431174993515015e-02 1.642129272222518921e-01 1.515050977468490601e-01 -1.880704015493392944e-01 2.068309932947158813e-01 1.462537678889930248e-03 3.409763574600219727e-01 1.838698983192443848e-01 1.972591876983642578e-01 1.261165589094161987e-01 1.291889697313308716e-01 -1.121240109205245972e-01 -2.211324572563171387e-01 1.015671789646148682e-01 1.535469293594360352e-01 4.700681865215301514e-01 1.218855381011962891e-01 2.641048654913902283e-02 2.080198228359222412e-01 -1.309374347329139709e-02 5.105055868625640869e-02 2.550572529435157776e-02 -1.086145788431167603e-01 -1.660720407962799072e-01 -2.860136330127716064e-02 1.887862682342529297e-01 3.346182703971862793e-01 -1.169139705598354340e-02 1.837894767522811890e-01 -1.605790853500366211e-01
2.607737481594085693e-01 3.671671450138092041e-02 2.016963064670562744e-02 -2.582263350486755371e-01 -1.377888172864913940e-01 1.110173985362052917e-01 1.042529195547103882e-01 -2.358091995120048523e-02 -2.612445317208766937e-02 1.496624648571014404e-01 3.522191345691680908e-01 -1.227854266762733459e-01 1.926883161067962646e-01 2.558610439300537109e-01 2.467405050992965698e-01 1.575132757425308228e-01 -1.661958992481231689e-01 1.382141560316085815e-01 3.843996524810791016e-01 2.965030074119567871e-01 5.921727791428565979e-02 1.431169360876083374e-01 2.070037871599197388e-01 1.081157177686691284e-01 7.209300994873046875e-02 -3.582464065402746201e-03 -1.393460631370544434e-01 -5.755726620554924011e-02 2.177775800228118896e-01 -5.254219844937324524e-02 1.509736925363540649e-01 -9.205256402492523193e-02
1.395788043737411499e-01 -2.876509130001068115e-01 2.881029844284057617e-01 2.566312626004219055e-02 -2.371854335069656372e-01 -1.388909071683883667e-01 3.994894921779632568e-01 2.390330433845520020e-01 6.267203390598297119e-02 -8.510948717594146729e-02 -1.819771341979503632e-02 -1.890130341053009033e-01 4.233467206358909607e-02 1.571964174509048462e-01 -1.166426856070756912e-02 9.081406891345977783e-02 6.049532070755958557e-02 2.432346642017364502e-01 -1.897621303796768188e-01 2.154562436044216156e-02 9.309583157300949097e-02 1.168047711253166199e-01 -2.312767207622528076e-01 -2.114944010972976685e-01 1.291976720094680786e-01 -1.235182136297225952e-01 -2.560667693614959717e-01 7.444827817380428314e-03 2.761801779270172119e-01 -7.567937672138214111e-02 1.634110212326049805e-01 1.166867464780807495e-01
9.382803924381732941e-03 -3.464436903595924377e-02 1.070232391357421875e-01 2.912244498729705811e-01 -8.613687939941883087e-03 8.903648704290390015e-03 2.007642388343811035e-01 7.690349221229553223e-02 3.365831077098846436e-02 7.938809692859649658e-02 8.144023269414901733e-02 -5.831263661384582520e-01 3.920287638902664185e-02 7.491293945349752903e-04 -2.348615787923336029e-02 -5.658619850873947144e-02 2.876331470906734467e-02 2.993192076683044434e-01 2.128845006227493286e-01 1.613485515117645264e-01 1.962960064411163330e-01 3.135921433568000793e-02 -1.362105160951614380e-01 2.587824873626232147e-02 8.901892602443695068e-02 -1.302344650030136108e-01 -2.631967663764953613e-01 -5.428342148661613464e-02 3.129568696022033691e-01 -2.520775198936462402e-01 -8.593960851430892944e-02 -1.009490862488746643e-01
1.758591532707214355e-01 -3.051746487617492676e-01 1.042644213885068893e-02 -1.243878528475761414e-02 -3.100033998489379883e-01 1.330518871545791626e-01 1.879469156265258789e-01 1.827019602060317993e-01 -1.271678954362869263e-01 1.439973562955856323e-01 3.990075290203094482e-01 -5.783491209149360657e-02 -2.834797203540802002e-01 3.649798035621643066e-02 4.204877838492393494e-02 -3.607400879263877869e-02 -1.043160632252693176e-01 3.543741106986999512e-01 1.962095648050308228e-01 1.839807033538818359e-01 2.790185064077377319e-02 1.421696096658706665e-01 1.004007831215858459e-01 3.789793234318494797e-03 1.855864971876144409e-01 -1.337263435125350952e-01 -2.089110165834426880e-01 -1.176322773098945618e-01 6.976035982370376587e-02 -8.338149636983871460e-02 4.060291126370429993e-02 2.139612287282943726e-01
1.245341897010803223e-01 -9.345965087413787842e-02 5.322274193167686462e-02 -4.519789293408393860e-02 4.908116906881332397e-02 1.731969565153121948e-01 1.261499524116516113e-01 1.086940243840217590e-01 5.924504250288009644e-03 1.798298954963684082e-01 -2.333691418170928955e-01 -3.362943232059478760e-02 -4.544106498360633850e-02 -1.349916756153106689e-01 -1.127655431628227234e-01 6.817192584276199341e-02 -1.246277689933776855e-01 2.193832695484161377e-01 4.176010489463806152e-01 4.799371585249900818e-02 4.423301219940185547e-01 5.961911007761955261e-02 -2.066288739442825317e-01 -2.914532721042633057e-01 -2.778390944004058838e-01 8.158455044031143188e-02 -2.993857860565185547e-01 -5.333899706602096558e-02 1.664219051599502563e-01 -8.589275181293487549e-02 7.765399664640426636e-02 2.218330465257167816e-02
2.699882686138153076e-01 -9.188963472843170166e-02 -6.628464907407760620e-02 1.933518648147583008e-01 -3.006283566355705261e-02 5.375560745596885681e-02 -2.228584326803684235e-02 6.926340516656637192e-03 3.652014434337615967e-01 2.312266267836093903e-02 2.782459557056427002e-01 -1.842159181833267212e-01 -8.543052524328231812e-02 -1.968069374561309814e-01 -2.296804636716842651e-01 6.406602263450622559e-02 -3.249058723449707031e-01 3.394006490707397461e-01 4.536391794681549072e-02 1.277077943086624146e-01 1.650649309158325195e-02 -1.497844140976667404e-02 -5.081250518560409546e-02 -5.816489085555076599e-02 8.532117307186126709e-02 -3.124564886093139648e-02 -3.644166588783264160e-01 9.888285398483276367e-02 -8.938723802566528320e-02 5.657861381769180298e-02 1.420725435018539429e-01 -3.108041882514953613e-01
1.445014923810958862e-01 -1.295153945684432983e-01 -1.144722774624824524e-01 1.198964044451713562e-01 1.860242486000061035e-01 2.099587768316268921e-01 6.196497008204460144e-02 2.619744837284088135e-02 1.652737259864807129e-01 1.937734782695770264e-01 2.339662611484527588e-01 1.249733865261077881e-01 2.242653071880340576e-01 1.251351386308670044e-01 -2.156857773661613464e-02 -2.119139432907104492e-01 -4.646314084529876709e-01 3.208245038986206055e-01 4.117218032479286194e-02 2.067589163780212402e-01 8.629178255796432495e-02 -6.809984147548675537e-02 -1.539480388164520264e-01 -7.256252318620681763e-02 -1.444943845272064209e-01 -7.388628274202346802e-02 -2.453083097934722900e-01 -6.534062325954437256e-02 -1.117464825510978699e-01 2.756955325603485107e-01 2.807063050568103790e-02 -1.439888030290603638e-01
3.150235489010810852e-02 -1.370067894458770752e-01 1.729972809553146362e-01 -1.087132170796394348e-01 -1.764079183340072632e-01 4.720808938145637512e-03 2.763891220092773438e-01 2.381686717271804810e-01 -5.133103951811790466e-02 7.702966779470443726e-02 1.782476436346769333e-03 -2.988065779209136963e-01 9.639145433902740479e-02 1.177797093987464905e-01 2.589130215346813202e-02 -1.554785296320915222e-03 -1.075310036540031433e-01 1.143820211291313171e-01 -4.487222060561180115e-03 3.363618999719619751e-02 1.678275167942047119e-01 -1.757223159074783325e-02 -2.117969989776611328e-01 -3.251571953296661377e-01 1.477724313735961914e-01 -2.408723086118698120e-01 -2.963058650493621826e-01 -1.541524380445480347e-01 4.332795143127441406e-01 -7.200661301612854004e-02 2.400214672088623047e-01 7.575722038745880127e-02
2.549061775207519531e-01 -1.219622865319252014e-01 -9.956534951925277710e-02 -8.131431043148040771e-02 -1.801248937845230103e-01 3.054590821266174316e-01 3.236771225929260254e-01 3.800144046545028687e-02 1.616884917020797729e-01 6.443046778440475464e-02 1.139849424362182617e-01 -1.249874979257583618e-01 1.643626019358634949e-02 1.313259452581405640e-01 -1.841376572847366333e-01 3.062511086463928223e-01 -1.861496865749359131e-01 1.348209083080291748e-01 -1.024524942040443420e-01 5.130803585052490234e-02 8.372540026903152466e-02 -2.746751718223094940e-02 2.209456413984298706e-01 2.048586905002593994e-01 -2.518922090530395508e-01 -1.497389003634452820e-02 -4.613217413425445557e-01 2.858695574104785919e-02 1.478181034326553345e-01 -1.862851530313491821e-02 -7.422186899930238724e-04 5.938814207911491394e-02
3.818086683750152588e-01 -1.211453378200531006e-01 7.330381125211715698e-02 -3.961065039038658142e-02 -3.075770437717437744e-01 -4.179634526371955872e-02 4.280211776494979858e-02 1.007049158215522766e-01 1.790798455476760864e-01 3.077502846717834473e-01 3.327143611386418343e-03 -1.484749019145965576e-01 -2.226864248514175415e-01 3.003216721117496490e-02 -1.065177023410797119e-01 -1.958575099706649780e-02 -2.559434473514556885e-01 3.531306087970733643e-01 1.069821268320083618e-01 2.600617408752441406e-01 2.595787048339843750e-01 1.594876796007156372e-01 -1.177802085876464844e-01 -8.002752065658569336e-02 -3.113240376114845276e-02 1.426136046648025513e-01 7.723256200551986694e-02 -5.742384865880012512e-02 -9.374824911355972290e-02 -2.090796977281570435e-01 -1.758348196744918823e-01 1.298162043094635010e-01
6.069916859269142151e-02 -1.899601072072982788e-01 -5.440341681241989136e-02 1.509621441364288330e-01 -7.359851896762847900e-02 2.856576070189476013e-02 3.513670861721038818e-01 4.404113441705703735e-02 1.441389769315719604e-01 -1.317805349826812744e-01 3.336940109729766846e-01 -1.751701086759567261e-01 -1.836289763450622559e-01 1.936429291963577271e-01 6.292311102151870728e-02 -1.201751530170440674e-01 -1.784496605396270752e-01 7.064899057149887085e-02 4.997290670871734619e-01 4.541187360882759094e-02 6.262039393186569214e-02 4.796605929732322693e-02 -1.063053905963897705e-01 1.931850165128707886e-01 2.024170905351638794e-01 4.554313793778419495e-02 -5.065061897039413452e-02 3.328559175133705139e-02 1.027515605092048645e-01 -1.014933139085769653e-01 3.418923616409301758e-01 7.150989025831222534e-02
1.871313750743865967e-01 3.181895613670349121e-02 -6.111281737685203552e-02 7.892428338527679443e-02 -1.891733407974243164e-01 8.922233432531356812e-02 2.188079804182052612e-01 1.535514183342456818e-02 3.262801170349121094e-01 6.102685816586017609e-03 1.139320954680442810e-01 2.381470352411270142e-01 8.191021531820297241e-02 1.187628656625747681e-01 -6.521942466497421265e-02 1.170420348644256592e-01 -1.514912396669387817e-01 5.205193534493446350e-02 3.020110428333282471e-01 -1.350347697734832764e-01 2.030746787786483765e-01 4.147840142250061035e-01 -1.151912063360214233e-01 -1.538757234811782837e-01 -1.949975453317165375e-02 3.118657767772674561e-01 -1.784756332635879517e-01 -3.398125171661376953e-01 -4.436425492167472839e-02 9.433477185666561127e-03 5.738164857029914856e-02 1.074086949229240417e-01
1.172727942466735840e-01 -3.331546485424041748e-01 6.817832589149475098e-02 1.113664433360099792e-01 1.093917638063430786e-01 7.920553535223007202e-02 1.014310866594314575e-01 2.590756714344024658e-01 1.341081708669662476e-01 -7.780626416206359863e-02 -9.982649236917495728e-02 -8.992236852645874023e-02 -7.327365130186080933e-02 -8.216565847396850586e-02 -9.463863074779510498e-02 -4.200522974133491516e-02 -2.175182849168777466e-01 2.499207705259323120e-01 2.154139578342437744e-01 1.369968205690383911e-01 3.637350797653198242e-01 -6.121614575386047363e-02 -4.236649274826049805e-01 -1.823766380548477173e-01 -2.441384196281433105e-01 2.119983583688735962e-01 -9.277302771806716919e-02 -1.032977774739265442e-01 1.771122664213180542e-01 -5.246111750602722168e-02 1.127453967928886414e-01 -5.672948434948921204e-02
4.252906888723373413e-02 -4.291671514511108398e-01 -3.588101267814636230e-01 -9.188396483659744263e-02 -1.290828585624694824e-01 2.282430529594421387e-01 3.881656005978584290e-02 -1.317282617092132568e-01 1.836886852979660034e-01 2.430644184350967407e-01 1.123404353857040405e-01 -2.022123336791992188e-01 3.538484498858451843e-02 8.830924332141876221e-02 -1.727095060050487518e-02 3.074995242059230804e-02 -2.842049300670623779e-01 3.362355232238769531e-01 -1.434639096260070801e-01 -6.387645378708839417e-03 3.678506314754486084e-01 1.408431865274906158e-02 -3.721559047698974609e-02 -1.308288052678108215e-02 4.057648777961730957e-02 -2.067854702472686768e-01 -7.049995660781860352e-02 -3.114538453519344330e-02 -3.597199916839599609e-03 2.006037859246134758e-03 1.035786867141723633e-01 -1.413015723228454590e-01
3.342322707176208496e-01 4.697070643305778503e-02 -8.885794132947921753e-02 4.361074417829513550e-02 -1.591683737933635712e-02 3.912676125764846802e-02 1.942024976015090942e-01 -4.181525111198425293e-02 3.182358145713806152e-01 5.614668875932693481e-02 1.973025202751159668e-01 1.106528267264366150e-01 1.121810972690582275e-01 1.269620656967163086e-01 7.459625601768493652e-02 -1.099415570497512817e-01 -1.606943756341934204e-01 2.697870694100856781e-02 2.044829428195953369e-01 4.217168688774108887e-02 1.194728836417198181e-01 4.288801550865173340e-01 -8.602804690599441528e-02 -1.900449544191360474e-01 2.505832724273204803e-02 3.080044388771057129e-01 -3.096583187580108643e-01 -3.328254520893096924e-01 9.966567903757095337e-02 2.305401675403118134e-02 -8.577141910791397095e-02 3.512050956487655640e-02
2.021155953407287598e-01 1.060380134731531143e-02 -4.115010052919387817e-02 -1.909173876047134399e-01 -1.052486225962638855e-01 5.534867197275161743e-02 7.767580449581146240e-02 1.687822192907333374e-01 1.302026957273483276e-01 1.525204181671142578e-01 2.651124894618988037e-01 -2.205357849597930908e-01 3.943048417568206787e-02 1.218124479055404663e-01 6.898967921733856201e-02 -5.223985761404037476e-02 -2.345138639211654663e-01 1.928882300853729248e-01 3.585211038589477539e-01 3.302693068981170654e-01 2.700320184230804443e-01 1.073504760861396790e-01 -2.191523313522338867e-01 9.046214818954467773e-02 2.163147032260894775e-01 -9.105774760246276855e-02 4.042141884565353394e-02 -1.954139024019241333e-01 -5.140032991766929626e-02 -3.013197779655456543e-01 -1.699323505163192749e-01 3.908602148294448853e-02
4.804261922836303711e-01 5.627936497330665588e-02 -5.582866445183753967e-02 -4.848967492580413818e-02 -2.400455623865127563e-01 1.695158332586288452e-01 2.625943422317504883e-01 2.152363061904907227e-01 1.689704954624176025e-01 2.476576119661331177e-01 -1.082758381962776184e-01 -2.470672428607940674e-01 -1.901153922080993652e-01 1.568106710910797119e-01 2.421054430305957794e-02 5.268569290637969971e-02 -6.224651634693145752e-02 1.815117895603179932e-01 2.026114463806152344e-01 1.742471456527709961e-01 2.062156945466995239e-01 -5.181773379445075989e-02 -2.046044170856475830e-01 -8.999485522508621216e-02 2.398172579705715179e-02 1.925822645425796509e-01 -6.347959488630294800e-02 4.175876826047897339e-02 -1.553619354963302612e-01 -1.757188439369201660e-01 -2.280465094372630119e-03 1.740863323211669922e-01
1.602147817611694336e-01 1.294982135295867920e-01 6.670302897691726685e-02 1.559101492166519165e-01 -1.223286017775535583e-01 1.001075208187103271e-01 9.467562660574913025e-03 1.877498030662536621e-01 3.036648333072662354e-01 -1.569660007953643799e-02 -9.568320959806442261e-02 -2.452161349356174469e-02 2.296354919672012329e-01 1.073225662112236023e-01 -2.128726392984390259e-01 5.447400361299514771e-02 -1.066785231232643127e-01 3.801602125167846680e-01 8.540805429220199585e-02 -2.054256051778793335e-01 2.128441035747528076e-01 -3.065723367035388947e-02 -1.915365606546401978e-01 1.210881471633911133e-01 -1.604870893061161041e-02 1.009951904416084290e-01 -4.455620646476745605e-01 2.272491902112960815e-01 2.273548394441604614e-02 1.248915269970893860e-01 -2.158100157976150513e-01 1.656178534030914307e-01
1.505999565124511719e-01 -4.092453792691230774e-02 -1.501370425103232265e-04 1.229878049343824387e-02 -3.256958425045013428e-01 1.014478206634521484e-01 1.380480080842971802e-01 5.733015760779380798e-02 2.206478565931320190e-01 3.201040998101234436e-02 -1.359672844409942627e-01 1.317039690911769867e-02 -1.265879273414611816e-01 2.649935707449913025e-02 -6.708037853240966797e-02 -3.380975499749183655e-02 -1.742099970579147339e-01 2.098697572946548462e-01 2.230294644832611084e-01 3.115933537483215332e-01 4.533059000968933105e-01 2.107626385986804962e-02 -3.169311881065368652e-01 9.134611487388610840e-02 -6.190203595906496048e-03 7.412404567003250122e-02 -2.016745507717132568e-02 -8.016919717192649841e-03 -6.974062323570251465e-02 -8.319977670907974243e-02 -4.195033907890319824e-01 1.277505606412887573e-01
-9.548327326774597168e-02 1.394572854042053223e-01 4.551231116056442261e-02 -1.200891062617301941e-01 2.590085566043853760e-01 9.413812309503555298e-03 3.592048287391662598e-01 -7.742769271135330200e-02 4.124642610549926758e-01 6.227651983499526978e-02 1.441046595573425293e-01 1.341502740979194641e-02 8.061002939939498901e-02 2.701546549797058105e-01 1.089262403547763824e-02 1.142355874180793762e-01 -2.587848901748657227e-01 2.465235739946365356e-01 2.551585137844085693e-01 8.014962077140808105e-02 2.025172114372253418e-01 1.581023037433624268e-01 1.918633282184600830e-01 3.604171797633171082e-02 1.879801973700523376e-02 1.560698449611663818e-01 -9.714998304843902588e-02 -7.696469873189926147e-02 2.010323852300643921e-01 5.805743485689163208e-02 2.742241322994232178e-01 5.190153047442436218e-02
1.436375528573989868e-01 1.162287369370460510e-01 -1.817783266305923462e-01 -1.310749351978302002e-01 -4.532363638281822205e-02 -1.280233561992645264e-01 2.961849272251129150e-01 2.017116099596023560e-01 1.981295496225357056e-01 1.315741539001464844e-01 1.090891286730766296e-01 -3.085456416010856628e-02 1.239967420697212219e-01 2.293774485588073730e-01 1.374057680368423462e-01 -1.164268236607313156e-02 1.280445605516433716e-01 -3.749313065782189369e-03 3.365267515182495117e-01 1.490132361650466919e-01 3.625169992446899414e-01 -1.204761266708374023e-01 -1.205206215381622314e-01 2.042265534400939941e-01 1.291678100824356079e-01 -1.292876340448856354e-02 -4.329069703817367554e-02 -1.040116846561431885e-01 2.493195384740829468e-01 7.717396318912506104e-02 -3.430443704128265381e-01 2.073215246200561523e-01
4.301586747169494629e-01 5.226948857307434082e-02 -1.698167771100997925e-01 -1.366258561611175537e-01 -1.597404778003692627e-01 1.399466991424560547e-01 -5.882595665752887726e-03 2.320730686187744141e-01 4.653673768043518066e-01 2.346427887678146362e-01 -1.395074874162673950e-01 -2.191934883594512939e-01 -1.724962145090103149e-01 8.390253782272338867e-02 1.430759578943252563e-01 -6.643571704626083374e-02 -1.079766228795051575e-01 -1.542001962661743164e-02 1.959004402160644531e-01 2.475511878728866577e-01 9.875960648059844971e-02 -1.154836788773536682e-01 -1.197765097022056580e-01 4.814600688405334949e-04 -7.829443365335464478e-02 1.112048476934432983e-01 -2.161674052476882935e-01 1.141552925109863281e-01 1.789659708738327026e-01 -3.728388622403144836e-02 -3.723604232072830200e-02 -5.354932695627212524e-02
-1.621549949049949646e-02 5.260886996984481812e-02 -1.738354265689849854e-01 2.116797566413879395e-01 -1.279761940240859985e-01 1.497156023979187012e-01 3.672483563423156738e-01 -5.447513610124588013e-02 1.251802593469619751e-01 1.295450478792190552e-01 1.757403612136840820e-01 -3.457643985748291016e-01 -2.185045629739761353e-01 4.246887937188148499e-02 1.383422315120697021e-01 4.552074242383241653e-03 1.030845791101455688e-01 2.480859756469726562e-01 1.849379092454910278e-01 -5.314826965332031250e-03 2.895936369895935059e-01 -1.003452464938163757e-01 -1.570666283369064331e-01 -1.289317458868026733e-01 -2.996657229959964752e-02 -1.812441945075988770e-01 -2.572286427021026611e-01 -6.602420657873153687e-02 2.383770048618316650e-01 -4.223071411252021790e-02 2.915689647197723389e-01 -6.473714858293533325e-02
2.074339389801025391e-01 2.784545347094535828e-02 -9.706384688615798950e-02 -6.166329234838485718e-02 -4.181117750704288483e-03 1.752839237451553345e-01 1.996549963951110840e-01 9.439595043659210205e-02 2.945828139781951904e-01 1.399790197610855103e-01 -5.216225050389766693e-03 1.599310524761676788e-02 -1.257397830486297607e-01 -2.167676575481891632e-02 -3.007305860519409180e-01 -4.455529898405075073e-02 -1.568975448608398438e-01 2.937146723270416260e-01 2.242352962493896484e-01 3.540069758892059326e-01 2.962636053562164307e-01 4.588924720883369446e-02 -2.592403590679168701e-01 4.190742969512939453e-02 6.478744745254516602e-02 5.870123393833637238e-03 1.803021579980850220e-01 -1.406666338443756104e-01 -7.175410538911819458e-02 -1.113281995058059692e-01 -3.153026998043060303e-01 1.711238026618957520e-01
2.819018363952636719e-01 -1.027920991182327271e-01 -4.941913764923810959e-03 1.204902529716491699e-01 -1.849439293146133423e-01 -1.963095739483833313e-02 2.448267936706542969e-01 1.075958311557769775e-01 -7.271634787321090698e-02 4.916777834296226501e-02 1.501551270484924316e-02 -2.234265357255935669e-01 7.442974299192428589e-02 2.176365070044994354e-02 -3.017535209655761719e-01 1.304341703653335571e-01 -3.834543749690055847e-02 4.119326174259185791e-01 4.214858263731002808e-02 -2.809628657996654510e-02 3.442091643810272217e-01 -2.252142280340194702e-01 8.913537114858627319e-02 -3.047320842742919922e-01 -1.220373213291168213e-01 7.263708859682083130e-02 5.426790099591016769e-03 -9.892523288726806641e-02 3.268987238407135010e-01 4.760599229484796524e-03 3.788566216826438904e-02 -1.880053430795669556e-01
-4.213268309831619263e-02 -1.537133604288101196e-01 1.682063192129135132e-01 -8.498558402061462402e-02 4.099302366375923157e-02 2.864731848239898682e-01 -2.688375767320394516e-03 -1.129332277923822403e-02 2.144428491592407227e-01 3.279857337474822998e-01 1.216850653290748596e-01 -6.452161818742752075e-02 1.154745593667030334e-01 3.408237397670745850e-01 3.448147699236869812e-02 -2.517861127853393555e-02 -2.623785138130187988e-01 3.366545140743255615e-01 1.787713170051574707e-01 -1.844016835093498230e-02 1.758998036384582520e-01 -7.537633180618286133e-02 -5.652443692088127136e-02 1.200754046440124512e-01 -1.316538602113723755e-01 -1.539003998041152954e-01 -1.829042732715606689e-01 6.118606403470039368e-02 3.619464933872222900e-01 2.582994401454925537e-01 -6.249951198697090149e-03 8.159601688385009766e-02
6.784496456384658813e-02 -2.075605690479278564e-01 2.820780277252197266e-01 1.242836415767669678e-01 -2.315784394741058350e-01 -8.975310623645782471e-02 6.897768378257751465e-02 -1.805127561092376709e-01 1.023384556174278259e-01 2.552598714828491211e-01 6.767634302377700806e-02 2.225917428731918335e-01 -2.943208813667297363e-02 2.583641707897186279e-01 -3.578231111168861389e-02 1.362933684140443802e-02 -1.205719821155071259e-02 2.337347269058227539e-01 -6.010687351226806641e-02 3.082907199859619141e-01 1.637458354234695435e-01 2.049706429243087769e-01 -4.623875394463539124e-02 -9.153095632791519165e-02 2.238741610199213028e-03 1.125965490937232971e-01 -1.059808433055877686e-01 2.398652434349060059e-01 3.364437222480773926e-01 -2.554829046130180359e-02 1.242185309529304504e-01 -3.404841721057891846e-01
2.356537058949470520e-02 -5.753003805875778198e-02 1.340933293104171753e-01 -2.219368144869804382e-02 5.344507007976062596e-05 3.661494329571723938e-02 5.260807871818542480e-01 1.240268275141716003e-01 -3.794116899371147156e-02 1.343783140182495117e-01 3.840468823909759521e-02 -4.831382632255554199e-01 3.361897915601730347e-02 2.315708994865417480e-01 1.913582682609558105e-01 2.641054242849349976e-02 -1.213714405894279480e-01 2.068578302860260010e-01 3.222153708338737488e-02 2.671235613524913788e-02 1.184756159782409668e-01 1.422654986381530762e-01 -1.803141832351684570e-01 -2.432016134262084961e-01 6.425149738788604736e-02 -2.516520023345947266e-01 -2.302148491144180298e-01 8.552781492471694946e-02 9.918662905693054199e-02 2.091750688850879669e-02 6.153164897114038467e-03 -1.200754344463348389e-01
-9.459543973207473755e-02 -2.467795163393020630e-01 8.536571264266967773e-02 -1.873316317796707153e-01 -9.968121536076068878e-03 6.818280369043350220e-02 2.696374654769897461e-01 6.192507222294807434e-02 2.666889429092407227e-01 -8.278356492519378662e-02 -7.877256721258163452e-02 -4.288155585527420044e-02 8.408414572477340698e-02 2.123096436262130737e-01 5.205062776803970337e-02 -7.972697913646697998e-02 -2.026143670082092285e-01 1.984569281339645386e-01 2.761183381080627441e-01 3.385546207427978516e-01 2.868802845478057861e-01 6.442377716302871704e-02 2.378763444721698761e-02 1.457330137491226196e-01 2.649273276329040527e-01 1.488592624664306641e-01 -1.210931688547134399e-01 -2.996544837951660156e-01 -1.914754323661327362e-02 1.506161782890558243e-02 2.355547845363616943e-01 1.637624502182006836e-01
2.407340705394744873e-02 8.862554281949996948e-02 -8.482270874083042145e-03 -1.965597569942474365e-01 -4.603589698672294617e-02 -1.376399993896484375e-01 3.176868557929992676e-01 4.136466234922409058e-02 3.981547653675079346e-01 -3.002685122191905975e-02 4.129596054553985596e-02 -1.132161822170019150e-02 -9.282462298870086670e-02 1.113418936729431152e-01 9.755969792604446411e-02 -2.532545663416385651e-02 -1.683072447776794434e-01 1.926091313362121582e-01 2.625019252300262451e-01 2.628521621227264404e-01 2.807957828044891357e-01 -1.137846410274505615e-01 2.001857757568359375e-02 2.107826024293899536e-01 5.611187964677810669e-02 -2.295164577662944794e-02 -3.164338767528533936e-01 -1.337817907333374023e-01 2.290347665548324585e-01 2.076995968818664551e-01 2.328258603811264038e-01 1.586462110280990601e-01
-1.561478376388549805e-01 7.155662775039672852e-02 1.552259624004364014e-01 -1.611475497484207153e-01 8.522988110780715942e-02 2.541883885860443115e-01 1.977313607931137085e-01 -1.536240875720977783e-01 1.250721514225006104e-01 1.905836910009384155e-01 1.696512550115585327e-01 -2.157536000013351440e-01 5.760795250535011292e-02 3.066889941692352295e-01 -1.406595110893249512e-01 2.360127493739128113e-02 -2.367994487285614014e-01 3.318305909633636475e-01 1.277777850627899170e-01 -4.437638074159622192e-02 8.256889879703521729e-02 -6.773535907268524170e-02 2.406218089163303375e-02 -7.377560436725616455e-02 -2.872120589017868042e-03 5.166286602616310120e-03 -6.544845551252365112e-02 -8.232822269201278687e-02 5.085388422012329102e-01 2.337956726551055908e-01 -7.861559092998504639e-02 9.157633036375045776e-02
-1.379992906004190445e-02 -4.155994951725006104e-02 2.785214036703109741e-02 -1.350678652524948120e-01 6.231767311692237854e-02 2.381617436185479164e-03 5.146833062171936035e-01 4.731879383325576782e-02 3.338840603828430176e-01 1.144324317574501038e-01 -3.390912711620330811e-02 -1.030452474951744080e-01 1.679747700691223145e-01 2.838144600391387939e-01 6.350248306989669800e-02 5.766820162534713745e-02 -1.065621376037597656e-01 1.852623671293258667e-01 2.858948409557342529e-01 2.210596501827239990e-01 2.284906059503555298e-01 1.219438686966896057e-01 -1.002763863652944565e-03 1.393166929483413696e-01 1.489656269550323486e-01 1.699952930212020874e-01 2.013956941664218903e-02 -2.204210609197616577e-01 7.725181430578231812e-02 1.233192533254623413e-01 2.666636705398559570e-01 -2.087736129760742188e-02
1.773867197334766388e-02 -1.485156863927841187e-01 1.630384288728237152e-02 -1.899072155356407166e-02 -1.071643456816673279e-01 3.439590707421302795e-02 2.276462465524673462e-01 -1.814564876258373260e-02 9.033069014549255371e-02 4.773795306682586670e-01 3.228644728660583496e-01 -6.323274970054626465e-02 2.748268246650695801e-01 2.156818658113479614e-01 2.137851268053054810e-01 1.599074155092239380e-01 -1.360394507646560669e-01 3.743063285946846008e-02 3.141564726829528809e-01 -7.768964767456054688e-02 3.427480757236480713e-01 2.069412916898727417e-01 1.250014407560229301e-03 -6.333859264850616455e-02 1.320507973432540894e-01 8.186476677656173706e-02 1.070616096258163452e-01 -2.745944634079933167e-02 9.385646134614944458e-02 -4.996752366423606873e-02 1.828071475028991699e-01 -6.735923141241073608e-02
2.282384037971496582e-01 9.061482548713684082e-02 3.752829730510711670e-01 8.335227519273757935e-02 2.461468800902366638e-02 1.714032739400863647e-01 1.113114655017852783e-01 -9.758770465850830078e-02 3.570092916488647461e-01 -9.879180788993835449e-02 -5.262193828821182251e-02 -2.095141261816024780e-01 -6.165998429059982300e-02 2.694155573844909668e-01 -1.365723907947540283e-01 2.326278239488601685e-01 1.436294168233871460e-01 3.920334577560424805e-01 9.655324369668960571e-02 1.497818380594253540e-01 1.317142788320779800e-02 -8.543784916400909424e-02 1.542132943868637085e-01 -1.386388093233108521e-01 1.320546586066484451e-02 -1.061603724956512451e-01 -2.718980610370635986e-01 -1.938522793352603912e-02 2.532265484333038330e-01 1.058651716448366642e-03 2.340738661587238312e-02 -1.948407618328928947e-03
-9.956772625446319580e-02 -1.876325309276580811e-01 2.967793643474578857e-01 5.253748968243598938e-02 -3.874641284346580505e-02 -1.707649081945419312e-01 9.151910990476608276e-02 -2.118553221225738525e-02 2.021200358867645264e-01 2.576253116130828857e-01 1.320893764495849609e-01 2.613375484943389893e-01 1.423314660787582397e-01 2.814291119575500488e-01 -9.626528248190879822e-03 2.305275052785873413e-01 1.011788006871938705e-02 2.632589340209960938e-01 2.770253121852874756e-01 2.195216156542301178e-02 3.327419757843017578e-01 6.317991018295288086e-02 -1.824817247688770294e-02 -2.192624509334564209e-01 4.158683493733406067e-02 1.548858433961868286e-01 -1.323027908802032471e-01 -1.696701496839523315e-01 -2.409819699823856354e-02 -8.775091171264648438e-02 8.068460226058959961e-02 -2.869468629360198975e-01
2.088760957121849060e-02 -2.923622429370880127e-01 -1.389729082584381104e-01 2.391531020402908325e-01 1.942003071308135986e-01 5.165943875908851624e-02 3.736582696437835693e-01 1.501365154981613159e-01 1.337374895811080933e-01 1.478407233953475952e-01 -3.966956958174705505e-02 2.603355050086975098e-02 6.132809817790985107e-02 2.310214489698410034e-01 3.135898336768150330e-02 3.214998841285705566e-01 -2.348863631486892700e-01 7.759499549865722656e-02 3.360399603843688965e-01 1.798125505447387695e-01 6.441608071327209473e-02 -2.508033439517021179e-02 -1.400310248136520386e-01 1.232068166136741638e-01 2.475439161062240601e-01 7.040955871343612671e-02 -1.352916806936264038e-01 -4.253848269581794739e-02 2.841852009296417236e-01 6.451303511857986450e-02 1.047189757227897644e-01 5.754805728793144226e-02
2.316335886716842651e-01 -2.250785976648330688e-01 -1.466986536979675293e-01 -2.518835477530956268e-02 -1.531825065612792969e-01 2.200181782245635986e-01 3.854942694306373596e-02 2.281785160303115845e-01 4.342692792415618896e-01 5.164420977234840393e-02 -2.136530429124832153e-01 -2.828319557011127472e-02 1.687299460172653198e-01 -2.978133410215377808e-02 -2.075997367501258850e-02 8.395244181156158447e-02 -2.688588015735149384e-02 1.000442951917648315e-01 1.656343638896942139e-01 1.028649359941482544e-01 1.321530789136886597e-01 -6.290870159864425659e-02 -3.729765713214874268e-01 -3.771037161350250244e-01 1.315980106592178345e-01 1.034148335456848145e-01 -2.111897915601730347e-01 4.513207823038101196e-02 -7.428714632987976074e-02 3.585061058402061462e-02 -1.932962685823440552e-01 5.709416791796684265e-02
1.159701645374298096e-01 -2.270891666412353516e-01 -1.390043925493955612e-02 1.944985687732696533e-01 2.207696735858917236e-01 1.684617549180984497e-01 2.245364487171173096e-01 1.853179186582565308e-02 1.384434700012207031e-01 3.763644723221659660e-03 -6.700644735246896744e-03 -2.076463401317596436e-01 8.335056155920028687e-02 -1.326283216476440430e-01 -4.735466092824935913e-02 -9.474991820752620697e-03 1.185123547911643982e-01 4.552783668041229248e-01 3.152894675731658936e-01 1.534087359905242920e-01 2.069690674543380737e-01 8.067495375871658325e-02 -8.083396404981613159e-02 5.932951346039772034e-02 -1.507610231637954712e-01 -2.111594229936599731e-01 -3.237322270870208740e-01 -4.549347609281539917e-02 2.038023918867111206e-01 -1.650330871343612671e-01 -8.134701102972030640e-02 1.631726026535034180e-01
1.481878906488418579e-01 -3.290500119328498840e-02 4.393933713436126709e-01 -1.509093306958675385e-02 -1.490419358015060425e-01 1.150180585682392120e-02 9.901559352874755859e-02 -1.377944946289062500e-01 1.391917318105697632e-01 4.417823255062103271e-01 -8.927990496158599854e-02 -3.295974433422088623e-02 7.687498629093170166e-02 1.325929611921310425e-01 2.870013564825057983e-02 1.524527370929718018e-01 -1.115111485123634338e-01 2.821592390537261963e-01 -4.596213344484567642e-03 1.276384443044662476e-01 1.552824825048446655e-01 3.428185358643531799e-02 7.788586616516113281e-02 1.147551089525222778e-01 -8.301040530204772949e-02 -8.062640577554702759e-02 -2.324292808771133423e-01 -1.459889411926269531e-01 3.913696110248565674e-01 1.591530255973339081e-02 -2.493953406810760498e-01 -6.429498642683029175e-02
-3.744496731087565422e-03 -3.156066238880157471e-01 1.840708553791046143e-01 1.248877346515655518e-01 -8.894321322441101074e-02 2.205508947372436523e-01 -7.630440592765808105e-02 8.242354542016983032e-02 2.720036208629608154e-01 1.616829782724380493e-01 -7.883562706410884857e-03 9.968489408493041992e-03 -2.580066919326782227e-01 3.729039803147315979e-02 -2.588146924972534180e-01 -1.238416358828544617e-01 -1.021869555115699768e-01 1.618624478578567505e-01 3.454179465770721436e-01 2.127352729439735413e-02 1.092830821871757507e-01 3.750926628708839417e-02 -4.270588159561157227e-01 -1.018443405628204346e-01 -7.474341988563537598e-02 1.330691277980804443e-01 -1.669929772615432739e-01 -2.489282377064228058e-02 1.463723182678222656e-01 -2.517389357089996338e-01 1.336711049079895020e-01 -1.191077157855033875e-01
2.176238149404525757e-01 -1.677434891462326050e-01 -2.852477729320526123e-01 -2.187577262520790100e-02 -8.141401410102844238e-02 2.194571048021316528e-01 -8.880736678838729858e-02 -9.233903838321566582e-04 1.544063538312911987e-01 1.697612553834915161e-01 5.271667614579200745e-02 -1.819989830255508423e-01 1.265664100646972656e-01 -9.805339574813842773e-02 -1.612816005945205688e-01 -8.709328621625900269e-02 -1.450180709362030029e-01 2.348174005746841431e-01 4.087598621845245361e-02 4.620782434940338135e-01 2.424727529287338257e-01 7.880036532878875732e-02 4.137201607227325439e-02 -7.152756303548812866e-02 8.405102044343948364e-02 -1.231780573725700378e-01 -1.795890331268310547e-01 3.121969476342201233e-02 2.117177098989486694e-01 -3.658917546272277832e-01 -1.554712303914129734e-03 -1.866324245929718018e-01
2.945261299610137939e-01 3.172775730490684509e-02 2.046723365783691406e-01 -2.169230580329895020e-02 -3.523830175399780273e-01 4.038144275546073914e-02 2.470937073230743408e-01 6.910056620836257935e-02 3.483886271715164185e-02 2.568067014217376709e-01 1.410351395606994629e-01 -3.977251350879669189e-01 1.426001489162445068e-01 1.722424328327178955e-01 -2.397918850183486938e-01 -7.106029242277145386e-02 1.923720091581344604e-01 2.008308470249176025e-01 -4.355406388640403748e-02 6.187996640801429749e-02 2.471229583024978638e-01 5.848733708262443542e-02 5.587824061512947083e-02 -1.899890899658203125e-01 8.264858275651931763e-02 -1.109917238354682922e-01 -3.154277056455612183e-02 1.372063905000686646e-01 2.708946168422698975e-01 -1.108912229537963867e-01 6.760558485984802246e-02 -6.680992990732192993e-02
3.935465812683105469e-01 1.137508600950241089e-01 -3.637433648109436035e-01 2.504371106624603271e-01 -1.791101843118667603e-01 2.122357636690139771e-01 3.770802542567253113e-02 2.075060270726680756e-02 -1.168268397450447083e-01 -2.599234320223331451e-02 -1.523793488740921021e-01 -2.229754328727722168e-01 9.484469145536422729e-02 1.785778999328613281e-01 -2.406004071235656738e-01 3.723229095339775085e-02 6.124611571431159973e-02 3.072413802146911621e-01 1.039763391017913818e-01 1.073067411780357361e-01 6.506078690290451050e-02 6.542618572711944580e-02 -1.855320930480957031e-01 7.421751320362091064e-02 2.005881369113922119e-01 9.545547515153884888e-02 -2.561415433883666992e-01 -6.899071484804153442e-02 1.705333441495895386e-01 -7.965181954205036163e-03 1.342004239559173584e-01 -1.869934797286987305e-01
1.358480751514434814e-01 -1.907187849283218384e-01 7.729239016771316528e-02 -1.291815098375082016e-02 -1.176321804523468018e-01 5.161704495549201965e-02 5.723010301589965820e-01 1.185883358120918274e-01 -7.946069538593292236e-02 7.461825758218765259e-02 1.768954098224639893e-01 -1.194802746176719666e-01 -2.078101485967636108e-01 6.246137991547584534e-02 9.513977915048599243e-02 -1.639499962329864502e-01 -7.736080884933471680e-02 1.865189373493194580e-01 2.127099484205245972e-01 3.965742141008377075e-02 1.427660137414932251e-01 1.238638013601303101e-01 -7.207147032022476196e-02 -1.112431660294532776e-01 -4.690431058406829834e-02 -1.409018933773040771e-01 -6.224470585584640503e-02 2.514721266925334930e-02 1.382296234369277954e-01 -2.824157774448394775e-01 3.828057944774627686e-01 -1.661860644817352295e-01
1.858916580677032471e-01 4.817420151084661484e-03 1.052588522434234619e-01 1.562579274177551270e-01 1.260751485824584961e-01 2.354868203401565552e-01 2.787553668022155762e-01 9.198324754834175110e-03 9.936682879924774170e-02 -1.090802904218435287e-02 1.771496832370758057e-01 -2.985858619213104248e-01 8.928986638784408569e-02 -1.171823740005493164e-01 -2.107823193073272705e-01 -1.591056883335113525e-01 -3.088025376200675964e-02 1.778436452150344849e-01 2.475208789110183716e-01 1.533323824405670166e-01 3.408069312572479248e-01 1.616795808076858521e-01 -1.614394187927246094e-01 -1.115580052137374878e-01 -1.060034409165382385e-01 -8.698720484972000122e-02 -2.891412675380706787e-01 -1.783014982938766479e-01 -3.231367096304893494e-02 -3.487648069858551025e-01 5.678723752498626709e-02 2.345455437898635864e-02
6.338054686784744263e-02 -1.212144121527671814e-01 1.556568890810012817e-01 1.320163607597351074e-01 -1.114774495363235474e-01 2.020336985588073730e-01 -3.599398955702781677e-02 2.798426449298858643e-01 2.030271291732788086e-01 -2.067724019289016724e-01 2.234395146369934082e-01 -9.543062746524810791e-02 -2.969452552497386932e-02 8.469761908054351807e-02 -2.855741083621978760e-01 3.552269656211137772e-03 -1.542776376008987427e-01 3.641780912876129150e-01 2.733836770057678223e-01 -6.601715087890625000e-02 1.566067524254322052e-02 1.183542609214782715e-01 -1.665454059839248657e-01 1.918862909078598022e-01 7.744088023900985718e-02 1.806363835930824280e-02 -1.290824450552463531e-02 1.024215221405029297e-01 6.183417513966560364e-02 -3.340823054313659668e-01 3.569235801696777344e-01 -2.912125317379832268e-03
2.727496623992919922e-01 -6.334950029850006104e-02 2.446494698524475098e-01 8.476436883211135864e-02 -1.575285047292709351e-01 7.039617002010345459e-02 9.166952967643737793e-02 4.822238534688949585e-02 2.900730967521667480e-01 -1.867112219333648682e-01 8.945735753513872623e-04 4.850163683295249939e-02 9.869612753391265869e-02 1.124119535088539124e-01 2.169776260852813721e-01 2.330693602561950684e-01 -3.357584774494171143e-01 3.544776439666748047e-01 1.790843605995178223e-01 2.183780819177627563e-01 -1.036092191934585571e-01 -4.163468256592750549e-03 -2.742317616939544678e-01 -1.875483393669128418e-01 1.924684196710586548e-01 -3.299289196729660034e-02 3.577754646539688110e-02 1.728826165199279785e-01 2.046039700508117676e-01 -2.446855418384075165e-02 1.336556822061538696e-01 4.199395421892404556e-03
4.027089476585388184e-02 -2.949908375740051270e-01 7.279552519321441650e-02 1.026100665330886841e-01 9.996914863586425781e-02 9.458508342504501343e-02 9.980735927820205688e-02 2.858971953392028809e-01 -1.368086691945791245e-02 -3.148498758673667908e-02 1.361200213432312012e-01 -5.182406306266784668e-02 1.349372714757919312e-01 -3.744877874851226807e-02 2.385968565940856934e-01 1.821650117635726929e-01 -6.155007332563400269e-02 2.207182496786117554e-01 3.165353536605834961e-01 6.949520669877529144e-03 1.539974212646484375e-01 1.085969731211662292e-01 -1.921313703060150146e-01 2.425553798675537109e-01 1.995197236537933350e-01 2.075876593589782715e-01 -2.521417737007141113e-01 -4.299696385860443115e-01 1.368138343095779419e-01 4.625089094042778015e-02 1.059290468692779541e-01 -7.310061156749725342e-02
1.468502879142761230e-01 -1.342514604330062866e-01 5.366864800453186035e-02 1.120955776423215866e-02 5.810455605387687683e-02 4.798592999577522278e-02 1.024965196847915649e-01 2.131661772727966309e-01 6.055700778961181641e-02 -3.691842779517173767e-02 -1.292188614606857300e-01 -9.143353998661041260e-02 4.820089042186737061e-02 9.777700155973434448e-02 -1.448483914136886597e-01 -8.835940062999725342e-02 -5.782439559698104858e-02 3.821656107902526855e-01 3.007519841194152832e-01 4.975839704275131226e-02 4.742096364498138428e-01 -1.125858426094055176e-01 -2.534765005111694336e-01 -1.979455798864364624e-01 -3.579782843589782715e-01 -4.447886347770690918e-02 -2.394198179244995117e-01 -1.817699670791625977e-01 3.110491111874580383e-02 -1.149405390024185181e-01 1.648550108075141907e-02 8.232335746288299561e-02
1.597951501607894897e-01 1.187139526009559631e-01 -5.016692727804183960e-02 -5.574236065149307251e-02 -2.971099019050598145e-01 2.092723548412322998e-01 1.902181655168533325e-01 1.588996797800064087e-01 4.169369041919708252e-01 3.562022447586059570e-01 -6.549175828695297241e-02 1.223125085234642029e-01 3.908604010939598083e-02 -5.408407002687454224e-02 -2.939392626285552979e-02 4.601277038455009460e-02 1.047235727310180664e-01 6.832201778888702393e-02 5.548782274127006531e-02 3.154408335685729980e-01 2.456515282392501831e-01 -1.148905605077743530e-01 -2.894045114517211914e-01 -1.714196950197219849e-01 5.551662668585777283e-02 3.134791180491447449e-02 -1.956279873847961426e-01 9.823172539472579956e-02 1.861253231763839722e-01 -1.536471992731094360e-01 -1.367732584476470947e-01 -2.199648180976510048e-03
2.209598124027252197e-01 -4.194405861198902130e-03 -6.710847467184066772e-02 4.786928370594978333e-02 -2.068645507097244263e-01 2.431610524654388428e-01 2.930743694305419922e-01 -2.257825583219528198e-01 2.285860180854797363e-01 -1.977873295545578003e-01 1.569743603467941284e-01 -2.595553994178771973e-01 -8.227765560150146484e-02 1.855343580245971680e-01 -2.012750506401062012e-01 1.392830442637205124e-02 -5.662373825907707214e-02 2.354839295148849487e-01 3.953186571598052979e-01 -1.203820481896400452e-01 1.261792033910751343e-01 -1.162802502512931824e-01 -3.720789551734924316e-01 4.407269880175590515e-02 6.879439949989318848e-02 3.236485645174980164e-02 -1.745243184268474579e-02 1.273563057184219360e-01 9.468057006597518921e-02 -9.190011024475097656e-02 2.790076099336147308e-02 2.336963638663291931e-02
2.958066165447235107e-01 -5.651613464578986168e-04 -2.491378933191299438e-01 5.070464611053466797e-01 -1.597884744405746460e-01 3.334394842386245728e-02 1.525208353996276855e-01 -1.237852573394775391e-01 1.574516445398330688e-01 2.131609767675399780e-01 2.057774960994720459e-01 -4.055391848087310791e-01 -1.298309415578842163e-01 1.592440605163574219e-01 -1.298150327056646347e-02 9.213031083345413208e-02 -1.348676066845655441e-02 6.600674986839294434e-02 -8.011709898710250854e-03 1.641314923763275146e-01 7.291401177644729614e-02 1.258691698312759399e-01 -4.369466006755828857e-02 9.064828604459762573e-02 -1.946481168270111084e-01 -1.043508052825927734e-01 -2.194413095712661743e-01 1.488772127777338028e-02 1.779209375381469727e-01 -7.542085647583007812e-02 -8.596946485340595245e-03 -5.288843810558319092e-02
7.509475946426391602e-02 1.122345328330993652e-01 5.198565497994422913e-02 -8.856456726789474487e-02 1.134495288133621216e-01 3.970162011682987213e-03 1.077009248547255993e-03 1.627697944641113281e-01 1.349726468324661255e-01 5.801481008529663086e-02 2.978267967700958252e-01 -1.291067898273468018e-01 2.006057947874069214e-01 1.277472227811813354e-01 -9.125836938619613647e-02 5.749027431011199951e-02 -1.495632529258728027e-01 4.112370610237121582e-01 1.249068528413772583e-01 1.971257925033569336e-01 2.433397471904754639e-01 -3.168247938156127930e-01 -1.580839045345783234e-02 -1.987320557236671448e-02 -1.765646934509277344e-01 8.089477568864822388e-02 -1.808447241783142090e-01 -2.863647937774658203e-01 1.051646247506141663e-01 2.137356847524642944e-01 3.451741337776184082e-01 4.679020866751670837e-02
-1.075282618403434753e-01 -3.287462294101715088e-01 5.636946484446525574e-02 -2.719660103321075439e-01 -6.184339523315429688e-02 1.069985982030630112e-02 2.923218905925750732e-01 -3.694657608866691589e-02 2.744451463222503662e-01 2.289116084575653076e-01 1.472775638103485107e-01 -1.784649677574634552e-02 -1.470466107130050659e-01 9.013765305280685425e-02 7.447109371423721313e-02 1.036812663078308105e-01 -1.288224458694458008e-01 2.220796197652816772e-01 1.221727356314659119e-01 1.979451477527618408e-01 2.324741184711456299e-01 1.793282926082611084e-01 1.905316486954689026e-02 1.021516323089599609e-01 2.444768697023391724e-01 2.500613331794738770e-01 1.730450242757797241e-02 -2.542720735073089600e-01 1.173124387860298157e-01 2.893200330436229706e-02 2.844443917274475098e-01 1.300238966941833496e-01
1.218812167644500732e-01 -2.652882933616638184e-01 3.120673000812530518e-01 -1.692811101675033569e-01 -2.439893484115600586e-01 9.350941330194473267e-02 3.264443948864936829e-02 -3.364879637956619263e-02 1.498524751514196396e-02 1.273034811019897461e-01 -2.103122882544994354e-02 -1.822930574417114258e-01 3.602156043052673340e-02 1.704434901475906372e-01 -1.021167188882827759e-01 1.181973367929458618e-01 1.358019411563873291e-01 4.290389418601989746e-01 -6.939712911844253540e-02 -7.367174327373504639e-02 2.248430848121643066e-01 1.810354590415954590e-01 2.282588370144367218e-02 -2.725328207015991211e-01 -1.049250960350036621e-01 -5.664261803030967712e-02 -1.324603855609893799e-01 -1.147934943437576294e-01 4.020585417747497559e-01 3.061714023351669312e-02 -8.112861216068267822e-02 -1.685431152582168579e-01
-1.658278331160545349e-02 -8.155778050422668457e-03 -4.361376166343688965e-01 1.325954049825668335e-01 -2.264922112226486206e-01 2.865056395530700684e-01 2.671722173690795898e-01 7.857660949230194092e-02 6.620421260595321655e-02 2.139599323272705078e-01 9.735189378261566162e-02 -2.787314057350158691e-01 -3.442354127764701843e-02 4.139289259910583496e-01 1.472176015377044678e-01 -5.375737696886062622e-02 -4.718148708343505859e-02 2.032726407051086426e-01 4.497904703021049500e-02 1.175533086061477661e-01 2.783408164978027344e-01 -4.275702312588691711e-02 -6.219674646854400635e-02 -1.215938031673431396e-01 -1.673692911863327026e-01 -1.079888734966516495e-02 -9.480529464781284332e-03 -6.571792811155319214e-02 4.963390529155731201e-02 1.391741912811994553e-02 2.322162091732025146e-01 6.605518516153097153e-03
3.314582407474517822e-01 1.582818776369094849e-01 9.603155404329299927e-02 4.137109518051147461e-01 5.662167444825172424e-02 2.420532405376434326e-01 2.372522652149200439e-01 -8.643618226051330566e-02 2.057749629020690918e-01 3.515668585896492004e-02 5.135196819901466370e-02 -1.302496939897537231e-01 -1.714567095041275024e-01 1.796693056821823120e-01 3.665843605995178223e-02 1.529782712459564209e-01 -1.670121252536773682e-01 8.000832051038742065e-02 4.642037302255630493e-02 1.832930296659469604e-01 3.368282318115234375e-01 1.158906444907188416e-01 -1.097358465194702148e-01 -1.306175291538238525e-01 -1.149418391287326813e-02 1.076619792729616165e-02 1.615400016307830811e-01 -2.807986438274383545e-01 -5.994230881333351135e-02 -2.239814549684524536e-01 7.911612279713153839e-03 -1.565091907978057861e-01
8.199162036180496216e-02 -2.444325201213359833e-02 -1.236563473939895630e-01 -3.194839879870414734e-02 -3.935112059116363525e-02 1.880797296762466431e-01 3.905923366546630859e-01 8.620495349168777466e-02 1.760542392730712891e-01 8.966115862131118774e-02 1.831659227609634399e-01 -4.528646823018789291e-03 1.872613131999969482e-01 3.123141527175903320e-01 2.349353730678558350e-01 1.190942004323005676e-01 -2.873849570751190186e-01 1.224895492196083069e-01 3.030013740062713623e-01 1.691106259822845459e-01 1.269691735506057739e-01 -2.508106827735900879e-02 1.393469702452421188e-02 1.740617454051971436e-01 1.606019139289855957e-01 7.525182515382766724e-02 -7.241183519363403320e-02 -2.098732441663742065e-01 4.633643478155136108e-02 -1.204937510192394257e-02 3.627008199691772461e-01 1.582038700580596924e-01
1.728568226099014282e-01 -1.256141439080238342e-02 1.262385696172714233e-01 1.910176426172256470e-01 2.102883458137512207e-01 2.936348617076873779e-01 2.116815745830535889e-01 -8.952452242374420166e-02 1.231766194105148315e-01 1.522743105888366699e-01 -1.576816439628601074e-01 7.046654075384140015e-02 -2.124972492456436157e-01 1.060319170355796814e-01 -1.022196710109710693e-01 -1.499736160039901733e-01 -2.351940870285034180e-01 3.736806809902191162e-01 5.997510626912117004e-03 -2.971740998327732086e-02 3.151369094848632812e-01 -7.162043824791908264e-03 -1.846078783273696899e-01 7.398714870214462280e-02 2.326693385839462280e-01 -3.732756478711962700e-03 1.952501535415649414e-01 -2.842369079589843750e-01 1.252669543027877808e-01 -1.037779226899147034e-01 -1.985976248979568481e-01 -5.468407273292541504e-02
-5.685352906584739685e-02 -3.440811634063720703e-01 -1.093987561762332916e-02 -4.806127399206161499e-02 -1.395394653081893921e-01 1.368433237075805664e-01 2.870674729347229004e-01 -1.152585744857788086e-01 2.412041127681732178e-01 2.106780856847763062e-01 3.491668775677680969e-02 2.393833175301551819e-02 7.885545492172241211e-02 8.997161686420440674e-02 1.472992300987243652e-01 7.484235614538192749e-02 -1.367378681898117065e-01 1.895450502634048462e-01 2.952391803264617920e-01 1.131343245506286621e-01 2.887584865093231201e-01 1.193729043006896973e-01 1.420554816722869873e-01 1.502554863691329956e-01 2.286048382520675659e-01 3.394058942794799805e-01 -8.292028307914733887e-02 -2.468406409025192261e-01 -1.961810700595378876e-02 -6.275355815887451172e-02 1.475243866443634033e-01 1.994030922651290894e-01
2.109739035367965698e-01 -2.920474410057067871e-01 -5.408596992492675781e-02 4.222807288169860840e-02 -2.253863811492919922e-01 3.262310475111007690e-02 -1.925039477646350861e-02 1.890875846147537231e-01 2.946308851242065430e-01 -4.841097071766853333e-02 1.612059585750102997e-02 -7.181630283594131470e-02 -1.760903894901275635e-01 -1.965191215276718140e-01 -2.478454709053039551e-01 5.998045951128005981e-02 -3.076820373535156250e-01 4.098816215991973877e-01 5.642826110124588013e-02 6.423857808113098145e-02 1.456239521503448486e-01 -1.933538019657135010e-01 3.108007460832595825e-02 -8.921542018651962280e-02 1.074365004897117615e-01 3.716554492712020874e-03 -9.023828804492950439e-02 -3.712463378906250000e-01 8.745787292718887329e-02 -7.740847021341323853e-02 -1.113453283905982971e-01 -1.649831980466842651e-01
-1.040322259068489075e-01 -2.175438702106475830e-01 -6.882444769144058228e-02 8.293550461530685425e-03 -2.899301946163177490e-01 1.286696344614028931e-01 4.985042512416839600e-01 -2.339766174554824829e-01 2.119244784116744995e-01 2.383035793900489807e-02 8.975683152675628662e-02 -2.346009761095046997e-02 -1.971420347690582275e-01 2.257900834083557129e-01 -1.996435672044754028e-01 -2.098569124937057495e-01 -1.807856857776641846e-01 1.856068968772888184e-01 1.926732063293457031e-01 7.352930307388305664e-02 2.176752686500549316e-01 -2.641265094280242920e-01 1.537519413977861404e-02 4.954228922724723816e-02 3.224936872720718384e-02 -2.697045542299747467e-02 -1.278076916933059692e-01 -3.657611459493637085e-02 1.729432046413421631e-01 -6.811897456645965576e-02 1.430679708719253540e-01 3.731239214539527893e-02
1.557000279426574707e-01 -9.167606383562088013e-02 -9.047427028417587280e-02 -2.666814811527729034e-02 6.909652054309844971e-02 -1.015768945217132568e-01 1.153259575366973877e-01 1.209860965609550476e-01 2.283006757497787476e-01 2.238918393850326538e-01 2.415675967931747437e-01 3.342244774103164673e-02 -1.098797544836997986e-01 3.435188904404640198e-02 -1.814484037458896637e-02 2.379882708191871643e-02 -1.224493086338043213e-01 1.978453844785690308e-01 4.676036238670349121e-01 -1.488401144742965698e-01 2.935094833374023438e-01 2.623578310012817383e-01 -3.834794089198112488e-02 2.990844473242759705e-02 2.376848012208938599e-01 4.144831299781799316e-01 -5.128035694360733032e-02 1.692464798688888550e-01 1.170681715011596680e-01 1.032419651746749878e-01 -5.726331472396850586e-02 -7.828828878700733185e-03
1.059268489480018616e-01 -2.398085594177246094e-01 -1.187541037797927856e-01 -5.472475662827491760e-02 -4.515007436275482178e-01 3.142820671200752258e-02 4.613537713885307312e-02 2.637487351894378662e-01 1.081852167844772339e-01 1.299951225519180298e-01 1.958486437797546387e-02 -1.622497737407684326e-01 -7.163332402706146240e-02 3.173280060291290283e-01 4.265374690294265747e-02 1.165601704269647598e-02 -6.286997348070144653e-02 2.875084877014160156e-01 5.512175709009170532e-02 -7.732161879539489746e-02 1.097312867641448975e-01 3.225930929183959961e-01 -2.818661630153656006e-01 4.033685103058815002e-02 1.751552373170852661e-01 -2.648284137248992920e-01 3.024316951632499695e-02 -2.234204411506652832e-01 1.220119297504425049e-01 -1.427429076284170151e-02 -9.109416604042053223e-02 -8.184782415628433228e-02
-7.459044456481933594e-02 -1.481441259384155273e-01 1.002940908074378967e-01 1.901060789823532104e-01 -2.023674696683883667e-01 -1.485736966133117676e-01 6.217917054891586304e-02 -4.311320558190345764e-02 2.876300513744354248e-01 2.172550112009048462e-01 1.108882203698158264e-01 2.269545644521713257e-01 1.116937473416328430e-01 2.115695178508758545e-01 2.686427347362041473e-02 1.365242302417755127e-01 -5.173192918300628662e-02 2.979827821254730225e-01 -1.429038937203586102e-03 1.684637218713760376e-01 9.095833450555801392e-02 2.912504374980926514e-01 -9.485500305891036987e-02 5.012822523713111877e-02 -2.546068094670772552e-02 6.012974306941032410e-02 -1.750913709402084351e-01 1.971729099750518799e-01 2.935823500156402588e-01 -1.449090540409088135e-01 1.086557656526565552e-01 -4.122495651245117188e-01
-1.759733259677886963e-01 -2.600915729999542236e-01 3.832929581403732300e-02 1.137902513146400452e-01 9.023989737033843994e-02 1.034133210778236389e-01 5.803222954273223877e-02 -4.857748281210660934e-03 2.720909118652343750e-01 1.402930766344070435e-01 1.358399093151092529e-01 1.957966834306716919e-01 2.840269915759563446e-02 3.228888213634490967e-01 -6.341250613331794739e-03 -1.891628801822662354e-01 -6.923849135637283325e-02 4.000632464885711670e-01 1.952154338359832764e-01 2.095950841903686523e-01 1.809129565954208374e-01 2.809055149555206299e-01 -9.169480949640274048e-02 2.684860825538635254e-01 -7.077161967754364014e-02 -5.582849308848381042e-02 -1.511655449867248535e-01 8.662772923707962036e-02 1.448821276426315308e-01 2.549898028373718262e-01 -9.587087482213973999e-02 2.553206682205200195e-02
8.106025308370590210e-02 -2.089456170797348022e-01 3.013457357883453369e-01 -5.555856227874755859e-02 -2.782555222511291504e-01 -9.900584071874618530e-02 3.356201648712158203e-01 2.820196449756622314e-01 -2.075374312698841095e-02 4.518475756049156189e-02 -6.210568826645612717e-04 -2.071028053760528564e-01 3.562682494521141052e-02 1.145005971193313599e-01 -1.743068844079971313e-01 2.159557640552520752e-01 -6.371264904737472534e-02 2.215436547994613647e-01 1.767240762710571289e-01 -5.413292348384857178e-02 1.881816089153289795e-01 -1.007007434964179993e-01 -1.543325185775756836e-01 -2.169843614101409912e-01 7.993584871292114258e-02 -2.412353754043579102e-01 -1.946627348661422729e-01 -1.931999623775482178e-02 2.052458226680755615e-01 2.507150769233703613e-01 2.363377250730991364e-02 1.660030931234359741e-01
4.970712959766387939e-02 -8.824931085109710693e-02 4.954029992222785950e-02 1.251541227102279663e-01 7.101808488368988037e-02 3.669732715934514999e-03 2.602512240409851074e-01 1.930234730243682861e-01 1.064506322145462036e-01 -8.200982958078384399e-02 -7.414516061544418335e-02 -5.704027414321899414e-02 2.467236667871475220e-01 2.655219100415706635e-02 9.148053079843521118e-02 1.337430328130722046e-01 2.328820340335369110e-02 3.658339083194732666e-01 2.681546211242675781e-01 6.479842588305473328e-03 5.591525137424468994e-02 3.477264642715454102e-01 -2.446256950497627258e-02 -4.282271489500999451e-02 5.476030334830284119e-02 2.813133299350738525e-01 -3.041149377822875977e-01 -3.775719404220581055e-01 1.974870711565017700e-01 2.236790359020233154e-01 8.892893791198730469e-02 -3.684948431327939034e-03
3.046658933162689209e-01 -1.851563155651092529e-02 3.711688220500946045e-01 -4.489485174417495728e-02 -9.317693114280700684e-02 -1.436208933591842651e-02 3.229134976863861084e-01 8.979678153991699219e-02 2.546102106571197510e-01 -5.338741466403007507e-02 2.704938054084777832e-01 -6.659959256649017334e-02 1.313976198434829712e-01 6.721096485853195190e-02 2.722458243370056152e-01 -7.424178719520568848e-02 1.039438396692276001e-01 2.147448509931564331e-01 -2.188579179346561432e-02 -3.141057118773460388e-02 2.068020552396774292e-01 6.940532475709915161e-02 -1.238393932580947876e-01 -1.362739056348800659e-01 1.409713327884674072e-01 1.325991600751876831e-01 -5.462890490889549255e-03 -9.934263676404953003e-02 3.740493953227996826e-01 1.631476283073425293e-01 2.094333618879318237e-01 3.892525285482406616e-02
4.462355971336364746e-01 -6.006123498082160950e-02 1.612247079610824585e-01 1.197289377450942993e-01 -2.667385041713714600e-01 -5.268090590834617615e-02 -1.981643587350845337e-02 5.360516533255577087e-02 2.106358855962753296e-01 1.445221751928329468e-01 1.042334213852882385e-01 -7.802897691726684570e-02 3.056645691394805908e-01 2.005977183580398560e-01 2.870301306247711182e-01 2.731085754930973053e-02 -1.755614578723907471e-01 2.976008951663970947e-01 -1.070004925131797791e-01 3.094781041145324707e-01 5.194277036935091019e-03 5.895116552710533142e-02 -2.365894019603729248e-01 1.086040213704109192e-02 7.805232703685760498e-02 1.103167310357093811e-01 3.258856758475303650e-02 3.478249907493591309e-02 1.960926502943038940e-01 1.460043936967849731e-01 -2.279139310121536255e-02 1.170722320675849915e-01
-8.731788024306297302e-03 -7.305752020329236984e-03 9.530919604003429413e-03 9.343889355659484863e-02 -1.723021715879440308e-01 -3.994907066226005554e-02 3.697809875011444092e-01 1.028354540467262268e-01 1.178397461771965027e-01 4.636744782328605652e-02 2.815002202987670898e-01 -1.161855161190032959e-01 5.956037342548370361e-02 -1.495234072208404541e-01 -1.629532873630523682e-01 1.861184239387512207e-01 -1.182400956749916077e-01 1.258845534175634384e-02 4.111893940716981888e-03 2.416515499353408813e-01 3.904214501380920410e-01 1.955771148204803467e-01 8.219895511865615845e-02 9.043660014867782593e-02 3.014749288558959961e-01 2.623394131660461426e-01 6.837420910596847534e-02 -1.918527185916900635e-01 2.806351184844970703e-01 -1.810069978237152100e-01 5.952152982354164124e-02 -1.488457769155502319e-01
5.231063812971115112e-02 -1.484652906656265259e-01 -5.096948705613613129e-03 -2.057448476552963257e-01 -1.922303996980190277e-02 4.385571554303169250e-02 2.812522351741790771e-01 -1.618054360151290894e-01 1.787992864847183228e-01 2.924737036228179932e-01 1.457013785839080811e-01 -1.718057394027709961e-01 -2.483247667551040649e-01 2.212974429130554199e-02 1.907563209533691406e-01 1.552115231752395630e-01 -1.691495627164840698e-01 1.832460165023803711e-01 1.570279449224472046e-01 1.443564742803573608e-01 2.985053658485412598e-01 1.047379225492477417e-01 -2.362219244241714478e-02 9.739615768194198608e-02 1.078360527753829956e-02 3.551142215728759766e-01 -1.535063683986663818e-01 -5.102685838937759399e-02 -1.549763232469558716e-01 2.435693740844726562e-01 2.832934856414794922e-01 2.454719506204128265e-02
1.221628785133361816e-01 -2.234754711389541626e-01 -1.876813471317291260e-01 7.836100459098815918e-02 -4.061354696750640869e-02 8.886828273534774780e-02 2.584641873836517334e-01 -2.623544819653034210e-02 1.732426732778549194e-01 -4.267274402081966400e-03 3.454097509384155273e-01 1.363239884376525879e-01 -2.508854866027832031e-02 2.473468892276287079e-03 9.952007979154586792e-02 8.265721797943115234e-02 -9.883824735879898071e-02 2.133774310350418091e-01 -3.793780505657196045e-02 5.397240817546844482e-02 3.350938856601715088e-01 3.903064429759979248e-01 -1.123821437358856201e-01 -3.153182566165924072e-02 -3.665141388773918152e-02 3.679008781909942627e-01 -1.699124872684478760e-01 -3.129931390285491943e-01 1.651708036661148071e-01 -8.293705061078071594e-03 9.950886480510234833e-03 -5.054609104990959167e-02
-6.896343082189559937e-02 -2.788901925086975098e-01 -1.862843483686447144e-01 -2.936454489827156067e-02 -3.493130803108215332e-01 1.283214986324310303e-01 5.045839399099349976e-02 2.115241587162017822e-01 2.589155137538909912e-01 9.040762484073638916e-02 3.260502219200134277e-02 -4.763932526111602783e-02 -7.680007815361022949e-02 4.087951481342315674e-01 1.135921701788902283e-01 -1.983471065759658813e-01 -1.465226411819458008e-01 1.819044798612594604e-01 -5.089224874973297119e-02 6.429883092641830444e-02 2.275515198707580566e-01 3.475950956344604492e-01 6.580844055861234665e-03 1.693171076476573944e-02 -4.725996777415275574e-02 -3.277182346209883690e-03 -2.447131574153900146e-01 1.531714498996734619e-01 4.399843886494636536e-02 -1.252783685922622681e-01 -1.662762835621833801e-02 -2.336966097354888916e-01
4.000604450702667236e-01 -5.711828172206878662e-02 -8.150440454483032227e-02 -3.461281210184097290e-02 2.367220260202884674e-02 5.222122743725776672e-02 -9.780823439359664917e-02 6.658317893743515015e-02 6.670045852661132812e-02 4.078840836882591248e-02 6.366530805826187134e-02 -7.507055997848510742e-02 -9.296351671218872070e-02 1.506989896297454834e-01 -6.740381568670272827e-02 2.016160339117050171e-01 -3.058928847312927246e-01 2.146911174058914185e-01 -5.413808673620223999e-02 -1.400779783725738525e-01 1.718091219663619995e-01 1.828077137470245361e-01 8.115365356206893921e-02 -2.711559236049652100e-01 3.182848095893859863e-01 -1.416458040475845337e-01 -3.320195972919464111e-01 -1.531855612993240356e-01 1.288500726222991943e-01 -3.381109535694122314e-01 1.875884458422660828e-02 -1.661502122879028320e-01
1.943354606628417969e-01 -1.411418914794921875e-01 2.677795290946960449e-01 -1.882433444261550903e-01 -2.658022940158843994e-01 -1.839494705200195312e-01 2.917637526988983154e-01 1.838399171829223633e-01 1.405629701912403107e-02 6.640037056058645248e-03 5.455248057842254639e-02 -2.433591336011886597e-01 -1.046104580163955688e-01 1.069116406142711639e-02 -4.307619854807853699e-02 2.710239291191101074e-01 -1.728075593709945679e-01 8.590513467788696289e-02 2.022129856050014496e-02 -8.711432665586471558e-02 1.452622562646865845e-01 1.325636208057403564e-01 -3.381494879722595215e-01 -2.803682088851928711e-01 1.365705132484436035e-01 -1.657376438379287720e-01 -1.934183686971664429e-01 -1.093735843896865845e-01 2.774336040019989014e-01 2.868332341313362122e-02 1.108229681849479675e-01 -2.276053093373775482e-02
1.936413645744323730e-01 -1.346376538276672363e-01 1.065305173397064209e-01 2.419936656951904297e-02 2.055653184652328491e-01 1.278050690889358521e-01 2.952789366245269775e-01 1.237121745944023132e-01 9.693069756031036377e-02 -2.682649530470371246e-02 -1.212377175688743591e-01 -1.095566675066947937e-01 -1.614194512367248535e-01 5.746942758560180664e-02 -3.345219790935516357e-01 -1.323243081569671631e-01 1.429043896496295929e-02 3.021271526813507080e-01 3.119972944259643555e-01 8.052411675453186035e-02 3.528535962104797363e-01 -1.521180868148803711e-01 -2.585335075855255127e-01 7.107862830162048340e-02 -2.317108958959579468e-01 9.071042388677597046e-02 -1.324481815099716187e-01 4.607190564274787903e-02 1.783121526241302490e-01 -2.016990184783935547e-01 2.572698146104812622e-02 -7.870110869407653809e-02
3.382447957992553711e-01 -1.294536739587783813e-01 -1.890743821859359741e-01 8.225513994693756104e-02 1.239802837371826172e-01 -7.843829691410064697e-02 1.521502435207366943e-01 3.542798105627298355e-03 1.902896016836166382e-01 -8.781514316797256470e-02 -3.388447165489196777e-01 6.946747750043869019e-02 1.032979413866996765e-01 2.256823629140853882e-01 -3.781732544302940369e-02 2.182601988315582275e-01 -1.038058921694755554e-01 3.321514129638671875e-01 1.758569031953811646e-01 2.411597780883312225e-02 3.837729692459106445e-01 9.693610668182373047e-02 2.432040721178054810e-01 -1.055490598082542419e-01 1.913329511880874634e-01 -1.590686738491058350e-01 -7.979793846607208252e-02 -6.937183439731597900e-02 -1.105100195854902267e-02 1.840773373842239380e-01 -5.485116690397262573e-02 -1.331037878990173340e-01
1.269032210111618042e-01 -1.158647835254669189e-01 1.834297627210617065e-01 2.343397736549377441e-01 -1.011578738689422607e-01 1.392801553010940552e-01 2.270603626966476440e-01 1.633233390748500824e-02 3.161425590515136719e-01 2.199442088603973389e-01 8.503955602645874023e-02 -1.885672956705093384e-01 6.035240367054939270e-02 1.505519449710845947e-01 -1.253264546394348145e-01 2.018803358078002930e-02 -4.535728320479393005e-02 -1.077862363308668137e-02 4.695534706115722656e-02 4.092692732810974121e-01 3.708605766296386719e-01 1.676398813724517822e-01 7.735174149274826050e-02 7.650764286518096924e-02 2.750202417373657227e-01 -1.171729266643524170e-01 5.711827799677848816e-02 -1.336009651422500610e-01 -1.073794290423393250e-01 -2.584410011768341064e-01 -1.460451930761337280e-01 8.622737228870391846e-02
5.798541381955146790e-02 1.310777962207794189e-01 6.042679399251937866e-02 -7.791257649660110474e-02 -2.797975391149520874e-02 4.080520197749137878e-02 2.432865351438522339e-01 1.678470224142074585e-01 1.476788520812988281e-01 1.333540380001068115e-01 2.033479958772659302e-01 8.845784515142440796e-02 -1.859102547168731689e-01 -7.716897875070571899e-02 -1.544027179479598999e-01 -3.153878077864646912e-02 -1.059006601572036743e-01 3.743783831596374512e-01 -7.879559881985187531e-03 1.992020159959793091e-01 -2.341832779347896576e-02 1.890406161546707153e-01 4.539259150624275208e-02 -5.817827302962541580e-03 1.238009780645370483e-01 1.354842931032180786e-01 -5.084410905838012695e-01 3.871726989746093750e-02 1.467758715152740479e-01 1.435953751206398010e-02 -8.701841533184051514e-02 -4.162849485874176025e-01
3.430850207805633545e-01 -2.262137234210968018e-01 -1.731353551149368286e-01 2.037472724914550781e-01 -7.263190113008022308e-03 2.767900228500366211e-01 1.212085038423538208e-01 -1.670901030302047729e-01 1.209723651409149170e-01 2.937317490577697754e-01 -2.129018865525722504e-02 -6.025087088346481323e-02 -1.649383902549743652e-01 7.109489291906356812e-02 -9.992483071982860565e-03 -1.763901859521865845e-01 1.451637446880340576e-01 1.092790588736534119e-01 1.063083782792091370e-01 1.992170214653015137e-01 3.206313252449035645e-01 1.225819662213325500e-01 1.825214326381683350e-01 1.960543543100357056e-01 1.453179568052291870e-01 4.150999709963798523e-03 -7.893376052379608154e-03 1.367107480764389038e-01 2.169618755578994751e-01 -2.863928675651550293e-01 1.281032264232635498e-01 -1.136247143149375916e-01
1.203943938016891479e-01 1.710310019552707672e-02 -2.861224114894866943e-01 2.173820286989212036e-01 -1.549662798643112183e-01 2.869327068328857422e-01 -5.369273200631141663e-02 4.083471000194549561e-02 2.250576913356781006e-01 -2.617322094738483429e-02 -5.044047161936759949e-02 8.844213187694549561e-02 6.429814547300338745e-02 2.044848799705505371e-01 -6.548733264207839966e-02 -4.574202746152877808e-02 -5.030553042888641357e-02 3.221677243709564209e-01 7.402150332927703857e-02 3.782428205013275146e-01 2.665246427059173584e-01 5.693239718675613403e-02 -1.642838865518569946e-01 -1.522065997123718262e-01 -1.013216655701398849e-02 2.965914011001586914e-01 -1.143196523189544678e-01 2.489645928144454956e-01 2.355097606778144836e-02 -1.626345366239547729e-01 2.208060771226882935e-01 1.139348074793815613e-01
5.008828267455101013e-02 5.224823206663131714e-02 1.353163421154022217e-01 -3.571099042892456055e-02 -3.045840933918952942e-02 3.322750329971313477e-01 1.369843930006027222e-01 1.106645166873931885e-01 2.716462910175323486e-01 -5.232469178736209869e-03 2.391263693571090698e-01 3.609400615096092224e-02 1.065821796655654907e-01 4.203611910343170166e-01 4.298588261008262634e-02 1.479198634624481201e-01 -2.921955883502960205e-01 2.830497920513153076e-01 1.066325157880783081e-01 1.382473204284906387e-02 -1.242569088935852051e-02 -6.709174811840057373e-02 9.625548496842384338e-03 8.338741213083267212e-02 1.286588758230209351e-01 -2.072765678167343140e-01 -1.638370007276535034e-01 2.202531788498163223e-03 4.224265515804290771e-01 -4.969936981797218323e-02 1.093794852495193481e-01 1.439938843250274658e-01
5.027879476547241211e-01 1.166237238794565201e-02 5.675516650080680847e-02 -2.737939171493053436e-02 -3.051057755947113037e-01 6.849639862775802612e-02 7.114108651876449585e-02 2.728709876537322998e-01 3.203857839107513428e-01 1.945448219776153564e-01 -1.389080137014389038e-01 -1.226936578750610352e-01 -2.719831764698028564e-01 4.406728781759738922e-03 6.317769736051559448e-02 -5.909254401922225952e-02 -1.628774553537368774e-01 2.008573263883590698e-01 1.266377866268157959e-01 5.762786418199539185e-02 2.258597016334533691e-01 6.655979901552200317e-02 -2.277965098619461060e-01 -6.516911834478378296e-02 1.737563498318195343e-02 5.476911738514900208e-02 -1.031694635748863220e-01 1.775785237550735474e-01 2.217242436017841101e-04 -1.237820088863372803e-01 -3.983054682612419128e-02 2.219800204038619995e-01
-3.527439013123512268e-02 -2.090810686349868774e-01 -3.633816838264465332e-01 -3.613990545272827148e-02 -3.086238503456115723e-01 -2.631880715489387512e-02 6.689621508121490479e-02 3.374564647674560547e-01 1.169165223836898804e-01 9.940937906503677368e-02 -2.953975461423397064e-02 -1.093695014715194702e-01 -8.495374023914337158e-02 2.768616378307342529e-01 -8.266554772853851318e-02 1.622488498687744141e-01 -3.322234153747558594e-01 2.794306874275207520e-01 1.133415699005126953e-01 -5.728552490472793579e-02 2.017311304807662964e-01 2.124863266944885254e-01 1.244019344449043274e-01 -5.411117523908615112e-02 2.463756054639816284e-01 -2.009177058935165405e-01 -8.142949640750885010e-02 -1.325766742229461670e-01 2.554935403168201447e-02 9.208258241415023804e-03 1.372639834880828857e-01 -1.716516166925430298e-02
1.889899075031280518e-01 -1.125185713171958923e-01 -1.875476986169815063e-01 -1.232746466994285583e-01 -4.059562385082244873e-01 2.771955728530883789e-01 2.440410107374191284e-01 -1.380149424076080322e-01 2.591060400009155273e-01 -1.923581063747406006e-01 1.842153817415237427e-01 -1.709803640842437744e-01 2.922833524644374847e-02 1.707642078399658203e-01 -4.150715470314025879e-02 -5.695322155952453613e-02 -6.741932034492492676e-02 2.999505996704101562e-01 2.382977753877639771e-01 -1.145067662000656128e-01 1.896602362394332886e-01 -1.537311375141143799e-01 -1.141221374273300171e-01 6.898923218250274658e-02 -9.138382226228713989e-02 -3.682905435562133789e-02 2.240757085382938385e-02 -4.547557607293128967e-02 1.229007095098495483e-01 -1.654574871063232422e-01 1.054570525884628296e-01 -2.665350735187530518e-01
1.209354475140571594e-01 1.564364731311798096e-01 -1.107548475265502930e-01 -1.974089145660400391e-01 -2.759879827499389648e-01 1.942701488733291626e-01 1.661202609539031982e-01 -1.867825984954833984e-01 4.052264094352722168e-01 1.228092834353446960e-01 1.207242161035537720e-01 -1.037999093532562256e-01 3.889233991503715515e-02 -1.110121160745620728e-01 -2.052256166934967041e-01 -4.696363210678100586e-02 -2.087494432926177979e-01 3.576557040214538574e-01 -3.460706770420074463e-02 2.168861180543899536e-01 1.183590516448020935e-01 2.091638892889022827e-01 -1.526255458593368530e-01 6.914464291185140610e-03 -1.644319621846079826e-03 -2.003468871116638184e-01 -1.973705142736434937e-01 2.416024059057235718e-01 1.431599259376525879e-01 3.353423252701759338e-02 -9.931866079568862915e-02 -2.624628320336341858e-02
2.461388707160949707e-01 -6.355707347393035889e-02 -2.417875453829765320e-02 1.924205422401428223e-01 8.494666963815689087e-02 1.235901489853858948e-01 1.507038772106170654e-01 9.635630995035171509e-02 -2.569575421512126923e-02 1.153153702616691589e-01 1.880483776330947876e-01 -6.053388714790344238e-01 8.141484856605529785e-02 1.868967711925506592e-02 2.529554441571235657e-02 -1.487480551004409790e-01 8.176086097955703735e-02 2.093988656997680664e-01 1.090412214398384094e-01 1.427595317363739014e-01 2.289359271526336670e-01 -4.217540472745895386e-02 -1.477120816707611084e-01 -7.072539627552032471e-02 1.282193511724472046e-01 6.837398279458284378e-03 -2.347030639648437500e-01 -7.384221255779266357e-02 3.132861256599426270e-01 -1.673454344272613525e-01 1.330658793449401855e-01 1.143753528594970703e-01
1.423774361610412598e-01 -3.486217856407165527e-01 2.199242413043975830e-01 -2.040882110595703125e-01 -8.223308622837066650e-02 9.016516618430614471e-03 4.148953408002853394e-02 1.485364437103271484e-01 -1.636774539947509766e-01 2.518360875546932220e-02 2.332968711853027344e-01 -1.215595752000808716e-01 6.174781545996665955e-02 1.609123200178146362e-01 -4.008658528327941895e-01 -4.802356660366058350e-02 -1.078420598059892654e-02 2.772985100746154785e-01 -2.508486993610858917e-02 1.740242242813110352e-01 4.235152006149291992e-01 1.978271901607513428e-01 6.640548259019851685e-02 -2.000956535339355469e-01 5.223817005753517151e-02 1.078482344746589661e-01 -1.377896517515182495e-01 1.019523143768310547e-01 1.692562103271484375e-01 -5.452851951122283936e-02 -3.099863789975643158e-02 -3.186703473329544067e-02
2.168112546205520630e-01 -5.511374026536941528e-02 -2.319858968257904053e-01 -9.853435307741165161e-02 -2.514783442020416260e-01 3.523362576961517334e-01 6.579293310642242432e-02 -4.213655367493629456e-02 3.716474175453186035e-01 1.261053234338760376e-01 2.977357506752014160e-01 9.964214265346527100e-02 1.754286289215087891e-01 -3.242662549018859863e-02 -8.961265534162521362e-02 -1.265134066343307495e-01 -1.559255458414554596e-02 3.810929954051971436e-01 4.966369271278381348e-02 2.527156472206115723e-01 -4.772214218974113464e-02 3.373920544981956482e-02 -7.471793889999389648e-02 -3.103507161140441895e-01 3.354816511273384094e-02 -7.334976643323898315e-02 -5.458828061819076538e-02 9.062165021896362305e-02 1.312389671802520752e-01 -6.915053725242614746e-02 5.277199670672416687e-02 -1.577002257108688354e-01
1.889396160840988159e-01 -2.514849901199340820e-01 5.061521753668785095e-02 -9.279849380254745483e-02 3.649842739105224609e-02 -4.516137763857841492e-02 2.492755651473999023e-01 -1.391864717006683350e-01 4.940548539161682129e-02 1.767512410879135132e-02 2.718821763992309570e-01 -1.441676318645477295e-01 7.814087718725204468e-02 1.548703461885452271e-01 -1.196481809020042419e-01 1.703361123800277710e-01 -3.580471575260162354e-01 3.822180330753326416e-01 1.962199658155441284e-01 -1.004247069358825684e-01 2.181679755449295044e-02 -1.332148909568786621e-01 -1.219465807080268860e-01 -2.546849101781845093e-02 1.336617860943078995e-02 1.385131776332855225e-01 -2.917035520076751709e-01 5.938163027167320251e-02 -1.325469166040420532e-01 -2.546664774417877197e-01 -1.581678688526153564e-01 2.491628974676132202e-01
8.737993240356445312e-02 6.814883649349212646e-02 1.238882839679718018e-01 -2.623695433139801025e-01 -8.167968690395355225e-02 3.783376514911651611e-01 2.457304596900939941e-01 7.952848821878433228e-02 4.313760399818420410e-01 1.576920598745346069e-01 3.663287684321403503e-02 -2.208618447184562683e-02 1.275527626276016235e-01 3.203956186771392822e-01 5.623191222548484802e-02 3.385540843009948730e-02 -2.449346482753753662e-01 2.711889445781707764e-01 1.796356141567230225e-01 -8.404812216758728027e-02 -7.336429506540298462e-02 -5.259144678711891174e-02 -7.922090590000152588e-03 1.127675399184226990e-01 1.697118878364562988e-01 -2.341068722307682037e-02 -2.140903174877166748e-01 2.308432757854461670e-02 3.238299489021301270e-02 -8.135420829057693481e-02 2.716857790946960449e-01 2.629088470712304115e-03
1.130068898200988770e-01 -1.727788448333740234e-01 5.834212899208068848e-02 3.840954974293708801e-02 6.759890168905258179e-02 -7.397752255201339722e-02 4.537504017353057861e-01 7.447642832994461060e-02 2.476191371679306030e-01 -1.538690030574798584e-01 -7.762631028890609741e-02 -9.457318484783172607e-02 1.688231676816940308e-01 6.080964952707290649e-02 1.511608809232711792e-01 9.540893137454986572e-02 2.403941191732883453e-02 1.942688673734664917e-01 4.506371915340423584e-01 2.531589567661285400e-01 1.049834117293357849e-02 2.513142824172973633e-01 5.380173400044441223e-02 1.302470713853836060e-01 2.308702170848846436e-01 -8.759684860706329346e-02 -1.438537091016769409e-01 -1.313187181949615479e-01 1.010063663125038147e-02 9.650366753339767456e-02 2.139717936515808105e-01 1.555171161890029907e-01
1.175160482525825500e-01 9.530396014451980591e-02 -1.582775861024856567e-01 -7.920046895742416382e-02 -2.282270640134811401e-01 -8.330962620675563812e-03 2.016755491495132446e-01 1.160579621791839600e-01 -1.035994440317153931e-01 2.591072916984558105e-01 -5.841176956892013550e-02 1.760450750589370728e-01 -2.628417015075683594e-01 1.030480191111564636e-01 1.441645175218582153e-01 -1.734476163983345032e-02 -5.214736983180046082e-02 2.980249524116516113e-01 3.876966536045074463e-01 2.538304626941680908e-01 1.094972863793373108e-01 3.039190173149108887e-01 8.287917077541351318e-02 2.702491357922554016e-02 4.659555107355117798e-02 8.352524042129516602e-02 -2.091119587421417236e-01 -1.025729775428771973e-01 2.697728574275970459e-01 9.569463133811950684e-02 2.498458474874496460e-01 -2.083219960331916809e-02
2.917199432849884033e-01 -5.461661517620086670e-02 -3.040930628776550293e-01 3.810387551784515381e-01 -5.592546612024307251e-02 1.518412977457046509e-01 -1.324212271720170975e-02 -7.139720022678375244e-02 1.346884816884994507e-01 5.926181748509407043e-02 4.365239758044481277e-03 -1.936461478471755981e-01 -3.652356937527656555e-02 4.312282800674438477e-01 -4.330864176154136658e-03 4.982418939471244812e-02 -1.179214268922805786e-01 1.460486948490142822e-01 1.964545249938964844e-02 2.093713171780109406e-02 8.610001206398010254e-02 -8.123111724853515625e-02 -7.410244643688201904e-02 -6.406193971633911133e-02 3.342525362968444824e-01 1.780530065298080444e-01 -1.134177222847938538e-01 6.945952773094177246e-02 5.021049827337265015e-02 3.813852369785308838e-01 9.754019230604171753e-02 -1.247421130537986755e-01
1.409640163183212280e-01 5.316581949591636658e-02 -3.090982139110565186e-01 -1.452809721231460571e-01 -2.956281974911689758e-02 1.492208614945411682e-02 -6.830787658691406250e-02 -2.669708132743835449e-01 4.286097884178161621e-01 -1.865982264280319214e-02 7.639678567647933960e-02 -8.667189627885818481e-02 1.332605630159378052e-01 1.939529776573181152e-01 -7.473662495613098145e-02 -9.761037304997444153e-03 -5.647417157888412476e-02 5.429335832595825195e-01 1.670071780681610107e-01 2.076452523469924927e-01 2.211062908172607422e-01 7.218249887228012085e-02 -1.169093847274780273e-01 1.397739350795745850e-02 1.618328690528869629e-01 -1.336104236543178558e-02 7.882533222436904907e-02 8.022790402173995972e-02 -2.963726967573165894e-02 -6.730177998542785645e-02 -8.356882631778717041e-02 -1.918659061193466187e-01
2.409152090549468994e-01 -2.137316167354583740e-01 5.435287207365036011e-02 -2.878201566636562347e-02 -7.542394101619720459e-02 1.540714204311370850e-01 1.835054904222488403e-01 1.585886441171169281e-02 1.469814870506525040e-02 1.214980427175760269e-02 4.982882365584373474e-02 -9.905961900949478149e-02 5.628674849867820740e-02 7.837181538343429565e-02 -2.941507399082183838e-01 2.340939491987228394e-01 -1.435935050249099731e-01 4.080634713172912598e-01 2.519305795431137085e-02 -1.427045166492462158e-01 1.543952822685241699e-01 -9.939596801996231079e-02 9.366408735513687134e-02 2.203076630830764771e-01 2.249361723661422729e-01 1.645071804523468018e-01 -4.099233448505401611e-01 -8.910296857357025146e-02 -9.572171419858932495e-02 -3.161966800689697266e-01 -5.406973883509635925e-02 3.141785413026809692e-02
1.162374019622802734e-01 -1.361795365810394287e-01 -7.656064629554748535e-02 -2.823964692652225494e-02 -2.067934572696685791e-01 1.426316648721694946e-01 -6.415744870901107788e-02 5.543694645166397095e-02 2.949518859386444092e-01 -3.481128951534628868e-03 -2.417687624692916870e-01 -8.935784548521041870e-02 1.062244102358818054e-01 1.394235491752624512e-01 2.347259083762764931e-03 -8.013715595006942749e-02 1.098374873399734497e-01 4.251497089862823486e-01 1.865932047367095947e-01 2.021807879209518433e-01 1.977206915616989136e-01 6.304357945919036865e-02 -4.179975986480712891e-01 -2.949163019657135010e-01 3.339818865060806274e-02 1.347194612026214600e-01 -4.064271599054336548e-02 6.374496966600418091e-02 -1.551191043108701706e-02 5.973360966891050339e-03 -1.056990996003150940e-01 3.011440336704254150e-01
3.594849705696105957e-01 -1.933339238166809082e-01 -1.291885375976562500e-01 8.117706328630447388e-02 -1.368622779846191406e-01 1.294298917055130005e-01 2.000896930694580078e-01 1.324316579848527908e-02 3.592207282781600952e-02 2.942984104156494141e-01 4.367297589778900146e-01 -1.342685818672180176e-01 -2.101891785860061646e-01 -1.078405380249023438e-01 1.723725944757461548e-01 1.528419554233551025e-01 -1.205687597393989563e-01 2.219549715518951416e-01 1.203743889927864075e-01 1.623891741037368774e-01 -5.956429056823253632e-03 1.285530626773834229e-01 5.783891677856445312e-02 9.655841439962387085e-02 1.762633174657821655e-01 -1.984949260950088501e-01 -1.358327418565750122e-01 -1.278365552425384521e-01 7.947712391614913940e-02 -1.964181661605834961e-01 2.088474780321121216e-01 3.473825752735137939e-02
6.914644688367843628e-02 -3.063665628433227539e-01 -1.600786596536636353e-01 2.534981667995452881e-01 1.347172707319259644e-01 4.559847414493560791e-01 1.265482306480407715e-01 2.615602873265743256e-02 2.609717547893524170e-01 2.854030393064022064e-02 6.034497916698455811e-02 -1.465556919574737549e-01 -6.100011244416236877e-02 -1.278164237737655640e-01 -1.542620360851287842e-02 6.281460821628570557e-02 -2.397177554666996002e-02 2.991256117820739746e-01 2.983137071132659912e-01 -9.143754839897155762e-02 1.481166183948516846e-01 -2.889000624418258667e-02 -1.289775520563125610e-01 -6.542320549488067627e-02 6.262432038784027100e-02 -2.890778481960296631e-01 -2.474721819162368774e-01 2.146518044173717499e-02 1.012112498283386230e-01 3.555483184754848480e-03 2.409042716026306152e-01 4.296832904219627380e-02
3.220629692077636719e-01 -1.485735327005386353e-01 8.049815893173217773e-02 -1.176436096429824829e-01 7.998846471309661865e-02 1.012366265058517456e-01 1.881688833236694336e-01 -4.542954266071319580e-03 3.129675388336181641e-01 -1.212179381400346756e-02 1.090621203184127808e-01 5.525494366884231567e-02 -1.726840287446975708e-01 2.557796835899353027e-01 7.341443747282028198e-02 -1.126326099038124084e-01 -1.069874465465545654e-01 -1.363168805837631226e-01 2.989040017127990723e-01 1.422373801469802856e-01 2.340313643217086792e-01 2.319533675909042358e-01 1.051797252148389816e-02 -1.405812799930572510e-01 -2.306285686790943146e-02 1.664866656064987183e-01 -2.801298499107360840e-01 -3.601701557636260986e-01 1.675367802381515503e-01 4.819241166114807129e-02 -1.456219553947448730e-01 1.391105055809020996e-01
2.636411786079406738e-01 -3.779786452651023865e-02 -2.432208061218261719e-01 2.942243516445159912e-01 -6.644749641418457031e-02 7.552520185708999634e-02 1.970203816890716553e-01 1.308430135250091553e-01 1.352229267358779907e-01 -5.009910091757774353e-02 -5.230965837836265564e-02 9.821718558669090271e-03 -1.184722408652305603e-01 -6.987800356000661850e-03 -2.684741616249084473e-01 4.298882186412811279e-02 -3.061523847281932831e-02 1.266944557428359985e-01 2.179971784353256226e-01 2.007223516702651978e-01 2.040733098983764648e-01 4.897574335336685181e-02 -8.589145541191101074e-02 -1.656917482614517212e-01 4.137009084224700928e-01 -1.073024645447731018e-01 -3.153183758258819580e-01 -6.125551834702491760e-02 -3.895155712962150574e-02 -3.433250784873962402e-01 -1.001210603863000870e-02 -1.289913207292556763e-01
-1.916442625224590302e-02 -2.817111611366271973e-01 -7.559037208557128906e-02 -2.632620036602020264e-01 -5.940238013863563538e-02 1.406041681766510010e-01 2.617863118648529053e-01 -1.484597623348236084e-01 2.521075904369354248e-01 2.482930421829223633e-01 -6.990911066532135010e-02 7.681413739919662476e-02 5.558142066001892090e-02 1.468017548322677612e-01 -2.244438789784908295e-02 1.137577742338180542e-02 -1.013553664088249207e-01 3.376908004283905029e-01 4.030379652976989746e-01 1.119867414236068726e-01 2.391436994075775146e-01 1.105365008115768433e-01 1.049411948770284653e-02 2.726746201515197754e-01 9.374108165502548218e-02 1.271945536136627197e-01 -1.816580630838871002e-02 -1.996818780899047852e-01 -1.650581881403923035e-02 -5.301604047417640686e-02 1.420993655920028687e-01 1.962389051914215088e-01
2.445716261863708496e-01 -2.267531752586364746e-01 1.206727400422096252e-01 1.078625246882438660e-01 5.675285682082176208e-02 8.619787544012069702e-02 2.229702770709991455e-01 -5.125101283192634583e-02 2.493864595890045166e-01 -1.559928953647613525e-01 4.749821498990058899e-02 -4.224019944667816162e-01 1.768963187932968140e-01 6.572621315717697144e-02 -1.553252935409545898e-01 -1.798588782548904419e-01 6.073518469929695129e-02 1.322565525770187378e-01 1.470377203077077866e-02 -1.316166762262582779e-02 3.927724361419677734e-01 2.141001075506210327e-02 -1.945301294326782227e-01 -1.012998893857002258e-01 -1.325824558734893799e-01 -2.502517029643058777e-02 -1.925876438617706299e-01 -8.992921561002731323e-02 2.640838027000427246e-01 -2.799879312515258789e-01 6.562927365303039551e-02 7.709132973104715347e-03
7.479944825172424316e-02 1.261913869529962540e-02 -1.447407156229019165e-01 9.527599811553955078e-02 -1.734928926452994347e-03 2.532986998558044434e-01 3.180872499942779541e-01 -5.962405726313591003e-02 1.671989709138870239e-01 -1.224108859896659851e-01 3.235723376274108887e-01 1.956130564212799072e-01 -1.762519776821136475e-02 6.713891774415969849e-02 -7.604858279228210449e-02 2.283515036106109619e-01 -1.891491115093231201e-01 2.410247176885604858e-01 3.894742205739021301e-02 6.099805235862731934e-02 2.897900640964508057e-01 2.678253948688507080e-01 -1.340892910957336426e-01 -1.161973848938941956e-01 1.594058796763420105e-02 3.510339558124542236e-01 -8.880899846553802490e-02 -2.720711827278137207e-01 1.721095740795135498e-01 2.521319128572940826e-02 1.483676433563232422e-01 -5.209314823150634766e-02
-1.114182919263839722e-01 -7.206690311431884766e-02 -1.418317407369613647e-01 -1.522845774888992310e-01 8.382368087768554688e-02 2.140188589692115784e-02 2.495141178369522095e-01 -1.218194514513015747e-02 4.641036987304687500e-01 -1.662255972623825073e-01 -3.063671104609966278e-02 2.286191284656524658e-02 -1.259827315807342529e-01 2.958765029907226562e-01 3.882671892642974854e-02 -1.103071719408035278e-01 -2.217604815959930420e-01 2.740308642387390137e-01 2.128372341394424438e-01 2.104343771934509277e-01 1.627706885337829590e-01 7.857426255941390991e-02 -1.677609235048294067e-01 1.108045056462287903e-01 1.800875514745712280e-01 1.527676731348037720e-01 -1.589282602071762085e-01 -2.331813302589580417e-04 1.155507341027259827e-01 8.730191737413406372e-02 2.752651870250701904e-01 2.071387469768524170e-01
1.673135310411453247e-01 -3.148292303085327148e-01 1.310623735189437866e-01 1.719437390565872192e-01 1.981193386018276215e-02 5.380685329437255859e-01 -2.910863049328327179e-02 1.225955188274383545e-01 2.432996928691864014e-01 -1.234542280435562134e-01 -7.818969339132308960e-02 1.497971825301647186e-02 -1.432652026414871216e-02 8.935236185789108276e-02 -1.937053650617599487e-01 -4.978718981146812439e-02 -6.120373308658599854e-02 3.496188521385192871e-01 2.381472140550613403e-01 -2.445677667856216431e-02 1.073079630732536316e-01 -1.550602018833160400e-01 -1.952182948589324951e-01 1.332684159278869629e-01 4.940415173768997192e-02 -1.318823248147964478e-01 -2.990145981311798096e-01 5.086504854261875153e-03 1.740351878106594086e-02 -9.112847037613391876e-03 4.643495194613933563e-03 -8.365625143051147461e-02
-8.959157764911651611e-02 -1.769987046718597412e-01 -6.487543135881423950e-02 1.245316565036773682e-01 1.002208665013313293e-01 1.412919349968433380e-02 3.874737024307250977e-01 1.714890301227569580e-01 4.032029584050178528e-02 1.736651659011840820e-01 -4.155821725726127625e-02 -2.788912318646907806e-02 1.123870983719825745e-01 1.085610464215278625e-01 4.266538098454475403e-02 2.656419277191162109e-01 -3.357770144939422607e-01 1.708862483501434326e-01 3.652019798755645752e-01 8.340141922235488892e-02 -5.752181634306907654e-02 -7.806871086359024048e-02 4.299506172537803650e-02 1.612227596342563629e-02 3.115033805370330811e-01 1.833567619323730469e-01 -1.906305700540542603e-01 -1.924825608730316162e-01 2.744467556476593018e-01 5.942299962043762207e-03 1.879014223814010620e-01 1.074780672788619995e-01
-6.160735152661800385e-03 4.910016059875488281e-02 -8.098029345273971558e-02 -1.855208426713943481e-01 -9.161166846752166748e-02 -4.513520747423171997e-02 2.543309032917022705e-01 -1.502988785505294800e-01 -2.616965211927890778e-02 1.071439310908317566e-01 -1.180763542652130127e-01 -3.221110254526138306e-02 -2.431944198906421661e-02 3.464192450046539307e-01 -1.676040887832641602e-02 8.700346946716308594e-02 -1.524160802364349365e-01 2.100051343441009521e-01 4.703842699527740479e-01 1.783545166254043579e-01 2.362412959337234497e-01 1.362025290727615356e-01 1.461242288351058960e-01 1.854227334260940552e-01 -6.550599634647369385e-02 9.402950853109359741e-02 -2.554212212562561035e-01 -1.048951521515846252e-01 3.678021132946014404e-01 -1.014762744307518005e-01 6.496524065732955933e-02 1.166526973247528076e-01
3.292213678359985352e-01 2.741359733045101166e-02 8.315905928611755371e-02 -1.314889267086982727e-02 -1.131130531430244446e-01 -2.516270615160465240e-02 2.117502391338348389e-01 8.874497562646865845e-02 1.902782618999481201e-01 1.282335370779037476e-01 -7.194940000772476196e-02 -1.320436447858810425e-01 5.808756873011589050e-02 1.368997842073440552e-01 3.293906152248382568e-01 -1.189433783292770386e-01 9.651220589876174927e-02 6.505649071186780930e-03 2.545582652091979980e-01 5.965701118111610413e-02 1.693272888660430908e-01 1.198602616786956787e-01 -1.089376583695411682e-01 2.412339895963668823e-01 2.782106697559356689e-01 7.020725309848785400e-02 -4.379671514034271240e-01 -2.663858830928802490e-01 -1.170827969908714294e-01 -1.200375705957412720e-01 -1.675860583782196045e-01 7.405251264572143555e-02
3.976854085922241211e-01 -1.836776286363601685e-01 1.445333957672119141e-01 7.451262325048446655e-02 2.448796480894088745e-01 1.351567506790161133e-01 2.896645665168762207e-01 -6.723704934120178223e-02 1.892425268888473511e-01 -4.137342795729637146e-02 1.596177518367767334e-01 3.041794151067733765e-02 -1.096697151660919189e-01 1.171161606907844543e-01 1.646115258336067200e-02 -1.957020536065101624e-02 2.240179106593132019e-03 -5.433116108179092407e-02 4.374716877937316895e-01 4.620131850242614746e-02 2.679341733455657959e-01 2.159722447395324707e-01 -2.082970440387725830e-01 -2.024844288825988770e-02 1.583733260631561279e-01 2.818400561809539795e-01 -1.388418376445770264e-01 -1.246698051691055298e-01 1.341617256402969360e-01 1.140221953392028809e-02 -2.020596154034137726e-02 9.002910554409027100e-02
1.822625249624252319e-01 -2.358102202415466309e-01 3.445971757173538208e-02 -3.642239421606063843e-02 1.129887476563453674e-01 -2.647328376770019531e-02 3.115440607070922852e-01 1.333955526351928711e-01 3.068122081458568573e-02 5.455499514937400818e-02 -6.847037933766841888e-03 -1.191015243530273438e-01 2.643718719482421875e-01 -1.207141391932964325e-02 1.530789583921432495e-01 1.503034830093383789e-01 -3.041434101760387421e-02 3.905520439147949219e-01 2.349122017621994019e-01 4.358796775341033936e-02 -1.837513782083988190e-02 2.772567868232727051e-01 3.459969535470008850e-02 -5.024078115820884705e-02 7.633107155561447144e-02 3.190214931964874268e-01 -2.230635434389114380e-01 -3.328363895416259766e-01 1.052718088030815125e-01 1.967976093292236328e-01 -7.426700741052627563e-02 1.766097396612167358e-01
1.247782707214355469e-01 -1.562077552080154419e-01 2.122810035943984985e-01 3.433369398117065430e-01 -1.637099534273147583e-01 1.902839988470077515e-01 -7.413540780544281006e-02 1.407208889722824097e-01 1.631390452384948730e-01 -9.913405776023864746e-02 1.984124779701232910e-01 -3.662964403629302979e-01 2.141463309526443481e-01 8.109319955110549927e-03 -3.278315365314483643e-01 -1.424164623022079468e-01 6.596569716930389404e-02 1.584730744361877441e-01 2.371713668107986450e-01 2.549207303673028946e-03 1.204662993550300598e-01 -2.692271955311298370e-02 -7.350590080022811890e-02 4.694477096199989319e-02 1.426879614591598511e-01 5.343525484204292297e-02 -2.330978065729141235e-01 -1.161473542451858521e-01 1.797689497470855713e-01 -2.528371214866638184e-01 1.710328310728073120e-01 -3.778870683163404465e-03
2.654201388359069824e-01 8.335871249437332153e-02 6.641871482133865356e-02 -6.203923001885414124e-02 6.000234559178352356e-02 5.034855008125305176e-02 5.824090540409088135e-02 1.238236278295516968e-01 1.365560740232467651e-01 6.657933443784713745e-02 -1.213545724749565125e-01 -3.314247429370880127e-01 -4.227315261960029602e-02 -8.789297938346862793e-02 -9.958954155445098877e-02 7.607426494359970093e-02 -1.706044077873229980e-01 4.211173057556152344e-01 3.378438055515289307e-01 5.957519263029098511e-02 3.941689431667327881e-01 2.118881493806838989e-01 -1.269428580999374390e-01 -1.588896363973617554e-01 -7.678441703319549561e-02 4.300986975431442261e-02 3.511477261781692505e-03 -1.788612306118011475e-01 1.113439202308654785e-01 -2.649086415767669678e-01 -1.213274970650672913e-01 1.175297722220420837e-01
1.955054253339767456e-01 -3.199389874935150146e-01 1.489125192165374756e-01 -1.480208709836006165e-02 2.864355035126209259e-02 2.108545154333114624e-01 3.826641663908958435e-02 3.172216713428497314e-01 9.897723048925399780e-02 8.697417378425598145e-02 -1.001413911581039429e-01 -7.455496490001678467e-02 -8.332028985023498535e-03 -7.265539467334747314e-02 -3.146543204784393311e-01 1.250893473625183105e-01 -1.086478754878044128e-01 2.669801712036132812e-01 2.497785687446594238e-01 1.235639080405235291e-01 3.687617778778076172e-01 1.903213374316692352e-02 -2.677904069423675537e-01 -1.501387506723403931e-01 -3.101094067096710205e-01 1.280973851680755615e-01 -1.015732735395431519e-01 -1.339295785874128342e-02 7.535871118307113647e-02 -3.950130194425582886e-02 1.226548776030540466e-01 6.159810000099241734e-04
3.490532934665679932e-01 1.410579383373260498e-01 -1.232072561979293823e-01 -7.353234291076660156e-02 -1.401190459728240967e-01 3.099198639392852783e-01 2.412046678364276886e-02 1.919517219066619873e-01 4.733330905437469482e-01 1.009211689233779907e-01 7.116568088531494141e-02 7.070458680391311646e-02 1.088199764490127563e-01 9.452081471681594849e-02 6.628778576850891113e-02 -1.562155634164810181e-01 1.970704793930053711e-01 2.372748851776123047e-01 -5.107588320970535278e-02 -1.038160994648933411e-01 4.388530552387237549e-02 1.601955741643905640e-01 -1.355398893356323242e-01 1.811309903860092163e-01 2.595644593238830566e-01 2.771202102303504944e-02 -1.393795106559991837e-02 1.191578358411788940e-01 2.308913469314575195e-01 -5.825549364089965820e-03 3.287728130817413330e-02 -2.577776312828063965e-01
3.120298981666564941e-01 -9.333226084709167480e-02 -7.063377648591995239e-02 -9.450683742761611938e-02 -2.343455404043197632e-01 2.327855862677097321e-02 1.277412772178649902e-01 -1.237789094448089600e-01 -2.805658383294939995e-03 1.587917804718017578e-01 8.972536027431488037e-02 -3.944675624370574951e-02 5.023510754108428955e-02 -7.864386588335037231e-02 4.174313694238662720e-02 6.739061325788497925e-02 -2.415510714054107666e-01 2.725387513637542725e-01 3.044818341732025146e-01 2.088710218667984009e-01 -3.474231064319610596e-02 -1.954707950353622437e-01 -2.982645928859710693e-01 8.860082179307937622e-02 2.939694225788116455e-01 1.767847090959548950e-01 -2.216118872165679932e-01 -3.269933536648750305e-02 7.009944319725036621e-02 -2.401364296674728394e-01 -3.842996433377265930e-02 3.255589008331298828e-01
2.632952630519866943e-01 -1.066221967339515686e-01 2.136533111333847046e-01 3.192447423934936523e-01 -1.721280515193939209e-01 1.927398294210433960e-01 3.510452574118971825e-03 1.798198930919170380e-02 1.864245384931564331e-01 -6.141307763755321503e-03 -5.060273408889770508e-02 4.362856224179267883e-02 -3.018452227115631104e-01 1.506469398736953735e-01 -3.230171501636505127e-01 1.015327349305152893e-01 -2.163031101226806641e-01 3.919292092323303223e-01 2.999981045722961426e-01 3.043841570615768433e-02 6.717999279499053955e-02 -1.185344159603118896e-01 2.859559655189514160e-02 9.396425634622573853e-02 -9.326247870922088623e-02 -4.488509148359298706e-02 -2.006627917289733887e-01 1.065699905157089233e-01 6.184481084346771240e-02 -1.197607666254043579e-01 -3.042976371943950653e-03 1.920328587293624878e-01
4.984634369611740112e-02 -1.495843678712844849e-01 7.347200810909271240e-02 -2.085435688495635986e-01 -4.180202633142471313e-02 -9.891247749328613281e-02 3.141989111900329590e-01 5.488554760813713074e-02 4.112202525138854980e-01 -1.120391339063644409e-01 -4.526248201727867126e-02 -1.933754980564117432e-01 -8.748251944780349731e-03 1.869319528341293335e-01 -1.672663241624832153e-01 -1.405955404043197632e-01 -2.007064968347549438e-01 5.323616042733192444e-02 2.285440564155578613e-01 1.928979754447937012e-01 1.719801872968673706e-01 1.788205839693546295e-02 8.050236850976943970e-02 1.427260339260101318e-01 2.487229555845260620e-01 1.809866428375244141e-01 -3.206567764282226562e-01 -4.906514659523963928e-02 1.736207306385040283e-02 2.111673057079315186e-01 2.679307758808135986e-01 5.735223367810249329e-02
2.838526368141174316e-01 -4.219856113195419312e-02 -2.537938952445983887e-01 -1.249207183718681335e-01 -9.548360854387283325e-02 4.866894707083702087e-02 -1.635495126247406006e-01 -3.187878429889678955e-01 2.467604577541351318e-01 2.544533088803291321e-02 1.307909935712814331e-01 -6.994320545345544815e-03 8.789357542991638184e-02 1.866851449012756348e-01 -9.152206033468246460e-02 5.846670642495155334e-02 -2.272030152380466461e-02 4.744585752487182617e-01 1.291802674531936646e-01 3.609646558761596680e-01 9.539128094911575317e-02 1.063214540481567383e-01 -1.376628577709197998e-01 3.713017702102661133e-02 1.849716603755950928e-01 -7.712978124618530273e-02 -4.455930739641189575e-02 -6.404602527618408203e-02 -9.772147983312606812e-03 -2.487091273069381714e-01 -7.500571664422750473e-04 -2.077476978302001953e-01
2.324416190385818481e-01 -2.215187102556228638e-01 -1.683466285467147827e-01 1.438346132636070251e-02 -2.626039460301399231e-02 -8.123674243688583374e-02 6.634952127933502197e-02 -2.139026969671249390e-01 7.547941058874130249e-02 1.696923226118087769e-01 -6.906922161579132080e-02 -8.805589377880096436e-02 -2.509545981884002686e-01 2.997449636459350586e-01 -1.649262756109237671e-01 4.582609608769416809e-02 -3.544564917683601379e-02 3.016718626022338867e-01 1.549707800149917603e-01 -8.548536151647567749e-02 2.108242958784103394e-01 3.181429803371429443e-01 -2.441549599170684814e-01 4.152950271964073181e-02 1.103379428386688232e-01 -2.459871917963027954e-01 -1.519154310226440430e-01 1.131650134921073914e-01 1.426679175347089767e-02 1.542235612869262695e-01 3.442210853099822998e-01 1.160553935915231705e-02
1.717587858438491821e-01 1.402496825903654099e-03 -3.166097402572631836e-01 -1.494042575359344482e-01 -9.299243241548538208e-02 -9.328012913465499878e-02 3.531538322567939758e-02 -1.149343326687812805e-01 5.527791380882263184e-01 5.453218473121523857e-04 1.913760453462600708e-01 -4.915871843695640564e-02 1.112358570098876953e-01 -5.491492524743080139e-02 -9.112238138914108276e-02 -8.178351819515228271e-02 -7.467481493949890137e-02 4.917238056659698486e-01 1.139992177486419678e-01 2.292115986347198486e-01 5.685764923691749573e-02 2.274365350604057312e-02 -1.394151151180267334e-01 -1.306228786706924438e-01 1.542391777038574219e-01 -8.330584317445755005e-02 5.384598672389984131e-02 -8.403217792510986328e-02 8.666829764842987061e-02 4.677754268050193787e-02 -3.369530662894248962e-02 -1.909549832344055176e-01
1.891335099935531616e-01 6.642833352088928223e-02 -2.870903015136718750e-01 -6.933660805225372314e-02 -1.987805813550949097e-01 -2.806984186172485352e-01 1.550942510366439819e-01 -1.782272309064865112e-01 2.312444895505905151e-01 8.935229480266571045e-02 -1.665902137756347656e-02 4.418127611279487610e-02 -1.425968408584594727e-01 4.254267215728759766e-01 -2.954057753086090088e-01 -1.427927017211914062e-01 -9.150052815675735474e-02 3.084780573844909668e-01 5.470621958374977112e-02 2.488026954233646393e-02 1.780190020799636841e-01 2.944501638412475586e-01 -1.004827544093132019e-01 3.506711870431900024e-02 1.285919994115829468e-01 -5.815371870994567871e-02 -1.457235813140869141e-01 5.480002984404563904e-02 2.088242024183273315e-02 -3.161585889756679535e-03 2.105347663164138794e-01 3.350348677486181259e-03
-7.302606105804443359e-02 -1.616413593292236328e-01 2.240549772977828979e-02 2.023503780364990234e-01 7.983577996492385864e-02 9.741650521755218506e-02 1.885857880115509033e-01 -1.103088110685348511e-01 3.812030851840972900e-01 -4.243145510554313660e-02 -1.091991085559129715e-02 8.469299972057342529e-02 1.117676049470901489e-01 5.925562232732772827e-02 3.019619882106781006e-01 1.279946267604827881e-01 -2.501156628131866455e-01 3.212453126907348633e-01 1.178606748580932617e-01 1.457477658987045288e-01 -1.310870051383972168e-01 3.658657195046544075e-03 -5.306889861822128296e-02 -4.450104385614395142e-02 1.433696299791336060e-01 8.106686919927597046e-02 -8.789838850498199463e-02 -3.033995330333709717e-01 4.360030293464660645e-01 -2.094814628362655640e-01 -3.820389136672019958e-02 -1.707039773464202881e-02
2.575722634792327881e-01 -1.612206399440765381e-01 2.387679219245910645e-01 2.608186006546020508e-01 7.490634173154830933e-02 -2.554432451725006104e-01 2.508293986320495605e-01 -7.752772420644760132e-02 4.100188240408897400e-02 2.258059941232204437e-02 5.671045556664466858e-02 -1.380635648965835571e-01 3.088417947292327881e-01 1.524853110313415527e-01 2.454391121864318848e-02 2.966030538082122803e-01 -2.209804803133010864e-01 2.534737884998321533e-01 2.362930625677108765e-01 -1.308181136846542358e-01 1.669411510229110718e-01 -9.159372746944427490e-02 1.034927481669001281e-05 6.701754778623580933e-02 -3.596325591206550598e-02 1.491298526525497437e-01 7.170033454895019531e-02 -1.456360965967178345e-01 3.346395790576934814e-01 9.467018395662307739e-02 8.736613392829895020e-02 7.693088054656982422e-02
-5.439413711428642273e-02 -6.739298254251480103e-02 2.662469341885298491e-04 -1.449479162693023682e-01 6.611880660057067871e-02 -4.444981738924980164e-02 1.738648861646652222e-01 -9.344513714313507080e-02 3.313862681388854980e-01 -5.898983217775821686e-03 -1.460565626621246338e-01 -2.302715927362442017e-01 8.670870959758758545e-02 1.349310725927352905e-01 -6.135497242212295532e-02 -1.681377366185188293e-02 -2.802982926368713379e-01 2.585073709487915039e-01 2.167402654886245728e-01 2.432863116264343262e-01 3.646953403949737549e-01 -1.467265933752059937e-02 -1.213239803910255432e-01 9.741667658090591431e-02 1.996226161718368530e-01 1.569549292325973511e-01 -1.148271411657333374e-01 -1.783594191074371338e-01 3.502333536744117737e-02 1.368431150913238525e-01 3.576792776584625244e-01 2.141171991825103760e-01
3.305177986621856689e-01 1.052591800689697266e-01 -3.690782934427261353e-02 -9.440310299396514893e-02 -2.013171762228012085e-01 1.007600203156471252e-01 1.588255167007446289e-01 6.824099272489547729e-02 4.086273014545440674e-01 1.328729838132858276e-01 2.944614179432392120e-02 2.589723560959100723e-03 1.718694418668746948e-01 -2.273322455585002899e-02 -9.655745327472686768e-02 3.507045283913612366e-02 1.302435528486967087e-02 3.659221902489662170e-02 2.865842580795288086e-01 3.797437250614166260e-01 3.001729212701320648e-02 -1.522375792264938354e-01 -4.170018732547760010e-01 -2.159452587366104126e-01 1.928546577692031860e-01 1.129108518362045288e-01 -8.110316097736358643e-02 -1.055879425257444382e-02 4.603078588843345642e-02 1.253091990947723389e-01 -9.733388572931289673e-02 7.972048223018646240e-02
1.729223430156707764e-01 -5.231776461005210876e-02 5.733328685164451599e-02 1.121195331215858459e-01 -1.131534650921821594e-01 -2.159914970397949219e-01 1.704504787921905518e-01 -1.875876635313034058e-01 1.665201038122177124e-01 1.523262411355972290e-01 1.002558320760726929e-01 2.303791418671607971e-02 -8.243093639612197876e-02 1.186353415250778198e-01 -1.644328534603118896e-01 -8.922492712736129761e-02 -2.016192227602005005e-01 1.607227623462677002e-01 1.673330366611480713e-01 -2.440673708915710449e-01 2.951966524124145508e-01 2.999770641326904297e-01 1.254428476095199585e-01 -1.188124492764472961e-01 1.314547061920166016e-01 -3.674427419900894165e-02 -1.141637284308671951e-02 1.760470867156982422e-01 5.405585169792175293e-01 1.975393109023571014e-02 -6.211305037140846252e-03 -8.369562029838562012e-02
1.918194741010665894e-01 -2.991068176925182343e-02 -2.643835842609405518e-01 1.020049303770065308e-02 -1.834799945354461670e-01 2.737939059734344482e-01 2.197802066802978516e-01 -2.162821218371391296e-02 2.191585004329681396e-01 4.664521664381027222e-02 6.648253649473190308e-02 2.525190263986587524e-02 1.131193991750478745e-02 -1.831792742013931274e-01 -1.472228169441223145e-01 -5.918221548199653625e-02 -3.121106922626495361e-01 3.577269911766052246e-01 3.926470503211021423e-02 2.998256683349609375e-01 1.672642230987548828e-01 -4.786393791437149048e-02 2.371603623032569885e-02 -1.637753248214721680e-01 2.218508124351501465e-01 -6.931162625551223755e-02 -6.823826115578413010e-03 8.865437656641006470e-02 2.503848373889923096e-01 -1.619447767734527588e-01 -1.316648423671722412e-01 -2.795192301273345947e-01
1.708110570907592773e-01 -2.444403022527694702e-01 8.696543425321578979e-02 3.046497106552124023e-01 -8.483906276524066925e-03 6.096541881561279297e-03 1.776644140481948853e-01 1.282661408185958862e-02 1.468277275562286377e-01 1.154795363545417786e-01 6.051436066627502441e-02 1.175725609064102173e-01 2.208149433135986328e-01 -2.444519251585006714e-01 -2.828366160392761230e-01 4.593417048454284668e-02 -1.275169849395751953e-02 2.793272435665130615e-01 -1.167372167110443115e-01 8.805168420076370239e-02 3.504523932933807373e-01 3.266731500625610352e-01 -1.877979785203933716e-01 -4.839956760406494141e-02 2.669898569583892822e-01 -1.057134121656417847e-01 -1.206489875912666321e-01 -1.576351821422576904e-01 6.121098250150680542e-02 -2.072684615850448608e-01 1.060953363776206970e-02 -2.156213484704494476e-02
1.822390109300613403e-01 -6.473149359226226807e-02 1.344738602638244629e-01 -1.208684444427490234e-01 7.942647486925125122e-02 8.799368143081665039e-02 1.209285706281661987e-01 3.093213587999343872e-02 2.106338143348693848e-01 1.936545670032501221e-01 1.205773875117301941e-01 -1.191202402114868164e-01 -1.054884120821952820e-01 1.334329135715961456e-02 1.832504868507385254e-01 9.210243821144104004e-02 -7.823999226093292236e-02 -3.054462745785713196e-02 3.019044697284698486e-01 -1.619718968868255615e-01 2.908628284931182861e-01 3.201175034046173096e-01 -3.128142952919006348e-01 -2.590684220194816589e-02 2.625572979450225830e-01 4.590502381324768066e-01 -1.101726368069648743e-01 1.782111008651554585e-03 1.475348919630050659e-01 -7.208556681871414185e-02 8.125277608633041382e-02 -3.003787435591220856e-02
1.485981941223144531e-01 -7.059694826602935791e-02 -1.253954172134399414e-01 3.297941386699676514e-01 2.487956434488296509e-01 3.174089789390563965e-01 3.354747593402862549e-01 3.307010233402252197e-02 3.283418118953704834e-01 6.300800293684005737e-02 -1.555555034428834915e-02 2.038400620222091675e-01 -8.209203183650970459e-02 1.435571759939193726e-01 1.392170339822769165e-01 1.249343380331993103e-01 -1.018491685390472412e-01 3.520144820213317871e-01 3.981919493526220322e-03 1.059106439352035522e-01 -2.607617340981960297e-02 2.058352380990982056e-01 -1.652529090642929077e-01 1.814918220043182373e-01 -2.982742711901664734e-02 2.963214553892612457e-02 3.441372886300086975e-02 -1.757972240447998047e-01 2.246523834764957428e-02 -8.863998949527740479e-02 2.347754687070846558e-01 -1.004932448267936707e-01
-1.387644838541746140e-02 -1.110377013683319092e-01 3.433516249060630798e-02 -2.288270741701126099e-01 2.280877158045768738e-02 1.075112745165824890e-01 2.177281081676483154e-01 -1.067386567592620850e-01 2.605984807014465332e-01 -4.471338912844657898e-02 2.747448682785034180e-01 -2.273853272199630737e-01 1.609454303979873657e-01 1.825490444898605347e-01 2.500547654926776886e-02 8.282630145549774170e-02 -2.443126291036605835e-01 3.127923011779785156e-01 1.931097656488418579e-01 9.314278513193130493e-02 -8.193885535001754761e-02 8.323109708726406097e-03 -4.196893051266670227e-02 8.804379403591156006e-02 1.754548847675323486e-01 -8.144185878336429596e-03 -7.746993750333786011e-02 -2.618672549724578857e-01 3.500966131687164307e-01 -2.003542482852935791e-01 1.700810343027114868e-01 2.870405316352844238e-01
1.319202035665512085e-01 -1.460091322660446167e-01 -1.444126516580581665e-01 1.380190402269363403e-01 -1.398948878049850464e-01 -1.602696925401687622e-01 -5.138666182756423950e-02 -2.192005217075347900e-01 1.428251415491104126e-01 1.142097041010856628e-01 9.816765040159225464e-02 -1.152598559856414795e-01 -4.306685179471969604e-02 1.150787323713302612e-01 -3.309876620769500732e-01 -2.016305029392242432e-01 -2.298461943864822388e-01 2.262763530015945435e-01 1.431623399257659912e-01 -1.304653286933898926e-01 2.573762238025665283e-01 1.755177080631256104e-01 1.660593301057815552e-01 -1.308126300573348999e-01 2.649149000644683838e-01 -1.174787152558565140e-02 -4.638231694698333740e-01 -1.153400838375091553e-01 1.043236255645751953e-01 8.310234546661376953e-02 5.434445664286613464e-02 3.127386420965194702e-02
-1.153680160641670227e-01 -4.134050309658050537e-01 -3.493927419185638428e-02 -1.026276201009750366e-01 -1.090020760893821716e-01 -1.395599916577339172e-02 2.047585994005203247e-01 -1.510958969593048096e-01 1.559529602527618408e-01 1.771242618560791016e-01 1.484337914735078812e-02 1.437235809862613678e-02 5.524700507521629333e-02 2.437048107385635376e-01 1.861826330423355103e-01 2.258418947458267212e-01 -6.280903518199920654e-02 2.561165392398834229e-01 1.808476299047470093e-01 1.915355622768402100e-01 3.055907487869262695e-01 8.343854546546936035e-02 7.332106120884418488e-03 1.265981048345565796e-01 2.170546203851699829e-01 2.478588372468948364e-01 -9.809552878141403198e-02 -3.036371171474456787e-01 4.721771553158760071e-02 1.775591447949409485e-02 1.232227012515068054e-01 1.987773776054382324e-01
2.942849993705749512e-01 -1.538211852312088013e-01 1.125266700983047485e-01 1.739852428436279297e-01 1.824841350317001343e-01 3.929949998855590820e-01 1.093947738409042358e-01 -3.577487368602305651e-04 -4.585668910294771194e-03 5.411151051521301270e-02 -4.387608543038368225e-02 2.627154588699340820e-01 1.434811055660247803e-01 2.726559638977050781e-01 -3.862933516502380371e-01 -3.112105419859290123e-03 -2.181299924850463867e-01 2.488416433334350586e-01 1.643138937652111053e-02 2.490952797234058380e-02 1.994210183620452881e-01 3.998652845621109009e-02 2.031521499156951904e-02 4.948533326387405396e-02 3.220819169655442238e-03 -1.347962468862533569e-01 3.421100601553916931e-02 -1.258632168173789978e-02 3.248783349990844727e-01 -1.294046938419342041e-01 1.505402326583862305e-01 9.974955767393112183e-02
2.342310994863510132e-01 -1.560239344835281372e-01 -7.543370011262595654e-04 -9.764418005943298340e-02 1.586031727492809296e-02 -4.479143396019935608e-02 3.810549080371856689e-01 5.945459753274917603e-02 5.591039359569549561e-02 1.194584593176841736e-01 1.312590092420578003e-01 1.861358135938644409e-01 3.332913294434547424e-02 -1.077762767672538757e-01 3.362723812460899353e-02 -1.815451383590698242e-01 -2.659392058849334717e-01 7.778203487396240234e-02 3.526490628719329834e-01 -1.147259399294853210e-01 2.135461270809173584e-01 1.440122630447149277e-02 -3.041615486145019531e-01 5.803205445408821106e-02 1.925599724054336548e-01 2.095542699098587036e-01 -1.193889528512954712e-01 -1.459742486476898193e-01 1.365613490343093872e-01 -5.710836127400398254e-02 5.246701836585998535e-02 3.833638429641723633e-01
1.898603290319442749e-01 -1.688885837793350220e-01 -5.376044660806655884e-02 2.193919569253921509e-01 -5.172017030417919159e-03 -3.250883147120475769e-02 1.296168416738510132e-01 2.671766877174377441e-01 1.386395543813705444e-01 -3.339203819632530212e-02 5.320739746093750000e-02 -4.231892526149749756e-01 1.908871680498123169e-01 9.052058309316635132e-02 -7.722976803779602051e-02 1.117254048585891724e-02 -1.468796581029891968e-01 3.709477186203002930e-01 2.268746346235275269e-01 1.669213771820068359e-01 2.005807459354400635e-01 1.413872689008712769e-01 -2.694902122020721436e-01 -2.317180484533309937e-01 1.384728401899337769e-01 -9.190318733453750610e-02 1.191530153155326843e-01 -2.512972801923751831e-02 5.635085329413414001e-02 -1.194125488400459290e-01 2.346435189247131348e-02 2.380648404359817505e-01
2.955732047557830811e-01 -2.281278967857360840e-01 -2.512677311897277832e-01 1.430742144584655762e-01 -2.426158040761947632e-01 -4.648080095648765564e-02 1.585087478160858154e-01 1.365617513656616211e-01 1.789935529232025146e-01 2.853973209857940674e-02 1.968989372253417969e-01 -2.276504635810852051e-01 -2.019827067852020264e-01 3.347463607788085938e-01 1.192677021026611328e-01 -6.806769408285617828e-03 -2.237283438444137573e-01 1.344125270843505859e-01 5.690825730562210083e-02 -1.136036962270736694e-01 2.459937781095504761e-01 3.182197809219360352e-01 -3.029906749725341797e-02 1.659145951271057129e-01 -2.227991446852684021e-02 6.135023012757301331e-02 4.022577404975891113e-02 1.444659829139709473e-01 1.847447603940963745e-01 -7.852597162127494812e-03 2.149226069450378418e-01 6.837823311798274517e-04
4.761656522750854492e-01 -2.670698426663875580e-02 -5.163740366697311401e-02 1.211708411574363708e-01 -4.151398688554763794e-02 8.361178636550903320e-02 9.159673005342483521e-02 -1.401082128286361694e-01 8.567059040069580078e-02 9.637293219566345215e-02 -1.900450587272644043e-01 1.636003553867340088e-01 1.208791732788085938e-01 1.309530287981033325e-01 -1.054971441626548767e-01 2.933965623378753662e-01 1.938056759536266327e-02 4.207799434661865234e-01 1.553942114114761353e-01 -4.046661406755447388e-02 2.797718942165374756e-01 2.538155317306518555e-01 2.510743737220764160e-01 -2.101796120405197144e-01 6.073729693889617920e-02 7.968029379844665527e-02 -7.705484330654144287e-02 7.588890194892883301e-02 4.747859388589859009e-02 7.034713774919509888e-02 2.482350170612335205e-02 -1.652580797672271729e-01
1.811359971761703491e-01 -1.335617434233427048e-02 1.752143055200576782e-01 -9.482408314943313599e-02 3.139599040150642395e-02 1.776687651872634888e-01 1.025055870413780212e-01 -1.288681775331497192e-01 -1.258517056703567505e-01 2.865423858165740967e-01 2.319655269384384155e-01 -4.521797224879264832e-02 3.321994543075561523e-01 -6.819977425038814545e-03 2.004906535148620605e-01 5.405127257108688354e-02 -1.372005194425582886e-01 4.056081771850585938e-01 2.112332135438919067e-01 1.932071745395660400e-01 2.097624391317367554e-01 1.153740659356117249e-01 -1.908769309520721436e-01 7.687481585890054703e-03 2.668626904487609863e-01 -1.179781928658485413e-02 1.152713373303413391e-01 -4.886575415730476379e-02 3.669979050755500793e-02 -1.093932613730430603e-01 4.751998558640480042e-02 -3.140658140182495117e-01
1.055665835738182068e-01 -4.231274873018264771e-02 -7.099714875221252441e-02 -2.069132179021835327e-01 -9.576329588890075684e-02 1.932776570320129395e-01 6.320297718048095703e-02 1.874885149300098419e-02 5.858797430992126465e-01 2.328857630491256714e-01 -1.785590313374996185e-02 6.229303777217864990e-02 -9.982526302337646484e-02 2.869644463062286377e-01 9.319236874580383301e-02 -2.160514891147613525e-02 -3.466497361660003662e-01 1.959179639816284180e-01 2.694094181060791016e-01 1.515827924013137817e-01 -5.826829001307487488e-02 -5.996219068765640259e-02 2.594127319753170013e-02 8.443230390548706055e-02 1.628683805465698242e-01 1.218296438455581665e-01 -4.026839882135391235e-02 -1.989462971687316895e-02 6.414805352687835693e-02 -4.707156214863061905e-03 2.612766921520233154e-01 -2.222000248730182648e-02
-6.075572222471237183e-03 -1.522275209426879883e-01 2.475529909133911133e-01 -1.009195391088724136e-02 -4.633298143744468689e-02 2.793675363063812256e-01 4.556928575038909912e-02 -1.708756685256958008e-01 7.209836691617965698e-02 3.158052265644073486e-01 1.523886173963546753e-01 3.707810118794441223e-02 1.713536530733108521e-01 9.717073291540145874e-02 -2.565898895263671875e-01 1.499096155166625977e-01 -1.331489831209182739e-01 2.981883883476257324e-01 1.580876857042312622e-01 2.039036750793457031e-01 2.142746895551681519e-01 -6.305977702140808105e-02 -2.007898986339569092e-01 -1.529565155506134033e-01 -2.420019060373306274e-01 -5.799438804388046265e-02 -2.868951559066772461e-01 -1.458880305290222168e-01 1.733814775943756104e-01 1.774420440196990967e-01 -9.743770956993103027e-02 1.546504199504852295e-01
1.541859209537506104e-01 -4.316324740648269653e-02 1.058294847607612610e-01 -2.029985887929797173e-03 -1.899169981479644775e-01 4.494444653391838074e-02 2.074648886919021606e-01 1.122517585754394531e-01 2.995566129684448242e-01 -1.015779227018356323e-01 -1.339129358530044556e-01 5.615099146962165833e-02 1.777442842721939087e-01 1.383443027734756470e-01 3.090699017047882080e-01 8.994650095701217651e-02 -3.338744342327117920e-01 4.834644496440887451e-01 5.176986753940582275e-02 1.269427873194217682e-02 -8.398073911666870117e-02 9.666276723146438599e-02 -1.881409883499145508e-01 -7.617968320846557617e-02 1.255793720483779907e-01 -8.835279196500778198e-02 -1.693879216909408569e-01 5.527104437351226807e-02 3.790524974465370178e-02 1.591242700815200806e-01 2.919774353504180908e-01 1.447915732860565186e-01
-1.938212104141712189e-02 -7.496387511491775513e-02 -1.178298145532608032e-01 -1.934596151113510132e-02 1.313285529613494873e-01 -2.363418787717819214e-02 3.935873806476593018e-01 9.049570560455322266e-02 3.914478719234466553e-01 -1.816549152135848999e-02 -1.117684617638587952e-01 -1.332931369543075562e-01 -1.075996365398168564e-02 1.437227427959442139e-01 -7.556352764368057251e-02 -1.253148168325424194e-01 -1.464333087205886841e-01 3.178455233573913574e-01 3.126286566257476807e-01 1.466163694858551025e-01 1.769279092550277710e-01 -3.757073730230331421e-02 -6.528188288211822510e-02 1.866073608398437500e-01 2.411196529865264893e-01 1.032364554703235626e-02 -1.644841046072542667e-03 7.947220467031002045e-03 1.888644546270370483e-01 1.670377701520919800e-01 3.116239011287689209e-01 2.008516490459442139e-01
2.100048661231994629e-01 -6.731810048222541809e-03 7.666510064154863358e-03 1.023810133337974548e-01 -2.248168736696243286e-01 -2.551946938037872314e-01 1.887694597244262695e-01 -1.572089493274688721e-01 6.930133700370788574e-02 3.698048293590545654e-01 -7.320234924554824829e-02 1.617825627326965332e-01 1.238772422075271606e-01 1.850017756223678589e-01 -2.805425822734832764e-01 -7.050086557865142822e-02 -3.462332487106323242e-01 2.108099162578582764e-01 1.476104110479354858e-01 -1.811579018831253052e-01 3.141831234097480774e-02 2.100324183702468872e-01 4.500843584537506104e-02 7.732877135276794434e-02 6.661563180387020111e-03 1.810851320624351501e-02 -2.853572368621826172e-01 1.995826512575149536e-01 1.687265634536743164e-01 -1.113318130373954773e-01 1.542256623506546021e-01 -6.815802305936813354e-02
1.863182038068771362e-01 -2.064862996339797974e-01 6.732071936130523682e-02 -7.430071383714675903e-02 -1.233542263507843018e-01 -3.169981390237808228e-02 2.507602870464324951e-01 8.360217511653900146e-02 3.286396563053131104e-01 -1.115909963846206665e-01 5.813433602452278137e-02 7.282301783561706543e-02 -1.512741744518280029e-01 1.509957015514373779e-01 9.567464143037796021e-02 1.485394835472106934e-01 1.213739886879920959e-01 1.387028694152832031e-01 4.504838585853576660e-01 -4.802157729864120483e-02 3.291824460029602051e-01 1.945792883634567261e-01 4.956502467393875122e-02 1.277407705783843994e-01 -9.537490404909476638e-05 2.136631309986114502e-01 -1.161611825227737427e-01 -3.117066919803619385e-01 1.807389408349990845e-02 2.383885979652404785e-01 5.275966599583625793e-02 3.200408304110169411e-03
2.506674528121948242e-01 4.089371860027313232e-02 -1.951351761817932129e-02 1.477794349193572998e-01 -1.004371345043182373e-01 1.012360304594039917e-01 2.291907221078872681e-01 -5.787575989961624146e-02 3.031245768070220947e-01 7.862232625484466553e-02 2.316137105226516724e-01 7.621769607067108154e-02 4.688508436083793640e-02 1.226312890648841858e-01 7.193210721015930176e-02 -5.067138373851776123e-02 -2.329283580183982849e-02 5.054252222180366516e-02 2.663419246673583984e-01 3.513778373599052429e-02 -2.787705324590206146e-02 4.719117879867553711e-01 -2.050537019968032837e-01 -1.014718413352966309e-01 1.303824409842491150e-02 3.556721210479736328e-01 -3.564535677433013916e-01 -1.606667190790176392e-01 1.248785257339477539e-01 8.590661734342575073e-02 4.639313090592622757e-03 -3.046877495944499969e-02
1.346755325794219971e-01 -7.374054938554763794e-02 -1.276603341102600098e-01 3.816021978855133057e-02 -3.128800392150878906e-01 3.287990093231201172e-01 7.484291493892669678e-02 -1.725018024444580078e-02 2.157357931137084961e-01 -4.808631911873817444e-02 -1.468109488487243652e-01 -3.638600930571556091e-02 1.759371347725391388e-02 1.256895363330841064e-01 -2.718311175704002380e-02 1.125283911824226379e-01 2.783148176968097687e-02 3.159551024436950684e-01 2.090178728103637695e-01 2.534212768077850342e-01 3.931230902671813965e-01 -1.245320960879325867e-01 -3.482010066509246826e-01 -1.449913829565048218e-01 -1.177144050598144531e-01 1.027323231101036072e-01 -1.201027724891901016e-02 4.610501695424318314e-03 -6.163768470287322998e-02 -1.829578131437301636e-01 -1.432335674762725830e-01 2.057445049285888672e-01
3.974616527557373047e-01 -1.934125572443008423e-01 -1.018771752715110779e-01 2.846795022487640381e-01 -8.650144189596176147e-02 -4.783545807003974915e-02 -8.919296413660049438e-02 1.173069402575492859e-01 1.171964500099420547e-02 -1.063285022974014282e-01 6.855459511280059814e-02 -1.152798440307378769e-02 -3.550391271710395813e-02 2.010881900787353516e-01 -2.072084248065948486e-01 5.044623836874961853e-02 -1.182538494467735291e-01 1.276135295629501343e-01 -2.109073102474212646e-02 1.277695037424564362e-02 3.647808730602264404e-01 1.236637979745864868e-01 -1.274318695068359375e-01 -7.041356712579727173e-02 4.564398527145385742e-01 2.197727560997009277e-02 -3.264496922492980957e-01 -1.088969130069017410e-02 -5.975705012679100037e-02 -8.737230300903320312e-02 -1.908838450908660889e-01 -1.211309134960174561e-01
3.227086663246154785e-01 -2.154914885759353638e-01 2.053036838769912720e-01 2.275174558162689209e-01 4.664211347699165344e-02 -1.377325206995010376e-01 1.576180309057235718e-01 2.823717333376407623e-02 2.279566526412963867e-01 -6.928545236587524414e-02 1.401063520461320877e-02 3.238048404455184937e-02 2.124608159065246582e-01 3.081494271755218506e-01 1.222051456570625305e-01 -4.592625051736831665e-02 8.318024128675460815e-02 6.207976862788200378e-02 1.560293287038803101e-01 6.734260171651840210e-02 2.311254739761352539e-01 -1.436331421136856079e-01 -1.583995223045349121e-01 2.322227507829666138e-01 6.968542188405990601e-02 2.195993214845657349e-01 -1.308515667915344238e-01 -3.037587106227874756e-01 2.803242206573486328e-01 2.052424699068069458e-01 1.248680576682090759e-01 4.564926400780677795e-02
1.081217899918556213e-01 1.741704195737838745e-01 -9.557660669088363647e-02 -1.956254243850708008e-01 3.900930657982826233e-02 2.169610112905502319e-01 1.572005450725555420e-01 1.880351752042770386e-01 3.092175126075744629e-01 1.019109264016151428e-01 2.519397437572479248e-01 -1.741159521043300629e-02 3.770550340414047241e-02 2.932487055659294128e-02 -6.354694813489913940e-02 1.135008111596107483e-01 -3.847178220748901367e-01 2.749504446983337402e-01 2.418418414890766144e-02 6.000342965126037598e-02 1.518111377954483032e-01 -2.035031914710998535e-01 -1.193963810801506042e-01 -3.259320557117462158e-01 9.623023867607116699e-02 7.293248176574707031e-02 -1.623393595218658447e-01 1.500235795974731445e-01 8.357376605272293091e-02 7.151130586862564087e-02 -8.935859054327011108e-02 -3.415619432926177979e-01
3.552978038787841797e-01 7.758768647909164429e-02 1.965772062540054321e-01 2.357305772602558136e-02 4.350019991397857666e-02 8.677236735820770264e-02 2.036540657281875610e-01 1.126112714409828186e-01 1.818080842494964600e-01 1.255375146865844727e-01 2.549450397491455078e-01 9.128193557262420654e-02 2.796069085597991943e-01 1.603922545909881592e-01 8.688444644212722778e-02 1.981094665825366974e-02 -1.511545181274414062e-01 2.072011828422546387e-01 4.105400294065475464e-02 -1.392684131860733032e-01 2.929562330245971680e-01 -3.217690438032150269e-02 1.133649051189422607e-01 -3.110258281230926514e-01 -1.116235777735710144e-01 -3.731142729520797729e-02 -2.270477712154388428e-01 1.876343041658401489e-01 1.947416216135025024e-01 9.803257882595062256e-02 2.233630865812301636e-01 2.227862477302551270e-01
3.800551891326904297e-01 -8.692922443151473999e-02 -2.431031912565231323e-01 -3.046038001775741577e-02 -4.329505935311317444e-02 1.938402354717254639e-01 2.780772447586059570e-01 6.737494468688964844e-02 3.289987146854400635e-01 4.601516574621200562e-02 3.329408541321754456e-02 -2.181437760591506958e-01 1.778205484151840210e-01 2.948599755764007568e-01 7.923866808414459229e-02 -6.044817343354225159e-02 1.897996813058853149e-01 3.060862720012664795e-01 -1.625897288322448730e-01 3.564937412738800049e-02 1.519257435575127602e-03 3.302504122257232666e-01 1.316455006599426270e-01 -3.191504999995231628e-02 -6.581269204616546631e-02 1.031849831342697144e-01 -1.455188840627670288e-01 1.438797265291213989e-01 -4.623767733573913574e-02 6.444893777370452881e-02 1.048061326146125793e-01 -1.419305503368377686e-01
2.023208290338516235e-01 1.131355240941047668e-01 -3.524869680404663086e-02 4.640759527683258057e-02 5.087576434016227722e-02 3.145958781242370605e-01 1.051589399576187134e-01 2.431729994714260101e-02 -1.376085877418518066e-01 1.833686232566833496e-01 3.275615274906158447e-01 -7.619252800941467285e-02 1.338698267936706543e-01 3.522353768348693848e-01 -3.392457962036132812e-01 -5.329573526978492737e-02 -2.653574347496032715e-01 1.720496118068695068e-01 1.941434592008590698e-01 -1.253284811973571777e-01 7.895043492317199707e-02 5.451377481222152710e-02 -2.739487774670124054e-02 -6.909554451704025269e-02 -5.390384420752525330e-02 -1.948938816785812378e-01 -2.742705643177032471e-01 -2.181861549615859985e-01 1.823935061693191528e-01 1.662527620792388916e-01 -1.059230193495750427e-01 9.536189958453178406e-03
4.570884630084037781e-02 -2.056396156549453735e-01 -1.044869050383567810e-01 8.869636803865432739e-02 -1.019259318709373474e-01 -9.369595348834991455e-02 2.556008994579315186e-01 -2.390158921480178833e-01 -1.045676022768020630e-01 1.153635308146476746e-01 -3.013085201382637024e-02 1.054293289780616760e-01 1.483718603849411011e-01 2.943652868270874023e-01 -2.949766814708709717e-01 1.014584004878997803e-01 -3.989447951316833496e-01 3.114855885505676270e-01 9.652263671159744263e-02 -2.575034797191619873e-01 8.122185617685317993e-02 3.177838027477264404e-01 -2.525804564356803894e-02 -3.022237680852413177e-02 1.738429069519042969e-01 -4.152587801218032837e-02 -2.248087674379348755e-01 6.763540208339691162e-02 1.134757921099662781e-01 6.651489436626434326e-02 5.467957630753517151e-02 -6.843889504671096802e-02
2.173640578985214233e-01 -4.803868068847805262e-04 5.601833388209342957e-02 3.303463459014892578e-01 1.225176006555557251e-01 2.364803478121757507e-02 4.703769981861114502e-01 -3.716827556490898132e-02 8.893498033285140991e-02 1.169775873422622681e-01 2.460357174277305603e-02 4.342046752572059631e-02 2.897461818065494299e-04 4.238853976130485535e-02 5.868247151374816895e-02 1.630968451499938965e-01 -2.524206638336181641e-01 2.071487903594970703e-01 -1.634156554937362671e-01 1.780417263507843018e-01 2.363151758909225464e-01 2.510104179382324219e-01 1.040856633335351944e-02 1.661249995231628418e-01 -1.408721208572387695e-01 2.372997403144836426e-01 2.041346952319145203e-02 -1.740883141756057739e-01 1.345314234495162964e-01 -6.815808266401290894e-02 1.870383173227310181e-01 -2.648786604404449463e-01
5.365913510322570801e-01 -9.963894635438919067e-02 -5.690306052565574646e-02 8.696828782558441162e-02 -3.500484302639961243e-02 -5.920091643929481506e-02 1.801280081272125244e-01 1.873463392257690430e-02 2.638876736164093018e-01 -1.524155139923095703e-01 -1.614600792527198792e-02 -5.874864757061004639e-02 -1.619501411914825439e-01 2.080071270465850830e-01 -4.665900766849517822e-02 4.873017221689224243e-02 -5.307671055197715759e-02 1.690724045038223267e-01 -2.825219333171844482e-01 1.124375835061073303e-01 2.221693843603134155e-01 7.195901870727539062e-02 -5.502408742904663086e-02 9.346132725477218628e-02 3.087122142314910889e-01 -1.739039435051381588e-03 -2.860936820507049561e-01 -1.080970615148544312e-01 7.573387771844863892e-02 -1.310579627752304077e-01 -1.660519163124263287e-03 -2.850762903690338135e-01
4.654127173125743866e-03 -2.754459902644157410e-02 -1.064518839120864868e-01 -3.744336590170860291e-02 -2.170579135417938232e-01 -1.434403806924819946e-01 6.130715459585189819e-02 4.331098124384880066e-02 2.707142829895019531e-01 1.564223766326904297e-01 2.156228423118591309e-01 1.318421065807342529e-01 -7.735314220190048218e-02 -4.781307652592658997e-02 1.415205597877502441e-01 6.826649606227874756e-02 -1.396119594573974609e-01 2.426192760467529297e-01 4.625085294246673584e-01 -1.622947752475738525e-01 2.953323721885681152e-01 2.119459062814712524e-01 -2.441852539777755737e-01 3.896418213844299316e-02 -3.119114227592945099e-02 3.868694305419921875e-01 -1.565631479024887085e-01 -4.592050798237323761e-03 1.139324679970741272e-01 1.313813030719757080e-01 -3.043923527002334595e-02 -1.832584477961063385e-02
2.259744703769683838e-01 -2.274724654853343964e-02 -5.032404139637947083e-02 1.241052299737930298e-01 -3.125153779983520508e-01 -7.733625918626785278e-02 1.905824244022369385e-01 -6.301293522119522095e-02 1.015356630086898804e-01 -1.726652123034000397e-02 5.341253057122230530e-02 -2.034419476985931396e-01 -1.943428516387939453e-01 7.841856777667999268e-02 -2.256823480129241943e-01 -4.290467128157615662e-02 -3.210241198539733887e-01 3.604430556297302246e-01 -3.721630945801734924e-02 1.312286704778671265e-01 1.537001729011535645e-01 -1.179169565439224243e-01 4.105087369680404663e-02 -3.438604623079299927e-02 1.376654505729675293e-01 9.820153564214706421e-02 -4.280307590961456299e-01 3.241196870803833008e-01 1.243128851056098938e-01 7.175201177597045898e-02 6.985784322023391724e-02 2.616471797227859497e-02
3.448257148265838623e-01 3.369254618883132935e-02 -6.253292411565780640e-02 -3.532421961426734924e-02 5.555329844355583191e-02 6.909720599651336670e-02 1.093590036034584045e-01 -2.866080030798912048e-03 2.765183448791503906e-01 2.684828042984008789e-01 1.382264941930770874e-01 -2.318787276744842529e-01 -5.147660523653030396e-02 1.269366871565580368e-02 -2.118208557367324829e-01 -2.144492603838443756e-02 -1.952633112668991089e-01 2.884392738342285156e-01 -2.731988131999969482e-01 1.938963681459426880e-01 1.132150590419769287e-01 1.827592998743057251e-01 1.136162355542182922e-01 5.496827885508537292e-02 1.906558573246002197e-01 1.838532537221908569e-01 -1.911280006170272827e-01 1.227998360991477966e-01 9.047783166170120239e-02 7.524137943983078003e-02 -3.188911825418472290e-02 -3.912571668624877930e-01
2.046289145946502686e-01 -1.341906040906906128e-01 -1.729559600353240967e-01 4.166866093873977661e-02 1.179420296102762222e-02 2.903421223163604736e-01 4.949156194925308228e-02 3.203031420707702637e-02 -1.740800216794013977e-02 1.304679661989212036e-01 3.475113809108734131e-01 -9.766121394932270050e-03 1.422815769910812378e-01 -9.469429962337017059e-03 -5.209476500749588013e-02 2.585637271404266357e-01 -2.725433707237243652e-01 2.291766405105590820e-01 -4.837654531002044678e-02 1.269424855709075928e-01 3.056680560111999512e-01 -2.264605611562728882e-01 -4.915648698806762695e-02 4.466210678219795227e-02 -1.269813179969787598e-01 1.276345849037170410e-01 -2.590517699718475342e-01 2.961884252727031708e-02 3.231141567230224609e-01 4.881465435028076172e-02 4.989646375179290771e-03 3.014535009860992432e-01
1.456803232431411743e-01 -2.031013816595077515e-01 -1.042964756488800049e-01 1.126763969659805298e-02 -2.516997456550598145e-01 3.406330943107604980e-01 2.870304882526397705e-01 -1.295836567878723145e-01 1.395562887191772461e-01 -1.539067178964614868e-02 2.824068367481231689e-01 2.827350422739982605e-02 9.281036257743835449e-02 8.644054085016250610e-02 -3.005740642547607422e-01 -2.666210383176803589e-02 -2.534838616847991943e-01 1.077325642108917236e-02 1.843633949756622314e-01 1.371021717786788940e-01 9.723598510026931763e-02 -2.641620635986328125e-01 -8.072422444820404053e-02 -1.281896978616714478e-01 -2.161585725843906403e-02 1.093293949961662292e-01 -1.124144196510314941e-01 -9.470774233341217041e-02 -1.895824633538722992e-02 -9.495186805725097656e-02 1.753121614456176758e-01 -3.835028111934661865e-01
8.819631487131118774e-02 -3.797003030776977539e-01 -3.142765909433364868e-02 1.659814119338989258e-01 -6.363688036799430847e-03 3.863901793956756592e-01 -8.347232639789581299e-02 7.832802832126617432e-02 2.629630863666534424e-01 -1.649115234613418579e-01 -8.055365830659866333e-02 9.264577925205230713e-02 -7.635559886693954468e-02 -4.374874010682106018e-02 -8.914580941200256348e-02 3.629797836765646935e-03 -1.439705491065979004e-01 3.012299835681915283e-01 -6.071733776479959488e-03 8.271092176437377930e-02 3.252598047256469727e-01 -5.527552962303161621e-02 -1.509182751178741455e-01 -1.699091643095016479e-01 8.515247702598571777e-02 -4.208342358469963074e-02 -2.310429215431213379e-01 -3.031288385391235352e-01 1.283497363328933716e-01 -1.285481899976730347e-01 -1.948450505733489990e-01 1.607991904020309448e-01
1.873487830162048340e-01 -1.668669655919075012e-02 2.217254787683486938e-01 1.479624956846237183e-01 -7.311815023422241211e-02 8.103904128074645996e-02 1.175147742033004761e-01 -2.863607555627822876e-02 2.783940732479095459e-01 -1.099287569522857666e-01 3.166503831744194031e-02 -3.296426683664321899e-02 3.555672764778137207e-01 2.747554481029510498e-01 2.213589102029800415e-01 -7.199132442474365234e-02 -3.197432160377502441e-01 2.571357190608978271e-01 -7.183353882282972336e-03 7.382141053676605225e-02 2.920224145054817200e-02 8.023501187562942505e-02 -4.136666953563690186e-01 -1.043324470520019531e-01 2.740937769412994385e-01 -5.313385650515556335e-02 -1.210870593786239624e-02 3.489018604159355164e-02 1.549066901206970215e-01 -6.227720528841018677e-02 1.921186447143554688e-01 1.095230877399444580e-01
1.217830553650856018e-01 -1.378155946731567383e-01 1.775030642747879028e-01 1.844953745603561401e-01 -2.332837730646133423e-01 8.414916694164276123e-02 8.787068724632263184e-02 -1.497260034084320068e-01 4.067789912223815918e-01 1.731075346469879150e-01 -1.360851079225540161e-01 -2.376550883054733276e-01 1.206414867192506790e-02 -1.626788079738616943e-01 -1.581276804208755493e-01 -9.834078699350357056e-02 -1.433921009302139282e-01 3.588996231555938721e-01 1.229697912931442261e-01 1.882914602756500244e-01 1.159514710307121277e-01 1.684810817241668701e-01 -2.510315179824829102e-01 -9.543360769748687744e-02 -6.683656573295593262e-02 1.333764493465423584e-01 3.127143904566764832e-02 -1.138652767986059189e-02 -2.769134193658828735e-02 -1.464655995368957520e-01 -3.421128988265991211e-01 -2.727470360696315765e-02
8.589695394039154053e-02 -1.797614395618438721e-01 1.427638158202171326e-02 -8.161836862564086914e-02 -6.626334041357040405e-02 2.087551206350326538e-01 1.228265762329101562e-01 1.117879003286361694e-01 -1.935336925089359283e-02 7.391882687807083130e-02 1.999275088310241699e-01 1.473084241151809692e-01 2.979510277509689331e-02 2.853673137724399567e-02 -7.778596132993698120e-02 2.781360447406768799e-01 -2.136912196874618530e-01 3.275642991065979004e-01 4.371235147118568420e-02 1.349370628595352173e-01 2.436704635620117188e-01 -2.603055238723754883e-01 -4.966133087873458862e-02 1.026625558733940125e-01 4.267997108399868011e-03 -1.211685016751289368e-01 -2.888629436492919922e-01 -1.793188005685806274e-01 3.381074368953704834e-01 3.702923655509948730e-01 -1.724894195795059204e-01 -2.375316619873046875e-02
6.174837052822113037e-02 -1.380733996629714966e-01 2.668631672859191895e-01 1.578040271997451782e-01 -2.067237049341201782e-01 7.659149169921875000e-02 -1.022846475243568420e-01 2.055429369211196899e-01 1.457530707120895386e-01 1.465276163071393967e-02 -3.411321341991424561e-01 -1.093349531292915344e-01 -1.090580746531486511e-01 1.468852907419204712e-01 -2.650825083255767822e-01 -7.180344313383102417e-02 -2.699571847915649414e-01 1.860169023275375366e-01 2.532226443290710449e-01 9.648136049509048462e-02 2.159894704818725586e-01 1.778626143932342529e-01 -1.403122693300247192e-01 6.267489492893218994e-02 1.121565178036689758e-01 2.453033775091171265e-01 -1.467110812664031982e-01 -4.304837808012962341e-02 1.516003310680389404e-01 -2.432191967964172363e-01 -2.424903661012649536e-01 3.368643671274185181e-02
1.132317557930946350e-01 -2.954733669757843018e-01 -1.316346973180770874e-01 1.383593231439590454e-01 1.162307783961296082e-01 -1.171574369072914124e-02 3.649957478046417236e-01 1.754617691040039062e-01 1.024336665868759155e-01 2.258889228105545044e-01 6.224974524229764938e-03 5.839152727276086807e-03 1.471689790487289429e-01 5.133884772658348083e-02 7.760775834321975708e-02 2.133574038743972778e-01 -2.125051170587539673e-01 6.202332675457000732e-02 3.589285016059875488e-01 2.187593877315521240e-01 -1.036381274461746216e-01 7.391687482595443726e-02 1.104017905890941620e-02 1.415287405252456665e-01 2.387729138135910034e-01 2.119446396827697754e-01 -2.148628234863281250e-01 -1.087380945682525635e-01 2.589248120784759521e-01 9.972619265317916870e-02 1.763837188482284546e-01 1.350863873958587646e-01
3.292574584484100342e-01 2.325977236032485962e-01 -1.764309257268905640e-01 -1.545038223266601562e-01 -2.342135645449161530e-02 1.356312632560729980e-01 1.547393649816513062e-01 -1.179137527942657471e-01 1.036454141139984131e-01 1.967464685440063477e-01 8.247702568769454956e-02 1.039593741297721863e-01 -1.085191741585731506e-01 2.421147823333740234e-01 -9.643314033746719360e-02 6.130536645650863647e-02 -1.306672543287277222e-01 2.501301765441894531e-01 3.734130412340164185e-02 -4.387322813272476196e-02 8.841311931610107422e-02 -5.117795988917350769e-02 6.808770447969436646e-02 -1.092519015073776245e-01 2.855746746063232422e-01 -1.961587965488433838e-01 -4.765512943267822266e-01 -2.089736424386501312e-02 2.360011488199234009e-01 -8.093151450157165527e-02 2.273369133472442627e-01 6.096824258565902710e-02
1.554648727178573608e-01 -2.867589890956878662e-01 1.071119308471679688e-01 5.677167698740959167e-02 -7.880870252847671509e-02 1.430230140686035156e-01 3.127599656581878662e-01 1.545000374317169189e-01 4.786172416061162949e-03 1.021045744419097900e-01 2.052794098854064941e-01 1.627484858036041260e-01 1.313463002443313599e-01 8.424080163240432739e-02 -1.984991580247879028e-01 -2.014215290546417236e-02 -7.621149718761444092e-02 2.187464535236358643e-01 -3.146363496780395508e-01 2.453698217868804932e-01 3.018409907817840576e-01 2.387363463640213013e-01 -2.891423702239990234e-01 -5.878762528300285339e-02 2.424376830458641052e-02 -1.662952750921249390e-01 -2.142665386199951172e-01 1.307763606309890747e-01 6.621354073286056519e-02 -2.007394731044769287e-01 4.513395950198173523e-02 -3.636553883552551270e-02
3.442037105560302734e-01 1.082260534167289734e-01 -6.056816503405570984e-02 4.913119599223136902e-02 -1.311724656261503696e-03 1.241426989436149597e-01 1.166864708065986633e-01 -4.901760071516036987e-02 1.644003242254257202e-01 2.395344153046607971e-02 2.046185582876205444e-01 1.303063184022903442e-01 2.909705601632595062e-02 7.501024752855300903e-02 -2.776649221777915955e-02 4.956459626555442810e-02 -1.348088085651397705e-01 3.313092142343521118e-02 2.067066580057144165e-01 -2.589933946728706360e-02 2.115767300128936768e-01 4.857599437236785889e-01 -1.274711340665817261e-01 -1.166481003165245056e-01 9.390550851821899414e-02 4.131604135036468506e-01 -2.633978724479675293e-01 -2.818659543991088867e-01 1.049136891961097717e-01 -7.400865107774734497e-02 1.037744134664535522e-01 8.540342748165130615e-02
1.020654141902923584e-01 -1.514212228357791901e-02 -2.449200898408889771e-01 -1.171581968665122986e-01 -3.599150106310844421e-02 1.959856748580932617e-01 1.241547167301177979e-01 8.717308752238750458e-03 4.767389297485351562e-01 4.479541629552841187e-02 -4.643689841032028198e-03 4.305584728717803955e-02 5.015817005187273026e-03 2.627156674861907959e-01 2.407284826040267944e-01 8.002692833542823792e-03 -3.921331167221069336e-01 1.312271356582641602e-01 2.542806267738342285e-01 1.904150098562240601e-01 1.039962992072105408e-01 -1.743228584527969360e-01 -8.177212625741958618e-02 8.842568099498748779e-02 3.044244833290576935e-02 1.732740402221679688e-01 -9.360230714082717896e-02 -1.841674372553825378e-02 1.549072563648223877e-01 7.047042716294527054e-03 3.312290012836456299e-01 2.827904745936393738e-02
4.938125982880592346e-02 -6.029105931520462036e-02 -2.703133821487426758e-01 -6.930904462933540344e-03 -4.928245767951011658e-02 1.881644427776336670e-01 1.826344579458236694e-01 6.696192920207977295e-02 5.086737871170043945e-01 2.276335954666137695e-01 2.853212878108024597e-02 1.015941426157951355e-01 -1.053319349884986877e-01 1.516707688570022583e-01 -2.431748062372207642e-01 1.578603684902191162e-01 -6.253886967897415161e-02 1.473105251789093018e-01 -1.001748442649841309e-01 2.109634429216384888e-01 2.335200607776641846e-01 4.743614420294761658e-02 -1.194526329636573792e-01 2.906255610287189484e-02 5.653244629502296448e-02 -1.851559579372406006e-01 -2.285095900297164917e-01 -5.278998613357543945e-02 -7.468760758638381958e-02 -3.204895853996276855e-01 -1.069488227367401123e-01 -2.025384306907653809e-01
3.914376497268676758e-01 -1.413203962147235870e-02 1.269826740026473999e-01 -3.753761202096939087e-02 3.025804460048675537e-02 1.041855737566947937e-01 2.508941292762756348e-01 2.368988096714019775e-02 3.313882648944854736e-01 -6.656593829393386841e-02 1.769663691520690918e-01 1.377779245376586914e-01 -1.014327928423881531e-01 2.759585082530975342e-01 -3.473605215549468994e-02 -3.270234446972608566e-03 1.364857144653797150e-02 -1.455909311771392822e-01 3.659389019012451172e-01 5.152449384331703186e-02 2.132591456174850464e-01 2.013910859823226929e-01 -1.847078949213027954e-01 -5.195815488696098328e-02 1.798095852136611938e-01 1.837154626846313477e-01 -1.767105609178543091e-01 -1.767875701189041138e-01 2.136857956647872925e-01 6.509976834058761597e-02 -1.156501248478889465e-01 1.700428277254104614e-01
2.763418853282928467e-01 -1.994913071393966675e-01 8.558802306652069092e-03 -8.520285785198211670e-02 -2.621185183525085449e-01 1.460136175155639648e-01 9.260475635528564453e-02 8.347889035940170288e-02 5.065596103668212891e-01 -1.037372276186943054e-02 6.844019889831542969e-02 -1.923439353704452515e-01 8.294539898633956909e-02 2.636644840240478516e-01 -1.439628005027770996e-01 5.952531099319458008e-02 9.945894032716751099e-02 -3.565038740634918213e-02 2.477115094661712646e-01 2.479379922151565552e-01 -1.017619892954826355e-01 -8.119879662990570068e-02 -2.770558297634124756e-01 7.009801268577575684e-02 7.378929853439331055e-02 3.337254002690315247e-02 7.348536700010299683e-02 -4.418774694204330444e-02 1.834102869033813477e-01 -9.406598657369613647e-02 5.960415303707122803e-02 -2.816126346588134766e-01
1.852872818708419800e-01 8.626838028430938721e-02 -1.347822844982147217e-01 -3.759617358446121216e-02 -3.531745672225952148e-01 1.895446628332138062e-01 4.161058366298675537e-02 2.746085822582244873e-01 3.774772882461547852e-01 1.526702940464019775e-01 1.027131453156471252e-01 -4.759482294321060181e-02 -2.473655622452497482e-03 1.080669462680816650e-01 3.017215244472026825e-02 1.479612439870834351e-01 -1.117949560284614563e-01 -3.769129980355501175e-03 2.165914028882980347e-01 4.336068034172058105e-01 5.787600576877593994e-02 -3.124881163239479065e-02 -2.749681472778320312e-01 -3.663299605250358582e-02 9.718786925077438354e-03 7.990843802690505981e-02 -1.916231960058212280e-01 1.410769224166870117e-01 1.322245746850967407e-01 -1.382654309272766113e-01 1.433147192001342773e-01 -1.969505846500396729e-01
1.248281672596931458e-01 6.545229256153106689e-02 -2.505707740783691406e-01 -1.736117154359817505e-02 -2.408599108457565308e-01 9.112602472305297852e-02 1.613811403512954712e-01 2.770344913005828857e-01 3.357154428958892822e-01 1.152594238519668579e-01 7.416450977325439453e-02 -9.711997956037521362e-02 -4.517890885472297668e-02 -1.624618284404277802e-02 2.288426645100116730e-02 2.129885703325271606e-01 -1.268528550863265991e-01 -3.983978182077407837e-02 2.308447211980819702e-01 4.437268078327178955e-01 3.305814787745475769e-02 -3.531664982438087463e-02 -1.685402691364288330e-01 -8.489039540290832520e-02 6.655301153659820557e-02 5.499208718538284302e-02 -2.790973782539367676e-01 8.066557347774505615e-02 1.087335199117660522e-01 -2.145943939685821533e-01 2.311784476041793823e-01 -2.232387214899063110e-01
-4.569797217845916748e-02 -5.082714557647705078e-02 1.585185527801513672e-01 1.599102765321731567e-01 -1.912512481212615967e-01 4.778601229190826416e-02 6.366764008998870850e-02 6.984395533800125122e-02 1.350580304861068726e-01 8.126924932003021240e-02 2.361420989036560059e-01 1.732723414897918701e-01 1.759961098432540894e-01 2.033446431159973145e-01 -4.478627070784568787e-02 1.296140551567077637e-01 -4.119706526398658752e-02 2.971353530883789062e-01 4.081663489341735840e-02 2.207739055156707764e-01 4.571061730384826660e-01 1.158094853162765503e-01 -1.851989626884460449e-01 -1.659265160560607910e-01 -1.626813597977161407e-02 2.518971264362335205e-01 1.753764003515243530e-01 -1.749275922775268555e-01 2.816277556121349335e-02 -1.888948082923889160e-01 3.152297139167785645e-01 -9.785838425159454346e-02
1.473438441753387451e-01 -1.509949117898941040e-01 -6.242711097002029419e-03 1.229735389351844788e-01 -1.395810097455978394e-01 2.348548769950866699e-01 2.579031586647033691e-01 5.641631409525871277e-02 4.898563027381896973e-02 -8.463655412197113037e-02 2.728501558303833008e-01 -3.292285501956939697e-01 8.821760118007659912e-02 3.952550515532493591e-02 -3.848995082080364227e-03 1.912480294704437256e-01 3.312167525291442871e-02 4.430851340293884277e-01 4.167086482048034668e-01 -2.218407206237316132e-02 2.898162901401519775e-01 -1.439678966999053955e-01 -7.127941399812698364e-02 -7.671505957841873169e-02 6.778618693351745605e-02 -1.421528607606887817e-01 -1.138701960444450378e-01 1.463632434606552124e-01 2.309696748852729797e-02 -1.627190783619880676e-02 -1.680194213986396790e-02 1.006880551576614380e-01
1.666215807199478149e-01 -9.743777662515640259e-02 1.806457340717315674e-01 -1.208219677209854126e-01 -8.577430993318557739e-02 -1.726194471120834351e-02 1.323557049036026001e-01 -2.569081783294677734e-01 3.408849537372589111e-01 2.894969284534454346e-01 -2.046348154544830322e-01 -6.225938349962234497e-02 -1.608448773622512817e-01 2.354721724987030029e-01 -5.631535127758979797e-02 -6.452098023146390915e-03 2.105270512402057648e-02 2.989362180233001709e-01 3.101126663386821747e-02 1.472861319780349731e-01 4.780743271112442017e-02 2.792595699429512024e-02 -3.827620744705200195e-01 -2.983413040637969971e-01 -7.135876268148422241e-02 -4.721041768789291382e-03 -1.567820757627487183e-01 -1.525771170854568481e-01 8.169981837272644043e-02 -1.369258761405944824e-01 2.108742715790867805e-03 2.541651725769042969e-01
-8.268833905458450317e-02 -2.235690206289291382e-01 1.297249794006347656e-01 2.652574479579925537e-01 -8.180163800716400146e-02 1.751625537872314453e-01 2.199513912200927734e-01 5.501747876405715942e-02 1.385651528835296631e-01 -1.463139150291681290e-02 1.667562723159790039e-01 -1.600853949785232544e-01 -1.164767239242792130e-02 1.706463098526000977e-02 -4.559485018253326416e-01 8.405861444771289825e-03 -2.727215886116027832e-01 3.466341197490692139e-01 -1.283727288246154785e-01 5.264990404248237610e-02 3.392105400562286377e-01 -3.003321029245853424e-02 -8.718944340944290161e-02 -1.679328680038452148e-01 1.042202264070510864e-01 9.915762394666671753e-02 -1.923670172691345215e-01 -4.943829402327537537e-02 5.028486251831054688e-02 -2.026406824588775635e-01 -1.087685897946357727e-01 6.968257576227188110e-02
1.694110631942749023e-01 -1.201316490769386292e-01 4.882792383432388306e-02 2.730568051338195801e-01 -5.847282707691192627e-02 -8.699038624763488770e-02 2.351924329996109009e-01 3.561142459511756897e-02 2.107083797454833984e-01 2.892059087753295898e-01 2.112722694873809814e-01 -5.811470746994018555e-02 -1.025307253003120422e-01 1.589152067899703979e-01 3.202877640724182129e-01 -1.367675662040710449e-01 -8.197415620088577271e-02 1.762890964746475220e-01 2.381140887737274170e-01 -9.469982236623764038e-02 4.624240398406982422e-01 -1.025751605629920959e-01 1.526228934526443481e-01 -4.793884605169296265e-02 -4.826902970671653748e-02 5.376321449875831604e-02 1.061045080423355103e-01 -3.338304907083511353e-02 2.979615628719329834e-01 1.270190924406051636e-01 3.437063470482826233e-02 -4.630141332745552063e-02
-6.184421479701995850e-02 -2.533193826675415039e-01 -9.932047687470912933e-03 -1.471116691827774048e-01 -1.025926396250724792e-01 5.560110881924629211e-02 2.857251465320587158e-01 -1.346791088581085205e-01 2.796760201454162598e-01 2.950051128864288330e-01 1.494441553950309753e-02 -7.146247476339340210e-02 1.248996006324887276e-03 7.117620855569839478e-02 7.716115564107894897e-02 1.151607781648635864e-01 7.606223970651626587e-02 3.152753412723541260e-01 4.403799176216125488e-01 9.834000468254089355e-02 1.653677672147750854e-01 9.866047650575637817e-02 -1.887689344584941864e-02 1.560135632753372192e-01 1.166917160153388977e-01 1.656887978315353394e-01 -9.110423736274242401e-03 -2.393001019954681396e-01 1.210075244307518005e-02 -7.764632999897003174e-02 2.702975273132324219e-01 2.319270223379135132e-01
1.103104129433631897e-01 -1.695198416709899902e-01 3.228424787521362305e-01 -8.930848538875579834e-02 -1.293953508138656616e-01 -7.715188711881637573e-02 1.176409721374511719e-01 5.845217034220695496e-03 -4.202448297291994095e-03 2.587732374668121338e-01 9.037051349878311157e-02 -5.371943488717079163e-02 1.406155079603195190e-01 1.307615190744400024e-01 -2.158175855875015259e-01 8.898661285638809204e-02 1.193305253982543945e-01 3.911322951316833496e-01 1.020665392279624939e-01 6.015832722187042236e-02 1.688898801803588867e-01 9.755335748195648193e-02 1.524013876914978027e-01 -1.975927203893661499e-01 4.095332697033882141e-03 -2.350482195615768433e-01 -2.793256938457489014e-01 -1.043556854128837585e-01 3.993729650974273682e-01 -1.469321455806493759e-02 2.767514251172542572e-02 -2.338649034500122070e-01
1.338617056608200073e-01 -1.677275151014328003e-01 -1.104935407638549805e-01 -2.473075240850448608e-01 1.098567526787519455e-02 3.024617731571197510e-01 2.682538926601409912e-01 5.709864199161529541e-02 4.409366250038146973e-01 2.345130145549774170e-01 8.109286427497863770e-02 9.506826847791671753e-02 3.385341465473175049e-01 3.507042825222015381e-01 7.406551390886306763e-02 1.383073031902313232e-01 -2.948733232915401459e-02 3.277971222996711731e-02 1.084700673818588257e-01 6.353810429573059082e-02 1.559569686651229858e-01 -5.147868022322654724e-02 1.002341806888580322e-01 -7.201312482357025146e-02 1.882173120975494385e-01 -1.062998780980706215e-03 -7.727336138486862183e-02 -2.735180966556072235e-02 -1.546547189354896545e-02 -1.019612327218055725e-01 2.644180357456207275e-01 -6.208872795104980469e-02
1.038534715771675110e-01 -2.004316449165344238e-01 -6.829709745943546295e-03 -1.012043431401252747e-01 -3.406708687543869019e-02 9.908059984445571899e-02 2.556601464748382568e-01 -5.576070398092269897e-02 3.232277631759643555e-01 1.269745230674743652e-01 -1.621733903884887695e-01 1.801691353321075439e-01 -2.854871563613414764e-02 1.673981100320816040e-01 6.080828979611396790e-02 4.850824922323226929e-02 -1.960453987121582031e-01 8.909231424331665039e-02 4.852166175842285156e-01 1.492108106613159180e-01 1.667976379394531250e-01 1.749199181795120239e-01 -1.425849795341491699e-01 1.583210527896881104e-01 1.052490547299385071e-01 2.007005661725997925e-01 1.079595014452934265e-01 -5.961112212389707565e-03 1.093773618340492249e-01 1.993764936923980713e-02 3.070521652698516846e-01 2.597702145576477051e-01
3.350191116333007812e-01 -6.348002701997756958e-02 1.111847385764122009e-01 -1.093340367078781128e-01 -3.029511272907257080e-01 1.407588273286819458e-01 1.514477729797363281e-01 8.824983239173889160e-02 3.855169117450714111e-01 -5.679384246468544006e-02 1.388702169060707092e-02 -1.446986291557550430e-02 3.505901619791984558e-02 2.141142934560775757e-01 -1.360085010528564453e-01 9.190241992473602295e-02 -7.295275479555130005e-02 -1.571214050054550171e-01 2.935449779033660889e-01 3.619611263275146484e-01 -3.073729760944843292e-02 2.835711464285850525e-02 -2.117364555597305298e-01 -3.914758935570716858e-02 -1.639234572649002075e-01 2.750523854047060013e-03 1.131463889032602310e-02 5.364356935024261475e-02 1.751769036054611206e-01 1.730400323867797852e-02 1.591105610132217407e-01 -3.306598961353302002e-01
-2.385657280683517456e-02 -2.182886600494384766e-01 -1.095419656485319138e-02 8.759039454162120819e-03 -1.577826440334320068e-01 3.173549845814704895e-02 -5.961157381534576416e-02 -3.426083549857139587e-02 3.089435398578643799e-01 9.720563143491744995e-02 4.848224297165870667e-02 -1.177092641592025757e-01 -1.886448264122009277e-01 -9.481250494718551636e-02 -3.591620922088623047e-01 1.209305599331855774e-02 -3.017679452896118164e-01 3.255574107170104980e-01 2.558276653289794922e-01 -6.383460015058517456e-02 1.938768327236175537e-01 -1.691800951957702637e-01 -1.573901809751987457e-02 -1.569979488849639893e-01 7.357071340084075928e-02 1.001930087804794312e-01 -2.623657286167144775e-01 -3.192438483238220215e-01 -4.487333446741104126e-02 -2.138350605964660645e-01 -7.023522257804870605e-02 1.719798445701599121e-01
2.807140946388244629e-01 3.042145669460296631e-01 -2.057043761014938354e-01 2.627172768115997314e-01 1.205658465623855591e-01 -7.191094011068344116e-02 1.445400267839431763e-01 -5.899938568472862244e-02 6.410121917724609375e-02 6.791377812623977661e-02 -1.951508224010467529e-02 7.781928870826959610e-03 1.390877366065979004e-01 3.035392165184020996e-01 -6.802345067262649536e-02 2.787477672100067139e-01 6.218317523598670959e-02 3.062238395214080811e-01 1.428985744714736938e-01 -1.628145426511764526e-01 3.385760188102722168e-01 1.371999979019165039e-01 1.354711409658193588e-02 -1.807976961135864258e-01 1.443520933389663696e-01 -1.558968722820281982e-01 -1.193203777074813843e-01 2.480451762676239014e-02 2.116416543722152710e-01 2.446355298161506653e-02 4.511903971433639526e-02 -2.279238849878311157e-01
4.445478320121765137e-01 1.465635448694229126e-01 -2.358710952103137970e-02 3.894992917776107788e-02 -2.260260581970214844e-01 -1.781799495220184326e-01 2.064217068254947662e-02 9.011778235435485840e-02 2.133839726448059082e-01 -4.797431826591491699e-02 -2.352353036403656006e-01 -5.652043000736739486e-06 4.263520613312721252e-02 2.215345501899719238e-01 -2.998793721199035645e-01 -5.345685780048370361e-02 -6.370663642883300781e-02 2.928088903427124023e-01 -5.239251255989074707e-02 2.180603444576263428e-01 5.247778072953224182e-02 8.566439151763916016e-02 -1.167160794138908386e-01 1.582644730806350708e-01 3.413723409175872803e-01 -5.276857316493988037e-02 -1.915211677551269531e-01 -9.575035423040390015e-02 2.895609438419342041e-01 4.079567268490791321e-02 -2.649038471281528473e-02 -1.887364313006401062e-02
1.169593930244445801e-01 3.536809980869293213e-02 -3.809797167778015137e-01 3.263145983219146729e-01 -1.352663785219192505e-01 1.763124912977218628e-01 2.775870561599731445e-01 1.379550397396087646e-01 -8.648008108139038086e-02 -5.315149575471878052e-02 -7.833742350339889526e-02 -1.206235140562057495e-01 1.010101661086082458e-01 2.617590129375457764e-01 -8.515612035989761353e-02 -5.673334747552871704e-02 6.197681277990341187e-02 3.469434976577758789e-01 7.300397008657455444e-02 5.950271710753440857e-02 6.689796596765518188e-02 7.261025160551071167e-02 -2.684893310070037842e-01 -1.208242699503898621e-01 2.482538968324661255e-01 2.816417068243026733e-02 -1.264528334140777588e-01 -2.352564930915832520e-01 2.476820722222328186e-02 8.864256553351879120e-03 3.221932351589202881e-01 4.304899368435144424e-03
-8.254145830869674683e-02 -8.776028454303741455e-02 -8.108734339475631714e-02 2.005824297666549683e-01 -1.532249152660369873e-02 3.700181245803833008e-01 2.251946181058883667e-01 9.971360862255096436e-02 1.938848644495010376e-01 6.031264737248420715e-02 3.198835253715515137e-02 2.311679907143115997e-02 -1.138571678893640637e-04 -5.815002601593732834e-03 -3.176609873771667480e-01 1.874447315931320190e-01 -2.279275357723236084e-01 3.096856176853179932e-01 1.449428796768188477e-01 6.922128051519393921e-02 2.641466557979583740e-01 -7.968939095735549927e-02 -1.312833875417709351e-01 -1.359962671995162964e-01 3.117558080703020096e-03 6.417743861675262451e-02 -2.153346091508865356e-01 1.883564591407775879e-01 1.074040383100509644e-01 -1.240962892770767212e-01 -3.552313745021820068e-01 1.933848112821578979e-01
1.790902167558670044e-01 1.065865345299243927e-02 -4.817476123571395874e-02 -6.272109597921371460e-02 -2.095285654067993164e-01 3.800948907155543566e-04 -1.259099505841732025e-02 -1.700916588306427002e-01 3.221790194511413574e-01 1.585428118705749512e-01 -1.330234948545694351e-02 -9.122785925865173340e-02 8.765804022550582886e-02 1.961356103420257568e-01 -1.704379320144653320e-01 6.828610599040985107e-02 3.514814004302024841e-02 4.843378961086273193e-01 1.554194390773773193e-01 2.705815732479095459e-01 7.840746641159057617e-02 1.698309034109115601e-01 -1.321107745170593262e-01 1.337497681379318237e-01 1.042620539665222168e-01 -6.235484406352043152e-02 8.518629521131515503e-02 -4.132057074457406998e-03 9.741400182247161865e-02 -8.362983912229537964e-02 -1.794245392084121704e-01 -4.438880681991577148e-01
1.870562136173248291e-01 -3.722260240465402603e-03 -3.102158010005950928e-02 9.290686249732971191e-02 1.434538662433624268e-01 1.216618642210960388e-01 2.528994679450988770e-01 3.519162833690643311e-01 6.668099015951156616e-02 -4.196395352482795715e-02 -1.062095314264297485e-01 -1.381177604198455811e-01 -6.674072146415710449e-02 1.969274878501892090e-02 -9.506761282682418823e-02 -1.893964856863021851e-01 -1.113839074969291687e-01 2.433007657527923584e-01 2.277576774358749390e-01 2.392779886722564697e-01 3.411576449871063232e-01 1.079152598977088928e-01 -1.173693537712097168e-01 -8.924790471792221069e-02 -9.127605590038001537e-04 -5.957245454192161560e-02 -3.615714609622955322e-01 -4.421911388635635376e-02 -5.680214241147041321e-02 -4.070464968681335449e-01 -9.725937992334365845e-02 2.805543318390846252e-02
8.290702477097511292e-03 -1.652531027793884277e-01 5.941516533493995667e-02 9.039016067981719971e-02 1.002946943044662476e-01 7.554803043603897095e-02 1.449139863252639771e-01 2.425052225589752197e-01 3.802897334098815918e-01 -6.223159655928611755e-02 -5.313891451805830002e-03 -4.642782360315322876e-02 -6.957952678203582764e-02 1.859605014324188232e-01 -3.391009569168090820e-01 1.408583577722311020e-02 -3.832573592662811279e-01 2.549882233142852783e-01 -3.835390554741024971e-03 -2.224090322852134705e-02 1.656366437673568726e-01 -1.445532590150833130e-01 2.022525668144226074e-01 3.876894712448120117e-02 2.347778677940368652e-01 -1.122823283076286316e-01 -2.694965004920959473e-01 -3.468254953622817993e-02 6.013981252908706665e-02 -3.129577040672302246e-01 -5.148091912269592285e-02 1.055265218019485474e-01
2.918977141380310059e-01 5.014722421765327454e-02 9.990333020687103271e-02 -3.460662066936492920e-02 5.889082327485084534e-02 2.415456250309944153e-02 -4.724019020795822144e-02 1.326905637979507446e-01 1.019192710518836975e-01 5.798980966210365295e-02 -4.025074839591979980e-01 -5.373128876090049744e-02 -1.388595551252365112e-01 1.372524201869964600e-01 -2.489040642976760864e-01 -1.348977833986282349e-01 -1.677518188953399658e-01 4.609879553318023682e-01 2.968891859054565430e-01 7.427113503217697144e-02 1.176101937890052795e-01 7.753041386604309082e-02 -1.011462360620498657e-01 -3.030728362500667572e-02 1.371286958456039429e-01 2.875222861766815186e-01 -1.368758678436279297e-01 1.592417806386947632e-02 2.871384285390377045e-02 -2.917661368846893311e-01 -9.100921452045440674e-02 1.712679117918014526e-02
1.125274300575256348e-01 -5.790125578641891479e-02 2.509850449860095978e-02 3.743876889348030090e-02 -1.373745501041412354e-01 1.127538755536079407e-01 1.834394037723541260e-01 -2.143526673316955566e-01 1.528844088315963745e-01 2.177590131759643555e-01 1.507781147956848145e-01 7.859197258949279785e-02 4.217940568923950195e-01 1.560698449611663818e-01 -2.307168394327163696e-01 -6.177596375346183777e-02 -2.220434397459030151e-01 1.380179226398468018e-01 -7.797721773386001587e-02 4.520655050873756409e-02 2.022713571786880493e-01 5.653107655234634876e-04 3.047186508774757385e-02 7.441897690296173096e-02 2.919712066650390625e-01 -3.891304880380630493e-02 -2.411645650863647461e-01 -1.531133055686950684e-01 2.387544214725494385e-01 -2.043959684669971466e-02 1.753150671720504761e-01 -3.624555170536041260e-01
2.289106696844100952e-01 -6.034514680504798889e-02 1.323533989489078522e-02 -9.644743800163269043e-02 1.459469050168991089e-01 3.470855206251144409e-02 1.415034830570220947e-01 7.164344191551208496e-02 2.376635074615478516e-01 -2.236916124820709229e-02 1.876291185617446899e-01 9.788079559803009033e-02 -8.297836780548095703e-02 1.696699559688568115e-01 5.917434766888618469e-02 5.140515789389610291e-02 5.705004557967185974e-03 4.604166373610496521e-02 5.203822255134582520e-01 -2.795686013996601105e-02 1.927267909049987793e-01 2.803093492984771729e-01 -1.832425594329833984e-01 -1.107933297753334045e-01 2.249046713113784790e-01 4.061432778835296631e-01 -2.153601795434951782e-01 -8.502995222806930542e-02 1.836345195770263672e-01 2.501047961413860321e-02 -1.010491326451301575e-02 6.585884839296340942e-02
3.140116631984710693e-01 2.091573625802993774e-01 -5.610172823071479797e-02 1.720417737960815430e-01 -3.750463426113128662e-01 -1.146178971976041794e-02 3.803159296512603760e-02 1.727219671010971069e-01 1.069980785250663757e-01 1.515953242778778076e-01 -2.004656344652175903e-01 -1.027193590998649597e-01 -1.381571143865585327e-01 2.656889557838439941e-01 -3.500422835350036621e-01 -4.008820652961730957e-02 -2.684650421142578125e-01 2.638065218925476074e-01 -6.111283600330352783e-02 1.374226212501525879e-01 1.154625639319419861e-01 1.136943697929382324e-01 -4.081358388066291809e-02 9.633629769086837769e-02 1.602422297000885010e-01 1.798865348100662231e-01 -4.060466960072517395e-02 -1.559593621641397476e-02 2.357634752988815308e-01 1.869826614856719971e-01 -3.040158189833164215e-02 3.098542429506778717e-02
3.083158433437347412e-01 1.371118128299713135e-01 -4.970410093665122986e-02 1.055595055222511292e-01 9.276678785681724548e-03 9.979126043617725372e-03 3.000456988811492920e-01 4.376830160617828369e-02 2.518117725849151611e-01 -5.949873849749565125e-02 1.810392290353775024e-01 1.202303245663642883e-01 9.084811061620712280e-02 4.113563150167465210e-02 4.375311359763145447e-02 2.482436783611774445e-02 -6.789008527994155884e-02 4.226930066943168640e-02 2.422371655702590942e-01 3.877901285886764526e-02 9.776842594146728516e-02 4.475413262844085693e-01 -1.512842178344726562e-01 -9.334524720907211304e-02 1.613853685557842255e-02 3.142736852169036865e-01 -3.731925487518310547e-01 -2.577788233757019043e-01 1.772047281265258789e-01 3.913984447717666626e-02 4.746102914214134216e-02 7.600155472755432129e-02
1.017458289861679077e-01 -2.919558286666870117e-01 1.160731390118598938e-01 9.654130786657333374e-02 -9.779608994722366333e-02 3.714411556720733643e-01 2.242944091558456421e-01 -5.503350868821144104e-02 3.445928692817687988e-01 1.088735386729240417e-01 1.959561109542846680e-01 2.733411826193332672e-02 -5.958239361643791199e-02 3.586409389972686768e-01 1.248519644141197205e-01 -1.336746662855148315e-01 -1.612350195646286011e-01 1.462742984294891357e-01 2.695654332637786865e-01 -6.573865562677383423e-02 1.420781463384628296e-01 1.239050254225730896e-01 3.361183032393455505e-02 -3.618781268596649170e-02 -1.576828360557556152e-01 -1.532243639230728149e-01 -9.909646958112716675e-02 -7.400271948426961899e-03 -3.805045038461685181e-02 3.369345963001251221e-01 2.477989532053470612e-02 -9.597872942686080933e-02
1.155079454183578491e-01 1.698592454195022583e-01 -2.536746263504028320e-01 1.164749413728713989e-01 3.462937474250793457e-02 2.822605967521667480e-01 4.372956454753875732e-01 -9.711782634258270264e-02 3.374429345130920410e-01 4.266039282083511353e-02 1.222851425409317017e-01 5.436158925294876099e-02 1.357767283916473389e-01 1.276348382234573364e-01 -1.941836923360824585e-01 7.109433412551879883e-02 -4.506531357765197754e-02 3.107537701725959778e-02 -8.490986190736293793e-03 1.490660607814788818e-01 4.461380541324615479e-01 1.144981533288955688e-01 -4.204429686069488525e-02 -1.391330808401107788e-01 2.306197434663772583e-01 -3.113943524658679962e-02 -2.005414292216300964e-02 -1.346698403358459473e-01 -4.181599989533424377e-02 -4.819536209106445312e-02 -1.598824262619018555e-01 -1.624304801225662231e-01
1.460566967725753784e-01 -6.110589578747749329e-02 2.495702952146530151e-01 4.538765922188758850e-02 -1.417954266071319580e-01 -3.111713230609893799e-01 3.212658166885375977e-01 2.095163911581039429e-01 1.938863992691040039e-01 -1.976647824048995972e-01 -1.879355907440185547e-01 -1.231000423431396484e-01 3.069809377193450928e-01 2.859967052936553955e-01 -1.318260878324508667e-01 1.267522871494293213e-01 -8.887878060340881348e-02 1.296872645616531372e-01 7.141978293657302856e-02 2.955434285104274750e-02 2.426774241030216217e-03 6.092542782425880432e-02 -2.899200320243835449e-01 -1.904514729976654053e-01 -5.183955281972885132e-02 -4.624831303954124451e-02 -1.997552216053009033e-01 -1.260257065296173096e-01 1.966831535100936890e-01 -2.072390168905258179e-02 -2.910080179572105408e-02 -2.337230592966079712e-01
3.262099027633666992e-01 9.906508773565292358e-02 -5.789604038000106812e-02 -2.508908808231353760e-01 -3.119805455207824707e-02 1.153187677264213562e-01 2.927399426698684692e-02 9.149926900863647461e-02 1.315796673297882080e-01 1.502221077680587769e-01 3.137257397174835205e-01 -7.692394405603408813e-02 3.434311151504516602e-01 1.174036338925361633e-01 2.340776920318603516e-01 8.138024061918258667e-02 -1.946003884077072144e-01 1.349733322858810425e-01 1.026059687137603760e-01 4.065654873847961426e-01 1.671939194202423096e-01 1.812839061021804810e-01 1.594145596027374268e-01 4.129616543650627136e-02 2.008959800004959106e-01 -1.650699228048324585e-02 -3.653827309608459473e-02 -1.604981161653995514e-02 2.563538849353790283e-01 -1.343129873275756836e-01 1.679138839244842529e-02 -1.024650782346725464e-01
1.041347160935401917e-01 8.140933699905872345e-03 -2.818941883742809296e-02 -9.219911694526672363e-02 1.374946236610412598e-01 4.656721279025077820e-02 3.136234283447265625e-01 8.370536565780639648e-02 3.962907195091247559e-01 2.341603394597768784e-04 2.188212722539901733e-01 8.055658638477325439e-02 -7.587178051471710205e-02 1.339527070522308350e-01 2.160392254590988159e-01 2.649704180657863617e-02 -9.658385068178176880e-02 2.052096277475357056e-01 4.019398391246795654e-01 9.023595601320266724e-02 3.285024166107177734e-01 1.196289341896772385e-02 -4.446030408143997192e-02 2.739965021610260010e-01 1.329144239425659180e-01 2.047761082649230957e-01 1.234580576419830322e-01 2.220879308879375458e-02 1.550695300102233887e-01 -6.135295704007148743e-02 3.165294881910085678e-03 2.479131966829299927e-01
2.461087554693222046e-01 -1.614179462194442749e-03 9.182366728782653809e-02 -6.968691200017929077e-02 6.294502411037683487e-03 2.730367481708526611e-01 1.976803541183471680e-01 -1.391603648662567139e-01 3.955903053283691406e-01 -6.706579774618148804e-02 2.875832319259643555e-01 -1.699350476264953613e-01 3.841314231976866722e-03 4.692906979471445084e-03 -1.304145157337188721e-01 -6.137045845389366150e-02 1.272014826536178589e-01 1.137711703777313232e-01 1.989256888628005981e-01 -1.304960548877716064e-01 4.159863293170928955e-01 8.069695532321929932e-02 -2.114450633525848389e-01 6.595779675990343094e-03 -1.538730971515178680e-02 -1.899194568395614624e-01 -1.855962425470352173e-01 3.421817347407341003e-02 2.585597895085811615e-02 -3.329615592956542969e-01 -7.619334012269973755e-02 2.077027782797813416e-02
-1.151703000068664551e-01 -5.517663061618804932e-02 9.287544526159763336e-03 -2.262188941240310669e-01 9.923079982399940491e-03 5.813261121511459351e-02 1.557926237583160400e-01 4.458087682723999023e-02 4.406162798404693604e-01 -1.461789906024932861e-01 -6.909372657537460327e-02 -1.140555664896965027e-01 -2.575293742120265961e-02 2.353794872760772705e-01 7.797943800687789917e-02 -4.372203722596168518e-02 -9.028811007738113403e-02 3.210111260414123535e-01 1.655139327049255371e-01 2.641632556915283203e-01 3.382171988487243652e-01 5.606759339570999146e-02 -7.469958066940307617e-02 2.073369771242141724e-01 2.788360714912414551e-01 1.932931393384933472e-01 -1.871841400861740112e-01 -1.302009969949722290e-01 5.626254249364137650e-03 2.487950026988983154e-02 2.417292743921279907e-01 6.837090104818344116e-02
2.184603512287139893e-01 -2.458740323781967163e-01 8.375606685876846313e-02 -2.197325229644775391e-01 1.436120085418224335e-02 7.107180356979370117e-02 3.749457895755767822e-01 -6.402257829904556274e-02 2.639615833759307861e-01 4.822388663887977600e-02 7.964587956666946411e-02 -5.635564029216766357e-02 -7.085137069225311279e-02 7.716587185859680176e-02 1.652747988700866699e-01 1.518350243568420410e-01 9.532619267702102661e-03 6.383142620325088501e-02 4.063281714916229248e-01 -1.582653261721134186e-02 3.369089961051940918e-01 2.883672714233398438e-01 9.039617329835891724e-02 3.546467050909996033e-02 7.648947089910507202e-02 1.304662227630615234e-01 -6.245637312531471252e-02 -1.280057430267333984e-01 1.763294339179992676e-01 2.370570302009582520e-01 -4.609394818544387817e-02 1.885104477405548096e-01
1.890894919633865356e-01 -1.646601245738565922e-03 1.251067668199539185e-01 2.464876025915145874e-01 -3.877184819430112839e-03 -2.723154127597808838e-01 2.103025019168853760e-01 -1.811583898961544037e-02 3.040884248912334442e-02 2.681518197059631348e-01 -5.449726805090904236e-02 -6.295794248580932617e-02 1.008253544569015503e-01 2.850461378693580627e-02 -7.469030469655990601e-02 -3.806534036993980408e-02 -7.443746179342269897e-02 3.350829184055328369e-01 -1.085443273186683655e-01 1.642468012869358063e-02 1.160665377974510193e-01 2.836616635322570801e-01 -5.503242090344429016e-02 2.584400177001953125e-01 2.702955603599548340e-01 -1.191230565309524536e-01 -3.937487304210662842e-01 -2.918070927262306213e-02 2.735877931118011475e-01 -1.824417561292648315e-01 1.489019691944122314e-01 -6.529862433671951294e-02
8.254972100257873535e-02 -1.578504592180252075e-01 2.874511182308197021e-01 2.378873527050018311e-01 3.698886558413505554e-02 1.060198470950126648e-01 2.584240734577178955e-01 6.612771004438400269e-02 2.321119606494903564e-01 1.014374867081642151e-01 1.291229724884033203e-01 -2.287078350782394409e-01 1.217701137065887451e-01 9.789110720157623291e-02 -3.189951181411743164e-02 -3.894284367561340332e-02 -6.042843684554100037e-02 1.261588037014007568e-01 1.418740898370742798e-01 3.717027604579925537e-01 4.131175279617309570e-01 -4.381404817104339600e-02 8.979479968547821045e-02 1.016269549727439880e-01 1.135360822081565857e-01 1.614442653954029083e-02 -5.399982444941997528e-03 -1.533257812261581421e-01 -5.489581450819969177e-02 -7.975324243307113647e-02 -3.901753425598144531e-01 1.343877315521240234e-01
2.800167202949523926e-01 -2.513637542724609375e-01 1.854508072137832642e-01 3.171848952770233154e-01 -2.510449476540088654e-02 2.317097634077072144e-01 3.478855788707733154e-01 -1.297895759344100952e-01 7.233606278896331787e-02 2.645067274570465088e-01 -4.056717455387115479e-02 6.150727346539497375e-02 -1.530784089118242264e-02 1.613494604825973511e-01 2.277093380689620972e-01 8.299773186445236206e-02 -4.631558060646057129e-02 2.474269866943359375e-01 8.870583772659301758e-02 1.500529497861862183e-01 5.327485129237174988e-02 -1.058561727404594421e-01 -2.331877127289772034e-02 -1.083130463957786560e-01 6.348580121994018555e-02 -1.591440290212631226e-02 7.319275289773941040e-02 -4.054767191410064697e-01 1.698890626430511475e-01 -2.039930671453475952e-01 -6.521147210150957108e-03 3.076643683016300201e-02
3.341628015041351318e-01 -3.780693188309669495e-02 4.335960000753402710e-02 2.136571407318115234e-01 -3.585324585437774658e-01 6.556098908185958862e-02 1.184142902493476868e-01 2.102121561765670776e-01 1.352309882640838623e-01 -9.827107936143875122e-02 8.443341590464115143e-03 1.207417249679565430e-01 -1.594509631395339966e-01 2.025956958532333374e-01 -2.655397057533264160e-01 -9.112994372844696045e-02 -1.321951895952224731e-01 2.152821421623229980e-01 -4.604493826627731323e-02 1.555418372154235840e-01 4.809674620628356934e-02 2.504192292690277100e-02 9.838754683732986450e-02 -5.793759599328041077e-02 4.110787510871887207e-01 1.086307987570762634e-01 -3.862427771091461182e-01 2.061373740434646606e-02 1.450314372777938843e-01 9.525184519588947296e-03 1.993722096085548401e-02 4.910907149314880371e-02
2.274121046066284180e-01 -3.598871082067489624e-02 1.255569458007812500e-01 1.732698082923889160e-01 -1.981067359447479248e-01 8.292551152408123016e-03 5.487631559371948242e-01 5.041691474616527557e-03 6.714441627264022827e-02 3.783393278717994690e-02 9.228605777025222778e-02 -2.491254918277263641e-02 -8.105697482824325562e-02 1.425904035568237305e-01 -1.669019907712936401e-01 -1.104961410164833069e-01 1.586240530014038086e-01 2.398575544357299805e-01 -9.876704774796962738e-03 7.549955695867538452e-02 4.020060896873474121e-01 1.242327839136123657e-01 -1.667042970657348633e-01 -1.470668762922286987e-01 -4.160101711750030518e-02 -1.854754537343978882e-01 3.100188821554183960e-02 1.994618624448776245e-01 1.897045820951461792e-01 -1.311264783143997192e-01 -1.021261140704154968e-01 1.524230986833572388e-01
-1.355822291225194931e-02 -4.153297469019889832e-02 -8.523005060851573944e-03 -2.340578101575374603e-02 -2.296006381511688232e-01 -1.277929842472076416e-01 2.697494924068450928e-01 9.132310003042221069e-02 7.164994720369577408e-03 -4.662866890430450439e-02 1.011088583618402481e-02 -1.541902869939804077e-01 -1.653343997895717621e-02 3.841193318367004395e-01 7.208302617073059082e-02 -3.594686836004257202e-02 -1.007835492491722107e-01 2.505809664726257324e-01 3.749931156635284424e-01 4.096083641052246094e-01 1.946575045585632324e-01 2.757668793201446533e-01 2.774247340857982635e-02 2.169104218482971191e-01 -7.683754712343215942e-02 1.970381736755371094e-01 -6.155402958393096924e-02 -4.057956114411354065e-02 2.454261332750320435e-01 7.305987179279327393e-02 2.419353462755680084e-03 8.977824449539184570e-02
9.179816395044326782e-02 1.067940611392259598e-02 8.900981396436691284e-02 -1.593269109725952148e-01 -1.527848392724990845e-01 1.430692970752716064e-01 1.814790070056915283e-01 -4.245096072554588318e-02 3.069562017917633057e-01 -1.625664383172988892e-01 7.778814435005187988e-02 -1.611584722995758057e-01 9.569127857685089111e-02 3.978246450424194336e-01 6.596688926219940186e-02 1.797163933515548706e-01 -3.008221387863159180e-01 2.286099344491958618e-01 1.138887181878089905e-01 1.169156655669212341e-01 5.856978520750999451e-02 -8.437447994947433472e-02 -2.356686294078826904e-01 -7.380100339651107788e-02 -1.074718981981277466e-01 2.799141407012939453e-02 -2.506798505783081055e-01 -1.791950687766075134e-02 8.380664885044097900e-02 -3.154519796371459961e-01 1.337017957121133804e-02 3.157832026481628418e-01
3.506428897380828857e-01 -8.760824054479598999e-02 -9.683621674776077271e-02 2.264894312247633934e-03 -4.072793126106262207e-01 3.589069843292236328e-02 -8.777438104152679443e-02 2.471899390220642090e-01 4.844432175159454346e-01 1.692641675472259521e-01 -9.263115376234054565e-02 -1.484838873147964478e-01 -1.726054847240447998e-01 1.395831406116485596e-01 7.103817537426948547e-03 1.126935407519340515e-01 -2.311640046536922455e-02 -9.335577487945556641e-02 9.288953989744186401e-02 2.342203408479690552e-01 3.770792484283447266e-02 -9.607194224372506142e-04 -2.720698416233062744e-01 6.987054366618394852e-03 8.777198940515518188e-02 1.683343350887298584e-01 -2.568618357181549072e-01 -1.072665303945541382e-02 5.134783312678337097e-02 -1.765634119510650635e-02 5.268876999616622925e-02 1.092771291732788086e-01
3.365441560745239258e-01 -1.495848447084426880e-01 1.138334050774574280e-01 -1.223591938614845276e-01 -2.777191102504730225e-01 -2.148859389126300812e-02 -1.381115987896919250e-02 -4.262384027242660522e-02 5.536327604204416275e-03 4.211969673633575439e-01 2.767874300479888916e-01 -4.248245432972908020e-02 2.753334045410156250e-01 3.241665661334991455e-01 -7.797242701053619385e-02 2.476476132869720459e-02 5.433853343129158020e-02 3.558961153030395508e-01 4.501337558031082153e-02 2.759931385517120361e-01 -8.683732151985168457e-02 1.503121405839920044e-01 1.367025449872016907e-02 8.123420178890228271e-02 -2.002028748393058777e-03 3.827496618032455444e-02 -8.806101977825164795e-03 -7.529993355274200439e-02 1.663003861904144287e-01 6.588393449783325195e-02 1.053341403603553772e-01 -1.354790925979614258e-01
3.341474235057830811e-01 -7.222257554531097412e-02 5.578813143074512482e-03 1.417363137006759644e-01 7.179897278547286987e-02 2.604460418224334717e-01 7.040517032146453857e-02 2.701289355754852295e-01 1.666235178709030151e-01 6.050182878971099854e-02 -1.831044703722000122e-01 -2.371235638856887817e-01 1.640199273824691772e-01 -4.708692058920860291e-02 9.355649352073669434e-02 2.070032954216003418e-01 -1.420544832944869995e-01 3.809002935886383057e-01 2.069058120250701904e-01 1.521188169717788696e-01 2.467413395643234253e-01 1.128416955471038818e-01 -2.500601410865783691e-01 -1.076204255223274231e-01 -8.690199814736843109e-03 -3.775684908032417297e-02 5.827591940760612488e-02 -2.284667640924453735e-02 1.313184648752212524e-01 -2.457868456840515137e-01 -9.274340420961380005e-02 1.989376842975616455e-01
-3.272484615445137024e-02 -4.370099008083343506e-01 -3.469464555382728577e-02 1.207769513130187988e-01 1.207298934459686279e-01 5.787423253059387207e-02 2.294264733791351318e-01 2.891408205032348633e-01 2.594477534294128418e-01 1.429702788591384888e-01 1.595773398876190186e-01 4.661906883120536804e-02 3.389175236225128174e-02 1.919275373220443726e-01 1.294771283864974976e-01 2.996121905744075775e-02 -1.950720399618148804e-01 1.911087930202484131e-01 1.871989816427230835e-01 8.827960118651390076e-03 3.036677241325378418e-01 2.364839911460876465e-01 1.104258839040994644e-02 -3.226338420063257217e-03 2.025292366743087769e-01 -3.109082393348217010e-02 2.496534734964370728e-01 4.272032156586647034e-02 2.852380573749542236e-01 -2.462569437921047211e-02 1.444781124591827393e-01 3.466570517048239708e-03
-1.500350534915924072e-01 -1.536885201930999756e-01 1.941123306751251221e-01 1.523143332451581955e-02 -2.887029759585857391e-02 -3.729162970557808876e-03 3.182627856731414795e-01 3.267678320407867432e-01 2.547731399536132812e-01 3.372818529605865479e-01 6.196505203843116760e-02 2.452777773141860962e-01 1.425207555294036865e-01 1.695498973131179810e-01 2.562838234007358551e-02 6.976555287837982178e-02 9.486330300569534302e-02 3.953130245208740234e-01 1.149987429380416870e-02 8.853889256715774536e-02 1.756910234689712524e-01 2.277940511703491211e-01 -1.455969959497451782e-01 -7.008301466703414917e-02 -9.029553085565567017e-02 1.874251663684844971e-01 -1.113390326499938965e-01 4.722848907113075256e-02 5.632990226149559021e-02 8.620528131723403931e-02 -4.903371259570121765e-02 -2.382474094629287720e-01
1.682641655206680298e-01 1.468978542834520340e-02 2.045384794473648071e-02 1.672909557819366455e-01 -5.292672291398048401e-02 1.376889497041702271e-01 1.976628452539443970e-01 2.709418768063187599e-03 3.016459941864013672e-01 6.747533380985260010e-02 9.592761844396591187e-02 1.313733756542205811e-01 -4.507650062441825867e-02 1.561789661645889282e-01 7.697875052690505981e-02 2.303329110145568848e-01 5.663069710135459900e-02 2.892368733882904053e-01 7.984112948179244995e-03 1.636646129190921783e-02 1.353288739919662476e-01 4.283628463745117188e-01 -2.116954177618026733e-01 -6.912711262702941895e-02 -6.508817523717880249e-02 2.590105831623077393e-01 -4.070841521024703979e-02 -3.681864440441131592e-01 2.618457973003387451e-01 4.296518489718437195e-02 1.975739598274230957e-01 -1.350467801094055176e-01
4.849655926227569580e-01 3.689392209053039551e-01 -2.212514281272888184e-01 -2.044957876205444336e-02 -1.719625294208526611e-01 -7.197373546659946442e-03 1.623912453651428223e-01 9.203512221574783325e-02 3.535004258155822754e-01 -5.462758615612983704e-02 -5.340771004557609558e-02 -1.058341413736343384e-01 -9.485100954771041870e-02 3.458371758460998535e-01 -3.026974201202392578e-01 -6.681191921234130859e-02 -2.675371989607810974e-02 1.131588965654373169e-01 7.930786907672882080e-02 1.273079961538314819e-01 8.937171846628189087e-02 -1.335793361067771912e-02 -4.272715747356414795e-02 1.049098894000053406e-01 1.996369510889053345e-01 -8.612979948520660400e-02 -1.262846887111663818e-01 -2.618893422186374664e-02 1.123411357402801514e-01 2.980459108948707581e-02 1.159335970878601074e-01 1.720984466373920441e-02
2.368784546852111816e-01 -2.201492190361022949e-01 -2.348174005746841431e-01 -9.560070186853408813e-02 -4.174850285053253174e-01 2.085676603019237518e-02 1.346472799777984619e-01 8.871325105428695679e-02 2.624260783195495605e-01 -8.639962971210479736e-02 8.536658436059951782e-02 -2.278409153223037720e-01 -2.188999801874160767e-01 1.823311895132064819e-01 1.805876046419143677e-01 2.212227508425712585e-02 -1.244780868291854858e-01 2.087711691856384277e-01 8.251737803220748901e-02 -2.403575330972671509e-01 3.551863729953765869e-01 1.911787241697311401e-01 1.515067815780639648e-01 1.301175057888031006e-01 1.092734634876251221e-01 -5.081119388341903687e-02 -4.271062090992927551e-02 -4.490206763148307800e-02 1.199814826250076294e-01 -1.612252183258533478e-02 1.328638046979904175e-01 6.080602854490280151e-02
1.112561449408531189e-01 -2.859148681163787842e-01 -2.680764198303222656e-01 -6.081017665565013885e-03 1.160783767700195312e-01 1.963871717453002930e-01 2.893556654453277588e-01 -6.921987235546112061e-02 2.807318605482578278e-02 2.825920283794403076e-01 1.483307331800460815e-01 1.656925827264785767e-01 1.257942765951156616e-01 2.546084523200988770e-01 1.703332960605621338e-01 4.485097154974937439e-02 -7.905311882495880127e-02 2.768820524215698242e-01 2.659148275852203369e-01 1.862359941005706787e-01 1.931222379207611084e-01 -2.192706987261772156e-02 -5.766584351658821106e-02 2.746626734733581543e-01 7.497882097959518433e-02 1.532761454582214355e-01 -1.554256528615951538e-01 -4.442057013511657715e-02 -6.318075209856033325e-02 -1.056103631854057312e-01 6.556270178407430649e-03 2.763187289237976074e-01
4.304243624210357666e-01 3.744147717952728271e-02 -8.170832879841327667e-03 2.407600134611129761e-01 -1.863146759569644928e-02 5.446987226605415344e-02 9.867312014102935791e-02 -5.674406420439481735e-03 4.554902389645576477e-02 1.036197096109390259e-01 -9.108072519302368164e-02 -2.796215377748012543e-02 1.418671756982803345e-01 -7.759435474872589111e-02 7.434081286191940308e-02 2.322743181139230728e-03 8.036009967327117920e-02 3.379932045936584473e-01 -1.213525682687759399e-01 6.058942154049873352e-02 3.165180981159210205e-01 1.542233079671859741e-01 2.315475344657897949e-01 -1.561297327280044556e-01 2.752435505390167236e-01 1.381623446941375732e-01 -2.747521698474884033e-01 1.313998699188232422e-01 2.442075014114379883e-01 -1.365655511617660522e-01 -9.699202142655849457e-03 -2.856777310371398926e-01
3.365108370780944824e-01 -1.653997153043746948e-01 3.237300366163253784e-02 -7.628563046455383301e-02 -1.246768087148666382e-01 6.442576646804809570e-02 1.718027889728546143e-01 -2.887071296572685242e-02 2.009828984737396240e-01 1.669236719608306885e-01 -2.013628743588924408e-02 -2.944310009479522705e-01 -2.798003144562244415e-02 -9.171520173549652100e-02 -3.896909058094024658e-01 -1.050530448555946350e-01 -1.049432456493377686e-01 2.644947469234466553e-01 -1.055501028895378113e-02 9.391837567090988159e-02 4.358813762664794922e-01 1.338565051555633545e-01 1.021164562553167343e-02 -1.581334918737411499e-01 -2.093551121652126312e-02 7.174710184335708618e-02 -7.662543654441833496e-02 2.087489366531372070e-01 5.704313516616821289e-02 -2.662376761436462402e-01 -9.499634057283401489e-02 -1.180311217904090881e-01
1.502613276243209839e-01 -2.517878115177154541e-01 7.133052498102188110e-02 -5.835688859224319458e-02 -2.030083835124969482e-01 1.730161719024181366e-02 -9.055052697658538818e-02 9.940642863512039185e-03 2.495276778936386108e-01 1.936136782169342041e-01 -3.181652352213859558e-02 4.190552979707717896e-02 -2.159447818994522095e-01 -1.084568053483963013e-01 -1.767759919166564941e-01 -1.739251613616943359e-01 -3.256326615810394287e-01 3.712058365345001221e-01 1.391623169183731079e-01 -7.075252383947372437e-02 2.173403352499008179e-01 -5.036574229598045349e-02 -7.593528181314468384e-02 7.964776456356048584e-02 5.465936288237571716e-02 -1.854813992977142334e-01 -2.141765803098678589e-01 -3.557934165000915527e-01 -5.094877257943153381e-02 -2.997026741504669189e-01 -2.140525169670581818e-02 2.223394252359867096e-02
2.993813753128051758e-01 -6.046610325574874878e-02 -5.308530107140541077e-02 2.409655451774597168e-01 1.252877861261367798e-01 7.770752906799316406e-02 7.266564667224884033e-02 3.453317284584045410e-01 3.065223097801208496e-01 -6.532543152570724487e-02 -6.541619449853897095e-02 -2.386993020772933960e-01 2.265647500753402710e-01 4.281198978424072266e-02 -8.556976169347763062e-02 7.018966227769851685e-02 -7.260804623365402222e-02 2.712630331516265869e-01 1.072226464748382568e-01 5.882877856492996216e-02 3.500252664089202881e-01 2.151376605033874512e-01 -2.508760392665863037e-01 5.174815282225608826e-02 2.849795483052730560e-02 -1.290172785520553589e-01 1.229650378227233887e-01 1.051193326711654663e-01 1.494207084178924561e-01 -2.744429111480712891e-01 1.110568642616271973e-02 7.099782675504684448e-02
1.521848291158676147e-01 -3.090595006942749023e-01 -3.482894599437713623e-02 2.394511103630065918e-01 2.192479670047760010e-01 1.473270356655120850e-01 2.321448773145675659e-01 1.251952443271875381e-02 1.573506556451320648e-02 -5.183047801256179810e-02 -8.984189480543136597e-02 -2.082793265581130981e-01 7.376119494438171387e-02 1.333328522741794586e-02 -7.298567146062850952e-02 -4.070391133427619934e-02 -2.496463619172573090e-02 4.398552775382995605e-01 3.210664689540863037e-01 1.057114228606224060e-01 1.075019985437393188e-01 8.307272940874099731e-02 -4.070908576250076294e-02 -1.991847455501556396e-01 7.596575468778610229e-02 -2.150383144617080688e-01 -1.776279360055923462e-01 -1.309701353311538696e-01 2.042136341333389282e-01 -3.050379157066345215e-01 9.758549183607101440e-02 1.372067034244537354e-01
2.307817488908767700e-01 -1.675049960613250732e-02 -3.488885983824729919e-02 -1.787918508052825928e-01 -1.543377637863159180e-01 -6.580741610378026962e-03 2.102305740118026733e-01 -7.530877739191055298e-02 4.193534255027770996e-01 7.426346838474273682e-02 2.131631076335906982e-01 -2.153525501489639282e-01 -2.134203352034091949e-02 -9.968042373657226562e-02 3.496500849723815918e-02 8.437769860029220581e-02 -1.570218652486801147e-01 2.006721943616867065e-01 8.104095607995986938e-02 1.988717466592788696e-01 2.373275160789489746e-01 -7.498344779014587402e-02 -3.519193828105926514e-01 -2.428106963634490967e-01 -7.793345302343368530e-02 -1.890314221382141113e-01 -7.857671380043029785e-02 -1.537904739379882812e-01 1.362533587962388992e-02 2.973563075065612793e-01 4.761472344398498535e-02 -1.712381541728973389e-01
1.605146676301956177e-01 -3.021664023399353027e-01 6.552936136722564697e-02 -1.454046070575714111e-01 7.769052684307098389e-02 1.460152268409729004e-01 7.080807536840438843e-02 -3.857803717255592346e-02 1.138218194246292114e-01 1.707249283790588379e-01 1.626746058464050293e-01 4.166044294834136963e-02 -2.453992888331413269e-02 -3.074030950665473938e-02 1.796974986791610718e-01 -1.219742186367511749e-02 -2.423499226570129395e-01 1.886056959629058838e-01 4.181943535804748535e-01 -6.365474313497543335e-03 8.824564516544342041e-02 3.251166343688964844e-01 -2.804017066955566406e-01 2.241280017187818885e-04 2.470783144235610962e-01 3.784610331058502197e-01 -9.029547125101089478e-02 -9.728880971670150757e-02 1.533607691526412964e-01 2.197619527578353882e-02 -7.741124834865331650e-03 1.097286790609359741e-01
2.264690250158309937e-01 1.079284027218818665e-01 -1.889688223600387573e-01 1.374695748090744019e-01 -9.778070449829101562e-02 1.932197511196136475e-01 -3.533942624926567078e-02 1.977850049734115601e-01 1.461054235696792603e-01 -8.842152357101440430e-02 2.299261689186096191e-01 -7.772945612668991089e-02 2.197313159704208374e-01 9.017772227525711060e-02 -1.978166550397872925e-01 -3.458979725837707520e-02 -1.219151616096496582e-01 2.684426307678222656e-01 -2.248990237712860107e-01 6.180156022310256958e-02 2.938179373741149902e-01 4.179935902357101440e-02 -8.853433281183242798e-02 1.376819163560867310e-01 -1.395258307456970215e-01 -5.882114637643098831e-03 -4.077417850494384766e-01 -2.894897479563951492e-03 3.431834578514099121e-01 -6.482520699501037598e-02 -1.121092438697814941e-01 1.840503811836242676e-01
-3.700474649667739868e-02 -3.912963345646858215e-02 -2.932834327220916748e-01 -2.241738885641098022e-01 -3.264313042163848877e-01 9.906357526779174805e-02 1.308451294898986816e-01 3.174925446510314941e-01 9.087697416543960571e-02 2.989588305354118347e-02 -1.600515246391296387e-01 1.039335057139396667e-01 3.181648254394531250e-02 1.229694113135337830e-01 1.270017027854919434e-01 -2.565158763900399208e-03 -3.252282738685607910e-01 2.843159735202789307e-01 1.712969392538070679e-01 -1.261011362075805664e-01 2.409133762121200562e-01 2.742680907249450684e-01 -1.368837654590606689e-01 -6.410199403762817383e-02 2.035119533538818359e-01 -1.034483611583709717e-01 -1.165669336915016174e-01 -2.082470618188381195e-02 1.354161351919174194e-01 -1.599155962467193604e-01 1.893485635519027710e-01 -1.217842027544975281e-01
3.008561134338378906e-01 2.041893005371093750e-01 -4.433196038007736206e-02 1.130171343684196472e-01 5.577325075864791870e-02 -1.029663011431694031e-01 3.177508413791656494e-01 -1.297483742237091064e-01 2.375892363488674164e-02 4.233724623918533325e-02 2.273799479007720947e-02 8.167151361703872681e-03 -5.720404908061027527e-02 1.586851775646209717e-01 -3.414283990859985352e-01 -1.490080356597900391e-01 -1.054666191339492798e-01 4.253480732440948486e-01 3.404521197080612183e-02 -1.793823093175888062e-01 1.691260188817977905e-01 3.039158880710601807e-01 -1.068516820669174194e-01 1.331195831298828125e-01 1.692905128002166748e-01 -1.512025594711303711e-01 -2.706829905509948730e-01 1.309050060808658600e-02 1.848085522651672363e-01 -1.111918836832046509e-01 1.195892039686441422e-02 6.526628881692886353e-02
1.589835733175277710e-01 -1.436515897512435913e-01 -1.188445016741752625e-01 1.249656602740287781e-01 1.312212049961090088e-01 -6.498777866363525391e-02 3.428840935230255127e-01 2.451921999454498291e-01 1.803340762853622437e-01 4.033367335796356201e-02 -1.632935255765914917e-01 9.913277626037597656e-02 -8.339140564203262329e-02 3.752352595329284668e-01 1.454513520002365112e-01 3.029720187187194824e-01 -3.704315423965454102e-01 1.346898917108774185e-02 8.008588850498199463e-02 1.534188091754913330e-01 1.598084568977355957e-01 -2.695918381214141846e-01 -8.547567576169967651e-02 -3.470100462436676025e-02 1.061003431677818298e-01 1.462756097316741943e-01 -1.928848475217819214e-01 -7.168821990489959717e-02 2.028789520263671875e-01 5.405112355947494507e-02 -1.831188984215259552e-02 1.946346648037433624e-02
1.360810995101928711e-01 -1.432341188192367554e-01 5.078084021806716919e-02 2.326986938714981079e-01 5.983363837003707886e-02 1.214345991611480713e-01 1.257478743791580200e-01 4.640907421708106995e-02 2.697144746780395508e-01 1.468790173530578613e-01 -3.143594413995742798e-02 -2.129483968019485474e-01 -9.991947561502456665e-02 -5.774182453751564026e-02 -3.815830349922180176e-01 7.886417955160140991e-02 -5.594589188694953918e-02 3.955887556076049805e-01 5.155908688902854919e-02 2.754319831728935242e-02 2.147994488477706909e-01 -7.213745266199111938e-02 -3.106243312358856201e-01 -5.288123339414596558e-02 6.270942836999893188e-02 1.545799672603607178e-01 -1.224055066704750061e-01 1.817134022712707520e-01 1.946962624788284302e-01 -1.183842197060585022e-01 -3.411946892738342285e-01 -6.571506708860397339e-02
2.213716879487037659e-02 -1.560039222240447998e-01 4.863219708204269409e-02 1.612502336502075195e-01 1.072870343923568726e-01 8.944511413574218750e-02 3.518294095993041992e-01 3.858240321278572083e-02 2.238229364156723022e-01 1.491645276546478271e-01 -1.861237734556198120e-02 8.198637515306472778e-02 5.636114627122879028e-03 1.924765408039093018e-01 1.500927656888961792e-01 3.244479894638061523e-01 -4.300339818000793457e-01 7.446122914552688599e-02 1.964102983474731445e-01 9.094256162643432617e-02 6.258999928832054138e-04 3.836871683597564697e-02 6.310567259788513184e-02 8.531896024942398071e-02 6.874208152294158936e-02 3.437786176800727844e-02 -2.201574891805648804e-01 9.689769893884658813e-02 4.632276892662048340e-01 -1.128723397850990295e-01 1.285621672868728638e-01 -8.043739013373851776e-03
2.149706929922103882e-01 -4.210876300930976868e-02 1.981319487094879150e-02 1.864141784608364105e-02 -1.293371766805648804e-01 1.348499208688735962e-01 1.357121318578720093e-01 -3.348068147897720337e-02 3.536563813686370850e-01 -8.600774407386779785e-02 2.090168148279190063e-01 9.581972658634185791e-02 1.405333429574966431e-01 1.191806942224502563e-01 -3.137458860874176025e-02 -1.506292223930358887e-01 -1.059065163135528564e-01 2.975118905305862427e-02 1.900948137044906616e-01 -5.840609967708587646e-02 1.698031276464462280e-01 4.951316416263580322e-01 -7.925523072481155396e-02 -9.699627012014389038e-02 2.457026205956935883e-02 3.692602813243865967e-01 -2.494121193885803223e-01 -3.216317296028137207e-01 4.811446741223335266e-02 1.689440757036209106e-02 1.070314180105924606e-02 -8.487788587808609009e-02
2.279367111623287201e-02 -4.363192245364189148e-02 1.326486188918352127e-02 -6.761649250984191895e-02 9.548764675855636597e-02 1.051487624645233154e-01 2.648047506809234619e-01 6.961342412978410721e-03 3.400850296020507812e-01 -1.417890936136245728e-01 -5.542411282658576965e-02 -2.134451642632484436e-02 -4.601931944489479065e-02 -6.030899658799171448e-02 -5.375415459275245667e-02 -2.017151331529021263e-03 -2.683953046798706055e-01 3.137230873107910156e-01 4.113577008247375488e-01 2.923564314842224121e-01 1.670805811882019043e-01 1.784304380416870117e-01 -5.942814424633979797e-02 3.009451031684875488e-01 1.575336009263992310e-01 1.149818524718284607e-01 1.473553758114576340e-02 -9.605693072080612183e-02 6.881467998027801514e-02 1.656493842601776123e-01 2.807028889656066895e-01 1.307558864355087280e-01
2.123549431562423706e-01 1.887311935424804688e-01 1.733677387237548828e-01 1.627394556999206543e-01 -1.071102172136306763e-01 9.625852108001708984e-02 1.218236237764358521e-01 1.307539343833923340e-01 1.797568053007125854e-01 -6.575724482536315918e-02 1.506379097700119019e-01 -1.150738000869750977e-01 2.846767380833625793e-02 1.920938342809677124e-01 1.350013166666030884e-01 2.367784380912780762e-01 8.204130828380584717e-02 1.984034478664398193e-01 1.247452720999717712e-01 5.203879997134208679e-02 5.918568745255470276e-02 3.815439045429229736e-01 -1.865856945514678955e-01 -2.313988842070102692e-02 6.064703222364187241e-03 2.925705313682556152e-01 -2.504187524318695068e-01 -3.294676840305328369e-01 3.010582029819488525e-01 1.609428673982620239e-01 5.479872971773147583e-02 1.651086099445819855e-02
1.682744473218917847e-01 -3.879345953464508057e-02 -2.430343776941299438e-01 4.251084849238395691e-02 -9.624304622411727905e-02 1.097075939178466797e-01 1.481865346431732178e-01 9.925427287817001343e-02 1.834829300642013550e-01 -4.413948208093643188e-02 2.164696753025054932e-01 1.726694032549858093e-02 -6.673865765333175659e-02 -1.815027892589569092e-01 -1.471658647060394287e-01 5.105727165937423706e-02 -3.091822862625122070e-01 4.012576341629028320e-01 6.023868918418884277e-02 1.010577678680419922e-01 8.056882023811340332e-02 -6.061257794499397278e-02 -1.322839111089706421e-01 -2.493159770965576172e-01 9.137966844718903303e-05 2.206324487924575806e-01 -3.867100179195404053e-01 1.284609735012054443e-01 -8.992714434862136841e-02 1.392709650099277496e-02 5.236221849918365479e-02 -3.546118140220642090e-01
1.067587882280349731e-01 -2.492469996213912964e-01 6.289862096309661865e-02 1.832396537065505981e-01 -4.647304862737655640e-02 2.967248260974884033e-01 1.153736487030982971e-01 1.851607710123062134e-01 -4.373515397310256958e-02 9.822729974985122681e-02 -2.468948485329747200e-03 -8.043007552623748779e-02 -6.938141770660877228e-03 -1.352705359458923340e-01 -4.276064038276672363e-02 -6.888665258884429932e-02 -1.603972911834716797e-01 7.961221039295196533e-02 3.366594314575195312e-01 2.664639949798583984e-01 2.350004613399505615e-01 7.891654968261718750e-02 -2.392169535160064697e-01 -2.825510203838348389e-01 -1.455553025007247925e-01 -1.213586479425430298e-01 -1.906373798847198486e-01 -1.794061958789825439e-01 2.292732447385787964e-01 -1.381222754716873169e-01 2.785204648971557617e-01 1.990128308534622192e-01
1.294931173324584961e-01 2.080374956130981445e-02 6.495974212884902954e-02 1.492861360311508179e-01 -9.724878519773483276e-02 1.926385462284088135e-01 2.246621549129486084e-01 2.534656599164009094e-02 1.771034896373748779e-01 1.880818605422973633e-01 1.825933605432510376e-01 3.176851570606231689e-02 2.627143561840057373e-01 -7.813756912946701050e-02 -2.404277771711349487e-01 2.828437089920043945e-01 -1.247357130050659180e-01 2.740265429019927979e-01 7.087759673595428467e-02 -2.158075384795665741e-02 1.713850498199462891e-01 -1.208398267626762390e-01 -5.814037844538688660e-02 1.141384169459342957e-01 -2.288295179605484009e-01 -3.803561255335807800e-02 -3.356599509716033936e-01 6.526447832584381104e-02 3.739103376865386963e-01 1.521358042955398560e-01 -4.551125224679708481e-03 2.331442385911941528e-01
2.667345106601715088e-01 -2.395981922745704651e-02 5.502364784479141235e-02 1.024868190288543701e-01 -2.285784631967544556e-01 1.134372502565383911e-02 2.159836590290069580e-01 2.781307511031627655e-02 2.470830082893371582e-01 -1.217539906501770020e-01 3.236015513539314270e-02 -3.341008722782135010e-02 -2.282455712556838989e-01 1.472406685352325439e-01 -3.704083859920501709e-01 -8.912859857082366943e-02 -3.546068370342254639e-01 1.430168151855468750e-01 -1.884715259075164795e-01 1.801888644695281982e-01 1.805363893508911133e-01 -6.995301810093224049e-04 3.362716734409332275e-02 4.072060808539390564e-02 2.277133315801620483e-01 1.735698729753494263e-01 -2.585228681564331055e-01 1.636855304241180420e-01 2.357801496982574463e-01 1.524944901466369629e-01 -1.173522621393203735e-01 -1.382356788963079453e-02
3.304803669452667236e-01 -2.832711637020111084e-01 2.661046981811523438e-01 2.802935242652893066e-01 -9.486858034506440163e-04 -1.064950376749038696e-01 4.251655936241149902e-01 -6.323096156120300293e-02 9.187814779579639435e-03 1.396952420473098755e-01 2.196041643619537354e-01 7.857765257358551025e-02 2.217351496219635010e-01 7.118865102529525757e-02 1.092320978641510010e-01 1.383673846721649170e-01 -2.152930051088333130e-01 1.217596754431724548e-01 -6.005739048123359680e-02 1.547577381134033203e-01 1.208747625350952148e-01 3.038829751312732697e-02 -2.412914782762527466e-01 1.247895583510398865e-01 9.027940034866333008e-02 1.259266883134841919e-01 1.765536516904830933e-02 -2.372045814990997314e-01 5.184310302138328552e-02 9.168931841850280762e-02 1.897149384021759033e-01 -3.663612296804785728e-03
2.369113415479660034e-01 -7.059859484434127808e-02 -2.682053744792938232e-01 -2.315918914973735809e-02 -1.492122262716293335e-01 1.511789113283157349e-01 3.775258362293243408e-01 1.175963203422725201e-03 6.482127308845520020e-02 -2.005989998579025269e-01 8.308484405279159546e-02 -2.553279995918273926e-01 -1.327415108680725098e-01 2.847262471914291382e-02 -9.987245500087738037e-02 5.431793257594108582e-02 -2.958621680736541748e-01 5.192805454134941101e-02 2.109044492244720459e-01 -1.562481373548507690e-01 2.025317847728729248e-01 9.252452105283737183e-02 -6.360640376806259155e-02 6.951652467250823975e-02 -1.610536687076091766e-02 8.103475719690322876e-02 -2.779694795608520508e-01 1.994180977344512939e-01 2.713436782360076904e-01 -2.748814225196838379e-01 1.430345773696899414e-01 -1.406726241111755371e-01
1.663675457239151001e-01 -5.891169905662536621e-01 -1.355447471141815186e-01 -1.402405202388763428e-01 -1.860872209072113037e-01 2.341000363230705261e-02 3.984872102737426758e-01 1.116331815719604492e-01 1.784179210662841797e-01 1.286785304546356201e-01 2.028078958392143250e-02 2.352604120969772339e-01 1.000645607709884644e-01 1.590997725725173950e-01 -1.163468658924102783e-01 5.529871955513954163e-02 -2.451065629720687866e-01 9.553648531436920166e-02 2.454758584499359131e-01 1.335003823041915894e-01 3.677612170577049255e-02 3.656292334198951721e-02 5.629402026534080505e-02 -1.870815008878707886e-01 -4.786523804068565369e-02 -4.898724332451820374e-02 4.402604699134826660e-02 1.130138039588928223e-01 7.296918332576751709e-02 4.805891215801239014e-02 -9.110837429761886597e-02 -3.526334092020988464e-02
2.922085225582122803e-01 5.035708192735910416e-03 6.070421636104583740e-02 4.123117774724960327e-03 -2.237842231988906860e-01 1.952218115329742432e-01 1.331674456596374512e-01 2.819780819118022919e-02 3.094404637813568115e-01 -2.133467942476272583e-01 -9.957046806812286377e-02 -6.638420373201370239e-02 -2.170531004667282104e-01 1.108349487185478210e-01 -2.186475843191146851e-01 1.083569079637527466e-01 -3.913450539112091064e-01 2.078289687633514404e-01 -1.204019691795110703e-02 6.815474480390548706e-02 7.663891464471817017e-02 -1.133980229496955872e-01 5.527066811919212341e-02 1.538323014974594116e-01 2.485803812742233276e-01 -1.555629819631576538e-01 -3.677878081798553467e-01 -5.675351247191429138e-02 1.155800297856330872e-01 -1.728227883577346802e-01 -7.082695141434669495e-03 -1.236449480056762695e-01
2.586131095886230469e-01 7.538814097642898560e-02 2.772777900099754333e-02 1.093547791242599487e-01 -1.663038320839405060e-02 8.202035911381244659e-03 1.520689725875854492e-01 -4.330845549702644348e-02 2.750839889049530029e-01 -1.614195406436920166e-01 1.865292340517044067e-01 2.107466161251068115e-01 2.182977477787062526e-04 1.084249764680862427e-01 1.613458804786205292e-02 -1.085361652076244354e-02 -1.240397840738296509e-01 2.184224426746368408e-01 3.155828118324279785e-01 5.788131151348352432e-03 1.458263546228408813e-01 4.707511365413665771e-01 -9.972540289163589478e-02 5.849550478160381317e-03 6.419251859188079834e-02 2.895448207855224609e-01 -2.527753114700317383e-01 -2.797288894653320312e-01 1.540129184722900391e-01 8.677228540182113647e-02 -1.386399716138839722e-01 1.235782727599143982e-02
3.178158104419708252e-01 1.556308474391698837e-02 1.373415533453226089e-02 3.919894620776176453e-02 -2.097103893756866455e-01 5.059752613306045532e-02 7.601118087768554688e-02 2.103989124298095703e-01 1.561352759599685669e-01 3.031751215457916260e-01 -9.982254356145858765e-03 -2.031840533018112183e-01 -2.935453355312347412e-01 9.393311105668544769e-03 -1.306181997060775757e-01 2.183114290237426758e-01 -1.719606667757034302e-01 3.402411639690399170e-01 1.399973183870315552e-01 2.760730385780334473e-01 2.963038980960845947e-01 -8.373001473955810070e-04 -3.215771540999412537e-02 1.135893091559410095e-01 -9.631844237446784973e-03 1.633717566728591919e-01 -3.066350007429718971e-03 -9.463650733232498169e-02 2.803860977292060852e-02 -1.892998367547988892e-01 -1.591444164514541626e-01 2.262907028198242188e-01
2.018129676580429077e-01 -3.150426596403121948e-02 -7.609768956899642944e-02 1.402777712792158127e-02 -6.289806962013244629e-02 5.664125084877014160e-02 8.235495537519454956e-02 -5.582535266876220703e-02 4.976076781749725342e-01 9.338685125112533569e-02 -2.660715393722057343e-02 4.626323655247688293e-02 1.904097050428390503e-01 4.020618796348571777e-01 1.173866838216781616e-01 9.175644814968109131e-02 -2.725350856781005859e-01 3.345529139041900635e-01 8.017344772815704346e-02 -3.513764217495918274e-02 2.071363851428031921e-02 1.917778141796588898e-02 -6.166594102978706360e-02 -8.049367368221282959e-02 9.021613001823425293e-02 3.165795700624585152e-03 -9.854072332382202148e-02 3.410376235842704773e-02 -2.113744616508483887e-01 1.075370833277702332e-01 3.917030394077301025e-01 1.493244767189025879e-01
1.033735200762748718e-01 -1.036644205451011658e-01 -1.179829314351081848e-01 2.068091779947280884e-01 -1.017100587487220764e-01 1.096317544579505920e-01 1.673880778253078461e-02 -1.943484507501125336e-02 1.318367570638656616e-01 -9.186314791440963745e-02 2.804044820368289948e-02 -4.205536246299743652e-01 2.886123955249786377e-01 6.707135587930679321e-02 1.207387074828147888e-01 -3.977341204881668091e-02 9.224409610033035278e-02 3.807683587074279785e-01 -5.728790536522865295e-02 6.007959693670272827e-02 4.109916687011718750e-01 -6.716232001781463623e-02 4.736340418457984924e-02 -1.058926060795783997e-01 1.347049772739410400e-01 2.388562560081481934e-01 -3.017301261425018311e-01 1.736726053059101105e-02 4.427434131503105164e-02 -2.901359274983406067e-02 -1.098769679665565491e-01 -2.504934370517730713e-01
3.044973909854888916e-01 -8.440095931291580200e-02 -2.521965503692626953e-01 -1.459197103977203369e-01 -4.065036773681640625e-01 1.864050980657339096e-03 1.091663837432861328e-01 -1.218331139534711838e-02 5.179042220115661621e-01 1.313131768256425858e-02 -6.879845261573791504e-02 5.287112668156623840e-02 2.052423544228076935e-02 -1.556431651115417480e-01 5.825421214103698730e-02 8.394217491149902344e-02 -8.584646880626678467e-02 2.342407554388046265e-01 1.433385610580444336e-01 -7.572674006223678589e-02 1.385903656482696533e-01 -1.005902364850044250e-01 -1.934966146945953369e-01 -4.946705326437950134e-02 2.915777266025543213e-01 -6.422019004821777344e-02 6.006641685962677002e-02 -4.989551007747650146e-02 4.727116227149963379e-02 1.070655509829521179e-01 -4.459633957594633102e-03 -2.454523593187332153e-01
5.066609978675842285e-01 -1.403625607490539551e-01 -1.020298153162002563e-01 1.429434865713119507e-02 -3.330692276358604431e-02 5.746869742870330811e-02 1.219203472137451172e-01 1.418928653001785278e-01 1.373318135738372803e-01 -3.087274543941020966e-02 -5.240709334611892700e-02 3.853913769125938416e-02 -3.086232841014862061e-01 1.594859510660171509e-01 7.196045480668544769e-03 1.737874895334243774e-01 -3.094618916511535645e-01 1.734819859266281128e-01 -1.968678683042526245e-01 -3.038620576262474060e-02 2.359063327312469482e-01 -8.468086272478103638e-02 -6.457473337650299072e-02 1.742167212069034576e-02 3.143059313297271729e-01 7.905025780200958252e-02 -2.756994068622589111e-01 -6.819607317447662354e-02 -4.007801786065101624e-02 -1.022804379463195801e-01 9.390572458505630493e-02 -2.432337254285812378e-01
3.245058059692382812e-01 -5.731137096881866455e-02 6.593360751867294312e-02 6.764016300439834595e-02 -1.087792068719863892e-01 1.230009719729423523e-01 3.994213044643402100e-02 2.213172316551208496e-01 1.174939870834350586e-01 3.460519909858703613e-01 -5.773358047008514404e-02 -1.574251651763916016e-01 -2.847461104393005371e-01 4.474188759922981262e-02 -1.198956444859504700e-01 1.420036107301712036e-01 -1.076732128858566284e-01 2.003886848688125610e-01 1.463450044393539429e-01 3.811291158199310303e-01 3.596113920211791992e-01 8.251799643039703369e-02 -8.615784347057342529e-02 9.200231730937957764e-02 1.288167536258697510e-01 1.249310374259948730e-02 5.107118189334869385e-02 -1.569972336292266846e-01 4.373246803879737854e-02 -2.013859003782272339e-01 -2.375593930482864380e-01 1.109194159507751465e-01
2.273667752742767334e-01 -6.007746979594230652e-02 -2.208788543939590454e-01 4.957944527268409729e-02 -2.033099830150604248e-01 1.753357611596584320e-02 1.501211971044540405e-01 1.516350656747817993e-01 8.633517473936080933e-02 -1.510089635848999023e-01 1.360809337347745895e-02 -2.169184088706970215e-01 1.035491377115249634e-01 4.845148697495460510e-02 -6.921004503965377808e-02 -4.135661199688911438e-02 -7.009916007518768311e-03 2.840436100959777832e-01 -6.622443348169326782e-02 4.272737205028533936e-01 2.499084472656250000e-01 -8.912531286478042603e-02 1.923581026494503021e-02 -1.990539431571960449e-01 9.917459636926651001e-02 2.059731334447860718e-01 -3.044711351394653320e-01 -4.908105474896728992e-04 2.535414397716522217e-01 -2.937394976615905762e-01 8.154625445604324341e-02 -1.701852232217788696e-01
3.509541749954223633e-01 -1.918991059064865112e-01 -1.670499742031097412e-01 9.003768861293792725e-02 4.550230130553245544e-02 -1.035140082240104675e-01 2.675751410424709320e-02 1.015710532665252686e-01 3.033024668693542480e-01 -6.208431348204612732e-02 -2.765946835279464722e-02 1.079171150922775269e-01 -2.905661761760711670e-01 2.447159737348556519e-01 6.197698041796684265e-02 -1.517056375741958618e-01 -2.376247048377990723e-01 2.740760147571563721e-01 -2.336647808551788330e-01 -2.628586255013942719e-02 2.445243895053863525e-01 -1.213394477963447571e-01 -1.047818884253501892e-01 -3.513923659920692444e-02 2.217668592929840088e-01 4.379436001181602478e-02 -2.818885147571563721e-01 -1.441503912210464478e-01 1.218477487564086914e-01 -1.731393635272979736e-01 -1.700109802186489105e-02 -1.751910895109176636e-01
2.582124471664428711e-01 -4.746908787637948990e-03 2.598783075809478760e-01 1.466203182935714722e-01 -1.088242530822753906e-01 -4.308452829718589783e-02 3.462681197561323643e-04 1.742986291646957397e-01 2.205116003751754761e-01 5.330254882574081421e-02 4.720442891120910645e-01 -6.002226378768682480e-03 -4.262222349643707275e-02 2.489315718412399292e-01 -1.819868087768554688e-01 1.257847249507904053e-01 -2.237833738327026367e-01 3.529070317745208740e-01 4.986465349793434143e-02 2.813558839261531830e-02 7.891939580440521240e-02 -8.937410265207290649e-02 8.249171823263168335e-02 -1.984591782093048096e-01 4.660192504525184631e-02 -2.608699724078178406e-02 -3.615514934062957764e-01 4.610551521182060242e-02 -1.352119594812393188e-01 8.168207854032516479e-02 6.274317204952239990e-02 -1.012016907334327698e-01
3.916887342929840088e-01 -1.461397111415863037e-01 2.067868858575820923e-01 6.037727743387222290e-02 -2.955315709114074707e-01 1.198450103402137756e-01 2.476690709590911865e-01 1.085438355803489685e-01 3.237423300743103027e-02 4.574866592884063721e-02 1.250632405281066895e-01 5.451167002320289612e-02 1.690657138824462891e-01 1.585110425949096680e-01 -1.945991814136505127e-01 7.899766787886619568e-03 -2.478824555873870850e-02 3.359442651271820068e-01 -1.861971765756607056e-01 5.793096870183944702e-02 1.444240510463714600e-01 -7.899413257837295532e-02 1.199594289064407349e-01 3.043986260890960693e-01 4.600540548563003540e-02 -1.544245779514312744e-01 -2.796406745910644531e-01 -1.131049990653991699e-01 1.583613753318786621e-01 -2.221352010965347290e-01 1.164853721857070923e-01 -2.859869273379445076e-03
1.261318624019622803e-01 -8.099231868982315063e-02 2.460341528058052063e-02 2.127039432525634766e-01 -2.201389372348785400e-01 2.443831264972686768e-01 4.304773509502410889e-01 6.549102067947387695e-02 -1.038687750697135925e-01 2.793849110603332520e-01 1.622957140207290649e-01 1.043912246823310852e-01 4.743334650993347168e-02 3.744353726506233215e-02 -1.838932782411575317e-01 -5.227400921285152435e-03 -1.196318939328193665e-01 2.703137695789337158e-01 2.334266602993011475e-01 1.505820602178573608e-01 1.983539462089538574e-01 -9.651672095060348511e-03 2.356774173676967621e-03 -2.434575110673904419e-01 3.600981086492538452e-02 -1.367034465074539185e-01 2.566034905612468719e-02 7.963621057569980621e-03 2.505415081977844238e-01 -1.942714452743530273e-01 -2.807624638080596924e-01 8.375731110572814941e-02
-4.591486603021621704e-02 -2.485148012638092041e-01 1.601248630322515965e-03 1.481948792934417725e-01 -7.400575280189514160e-02 -1.389693468809127808e-01 3.080942630767822266e-01 1.133481115102767944e-01 2.510056495666503906e-01 1.941597163677215576e-01 5.448841676115989685e-02 1.686713248491287231e-01 2.329402975738048553e-02 1.362174302339553833e-01 1.291194558143615723e-02 1.668594330549240112e-01 -7.974057644605636597e-02 3.335118591785430908e-01 1.973094604909420013e-02 9.787059389054775238e-03 1.230951249599456787e-01 8.539517968893051147e-02 -5.239021405577659607e-02 1.483637243509292603e-01 -1.385702379047870636e-02 5.869367718696594238e-02 -4.535272717475891113e-02 2.410855889320373535e-01 5.398601889610290527e-01 8.408729918301105499e-03 2.462049871683120728e-01 -1.454415917396545410e-01
2.296053916215896606e-01 -1.102302744984626770e-01 -9.342582523822784424e-02 -8.287383615970611572e-02 -2.070800215005874634e-01 1.086740270256996155e-01 4.111444950103759766e-01 4.149668291211128235e-02 1.450482290238142014e-02 -1.303406804800033569e-01 2.677560746669769287e-01 -2.093740254640579224e-01 -1.969668865203857422e-01 8.788419514894485474e-02 -5.631428211927413940e-02 -2.337777316570281982e-01 8.046067506074905396e-02 3.732006549835205078e-01 1.251854300498962402e-01 3.735106438398361206e-03 1.288293153047561646e-01 2.846674062311649323e-02 -1.885255426168441772e-01 -3.124981746077537537e-02 8.885246515274047852e-02 -8.666788786649703979e-02 -1.771092712879180908e-01 2.016472965478897095e-01 1.555326431989669800e-01 -2.952146716415882111e-02 3.535311520099639893e-01 6.451521813869476318e-02
1.105547845363616943e-01 -1.741170436143875122e-01 -1.444108597934246063e-02 1.015034988522529602e-01 7.029886823147535324e-03 5.868015065789222717e-02 2.029967457056045532e-01 2.350356280803680420e-01 -2.553773298859596252e-02 -3.543553501367568970e-02 -7.977733761072158813e-02 -1.744029857218265533e-02 2.674140930175781250e-01 -1.765072112902998924e-03 1.311960816383361816e-01 2.648779451847076416e-01 -1.796206980943679810e-01 1.833156198263168335e-01 3.196917474269866943e-01 1.154904440045356750e-01 1.920327991247177124e-01 3.112844824790954590e-01 4.344497341662645340e-03 2.175458818674087524e-01 3.265826106071472168e-01 2.592183053493499756e-01 -1.811429560184478760e-01 -2.959193885326385498e-01 6.587575376033782959e-02 1.313430964946746826e-01 -2.817538380622863770e-02 -1.999892853200435638e-02
1.215618327260017395e-01 1.506567746400833130e-01 -7.392487954348325729e-03 4.311057552695274353e-02 -1.080384999513626099e-01 2.276149243116378784e-01 3.851293772459030151e-02 -2.840576767921447754e-01 2.312867343425750732e-01 -2.065217308700084686e-02 9.281928092241287231e-02 -8.366450667381286621e-03 1.607552915811538696e-01 1.441797018051147461e-01 -2.332958430051803589e-01 2.893847823143005371e-01 -2.852415144443511963e-01 4.326662123203277588e-01 9.717477113008499146e-02 1.229967027902603149e-01 1.634341776371002197e-01 -1.892541944980621338e-01 -2.131714373826980591e-01 4.826940968632698059e-02 1.070313826203346252e-01 -1.547615826129913330e-01 -2.888509929180145264e-01 -1.761294901371002197e-02 1.212024614214897156e-01 -3.344660252332687378e-02 1.683120131492614746e-01 -2.880508638918399811e-02
1.385431289672851562e-01 -3.997787237167358398e-01 -6.706810742616653442e-02 2.044903934001922607e-01 -2.027049660682678223e-01 1.557957828044891357e-01 2.352275848388671875e-01 6.824891269207000732e-02 7.111624628305435181e-02 8.354570716619491577e-02 1.929671168327331543e-01 -8.572831749916076660e-02 -1.026218384504318237e-01 2.218955010175704956e-01 1.770300269126892090e-01 -2.410082817077636719e-01 -1.667490750551223755e-01 1.668603532016277313e-02 3.187953233718872070e-01 -7.553713023662567139e-02 4.271896183490753174e-01 1.130232587456703186e-01 8.112201839685440063e-02 5.174061283469200134e-02 -2.145046927034854889e-02 8.921968936920166016e-02 -1.319918185472488403e-01 -2.889590151607990265e-02 1.349808573722839355e-01 7.667338848114013672e-02 -2.576832287013530731e-02 -2.282920926809310913e-01
[truncated: 3,259,519 more chars]
