# Supplementary material for: The Language of Innovation
Source: PLoS One. 2020 Apr 30;15(4):e0230107. doi: 10.1371/journal.pone.0230107 (PMC7194493; doi:10.1371/journal.pone.0230107)
Supplement: S8 File — (GZ) [file pone.0230107.s008.tar.gz › 1986-1990/V2Run_22_VS_4500_embeddings1986-1990ED32.txt]

7.898531854152679443e-02 3.274887800216674805e-01 -1.201481092721223831e-02 -1.941390633583068848e-01 -8.446200750768184662e-03 3.426774442195892334e-01 -1.328588873147964478e-01 3.040369972586631775e-02 1.821382641792297363e-01 -5.149339325726032257e-03 1.408797502517700195e-02 2.590873539447784424e-01 2.565090656280517578e-01 4.835980385541915894e-02 3.999947383999824524e-02 -3.695217147469520569e-02 -5.132246389985084534e-02 1.293104737997055054e-01 -2.280319035053253174e-01 -1.371827255934476852e-02 9.594786912202835083e-02 3.164944052696228027e-01 -2.729612886905670166e-01 -6.143842637538909912e-02 -1.791477352380752563e-01 6.594625860452651978e-02 -2.422363311052322388e-01 3.906421959400177002e-01 3.347101062536239624e-02 -7.018638402223587036e-02 -1.260519623756408691e-01 -1.100880950689315796e-01
-3.272430598735809326e-01 1.014906242489814758e-01 -2.498069256544113159e-01 -1.570985764265060425e-01 -1.436154693365097046e-01 4.245220124721527100e-01 9.133352339267730713e-02 1.485092043876647949e-01 1.368191242218017578e-01 1.932211369276046753e-01 -2.565417289733886719e-01 1.863532215356826782e-01 -2.944333553314208984e-01 3.441759571433067322e-02 3.339853137731552124e-02 -1.312690526247024536e-01 5.306933075189590454e-02 -5.003790557384490967e-02 -5.907360836863517761e-02 1.827231049537658691e-02 -3.827972412109375000e-01 2.235455811023712158e-01 -1.474729645997285843e-02 -5.512291193008422852e-02 -1.235935017466545105e-01 4.762797430157661438e-02 -1.609635502099990845e-01 2.041429430246353149e-01 -4.119255021214485168e-02 -5.446689948439598083e-02 5.264155939221382141e-02 1.168821705505251884e-03
-2.814334332942962646e-01 6.266696006059646606e-02 -6.423233449459075928e-02 -1.979321986436843872e-01 -2.015253454446792603e-01 3.010290265083312988e-01 -9.886748157441616058e-03 1.912433505058288574e-01 -6.901482492685317993e-02 2.560990750789642334e-01 -5.617441609501838684e-02 2.763151824474334717e-01 -9.055680781602859497e-02 -3.114614076912403107e-02 3.782887756824493408e-02 -1.529430449008941650e-01 -5.716342478990554810e-02 -1.391601860523223877e-01 1.615448296070098877e-01 -9.625566750764846802e-02 -1.280144602060317993e-01 1.357369571924209595e-01 -6.037511304020881653e-02 -3.960891664028167725e-01 5.169839039444923401e-02 5.895378068089485168e-02 1.113276556134223938e-01 -3.938208147883415222e-02 3.547599911689758301e-01 2.789076864719390869e-01 -1.371591240167617798e-01 -1.610115319490432739e-01
-3.110955283045768738e-02 4.638327285647392273e-02 -4.932661727070808411e-02 -1.322319656610488892e-01 -6.170529872179031372e-02 4.719303548336029053e-01 -6.257813423871994019e-02 -1.958198696374893188e-01 1.015615910291671753e-01 2.071259915828704834e-02 2.273139655590057373e-01 4.888280481100082397e-02 6.540376693010330200e-02 1.283011026680469513e-02 6.478847935795783997e-04 -1.488245725631713867e-01 8.812931180000305176e-02 -1.825295090675354004e-01 -5.285781249403953552e-02 -4.352246969938278198e-02 -2.136512994766235352e-01 3.647055029869079590e-01 2.303687483072280884e-01 -2.006610333919525146e-01 4.309190809726715088e-02 -3.250671029090881348e-01 2.976564690470695496e-02 2.749253809452056885e-01 2.880841493606567383e-01 9.709275513887405396e-02 -2.639694884419441223e-02 -1.479984968900680542e-01
-4.441448748111724854e-01 -1.162813380360603333e-01 -9.274717420339584351e-02 -1.752227395772933960e-01 3.683297336101531982e-02 5.018032193183898926e-01 8.087676763534545898e-02 1.394940167665481567e-02 1.991918869316577911e-02 5.992977321147918701e-02 -1.036345660686492920e-01 1.600824594497680664e-01 2.239651829004287720e-01 -2.007413953542709351e-01 1.075742244720458984e-01 -1.147793605923652649e-01 2.975223399698734283e-02 -1.838582009077072144e-01 -2.613761425018310547e-01 4.963284730911254883e-02 -5.198802053928375244e-02 1.919888705015182495e-01 -3.505768999457359314e-02 -8.119629323482513428e-02 -1.984094977378845215e-01 -1.558067649602890015e-01 -1.222616732120513916e-01 2.456350028514862061e-01 -4.432316496968269348e-02 1.491407155990600586e-01 1.358148455619812012e-01 4.168969113379716873e-03
-1.118130832910537720e-01 9.238027036190032959e-02 -1.502118557691574097e-01 1.317034810781478882e-01 -1.133536472916603088e-01 3.694870471954345703e-01 1.174751222133636475e-01 2.189819365739822388e-01 -3.031710162758827209e-02 2.033078074455261230e-01 3.123423457145690918e-01 9.370215982198715210e-02 -7.080183923244476318e-02 -3.046296834945678711e-01 4.252425208687782288e-02 -1.880956739187240601e-01 1.858630403876304626e-02 -3.691836446523666382e-02 -5.806097388267517090e-02 -9.739480167627334595e-02 -1.905066817998886108e-01 2.127332538366317749e-01 -2.228017337620258331e-02 -1.702827811241149902e-01 -2.832286991178989410e-02 1.107139792293310165e-02 1.330754607915878296e-01 3.237994611263275146e-01 1.875167042016983032e-01 2.061478197574615479e-01 1.341254860162734985e-01 -3.156016469001770020e-01
-2.001179307699203491e-01 1.544002145528793335e-01 -2.086303830146789551e-01 -1.755689382553100586e-01 -3.030295968055725098e-01 3.737027347087860107e-01 1.344024389982223511e-01 -1.206270605325698853e-01 -1.395792961120605469e-01 -6.869785487651824951e-02 1.617202460765838623e-01 -4.480388946831226349e-03 4.727655276656150818e-02 -1.284248530864715576e-01 1.760451793670654297e-01 4.810229688882827759e-02 -8.050332218408584595e-02 -9.846174716949462891e-02 -1.053718477487564087e-01 -1.673173159360885620e-01 -2.870089411735534668e-01 1.483564265072345734e-02 -6.475728005170822144e-02 -2.819944620132446289e-01 -1.376025378704071045e-01 -2.279404103755950928e-01 8.987127989530563354e-02 2.318687289953231812e-01 1.394014507532119751e-01 2.450409382581710815e-01 -9.480410814285278320e-02 -2.290815860033035278e-01
-2.311614751815795898e-01 -3.854560852050781250e-02 -9.451513737440109253e-02 -7.472778111696243286e-02 1.413880139589309692e-01 4.942174851894378662e-01 -6.509108096361160278e-02 -3.840834647417068481e-02 -1.648326665163040161e-01 1.964131444692611694e-01 -6.313001364469528198e-02 1.308955848217010498e-01 -1.534264162182807922e-02 8.833464980125427246e-02 1.211783960461616516e-01 -1.547943353652954102e-01 6.544345617294311523e-02 -1.021083146333694458e-01 -1.029874011874198914e-01 2.050478011369705200e-02 -1.456991583108901978e-01 2.704697549343109131e-01 -2.096533924341201782e-01 -3.118031322956085205e-01 -1.913553476333618164e-01 -3.440731167793273926e-01 -3.983628004789352417e-02 3.034442290663719177e-02 -5.055410414934158325e-02 1.684672534465789795e-01 2.668615877628326416e-01 7.810374349355697632e-02
-2.335209399461746216e-01 1.080499961972236633e-02 -1.711775958538055420e-01 -2.078817784786224365e-02 1.344486698508262634e-02 5.412991642951965332e-01 1.843342483043670654e-01 1.960489898920059204e-01 1.283582597970962524e-01 1.483063250780105591e-01 -9.672923386096954346e-02 2.837497591972351074e-01 1.912601590156555176e-01 -3.883031010627746582e-02 -1.446808036416769028e-02 -2.097270190715789795e-01 -6.589634716510772705e-02 -1.145839244127273560e-01 1.365717127919197083e-02 1.706604659557342529e-01 -2.458398416638374329e-02 9.809433668851852417e-02 -3.989061340689659119e-02 -2.635426223278045654e-01 -7.087574899196624756e-02 1.646212786436080933e-01 -8.980288356542587280e-02 1.743165701627731323e-01 -1.300189644098281860e-01 -1.535737514495849609e-01 2.673549354076385498e-01 -1.696893572807312012e-01
-3.595002591609954834e-01 1.163001060485839844e-01 -1.019473224878311157e-01 2.175850793719291687e-02 -1.147286593914031982e-01 4.183527529239654541e-01 -1.605970710515975952e-01 1.019552126526832581e-01 1.774071343243122101e-02 -9.346349537372589111e-02 -1.814988255500793457e-01 4.106327891349792480e-02 -7.985647022724151611e-02 9.531555324792861938e-02 2.477078586816787720e-01 -1.759418100118637085e-01 -3.124207258224487305e-02 9.487911313772201538e-02 1.071202903985977173e-01 1.468305662274360657e-02 -2.285740971565246582e-01 3.593745455145835876e-02 1.599278599023818970e-01 -2.856048047542572021e-01 9.549910575151443481e-02 1.173667535185813904e-01 -2.257901281118392944e-01 2.928606271743774414e-01 -4.898259416222572327e-02 2.876454778015613556e-02 2.501688301563262939e-01 -2.504723072052001953e-01
-2.926885187625885010e-01 6.192803382873535156e-02 4.786967486143112183e-02 -2.306750118732452393e-01 3.575222101062536240e-03 4.030952751636505127e-01 6.866871565580368042e-02 2.689654231071472168e-01 -3.695025295019149780e-02 1.125870496034622192e-01 1.679609715938568115e-01 8.921745233237743378e-03 -8.347149938344955444e-03 2.189817577600479126e-01 2.981253862380981445e-01 -3.999331593513488770e-02 -2.194159328937530518e-01 3.525044918060302734e-01 -1.904770284891128540e-01 -7.956820726394653320e-02 1.290121823549270630e-01 -2.941512502729892731e-02 -2.517094910144805908e-01 -1.717429161071777344e-01 -6.486675888299942017e-02 -1.435444355010986328e-01 -3.356584534049034119e-02 -8.560270071029663086e-03 -1.368167400360107422e-01 7.394301891326904297e-02 -2.013739943504333496e-01 -1.359355896711349487e-01
-1.539481580257415771e-01 3.334247171878814697e-01 5.221400782465934753e-02 -1.916132718324661255e-01 2.243978828191757202e-01 4.940265119075775146e-01 4.993452876806259155e-02 7.671413570642471313e-02 9.832931309938430786e-02 -7.907385006546974182e-03 -1.579489558935165405e-01 9.508146345615386963e-02 -1.174579001963138580e-02 -1.379046291112899780e-01 -1.952511840499937534e-03 -5.160268023610115051e-02 2.152213603258132935e-01 -1.318913698196411133e-02 -2.750778496265411377e-01 -1.300962269306182861e-01 -3.679850138723850250e-03 2.323729544878005981e-01 -5.861390847712755203e-03 -2.417494356632232666e-01 -2.104571014642715454e-01 -5.468777194619178772e-02 2.997795641422271729e-01 1.269991695880889893e-01 -1.136908680200576782e-01 8.596369624137878418e-02 -6.301146000623703003e-02 -1.679548323154449463e-01
-2.364399135112762451e-01 -5.382792651653289795e-02 1.052746698260307312e-01 9.893611073493957520e-02 -1.887106895446777344e-01 3.425268232822418213e-01 2.310052216053009033e-01 3.017260730266571045e-01 -1.417348384857177734e-01 -8.876074850559234619e-02 -9.621771425008773804e-02 2.288234233856201172e-01 2.055582106113433838e-01 -4.555128887295722961e-02 9.961000084877014160e-02 -1.541707068681716919e-01 -5.100749060511589050e-02 -7.484655827283859253e-02 -1.218757554888725281e-01 -1.917775273323059082e-01 -9.269563108682632446e-02 2.503227293491363525e-01 -1.077243611216545105e-01 -3.010910749435424805e-01 -2.085181884467601776e-02 6.824727635830640793e-03 4.295660927891731262e-02 1.420958936214447021e-01 1.200723499059677124e-01 3.236408904194831848e-02 -1.027765795588493347e-01 -4.165189564228057861e-01
-1.446627229452133179e-01 2.877981662750244141e-01 -7.294600456953048706e-02 1.496550254523754120e-02 -2.451454848051071167e-02 3.483495712280273438e-01 6.062466278672218323e-02 -2.031746655702590942e-01 4.215077683329582214e-02 1.146145313978195190e-01 -2.082316279411315918e-01 5.631135776638984680e-02 4.440645128488540649e-02 3.908636048436164856e-02 7.266541570425033569e-02 -2.818902730941772461e-01 -6.900167465209960938e-02 -1.992543339729309082e-01 -8.482850156724452972e-03 -1.658580079674720764e-02 -1.171156913042068481e-01 7.266011089086532593e-02 -1.508353352546691895e-01 -5.246258378028869629e-01 -1.051536798477172852e-01 -4.430278018116950989e-02 -1.811236292123794556e-01 1.730087846517562866e-01 -1.961614489555358887e-01 -2.956666238605976105e-02 6.637363135814666748e-02 -3.046361207962036133e-01
-3.408242762088775635e-01 3.498775660991668701e-01 -1.179426610469818115e-01 8.569478988647460938e-02 -6.779485940933227539e-02 2.396079897880554199e-01 5.344997346401214600e-02 -2.048093378543853760e-01 -9.895343333482742310e-02 3.235679268836975098e-01 -7.675123214721679688e-02 2.805508375167846680e-01 5.103066563606262207e-02 5.568920075893402100e-02 9.405126422643661499e-02 9.569230675697326660e-02 9.660299867391586304e-02 -1.512570232152938843e-01 -1.779338419437408447e-01 -5.711271613836288452e-02 -5.651871860027313232e-02 1.449632048606872559e-01 4.224119335412979126e-02 -1.146786138415336609e-01 -2.411980330944061279e-01 4.801833629608154297e-02 -2.890153825283050537e-01 8.678714185953140259e-02 -1.031035184860229492e-01 -3.016165085136890411e-02 -2.314744144678115845e-01 -2.960083484649658203e-01
-2.511510252952575684e-02 -4.552059248089790344e-02 -2.132326960563659668e-01 -1.459009945392608643e-03 -1.475058197975158691e-01 2.078529894351959229e-01 5.862554907798767090e-02 -1.613814085721969604e-01 1.271625235676765442e-02 -5.132619664072990417e-02 9.624691307544708252e-02 1.461048275232315063e-01 6.270273774862289429e-02 -8.932331204414367676e-02 2.951293587684631348e-01 -2.302322834730148315e-01 1.658897846937179565e-01 -1.198652088642120361e-01 -8.867567032575607300e-02 -3.416658043861389160e-01 -7.328294217586517334e-02 1.880668550729751587e-01 -2.315584570169448853e-01 -3.045297861099243164e-01 -2.251291126012802124e-01 -2.004972845315933228e-01 2.128949612379074097e-01 3.849908411502838135e-01 -5.399387329816818237e-02 -2.967140823602676392e-02 -2.288475399836897850e-03 -1.736422628164291382e-01
-1.468836329877376556e-02 -5.689167976379394531e-02 -2.024604678153991699e-01 -2.598390579223632812e-01 5.485885590314865112e-02 3.645569980144500732e-01 -2.311239540576934814e-01 7.620594650506973267e-02 -1.534152030944824219e-01 4.342025145888328552e-02 9.574173390865325928e-02 -1.034620627760887146e-01 -1.036034375429153442e-01 2.132853120565414429e-01 4.235168695449829102e-01 -9.602268040180206299e-02 -2.093034237623214722e-01 2.318723201751708984e-01 -4.911657888442277908e-03 8.854996412992477417e-03 -7.572273164987564087e-02 3.331425786018371582e-01 -1.444050949066877365e-02 -2.119493484497070312e-01 -2.142450362443923950e-01 3.870512545108795166e-02 -7.224215567111968994e-02 1.980550736188888550e-01 6.336401402950286865e-02 1.109155490994453430e-01 -1.478844881057739258e-01 1.150886192917823792e-01
-1.063485443592071533e-01 -9.770087897777557373e-02 -5.149523615837097168e-01 -2.094344608485698700e-02 -1.083265990018844604e-01 5.693757534027099609e-01 -6.255023181438446045e-02 -2.877504378557205200e-02 2.114801667630672455e-03 -6.074262782931327820e-02 -1.159323155879974365e-01 -3.683111444115638733e-02 1.440628319978713989e-01 4.546887241303920746e-03 2.342136502265930176e-01 -1.603309959173202515e-01 3.015046007931232452e-02 -6.651749461889266968e-02 -1.505822688341140747e-02 8.204382658004760742e-02 -6.388763338327407837e-02 3.040148913860321045e-01 -1.215056031942367554e-01 -2.516096234321594238e-01 -9.783966094255447388e-02 -3.586737439036369324e-02 4.896222148090600967e-03 2.403408847749233246e-02 -7.090390427038073540e-04 9.705033153295516968e-02 1.977261006832122803e-01 -7.869778573513031006e-02
-2.925927937030792236e-01 2.010293602943420410e-01 -7.155585289001464844e-02 9.188851714134216309e-02 5.014071986079216003e-02 3.289571106433868408e-01 -1.935596019029617310e-01 -1.402625441551208496e-01 -2.884860336780548096e-01 1.628683060407638550e-01 2.591182664036750793e-02 2.070868015289306641e-01 -1.574860513210296631e-01 -1.384525597095489502e-01 3.017230629920959473e-01 -3.410405665636062622e-02 1.145724654197692871e-01 3.470479045063257217e-03 -2.795420587062835693e-01 -5.695505067706108093e-02 1.919201575219631195e-02 1.241128370165824890e-01 -4.778228700160980225e-02 -8.092924207448959351e-02 -2.548330426216125488e-01 -4.525218158960342407e-02 -2.453214675188064575e-01 8.184412866830825806e-02 2.666504681110382080e-01 1.131646111607551575e-01 2.325204014778137207e-02 -2.561637759208679199e-01
1.482739746570587158e-01 -3.611795604228973389e-02 -1.103182807564735413e-01 -1.207001954317092896e-01 1.522178482264280319e-02 5.997374057769775391e-01 -2.767620682716369629e-01 4.252905398607254028e-02 -1.511021703481674194e-01 1.562833636999130249e-01 -2.563853561878204346e-02 3.343015536665916443e-02 -2.342285960912704468e-01 1.859504170715808868e-02 1.005997601896524429e-02 -2.312841266393661499e-01 9.734113700687885284e-03 -1.673746854066848755e-01 -2.351055741310119629e-01 1.231915131211280823e-01 1.011495850980281830e-02 9.737957268953323364e-02 -1.060668155550956726e-01 -2.729406952857971191e-01 5.961731076240539551e-02 1.741233915090560913e-01 7.027848064899444580e-02 2.527693808078765869e-01 -1.062096804380416870e-01 9.042640775442123413e-02 -7.823719829320907593e-02 -1.778784245252609253e-01
4.327870160341262817e-02 -8.554697036743164062e-02 -3.031411468982696533e-01 4.972733557224273682e-03 -1.385775357484817505e-01 3.098641037940979004e-01 8.200562745332717896e-02 6.407910492271184921e-03 -2.305919770151376724e-05 -2.101855911314487457e-02 6.948276609182357788e-02 3.188302516937255859e-01 -7.302014529705047607e-02 -3.310259878635406494e-01 2.628297805786132812e-01 -1.360474675893783569e-01 3.533969074487686157e-02 2.171354368329048157e-02 -1.227847933769226074e-01 -6.826136261224746704e-02 -1.380175501108169556e-01 6.326272338628768921e-02 -6.123609375208616257e-03 -4.952144026756286621e-01 -8.905538171529769897e-02 -2.666060626506805420e-01 -1.190465688705444336e-02 2.089598923921585083e-01 9.170220047235488892e-02 2.113314718008041382e-01 4.259788617491722107e-02 -6.869204225949943066e-04
-1.538136228919029236e-02 -1.254664957523345947e-01 -4.033691287040710449e-01 -1.821763366460800171e-01 -2.934472262859344482e-01 2.064569443464279175e-01 -3.903996199369430542e-02 4.925563558936119080e-02 1.048250049352645874e-01 6.464710086584091187e-02 1.990709304809570312e-01 1.330261826515197754e-01 -1.896183937788009644e-02 1.870796270668506622e-02 1.847407668828964233e-01 -2.046092413365840912e-02 -6.912433542311191559e-03 3.880923241376876831e-02 -3.144949674606323242e-02 -4.028395712375640869e-01 -2.205665111541748047e-01 1.058308407664299011e-01 6.461244821548461914e-02 -2.821525037288665771e-01 -2.055090218782424927e-01 -3.141565322875976562e-01 -8.988158404827117920e-02 2.284510135650634766e-01 -1.365131735801696777e-01 1.016146019101142883e-01 2.718828991055488586e-02 -9.130145609378814697e-02
-8.234949782490730286e-03 -4.604841768741607666e-02 -1.773009598255157471e-01 -1.444686800241470337e-01 2.298107147216796875e-01 3.375228047370910645e-01 1.892673596739768982e-02 4.110727086663246155e-02 -4.127015173435211182e-02 -1.800660192966461182e-01 -9.366708993911743164e-02 -5.971378833055496216e-02 -2.010934054851531982e-02 4.599801078438758850e-02 2.356673628091812134e-01 5.667286459356546402e-03 1.715229749679565430e-01 2.113231569528579712e-01 -1.481268256902694702e-01 -5.359853059053421021e-02 -3.433324163779616356e-03 4.487843811511993408e-01 -2.433249056339263916e-01 -6.480741500854492188e-02 -8.115713298320770264e-02 2.137684077024459839e-02 1.474647819995880127e-01 3.961725533008575439e-01 3.026655912399291992e-01 5.697405897080898285e-03 6.173423305153846741e-02 -1.650892347097396851e-01
-1.925446689128875732e-01 -1.043647006154060364e-01 2.247538045048713684e-02 6.152666173875331879e-03 -1.399021148681640625e-01 5.485609769821166992e-01 5.932997912168502808e-02 -2.554727904498577118e-02 1.655737161636352539e-01 -2.539365589618682861e-01 -8.876639604568481445e-02 2.233274132013320923e-01 6.058338657021522522e-02 -1.561894416809082031e-01 -8.491598814725875854e-02 -2.644864022731781006e-01 1.367173492908477783e-01 -5.283334106206893921e-02 -2.705752849578857422e-01 6.558255851268768311e-02 -1.191817820072174072e-01 2.055051028728485107e-01 -1.327430903911590576e-01 -2.796456813812255859e-01 6.622514873743057251e-02 -2.025614529848098755e-01 3.191461414098739624e-02 6.263609230518341064e-02 5.326600745320320129e-02 -7.495444267988204956e-02 -2.695553191006183624e-02 -2.472853213548660278e-01
-2.319700270891189575e-01 4.321560263633728027e-02 4.090609401464462280e-02 1.262115091085433960e-01 9.368483908474445343e-03 4.525888860225677490e-01 2.491592615842819214e-02 2.075426578521728516e-01 -2.047837525606155396e-01 1.387265026569366455e-01 -2.503511905670166016e-01 1.559221893548965454e-01 2.307129949331283569e-01 9.110823157243430614e-04 2.230547070503234863e-01 -3.430550992488861084e-01 1.288027614355087280e-01 -1.074929386377334595e-01 -2.909089922904968262e-01 -1.852399110794067383e-01 -1.938810497522354126e-01 -1.653600297868251801e-02 -1.380878239870071411e-01 -8.417220413684844971e-02 -3.137844055891036987e-02 9.234541654586791992e-02 1.376562267541885376e-01 1.882129162549972534e-01 1.128655895590782166e-01 6.962537765502929688e-02 -1.374410279095172882e-02 1.284446567296981812e-01
-2.176969796419143677e-01 5.209481343626976013e-02 -2.726847827434539795e-01 -3.052548877894878387e-02 -1.562525779008865356e-01 2.226081490516662598e-01 2.844087183475494385e-01 -1.619612425565719604e-02 5.591456592082977295e-02 4.930230230093002319e-02 1.508437395095825195e-01 3.489935398101806641e-01 2.030767127871513367e-02 8.952128142118453979e-02 1.981126070022583008e-01 -3.996163606643676758e-02 -3.170146793127059937e-02 6.078558042645454407e-02 -1.611928939819335938e-01 -1.250076442956924438e-01 -1.159061864018440247e-01 1.977624893188476562e-01 4.175910726189613342e-02 -3.664945662021636963e-01 -3.038063049316406250e-01 -3.535404205322265625e-01 -1.945437118411064148e-02 1.776813268661499023e-01 1.173564791679382324e-01 2.590414322912693024e-02 8.067066222429275513e-02 -1.224750950932502747e-01
-4.801841080188751221e-02 1.171019822359085083e-01 -5.720788612961769104e-02 -1.321323066949844360e-01 -1.570094674825668335e-01 2.881761789321899414e-01 1.696500927209854126e-01 1.919654756784439087e-01 -9.472835808992385864e-02 1.542657911777496338e-01 -1.211258620023727417e-01 2.157536596059799194e-01 4.115863889455795288e-02 -7.811217755079269409e-02 -4.783881455659866333e-02 -1.202421262860298157e-01 1.270069032907485962e-01 1.038986817002296448e-01 1.764156967401504517e-01 -1.028165444731712341e-01 -1.729492247104644775e-01 2.336517572402954102e-01 -2.084896862506866455e-01 -3.777422606945037842e-01 -2.294981181621551514e-01 -8.480656892061233521e-02 1.310009658336639404e-01 2.234423309564590454e-01 2.032335400581359863e-01 2.332694679498672485e-01 -2.127213776111602783e-01 -2.533503174781799316e-01
1.619646884500980377e-02 1.369848847389221191e-01 -2.287498116493225098e-01 -1.351646929979324341e-01 -9.755253791809082031e-02 3.621792495250701904e-01 1.619924753904342651e-01 9.558634459972381592e-02 8.479417115449905396e-02 7.870493829250335693e-02 2.876706719398498535e-01 1.914033740758895874e-01 9.202629327774047852e-03 -1.552374958992004395e-01 8.888635039329528809e-02 -7.225270569324493408e-02 1.140269860625267029e-01 -2.502387464046478271e-01 -2.321566492319107056e-01 -1.803368031978607178e-01 -8.358785510063171387e-02 3.410411477088928223e-01 3.651989251375198364e-02 9.401825815439224243e-02 5.304816178977489471e-03 -1.447421461343765259e-01 3.509412705898284912e-02 4.155206084251403809e-01 -2.415200136601924896e-02 -4.081108793616294861e-02 -2.403222918510437012e-01 -1.176845803856849670e-01
-6.895889341831207275e-02 2.309039682149887085e-01 -2.972854375839233398e-01 -7.527672499418258667e-02 -2.430470287799835205e-01 3.384848237037658691e-01 8.816149085760116577e-02 2.266809344291687012e-01 -5.723499879240989685e-02 -1.288774162530899048e-01 1.104967296123504639e-01 1.910364478826522827e-01 1.015859693288803101e-01 -4.030541330575942993e-02 2.219362556934356689e-01 -1.636317372322082520e-01 3.587043611332774162e-03 -1.565271615982055664e-01 -1.597701199352741241e-02 -2.176447510719299316e-01 9.152845293283462524e-02 1.046391502022743225e-01 1.263541877269744873e-01 -3.045963048934936523e-01 -2.145588397979736328e-01 -3.100339770317077637e-01 -1.047790199518203735e-01 2.769292294979095459e-01 -7.180442661046981812e-02 6.452076882123947144e-02 1.310306191444396973e-01 4.466823861002922058e-02
-1.682622730731964111e-01 6.421815603971481323e-02 -1.699326746165752411e-02 2.249543964862823486e-01 3.310372233390808105e-01 2.874723970890045166e-01 -8.332586288452148438e-02 -6.037344038486480713e-02 -1.202228516340255737e-01 -2.960116136819124222e-03 9.048977494239807129e-02 3.253394663333892822e-01 9.158338606357574463e-02 3.272530734539031982e-01 -7.395136356353759766e-02 -3.621295839548110962e-02 -2.569438219070434570e-01 -7.905575633049011230e-02 -3.362875059247016907e-02 -9.977453202009201050e-02 4.951593279838562012e-02 -1.849139668047428131e-02 -1.064998954534530640e-01 -2.290989160537719727e-01 8.163426071405410767e-02 -4.167325794696807861e-01 -6.211818195879459381e-03 1.982085555791854858e-01 -5.530938506126403809e-02 -2.650503814220428467e-01 -9.782805293798446655e-02 -1.028741747140884399e-01
-1.530474871397018433e-01 -2.023242712020874023e-01 6.984712183475494385e-02 2.489118129014968872e-01 1.510077267885208130e-01 3.879534304141998291e-01 -1.797648817300796509e-01 -9.412161260843276978e-02 3.296002447605133057e-01 1.973627209663391113e-01 -1.215702146291732788e-01 -6.197796761989593506e-02 1.842658817768096924e-01 1.005216687917709351e-01 1.326429247856140137e-01 3.666857630014419556e-02 -4.987138323485851288e-03 -2.770059406757354736e-01 1.186339557170867920e-01 -2.273716330528259277e-01 -1.601483821868896484e-01 -3.723045438528060913e-02 -2.094659656286239624e-01 -6.258469074964523315e-02 -7.170367240905761719e-02 -8.448336273431777954e-02 -2.584189176559448242e-01 2.719756662845611572e-01 1.032152026891708374e-01 1.202438548207283020e-01 -9.374949336051940918e-02 -1.443181931972503662e-01
-9.827952086925506592e-02 2.221144884824752808e-01 3.434321656823158264e-02 6.701506208628416061e-03 8.470795303583145142e-02 4.665123820304870605e-01 -8.680993318557739258e-02 5.111360549926757812e-02 1.688296645879745483e-01 3.604479730129241943e-01 -1.483397930860519409e-01 2.259964197874069214e-01 1.431048810482025146e-01 2.535410821437835693e-01 2.579953968524932861e-01 -1.381485462188720703e-01 -2.628067731857299805e-01 1.543675363063812256e-01 -2.065075933933258057e-01 8.790773898363113403e-02 -3.020973503589630127e-02 -2.089457213878631592e-01 6.464576348662376404e-03 -1.044287607073783875e-01 -7.574657443910837173e-03 -1.685082912445068359e-01 -1.044806558638811111e-03 1.383525729179382324e-01 6.104283407330513000e-02 1.949070990085601807e-01 1.086893603205680847e-01 -5.476226285099983215e-02
5.554493516683578491e-02 1.416138708591461182e-01 -2.403881698846817017e-01 -1.089554578065872192e-01 -3.573874235153198242e-01 3.432845175266265869e-01 1.627781093120574951e-01 1.123385280370712280e-01 1.393112689256668091e-01 -1.198600903153419495e-01 1.789657771587371826e-01 3.365783095359802246e-01 6.767167896032333374e-02 -5.826466367579996586e-04 1.099589765071868896e-01 7.620795816183090210e-02 7.434611767530441284e-02 7.319340948015451431e-03 -1.741244643926620483e-01 -1.332479864358901978e-01 -1.142378747463226318e-01 5.776847526431083679e-02 -7.809110730886459351e-02 -2.813833951950073242e-01 -2.503057420253753662e-01 -1.502353698015213013e-01 9.821541607379913330e-02 3.480683565139770508e-01 -1.005183532834053040e-01 7.728851400315761566e-03 7.012998312711715698e-02 -1.858189404010772705e-01
-9.430083632469177246e-02 -1.552556604146957397e-01 -3.597696721553802490e-01 -1.122321784496307373e-01 1.839959025382995605e-01 3.638406097888946533e-01 4.756161198019981384e-02 3.458998352289199829e-02 -5.155877023935317993e-02 -2.605408243834972382e-02 -2.457526326179504395e-01 6.733900308609008789e-02 1.262157689779996872e-02 -3.403517603874206543e-01 -1.229068636894226074e-01 -5.545097962021827698e-02 -2.063480205833911896e-02 -5.622435733675956726e-02 -5.292455479502677917e-02 2.348579838871955872e-02 -1.941842883825302124e-01 2.852403372526168823e-02 4.977222159504890442e-02 -3.236414194107055664e-01 5.828368291258811951e-02 -3.936082422733306885e-01 -1.422428190708160400e-01 3.051410913467407227e-01 3.867428377270698547e-02 -2.853125892579555511e-02 4.803131893277168274e-02 -1.544902622699737549e-01
-3.417557179927825928e-01 5.860325694084167480e-02 1.919979415833950043e-02 1.657200306653976440e-01 -8.426564186811447144e-02 2.591780424118041992e-01 -1.009906604886054993e-01 1.786722242832183838e-01 2.879585325717926025e-01 -1.003015041351318359e-01 1.677043884992599487e-01 2.647451460361480713e-01 9.467736631631851196e-02 1.114275678992271423e-01 3.031771183013916016e-01 -7.614440470933914185e-02 -9.713293612003326416e-02 2.080334909260272980e-02 -2.431497871875762939e-01 5.262387543916702271e-02 -1.027344241738319397e-01 -7.024864107370376587e-02 -2.929755747318267822e-01 -2.143621742725372314e-01 -1.672606170177459717e-01 6.376968324184417725e-02 2.238543480634689331e-01 1.514021605253219604e-01 3.390095010399818420e-02 1.271595656871795654e-01 -2.840910553932189941e-01 -5.580581352114677429e-02
1.861266344785690308e-01 5.565612390637397766e-02 -1.543574333190917969e-01 -7.064118236303329468e-02 1.335718780755996704e-01 3.937272429466247559e-01 -2.625876367092132568e-01 -1.035415679216384888e-01 -4.969222471117973328e-02 2.306822687387466431e-01 -2.765455543994903564e-01 2.494342178106307983e-01 7.327933609485626221e-02 -2.142243683338165283e-01 1.589336693286895752e-01 -1.315780878067016602e-01 2.073579281568527222e-01 -9.221130609512329102e-02 8.419120311737060547e-02 -9.602221846580505371e-02 -7.956086844205856323e-02 -1.530215591192245483e-01 -2.635330557823181152e-01 -2.294507175683975220e-01 -7.684417814016342163e-02 -1.305623799562454224e-01 -7.832083106040954590e-02 2.972474694252014160e-01 2.202627956867218018e-01 6.708788871765136719e-02 4.894950613379478455e-02 -1.371862832456827164e-02
-1.148164197802543640e-01 -2.133421897888183594e-01 -1.968522071838378906e-01 -2.188072353601455688e-01 -2.166691571474075317e-01 2.854091525077819824e-01 9.850078076124191284e-02 -1.243423894047737122e-01 -8.927083760499954224e-02 8.886869251728057861e-02 1.451240926980972290e-01 4.720746725797653198e-02 1.022787168622016907e-01 -1.930722743272781372e-01 2.228291034698486328e-01 -1.583861261606216431e-01 7.511458545923233032e-02 -1.081297770142555237e-01 -1.720073074102401733e-01 -2.114458382129669189e-01 -1.744270622730255127e-01 3.267279267311096191e-01 -1.201664060354232788e-01 -1.786672472953796387e-01 4.334089905023574829e-02 -2.245402708649635315e-02 -6.909068673849105835e-02 4.846778512001037598e-01 6.511849164962768555e-02 -1.457472331821918488e-03 -1.264164000749588013e-01 -4.487697407603263855e-02
1.659480668604373932e-02 -1.193968877196311951e-01 4.059244692325592041e-02 3.565097451210021973e-01 -6.510993093252182007e-02 3.681856691837310791e-01 6.355675309896469116e-02 1.895309686660766602e-01 2.649185359477996826e-01 -1.188503652811050415e-01 -2.427721954882144928e-02 2.196412086486816406e-01 -1.268068701028823853e-01 4.826683551073074341e-03 2.209172397851943970e-01 -9.495209902524948120e-02 1.225614473223686218e-01 3.850065171718597412e-01 4.893100634217262268e-02 1.532874554395675659e-01 3.249911218881607056e-02 2.659399807453155518e-01 -2.339697480201721191e-01 -1.765862256288528442e-01 -4.628467559814453125e-02 -2.486974000930786133e-01 -9.797720611095428467e-02 1.461730897426605225e-01 -1.788554154336452484e-02 8.268091827630996704e-03 -1.630365699529647827e-01 3.350649029016494751e-02
-1.775753498077392578e-01 1.725739687681198120e-01 -2.676617503166198730e-01 6.758142262697219849e-02 2.245769277215003967e-02 1.610377877950668335e-01 1.792176663875579834e-01 1.328494027256965637e-02 2.725356221199035645e-01 2.803434729576110840e-01 1.404277831315994263e-01 -7.677440345287322998e-02 -1.221259012818336487e-01 -1.066411584615707397e-01 1.621363312005996704e-01 -1.403491497039794922e-01 -3.466115295886993408e-01 2.467447221279144287e-01 6.269294023513793945e-02 -6.399824470281600952e-02 1.336051672697067261e-01 1.150383148342370987e-02 -2.136135697364807129e-01 -2.750530838966369629e-01 -1.370933949947357178e-01 -7.669387757778167725e-02 -3.056730628013610840e-01 1.209545284509658813e-01 1.532389819622039795e-01 1.414956450462341309e-01 -1.955119371414184570e-01 1.009930521249771118e-01
-2.119528949260711670e-01 -2.451485954225063324e-03 8.041347563266754150e-02 1.586321443319320679e-01 1.622900068759918213e-01 3.896885514259338379e-01 -3.844883739948272705e-01 2.846392095088958740e-01 1.698592305183410645e-01 -1.120637059211730957e-01 7.746300101280212402e-02 2.051591873168945312e-01 1.862133890390396118e-01 -3.439392894506454468e-03 3.258343040943145752e-01 5.769911780953407288e-02 -2.026649415493011475e-01 1.393243223428726196e-01 2.281049489974975586e-01 5.457109585404396057e-02 4.589825496077537537e-02 2.818329334259033203e-01 -1.161555126309394836e-01 9.175030142068862915e-02 -3.103610314428806305e-02 -1.676972806453704834e-01 -5.391287431120872498e-02 7.224882394075393677e-02 -6.643760949373245239e-03 -1.400692909955978394e-01 3.876612707972526550e-02 -7.340430468320846558e-02
1.920811273157596588e-02 3.617039918899536133e-01 1.833559712395071983e-03 1.123445108532905579e-01 2.505147159099578857e-01 4.474087357521057129e-01 -5.639564245939254761e-02 7.802829146385192871e-02 6.538444012403488159e-02 1.273512393236160278e-01 1.849962398409843445e-02 1.100204288959503174e-01 1.086956411600112915e-01 -1.205369755625724792e-01 9.812715649604797363e-02 -1.071480289101600647e-01 -1.104964092373847961e-01 1.699165403842926025e-01 -3.916974365711212158e-02 9.337113797664642334e-02 -2.541632056236267090e-01 -1.622934341430664062e-01 1.085717976093292236e-01 -3.687534630298614502e-01 -3.311942517757415771e-02 3.189192619174718857e-03 5.995937157422304153e-03 3.764365315437316895e-01 1.537314802408218384e-01 -1.619961559772491455e-01 -3.090669214725494385e-02 -1.409405618906021118e-01
-2.511060833930969238e-01 1.629369556903839111e-01 -5.124298334121704102e-01 -1.655775904655456543e-01 9.031153284013271332e-03 2.593282461166381836e-01 -1.208650171756744385e-01 -1.178327947854995728e-01 -1.250307104783132672e-04 6.317738443613052368e-02 -1.065360307693481445e-01 1.508413106203079224e-01 1.409825384616851807e-01 1.770746856927871704e-01 -2.913277968764305115e-02 -1.527126133441925049e-01 4.574920982122421265e-02 3.954037725925445557e-01 9.373834729194641113e-02 -2.094068080186843872e-01 1.231646835803985596e-01 2.257678657770156860e-01 3.441301360726356506e-02 -8.864314854145050049e-02 4.159048944711685181e-02 -1.538392305374145508e-01 1.271297037601470947e-01 2.253747433423995972e-01 1.664717346429824829e-01 -1.866260915994644165e-02 -1.217162143439054489e-02 -6.524151563644409180e-02
-1.707239300012588501e-01 1.627728343009948730e-01 -5.140357464551925659e-02 -1.767719238996505737e-01 -1.176560521125793457e-01 3.737813532352447510e-01 2.421712428331375122e-01 1.806905567646026611e-01 -3.411191282793879509e-03 2.314929813146591187e-01 -8.315305411815643311e-02 1.090187951922416687e-01 2.112941816449165344e-02 5.447540804743766785e-02 -2.981059439480304718e-02 -3.572590351104736328e-01 1.173735335469245911e-01 5.871997401118278503e-02 -1.641764640808105469e-01 -1.477797925472259521e-01 -1.460485532879829407e-02 1.711577475070953369e-01 -1.321213990449905396e-01 4.222619161009788513e-02 6.606414169073104858e-02 -2.023457288742065430e-01 6.465650349855422974e-02 1.073972582817077637e-01 3.017425239086151123e-01 2.664459347724914551e-01 -9.539584815502166748e-02 -3.381559848785400391e-01
-2.880415618419647217e-01 1.341541856527328491e-01 -1.572714149951934814e-01 -1.425156593322753906e-01 -1.758225113153457642e-01 1.212825924158096313e-01 1.209676116704940796e-01 3.725319355726242065e-02 -6.203433498740196228e-02 1.622617244720458984e-02 2.615926861763000488e-01 2.169819027185440063e-01 -1.096307649277150631e-03 -6.277017295360565186e-02 -4.394639655947685242e-02 -1.531192660331726074e-01 1.779907196760177612e-01 -2.469855919480323792e-02 -1.985745579004287720e-01 -1.033366098999977112e-01 -2.541521489620208740e-01 3.562712371349334717e-01 -1.432813555002212524e-01 -3.673701584339141846e-01 -8.012779057025909424e-02 -2.521614134311676025e-01 1.392669975757598877e-01 2.875605523586273193e-01 -4.907403886318206787e-02 1.522214412689208984e-01 -1.022610813379287720e-01 -7.655818015336990356e-02
1.165918074548244476e-02 -1.377115398645401001e-01 -6.848464906215667725e-02 -8.245036751031875610e-02 1.830254197120666504e-01 3.035873472690582275e-01 -1.312892735004425049e-01 3.219385147094726562e-01 1.739357262849807739e-01 -9.802193194627761841e-02 8.617955446243286133e-02 -3.094473108649253845e-02 2.655645273625850677e-02 -1.744595021009445190e-01 2.429313808679580688e-01 -6.911617517471313477e-02 -3.465896248817443848e-01 1.978721022605895996e-01 -3.122904002666473389e-01 -9.470349550247192383e-02 -1.681023538112640381e-01 6.014008074998855591e-02 -2.500922381877899170e-01 -1.377068161964416504e-01 -2.366060949862003326e-02 -2.809649566188454628e-03 -2.056190818548202515e-01 1.491711139678955078e-01 3.760384768247604370e-02 2.287756800651550293e-01 -2.759761810302734375e-01 7.426699995994567871e-02
-4.452343657612800598e-02 6.100759375840425491e-03 -1.910947412252426147e-01 9.979672729969024658e-02 -1.183843519538640976e-02 3.202318847179412842e-01 -3.398984298110008240e-02 3.758438304066658020e-02 -7.471812516450881958e-02 -6.350333243608474731e-02 1.470490992069244385e-01 3.574220538139343262e-01 1.305114626884460449e-01 -1.745064705610275269e-01 7.787589728832244873e-02 8.060465008020401001e-02 2.542090415954589844e-01 2.883401885628700256e-02 -1.848755776882171631e-01 -1.283861994743347168e-01 -2.847824096679687500e-01 3.297646045684814453e-01 1.477372944355010986e-01 -1.222348883748054504e-01 -2.451610565185546875e-01 -1.204503327608108521e-01 -2.788711488246917725e-01 1.297364234924316406e-01 -5.203323438763618469e-02 3.634611889719963074e-02 -2.991397976875305176e-01 -1.474970430135726929e-01
-2.311426997184753418e-01 -1.824580132961273193e-02 -3.134860843420028687e-02 -4.371551424264907837e-02 -2.159112095832824707e-01 3.318727314472198486e-01 1.054928526282310486e-01 1.709380447864532471e-01 3.804208338260650635e-01 2.514637112617492676e-01 1.379322409629821777e-01 3.032218897715210915e-03 5.686577036976814270e-02 9.712790139019489288e-03 7.567313313484191895e-02 -2.636703848838806152e-02 -2.628751993179321289e-01 2.295302003622055054e-01 -9.255820512771606445e-02 -7.945173978805541992e-02 -2.897002696990966797e-01 -2.517957389354705811e-01 -1.044823825359344482e-01 -1.685063093900680542e-01 -1.488376557826995850e-01 -2.120235413312911987e-01 3.092989511787891388e-02 1.140696704387664795e-01 1.865055859088897705e-01 5.572931841015815735e-02 -2.135489881038665771e-01 1.470670700073242188e-01
-5.590261891484260559e-02 1.073791310191154480e-01 -3.589542508125305176e-01 4.590697586536407471e-02 -4.672502875328063965e-01 2.902722656726837158e-01 -5.797764286398887634e-02 -1.313855648040771484e-01 -1.829236149787902832e-01 2.761632949113845825e-02 1.059040799736976624e-02 3.629238903522491455e-01 -1.314879655838012695e-01 6.067661568522453308e-02 1.159184351563453674e-01 -2.553978264331817627e-01 -1.194930076599121094e-01 -1.590360254049301147e-01 -8.830323815345764160e-03 -1.534312665462493896e-01 -6.691835075616836548e-02 1.161033436655998230e-01 -2.284523248672485352e-01 -1.871641278266906738e-01 8.259976655244827271e-02 -6.364999711513519287e-02 -4.399986565113067627e-02 1.750938594341278076e-01 -1.283772289752960205e-01 6.708773225545883179e-02 1.031659841537475586e-01 -1.484506279230117798e-01
2.502176165580749512e-01 3.731652498245239258e-01 -2.480682134628295898e-01 -1.068784389644861221e-03 1.703711003065109253e-01 2.795611917972564697e-01 -3.102665841579437256e-01 1.125228032469749451e-01 3.956402465701103210e-02 1.176438927650451660e-01 -7.916504889726638794e-02 1.443457305431365967e-01 6.792108714580535889e-02 1.134610697627067566e-01 1.220616698265075684e-01 -1.513450145721435547e-01 1.828849911689758301e-01 1.444078683853149414e-01 5.848829075694084167e-02 -3.807324916124343872e-02 -2.930805981159210205e-01 -5.135240778326988220e-02 -1.244326457381248474e-01 -3.377850949764251709e-01 -1.688096076250076294e-01 1.538963336497545242e-02 -9.348780661821365356e-02 2.588583230972290039e-01 3.979298099875450134e-02 -1.783850640058517456e-01 4.654516652226448059e-02 -7.317423075437545776e-02
2.503220550715923309e-02 1.217202320694923401e-01 -6.628582254052162170e-03 1.933405250310897827e-01 1.685335487127304077e-01 4.876553416252136230e-01 -2.194286584854125977e-01 2.899033129215240479e-01 2.321684211492538452e-01 2.878180332481861115e-02 -1.964531391859054565e-01 2.121864110231399536e-01 1.461055129766464233e-01 7.574950903654098511e-02 2.494742572307586670e-01 -9.811134636402130127e-02 -9.933579713106155396e-03 1.726026684045791626e-01 -1.205108836293220520e-01 -5.427888408303260803e-02 -1.885971799492835999e-02 -1.342001408338546753e-01 6.708003580570220947e-02 -3.108428120613098145e-01 -3.518071398138999939e-02 1.647835522890090942e-01 -1.426609456539154053e-01 1.745841056108474731e-01 1.834339946508407593e-01 -1.404441148042678833e-01 5.490857362747192383e-02 -9.473710507154464722e-02
-9.954237192869186401e-02 -1.082426905632019043e-01 -3.191704452037811279e-01 -7.701934128999710083e-02 1.150497198104858398e-01 3.163458406925201416e-02 5.406887456774711609e-02 8.901800960302352905e-02 7.703880220651626587e-02 3.808013200759887695e-01 4.142504185438156128e-02 1.932643800973892212e-01 -1.120262369513511658e-01 -8.387366682291030884e-02 4.615915119647979736e-01 -4.567377269268035889e-02 -1.404906958341598511e-01 -1.809959411621093750e-01 -2.452090233564376831e-01 9.694262593984603882e-02 -1.075990274548530579e-01 2.968459129333496094e-01 1.140950154513120651e-02 -3.296405375003814697e-01 1.244060620665550232e-01 -9.718091040849685669e-02 -5.584182590246200562e-02 2.426582947373390198e-02 1.119199171662330627e-01 1.492629479616880417e-02 -1.647058427333831787e-01 -1.473885178565979004e-01
-2.937307953834533691e-01 1.740094870328903198e-01 -7.884562760591506958e-02 1.891354024410247803e-01 2.071072719991207123e-02 4.471976161003112793e-01 -9.813163429498672485e-02 -2.262291014194488525e-01 2.484709918498992920e-01 1.137541010975837708e-01 1.563924923539161682e-02 1.253922581672668457e-01 2.415617108345031738e-01 1.957866102457046509e-01 -2.306529134511947632e-02 -9.556376375257968903e-03 -5.533089488744735718e-02 2.646460831165313721e-01 -1.846248358488082886e-01 -8.689808845520019531e-02 -2.980370223522186279e-01 1.163136214017868042e-02 1.725634783506393433e-01 -2.178645133972167969e-01 -9.578010439872741699e-02 -4.762394353747367859e-02 1.279101371765136719e-01 1.541619449853897095e-01 9.021723270416259766e-02 -9.071703255176544189e-02 -6.400449573993682861e-02 -1.982463598251342773e-01
-8.622152358293533325e-02 -7.138722576200962067e-04 -2.436883300542831421e-01 -1.164668798446655273e-01 9.233605861663818359e-02 4.843321740627288818e-01 3.383619338274002075e-02 5.686865001916885376e-02 1.192532181739807129e-01 2.136177755892276764e-02 3.433099091053009033e-01 1.700361967086791992e-01 2.699395716190338135e-01 -8.356726169586181641e-02 8.197218924760818481e-02 1.191585287451744080e-01 -6.917851418256759644e-02 -2.774248123168945312e-01 -1.881400793790817261e-01 5.330698564648628235e-02 -1.551142781972885132e-01 1.511851400136947632e-01 1.833525598049163818e-01 -1.578651815652847290e-01 3.900098055601119995e-02 -2.652159333229064941e-01 -3.446714952588081360e-02 4.488020017743110657e-02 -1.564740091562271118e-01 4.355338960886001587e-02 -8.858812600374221802e-02 -2.741829454898834229e-01
-3.193245083093643188e-02 2.971635665744543076e-03 -2.150525748729705811e-01 -4.718492180109024048e-02 9.147462248802185059e-02 3.082106411457061768e-01 -1.126355454325675964e-01 -2.458235621452331543e-01 -4.081333428621292114e-02 -8.128815889358520508e-02 -1.036116257309913635e-01 1.053331866860389709e-01 -7.773911952972412109e-02 1.409482657909393311e-01 1.895226538181304932e-01 -1.497831195592880249e-01 1.625488996505737305e-01 -9.987146407365798950e-02 3.393244743347167969e-02 -2.644814848899841309e-01 -1.454701572656631470e-01 2.820449173450469971e-01 -1.184479743242263794e-01 -1.129212230443954468e-01 1.674740612506866455e-01 -1.590503938496112823e-02 1.216353103518486023e-01 4.862108826637268066e-01 1.295743882656097412e-01 2.993254065513610840e-01 -1.043977439403533936e-01 -1.669774353504180908e-01
-1.467914730310440063e-01 2.916162014007568359e-01 1.271168440580368042e-01 -1.406528055667877197e-01 5.935299396514892578e-02 3.876790404319763184e-01 1.933904737234115601e-01 1.032559871673583984e-01 9.294906631112098694e-03 3.149554878473281860e-02 4.581819102168083191e-02 1.687040328979492188e-01 -5.952065438032150269e-02 6.068798154592514038e-02 2.165943942964076996e-02 2.130616223439574242e-03 1.310266740620136261e-02 3.094320744276046753e-02 -1.789319813251495361e-01 -1.586502492427825928e-01 -3.666653633117675781e-01 -1.351122260093688965e-01 6.983226537704467773e-02 -1.679377555847167969e-01 -2.413728982210159302e-01 1.411586701869964600e-01 -8.462930470705032349e-02 3.470549583435058594e-01 1.328268051147460938e-01 2.977373898029327393e-01 -1.600190401077270508e-01 -1.856505721807479858e-01
-5.598541349172592163e-03 1.915607601404190063e-01 -1.468854723498225212e-03 1.889024823904037476e-01 -7.035492360591888428e-02 4.146122634410858154e-01 -2.947665452957153320e-01 1.673940420150756836e-01 2.963702380657196045e-01 2.712399065494537354e-01 -2.527512609958648682e-01 6.392852962017059326e-02 2.986846268177032471e-01 1.818609833717346191e-01 8.197195082902908325e-02 -1.537406295537948608e-01 -9.306333959102630615e-02 2.454524114727973938e-02 -2.020148932933807373e-01 -6.416319310665130615e-02 -6.021807342767715454e-02 -6.036677211523056030e-02 2.411105111241340637e-02 -1.644884496927261353e-01 -2.298075407743453979e-01 -1.836678236722946167e-01 -3.024185821413993835e-02 1.817134469747543335e-01 1.463824510574340820e-01 -5.816629156470298767e-03 8.061940222978591919e-02 -1.275479048490524292e-01
-9.614877402782440186e-02 -3.017651289701461792e-02 -2.657341063022613525e-01 -1.730221360921859741e-01 -2.652292251586914062e-01 3.518101274967193604e-01 -1.301320791244506836e-01 5.574005469679832458e-02 1.323883086442947388e-01 -1.137376576662063599e-01 1.551462113857269287e-01 2.631759345531463623e-01 1.352749168872833252e-01 -9.956238791346549988e-03 1.263462603092193604e-01 -2.055930793285369873e-01 1.089385524392127991e-02 -1.091885119676589966e-01 -1.570797339081764221e-02 6.219396367669105530e-02 -3.200015425682067871e-02 1.528345793485641479e-01 1.577211916446685791e-01 -4.633807241916656494e-01 -2.154060006141662598e-01 -1.610288918018341064e-01 -9.686948359012603760e-02 1.492269635200500488e-01 1.488562226295471191e-01 1.086674816906452179e-02 1.856518685817718506e-01 -1.839819848537445068e-01
-2.473261803388595581e-01 8.755422383546829224e-02 -9.094525128602981567e-02 -8.615785837173461914e-02 1.517463475465774536e-01 2.454292029142379761e-01 -1.053116694092750549e-01 1.890037208795547485e-01 -1.511673927307128906e-01 -1.840350031852722168e-01 -1.803764253854751587e-01 -1.346586793661117554e-01 1.225210577249526978e-01 9.745292365550994873e-02 3.330555260181427002e-01 1.804974377155303955e-01 2.958945184946060181e-02 3.781215846538543701e-02 -2.345144562423229218e-02 7.572020590305328369e-02 1.289773285388946533e-01 4.124898314476013184e-01 1.981939934194087982e-02 -1.465522944927215576e-01 -2.035709321498870850e-01 -8.479125797748565674e-02 -6.223627552390098572e-02 4.499228000640869141e-01 1.423543691635131836e-01 -5.766459926962852478e-02 -9.852233529090881348e-02 -6.721667200326919556e-02
1.157043576240539551e-01 -3.351837769150733948e-02 -1.876741647720336914e-01 -6.305654998868703842e-03 -3.119198381900787354e-01 2.705879211425781250e-01 -1.675459444522857666e-01 2.363973259925842285e-01 -1.167318150401115417e-01 2.287399023771286011e-02 9.289660304784774780e-02 6.641604006290435791e-02 1.139011755585670471e-01 1.010762304067611694e-01 8.306987583637237549e-02 1.889111995697021484e-01 1.954352706670761108e-01 3.464952111244201660e-01 -9.562321007251739502e-03 9.823099523782730103e-02 -1.365299671888351440e-01 9.019910544157028198e-02 -2.262693792581558228e-01 -3.795837759971618652e-01 2.717691063880920410e-01 -2.232643663883209229e-01 -8.208663761615753174e-02 2.068129479885101318e-01 -1.865144073963165283e-02 1.045527160167694092e-01 -3.428225591778755188e-02 -1.645294129848480225e-01
-9.663262963294982910e-02 -7.575970143079757690e-02 -8.765400946140289307e-02 -1.457787454128265381e-01 9.592475742101669312e-02 4.348803162574768066e-01 4.760292544960975647e-02 3.558960184454917908e-02 5.178284831345081329e-03 2.630566060543060303e-01 1.879984289407730103e-01 8.004806190729141235e-02 9.106257557868957520e-02 -1.210217550396919250e-01 -3.759609907865524292e-02 -6.211953703314065933e-03 8.313319087028503418e-02 -1.186107937246561050e-02 -3.724863231182098389e-01 -1.086023449897766113e-01 -1.077468767762184143e-01 3.720154464244842529e-01 1.500648558139801025e-01 -1.434319764375686646e-01 -8.103331923484802246e-02 -3.405259847640991211e-01 1.469345390796661377e-01 1.073691025376319885e-01 1.472029238939285278e-01 1.035621613264083862e-01 2.199270203709602356e-02 -2.820570766925811768e-01
-5.143132433295249939e-02 3.367385640740394592e-02 -2.394477277994155884e-01 -1.027243807911872864e-01 1.820005923509597778e-01 3.709906339645385742e-01 2.124472111463546753e-01 1.487281471490859985e-01 9.265052527189254761e-02 -2.181726321578025818e-02 2.604496777057647705e-01 8.914609253406524658e-02 1.850959211587905884e-01 5.221675336360931396e-02 4.058515653014183044e-02 -2.931487001478672028e-02 6.926822662353515625e-02 -2.191903889179229736e-01 1.757079176604747772e-02 5.241223424673080444e-02 1.493192911148071289e-01 -2.705596201121807098e-02 3.851068019866943359e-02 -4.651891589164733887e-01 -1.465995758771896362e-01 -2.005927562713623047e-01 6.172438710927963257e-02 1.389624923467636108e-01 3.369302675127983093e-02 1.731141060590744019e-01 -2.747029662132263184e-01 -2.788568139076232910e-01
3.642329201102256775e-02 -7.502202061004936695e-04 9.526523202657699585e-02 -2.710683941841125488e-01 5.395725369453430176e-02 6.079597473144531250e-01 4.526851698756217957e-02 -1.047564819455146790e-01 8.390851318836212158e-03 -2.495836094021797180e-02 -1.411225795745849609e-01 3.649674654006958008e-01 -4.018380492925643921e-02 -5.745227634906768799e-02 1.064455509185791016e-01 -1.574529707431793213e-01 -1.056526508182287216e-02 -1.444761157035827637e-01 1.490680035203695297e-02 1.868932507932186127e-02 -6.438223272562026978e-02 3.568162918090820312e-01 -2.060878574848175049e-01 -5.112852528691291809e-02 -6.560318917036056519e-02 -1.896270811557769775e-01 -1.467900723218917847e-01 4.942005500197410583e-02 -1.465848926454782486e-02 -7.987840473651885986e-02 1.026356741786003113e-01 -2.371389269828796387e-01
-4.610412120819091797e-01 9.447760879993438721e-02 3.872176259756088257e-02 1.265030503273010254e-01 1.163563206791877747e-01 3.777057528495788574e-01 -1.427812278270721436e-01 2.146874815225601196e-01 2.473122067749500275e-02 -3.477023541927337646e-02 2.632256448268890381e-01 2.336305677890777588e-01 1.043251603841781616e-01 3.349317936226725578e-03 2.472254335880279541e-01 -1.099538579583168030e-01 -1.573485285043716431e-01 -2.260405942797660828e-02 -1.114912927150726318e-01 -6.741496175527572632e-02 -1.852211803197860718e-01 -2.612579613924026489e-02 -3.143344521522521973e-01 -1.515929400920867920e-01 2.282576868310570717e-03 8.115850389003753662e-02 1.999164968729019165e-01 -6.875217705965042114e-02 -1.830451339483261108e-01 1.217438876628875732e-01 -1.716784983873367310e-01 -2.077403478324413300e-02
3.444487694650888443e-03 2.607790194451808929e-02 -1.406207531690597534e-01 -2.404033839702606201e-01 2.439592927694320679e-01 3.896284997463226318e-01 7.130450755357742310e-02 4.190546646714210510e-02 9.322814643383026123e-02 1.460133939981460571e-01 -1.800674945116043091e-02 1.045923903584480286e-01 3.474408388137817383e-02 3.161750733852386475e-02 -2.012051343917846680e-01 -1.171980798244476318e-02 2.841875255107879639e-01 -1.715968698263168335e-01 -2.026807516813278198e-01 -1.282211244106292725e-01 -2.578150928020477295e-01 3.021356463432312012e-01 -1.746788322925567627e-01 4.445070400834083557e-03 1.515327543020248413e-01 5.911397933959960938e-02 -4.329375177621841431e-02 2.602556347846984863e-01 1.709506213665008545e-01 1.802370101213455200e-01 -2.222206145524978638e-01 -2.372753024101257324e-01
-2.520750164985656738e-01 -1.047934442758560181e-01 2.129521593451499939e-02 -1.461296379566192627e-01 1.979321837425231934e-01 2.764418721199035645e-01 -8.303799480199813843e-02 1.220981702208518982e-01 6.651824712753295898e-02 -9.792978316545486450e-02 2.216293215751647949e-01 -7.915490120649337769e-02 1.361100673675537109e-01 1.242095604538917542e-01 2.699533998966217041e-01 1.461847424507141113e-01 -2.826534211635589600e-01 1.257723867893218994e-01 -1.963915377855300903e-01 -2.712715268135070801e-01 -5.767060071229934692e-02 7.944555580615997314e-02 -1.459834724664688110e-01 -3.557864129543304443e-01 -9.812853485345840454e-02 7.391308434307575226e-03 -1.559652984142303467e-01 2.552602887153625488e-01 6.578676402568817139e-02 4.183396324515342712e-02 -3.117322623729705811e-01 -2.908190898597240448e-02
-2.649293243885040283e-01 1.468380987644195557e-01 -2.267822325229644775e-01 -2.894665002822875977e-01 1.419600397348403931e-01 3.172743916511535645e-01 -2.293435782194137573e-01 -2.752601802349090576e-01 8.526997268199920654e-02 9.351707994937896729e-02 -8.651524782180786133e-02 -1.452032029628753662e-01 1.694423109292984009e-01 -1.267125606536865234e-01 7.940179109573364258e-02 -2.215183675289154053e-01 1.680607721209526062e-02 2.487787753343582153e-01 3.944176435470581055e-02 4.664860293269157410e-02 1.624453812837600708e-01 1.106608361005783081e-01 1.249324530363082886e-01 -2.756290137767791748e-01 1.103618592023849487e-01 -1.810822337865829468e-01 2.758643031120300293e-02 2.657665908336639404e-01 1.952151060104370117e-01 -1.430839449167251587e-01 -8.725462108850479126e-02 2.105017565190792084e-02
-7.938602566719055176e-02 2.694292552769184113e-02 -2.117487341165542603e-01 -2.969008088111877441e-01 2.201380580663681030e-01 2.777146995067596436e-01 -1.549813002347946167e-01 1.384655237197875977e-01 1.513494998216629028e-01 -6.036365404725074768e-02 4.879537969827651978e-02 -1.195624470710754395e-01 -4.133857786655426025e-02 -1.748279929161071777e-01 3.297263979911804199e-01 2.219958901405334473e-01 -7.573456317186355591e-02 2.754947245121002197e-01 -3.029510676860809326e-01 -1.009269058704376221e-01 -1.457743346691131592e-01 1.047061458230018616e-01 -7.719392329454421997e-02 -2.059299200773239136e-01 -4.519898071885108948e-02 2.256458252668380737e-02 -1.142626181244850159e-01 1.958350688219070435e-01 -7.316392660140991211e-02 1.235789656639099121e-01 -3.441805839538574219e-01 2.194352634251117706e-02
-1.187574714422225952e-01 1.422339677810668945e-01 4.088167846202850342e-02 3.962892666459083557e-02 3.116261065006256104e-01 4.361321032047271729e-01 2.453500404953956604e-02 2.802188694477081299e-02 5.565632879734039307e-02 1.573810279369354248e-01 -2.647594809532165527e-01 1.220595091581344604e-01 2.257502824068069458e-01 -1.072100326418876648e-01 -1.129806563258171082e-01 1.504388079047203064e-02 -1.529070138931274414e-01 1.320026069879531860e-01 -8.070756681263446808e-03 -1.167997252196073532e-02 -2.617138624191284180e-01 -8.784255385398864746e-02 1.910872384905815125e-02 -3.151880204677581787e-01 3.338903933763504028e-02 3.753718361258506775e-02 -5.399146676063537598e-02 4.120109975337982178e-01 1.270170509815216064e-01 -1.763587146997451782e-01 3.847362473607063293e-02 -2.111178338527679443e-01
-1.057902798056602478e-01 -1.098545566201210022e-01 1.402390003204345703e-01 -1.858157813549041748e-01 8.922087401151657104e-02 5.138818621635437012e-01 -2.605407238006591797e-01 -8.967964351177215576e-02 6.813573837280273438e-02 1.459873318672180176e-01 -1.877289265394210815e-01 1.411030441522598267e-01 2.521039247512817383e-01 6.834512203931808472e-02 8.632836490869522095e-02 -5.328871682286262512e-02 -3.621050715446472168e-02 -1.384102851152420044e-01 9.861747175455093384e-02 -9.056150168180465698e-02 -2.357960939407348633e-01 2.291387021541595459e-01 -7.344335317611694336e-02 -1.219141185283660889e-01 -1.265387237071990967e-01 1.949730068445205688e-01 -7.299207895994186401e-02 2.968787848949432373e-01 3.033605217933654785e-01 -7.695762068033218384e-02 1.922579109668731689e-02 -4.891550913453102112e-02
-7.100696675479412079e-04 -7.913344353437423706e-02 -4.538168758153915405e-02 -2.867109775543212891e-01 -1.269131302833557129e-01 1.456528604030609131e-01 -8.934795856475830078e-02 2.146077901124954224e-01 3.477306067943572998e-01 -8.739532530307769775e-02 -1.128462851047515869e-01 2.669715583324432373e-01 2.556307315826416016e-01 1.405806243419647217e-01 3.974953591823577881e-01 1.224845796823501587e-01 1.480961740016937256e-01 -6.872354075312614441e-03 -2.242433466017246246e-02 3.769129142165184021e-02 -5.542252957820892334e-02 -6.731848698109388351e-03 -1.997052729129791260e-01 -9.860791265964508057e-02 9.128816425800323486e-02 -3.628799617290496826e-01 9.296856075525283813e-02 2.321124672889709473e-01 -2.740094065666198730e-02 2.436905652284622192e-01 4.941077157855033875e-02 -7.548398524522781372e-02
1.475139614194631577e-02 -2.148457765579223633e-01 -1.538221538066864014e-01 -7.961356639862060547e-02 -1.893904805183410645e-01 4.061258137226104736e-01 1.592270880937576294e-01 2.331446111202239990e-02 1.571210660040378571e-02 -5.967202037572860718e-02 3.879868090152740479e-01 1.956262439489364624e-01 -3.367806551977992058e-03 9.424170851707458496e-02 7.912483066320419312e-02 1.664745062589645386e-02 -8.895695209503173828e-02 9.126117220148444176e-05 -5.234470218420028687e-02 -1.102878339588642120e-02 -4.764780029654502869e-02 4.502951353788375854e-02 9.170855395495891571e-03 -1.214848160743713379e-01 -7.331936806440353394e-02 -2.263525426387786865e-01 -1.335294246673583984e-01 3.318977355957031250e-01 -1.228307187557220459e-01 1.473965942859649658e-01 -3.730208575725555420e-01 -3.137003183364868164e-01
-4.219145700335502625e-02 4.047834500670433044e-02 -3.383674621582031250e-01 -1.329592615365982056e-01 -9.177707880735397339e-02 4.392079710960388184e-01 -3.781060129404067993e-02 1.595361232757568359e-01 -1.348604857921600342e-01 -6.372679024934768677e-02 -4.187970981001853943e-02 1.956072896718978882e-01 1.705978214740753174e-01 3.309759497642517090e-02 4.824149608612060547e-02 -1.798805892467498779e-01 1.183854267001152039e-01 -1.866394281387329102e-01 -6.718904525041580200e-02 2.191053777933120728e-01 -2.693482041358947754e-01 6.924471259117126465e-02 -8.353628963232040405e-02 -9.011574089527130127e-02 -3.411986827850341797e-01 -2.513013482093811035e-01 1.389779299497604370e-01 2.842191159725189209e-01 -1.176294405013322830e-02 9.216999262571334839e-02 7.150494307279586792e-02 -1.477517485618591309e-01
-2.852025926113128662e-01 1.306220740079879761e-01 -5.894144624471664429e-02 -9.138305485248565674e-02 -2.919045090675354004e-01 1.282478868961334229e-01 1.226960793137550354e-01 3.572214841842651367e-01 1.509191282093524933e-02 1.238849312067031860e-01 1.402650475502014160e-01 1.609576344490051270e-01 2.456545978784561157e-01 2.622957527637481689e-02 7.756995968520641327e-03 -2.110407948493957520e-01 -5.506471917033195496e-02 -1.071873381733894348e-01 3.684601560235023499e-02 -1.465664058923721313e-01 -8.512654900550842285e-02 8.412099629640579224e-02 1.569048613309860229e-01 -3.519989252090454102e-01 1.793569698929786682e-02 -6.256582587957382202e-02 2.219125861302018166e-03 3.072580695152282715e-01 2.954883128404617310e-02 2.150146663188934326e-01 -1.931567862629890442e-02 -3.637770712375640869e-01
-1.426471769809722900e-01 1.420645415782928467e-01 -1.933417320251464844e-01 1.032446231693029404e-02 8.861228823661804199e-02 4.152690172195434570e-01 1.048295870423316956e-01 1.990405842661857605e-02 5.187857523560523987e-02 -1.856089979410171509e-01 3.138467073440551758e-01 2.780208587646484375e-01 1.402916908264160156e-01 -1.868804693222045898e-01 9.908046573400497437e-02 1.629030914045870304e-03 -1.145253181457519531e-01 -1.432551294565200806e-01 -5.404532328248023987e-02 8.626759797334671021e-02 -4.424359276890754700e-02 9.166701883077621460e-02 -2.647127211093902588e-02 -1.355464458465576172e-01 5.925400927662849426e-02 -5.362496152520179749e-02 -1.981055587530136108e-01 2.379420101642608643e-01 -3.389765620231628418e-01 3.106130063533782959e-01 -1.682844758033752441e-01 -1.937628835439682007e-01
-1.475718021392822266e-01 1.253653764724731445e-01 -7.512486726045608521e-02 -2.507000863552093506e-01 2.026001214981079102e-01 2.257553935050964355e-01 1.306454241275787354e-01 -4.017356410622596741e-02 1.007133424282073975e-01 -1.152041777968406677e-01 -1.008186712861061096e-01 2.703410089015960693e-01 2.972913682460784912e-01 -2.183594852685928345e-01 2.343082427978515625e-01 -2.102929353713989258e-01 -1.634829118847846985e-02 7.441639155149459839e-02 -1.383847296237945557e-01 -1.437096893787384033e-01 -1.887888461351394653e-01 -5.303534865379333496e-02 2.533742487430572510e-01 -2.556572258472442627e-01 -1.251983493566513062e-01 -1.881983578205108643e-01 -1.196061372756958008e-01 1.572679430246353149e-01 2.645028531551361084e-01 1.420211493968963623e-01 -6.105360016226768494e-02 -2.094150334596633911e-01
-1.010523661971092224e-01 -6.035832315683364868e-02 -8.305235952138900757e-02 -2.045590281486511230e-01 1.936841905117034912e-01 3.264784216880798340e-01 -5.154032260179519653e-02 2.154374271631240845e-01 9.541396051645278931e-02 3.663006797432899475e-02 6.570646166801452637e-02 -1.010110452771186829e-01 1.417159941047430038e-02 2.071148604154586792e-01 2.157892584800720215e-01 1.132831275463104248e-01 -1.652792990207672119e-01 2.266169637441635132e-01 -3.280841410160064697e-01 -5.892308428883552551e-02 -7.526305317878723145e-02 -5.680143460631370544e-02 -3.709054291248321533e-01 -2.878801226615905762e-01 -1.724331676959991455e-01 -4.484452679753303528e-02 -5.520527064800262451e-02 2.125755548477172852e-01 1.573634594678878784e-01 -1.399520933628082275e-01 -2.706086039543151855e-01 9.529071860015392303e-03
-1.205137819051742554e-01 -2.145391143858432770e-02 -3.076887726783752441e-01 4.608742892742156982e-02 3.384485095739364624e-02 4.678826928138732910e-01 5.093203857541084290e-02 8.740738034248352051e-02 4.876308143138885498e-02 -4.984683170914649963e-02 -1.165047809481620789e-01 -5.650275200605392456e-02 1.725802384316921234e-02 -2.970988750457763672e-01 1.257638446986675262e-02 -4.614493995904922485e-02 -9.364973008632659912e-02 -2.999047636985778809e-01 -3.423639386892318726e-02 -1.001293808221817017e-01 -1.489313691854476929e-01 -4.737605154514312744e-02 -1.839695423841476440e-01 -4.165945053100585938e-01 3.121628612279891968e-02 -1.073397323489189148e-01 -2.826409637928009033e-01 1.549135893583297729e-01 -1.463323533535003662e-01 1.297912001609802246e-01 9.241183102130889893e-02 -2.013285756111145020e-01
-3.687787428498268127e-02 2.222673147916793823e-01 1.765333861112594604e-02 4.449390992522239685e-02 -1.278035342693328857e-01 2.504619956016540527e-01 -3.878692984580993652e-01 -6.581883132457733154e-02 -1.859451532363891602e-01 -8.268763124942779541e-02 3.716063126921653748e-02 1.298210620880126953e-01 3.024992644786834717e-01 5.282554030418395996e-02 1.845970191061496735e-02 1.056663915514945984e-01 -1.437194645404815674e-01 -3.989911451935768127e-02 8.096762932837009430e-03 6.750820204615592957e-03 -4.010506346821784973e-02 1.567600369453430176e-01 -1.433059424161911011e-01 -2.405855804681777954e-01 1.940185278654098511e-01 -1.002743765711784363e-01 -4.422839283943176270e-01 3.458481132984161377e-01 1.272874325513839722e-01 -9.510459750890731812e-02 1.761470735073089600e-01 3.872070461511611938e-02
-2.845340035855770111e-02 -1.580475866794586182e-01 -3.084023855626583099e-02 2.175350934267044067e-01 4.015236720442771912e-02 4.762906432151794434e-01 -1.271042525768280029e-01 -6.639463454484939575e-02 1.001028120517730713e-01 1.727527379989624023e-01 -1.179242804646492004e-01 9.410636872053146362e-02 -2.675050795078277588e-01 1.464695632457733154e-01 6.680349260568618774e-02 1.674772612750530243e-02 -7.714350521564483643e-02 -5.404384061694145203e-02 -5.583171173930168152e-02 -3.657233342528343201e-02 7.984559983015060425e-02 9.090911597013473511e-02 -1.927369683980941772e-01 -3.177264928817749023e-01 -1.099549904465675354e-01 7.442066818475723267e-02 -2.292751222848892212e-01 3.646491765975952148e-01 1.084785982966423035e-01 -2.585465610027313232e-01 8.707000315189361572e-02 -2.471933364868164062e-01
2.046956494450569153e-02 2.626761794090270996e-01 -1.851990967988967896e-01 1.212433818727731705e-02 3.212674260139465332e-01 2.181109189987182617e-01 -3.307364284992218018e-01 9.266930818557739258e-02 -1.045026108622550964e-01 3.435557335615158081e-02 -1.247824952006340027e-01 2.148943245410919189e-01 2.739188671112060547e-01 -9.336988627910614014e-02 1.927439123392105103e-01 -2.003229856491088867e-01 6.879528611898422241e-02 -4.407942295074462891e-02 7.633730024099349976e-02 -5.942344665527343750e-02 -1.904238462448120117e-01 -1.405178755521774292e-01 -2.816673219203948975e-01 -2.274839878082275391e-01 -8.673354983329772949e-02 1.284924219362437725e-03 -4.650422185659408569e-02 2.057966738939285278e-01 1.968998461961746216e-01 -1.663243472576141357e-01 1.619888246059417725e-01 -2.113233059644699097e-01
6.452270317822694778e-03 -8.166272193193435669e-02 -3.472833633422851562e-01 5.875463411211967468e-02 -2.504385411739349365e-01 4.307435750961303711e-01 -5.466764792799949646e-02 -5.691616237163543701e-02 -8.471512794494628906e-02 1.558300256729125977e-01 6.826089322566986084e-02 1.750447452068328857e-01 2.313403636217117310e-01 -2.007556557655334473e-01 -3.683770820498466492e-02 2.085528224706649780e-01 1.951960176229476929e-01 -1.923008076846599579e-02 -8.870884776115417480e-02 -7.750018965452909470e-03 -1.227419227361679077e-01 1.924266368150711060e-01 -1.267507905140519142e-03 -5.913625657558441162e-02 -6.694144010543823242e-02 -1.993378102779388428e-01 -7.909626513719558716e-02 1.195312067866325378e-01 2.352578192949295044e-01 -1.479237079620361328e-01 -2.067560702562332153e-01 -3.501178622245788574e-01
-1.114967241883277893e-01 6.082176789641380310e-02 -6.644275784492492676e-02 -5.503100156784057617e-02 -1.334213651716709137e-02 1.633947342634201050e-01 -3.935158718377351761e-03 9.037428349256515503e-02 3.151289224624633789e-01 2.412551492452621460e-01 7.792485505342483521e-02 -3.744868561625480652e-02 1.005416661500930786e-01 1.249271631240844727e-01 3.719726800918579102e-01 -6.490717083215713501e-02 -2.709802985191345215e-01 3.408247232437133789e-01 -2.315792441368103027e-01 -2.498609870672225952e-01 -1.457508504390716553e-01 -1.497114356607198715e-02 -1.037743985652923584e-01 -3.644168972969055176e-01 -1.669380217790603638e-01 -1.682212799787521362e-01 2.112184613943099976e-01 1.006347388029098511e-01 1.458023041486740112e-01 -3.241098672151565552e-02 -5.345410853624343872e-02 -3.646168112754821777e-02
-1.563182771205902100e-01 -6.224559620022773743e-03 -6.075998544692993164e-01 -6.970451027154922485e-02 8.832679688930511475e-02 3.703553676605224609e-01 9.585998207330703735e-02 1.382259577512741089e-01 -7.455511484295129776e-03 8.658697456121444702e-02 -1.979094892740249634e-01 1.065959483385086060e-01 7.637315988540649414e-02 -1.116046756505966187e-01 9.785888344049453735e-02 -1.691999286413192749e-01 -5.808743461966514587e-02 -6.493783742189407349e-02 1.005487591028213501e-01 -2.018622457981109619e-01 -1.182490438222885132e-01 1.843340545892715454e-01 1.706578135490417480e-01 -1.267465204000473022e-01 1.797706633806228638e-01 6.677313148975372314e-02 -2.706412225961685181e-02 2.963320612907409668e-01 1.655542477965354919e-02 -1.636160910129547119e-01 -4.916472360491752625e-02 -8.525931090116500854e-02
3.140621632337570190e-02 3.278523385524749756e-01 -4.481399059295654297e-02 1.804659813642501831e-01 2.769360132515430450e-02 3.706468045711517334e-01 -1.994972825050354004e-01 1.284597218036651611e-01 2.863477766513824463e-01 1.888643801212310791e-01 1.020952016115188599e-01 5.947723239660263062e-02 1.600884050130844116e-01 1.657391339540481567e-01 1.450620144605636597e-01 -2.279477566480636597e-01 -4.202004373073577881e-01 -4.454171285033226013e-02 -1.383005827665328979e-01 -5.823970213532447815e-02 -1.006555482745170593e-01 -8.660706877708435059e-02 6.229653209447860718e-02 -1.177601516246795654e-01 6.472366396337747574e-03 1.106348857283592224e-01 -2.189528197050094604e-01 2.957225441932678223e-01 1.219854280352592468e-01 -1.314643491059541702e-02 5.835550278425216675e-02 -4.681850597262382507e-02
-2.485671490430831909e-01 3.087188005447387695e-01 -7.930789887905120850e-02 -1.474763900041580200e-01 1.499714851379394531e-01 2.028579860925674438e-01 -2.709665521979331970e-02 6.947383284568786621e-02 1.889368593692779541e-01 7.495378702878952026e-02 -1.505575329065322876e-01 1.645854301750659943e-02 -7.629435975104570389e-03 -1.719176322221755981e-01 2.113068252801895142e-01 -2.005776762962341309e-01 -3.144451379776000977e-01 -3.811157494783401489e-02 8.759164810180664062e-02 -4.104666039347648621e-02 -1.805753447115421295e-02 1.429097447544336319e-02 4.570589214563369751e-02 -1.365966051816940308e-01 2.099635452032089233e-02 -2.401009351015090942e-01 -1.341610848903656006e-01 3.506166934967041016e-01 1.424073725938796997e-01 -2.689817845821380615e-01 -3.741737008094787598e-01 6.552762538194656372e-02
-2.208831459283828735e-01 4.645047709345817566e-02 -4.239374306052923203e-03 -1.440890878438949585e-01 -2.587922513484954834e-01 3.885664939880371094e-01 -5.019266158342361450e-02 4.854051023721694946e-02 7.121163606643676758e-02 -1.861849874258041382e-01 6.699982285499572754e-02 1.182677820324897766e-01 -7.483176887035369873e-02 -1.881764456629753113e-02 -2.784722670912742615e-02 -2.019340395927429199e-01 5.201034992933273315e-02 2.583610080182552338e-02 -3.967471420764923096e-01 1.393405944108963013e-01 -2.840576507151126862e-02 3.690212666988372803e-01 -1.220485344529151917e-01 -2.381632179021835327e-01 -1.364053934812545776e-01 -2.340952008962631226e-01 -2.415667660534381866e-02 1.516296714544296265e-01 3.910328447818756104e-02 -8.222440956160426140e-04 8.171645551919937134e-02 -3.251683115959167480e-01
-3.410246921703219414e-03 2.868045270442962646e-01 1.845643073320388794e-01 -1.946405172348022461e-01 1.936564296483993530e-01 3.696959614753723145e-01 -6.872994452714920044e-02 -1.007123813033103943e-01 2.233296073973178864e-02 -6.210630014538764954e-02 3.095531836152076721e-02 2.136983871459960938e-01 -1.196573153138160706e-01 1.215137690305709839e-01 -7.680443674325942993e-02 -2.677904069423675537e-01 1.333850175142288208e-01 -1.316783875226974487e-01 -2.704022526741027832e-01 -5.176048353314399719e-02 -1.458955854177474976e-01 3.227127492427825928e-01 -2.251321971416473389e-01 -9.710831940174102783e-02 -1.249273866415023804e-01 -5.089593119919300079e-03 7.674736529588699341e-02 2.366101443767547607e-01 8.806121349334716797e-02 -3.934067115187644958e-02 -6.096156314015388489e-02 -3.347620069980621338e-01
-1.997668296098709106e-01 -6.356309354305267334e-02 -1.435007154941558838e-01 -4.605175554752349854e-02 -2.106989026069641113e-01 4.987712502479553223e-01 1.110835894942283630e-01 4.548776894807815552e-02 1.866013854742050171e-01 -1.787981949746608734e-02 2.564828991889953613e-01 3.137316107749938965e-01 -4.680736735463142395e-02 -1.723717451095581055e-01 -3.993929363787174225e-03 1.824317723512649536e-01 -6.760387122631072998e-02 -6.453634798526763916e-02 -5.016747862100601196e-02 -6.992554664611816406e-02 1.527729630470275879e-01 9.890993684530258179e-02 1.361599266529083252e-01 -2.498006075620651245e-01 -1.342547088861465454e-01 -2.830129563808441162e-01 3.998592123389244080e-02 3.013947606086730957e-01 -5.147369578480720520e-03 1.564784348011016846e-01 -1.113805323839187622e-01 -5.943960323929786682e-02
5.207287147641181946e-02 6.124310195446014404e-02 -3.987083733081817627e-01 -2.927949652075767517e-02 -1.031458005309104919e-01 4.282205402851104736e-01 5.678241327404975891e-02 1.815166324377059937e-01 1.039442270994186401e-01 -1.901496648788452148e-01 1.593067827343475074e-05 2.866244912147521973e-01 -4.550072923302650452e-02 -2.289700806140899658e-01 -1.611302047967910767e-02 4.161040112376213074e-02 4.084793850779533386e-02 -1.643060743808746338e-01 -1.187580004334449768e-01 4.566717892885208130e-02 7.708182185888290405e-02 1.696273684501647949e-01 3.606333583593368530e-02 -6.238619983196258545e-02 -1.540252938866615295e-02 -3.985898196697235107e-01 -1.277635246515274048e-01 1.221556589007377625e-01 8.473649621009826660e-02 2.028797268867492676e-01 -2.495927065610885620e-01 -1.793571710586547852e-01
-8.528716117143630981e-02 1.199299767613410950e-01 6.877944618463516235e-02 -1.562470197677612305e-01 5.762686207890510559e-02 2.930208444595336914e-01 -4.115531146526336670e-01 2.530042529106140137e-01 -1.922298106364905834e-03 2.621071040630340576e-01 -2.638341188430786133e-01 1.662175059318542480e-01 1.546120941638946533e-01 8.581046760082244873e-02 -2.237048149108886719e-01 1.871460825204849243e-01 5.799674615263938904e-02 1.189222782850265503e-01 -6.216790527105331421e-02 -8.841231465339660645e-03 1.043476164340972900e-02 1.956654638051986694e-01 -1.792419999837875366e-01 -2.282336950302124023e-01 -1.525662373751401901e-03 -2.035547494888305664e-01 -2.476782053709030151e-01 1.618889272212982178e-01 8.393050730228424072e-02 -6.513771414756774902e-02 2.344469279050827026e-01 7.106504589319229126e-02
-3.180395960807800293e-01 2.057033777236938477e-01 1.340938955545425415e-01 -1.049534380435943604e-01 3.323853611946105957e-01 3.944917321205139160e-01 2.416970208287239075e-02 1.301917433738708496e-01 -8.620575815439224243e-02 -2.855905145406723022e-02 -6.586771458387374878e-02 1.085058078169822693e-01 1.822845637798309326e-01 1.868554055690765381e-01 1.420474648475646973e-01 -3.140558302402496338e-01 2.071302980184555054e-01 2.340779304504394531e-01 -1.085788533091545105e-01 -3.021584078669548035e-02 -2.322166264057159424e-01 8.704182505607604980e-02 7.361159473657608032e-02 -6.246824562549591064e-02 -5.747055262327194214e-02 3.570968657732009888e-02 -3.597870096564292908e-02 1.940556913614273071e-01 1.131248027086257935e-01 2.149679362773895264e-01 -2.109668552875518799e-01 -6.578182429075241089e-02
-1.221953555941581726e-01 -1.385702341794967651e-01 -1.710257828235626221e-01 -1.103063151240348816e-01 1.074098348617553711e-01 3.730165660381317139e-01 -1.870364248752593994e-01 -2.181408852338790894e-01 1.296941488981246948e-01 2.677948214113712311e-02 -1.517204344272613525e-01 1.212674304842948914e-01 7.754352688789367676e-02 1.425870060920715332e-01 9.787404537200927734e-02 3.690570965409278870e-02 3.070998378098011017e-02 -1.318394243717193604e-01 -1.352440565824508667e-01 1.691675186157226562e-01 -1.708763390779495239e-01 2.454055696725845337e-01 -2.054124027490615845e-01 -1.696893572807312012e-01 -3.374089002609252930e-01 -4.985668882727622986e-02 -1.463021486997604370e-01 3.109844028949737549e-01 -7.702924311161041260e-02 -3.366172611713409424e-01 -1.158700734376907349e-01 -7.677023857831954956e-02
1.756201386451721191e-01 9.593658894300460815e-02 -2.543437182903289795e-01 -1.014646515250205994e-01 7.449780590832233429e-03 3.998447656631469727e-01 -2.494165897369384766e-01 1.015678048133850098e-01 6.548058241605758667e-02 1.366334557533264160e-01 -1.083384156227111816e-01 4.675860404968261719e-01 5.251884087920188904e-02 -5.504316464066505432e-02 1.533453315496444702e-01 -1.370927989482879639e-01 5.774667486548423767e-02 -2.424786100164055824e-03 1.470543742179870605e-01 -2.014644891023635864e-01 -3.262844681739807129e-01 -2.407899051904678345e-01 -2.285263389348983765e-01 -1.571472175419330597e-02 -1.335311681032180786e-01 4.498529061675071716e-02 1.499820686876773834e-02 3.119410760700702667e-02 1.165879890322685242e-01 -9.898755699396133423e-02 -2.476051077246665955e-02 -1.534989774227142334e-01
-7.843296974897384644e-02 2.211910784244537354e-01 1.763097047805786133e-01 1.197294238954782486e-02 2.326103001832962036e-01 4.088149368762969971e-01 -1.253567337989807129e-01 3.946953266859054565e-02 -7.049121707677841187e-02 2.920984104275703430e-02 -1.756659448146820068e-01 1.449161171913146973e-01 2.181932702660560608e-02 -2.272773347795009613e-02 2.211306244134902954e-02 -2.032808065414428711e-01 -1.334716528654098511e-01 2.769527211785316467e-02 -1.012531593441963196e-01 2.065247856080532074e-02 -1.277265846729278564e-01 1.700265449471771717e-03 5.119803920388221741e-02 -4.943644106388092041e-01 -1.658204942941665649e-02 -5.769347026944160461e-02 -1.769769936800003052e-01 3.651454746723175049e-01 2.085895836353302002e-01 -1.933731585741043091e-01 -2.188761904835700989e-02 -1.801843941211700439e-01
4.665697459131479263e-03 -1.251550614833831787e-01 -1.109640747308731079e-01 -1.502422094345092773e-01 -7.195928692817687988e-02 4.920865893363952637e-01 -6.959699839353561401e-02 4.167618229985237122e-02 -1.289271563291549683e-01 3.622137010097503662e-02 7.189273834228515625e-02 2.502642571926116943e-01 1.501121819019317627e-01 -5.821502208709716797e-02 2.270374745130538940e-01 -1.759537756443023682e-01 8.011795580387115479e-04 -8.497333526611328125e-02 -1.674426048994064331e-01 -1.873966306447982788e-01 -2.798569202423095703e-01 2.889009416103363037e-01 6.303297728300094604e-02 -2.657535374164581299e-01 -2.878056466579437256e-01 -1.390345990657806396e-01 -1.756528168916702271e-01 2.196223475039005280e-02 -1.485714167356491089e-01 -2.768573537468910217e-02 1.640078425407409668e-01 1.065958812832832336e-01
1.934779621660709381e-02 -2.093590945005416870e-01 -3.762096166610717773e-01 1.256555551663041115e-03 -4.246726166456937790e-03 3.536489307880401611e-01 1.262610498815774918e-02 6.547930091619491577e-02 2.477605044841766357e-01 4.564289748668670654e-02 3.604469895362854004e-01 1.923215240240097046e-01 2.629836276173591614e-02 1.229085959494113922e-02 1.159181296825408936e-01 6.136505305767059326e-02 1.282112952321767807e-02 -1.477033495903015137e-01 -4.153405502438545227e-02 -1.437794864177703857e-01 5.841151252388954163e-02 9.553386270999908447e-02 -9.795267134904861450e-02 -2.144212424755096436e-01 -2.291289865970611572e-01 -2.775826677680015564e-02 -1.806927174329757690e-01 1.850247085094451904e-01 -1.610813736915588379e-01 2.711953818798065186e-01 -8.497056365013122559e-02 -3.113624751567840576e-01
-1.245304197072982788e-01 1.227818131446838379e-01 -2.565571069717407227e-01 -2.569057345390319824e-01 -1.041181087493896484e-01 4.162415564060211182e-01 4.086937755346298218e-02 1.914062649011611938e-01 -2.642912268638610840e-01 5.011001974344253540e-02 -1.960222050547599792e-02 1.770631819963455200e-01 3.433598875999450684e-01 1.506546735763549805e-01 -1.472519934177398682e-01 -3.374945819377899170e-01 4.748568311333656311e-02 1.960139125585556030e-01 1.358186155557632446e-01 -1.516516059637069702e-01 -1.361464615911245346e-02 8.883251249790191650e-02 2.527884207665920258e-02 -1.364336311817169189e-01 1.075948495417833328e-02 7.458028197288513184e-02 5.311711691319942474e-03 1.989699900150299072e-01 1.002002432942390442e-01 1.172820702195167542e-01 -9.509290009737014771e-02 -2.175572514533996582e-01
-5.618542805314064026e-02 -8.552259206771850586e-02 -6.053061783313751221e-02 -2.945296764373779297e-01 -2.128613740205764771e-02 3.752744793891906738e-01 1.553049236536026001e-01 -1.848414987325668335e-01 -1.296709757298231125e-02 6.246285140514373779e-02 4.379267618060112000e-02 3.101246058940887451e-01 1.632895469665527344e-01 -9.751124680042266846e-02 3.796823620796203613e-01 -1.087183952331542969e-01 6.289821118116378784e-02 1.168922334909439087e-01 -6.540390104055404663e-02 2.822480350732803345e-02 -2.068429440259933472e-01 -1.112916469573974609e-01 2.028952538967132568e-02 -2.143258005380630493e-01 -1.099829003214836121e-01 -1.771880388259887695e-01 -2.481652349233627319e-01 2.163154631853103638e-01 5.810035020112991333e-02 2.299296669661998749e-02 4.605412483215332031e-02 -3.508922755718231201e-01
-9.068817831575870514e-03 -1.224997639656066895e-01 -6.757032126188278198e-02 3.970126435160636902e-02 -1.645146496593952179e-02 1.705895364284515381e-01 -1.191751733422279358e-01 4.056415855884552002e-01 -9.248626977205276489e-02 2.829423546791076660e-01 -1.086384356021881104e-01 4.874733686447143555e-01 8.091945201158523560e-02 4.890789091587066650e-02 -7.264588028192520142e-03 3.514933958649635315e-02 -2.131011337041854858e-02 -8.698719739913940430e-02 2.534633502364158630e-02 8.993190526962280273e-02 1.946050226688385010e-01 1.125927045941352844e-01 -1.129272803664207458e-01 -1.735899150371551514e-01 1.280121505260467529e-01 -2.324584573507308960e-01 1.321923583745956421e-01 3.973591327667236328e-01 1.970155537128448486e-01 1.642771065235137939e-01 1.698194257915019989e-02 1.761823520064353943e-02
6.014271825551986694e-02 3.176167905330657959e-01 8.596244454383850098e-02 7.530329283326864243e-03 3.355575501918792725e-01 3.406065106391906738e-01 -1.695306748151779175e-01 1.398115903139114380e-01 3.500876773614436388e-04 -6.356786936521530151e-02 -2.963947691023349762e-02 1.974994540214538574e-01 1.934842616319656372e-01 1.569541096687316895e-01 1.162403002381324768e-01 -9.116134792566299438e-02 3.391660377383232117e-02 6.950523704290390015e-02 1.186052113771438599e-01 -1.774866878986358643e-02 -1.359006613492965698e-01 -1.037475317716598511e-01 -3.186596930027008057e-02 -4.065443575382232666e-01 4.010861366987228394e-02 -1.348621398210525513e-01 -1.826808452606201172e-01 2.121053785085678101e-01 3.109954297542572021e-01 -1.966201066970825195e-01 -1.370966136455535889e-01 -1.229542866349220276e-01
-3.065342605113983154e-01 -2.035755477845668793e-02 -2.554390728473663330e-01 -1.805573105812072754e-01 -1.675725430250167847e-01 2.476027458906173706e-01 -1.026237830519676208e-01 8.981357514858245850e-02 -2.296340912580490112e-01 2.068160772323608398e-01 -2.877444028854370117e-02 1.071201786398887634e-01 3.588763177394866943e-01 -1.017276570200920105e-02 -1.138207763433456421e-01 -3.001203835010528564e-01 1.479428559541702271e-01 2.118991166353225708e-01 -3.501547500491142273e-02 -6.258855015039443970e-02 9.547331370413303375e-03 -3.507823869585990906e-02 -9.228432178497314453e-02 6.816100329160690308e-02 3.295566886663436890e-02 -1.044569090008735657e-01 7.457990199327468872e-02 3.439010977745056152e-01 2.486856579780578613e-01 1.189438998699188232e-01 -1.254555135965347290e-01 -2.146660536527633667e-01
-2.166114002466201782e-01 2.243523299694061279e-02 -2.787090539932250977e-01 -1.228883638978004456e-01 -2.440177276730537415e-02 3.408594727516174316e-01 -2.778122015297412872e-02 -1.053297817707061768e-01 -2.794650942087173462e-02 -4.889204725623130798e-02 3.110287152230739594e-02 -2.569375745952129364e-02 1.817871332168579102e-01 -2.021711915731430054e-01 -1.789101213216781616e-01 -1.541762202978134155e-01 -1.120470762252807617e-01 -2.125101685523986816e-01 -8.093801140785217285e-02 1.257112771272659302e-01 -1.399510204792022705e-01 8.752162009477615356e-02 3.049434721469879150e-02 -4.079880118370056152e-01 -3.372262418270111084e-02 -1.557370424270629883e-01 -1.427077502012252808e-01 4.225009977817535400e-01 -1.313192304223775864e-03 -2.405183613300323486e-01 -9.064068645238876343e-02 -1.778230220079421997e-01
1.158915832638740540e-01 1.965787857770919800e-01 -2.196516394615173340e-01 -3.036518096923828125e-01 2.666654884815216064e-01 3.303870856761932373e-01 -9.645937383174896240e-02 2.551196515560150146e-01 -1.886412315070629120e-02 1.087790131568908691e-01 -2.101754248142242432e-01 1.005396991968154907e-01 4.448634386062622070e-02 -9.320400655269622803e-02 -3.083912190049886703e-03 -1.169996336102485657e-01 7.583063840866088867e-02 1.051430627703666687e-01 1.380790323019027710e-01 -1.366270333528518677e-01 -2.971166074275970459e-01 -1.504387706518173218e-01 1.788251474499702454e-02 -3.302404582500457764e-01 2.117175899911671877e-04 8.881223388016223907e-03 -1.088320687413215637e-01 3.637780547142028809e-01 1.375587731599807739e-01 -8.592560142278671265e-02 -1.194025948643684387e-01 4.833118617534637451e-02
-1.685600131750106812e-01 3.592519462108612061e-01 4.976788535714149475e-02 1.800519227981567383e-01 5.099675152450799942e-03 5.550379157066345215e-01 -5.189980566501617432e-02 -1.553590595722198486e-01 -4.522925242781639099e-03 1.262180358171463013e-01 9.822675958275794983e-03 1.063148900866508484e-01 -5.728637427091598511e-02 5.647504702210426331e-02 3.339391946792602539e-01 -2.783349454402923584e-01 -2.265859395265579224e-01 1.145776510238647461e-01 -2.189811021089553833e-01 -6.701054424047470093e-02 -2.251181006431579590e-01 1.699448525905609131e-01 -3.146248683333396912e-02 -6.059385463595390320e-02 4.490588232874870300e-02 -5.989667959511280060e-03 -1.736899763345718384e-01 5.354560911655426025e-02 2.692160755395889282e-02 6.762283295392990112e-02 -3.378195315599441528e-02 8.508329838514328003e-02
1.717438735067844391e-02 2.295536734163761139e-02 1.497907042503356934e-01 -2.959632873535156250e-01 6.206625327467918396e-02 4.370445013046264648e-01 -1.765685379505157471e-01 9.483779221773147583e-02 -2.237582951784133911e-02 -9.148137643933296204e-03 2.824196219444274902e-02 1.683606207370758057e-01 -5.942751187831163406e-03 -9.648667275905609131e-02 2.735420316457748413e-02 -2.596176862716674805e-01 2.226120382547378540e-01 -5.362850800156593323e-02 -2.819779217243194580e-01 -1.355635970830917358e-01 -1.538675576448440552e-01 3.537586629390716553e-01 1.405265927314758301e-02 -8.320891857147216797e-02 1.938641369342803955e-01 1.803743094205856323e-02 -6.104419007897377014e-02 2.224832028150558472e-01 -1.135868057608604431e-01 1.882368773221969604e-01 -7.703755795955657959e-02 -3.085896670818328857e-01
-5.428110361099243164e-01 9.276166558265686035e-02 -3.623420000076293945e-02 -2.027207016944885254e-01 1.256177574396133423e-01 2.113463580608367920e-01 -8.769408613443374634e-02 -1.355596333742141724e-01 -1.216361820697784424e-01 2.573522925376892090e-02 -6.526301801204681396e-02 2.860207259654998779e-01 8.701513707637786865e-02 1.592719703912734985e-01 2.187496125698089600e-01 -4.967334493994712830e-02 -9.599134325981140137e-02 -1.130967885255813599e-01 5.178680270910263062e-02 -1.545866876840591431e-01 -1.082429364323616028e-01 4.720011949539184570e-01 -3.251612186431884766e-02 5.668858811259269714e-02 -1.298687756061553955e-01 -1.349086314439773560e-01 3.037517331540584564e-02 1.688132882118225098e-01 7.044749706983566284e-02 -1.367741674184799194e-01 6.599054485559463501e-02 -5.637414380908012390e-02
-1.503226161003112793e-01 1.564762555062770844e-02 -2.285669893026351929e-01 -2.024790793657302856e-01 -2.059508860111236572e-02 2.924399375915527344e-01 -9.401154518127441406e-02 1.870612949132919312e-01 -1.981229186058044434e-01 2.089371718466281891e-02 -1.907401680946350098e-01 6.862957775592803955e-02 7.211321592330932617e-02 2.994309924542903900e-02 3.263036608695983887e-01 2.319847345352172852e-01 7.769662141799926758e-02 -2.291212677955627441e-01 -3.315828442573547363e-01 -5.831621587276458740e-02 -2.014101743698120117e-01 2.545891106128692627e-01 -7.747592777013778687e-02 -4.895012080669403076e-02 7.584809511899948120e-02 -1.642894148826599121e-01 -2.015199810266494751e-01 1.283404827117919922e-01 8.275709301233291626e-02 2.897117733955383301e-01 -1.716374605894088745e-02 -2.010221928358078003e-01
-2.153729051351547241e-01 1.541743278503417969e-01 2.865733802318572998e-01 3.402519598603248596e-02 2.240207046270370483e-01 3.559323549270629883e-01 -1.696243286132812500e-01 2.388739585876464844e-01 2.401067912578582764e-01 1.575223505496978760e-01 -2.067445516586303711e-01 1.315226703882217407e-01 1.321133077144622803e-01 1.606614291667938232e-01 6.651958078145980835e-02 -1.511134654283523560e-01 -4.507135972380638123e-02 4.449275881052017212e-02 -2.556838095188140869e-01 -2.623736299574375153e-02 -3.419165909290313721e-01 -2.259197086095809937e-02 -1.736209988594055176e-01 -1.247169077396392822e-01 -7.200967986136674881e-03 -1.295790672302246094e-01 -2.656035721302032471e-01 6.893187761306762695e-02 1.152655854821205139e-01 2.997455419972538948e-03 1.231705956161022186e-02 1.790208518505096436e-01
3.049127291887998581e-03 9.749104268848896027e-03 8.482848107814788818e-02 2.729577943682670593e-02 -2.095223963260650635e-02 3.989427089691162109e-01 -1.129293367266654968e-01 2.169062048196792603e-01 -9.246101975440979004e-02 1.160841993987560272e-02 -7.424402981996536255e-02 -1.980695575475692749e-01 2.220789790153503418e-01 8.666753023862838745e-02 -8.933631330728530884e-02 -2.123313248157501221e-01 -1.958441734313964844e-01 -1.509356778115034103e-02 2.902833223342895508e-01 9.985151886940002441e-02 -1.060613840818405151e-01 1.222802773118019104e-01 -2.042934596538543701e-01 -1.237030029296875000e-01 -1.516109257936477661e-01 -1.923453509807586670e-01 -3.517422825098037720e-02 4.366531968116760254e-01 2.564671933650970459e-01 -1.309470683336257935e-01 7.109207659959793091e-02 -2.309024184942245483e-01
-5.780657380819320679e-02 1.846624463796615601e-01 -2.401068210601806641e-01 -8.978721499443054199e-02 1.937297582626342773e-01 2.482876181602478027e-01 -1.331592798233032227e-01 2.468477636575698853e-01 8.067428320646286011e-02 -1.554471403360366821e-01 1.431537419557571411e-01 -1.514866948127746582e-01 -3.084354661405086517e-02 3.333273157477378845e-02 8.854155242443084717e-02 -4.537635296583175659e-02 -3.965345323085784912e-01 3.913935422897338867e-01 -2.573836147785186768e-01 -1.056637093424797058e-01 -2.364147305488586426e-01 2.068779915571212769e-01 -1.925552189350128174e-01 -1.476766765117645264e-01 -8.955927193164825439e-02 -4.371694102883338928e-02 -4.741294682025909424e-02 1.635564714670181274e-01 -5.059879273176193237e-02 8.168185502290725708e-02 -1.977595835924148560e-01 -1.548873819410800934e-02
-2.267141938209533691e-01 -2.537746131420135498e-01 -2.211210727691650391e-01 1.094834133982658386e-01 9.830845147371292114e-02 4.895296394824981689e-01 -2.213996946811676025e-01 1.217727828770875931e-02 3.177009150385856628e-02 1.599268913269042969e-01 -1.394124329090118408e-01 2.368639409542083740e-02 -8.912008255720138550e-03 2.661593556404113770e-01 2.530688606202602386e-02 1.014308556914329529e-01 -8.760585635900497437e-02 -1.639956980943679810e-01 -4.274887964129447937e-02 5.638296529650688171e-02 -1.473815292119979858e-01 3.645395487546920776e-02 -2.032678872346878052e-01 -2.874405384063720703e-01 -1.369349360466003418e-01 7.956465333700180054e-02 -7.056125998497009277e-02 2.836125195026397705e-01 -5.029212683439254761e-02 -2.474405467510223389e-01 -1.876797378063201904e-01 -1.934617012739181519e-02
-1.645216643810272217e-01 -6.915429234504699707e-02 1.953268796205520630e-02 -1.747898906469345093e-01 1.402277499437332153e-01 1.993391066789627075e-01 -1.632584035396575928e-01 2.318897284567356110e-02 2.189268618822097778e-01 4.075992405414581299e-01 -1.355937123298645020e-02 4.335695505142211914e-02 2.976791560649871826e-01 -6.296368781477212906e-03 -4.222877323627471924e-02 1.706772595643997192e-01 -2.132628262042999268e-01 -4.513533040881156921e-02 1.432497799396514893e-01 -4.486937522888183594e-01 -7.888138294219970703e-02 2.114664763212203979e-01 -3.038270026445388794e-02 -1.902802139520645142e-01 -1.150243803858757019e-01 -3.727353643625974655e-03 1.851448789238929749e-02 2.315252125263214111e-01 1.191456913948059082e-01 -7.797625660896301270e-02 -6.437202449887990952e-03 -2.645498812198638916e-01
-2.910561263561248779e-01 5.538325756788253784e-03 1.418975740671157837e-01 -4.570573568344116211e-02 3.197812661528587341e-02 5.455299019813537598e-01 -2.466290742158889771e-01 -1.661139279603958130e-01 3.183962404727935791e-02 1.321693062782287598e-01 2.235545590519905090e-02 8.592509478330612183e-02 1.217788532376289368e-01 -4.270453378558158875e-02 1.047565862536430359e-01 4.261100292205810547e-02 7.406812906265258789e-02 -2.420033700764179230e-02 1.977856159210205078e-01 3.995518386363983154e-02 -1.984847784042358398e-01 1.994404196739196777e-01 -2.672087550163269043e-01 -4.068699479103088379e-02 -8.061833679676055908e-02 1.151373535394668579e-01 -3.296524286270141602e-02 3.898808360099792480e-01 1.804538667201995850e-01 -3.164707869291305542e-02 2.114943712949752808e-01 4.144215490669012070e-03
-1.193360164761543274e-01 -6.131633743643760681e-02 -3.284033834934234619e-01 -7.121924310922622681e-02 -1.184452474117279053e-01 4.462158083915710449e-01 5.173002928495407104e-02 -3.935075923800468445e-02 6.141329556703567505e-02 -2.498603239655494690e-02 2.360507100820541382e-01 3.152147233486175537e-01 5.865960195660591125e-02 1.245055049657821655e-01 2.011121660470962524e-01 9.992484748363494873e-02 4.502458963543176651e-03 -1.323119997978210449e-01 5.553476512432098389e-02 -5.140430480241775513e-02 9.160358458757400513e-02 -8.511907607316970825e-02 1.565736234188079834e-01 -2.233669906854629517e-01 -6.601337343454360962e-02 -2.262002080678939819e-01 1.166011914610862732e-01 3.211901485919952393e-01 -2.169944643974304199e-01 1.111371815204620361e-01 -1.855260431766510010e-01 -2.083916217088699341e-01
-2.318452149629592896e-01 -8.671905845403671265e-02 -1.060815677046775818e-01 -7.915097475051879883e-02 9.213262796401977539e-02 2.724938392639160156e-01 -5.379131808876991272e-02 1.832776218652725220e-01 4.619839787483215332e-02 -1.129723712801933289e-02 1.183834448456764221e-01 -1.972215771675109863e-01 8.931847289204597473e-03 9.887936525046825409e-03 1.318415254354476929e-01 2.208256125450134277e-01 -2.364255487918853760e-01 1.462887376546859741e-01 -4.534526169300079346e-01 -5.543335154652595520e-02 -5.710323527455329895e-02 1.233276799321174622e-01 -1.173853799700737000e-01 -2.711003422737121582e-01 -1.175443753600120544e-01 -1.340300291776657104e-01 -1.494941413402557373e-01 3.574338257312774658e-01 1.003056019544601440e-01 6.126084551215171814e-02 -3.045326173305511475e-01 1.761432178318500519e-02
-3.759940862655639648e-01 1.968022137880325317e-01 2.516047842800617218e-02 -5.382776260375976562e-03 1.551377475261688232e-01 3.102259635925292969e-01 -4.818937554955482483e-02 1.776845455169677734e-01 3.214209079742431641e-01 3.367400914430618286e-02 1.408558785915374756e-01 2.635979093611240387e-02 2.704841196537017822e-01 1.056075692176818848e-01 6.715411692857742310e-02 6.833372265100479126e-02 -9.560302644968032837e-02 2.942942315712571144e-03 1.865833401679992676e-01 4.174640029668807983e-02 -4.338259994983673096e-02 1.205852478742599487e-01 -3.611423373222351074e-01 -2.433709353208541870e-01 -1.064309328794479370e-01 1.204542815685272217e-01 2.524833083152770996e-01 1.652600169181823730e-01 4.679685086011886597e-02 2.551579475402832031e-01 -9.330277889966964722e-02 -4.338016733527183533e-02
-2.861418426036834717e-01 2.811923921108245850e-01 -1.203005835413932800e-01 8.127985149621963501e-02 5.303227156400680542e-02 1.770185530185699463e-01 -2.285185009241104126e-01 1.304594576358795166e-01 -1.331305503845214844e-01 -1.602494120597839355e-01 7.993903756141662598e-02 2.291061729192733765e-01 -9.737228043377399445e-03 -2.037796825170516968e-01 7.523063104599714279e-03 2.197352051734924316e-01 1.405299268662929535e-02 -2.237762957811355591e-01 -8.984383195638656616e-02 -1.185323949903249741e-02 -5.833506584167480469e-02 -1.111494898796081543e-01 -3.982670605182647705e-01 -4.418182373046875000e-01 1.157847791910171509e-01 -7.607466727495193481e-02 4.194881021976470947e-02 1.891853064298629761e-01 9.847008436918258667e-02 -1.618919968605041504e-01 -1.890102960169315338e-02 3.566696867346763611e-02
-5.100779235363006592e-02 3.651504218578338623e-01 -5.067212041467428207e-03 -2.196612358093261719e-01 4.157900437712669373e-02 1.649831682443618774e-01 -4.493892788887023926e-01 3.872143104672431946e-02 3.549931943416595459e-02 -2.394068613648414612e-02 -7.453699409961700439e-02 2.960325777530670166e-01 -8.292295970022678375e-03 -1.754003167152404785e-01 -9.444609284400939941e-03 1.214484274387359619e-01 -5.469628050923347473e-02 -2.359303385019302368e-01 -1.386928111314773560e-01 -7.904921472072601318e-02 -1.683954298496246338e-01 -1.446570008993148804e-01 -9.550374746322631836e-02 -3.535793721675872803e-01 -7.899652421474456787e-02 -2.439507246017456055e-01 -3.050009906291961670e-02 2.157658785581588745e-01 1.680465787649154663e-01 -1.552866846323013306e-01 8.404472470283508301e-02 -4.974944889545440674e-02
-1.214790903031826019e-02 -9.604471921920776367e-02 5.134477838873863220e-02 -1.851796954870223999e-01 -5.493116006255149841e-02 5.858719944953918457e-01 -6.461784243583679199e-02 3.690195083618164062e-02 2.688312530517578125e-02 1.968078166246414185e-01 -1.249720826745033264e-01 2.413742840290069580e-01 4.754069447517395020e-02 -6.264289468526840210e-02 1.613563597202301025e-01 -5.217993259429931641e-02 1.303863376379013062e-01 -2.353162616491317749e-01 -1.934564411640167236e-01 -5.402788892388343811e-02 -7.070755958557128906e-02 -1.785199530422687531e-02 -1.706449091434478760e-01 -2.997726388275623322e-02 -4.236001521348953247e-02 -6.882818788290023804e-02 1.255196183919906616e-01 2.743912041187286377e-01 -3.721500933170318604e-02 2.863096296787261963e-01 2.074407339096069336e-01 -2.856544256210327148e-01
-9.867495857179164886e-03 -7.502949237823486328e-02 -2.644838392734527588e-01 -8.906629681587219238e-02 -6.955505162477493286e-02 2.774230837821960449e-01 -6.469345837831497192e-02 -1.622225642204284668e-01 -1.621333360671997070e-01 1.665104329586029053e-01 1.114408597350120544e-01 4.043326973915100098e-01 2.580195367336273193e-01 8.840217255055904388e-03 -9.626255929470062256e-02 3.664674237370491028e-02 2.670500278472900391e-01 7.840634137392044067e-02 -1.858365982770919800e-01 -8.206500858068466187e-02 -1.712710857391357422e-01 6.166588142514228821e-02 -5.425291135907173157e-02 -2.614216804504394531e-01 -1.983806341886520386e-01 -1.958416849374771118e-01 -1.886689662933349609e-01 9.457377344369888306e-02 6.306418776512145996e-02 4.216462373733520508e-02 -5.647842213511466980e-02 -3.775700032711029053e-01
-2.122915089130401611e-01 1.579164564609527588e-01 6.822299212217330933e-02 2.028766721487045288e-01 4.473217949271202087e-02 3.499116897583007812e-01 -1.909774839878082275e-01 -5.447990447282791138e-02 2.009455412626266479e-01 2.577660083770751953e-01 -2.669308781623840332e-01 1.354627162218093872e-01 -3.295660763978958130e-02 -5.831289663910865784e-02 9.785731881856918335e-02 -2.227061986923217773e-01 -1.513034999370574951e-01 2.195257544517517090e-01 -2.923690974712371826e-01 -7.833608984947204590e-02 -2.578319907188415527e-01 -3.239297866821289062e-02 -1.278057396411895752e-01 -2.666366100311279297e-01 5.070329830050468445e-02 -1.162876859307289124e-01 -5.350146070122718811e-02 3.304553031921386719e-02 -2.601558528840541840e-02 2.580153346061706543e-01 2.251432538032531738e-01 -6.762962788343429565e-02
-3.041485846042633057e-01 -5.486591532826423645e-02 -1.279226690530776978e-01 -8.160703629255294800e-02 -2.992813587188720703e-01 1.951044350862503052e-01 5.554942041635513306e-02 2.420795112848281860e-01 4.296693578362464905e-02 -1.417466253042221069e-02 1.253984570503234863e-01 1.664650738239288330e-01 6.369993835687637329e-02 -3.667695075273513794e-02 2.241775579750537872e-02 -1.387696117162704468e-01 9.712681174278259277e-02 2.967408299446105957e-02 -1.074259132146835327e-01 -2.534376978874206543e-01 -2.170899063348770142e-01 2.359760701656341553e-01 -9.933592379093170166e-02 -3.503120839595794678e-01 -1.932535171508789062e-01 3.061363846063613892e-02 -1.568029820919036865e-02 1.644481271505355835e-01 6.186671555042266846e-02 1.261104643344879150e-01 -1.522469371557235718e-01 -4.376340210437774658e-01
-6.535604596138000488e-02 2.106148153543472290e-01 -3.589227795600891113e-01 -1.509184092283248901e-01 -1.051242426037788391e-01 3.053647577762603760e-01 -5.322411656379699707e-02 -3.145805746316909790e-02 8.780235797166824341e-02 5.193192511796951294e-02 2.516922950744628906e-01 2.231826335191726685e-01 2.525033652782440186e-01 -1.019497886300086975e-01 6.378882378339767456e-02 -3.213357925415039062e-02 2.620122730731964111e-01 -4.157030582427978516e-02 -1.795865297317504883e-01 -1.843415051698684692e-01 -1.969732493162155151e-01 2.554534077644348145e-01 1.892766952514648438e-01 -1.367375403642654419e-01 -1.056791990995407104e-01 -1.024339124560356140e-01 -2.133040577173233032e-01 3.466460853815078735e-02 5.234910920262336731e-02 1.908028572797775269e-01 -2.258233726024627686e-01 -1.874436140060424805e-01
-1.221210882067680359e-01 5.220868811011314392e-02 -5.123383924365043640e-02 2.600524201989173889e-02 9.666181355714797974e-02 4.477984011173248291e-01 -1.494685094803571701e-02 1.373930871486663818e-01 9.442764334380626678e-03 -1.160671412944793701e-01 1.501339226961135864e-01 3.244241774082183838e-01 -2.132669985294342041e-01 -4.500729963183403015e-02 8.625792711973190308e-02 1.798959523439407349e-01 -8.542037755250930786e-02 -3.500732481479644775e-01 -2.264441102743148804e-01 2.608554624021053314e-02 -7.832389324903488159e-03 1.614245176315307617e-01 -8.384774625301361084e-02 -8.628532290458679199e-02 -9.082250297069549561e-02 -1.303688734769821167e-01 3.652075678110122681e-02 3.190006315708160400e-01 -6.267834454774856567e-02 1.660900115966796875e-01 9.288974106311798096e-02 -3.613114655017852783e-01
-4.016007184982299805e-01 -1.333493739366531372e-01 1.946046352386474609e-01 -1.414919197559356689e-01 2.174997180700302124e-01 4.599716663360595703e-01 -1.985918134450912476e-01 1.120214238762855530e-01 9.894318878650665283e-02 1.067805886268615723e-01 3.781505161896348000e-03 5.752719938755035400e-02 1.400548070669174194e-01 -1.636185497045516968e-02 1.817712634801864624e-01 5.642474163323640823e-03 1.715899556875228882e-01 -2.729907631874084473e-01 -4.079885315150022507e-03 -1.536785513162612915e-01 -1.203243806958198547e-01 1.798655688762664795e-01 -1.348359435796737671e-01 -1.611715704202651978e-01 -1.493774652481079102e-01 1.201998665928840637e-01 -2.471140474081039429e-01 2.054068297147750854e-01 -8.430735766887664795e-02 -9.091637097299098969e-03 -5.134728923439979553e-02 7.919537276029586792e-02
-1.687978804111480713e-01 1.656219661235809326e-01 -8.872088044881820679e-02 1.481729298830032349e-01 8.568967878818511963e-02 4.105353057384490967e-01 -2.314837723970413208e-01 -1.312827020883560181e-01 2.026123404502868652e-01 7.359650731086730957e-02 3.906044410541653633e-03 3.383384346961975098e-01 1.611308567225933075e-02 2.252708375453948975e-01 3.010529577732086182e-01 -1.535812616348266602e-01 -1.946322619915008545e-01 3.830783069133758545e-02 -1.849021613597869873e-01 -3.393691405653953552e-02 -2.234876453876495361e-01 -8.421975374221801758e-02 -1.381506472826004028e-01 -2.334401160478591919e-01 -6.966515630483627319e-02 9.903364628553390503e-02 -1.184971556067466736e-01 -1.546450108289718628e-01 2.410432398319244385e-01 -1.055835708975791931e-01 -4.465305805206298828e-02 -1.104289963841438293e-01
-3.437218368053436279e-01 1.986047811806201935e-02 -7.766719907522201538e-02 -1.063464730978012085e-01 -3.022793531417846680e-01 1.581753790378570557e-01 -3.507225587964057922e-02 8.060073852539062500e-02 1.596456468105316162e-01 6.028821319341659546e-02 1.263810545206069946e-01 9.304067492485046387e-02 1.752502322196960449e-01 -2.230403125286102295e-01 1.409975439310073853e-01 -1.267163753509521484e-01 4.740501567721366882e-02 -2.134864591062068939e-02 -2.814104557037353516e-01 -1.480009257793426514e-01 -1.280253678560256958e-01 4.068814218044281006e-01 4.177001118659973145e-02 -1.437756866216659546e-01 3.347891941666603088e-02 -3.108791708946228027e-01 7.800040394067764282e-02 2.226163893938064575e-01 -5.298329889774322510e-02 6.178699806332588196e-02 3.273953124880790710e-02 -3.171584904193878174e-01
-6.768964231014251709e-02 -1.809520125389099121e-01 -2.276704460382461548e-01 -8.753485977649688721e-02 1.607005596160888672e-01 1.358852237462997437e-01 -2.082401365041732788e-01 3.466963768005371094e-02 -7.983151823282241821e-02 2.203647978603839874e-03 -5.659494921565055847e-02 1.313593536615371704e-01 5.712916329503059387e-02 1.947513520717620850e-01 2.716877758502960205e-01 1.142973080277442932e-01 -1.412622481584548950e-01 -1.456035673618316650e-01 -1.229737028479576111e-01 2.788060717284679413e-02 -4.267329275608062744e-01 2.526029050350189209e-01 1.088426187634468079e-01 -2.940109968185424805e-01 -9.269112348556518555e-02 -1.591013669967651367e-01 2.509656250476837158e-01 2.483588159084320068e-01 1.624008715152740479e-01 2.208059467375278473e-02 -2.218016237020492554e-01 -1.534098386764526367e-01
-3.145571947097778320e-01 -1.642098426818847656e-01 -2.547325491905212402e-01 1.952157355844974518e-02 2.150358706712722778e-01 9.001173824071884155e-02 -1.466737836599349976e-01 1.069476902484893799e-01 5.294084921479225159e-02 1.876929998397827148e-01 1.621077209711074829e-02 -5.230382084846496582e-03 -1.635264307260513306e-01 1.240839585661888123e-01 3.937261402606964111e-01 -5.453493073582649231e-02 -1.815923117101192474e-02 1.223132610321044922e-01 1.428845822811126709e-01 -2.617212198674678802e-02 -7.318460941314697266e-02 3.754495680332183838e-01 -5.132462456822395325e-02 -6.583091616630554199e-02 -2.860450744628906250e-02 -6.617163773626089096e-03 -1.121837124228477478e-01 4.982711970806121826e-01 1.242919266223907471e-01 8.685988187789916992e-02 -7.456955313682556152e-02 -5.585213378071784973e-02
-4.650104790925979614e-02 -7.210520654916763306e-02 -2.261514961719512939e-01 -2.145838290452957153e-01 -2.592359110713005066e-02 1.980134993791580200e-01 -2.610841691493988037e-01 4.643111303448677063e-02 1.996171474456787109e-01 1.001156494021415710e-01 -6.715891510248184204e-02 3.267945349216461182e-01 1.060349717736244202e-01 1.190229058265686035e-01 -4.082852229475975037e-02 -1.886410862207412720e-01 -1.929851025342941284e-01 -4.752178117632865906e-02 1.225960254669189453e-01 6.177725642919540405e-02 -1.956124305725097656e-01 2.798070609569549561e-01 -6.613556295633316040e-02 -1.621734350919723511e-01 -3.674688041210174561e-01 -2.757522165775299072e-01 1.118115633726119995e-01 -4.477716982364654541e-03 -2.629151009023189545e-02 9.374020248651504517e-02 6.461071223020553589e-02 -3.443580567836761475e-01
-1.941678822040557861e-01 1.315441280603408813e-01 -2.304310351610183716e-01 -1.758473813533782959e-01 -1.816015839576721191e-01 1.753775179386138916e-01 9.951527416706085205e-02 3.717260062694549561e-01 -2.003092616796493530e-01 1.650114953517913818e-01 1.041704043745994568e-01 1.519061066210269928e-02 2.224937230348587036e-01 -1.179948449134826660e-01 9.256456792354583740e-02 -1.184244453907012939e-01 7.710614800453186035e-02 1.507692933082580566e-01 -1.300885677337646484e-01 -2.631599903106689453e-01 5.393097177147865295e-02 3.199336351826786995e-04 -8.592433482408523560e-02 -4.387611448764801025e-01 6.886476278305053711e-02 2.208421379327774048e-02 3.592950105667114258e-02 1.214724704623222351e-01 1.692000478506088257e-01 1.513294577598571777e-01 -1.165842637419700623e-01 -2.839841544628143311e-01
-8.221297711133956909e-02 1.816097274422645569e-02 -2.114916443824768066e-01 -3.372161984443664551e-01 -2.293810993432998657e-01 2.054801583290100098e-01 -2.535622715950012207e-01 1.618373990058898926e-01 8.146602660417556763e-02 -1.452267169952392578e-01 -1.211048886179924011e-01 1.534725129604339600e-01 2.923093438148498535e-01 -1.348819397389888763e-02 3.473256528377532959e-01 7.484153658151626587e-02 2.845319733023643494e-02 -5.547098442912101746e-02 7.032385468482971191e-02 8.299648761749267578e-03 -2.396904164925217628e-04 1.128505319356918335e-01 -1.614474654197692871e-01 -2.388573139905929565e-01 1.276934295892715454e-01 -2.396283596754074097e-01 -7.609830051660537720e-02 1.038752570748329163e-01 1.236011162400245667e-01 3.831155598163604736e-01 -1.014181748032569885e-01 6.269717961549758911e-02
2.991099841892719269e-03 1.926207728683948517e-02 2.356314957141876221e-01 -3.343928456306457520e-01 6.623290479183197021e-02 3.252092003822326660e-01 -5.175480991601943970e-02 8.044542372226715088e-02 -8.957687020301818848e-02 1.362735182046890259e-01 -5.020460486412048340e-02 2.321009635925292969e-01 5.445897579193115234e-02 -7.111940532922744751e-02 1.422751974314451218e-02 -8.098991215229034424e-02 8.726789802312850952e-02 -1.219163015484809875e-01 -2.444906830787658691e-01 -2.192504256963729858e-01 -4.956359043717384338e-02 2.016852647066116333e-01 -1.351408064365386963e-01 -1.821093820035457611e-02 9.011592715978622437e-02 -1.006455048918724060e-01 -2.245791628956794739e-02 3.005995750427246094e-01 -1.291528716683387756e-02 4.038263857364654541e-01 3.350996598601341248e-02 -3.868795037269592285e-01
-4.378114640712738037e-01 -4.652607822208665311e-05 -7.704278826713562012e-02 -1.015590280294418335e-01 2.024054527282714844e-01 3.126071393489837646e-01 -1.974481046199798584e-01 1.077058464288711548e-01 1.514742076396942139e-01 3.587125614285469055e-02 2.024977654218673706e-01 -3.112967126071453094e-02 2.058945409953594208e-02 1.351383328437805176e-01 1.689961552619934082e-01 -2.742784917354583740e-01 -6.243323534727096558e-02 3.182380795478820801e-01 -2.526584863662719727e-01 -5.475347861647605896e-02 -5.886501446366310120e-02 -4.882862418889999390e-02 -1.027180906385183334e-02 -1.103560999035835266e-01 -9.016494452953338623e-02 -2.190607786178588867e-01 -1.179024800658226013e-01 3.050019405782222748e-02 -2.997355461120605469e-01 2.398581355810165405e-01 5.433796346187591553e-02 -5.194310098886489868e-02
-7.429217547178268433e-02 -3.010199777781963348e-02 -2.757825255393981934e-01 2.146618068218231201e-02 -9.611081331968307495e-02 4.018695354461669922e-01 1.837122067809104919e-02 -5.656059458851814270e-02 -1.838950812816619873e-01 1.119632199406623840e-01 5.680509842932224274e-03 3.644055724143981934e-01 2.982454001903533936e-01 9.305780380964279175e-02 8.360318094491958618e-02 1.403160691261291504e-01 6.958882510662078857e-02 -6.010906770825386047e-02 -3.109176456928253174e-01 -1.127236187458038330e-01 -2.318987995386123657e-01 5.812991410493850708e-02 2.253169193863868713e-02 2.441531792283058167e-02 1.084839552640914917e-02 -1.735055893659591675e-01 -1.708058416843414307e-01 8.211436122655868530e-02 3.315936028957366943e-01 2.222443558275699615e-02 -2.291649580001831055e-02 -2.934536337852478027e-01
-8.656398952007293701e-02 -1.313484460115432739e-01 2.098426520824432373e-01 1.062303856015205383e-01 1.388469785451889038e-01 5.400316715240478516e-01 -2.046426087617874146e-01 -4.958434775471687317e-02 1.756251305341720581e-01 1.948197931051254272e-02 -1.979046314954757690e-01 4.783836007118225098e-02 1.703524291515350342e-01 2.462167590856552124e-01 7.913993299007415771e-02 -6.872146576642990112e-02 -1.656872965395450592e-02 -3.069549100473523140e-03 5.584662035107612610e-02 -5.968238040804862976e-02 -3.913722634315490723e-01 1.712367497384548187e-02 -1.195007339119911194e-01 -6.998195499181747437e-02 3.514749556779861450e-02 -1.273577660322189331e-01 -2.288573980331420898e-01 3.123985826969146729e-01 -8.490767329931259155e-02 -1.155247464776039124e-01 -2.483014389872550964e-02 -1.522323489189147949e-01
-1.027513816952705383e-01 -1.396626979112625122e-01 -1.873022168874740601e-01 -2.883561514317989349e-02 -1.352909058332443237e-01 3.087835609912872314e-01 -2.211390137672424316e-01 7.915331423282623291e-02 2.969491854310035706e-02 9.667593985795974731e-02 8.322617411613464355e-02 4.005457758903503418e-01 4.519025981426239014e-02 -2.168392017483711243e-02 1.264988780021667480e-01 -1.970873475074768066e-01 -2.519095689058303833e-02 -2.150283604860305786e-01 -1.348480284214019775e-01 4.448954388499259949e-02 -1.434697508811950684e-01 2.504334747791290283e-01 5.096982046961784363e-02 -2.291326224803924561e-01 -1.714349687099456787e-01 -2.702505588531494141e-01 -7.319952547550201416e-02 2.473033815622329712e-01 -1.949124634265899658e-01 1.271137297153472900e-01 3.134309351444244385e-01 5.907293409109115601e-02
-2.165264785289764404e-01 6.603588908910751343e-02 -8.150057494640350342e-02 -4.371230304241180420e-02 2.372058779001235962e-01 1.625709980726242065e-01 -1.160149499773979187e-01 4.951213002204895020e-01 1.900924593210220337e-01 2.110898867249488831e-02 1.499938964843750000e-01 3.338360488414764404e-01 -5.006501078605651855e-02 8.893145620822906494e-02 -4.560630768537521362e-02 1.023463383316993713e-01 -2.327073216438293457e-01 -1.399634480476379395e-01 1.314383149147033691e-01 7.725064456462860107e-02 -1.600127965211868286e-01 1.026076730340719223e-02 6.481538712978363037e-02 -4.048350453376770020e-02 1.749114692211151123e-01 -3.043347299098968506e-01 -1.840154975652694702e-01 2.822218239307403564e-01 1.320200860500335693e-01 3.402323648333549500e-02 1.177868768572807312e-01 -8.766918629407882690e-02
-2.030512839555740356e-01 -9.528049267828464508e-03 -2.841418385505676270e-01 -4.036186262965202332e-02 -6.707224249839782715e-02 1.577934771776199341e-01 -2.966081500053405762e-01 -7.601174712181091309e-02 -1.507662236690521240e-01 -7.246393244713544846e-03 -2.594446539878845215e-01 1.284297853708267212e-01 3.640685230493545532e-02 2.762013375759124756e-01 2.921893894672393799e-01 6.462492048740386963e-02 2.017273455858230591e-01 -4.245553910732269287e-02 -1.164762079715728760e-01 -7.539787329733371735e-03 -3.057586252689361572e-01 2.622596025466918945e-01 -9.207503497600555420e-02 -1.412355899810791016e-01 6.232573464512825012e-02 -1.680869758129119873e-01 -2.943828515708446503e-02 3.464088737964630127e-01 3.115740977227687836e-02 1.969637274742126465e-01 -2.649207971990108490e-02 -1.978012472391128540e-01
1.483731251209974289e-02 3.458463400602340698e-02 -2.357321679592132568e-01 -2.909327149391174316e-01 -9.289218485355377197e-02 3.429289460182189941e-01 -3.880811110138893127e-02 1.346455812454223633e-01 -1.314601451158523560e-01 1.122807264328002930e-01 2.182490378618240356e-01 1.347810328006744385e-01 2.132097184658050537e-01 9.031900763511657715e-02 -1.232414990663528442e-01 -3.760531246662139893e-01 1.217927560210227966e-01 3.741621077060699463e-01 1.682627946138381958e-01 -1.759202405810356140e-02 3.269660100340843201e-02 1.201022118330001831e-01 -1.005594506859779358e-01 -1.343294382095336914e-01 3.315673023462295532e-02 2.132238261401653290e-02 5.459668859839439392e-02 2.896596491336822510e-01 1.786372065544128418e-01 9.677021950483322144e-02 -1.804441562853753567e-03 -2.231156826019287109e-01
-1.067180768586695194e-03 2.047365158796310425e-02 -2.659122645854949951e-01 -1.161419749259948730e-01 8.597160875797271729e-02 4.201070666313171387e-01 9.805388003587722778e-02 -5.366764962673187256e-02 -8.035404235124588013e-02 1.212765425443649292e-01 -2.100262604653835297e-02 2.647533714771270752e-01 2.579235136508941650e-01 -1.836985349655151367e-01 -5.394133925437927246e-02 1.920755580067634583e-02 9.148919582366943359e-02 -1.636255085468292236e-01 2.982418797910213470e-02 -3.296574205160140991e-02 -1.298591047525405884e-01 1.001080200076103210e-01 1.707951426506042480e-01 -3.752152919769287109e-01 1.161358505487442017e-01 -2.573580145835876465e-01 -2.470093667507171631e-01 2.054356224834918976e-02 1.458859890699386597e-01 -6.980068981647491455e-02 -1.991474032402038574e-01 -2.877912223339080811e-01
-1.642041094601154327e-02 2.038257122039794922e-01 -1.386811584234237671e-01 5.631154403090476990e-02 1.678589582443237305e-01 4.944584369659423828e-01 6.853808462619781494e-02 1.000076159834861755e-02 -1.147268936038017273e-01 5.030162632465362549e-02 -6.347768008708953857e-02 1.631256565451622009e-02 3.128992393612861633e-02 4.621263965964317322e-02 -7.912062108516693115e-02 -1.178106144070625305e-01 -2.849333584308624268e-01 -1.565403491258621216e-01 -1.612343126907944679e-03 3.685910627245903015e-02 -3.594203889369964600e-01 1.190837770700454712e-01 1.521077901124954224e-01 -3.092723190784454346e-01 -1.220550090074539185e-01 -1.234435215592384338e-01 -2.428964972496032715e-01 1.608292907476425171e-01 -7.584437727928161621e-02 -2.060691118240356445e-01 -9.631624072790145874e-02 -2.708861231803894043e-01
-1.190286055207252502e-01 -1.872179359197616577e-01 -3.019295036792755127e-01 -2.632380276918411255e-02 2.539856731891632080e-01 4.048157334327697754e-01 -5.883698537945747375e-02 -4.531972110271453857e-02 1.010691672563552856e-01 9.012129157781600952e-03 -7.440672069787979126e-02 -7.575438171625137329e-02 7.911748439073562622e-02 -6.118897348642349243e-02 3.105784207582473755e-02 -5.487645044922828674e-02 -1.092657446861267090e-01 -1.980723887681961060e-01 -3.868428617715835571e-02 -6.042084097862243652e-02 -2.867512963712215424e-02 2.471855655312538147e-02 -1.172567531466484070e-01 -5.283433198928833008e-01 4.015972092747688293e-02 -1.182125508785247803e-01 -2.347706705331802368e-01 1.547148674726486206e-01 -5.863330140709877014e-02 -6.321770697832107544e-02 7.412981241941452026e-02 -3.622952103614807129e-01
1.907320916652679443e-01 1.031426638364791870e-01 -9.743601828813552856e-02 8.940815180540084839e-02 -8.806093037128448486e-02 2.466617375612258911e-01 -8.483801782131195068e-02 -4.299161955714225769e-02 1.000954676419496536e-02 1.164374575018882751e-01 1.359898746013641357e-01 2.391860038042068481e-01 1.706218421459197998e-01 -6.579230539500713348e-03 7.585314661264419556e-02 2.131916284561157227e-01 2.563146352767944336e-01 1.705319732427597046e-01 -6.991035491228103638e-02 -1.298370510339736938e-01 2.614258043467998505e-02 1.273082047700881958e-01 -5.016178488731384277e-01 -2.986985146999359131e-01 2.682291567325592041e-01 -2.031866610050201416e-01 -1.065347492694854736e-01 1.271081715822219849e-01 2.608101069927215576e-01 -6.457658857107162476e-02 -3.014296852052211761e-02 6.172942463308572769e-03
2.695379965007305145e-02 1.335907280445098877e-01 9.740440547466278076e-02 1.435563564300537109e-01 1.148332059383392334e-01 5.162100791931152344e-01 -2.388063669204711914e-01 8.348311483860015869e-02 2.141601294279098511e-01 2.878405749797821045e-01 -1.578639298677444458e-01 3.043598122894763947e-02 2.804086208343505859e-01 6.649506837129592896e-02 1.266197711229324341e-01 -1.637670993804931641e-01 -2.549421489238739014e-01 1.210971698164939880e-01 -2.381501793861389160e-01 1.689836941659450531e-02 -7.609858363866806030e-02 -4.422943294048309326e-02 -2.908885292708873749e-02 -1.957231462001800537e-01 -1.527901440858840942e-01 -1.177788823843002319e-01 -1.788688451051712036e-01 9.021812677383422852e-02 1.706344038248062134e-01 1.536166816949844360e-01 6.921377778053283691e-02 -9.375524520874023438e-02
-2.249366492033004761e-01 2.101860195398330688e-01 3.252665325999259949e-02 7.145397365093231201e-02 -9.473157674074172974e-02 4.448593556880950928e-01 -2.289896309375762939e-01 1.672386080026626587e-01 2.159769088029861450e-01 5.243254452943801880e-02 1.113913878798484802e-01 1.033352091908454895e-01 -4.075048118829727173e-02 6.852620746940374374e-03 1.005520764738321304e-02 -4.219233989715576172e-02 -2.743129432201385498e-01 2.391807548701763153e-02 -4.002563655376434326e-01 -4.436072334647178650e-02 -9.145453572273254395e-02 1.270059794187545776e-01 -3.533235490322113037e-01 -1.415087282657623291e-01 -1.001594439148902893e-01 2.161566540598869324e-02 1.747132241725921631e-01 -1.026286780834197998e-01 7.068813592195510864e-02 1.593785583972930908e-01 -2.134281694889068604e-01 -2.927083522081375122e-02
-3.626783192157745361e-02 8.636126667261123657e-02 -2.923522591590881348e-01 -1.519072800874710083e-01 -9.596522897481918335e-02 3.565838634967803955e-01 -2.506641484797000885e-02 1.080572083592414856e-01 -1.239934712648391724e-01 1.518422216176986694e-01 3.442773595452308655e-02 2.852762639522552490e-01 2.685817778110504150e-01 -2.192029505968093872e-01 1.406132280826568604e-01 7.604587823152542114e-02 3.800429031252861023e-02 -1.464344859123229980e-01 -2.319505997002124786e-02 3.125598281621932983e-02 -2.544233202934265137e-01 2.737203836441040039e-01 5.363766476511955261e-02 -1.010703220963478088e-01 -2.397460788488388062e-01 -2.538593411445617676e-01 1.320408880710601807e-01 2.622431218624114990e-01 -2.306208312511444092e-01 1.371536701917648315e-01 7.961930334568023682e-02 -6.050986424088478088e-02
-1.107551977038383484e-01 -3.535836189985275269e-02 3.109274990856647491e-02 -1.734445691108703613e-01 1.679623574018478394e-01 2.898588776588439941e-01 -1.980942301452159882e-02 1.354053467512130737e-01 1.658965498208999634e-01 4.675630852580070496e-02 3.119128346443176270e-01 -1.029889807105064392e-01 -1.030423417687416077e-01 -4.071503877639770508e-02 1.932111531496047974e-01 1.067277695983648300e-02 -2.934925854206085205e-01 1.187005937099456787e-01 -2.737381160259246826e-01 -3.200054168701171875e-01 -2.057333141565322876e-01 2.452469803392887115e-02 -1.620036065578460693e-01 -9.668959677219390869e-02 -2.717365920543670654e-01 -4.369528219103813171e-02 -1.146577224135398865e-01 3.520107865333557129e-01 -1.302866172045469284e-02 9.401098638772964478e-02 -2.296354174613952637e-01 8.074134588241577148e-02
1.270119100809097290e-01 -4.077403992414474487e-02 -1.418694555759429932e-01 -2.883670628070831299e-01 1.135197579860687256e-01 2.868998944759368896e-01 -1.064472123980522156e-01 7.712901383638381958e-02 7.914605736732482910e-02 4.675068259239196777e-01 2.644325792789459229e-01 -9.808600693941116333e-02 -7.419951260089874268e-02 1.604706943035125732e-01 3.555544018745422363e-01 -3.436932340264320374e-02 4.082374647259712219e-02 2.930064685642719269e-02 -1.347227543592453003e-01 -9.577620774507522583e-02 -1.473100930452346802e-01 9.400798380374908447e-02 3.676121681928634644e-02 -2.376850396394729614e-01 2.257241308689117432e-01 -1.126007735729217529e-01 8.937674015760421753e-02 1.960058212280273438e-01 -9.552620351314544678e-02 -1.805889457464218140e-01 -1.690641343593597412e-01 -6.802356988191604614e-02
-1.583550474606454372e-03 8.597401529550552368e-02 -1.627710610628128052e-01 -1.121343597769737244e-01 4.529149085283279419e-02 1.763271689414978027e-01 -1.507973670959472656e-02 1.806057095527648926e-01 -1.907941997051239014e-01 -2.121198177337646484e-01 -1.422348767518997192e-01 2.377049475908279419e-01 6.750842928886413574e-02 -1.121675670146942139e-01 -1.180663928389549255e-01 1.549554318189620972e-01 -1.509276181459426880e-01 1.495224535465240479e-01 1.156731396913528442e-01 1.046101525425910950e-01 -2.251288890838623047e-01 2.588486671447753906e-01 -3.547398149967193604e-01 -2.992706000804901123e-01 1.177497208118438721e-02 -3.525149226188659668e-01 9.181049466133117676e-02 1.375724077224731445e-01 3.085548579692840576e-01 -7.889528572559356689e-02 -3.388853743672370911e-02 -1.320577710866928101e-01
-8.570927381515502930e-02 -2.137302756309509277e-01 -4.028692841529846191e-01 -1.522174775600433350e-01 -4.412064328789710999e-02 2.890408337116241455e-01 -1.265735737979412079e-02 2.931603975594043732e-02 -1.061020419001579285e-01 4.706863313913345337e-02 -1.865925043821334839e-01 2.641008198261260986e-01 7.732400298118591309e-02 1.141204163432121277e-01 -1.309707164764404297e-01 -3.541130572557449341e-02 1.816748380661010742e-01 5.778002738952636719e-02 -1.521429792046546936e-02 -2.475217282772064209e-01 1.184468641877174377e-01 5.151899065822362900e-03 -2.014506310224533081e-01 -3.390911519527435303e-01 1.490405350923538208e-01 -4.373390600085258484e-02 -9.042269550263881683e-03 3.873972296714782715e-01 8.298670500516891479e-02 -2.316153347492218018e-01 -1.243362650275230408e-01 -4.242223873734474182e-02
2.520156502723693848e-01 3.307761251926422119e-01 -2.494753301143646240e-01 -3.278778120875358582e-02 2.363019734621047974e-01 4.422556757926940918e-01 -1.981315761804580688e-01 2.662996649742126465e-01 9.579201787710189819e-02 7.892171293497085571e-02 -2.812999486923217773e-01 1.467098593711853027e-01 -9.548824280500411987e-02 4.890055581927299500e-02 1.502664089202880859e-01 -4.172424226999282837e-02 -2.661800570785999298e-02 -3.189048171043395996e-02 3.737898916006088257e-02 -1.735010892152786255e-01 -1.293155550956726074e-01 -9.144223481416702271e-02 -7.269905507564544678e-02 -1.167570501565933228e-01 -1.422284990549087524e-01 2.272567339241504669e-02 -1.009918451309204102e-01 2.247962206602096558e-01 1.561460345983505249e-01 -4.749902337789535522e-02 -2.468864023685455322e-01 -6.307012587785720825e-02
6.400787830352783203e-02 2.635365724563598633e-01 -5.070883408188819885e-02 1.466581076383590698e-01 -1.005531549453735352e-01 4.579757750034332275e-01 -3.272043764591217041e-01 5.607388541102409363e-02 3.908242881298065186e-01 2.576731145381927490e-01 3.298215568065643311e-02 1.697658598423004150e-01 1.277445405721664429e-01 9.286905638873577118e-03 1.614241302013397217e-01 -1.442931145429611206e-01 -8.250202238559722900e-02 1.067173182964324951e-01 -2.373966388404369354e-02 5.594661831855773926e-02 -1.037788018584251404e-01 8.919403888285160065e-03 1.202857121825218201e-01 -2.287751138210296631e-01 -1.141103655099868774e-01 5.316230654716491699e-02 2.918773330748081207e-02 1.279407739639282227e-01 2.562790811061859131e-01 7.053791731595993042e-02 1.986776851117610931e-02 -2.373162209987640381e-01
1.568885594606399536e-01 6.931367516517639160e-02 -3.358771204948425293e-01 -9.524983167648315430e-02 -8.285264484584331512e-03 4.339448213577270508e-01 -6.019191443920135498e-02 8.862638473510742188e-02 4.582230001688003540e-02 -2.010061591863632202e-01 -5.749526619911193848e-02 1.026579961180686951e-01 1.762757077813148499e-02 -1.704311519861221313e-01 -1.192063167691230774e-01 2.121049463748931885e-01 -9.893024340271949768e-03 -1.761766821146011353e-01 1.140248402953147888e-02 3.042246028780937195e-02 -5.673063546419143677e-02 4.445505514740943909e-02 -1.683308929204940796e-01 -5.485968589782714844e-01 2.619874663650989532e-02 -2.086639404296875000e-01 7.732639461755752563e-02 1.865968704223632812e-01 9.516165405511856079e-02 1.655542850494384766e-01 1.092204377055168152e-01 -6.196579337120056152e-02
4.166155413258820772e-04 5.339301750063896179e-02 -2.714603841304779053e-01 -1.948018968105316162e-01 -2.229372113943099976e-01 2.159439474344253540e-01 -1.527660433202981949e-02 1.286664754152297974e-01 -1.677836850285530090e-02 2.191146016120910645e-01 -2.098313719034194946e-02 2.418328225612640381e-01 3.027804493904113770e-01 -1.010873392224311829e-01 -1.922716572880744934e-02 -3.084709346294403076e-01 8.251243084669113159e-02 3.037073016166687012e-01 -4.516428336501121521e-02 -1.390201896429061890e-01 -2.645325474441051483e-02 7.491700351238250732e-02 -8.817499876022338867e-02 -5.825151130557060242e-02 -7.343553006649017334e-02 8.507433533668518066e-02 4.017936065793037415e-02 3.458786606788635254e-01 2.295619249343872070e-01 2.450466454029083252e-01 -1.534924954175949097e-01 -2.442905008792877197e-01
-1.333999484777450562e-01 -1.761401593685150146e-01 -6.643216311931610107e-02 1.662808358669281006e-01 1.468099057674407959e-01 4.804505407810211182e-01 -3.712834045290946960e-02 1.995667442679405212e-02 7.284332066774368286e-02 -1.783601939678192139e-02 6.486058235168457031e-02 9.274350851774215698e-02 5.984536930918693542e-02 3.996668159961700439e-01 -1.421313174068927765e-02 1.279014199972152710e-01 4.306471347808837891e-02 -1.043763309717178345e-01 -2.232461236417293549e-03 -2.324672043323516846e-02 -1.888947635889053345e-01 1.915087550878524780e-01 -2.350646704435348511e-01 -2.486927956342697144e-01 -2.829776704311370850e-01 1.057319790124893188e-01 -1.814061403274536133e-01 2.566519379615783691e-01 -3.102249652147293091e-02 -2.034351825714111328e-01 -1.524600386619567871e-01 -9.090965241193771362e-02
5.599096417427062988e-02 1.366107314825057983e-01 -2.402138710021972656e-01 -1.286826580762863159e-01 2.904653847217559814e-01 2.014571800827980042e-02 -8.199330419301986694e-03 4.824386909604072571e-02 1.393081247806549072e-01 2.130640447139739990e-01 2.053992003202438354e-01 -8.914978057146072388e-02 -2.437601424753665924e-02 3.037666082382202148e-01 2.721059620380401611e-01 -5.528484471142292023e-03 6.294024735689163208e-02 -1.503227055072784424e-01 8.690388500690460205e-02 -1.227276176214218140e-01 -1.415956020355224609e-01 2.864545285701751709e-01 -1.622788906097412109e-01 -1.353820264339447021e-01 -1.635033078491687775e-02 -1.283814758062362671e-01 -1.145638003945350647e-01 4.678810238838195801e-01 4.901913553476333618e-02 2.116667479276657104e-01 7.700716704130172729e-02 -1.924225240945816040e-01
-2.421525567770004272e-01 -1.930741369724273682e-01 -1.297938078641891479e-01 -4.658973217010498047e-02 7.956031709909439087e-02 3.993700742721557617e-01 -1.589440852403640747e-01 8.731047809123992920e-02 4.830952361226081848e-02 1.759126484394073486e-01 2.829355001449584961e-01 -3.181428415700793266e-03 7.903058826923370361e-02 3.852008283138275146e-02 2.113154381513595581e-01 -2.511562034487724304e-02 -1.381011754274368286e-01 4.168100059032440186e-01 -4.140668809413909912e-01 -3.102719411253929138e-02 -1.019006222486495972e-01 1.212739050388336182e-01 -2.398666888475418091e-01 -1.268525570631027222e-01 1.767531223595142365e-02 -2.019860036671161652e-02 -7.557705044746398926e-02 6.542951613664627075e-02 -1.814331710338592529e-01 -7.528024166822433472e-02 -4.081992059946060181e-02 7.140343636274337769e-02
1.158180534839630127e-01 2.655344605445861816e-01 -9.502194076776504517e-02 -8.232162892818450928e-02 1.598308831453323364e-01 1.462901532649993896e-01 -1.444303337484598160e-02 -6.764797959476709366e-03 -3.491703793406486511e-02 6.215601414442062378e-02 1.791366785764694214e-01 1.198948472738265991e-01 1.948813349008560181e-01 1.562813110649585724e-02 2.452549338340759277e-01 -2.338024526834487915e-01 -8.528742939233779907e-02 -3.636268377304077148e-01 -6.295922398567199707e-02 4.121679812669754028e-02 -2.105293571949005127e-01 2.066990733146667480e-01 -1.224846914410591125e-01 -1.670187413692474365e-01 2.381942868232727051e-01 -2.140353322029113770e-01 7.933610677719116211e-02 3.994008898735046387e-01 -1.395572125911712646e-01 2.293881475925445557e-01 -4.696610383689403534e-03 -1.813855618238449097e-01
-1.410327553749084473e-01 -1.691294647753238678e-02 2.173592522740364075e-02 -2.415198534727096558e-01 -5.861463025212287903e-02 2.248943895101547241e-01 -1.630077511072158813e-01 1.045791134238243103e-01 -1.615287363529205322e-01 4.468214884400367737e-02 -1.385201979428529739e-02 3.287432193756103516e-01 4.989134371280670166e-01 -1.554405838251113892e-01 2.070153057575225830e-01 1.699307262897491455e-01 -1.408260222524404526e-02 6.148096919059753418e-02 2.932873740792274475e-02 -2.036812603473663330e-01 -1.650266051292419434e-01 6.094067543745040894e-02 -1.347948759794235229e-01 -1.755473166704177856e-01 2.400960028171539307e-01 -1.648662984371185303e-01 -1.204698681831359863e-01 1.274849027395248413e-01 -1.240226998925209045e-01 2.502188980579376221e-01 -6.051179766654968262e-02 1.575886160135269165e-01
-2.040899246931076050e-01 4.612713307142257690e-02 8.144024759531021118e-02 -3.152018189430236816e-01 1.020345389842987061e-01 4.832822084426879883e-01 -8.393557369709014893e-02 -2.738442644476890564e-02 5.736161768436431885e-02 -6.813346594572067261e-02 -1.368887424468994141e-01 1.414917558431625366e-01 -1.449041962623596191e-01 -2.441102862358093262e-01 -1.804406642913818359e-01 -8.991849422454833984e-02 9.752567857503890991e-02 -5.028364062309265137e-02 5.142597481608390808e-02 -1.517876517027616501e-02 -6.091021373867988586e-02 1.246475726366043091e-01 -1.485611051321029663e-01 -2.285642325878143311e-01 -9.547908604145050049e-02 -1.022854372859001160e-01 5.202425643801689148e-02 3.470109999179840088e-01 -1.187198236584663391e-01 3.061068952083587646e-01 2.058548778295516968e-01 -1.708728373050689697e-01
-3.481227904558181763e-02 1.539769023656845093e-01 -2.479306310415267944e-01 -1.265142410993576050e-01 2.276659244671463966e-03 3.882963061332702637e-01 9.963861852884292603e-02 -4.787905514240264893e-02 3.036668896675109863e-02 2.221776098012924194e-01 5.430697649717330933e-02 3.365696370601654053e-01 1.739647686481475830e-01 -2.505564130842685699e-03 6.894183158874511719e-02 -4.856847599148750305e-02 9.523048996925354004e-02 -1.209575831890106201e-01 -3.359580785036087036e-02 -4.446064308285713196e-02 -1.952467709779739380e-01 -1.978404633700847626e-02 1.838596612215042114e-01 1.057821908034384251e-03 -6.894400715827941895e-02 -4.367069154977798462e-02 -3.526203334331512451e-01 1.840234994888305664e-01 3.274001479148864746e-01 -1.914825588464736938e-01 -2.383004873991012573e-01 -2.570524513721466064e-01
-1.720272302627563477e-01 -1.097010299563407898e-01 -1.354516148567199707e-01 2.094603143632411957e-02 -1.096757501363754272e-01 2.912411987781524658e-01 -8.942605555057525635e-02 1.122837290167808533e-01 -2.374129146337509155e-01 2.557038962841033936e-01 6.753052584826946259e-03 9.969653189182281494e-02 3.700055480003356934e-01 1.589925289154052734e-01 1.213715299963951111e-01 9.178511798381805420e-03 -2.844162583351135254e-01 -3.495791181921958923e-02 1.878173649311065674e-01 -3.568717241287231445e-01 -1.149350479245185852e-01 3.202169761061668396e-02 -4.237294197082519531e-02 -1.008131504058837891e-01 8.047275990247726440e-02 3.878001496195793152e-02 -3.201198950409889221e-02 2.990117967128753662e-01 -1.481288522481918335e-01 -1.870716363191604614e-01 -2.083692252635955811e-01 -2.090200185775756836e-01
-1.201815009117126465e-01 5.893810465931892395e-02 -2.622864842414855957e-01 -1.195659115910530090e-01 1.053597182035446167e-01 4.051855802536010742e-01 8.766327053308486938e-02 5.031237751245498657e-02 -1.112214922904968262e-01 1.958877295255661011e-01 1.600460708141326904e-01 -9.653409570455551147e-02 2.113795652985572815e-02 -5.400286987423896790e-02 -9.076082706451416016e-02 -2.965897917747497559e-01 -5.968485400080680847e-02 -2.216316461563110352e-01 -2.379325032234191895e-01 1.100946217775344849e-02 -3.578061759471893311e-01 1.511129587888717651e-01 -6.255411356687545776e-02 -1.011941805481910706e-01 5.339574441313743591e-02 -8.912257105112075806e-02 -1.817376464605331421e-01 6.945122778415679932e-02 3.798689544200897217e-01 7.611279189586639404e-02 -2.299913763999938965e-01 -4.683136940002441406e-02
-3.064098581671714783e-02 -1.251799911260604858e-01 -2.134934812784194946e-01 4.044982790946960449e-02 -6.748823821544647217e-02 4.994501769542694092e-01 1.134819611907005310e-01 1.200026571750640869e-01 2.973863482475280762e-01 -1.194325983524322510e-01 2.162084281444549561e-01 2.417027205228805542e-01 3.006076207384467125e-03 -6.793265789747238159e-02 2.489017546176910400e-01 -1.511068083345890045e-02 1.017980743199586868e-02 -2.137960791587829590e-01 -1.523871906101703644e-02 1.478649973869323730e-01 -1.644836962223052979e-01 -1.398482769727706909e-01 -1.182974874973297119e-01 -1.875028461217880249e-01 -1.814551055431365967e-01 -5.517184361815452576e-02 9.439733624458312988e-02 2.685533165931701660e-01 -3.822820261120796204e-02 2.380042374134063721e-01 -1.462726294994354248e-01 -1.415651291608810425e-01
-9.321992844343185425e-02 1.085844337940216064e-01 -2.287657558917999268e-01 -7.084637880325317383e-02 -1.058144494891166687e-01 1.642131060361862183e-01 -1.821675151586532593e-01 1.612436920404434204e-01 1.157579571008682251e-01 3.858985146507620811e-03 1.491002887487411499e-01 5.009711161255836487e-02 1.770488023757934570e-01 2.580337822437286377e-01 1.799694001674652100e-01 2.053072452545166016e-01 2.100139409303665161e-01 1.211719587445259094e-01 6.702153477817773819e-03 1.297062262892723083e-02 -5.458585545420646667e-02 4.344727471470832825e-02 -1.754876226186752319e-01 -3.306883275508880615e-01 2.913645803928375244e-01 -3.444195985794067383e-01 -1.817128062248229980e-01 -1.122318487614393234e-02 1.843705326318740845e-01 1.751883029937744141e-01 -1.145127862691879272e-01 -3.093807995319366455e-01
4.745013639330863953e-02 9.897003322839736938e-02 -2.074638940393924713e-02 -9.769135713577270508e-02 -1.433782130479812622e-01 3.712811172008514404e-01 -9.039039164781570435e-02 1.481511443853378296e-01 2.012501657009124756e-01 -6.251000612974166870e-02 -1.610285639762878418e-01 -4.560535307973623276e-04 2.686972916126251221e-01 -1.125410273671150208e-01 1.833826750516891479e-01 -2.711176313459873199e-02 -4.096007645130157471e-01 -8.334288001060485840e-02 -7.077188789844512939e-02 5.636193603277206421e-02 1.634250730276107788e-01 2.150053381919860840e-01 -2.114367038011550903e-01 -3.440852761268615723e-01 -1.808306872844696045e-01 -3.401605784893035889e-02 1.911355555057525635e-01 1.991973817348480225e-01 -8.084155619144439697e-02 -3.076492995023727417e-02 1.300308257341384888e-01 -2.156090438365936279e-01
-2.115251570940017700e-01 -2.375157363712787628e-02 -5.868230015039443970e-02 4.315638914704322815e-02 -7.518780976533889771e-02 1.781302839517593384e-01 -2.172959297895431519e-01 2.786990106105804443e-01 1.706476211547851562e-01 2.329837530851364136e-01 1.009937524795532227e-01 -7.490397244691848755e-02 1.348082274198532104e-01 1.134776920080184937e-01 2.575222849845886230e-01 -4.717922955751419067e-02 -1.737668961286544800e-01 3.961482048034667969e-01 -2.561396956443786621e-01 -2.094690203666687012e-01 -1.124029383063316345e-01 1.719238050282001495e-02 -6.385783851146697998e-02 -3.304776847362518311e-01 -1.198942363262176514e-01 2.082410268485546112e-02 -4.935242235660552979e-02 5.836440622806549072e-02 1.776048541069030762e-01 -3.850641101598739624e-02 -3.327835500240325928e-01 -3.237635642290115356e-02
1.126857846975326538e-01 4.153549671173095703e-01 -5.668125301599502563e-02 6.182272732257843018e-02 2.560495436191558838e-01 3.469312787055969238e-01 -1.961427181959152222e-01 1.258351057767868042e-01 1.689081639051437378e-01 9.471136331558227539e-02 -8.507955819368362427e-02 2.340787053108215332e-01 9.262311458587646484e-02 3.876508399844169617e-02 1.526045352220535278e-01 9.527965635061264038e-02 1.385193318128585815e-01 -2.784324996173381805e-02 1.395479738712310791e-01 -2.000591605901718140e-01 -1.759360134601593018e-01 -1.458523869514465332e-01 -1.682478189468383789e-01 -1.728732585906982422e-01 -4.654140025377273560e-02 -5.473868548870086670e-02 -1.201727688312530518e-01 3.254765868186950684e-01 8.172953873872756958e-02 -1.811586767435073853e-01 2.003255039453506470e-01 -1.746200472116470337e-01
-1.602059006690979004e-01 3.767764568328857422e-02 -1.642440110445022583e-01 -1.128504723310470581e-01 1.370485275983810425e-01 3.038497865200042725e-01 -1.306309103965759277e-01 2.152744680643081665e-01 1.404056847095489502e-01 -2.304449528455734253e-01 9.387794882059097290e-02 3.316418528556823730e-01 3.700366988778114319e-02 1.278292387723922729e-01 -2.322326600551605225e-01 -1.204334124922752380e-01 -1.266667842864990234e-01 1.552571058273315430e-01 2.199216634035110474e-01 -6.133052054792642593e-03 -1.175252348184585571e-01 2.798713147640228271e-01 1.651767343282699585e-01 -9.723374992609024048e-02 3.886977583169937134e-02 -3.459940254688262939e-01 6.533073633909225464e-02 2.215106040239334106e-01 1.600091308355331421e-01 9.930227696895599365e-02 2.042712867259979248e-01 1.083790585398674011e-01
-2.895957231521606445e-01 -1.581508293747901917e-02 -5.867274105548858643e-02 -1.270188242197036743e-01 2.270773649215698242e-01 2.936913669109344482e-01 -1.637831926345825195e-01 1.767665892839431763e-01 1.188245508819818497e-02 1.575002074241638184e-01 1.915695369243621826e-01 1.591621488332748413e-01 -3.887385874986648560e-02 3.313063085079193115e-02 1.797719001770019531e-01 6.026006303727626801e-03 -1.519357711076736450e-01 3.667729794979095459e-01 -3.233110010623931885e-01 -2.696670889854431152e-01 -8.150748908519744873e-03 -1.445530802011489868e-01 -2.810075283050537109e-01 -2.463161200284957886e-01 -9.599138796329498291e-02 -4.069042205810546875e-02 9.613082744181156158e-03 1.359544396400451660e-01 -3.284734115004539490e-02 1.272848397493362427e-01 -1.752273738384246826e-01 7.475655525922775269e-02
-9.567087888717651367e-02 -3.290494158864021301e-02 -4.524767771363258362e-02 9.186828881502151489e-02 -6.840248405933380127e-02 3.093943297863006592e-01 -3.191321715712547302e-02 1.200551837682723999e-01 1.210265457630157471e-01 3.570277988910675049e-01 -1.416564136743545532e-01 2.328840494155883789e-01 4.057795405387878418e-01 2.696965076029300690e-02 6.478977203369140625e-02 2.149409502744674683e-01 -5.266180261969566345e-02 5.586690828204154968e-02 -1.274125427007675171e-01 3.230861946940422058e-02 -1.266529411077499390e-01 1.971939802169799805e-01 -3.250330314040184021e-02 -1.005849242210388184e-01 -3.246443271636962891e-01 1.247182935476303101e-01 -3.886675089597702026e-02 1.643430292606353760e-01 1.608221232891082764e-02 -2.528465092182159424e-01 -1.636404544115066528e-01 -3.186438977718353271e-01
-4.511584341526031494e-01 2.385180294513702393e-01 -4.651885926723480225e-01 1.137478426098823547e-01 5.778451636433601379e-02 2.276136130094528198e-01 9.171462059020996094e-02 -1.415779888629913330e-01 -1.552442461252212524e-02 7.089377939701080322e-02 6.915990263223648071e-02 3.317473530769348145e-01 -1.703308150172233582e-02 9.143301099538803101e-02 -5.058749765157699585e-02 -2.681232094764709473e-01 5.848799645900726318e-02 1.325343735516071320e-02 1.081666499376296997e-01 -2.240899950265884399e-02 1.934924870729446411e-01 5.676976963877677917e-02 -1.236419007182121277e-01 -2.772616967558860779e-02 3.311114385724067688e-02 -2.231462448835372925e-01 4.358970746397972107e-02 1.565422415733337402e-01 2.368098944425582886e-01 2.789515256881713867e-02 -2.412530593574047089e-02 -1.271431893110275269e-01
-2.007981687784194946e-01 2.328879199922084808e-02 -1.129718646407127380e-01 -8.411551266908645630e-02 1.203467994928359985e-01 2.073594778776168823e-01 7.670488208532333374e-02 3.079941570758819580e-01 1.057021087035536766e-03 -7.357179373502731323e-02 1.853041052818298340e-01 2.912599444389343262e-01 -3.365545719861984253e-02 7.678464800119400024e-02 -1.780891269445419312e-01 6.686866283416748047e-02 -2.770640850067138672e-01 2.070903778076171875e-01 1.822664737701416016e-01 3.768995404243469238e-02 -2.954751253128051758e-01 1.748662889003753662e-01 -1.565101742744445801e-02 -2.761227190494537354e-01 -9.619826078414916992e-02 -3.376122117042541504e-01 4.145886003971099854e-02 1.955521553754806519e-01 2.548627257347106934e-01 2.096871286630630493e-02 1.819906383752822876e-01 5.384086817502975464e-02
-5.013967677950859070e-02 1.657475829124450684e-01 -1.510369926691055298e-01 -2.803361602127552032e-02 -1.119740232825279236e-01 1.828683167695999146e-01 -2.221215516328811646e-01 1.725626736879348755e-01 -1.445355117321014404e-01 -6.953206658363342285e-02 2.053266465663909912e-01 -3.630524128675460815e-02 -2.050938643515110016e-02 5.616864562034606934e-02 -9.234160929918289185e-02 3.824877738952636719e-01 1.120521873235702515e-01 9.088529646396636963e-02 -7.124000042676925659e-02 -1.192475929856300354e-01 -1.140809059143066406e-01 8.769592270255088806e-03 -4.441843330860137939e-01 -6.979062687605619431e-03 1.685158759355545044e-01 -3.469899594783782959e-01 -4.449080210179090500e-03 3.427369892597198486e-01 1.935740560293197632e-01 6.554333865642547607e-02 -3.989047557115554810e-02 -1.830905526876449585e-01
-1.564982384443283081e-01 5.277246609330177307e-02 -3.128842711448669434e-01 -1.593468487262725830e-01 -1.151608228683471680e-01 2.488925307989120483e-01 -2.006348520517349243e-01 -7.865218073129653931e-02 -2.827179431915283203e-01 -1.283224374055862427e-01 -1.680593788623809814e-01 4.233642295002937317e-02 2.129177935421466827e-02 2.670386731624603271e-01 2.359460890293121338e-01 1.034278050065040588e-01 1.485319733619689941e-01 5.240098107606172562e-04 -1.345393657684326172e-01 -1.628498733043670654e-01 -2.190657407045364380e-01 1.540304422378540039e-01 -2.628654241561889648e-02 -1.543784886598587036e-01 2.150215655565261841e-01 -9.987935423851013184e-02 -8.021716028451919556e-02 4.339063167572021484e-01 1.185409501194953918e-01 1.764956414699554443e-01 -3.210740908980369568e-02 -5.609987303614616394e-02
-3.417348861694335938e-02 5.327194929122924805e-02 -1.911012381315231323e-01 1.062962338328361511e-01 -9.724535048007965088e-02 1.962315440177917480e-01 -2.651742100715637207e-01 -1.568700373172760010e-02 -4.353493750095367432e-01 1.926965117454528809e-01 1.821434646844863892e-01 2.499678879976272583e-01 1.880169808864593506e-01 1.279798336327075958e-02 6.820898968726396561e-03 -5.625593289732933044e-02 -4.777995496988296509e-02 -6.193377450108528137e-02 -1.016381755471229553e-01 1.468838900327682495e-01 -2.654190063476562500e-01 -7.513965666294097900e-02 -2.550009191036224365e-01 -2.393916249275207520e-01 2.177155762910842896e-01 -1.583088785409927368e-01 -2.006918340921401978e-01 3.101161420345306396e-01 -6.118882074952125549e-02 -1.185095403343439102e-02 1.084551736712455750e-01 8.713955432176589966e-02
-1.307891905307769775e-01 -7.912711799144744873e-02 1.048129200935363770e-01 -2.176204621791839600e-01 1.351253390312194824e-01 5.175724625587463379e-01 -2.295973151922225952e-01 3.781192749738693237e-02 -1.605830937623977661e-01 2.227923721075057983e-01 -8.407252281904220581e-02 1.480816304683685303e-01 -4.065925627946853638e-02 -3.044471889734268188e-02 1.500192880630493164e-01 -1.984546035528182983e-01 -7.542561739683151245e-02 -4.029254987835884094e-02 -1.160618662834167480e-01 7.392493635416030884e-02 -1.123098954558372498e-01 3.215762674808502197e-01 -5.467640608549118042e-02 -7.443793863058090210e-02 2.194190770387649536e-01 2.597600966691970825e-02 1.340745761990547180e-02 4.963836446404457092e-02 -2.296718955039978027e-01 2.076172828674316406e-01 3.993638604879379272e-02 -3.307550251483917236e-01
2.690925598144531250e-01 2.031415402889251709e-01 -1.934487968683242798e-01 1.083049084991216660e-02 1.608826667070388794e-01 3.948377966880798340e-01 -1.701946854591369629e-01 3.669760003685951233e-02 3.693058714270591736e-02 1.429309844970703125e-01 -2.439882159233093262e-01 2.061773091554641724e-01 1.312880590558052063e-02 -1.064930297434329987e-02 1.190406382083892822e-01 -1.104023754596710205e-01 3.937990963459014893e-02 1.150693148374557495e-01 9.303837269544601440e-02 -3.220220506191253662e-01 -2.259022295475006104e-01 -1.176416203379631042e-01 -2.019632011651992798e-01 -2.103932946920394897e-01 -1.114602461457252502e-01 -6.590713560581207275e-02 -2.311176657676696777e-01 1.718672215938568115e-01 2.231186926364898682e-01 -9.926465153694152832e-02 -1.215470358729362488e-01 -1.871109157800674438e-01
-1.658214777708053589e-01 -9.861170500516891479e-02 -6.688759475946426392e-02 -1.557847708463668823e-01 5.664858594536781311e-02 2.090667337179183960e-01 -8.508151024580001831e-02 1.389874070882797241e-01 1.140460073947906494e-01 -4.294148460030555725e-02 2.232220023870468140e-02 5.981594324111938477e-02 -1.506239622831344604e-01 1.152199059724807739e-01 5.237874984741210938e-01 6.447935104370117188e-02 -3.305867910385131836e-01 2.383706867694854736e-01 -2.733240425586700439e-01 6.250020861625671387e-02 -1.184039115905761719e-01 2.200584858655929565e-01 -7.544706016778945923e-02 -1.453375816345214844e-01 -4.697466269135475159e-02 3.329544514417648315e-02 -1.100518032908439636e-01 3.643237054347991943e-01 2.728928253054618835e-02 1.260372996330261230e-01 -1.539472490549087524e-01 -6.849762797355651855e-02
-1.514546275138854980e-01 7.351459562778472900e-02 -1.377937644720077515e-01 1.953016817569732666e-01 1.037316098809242249e-01 3.110427260398864746e-01 7.648994773626327515e-02 1.097934320569038391e-01 1.413509398698806763e-01 2.642024159431457520e-01 -1.829706728458404541e-01 -7.304914295673370361e-02 1.183401271700859070e-01 2.332205772399902344e-01 1.190647035837173462e-01 -1.229453980922698975e-01 -3.075713105499744415e-02 -3.011440858244895935e-02 -2.689787000417709351e-02 -4.266460239887237549e-02 -6.219560652971267700e-02 1.694716364145278931e-01 8.564116805791854858e-02 -2.199853211641311646e-01 -1.622968018054962158e-01 -2.876935601234436035e-01 -8.103305846452713013e-02 2.701767385005950928e-01 -1.933915913105010986e-01 -2.485536932945251465e-01 6.494317948818206787e-02 -4.219578206539154053e-01
-4.884591698646545410e-02 1.060066670179367065e-01 -1.742677390575408936e-02 -1.920710653066635132e-01 6.772572547197341919e-02 3.646974265575408936e-01 -1.806101500988006592e-01 -3.899381309747695923e-02 1.915730237960815430e-01 -1.558917947113513947e-02 2.004576623439788818e-01 -1.704219903331249952e-04 -7.215279340744018555e-02 -1.804886311292648315e-01 -1.652185618877410889e-01 -1.514537334442138672e-01 2.305321104358881712e-04 -8.877445012331008911e-03 -6.296562403440475464e-02 -1.462470144033432007e-01 -3.835341334342956543e-01 4.466859996318817139e-02 -4.797954857349395752e-01 -1.266192942857742310e-01 1.096868366003036499e-01 -3.044969737529754639e-01 8.547594398260116577e-02 4.740603640675544739e-02 8.799155801534652710e-02 -1.062630582600831985e-02 1.552700996398925781e-01 -2.127844691276550293e-01
-3.439021483063697815e-02 2.504655718803405762e-01 2.645932137966156006e-02 -2.092838473618030548e-02 -4.381414502859115601e-02 2.576061189174652100e-01 -2.559191733598709106e-02 2.086490839719772339e-01 1.908154971897602081e-02 3.191673755645751953e-01 -2.002457380294799805e-01 3.361380100250244141e-01 1.042516529560089111e-01 2.144963666796684265e-02 -1.275339871644973755e-01 3.094273209571838379e-01 6.559914350509643555e-02 -9.829801321029663086e-02 -8.774688839912414551e-02 -2.988708317279815674e-01 -2.537716925144195557e-01 2.250775098800659180e-01 -2.258691489696502686e-01 -2.136383205652236938e-01 9.778677672147750854e-02 -1.671687001362442970e-03 -2.749488353729248047e-01 4.819061979651451111e-02 -6.866994500160217285e-02 1.604497060179710388e-02 9.140983223915100098e-02 -1.424721032381057739e-01
-2.350718080997467041e-01 1.830048486590385437e-02 7.628335058689117432e-02 -6.636968255043029785e-02 1.088011860847473145e-01 7.095838338136672974e-02 1.134532317519187927e-01 4.333079159259796143e-01 5.420672893524169922e-02 1.196540370583534241e-01 4.766315966844558716e-02 1.167318671941757202e-01 1.590477377176284790e-01 1.194590404629707336e-01 -1.696237921714782715e-01 4.669891670346260071e-02 -1.801074147224426270e-01 -2.944948896765708923e-02 1.357919275760650635e-01 -2.169872075319290161e-01 -1.028975471854209900e-01 1.201258599758148193e-01 -1.807527840137481689e-01 -3.081132769584655762e-01 -7.781969755887985229e-02 -2.729614078998565674e-01 -4.259170591831207275e-01 2.129949033260345459e-01 1.174264177680015564e-01 5.388557538390159607e-02 1.891444325447082520e-01 -4.185990989208221436e-02
1.186840608716011047e-01 -5.044941604137420654e-02 1.722251623868942261e-02 -2.215980142354965210e-01 9.389408864080905914e-03 6.125952601432800293e-01 1.441929396241903305e-02 9.381429105997085571e-02 -2.351793274283409119e-02 -8.536770939826965332e-02 -7.047314196825027466e-02 1.737345941364765167e-02 -2.775477431714534760e-02 -2.759600877761840820e-01 1.606469154357910156e-01 5.172141268849372864e-02 5.519243888556957245e-03 -1.472696661949157715e-01 -1.701647299341857433e-03 2.143106795847415924e-02 -1.663231998682022095e-01 4.797112941741943359e-01 -1.367512345314025879e-01 -4.178870469331741333e-02 7.354730367660522461e-02 -2.251482941210269928e-02 -8.813235908746719360e-02 2.476237118244171143e-01 1.398348212242126465e-01 1.485936641693115234e-01 -9.442136436700820923e-02 -7.152435183525085449e-02
-2.944245636463165283e-01 3.228814899921417236e-01 1.186087653040885925e-01 3.751752153038978577e-02 -2.318854071199893951e-02 4.839904308319091797e-01 -1.839848905801773071e-01 2.365783089771866798e-03 -1.924598515033721924e-01 -7.501287385821342468e-03 -2.448463737964630127e-01 9.390720725059509277e-02 1.180291399359703064e-01 1.333489120006561279e-01 7.383902370929718018e-02 1.469876896589994431e-02 -1.384624242782592773e-01 2.271903455257415771e-01 -8.831307291984558105e-02 -1.390103101730346680e-01 -3.589175641536712646e-01 -7.753407955169677734e-02 -6.231405586004257202e-02 -1.464020162820816040e-01 -6.321433931589126587e-03 -6.198034062981605530e-02 -2.876673080027103424e-02 8.068126440048217773e-02 4.877780005335807800e-02 -2.573897838592529297e-01 -1.374997496604919434e-01 -1.577511727809906006e-01
-7.060806453227996826e-02 -3.257121890783309937e-02 -1.456045508384704590e-01 -2.441196143627166748e-02 -5.127368122339248657e-02 4.588755071163177490e-01 -2.639315426349639893e-01 1.611667871475219727e-01 2.043210901319980621e-02 -3.724401071667671204e-02 5.145576223731040955e-02 -1.063610538840293884e-01 4.213716834783554077e-02 4.992801696062088013e-02 -5.772378295660018921e-02 1.960332272574305534e-03 -1.918987482786178589e-01 -1.114580854773521423e-01 -5.725029855966567993e-02 1.131049543619155884e-01 1.056493148207664490e-01 -2.687210440635681152e-01 -4.726219922304153442e-02 -2.904947996139526367e-01 6.582969427108764648e-02 -3.989614248275756836e-01 -1.522095948457717896e-01 2.496747821569442749e-01 -2.554773390293121338e-01 -1.993502825498580933e-01 1.288920342922210693e-01 -1.844291538000106812e-01
-1.277195215225219727e-01 1.954287737607955933e-01 -3.858704119920730591e-02 2.818069793283939362e-02 -2.459813207387924194e-01 1.567644774913787842e-01 -2.588917016983032227e-01 3.849864006042480469e-02 -3.455765917897224426e-02 -4.039744660258293152e-02 1.056252047419548035e-01 1.704412847757339478e-01 2.334285378456115723e-01 2.463355958461761475e-01 1.666090488433837891e-01 1.905060410499572754e-01 2.482684552669525146e-01 2.598463594913482666e-01 -1.346869319677352905e-01 1.192328408360481262e-01 8.593251556158065796e-02 1.829825341701507568e-01 -1.252380013465881348e-01 -3.019175827503204346e-01 2.356307208538055420e-01 -2.518586814403533936e-01 -1.295996755361557007e-01 1.522802859544754028e-01 1.773332357406616211e-01 2.326913736760616302e-02 -1.403717398643493652e-01 -2.179820537567138672e-01
-1.485916972160339355e-01 8.947915583848953247e-02 -4.612719640135765076e-02 -5.012965295463800430e-03 6.955156475305557251e-02 3.481771647930145264e-01 -4.172926396131515503e-02 -2.308708876371383667e-01 -4.094987735152244568e-02 2.684830725193023682e-01 1.639346592128276825e-02 3.940121233463287354e-01 1.343880444765090942e-01 -2.625310793519020081e-02 1.261191368103027344e-01 1.918955296277999878e-01 -1.491571031510829926e-02 -1.138506736606359482e-02 -1.417770981788635254e-01 8.312013931572437286e-03 -1.380844563245773315e-01 1.481860131025314331e-01 -3.637344390153884888e-02 -1.417368999682366848e-03 -2.564806938171386719e-01 1.282574236392974854e-01 -5.045426636934280396e-02 3.091051280498504639e-01 3.055946826934814453e-01 2.168052829802036285e-02 -8.917488157749176025e-02 -3.753564655780792236e-01
-2.714006900787353516e-01 -1.155306473374366760e-01 -1.203483715653419495e-01 -1.810159236192703247e-01 7.097364217042922974e-02 2.873424291610717773e-01 4.909233376383781433e-02 8.306843042373657227e-02 1.920832544565200806e-01 -7.886677980422973633e-02 -3.029362559318542480e-01 6.426189094781875610e-02 1.165157109498977661e-01 6.266718264669179916e-03 1.737467758357524872e-02 -2.564220726490020752e-01 -2.706043124198913574e-01 -2.471170574426651001e-02 7.325474172830581665e-02 -2.218993455171585083e-01 -2.436466664075851440e-01 4.778412356972694397e-02 -3.306707441806793213e-01 -2.120901793241500854e-01 1.672081053256988525e-01 1.820743530988693237e-01 -1.975250244140625000e-01 2.560358047485351562e-01 5.271946266293525696e-02 -1.080098226666450500e-01 2.025985717773437500e-02 -1.587259620428085327e-01
-1.106032803654670715e-01 1.004871726036071777e-01 -4.190393388271331787e-01 -1.083029136061668396e-01 -1.843995451927185059e-01 3.325041532516479492e-01 1.162136569619178772e-01 2.010045945644378662e-02 -1.737498044967651367e-01 -5.858667939901351929e-02 9.272030554711818695e-03 1.079248934984207153e-01 2.302986532449722290e-01 3.019761741161346436e-01 -1.847245357930660248e-02 -5.866466835141181946e-02 1.373118460178375244e-01 -4.299517348408699036e-02 1.987926475703716278e-02 -2.657115757465362549e-01 -2.103776112198829651e-02 -3.075437620282173157e-02 -2.338421791791915894e-01 7.883267104625701904e-02 1.326146274805068970e-01 -2.775908708572387695e-01 6.734273582696914673e-02 3.349291086196899414e-01 5.984957143664360046e-02 -1.370271891355514526e-01 8.421897888183593750e-02 -2.090831696987152100e-01
-1.399286687374114990e-01 8.662348985671997070e-02 -9.069462120532989502e-02 -5.339778214693069458e-02 1.823937147855758667e-02 2.441724240779876709e-01 -1.455487310886383057e-01 -4.948299005627632141e-02 6.858186423778533936e-02 2.642268240451812744e-01 3.064604997634887695e-01 -2.347055375576019287e-01 -1.959223113954067230e-02 -9.252264862880110741e-04 2.337598949670791626e-01 -2.231479585170745850e-01 1.219462379813194275e-01 -5.540010333061218262e-02 -1.037537753582000732e-01 2.991531975567340851e-02 3.335227444767951965e-02 3.557761013507843018e-01 -2.568051218986511230e-01 -9.902352839708328247e-02 1.922412663698196411e-01 -1.609123945236206055e-01 1.765121221542358398e-01 1.515984237194061279e-01 5.015775095671415329e-03 -2.021845132112503052e-01 -2.173789143562316895e-01 -3.342418968677520752e-01
-2.461016029119491577e-01 -5.005648732185363770e-02 -7.978487014770507812e-02 1.594179719686508179e-01 3.190110921859741211e-01 1.911519765853881836e-01 -2.522685527801513672e-01 6.407471746206283569e-02 -2.859668992459774017e-02 -2.267506439238786697e-03 2.397530674934387207e-01 2.537526488304138184e-01 -4.887365503236651421e-04 3.973975032567977905e-02 -2.897352278232574463e-01 -1.235408410429954529e-01 -1.184244453907012939e-01 6.193314678966999054e-03 -5.936871096491813660e-02 -5.321628600358963013e-02 -1.258629858493804932e-01 -1.024775058031082153e-01 8.904449641704559326e-02 -1.930268257856369019e-01 3.967059403657913208e-02 -2.668099403381347656e-01 -3.132117390632629395e-01 3.809256851673126221e-01 2.732289768755435944e-02 2.391826733946800232e-02 -2.383116185665130615e-01 -9.789921343326568604e-02
-2.499644644558429718e-02 1.307232528924942017e-01 -9.727976471185684204e-02 1.544594913721084595e-01 1.090898290276527405e-01 4.926937222480773926e-01 -1.281370818614959717e-01 1.264325063675642014e-02 1.972366571426391602e-01 3.455970287322998047e-01 -2.787665426731109619e-01 -3.742423281073570251e-02 1.316358745098114014e-01 1.646788418292999268e-01 1.196063011884689331e-01 -5.815637856721878052e-02 4.391618445515632629e-02 7.238309085369110107e-02 -2.165175229310989380e-01 2.932491004467010498e-01 -1.956598833203315735e-02 1.014673411846160889e-01 1.075824839062988758e-03 -2.937906384468078613e-01 -3.192838653922080994e-02 3.238213434815406799e-02 -2.551935017108917236e-01 1.968027353286743164e-01 -4.864674061536788940e-02 1.871170848608016968e-02 -1.400583144277334213e-02 -1.796716302633285522e-01
-9.333687275648117065e-02 8.988061547279357910e-02 -1.874596178531646729e-01 1.690547913312911987e-02 -2.097233384847640991e-01 1.295704841613769531e-01 -2.578864060342311859e-02 1.997406333684921265e-01 2.222214937210083008e-01 -2.474500834941864014e-01 -3.799343015998601913e-03 1.645905971527099609e-01 3.365254774689674377e-02 -9.342868626117706299e-02 -9.753099828958511353e-02 -1.321844607591629028e-01 1.176493763923645020e-01 -1.267187744379043579e-01 -1.519700735807418823e-01 2.018158882856369019e-01 -3.883052766323089600e-01 -2.277162566315382719e-04 -1.302516907453536987e-01 -2.165662199258804321e-01 -5.045256391167640686e-02 -1.498493552207946777e-01 -1.507724374532699585e-01 4.196368157863616943e-01 7.753384858369827271e-02 6.562642753124237061e-03 5.079156905412673950e-02 -3.620098829269409180e-01
6.414534058421850204e-03 1.191240027546882629e-01 -3.366470634937286377e-01 -4.321210726629942656e-04 -2.626793086528778076e-01 3.199484050273895264e-01 -1.060911193490028381e-01 2.611219286918640137e-01 2.003572285175323486e-01 -1.062370389699935913e-01 -7.454588264226913452e-02 -2.195096388459205627e-02 3.457129001617431641e-02 6.351917400024831295e-04 -8.411343395709991455e-02 -7.032274454832077026e-02 1.780759170651435852e-02 -2.694551348686218262e-01 -6.623101234436035156e-02 2.218698412179946899e-01 -2.790619730949401855e-01 2.017461881041526794e-02 -1.342262476682662964e-01 -2.147814780473709106e-01 -7.353500276803970337e-02 -1.381937861442565918e-01 -1.106882840394973755e-01 2.433957010507583618e-01 -1.193707925267517567e-03 -2.465114556252956390e-02 -1.712136268615722656e-01 -3.950413167476654053e-01
-6.476956605911254883e-02 1.655995547771453857e-01 -1.013459786772727966e-01 6.620707456022500992e-03 1.948199421167373657e-02 4.849902987480163574e-01 1.897417157888412476e-01 6.044134870171546936e-02 2.559684216976165771e-01 4.310086742043495178e-02 -1.122274994850158691e-01 5.520364269614219666e-02 8.740774542093276978e-02 7.805652171373367310e-02 1.626661419868469238e-01 2.532592117786407471e-01 -3.380446434020996094e-01 2.844036743044853210e-02 2.291330881416797638e-02 -1.735526919364929199e-01 -3.773801773786544800e-02 1.730667352676391602e-01 -2.951714992523193359e-01 -5.637816712260246277e-02 -3.023099899291992188e-01 -1.309650838375091553e-01 1.472320854663848877e-01 -2.928559295833110809e-02 5.840360000729560852e-02 -1.913299858570098877e-01 7.256110012531280518e-02 -2.273592352867126465e-01
-8.512421697378158569e-02 -6.573773175477981567e-02 -5.468632653355598450e-02 9.832428395748138428e-02 9.749615937471389771e-02 1.224467009305953979e-01 -1.409965306520462036e-01 1.218089684844017029e-01 3.596525266766548157e-02 1.321490406990051270e-01 1.323312520980834961e-01 9.765960276126861572e-02 1.266227662563323975e-01 3.682079538702964783e-02 -1.344968825578689575e-01 6.984724104404449463e-02 -2.209870219230651855e-01 4.289686679840087891e-02 -1.143619492650032043e-01 -2.163593620061874390e-01 -1.054653897881507874e-01 2.762674093246459961e-01 -1.446415185928344727e-01 -4.137853384017944336e-01 1.170831993222236633e-01 -1.639396250247955322e-01 -3.294437229633331299e-01 1.067802831530570984e-01 2.243300527334213257e-01 2.161889076232910156e-01 2.902326285839080811e-01 -3.137311041355133057e-01
-2.697310447692871094e-01 9.998717159032821655e-02 1.036790758371353149e-01 2.007053047418594360e-01 1.495255529880523682e-01 4.313266277313232422e-01 -1.773848533630371094e-01 1.357238143682479858e-01 1.898309737443923950e-01 5.395244434475898743e-02 1.683782339096069336e-01 -5.310709401965141296e-02 -3.559349104762077332e-03 8.347356319427490234e-02 1.599429696798324585e-01 1.384759247303009033e-01 -1.566227078437805176e-01 1.649525612592697144e-01 1.330151110887527466e-01 9.540477395057678223e-02 -8.227851986885070801e-02 2.081536054611206055e-01 -6.058815121650695801e-02 -3.308298885822296143e-01 -1.197156906127929688e-01 -1.090532839298248291e-01 4.050622135400772095e-02 2.829325199127197266e-01 2.147006988525390625e-01 2.466773428022861481e-02 -9.277344495058059692e-02 2.847677469253540039e-01
-2.848243713378906250e-01 -1.171062234789133072e-03 -1.042582001537084579e-02 -3.286553025245666504e-01 -8.208845555782318115e-02 2.029102295637130737e-01 -2.726603746414184570e-01 2.264411598443984985e-01 2.211057990789413452e-01 -1.760590076446533203e-02 -6.884627789258956909e-02 2.545653581619262695e-01 2.967048883438110352e-01 3.067910112440586090e-02 5.582877248525619507e-02 3.208703696727752686e-01 -3.524630516767501831e-02 -5.539891868829727173e-02 1.863117814064025879e-01 -1.393608003854751587e-01 -1.023071110248565674e-01 1.330642253160476685e-01 -2.353697270154953003e-01 -9.081534296274185181e-02 -9.122126735746860504e-03 -1.494040489196777344e-01 1.585082560777664185e-01 1.384242922067642212e-01 -3.302528709173202515e-02 2.247432470321655273e-01 -2.077451199293136597e-01 1.082420051097869873e-01
-2.047211974859237671e-01 1.117227673530578613e-01 -1.034969910979270935e-01 7.965947687625885010e-02 1.023343205451965332e-01 2.276688218116760254e-01 -2.358607500791549683e-01 -1.226962134242057800e-01 3.981518372893333435e-02 3.687117993831634521e-01 -1.668804883956909180e-01 2.087937891483306885e-01 5.488770455121994019e-02 8.002571761608123779e-02 1.556702256202697754e-01 1.787396073341369629e-01 -1.371988803148269653e-01 1.461316794157028198e-01 1.559572517871856689e-01 -6.871308386325836182e-02 -1.007933542132377625e-01 1.987371295690536499e-01 -3.353640139102935791e-01 -1.861276328563690186e-01 -3.470566496253013611e-02 1.798523962497711182e-01 -2.595058679580688477e-01 5.437394231557846069e-02 -1.714347600936889648e-01 1.695463247597217560e-02 -1.399658620357513428e-01 -3.191789984703063965e-01
-1.870445758104324341e-01 3.088458180427551270e-01 -1.019366234540939331e-01 2.045498602092266083e-02 8.202758431434631348e-02 4.366123676300048828e-01 -2.612287700176239014e-01 5.187391489744186401e-02 1.121405139565467834e-01 2.630333602428436279e-01 -2.565639019012451172e-01 -3.757452219724655151e-02 2.751549184322357178e-01 1.417642235755920410e-01 9.925486892461776733e-02 -2.918939292430877686e-01 -6.630381196737289429e-02 4.803862050175666809e-02 -2.529602348804473877e-01 -7.065977901220321655e-02 -1.618581414222717285e-01 -1.216267347335815430e-01 -4.588518291711807251e-02 -1.582416594028472900e-01 -1.347226183861494064e-02 -1.454847306013107300e-01 -5.289564281702041626e-02 -1.326522678136825562e-01 -1.339748650789260864e-01 5.571026355028152466e-02 1.424365788698196411e-01 -1.541540920734405518e-01
-4.657554626464843750e-02 -4.235788434743881226e-02 -1.392303127795457840e-02 1.320891082286834717e-01 -6.824232637882232666e-02 1.396801024675369263e-01 -2.437459975481033325e-01 3.438848257064819336e-01 1.230412628501653671e-02 1.339574158191680908e-01 1.485016345977783203e-01 1.198668703436851501e-01 -4.488776624202728271e-02 -3.338297456502914429e-02 -1.242018640041351318e-01 -8.203055709600448608e-02 -6.225992925465106964e-03 9.016863256692886353e-02 -6.203077733516693115e-02 2.077320963144302368e-01 -1.402684003114700317e-01 7.742359489202499390e-02 -4.463405907154083252e-02 1.546315662562847137e-02 -1.035557035356760025e-02 -2.995870411396026611e-01 -3.938959166407585144e-02 6.664107441902160645e-01 -1.822011619806289673e-01 -2.071142643690109253e-01 -1.988512463867664337e-02 -4.102986305952072144e-02
2.555812150239944458e-02 1.626309901475906372e-01 -1.979589015245437622e-01 -2.400559335947036743e-01 1.508346199989318848e-01 3.471922576427459717e-01 -2.370977252721786499e-01 -5.848082154989242554e-02 -9.339226782321929932e-02 3.156254813075065613e-02 1.395752131938934326e-01 1.121462062001228333e-01 1.193380653858184814e-01 -9.831330180168151855e-02 -3.144147098064422607e-01 -3.055083937942981720e-02 -2.960867248475551605e-02 -1.008148863911628723e-02 3.851417452096939087e-02 -2.380065061151981354e-02 -1.191907301545143127e-01 -7.527497410774230957e-02 -3.213905096054077148e-01 -4.381319582462310791e-01 1.828638315200805664e-01 -1.575395911931991577e-01 -4.963596537709236145e-02 2.232275009155273438e-01 7.607613503932952881e-02 -2.282474786043167114e-01 5.445448681712150574e-02 -1.346361786127090454e-01
-1.376820653676986694e-01 7.365567982196807861e-02 -3.322812616825103760e-01 -2.964469045400619507e-02 -1.526929736137390137e-01 3.520554006099700928e-01 1.113780215382575989e-01 1.148886308073997498e-01 -9.364455193281173706e-02 3.369551151990890503e-02 2.489813864231109619e-01 4.465731382369995117e-01 1.247757971286773682e-01 1.673222519457340240e-02 1.930875629186630249e-01 1.339580565690994263e-01 -1.092922613024711609e-01 -1.471186876296997070e-01 -8.776074647903442383e-02 -1.695720292627811432e-02 9.015273302793502808e-02 2.095052041113376617e-02 9.457194805145263672e-02 -3.015025258064270020e-01 -8.266184478998184204e-02 -6.324000656604766846e-02 1.412878930568695068e-01 2.350677400827407837e-01 -1.603963673114776611e-01 7.164686173200607300e-02 -1.832271814346313477e-01 -2.204303592443466187e-01
-4.124177694320678711e-01 3.437273502349853516e-01 4.195423051714897156e-02 5.477788671851158142e-02 -2.588530769571661949e-03 3.647301793098449707e-01 -1.061415299773216248e-01 1.975775361061096191e-01 2.204546481370925903e-01 5.648567155003547668e-02 1.162835732102394104e-01 1.584812104701995850e-01 6.078434735536575317e-02 5.646743252873420715e-02 1.568553298711776733e-01 -1.997848227620124817e-02 -1.203120574355125427e-01 4.313400387763977051e-02 -1.596325039863586426e-01 1.191797852516174316e-01 9.533451497554779053e-02 4.902633279561996460e-02 -3.311000168323516846e-01 -2.049281448125839233e-01 -8.913432806730270386e-02 1.644998192787170410e-01 9.121122211217880249e-02 1.370709985494613647e-01 -1.810074299573898315e-01 1.994236111640930176e-01 -2.169052213430404663e-01 2.276285178959369659e-02
-8.882991969585418701e-03 1.262493729591369629e-01 1.239831000566482544e-02 -2.264209985733032227e-01 -1.339396461844444275e-02 3.002581596374511719e-01 -1.286526471376419067e-01 -1.661454886198043823e-01 8.437120169401168823e-02 1.324539482593536377e-01 -1.784048378467559814e-01 1.163098663091659546e-01 1.122242361307144165e-01 5.325890704989433289e-02 1.571836471557617188e-01 -1.047101914882659912e-01 -3.392739593982696533e-02 -1.091462969779968262e-01 -6.387364119291305542e-02 -2.992692291736602783e-01 -7.134936749935150146e-02 1.656710356473922729e-01 -1.720252335071563721e-01 -6.098584085702896118e-02 2.582418322563171387e-01 6.653148680925369263e-02 2.541184723377227783e-01 3.532550036907196045e-01 6.183086708188056946e-02 -1.016459539532661438e-01 1.048999577760696411e-01 -4.677138626575469971e-01
-2.484579235315322876e-01 3.864915808662772179e-03 2.502187853679060936e-03 -2.155398875474929810e-01 8.055174350738525391e-02 3.092847466468811035e-01 -1.585343033075332642e-01 1.780239045619964600e-01 8.484492450952529907e-02 1.264857351779937744e-01 1.374296098947525024e-01 -7.166970521211624146e-02 1.705132983624935150e-02 6.031887978315353394e-02 1.705364733934402466e-01 4.858931992202997208e-03 -1.281616687774658203e-01 3.894101381301879883e-01 -3.230375647544860840e-01 -2.054745107889175415e-01 -5.735304951667785645e-02 -9.949786216020584106e-02 -3.210596144199371338e-01 -3.563127219676971436e-01 -5.320396646857261658e-02 -6.396945565938949585e-02 1.462100073695182800e-02 1.711579114198684692e-01 -4.196432977914810181e-02 1.579736471176147461e-01 -1.731689721345901489e-01 3.950882703065872192e-02
3.879918716847896576e-03 7.426590472459793091e-02 -1.465390026569366455e-01 -1.635018140077590942e-01 -1.795856058597564697e-01 1.931347995996475220e-01 -1.397953927516937256e-01 1.719360500574111938e-01 1.330198347568511963e-01 2.565983310341835022e-02 1.241744905710220337e-01 1.345598697662353516e-01 1.537795662879943848e-01 5.997142195701599121e-02 1.278971135616302490e-01 2.135367691516876221e-01 2.726606130599975586e-01 2.088021636009216309e-01 -2.777778357267379761e-02 5.516475439071655273e-02 1.243701875209808350e-01 1.294849514961242676e-01 -1.434991955757141113e-01 -4.006339013576507568e-01 2.255563735961914062e-01 -3.429103195667266846e-01 1.143519021570682526e-02 1.670420467853546143e-01 2.750061154365539551e-01 2.785088419914245605e-01 8.652021177113056183e-03 -4.085926711559295654e-02
-1.127417609095573425e-01 2.310374379158020020e-01 -2.376783490180969238e-01 1.736151985824108124e-02 8.861445635557174683e-02 1.793769747018814087e-01 -3.766680061817169189e-01 2.080545723438262939e-01 -1.539333164691925049e-01 -1.461298465728759766e-01 8.268740028142929077e-02 2.014992088079452515e-01 -1.778607442975044250e-02 -1.533714234828948975e-01 1.668833941221237183e-02 6.342361867427825928e-02 5.359871312975883484e-03 -3.111239671707153320e-01 -8.540304005146026611e-02 -8.699652552604675293e-02 -9.495752304792404175e-02 6.588730495423078537e-03 -1.523162573575973511e-01 -3.636721372604370117e-01 5.905838683247566223e-02 -3.542161732912063599e-02 1.260109152644872665e-02 2.478771507740020752e-01 1.591373831033706665e-01 -3.024090528488159180e-01 -2.273213863372802734e-01 -1.424548923969268799e-01
-3.778844326734542847e-02 -1.437190640717744827e-02 -7.545978575944900513e-02 -2.152233272790908813e-01 2.850658595561981201e-01 2.812192738056182861e-01 3.471193835139274597e-02 3.213668167591094971e-01 2.869915589690208435e-02 1.138321831822395325e-01 1.306935846805572510e-01 -6.463982164859771729e-02 1.345514357089996338e-01 9.044982492923736572e-02 3.426465094089508057e-01 1.599232256412506104e-01 -1.923452466726303101e-01 2.490061670541763306e-01 -3.764047622680664062e-01 -4.725939780473709106e-02 -2.100597321987152100e-02 6.366059184074401855e-02 -6.563150137662887573e-02 -2.961483895778656006e-01 -3.181969374418258667e-02 -6.073827296495437622e-02 -7.245941460132598877e-02 2.635039985179901123e-01 1.059666350483894348e-01 1.415298320353031158e-02 -1.936393380165100098e-01 9.737680107355117798e-02
-1.175479684025049210e-02 2.803440093994140625e-01 -5.005468428134918213e-02 -2.396730035543441772e-01 -8.752154558897018433e-02 2.340410947799682617e-01 -1.138253808021545410e-01 4.620308429002761841e-02 1.598870754241943359e-01 1.549316346645355225e-01 -1.366029232740402222e-01 1.393961012363433838e-01 5.011525936424732208e-03 -3.283928036689758301e-01 5.854964256286621094e-02 -2.965878546237945557e-01 -4.767306149005889893e-02 1.217902153730392456e-01 1.103493347764015198e-01 2.161669433116912842e-01 -2.085767686367034912e-02 6.518585234880447388e-02 -9.930089116096496582e-02 -2.439774870872497559e-01 2.352519929409027100e-01 -1.552291065454483032e-01 -6.506314128637313843e-02 4.810455739498138428e-01 9.717798233032226562e-02 -1.004284098744392395e-01 -9.860581904649734497e-02 -4.964809864759445190e-02
8.732096292078495026e-03 1.576013304293155670e-02 -1.311951130628585815e-01 -1.430738484486937523e-03 8.225854486227035522e-02 3.151991367340087891e-01 -4.652978107333183289e-02 -1.147526875138282776e-01 -2.925571240484714508e-02 1.714120507240295410e-01 -6.024067476391792297e-02 8.854926377534866333e-02 -1.120091546908952296e-04 -1.396623849868774414e-01 -1.653974689543247223e-02 -2.855340242385864258e-01 1.061976701021194458e-01 -2.293842881917953491e-01 -3.197003901004791260e-01 3.383181989192962646e-02 -1.645590662956237793e-01 2.324893325567245483e-01 -2.534713745117187500e-01 -1.948730051517486572e-01 2.055153846740722656e-01 -1.066121608018875122e-01 -1.689047068357467651e-01 1.536979973316192627e-01 2.279612421989440918e-01 1.527131795883178711e-01 -4.309901595115661621e-01 2.443923242390155792e-02
3.724341467022895813e-02 -9.097659587860107422e-02 -2.599038183689117432e-02 -1.437831073999404907e-01 2.752726376056671143e-01 2.977416813373565674e-01 -5.041100084781646729e-02 -1.000436842441558838e-01 5.088336765766143799e-02 2.955831587314605713e-01 1.448035240173339844e-01 1.799305528402328491e-01 -2.930506467819213867e-01 -1.691156625747680664e-01 1.017897501587867737e-01 -1.339642852544784546e-01 7.875945419073104858e-03 -6.013745814561843872e-02 -1.425954848527908325e-01 -1.289686858654022217e-01 -1.512528061866760254e-01 3.013525307178497314e-01 -9.339383244514465332e-02 -4.327807202935218811e-02 2.019859850406646729e-01 -2.830592989921569824e-01 -4.173818975687026978e-02 2.196951210498809814e-01 4.898932576179504395e-02 1.325787454843521118e-01 -2.322418540716171265e-01 -3.100816607475280762e-01
9.452407062053680420e-02 -1.316212713718414307e-01 -3.428854048252105713e-01 4.717969521880149841e-02 -7.908014208078384399e-02 3.473519682884216309e-01 -1.778465360403060913e-01 2.797846496105194092e-01 1.094873547554016113e-01 -1.457484960556030273e-01 -1.313567161560058594e-01 2.091490477323532104e-01 2.365332394838333130e-01 2.756890282034873962e-02 -6.405727937817573547e-03 -2.364401519298553467e-01 -7.250216603279113770e-02 -2.209650427103042603e-01 -2.752348780632019043e-02 -6.353216618299484253e-02 -1.469060331583023071e-01 2.033299207687377930e-01 -1.126785576343536377e-01 -1.011818200349807739e-01 -2.724580764770507812e-01 -2.774477601051330566e-01 -1.422442644834518433e-01 2.454163692891597748e-02 -9.663903154432773590e-03 1.437647193670272827e-01 1.265008375048637390e-02 -2.693421244621276855e-01
-2.520871162414550781e-01 -5.289844423532485962e-02 -1.931547075510025024e-01 -1.419999450445175171e-01 -7.492581009864807129e-02 2.327445894479751587e-01 1.334637850522994995e-01 9.029093384742736816e-02 -1.075676307082176208e-01 3.039529919624328613e-01 3.042502403259277344e-01 1.371609270572662354e-01 -4.898748174309730530e-02 1.695831865072250366e-01 2.124888598918914795e-01 -2.407739162445068359e-01 -8.257017284631729126e-02 -2.769126370549201965e-02 -8.027558028697967529e-02 2.235668711364269257e-02 -2.799505293369293213e-01 3.746613562107086182e-01 -6.381852179765701294e-02 1.994748599827289581e-02 1.139556244015693665e-02 -1.400439590215682983e-01 1.067983135581016541e-01 6.985984742641448975e-02 1.468451321125030518e-01 -1.732611805200576782e-01 -2.305588722229003906e-01 -2.495979964733123779e-01
1.117341071367263794e-01 1.622411310672760010e-01 -1.592893749475479126e-01 -1.307761967182159424e-01 2.571454346179962158e-01 4.894189834594726562e-01 9.607761353254318237e-02 1.875143311917781830e-02 -1.642518937587738037e-01 1.699682027101516724e-01 3.219934403896331787e-01 -1.167594715952873230e-01 2.142248153686523438e-01 -7.930299639701843262e-02 5.304396525025367737e-02 -6.428059190511703491e-02 4.740315675735473633e-02 -8.216754347085952759e-02 -6.560664041899144650e-04 2.338765263557434082e-01 -2.435145825147628784e-01 3.639167174696922302e-02 -1.760177314281463623e-01 -2.014826536178588867e-01 6.248073652386665344e-02 -2.879433333873748779e-01 -2.336955517530441284e-01 8.738899976015090942e-02 3.370462730526924133e-02 -3.976676613092422485e-02 -4.094380885362625122e-02 -1.476997584104537964e-01
-3.136674314737319946e-02 3.854566439986228943e-02 -1.117706149816513062e-01 -9.746477007865905762e-02 3.356754779815673828e-01 2.719435095787048340e-01 -1.081730127334594727e-01 1.849118024110794067e-01 1.046421006321907043e-01 4.240904236212372780e-04 1.081169694662094116e-01 -7.566517591476440430e-02 -1.465356498956680298e-01 -5.268786102533340454e-02 2.773308455944061279e-01 1.192498430609703064e-01 -3.574089407920837402e-01 2.581230103969573975e-01 -3.020232021808624268e-01 -1.892402470111846924e-01 -1.974171996116638184e-01 7.808341085910797119e-02 -1.215856298804283142e-01 -2.074939161539077759e-01 4.674095660448074341e-02 2.415456064045429230e-02 -1.175854727625846863e-02 2.576093673706054688e-01 -9.586323052644729614e-03 -5.355149134993553162e-02 -2.433302849531173706e-01 -2.086208611726760864e-01
6.493825465440750122e-02 -8.778416365385055542e-02 -2.603608667850494385e-01 -1.399158686399459839e-01 -1.977581232786178589e-01 2.386511713266372681e-01 -3.938281536102294922e-01 2.125542163848876953e-01 2.252987474203109741e-01 -5.527944117784500122e-02 1.142737120389938354e-01 1.572914123535156250e-01 2.715257704257965088e-01 4.004345461726188660e-02 2.256674692034721375e-02 1.988465785980224609e-01 6.944157183170318604e-02 6.050587818026542664e-02 -1.128227543085813522e-02 2.587541239336133003e-03 5.493977665901184082e-02 1.278423219919204712e-01 -7.736831903457641602e-02 -2.383391559123992920e-01 2.504527270793914795e-01 -3.481324017047882080e-01 3.877162933349609375e-02 1.656913161277770996e-01 2.629843167960643768e-02 2.987872958183288574e-01 -5.448153614997863770e-02 -2.816123329102993011e-02
-3.268174594268202782e-03 2.191184163093566895e-01 -2.438528090715408325e-01 1.777615211904048920e-02 -1.932839304208755493e-01 2.180120199918746948e-01 -2.785202562808990479e-01 5.680974945425987244e-02 -6.144600734114646912e-02 7.278498727828264236e-03 -8.346690796315670013e-03 3.770884573459625244e-01 3.431832492351531982e-01 -1.534213423728942871e-01 1.441104616969823837e-02 -1.381746381521224976e-01 1.958382874727249146e-01 -1.725183874368667603e-01 -9.935008361935615540e-03 8.407020568847656250e-02 -6.781370937824249268e-02 1.907550357282161713e-02 -2.712574601173400879e-01 -1.826908439397811890e-01 1.457714382559061050e-02 -3.557339608669281006e-01 -3.140239790081977844e-02 -1.090317592024803162e-02 1.211609169840812683e-01 -2.567301094532012939e-01 -1.505557149648666382e-01 3.844775259494781494e-02
1.547006666660308838e-01 2.111359387636184692e-01 -1.818075031042098999e-01 5.106883123517036438e-02 2.705148160457611084e-01 4.304801821708679199e-01 -1.603720486164093018e-01 8.846373111009597778e-02 4.047328978776931763e-02 1.185585632920265198e-01 -2.393422275781631470e-01 2.224521487951278687e-01 -5.950872320681810379e-03 -1.473086178302764893e-01 1.478441953659057617e-01 -7.096848636865615845e-02 1.451162397861480713e-01 -7.468068599700927734e-02 2.036049729213118553e-03 -7.069886475801467896e-02 -2.882013320922851562e-01 -1.710336208343505859e-01 -2.845281660556793213e-01 -1.802919507026672363e-01 -1.607818156480789185e-01 -1.579437255859375000e-01 -1.158485487103462219e-01 8.859348297119140625e-02 2.903473079204559326e-01 -1.003971695899963379e-01 -8.477374911308288574e-02 4.062343388795852661e-02
-1.848246157169342041e-01 1.476188451051712036e-01 5.279143527150154114e-02 -2.728564478456974030e-02 1.076946035027503967e-01 3.565420508384704590e-01 -1.744450330734252930e-01 1.684224605560302734e-02 -4.335734993219375610e-02 1.026725992560386658e-01 2.602338977158069611e-02 1.826588809490203857e-01 -3.374844044446945190e-02 2.710227072238922119e-01 -1.823312193155288696e-01 -1.604108065366744995e-01 -1.291215866804122925e-01 5.055214092135429382e-02 -6.003950163722038269e-02 -5.549268424510955811e-02 -3.462352752685546875e-01 -2.499908208847045898e-01 3.128081932663917542e-02 -1.435069888830184937e-01 7.091565430164337158e-02 -3.578680455684661865e-01 -1.568927019834518433e-01 2.210309058427810669e-01 -1.109332591295242310e-01 -2.144803702831268311e-01 -1.480193883180618286e-01 -2.727729380130767822e-01
-7.833032310009002686e-02 -5.368063598871231079e-02 -3.381761908531188965e-01 -3.133004605770111084e-01 -2.226018533110618591e-02 3.032863140106201172e-01 1.827377378940582275e-01 3.279053047299385071e-02 1.359628699719905853e-02 -2.510203421115875244e-02 1.099647581577301025e-01 2.671393454074859619e-01 8.452037721872329712e-02 -1.076563447713851929e-01 1.950421929359436035e-01 -7.588970661163330078e-02 2.986574359238147736e-02 1.187285408377647400e-01 1.234782300889492035e-02 -1.448058933019638062e-01 -1.712439507246017456e-01 4.401479288935661316e-02 1.264082938432693481e-01 -3.355831503868103027e-01 -1.710303127765655518e-01 -1.619867533445358276e-01 -2.138601690530776978e-01 1.717394143342971802e-01 1.020661145448684692e-01 3.721188008785247803e-02 -5.233358219265937805e-02 -4.043290019035339355e-01
1.119535490870475769e-01 1.875407695770263672e-01 5.631584674119949341e-02 1.241955980658531189e-01 1.340268850326538086e-01 5.444782972335815430e-01 -2.864546477794647217e-01 2.666408419609069824e-01 1.669853925704956055e-01 1.777419000864028931e-01 1.148647964000701904e-01 7.695701718330383301e-02 8.567991852760314941e-02 -2.776817604899406433e-02 2.492602169513702393e-01 9.688036888837814331e-02 1.001102626323699951e-01 -8.973653428256511688e-03 -8.049855008721351624e-03 -2.168062925338745117e-01 1.673576831817626953e-01 4.539724811911582947e-02 4.391045123338699341e-02 -4.024526476860046387e-01 -7.363964617252349854e-02 -4.207978397607803345e-02 8.345490694046020508e-02 1.319057028740644455e-02 1.700502783060073853e-01 6.602978706359863281e-02 8.528915047645568848e-02 4.339154809713363647e-02
-1.540462076663970947e-01 1.182010099291801453e-01 -1.292800754308700562e-01 -2.038770914077758789e-02 1.540695875883102417e-01 3.036372065544128418e-01 -2.970623672008514404e-01 1.992704272270202637e-01 -3.654724732041358948e-02 -2.576218917965888977e-02 3.071161210536956787e-01 2.719981670379638672e-01 -2.004043310880661011e-01 2.427457720041275024e-01 -2.306237965822219849e-01 -1.023261249065399170e-01 -1.574124991893768311e-01 -3.009343519806861877e-02 -1.849252358078956604e-02 -3.530447930097579956e-02 -2.016351073980331421e-01 -1.232457440346479416e-02 5.221334472298622131e-02 -1.986537575721740723e-01 -3.784709051251411438e-02 4.542234912514686584e-02 1.572088710963726044e-02 2.795504927635192871e-01 1.350356638431549072e-01 -2.694224715232849121e-01 -1.176490858197212219e-01 -2.672210037708282471e-01
-1.892681717872619629e-01 2.697138488292694092e-01 -6.470233947038650513e-02 -9.282899647951126099e-02 1.761411875486373901e-01 2.488447874784469604e-01 -1.986524313688278198e-01 3.229595422744750977e-01 2.536539919674396515e-02 -1.771940141916275024e-01 2.424419671297073364e-02 1.617609560489654541e-01 3.825445100665092468e-02 9.085920453071594238e-02 1.529837548732757568e-01 -5.519253015518188477e-02 -1.035721749067306519e-01 1.257308572530746460e-01 4.582090675830841064e-01 -4.189209267497062683e-02 -9.113612025976181030e-02 3.672740161418914795e-01 -1.195779815316200256e-01 -1.492034792900085449e-01 -4.261972848325967789e-03 -2.329844236373901367e-01 -2.280115634202957153e-01 -1.119394320994615555e-02 -6.577518582344055176e-02 -4.199491441249847412e-02 1.214370504021644592e-01 -4.116865247488021851e-02
-2.019416689872741699e-01 2.046968191862106323e-01 2.173005044460296631e-01 4.937219619750976562e-02 2.132210321724414825e-02 5.349345207214355469e-01 3.902935609221458435e-02 -9.493227303028106689e-02 -1.545164585113525391e-01 -4.728853330016136169e-02 -1.974281966686248779e-01 3.848039507865905762e-01 1.158895492553710938e-01 -4.830705374479293823e-02 1.637544482946395874e-01 -1.067942753434181213e-01 4.235269874334335327e-02 2.835618257522583008e-01 1.074303537607192993e-01 -1.452623605728149414e-01 -2.519136667251586914e-01 -2.004460617899894714e-02 -1.611040383577346802e-01 -1.083954870700836182e-01 8.975780755281448364e-02 -7.299946248531341553e-02 9.110676497220993042e-02 1.295300275087356567e-01 8.338376134634017944e-02 -1.562921255826950073e-01 -6.793816387653350830e-02 -1.117994114756584167e-01
2.838968997821211815e-03 -7.464620471000671387e-02 -7.667317241430282593e-02 -1.390733271837234497e-01 -1.866219639778137207e-01 2.204450070858001709e-01 -2.015063464641571045e-01 -5.991976708173751831e-02 1.609073430299758911e-01 -1.173215582966804504e-01 -2.125882953405380249e-01 4.492442682385444641e-02 1.687562465667724609e-01 5.276083946228027344e-02 8.713254332542419434e-02 -3.916755616664886475e-01 -3.051422238349914551e-01 1.152847521007061005e-02 1.735239624977111816e-01 8.097244054079055786e-02 -1.803984865546226501e-02 3.651429712772369385e-02 -1.947194486856460571e-01 -1.631846278905868530e-01 -5.466456338763237000e-02 -3.370714783668518066e-01 -1.341755092144012451e-01 2.574946284294128418e-01 1.507910341024398804e-01 -6.931971758604049683e-02 -3.712408840656280518e-01 -7.665778975933790207e-03
-1.388104408979415894e-01 1.357774809002876282e-02 -2.133613675832748413e-01 -4.594473913311958313e-02 -8.032373338937759399e-02 4.179755449295043945e-01 -9.153154492378234863e-02 1.641114801168441772e-01 2.595224359538406134e-04 -6.807874143123626709e-02 5.475322157144546509e-02 6.084102019667625427e-02 1.329684257507324219e-01 1.606770046055316925e-02 6.741368025541305542e-02 -1.662606447935104370e-01 -1.309942007064819336e-01 -1.264114230871200562e-01 1.462510377168655396e-01 1.884750463068485260e-02 -2.477008104324340820e-01 2.273089438676834106e-01 -1.372674405574798584e-01 -6.783226877450942993e-02 -4.010265171527862549e-01 -3.186527192592620850e-01 -4.352508857846260071e-02 1.090202331542968750e-01 -2.154291793704032898e-02 2.906859219074249268e-01 2.021473199129104614e-01 -2.483277767896652222e-01
-2.361999750137329102e-01 -3.186620399355888367e-02 1.167328432202339172e-01 -5.973413214087486267e-02 -1.394954919815063477e-01 3.207761049270629883e-01 -3.179663121700286865e-01 7.770789414644241333e-02 -9.281963855028152466e-02 6.484954059123992920e-02 -1.045979633927345276e-01 -1.555081736296415329e-02 2.362684905529022217e-01 -1.874493658542633057e-01 -1.396647244691848755e-01 -1.299660801887512207e-01 6.248983740806579590e-02 -4.142567887902259827e-02 -3.224429190158843994e-01 -1.158094927668571472e-01 -2.048951685428619385e-01 3.875853717327117920e-01 4.675658047199249268e-02 -9.109649062156677246e-02 -1.165309101343154907e-01 -9.765483438968658447e-02 7.785665988922119141e-02 2.392291575670242310e-01 -5.854950472712516785e-02 -2.914900481700897217e-01 -1.599092185497283936e-01 -1.381150633096694946e-01
1.333726048469543457e-01 1.606332138180732727e-02 -1.020162105560302734e-01 8.564005792140960693e-02 -2.243100255727767944e-01 5.372157692909240723e-01 -5.837824940681457520e-02 1.166191920638084412e-01 -8.020379394292831421e-02 4.123597964644432068e-02 2.187320291996002197e-01 2.670584917068481445e-01 2.418427616357803345e-01 -1.249301582574844360e-01 2.194755077362060547e-01 1.178798303008079529e-01 -5.597753915935754776e-03 -4.136516526341438293e-02 -1.920877993106842041e-01 8.160189539194107056e-02 3.866716474294662476e-02 1.384384781122207642e-01 1.617687791585922241e-01 -1.812587976455688477e-01 -8.407521992921829224e-02 -2.478367090225219727e-01 2.608753554522991180e-02 2.747681140899658203e-01 -2.135783582925796509e-01 1.230293288826942444e-01 1.116117369383573532e-02 -1.195876821875572205e-01
-1.958726495504379272e-01 6.161193922162055969e-02 -4.677575528621673584e-01 -1.078052148222923279e-01 -1.065472140908241272e-01 3.494702577590942383e-01 -3.850993812084197998e-01 1.396316587924957275e-01 -1.927473582327365875e-02 -8.188644796609878540e-02 6.770922243595123291e-02 4.722169414162635803e-02 -1.299121230840682983e-01 -6.353273242712020874e-02 -1.471031308174133301e-01 1.574192792177200317e-01 2.065160274505615234e-01 1.700875759124755859e-01 -2.221786184236407280e-03 -1.337982993572950363e-02 1.153294667601585388e-01 9.080372750759124756e-02 -3.424398899078369141e-01 -1.249156892299652100e-02 1.979354470968246460e-01 -1.705773174762725830e-01 4.721097648143768311e-02 1.228082403540611267e-01 1.544078141450881958e-01 -2.365759760141372681e-02 2.514943107962608337e-02 -1.535053253173828125e-01
-2.037985771894454956e-01 6.726811826229095459e-02 -2.181705683469772339e-01 5.628668144345283508e-02 1.431302279233932495e-01 3.593276739120483398e-01 -3.059540092945098877e-01 9.016133844852447510e-02 7.793473452329635620e-02 -2.254763059318065643e-02 -9.668429940938949585e-02 1.424131691455841064e-01 -4.825895279645919800e-02 2.195034623146057129e-01 -2.213516235351562500e-01 -5.310749635100364685e-02 1.488680094480514526e-01 7.011449337005615234e-02 -5.545261874794960022e-02 -3.208125829696655273e-01 -5.639482662081718445e-02 -9.824457764625549316e-02 3.128668665885925293e-02 -4.904101043939590454e-02 3.281184434890747070e-01 -4.038143455982208252e-01 1.279790792614221573e-02 1.343442797660827637e-01 -6.284539401531219482e-02 4.069947078824043274e-02 -2.583052217960357666e-01 -5.233089998364448547e-02
1.139079034328460693e-02 -3.455010056495666504e-02 -3.480220735073089600e-01 -4.527422040700912476e-02 -2.554317191243171692e-02 3.687887787818908691e-01 -3.050211071968078613e-02 2.458270639181137085e-02 8.766255527734756470e-02 5.579589633271098137e-04 -8.571662008762359619e-02 -3.010492399334907532e-02 1.170409098267555237e-01 1.949249766767024994e-02 5.534965172410011292e-02 -4.875192642211914062e-01 -2.641620934009552002e-01 9.091458469629287720e-02 1.855795532464981079e-01 1.804449409246444702e-01 -6.728692352771759033e-02 -5.466498062014579773e-02 -2.761116325855255127e-01 -1.678015142679214478e-01 -6.095907837152481079e-02 -3.814517259597778320e-01 7.855866849422454834e-02 7.817724347114562988e-02 1.353214830160140991e-01 6.923653930425643921e-02 -1.431102305650711060e-01 6.716129928827285767e-02
-2.232855409383773804e-01 3.405051529407501221e-01 -1.056037023663520813e-01 -2.449102886021137238e-02 1.136735677719116211e-01 2.299023568630218506e-01 -3.167186379432678223e-01 1.436798721551895142e-01 -1.188775897026062012e-01 -1.036922708153724670e-01 1.720893569290637970e-02 2.453543394804000854e-01 -1.216103285551071167e-01 9.676330536603927612e-02 -3.753235563635826111e-02 -5.989484861493110657e-02 3.099554963409900665e-02 -4.285397827625274658e-01 5.736433342099189758e-02 -6.418855488300323486e-02 -1.863140314817428589e-01 1.654946431517601013e-02 -1.959238648414611816e-01 -3.156921863555908203e-01 2.883003279566764832e-02 -1.079093739390373230e-01 6.954456120729446411e-02 7.948247343301773071e-02 2.627642154693603516e-01 -5.780480057001113892e-02 -1.663343310356140137e-01 -1.801494210958480835e-01
-1.168754696846008301e-01 -6.192329339683055878e-03 -9.942488372325897217e-02 -1.270974725484848022e-01 -3.055329322814941406e-01 1.464437395334243774e-01 1.300141960382461548e-01 6.800396740436553955e-02 1.190212815999984741e-01 -1.304251328110694885e-02 2.431407719850540161e-01 1.264964342117309570e-01 1.377651542425155640e-01 3.055748529732227325e-02 2.458484321832656860e-01 -3.671563565731048584e-01 5.965970829129219055e-02 -9.427884966135025024e-02 -2.686534225940704346e-01 -2.319908589124679565e-01 -2.609060108661651611e-01 3.034014403820037842e-01 -1.814087182283401489e-01 -9.748745709657669067e-02 -4.922301974147558212e-03 -2.240872234106063843e-01 3.018532879650592804e-02 2.555814385414123535e-01 2.612940780818462372e-02 1.483833491802215576e-01 -1.524512656033039093e-02 -1.973331272602081299e-01
-1.881301850080490112e-01 1.189612671732902527e-01 -9.997734799981117249e-03 9.459485858678817749e-02 1.176783069968223572e-01 6.230347752571105957e-01 3.624325245618820190e-02 -5.667060613632202148e-03 2.461788952350616455e-01 3.740872070193290710e-02 -2.834209203720092773e-01 2.456763200461864471e-02 1.867070943117141724e-01 6.894420832395553589e-02 1.113434433937072754e-01 7.968468219041824341e-02 -1.789037734270095825e-01 4.915570840239524841e-02 -1.646023392677307129e-01 1.517767012119293213e-01 -3.543332917615771294e-03 -1.558471843600273132e-02 -1.535719931125640869e-01 -2.748865783214569092e-01 -1.646573990583419800e-01 6.900979578495025635e-02 -1.566045731306076050e-01 9.847147017717361450e-02 6.780868768692016602e-02 2.540378645062446594e-02 1.513795554637908936e-01 -2.419420182704925537e-01
-2.285308390855789185e-01 -7.660828530788421631e-02 -6.594291329383850098e-02 -2.292713150382041931e-02 1.634567528963088989e-01 3.078941404819488525e-01 -1.430404954589903355e-03 1.784616112709045410e-01 5.028782412409782410e-03 1.951686590909957886e-01 3.189341723918914795e-01 4.527723789215087891e-02 9.394954144954681396e-02 -2.258303947746753693e-02 2.386268377304077148e-01 6.682374048978090286e-03 -2.170848697423934937e-01 3.399093449115753174e-01 -4.330488145351409912e-01 -6.795940548181533813e-02 -1.297443658113479614e-01 1.353413909673690796e-01 -2.239542454481124878e-01 -2.792370915412902832e-01 -1.348168309777975082e-02 1.679218607023358345e-03 -7.193991448730230331e-03 1.009264737367630005e-01 -1.077252030372619629e-01 2.982990629971027374e-02 -1.704270988702774048e-01 7.347162812948226929e-02
2.073023654520511627e-02 2.513042883947491646e-03 -3.435754179954528809e-01 -2.898239530622959137e-03 -2.334942296147346497e-02 4.841146469116210938e-01 -3.607223182916641235e-02 1.310170739889144897e-01 3.470745682716369629e-02 -1.176443174481391907e-01 3.230516016483306885e-01 2.785369753837585449e-01 8.996982872486114502e-02 -3.069567866623401642e-02 1.059926077723503113e-01 1.903018504381179810e-01 -4.673530906438827515e-02 -5.779721960425376892e-02 -1.841422170400619507e-01 1.172821447253227234e-01 -3.070502355694770813e-02 1.848104298114776611e-01 1.202828139066696167e-01 -2.555164098739624023e-01 -2.193390429019927979e-01 -1.181682720780372620e-01 2.142851203680038452e-01 2.459049373865127563e-01 -6.060456484556198120e-02 6.305031478404998779e-02 -1.723391562700271606e-01 -2.836457267403602600e-02
-6.784132868051528931e-02 9.439153969287872314e-02 -1.531120538711547852e-01 -2.444934546947479248e-01 -1.002667769789695740e-01 2.688753008842468262e-01 -2.261286526918411255e-01 1.255849599838256836e-01 3.416277095675468445e-02 -8.185566961765289307e-02 -1.354365646839141846e-01 -2.440571412444114685e-02 6.921900808811187744e-02 1.332445144653320312e-01 -1.003115177154541016e-01 -4.014422744512557983e-02 -3.140528500080108643e-01 -1.372557580471038818e-01 4.946736618876457214e-02 -3.174464106559753418e-01 -2.184391021728515625e-01 2.868713438510894775e-01 -1.959370076656341553e-01 -4.077842086553573608e-02 2.231580317020416260e-01 -7.346394658088684082e-02 -6.653442978858947754e-02 2.319442480802536011e-01 -1.973537504673004150e-01 -2.047288715839385986e-01 -1.180434599518775940e-03 -3.285589814186096191e-01
-2.911070287227630615e-01 -3.411083668470382690e-02 -4.371045622974634171e-03 -1.574031859636306763e-01 1.307293772697448730e-01 3.390687406063079834e-01 -1.195041164755821228e-01 1.434297263622283936e-01 -5.893507227301597595e-02 2.217330336570739746e-01 2.795884907245635986e-01 -5.476174992509186268e-04 1.687164604663848877e-01 7.231335341930389404e-02 1.085694134235382080e-01 -1.097743585705757141e-01 -8.764118887484073639e-03 3.831216394901275635e-01 -2.932852804660797119e-01 -2.402676194906234741e-01 1.143577974289655685e-02 -1.163428053259849548e-01 -3.388638496398925781e-01 -2.267097979784011841e-01 -7.518226653337478638e-02 -9.626447409391403198e-02 6.104321032762527466e-02 9.849456697702407837e-02 9.455974400043487549e-02 8.066008239984512329e-02 -8.609008789062500000e-02 1.111049279570579529e-01
-4.039020240306854248e-01 3.933330252766609192e-02 -3.716466203331947327e-02 -1.739639043807983398e-01 -4.597221314907073975e-02 4.110565185546875000e-01 1.066049709916114807e-01 -2.943348512053489685e-02 2.462473139166831970e-02 -4.892493784427642822e-02 -2.305589616298675537e-02 2.204285264015197754e-01 2.124532461166381836e-01 -4.683666676282882690e-02 2.593224048614501953e-01 -3.556072413921356201e-01 -1.301697921007871628e-02 -7.729709893465042114e-02 -5.031780898571014404e-02 -2.487647980451583862e-01 -2.117629498243331909e-01 3.295579850673675537e-01 4.950784891843795776e-02 -1.266020983457565308e-01 1.308428943157196045e-01 1.851333677768707275e-01 -7.314221560955047607e-02 1.531747281551361084e-01 4.459254816174507141e-02 1.832074858248233795e-02 -9.409307502210140228e-03 4.576164856553077698e-02
-3.140454888343811035e-01 1.507703512907028198e-01 -2.843175828456878662e-02 -1.900469213724136353e-01 -2.076714038848876953e-01 1.806422919034957886e-01 1.198165491223335266e-01 1.994021087884902954e-01 -5.142775923013687134e-02 6.152840331196784973e-03 1.072249338030815125e-01 1.948891729116439819e-01 8.160401135683059692e-02 -3.110731393098831177e-02 2.444965206086635590e-02 -1.810867339372634888e-01 2.627583034336566925e-02 -3.302012011408805847e-02 -2.714826762676239014e-01 -1.757474392652511597e-01 -1.470920145511627197e-01 1.693594902753829956e-01 -5.613259226083755493e-02 -2.412640452384948730e-01 -2.016103565692901611e-01 5.563445389270782471e-02 3.829532861709594727e-02 3.492676615715026855e-01 1.142829209566116333e-01 1.865900307893753052e-01 -1.415929645299911499e-01 -4.068077206611633301e-01
1.506711076945066452e-02 1.044637262821197510e-01 -2.012455016374588013e-01 -2.705129981040954590e-01 -2.085240483283996582e-01 2.696307897567749023e-01 -1.746088862419128418e-01 1.023870557546615601e-01 8.455657213926315308e-02 -2.027378827333450317e-01 3.049734532833099365e-01 2.444483786821365356e-01 -9.871625155210494995e-02 -7.477247621864080429e-03 -1.371438205242156982e-01 1.100034080445766449e-02 3.714471310377120972e-02 -1.316953003406524658e-01 5.053657293319702148e-02 1.092221513390541077e-01 -2.314454913139343262e-01 -7.210737466812133789e-02 -2.118067145347595215e-01 -1.915189474821090698e-01 2.539065852761268616e-02 -5.863333493471145630e-02 -2.111738771200180054e-01 2.767471075057983398e-01 1.704781502485275269e-01 -8.109977841377258301e-02 -3.919822573661804199e-01 -1.454402040690183640e-02
-1.543880105018615723e-01 -1.756190806627273560e-01 -3.269169032573699951e-01 -2.918973565101623535e-01 6.743352115154266357e-02 2.253223508596420288e-01 1.938211917877197266e-01 1.806260496377944946e-01 -1.375769730657339096e-02 -8.303003758192062378e-02 2.027029395103454590e-01 1.859403699636459351e-01 9.889759868383407593e-02 4.306725226342678070e-03 2.756229341030120850e-01 -1.337522417306900024e-01 2.009238153696060181e-01 -6.420100480318069458e-02 -2.078646272420883179e-01 -2.209452539682388306e-01 -2.210421860218048096e-01 1.401576846837997437e-01 -2.908932510763406754e-03 -1.250862181186676025e-01 -4.559072200208902359e-03 -1.310786306858062744e-01 6.881210207939147949e-02 2.817081212997436523e-01 1.979467570781707764e-01 1.453836262226104736e-01 -1.702815145254135132e-01 -1.733311116695404053e-01
3.265750780701637268e-02 2.387667447328567505e-01 -1.532391458749771118e-01 3.040685355663299561e-01 2.002646476030349731e-01 3.787123858928680420e-01 -1.622398942708969116e-01 6.395760178565979004e-02 1.807794272899627686e-01 1.438192576169967651e-01 -1.180477663874626160e-01 1.354307234287261963e-01 1.663920432329177856e-01 1.161033883690834045e-01 3.881350755691528320e-01 -4.753743484616279602e-02 -1.903404146432876587e-01 1.022027432918548584e-01 -4.301044717431068420e-02 -8.863392472267150879e-02 -1.564153581857681274e-01 -1.397256106138229370e-01 -5.741806700825691223e-02 -2.925201058387756348e-01 -5.128866061568260193e-02 -7.383937388658523560e-02 1.038846671581268311e-01 1.324401795864105225e-01 1.946008354425430298e-01 -2.016022652387619019e-01 -1.467222124338150024e-01 8.146019279956817627e-02
-3.378206789493560791e-01 1.587821096181869507e-01 7.608731836080551147e-02 -7.461980450898408890e-03 -4.601203277707099915e-02 5.666900873184204102e-01 2.865948714315891266e-02 5.132903344929218292e-03 -3.122536838054656982e-01 2.643802165985107422e-01 -6.442203372716903687e-02 7.364615052938461304e-02 -4.744897130876779556e-03 9.445782750844955444e-02 1.130077522248029709e-02 -9.911461919546127319e-02 -2.040403336286544800e-01 8.017247915267944336e-02 -3.016561083495616913e-02 -8.346814662218093872e-02 -3.752075880765914917e-02 -8.401115238666534424e-02 -4.538691043853759766e-02 5.066328868269920349e-02 -2.814587056636810303e-01 -8.284565806388854980e-02 1.012317370623350143e-02 2.253835946321487427e-01 5.593941733241081238e-02 3.505584001541137695e-01 1.472951099276542664e-02 -5.098110064864158630e-02
-2.551771104335784912e-01 1.999813020229339600e-01 -5.079395696520805359e-02 -1.137576550245285034e-01 -3.591197729110717773e-01 2.099841386079788208e-01 -1.050951108336448669e-01 2.086732089519500732e-01 -1.630299538373947144e-01 5.211628228425979614e-02 2.484428137540817261e-01 1.984693855047225952e-01 9.113151580095291138e-02 -1.456064730882644653e-01 -3.467371687293052673e-02 -7.412644475698471069e-02 -1.013672947883605957e-01 9.805093705654144287e-02 3.728985413908958435e-02 -3.183313310146331787e-01 -7.028009742498397827e-02 7.125120609998703003e-02 -2.581117860972881317e-02 -2.249997109174728394e-01 5.415913462638854980e-02 1.678755432367324829e-01 5.954815540462732315e-03 3.510280251502990723e-01 1.284219026565551758e-01 1.305520981550216675e-01 -1.716832071542739868e-01 -2.894909977912902832e-01
-1.882690042257308960e-01 -4.816234484314918518e-02 -3.742798864841461182e-01 -6.581443361937999725e-03 1.192021965980529785e-01 1.708444505929946899e-01 -1.982278376817703247e-01 1.664784401655197144e-01 5.590091273188591003e-02 2.250419855117797852e-01 -1.794911772012710571e-01 6.116583012044429779e-03 2.823202908039093018e-01 9.480147063732147217e-02 6.235436350107192993e-02 -1.732395589351654053e-01 -2.488331049680709839e-01 1.564841717481613159e-02 -9.034664183855056763e-02 1.652359813451766968e-01 -1.718576550483703613e-01 1.480204015970230103e-01 1.028934419155120850e-01 -3.832531869411468506e-01 -1.533903032541275024e-01 1.116379257291555405e-02 -4.714026674628257751e-02 1.441229283809661865e-01 -1.449771076440811157e-01 9.461210668087005615e-02 -1.579107344150543213e-02 -3.459412753582000732e-01
-3.662009537220001221e-02 -7.580552250146865845e-02 -3.001315295696258545e-01 -1.926155984401702881e-01 3.788141161203384399e-02 2.172285318374633789e-01 1.340541392564773560e-01 -4.340026527643203735e-02 -6.869319081306457520e-02 -1.580696702003479004e-01 2.200832217931747437e-01 8.680127561092376709e-02 8.448630571365356445e-02 -2.492660470306873322e-02 1.917152553796768188e-01 -1.796685010194778442e-01 2.394991554319858551e-02 -4.781013354659080505e-02 -2.530400454998016357e-01 -2.756841182708740234e-01 -1.122912541031837463e-01 3.165994286537170410e-01 -1.009566858410835266e-01 -7.894760370254516602e-02 -6.881005316972732544e-02 -2.390398830175399780e-02 2.620544517412781715e-03 5.424951314926147461e-01 2.374454289674758911e-01 5.057399347424507141e-02 -3.013385459780693054e-02 -5.625751987099647522e-02
-1.316887438297271729e-01 -1.079420372843742371e-01 -2.207379043102264404e-01 -2.064133435487747192e-01 1.803987286984920502e-02 4.007150530815124512e-01 1.213918812572956085e-02 2.903054058551788330e-01 -1.216429173946380615e-01 -6.896594911813735962e-02 1.640760302543640137e-01 3.357572853565216064e-01 -1.174794957041740417e-01 -3.323895856738090515e-03 1.170851141214370728e-01 1.157358288764953613e-01 -3.104904294013977051e-01 -4.580435529351234436e-02 2.008686214685440063e-01 1.257974207401275635e-01 -6.847525388002395630e-02 9.948617964982986450e-02 -2.348765581846237183e-01 3.068589605391025543e-02 -4.183567315340042114e-02 -3.776359558105468750e-01 -4.462682700250297785e-04 -9.833149611949920654e-03 1.421271264553070068e-01 1.125083565711975098e-01 1.306026875972747803e-01 -1.203629523515701294e-01
-1.366921365261077881e-01 1.972860842943191528e-01 2.226641774177551270e-02 9.217619895935058594e-02 2.422944158315658569e-01 2.727410793304443359e-01 -1.580413728952407837e-01 -3.044263646006584167e-02 8.888582140207290649e-02 -2.689971588551998138e-02 3.847844153642654419e-02 3.244454562664031982e-01 -1.718537323176860809e-02 2.397086620330810547e-01 -1.510276943445205688e-01 -1.050756052136421204e-01 -1.833899468183517456e-01 -1.950249075889587402e-02 7.688195258378982544e-02 1.655173487961292267e-02 -2.588356137275695801e-01 -2.788617014884948730e-01 -9.348090738058090210e-02 -1.601240336894989014e-01 -5.847934633493423462e-02 -2.573626637458801270e-01 -7.954490184783935547e-02 3.565543293952941895e-01 -7.284363359212875366e-02 -2.054252624511718750e-01 -2.250222712755203247e-01 -2.164208889007568359e-01
2.443432807922363281e-01 7.151478528976440430e-02 1.092231050133705139e-01 1.014097705483436584e-01 8.511918783187866211e-02 1.278465688228607178e-01 -1.958043426275253296e-01 2.227294743061065674e-01 8.465941995382308960e-02 7.091160118579864502e-02 -5.010947119444608688e-03 3.953691124916076660e-01 1.263595521450042725e-01 3.094311244785785675e-02 1.110161617398262024e-01 3.025119192898273468e-02 5.195997655391693115e-02 3.323549628257751465e-01 9.322759509086608887e-02 2.075847797095775604e-02 8.060207962989807129e-02 3.994389474391937256e-01 -1.663005948066711426e-01 -1.677766144275665283e-01 -5.807266756892204285e-02 -1.680453419685363770e-01 2.622441947460174561e-02 4.472784996032714844e-01 -1.384206414222717285e-01 -6.345280259847640991e-02 5.314087867736816406e-02 1.504117343574762344e-02
-5.848558247089385986e-02 1.159274652600288391e-01 -1.701753437519073486e-01 -1.549758762121200562e-01 4.854795709252357483e-02 3.384446203708648682e-01 -3.253388404846191406e-01 6.157771497964859009e-02 -5.306421965360641479e-02 1.437929123640060425e-01 -8.696138113737106323e-02 -3.129312098026275635e-01 2.622706592082977295e-01 -4.120198264718055725e-02 5.834548175334930420e-02 -2.447170615196228027e-01 -2.838765978813171387e-01 1.018065288662910461e-01 2.656848430633544922e-01 7.206143438816070557e-02 -7.963935285806655884e-02 1.975881457328796387e-01 -5.678033828735351562e-02 2.643314003944396973e-02 -1.841211169958114624e-01 -2.399725317955017090e-01 -9.911420941352844238e-02 2.720141112804412842e-01 8.757165074348449707e-02 -8.631932735443115234e-02 -5.640738643705844879e-03 -1.854110062122344971e-01
1.651575565338134766e-01 2.225304991006851196e-01 1.658964008092880249e-01 1.807955056428909302e-01 1.289443764835596085e-02 5.762907266616821289e-01 -1.514765918254852295e-01 1.517506390810012817e-01 1.477699130773544312e-01 1.830190271139144897e-01 -2.317222394049167633e-02 5.630239844322204590e-02 2.062951922416687012e-01 7.786158472299575806e-02 2.010274827480316162e-01 -3.021876215934753418e-01 -9.408910572528839111e-02 1.603777110576629639e-01 -2.617812752723693848e-01 -4.680526629090309143e-02 -2.284567058086395264e-01 -6.159602105617523193e-02 9.194778650999069214e-02 -6.273002922534942627e-02 -8.684513717889785767e-02 -1.307666748762130737e-01 -9.860341995954513550e-02 1.002940610051155090e-01 8.254852145910263062e-03 1.111788004636764526e-01 -7.485342770814895630e-02 -9.607370942831039429e-02
5.116800963878631592e-02 3.150513172149658203e-01 -5.121954157948493958e-02 2.656562924385070801e-01 1.364063769578933716e-01 3.384784162044525146e-01 -3.369668424129486084e-01 3.120358102023601532e-02 2.119652777910232544e-01 2.272916585206985474e-01 -4.058972932398319244e-03 -2.377044968307018280e-02 2.054959684610366821e-01 2.145132571458816528e-01 2.316500805318355560e-02 -1.663153767585754395e-01 -2.830456495285034180e-01 1.065527722239494324e-01 -2.639911472797393799e-01 -1.565352827310562134e-02 -9.191842377185821533e-02 -3.350944072008132935e-02 -1.556326262652873993e-02 -1.326950639486312866e-01 9.552901983261108398e-02 3.538718447089195251e-02 -9.059903770685195923e-02 2.114372849464416504e-01 2.548651099205017090e-01 9.625599533319473267e-02 3.608089638873934746e-03 -1.930439770221710205e-01
-1.357082277536392212e-01 1.643292903900146484e-01 -3.385839611291885376e-02 2.583891749382019043e-01 3.588590323925018311e-01 1.006677225232124329e-01 -1.174587309360504150e-01 1.840518116950988770e-01 -3.633705154061317444e-02 5.929578561335802078e-03 -2.081740647554397583e-02 1.828011870384216309e-01 1.373775154352188110e-01 1.855568885803222656e-01 -1.029799506068229675e-01 -1.976925283670425415e-01 -2.375195026397705078e-01 -1.732389070093631744e-02 -8.720403909683227539e-02 4.809170961380004883e-02 -3.016489148139953613e-01 -2.095706462860107422e-01 -5.230332911014556885e-02 -3.507077395915985107e-01 7.340473681688308716e-02 -3.118442893028259277e-01 -1.251094639301300049e-01 1.673650294542312622e-01 1.039949655532836914e-01 1.014123409986495972e-01 -2.148878574371337891e-01 -1.450338214635848999e-01
8.404440246522426605e-03 3.128490447998046875e-01 -2.691666409373283386e-02 2.293808907270431519e-01 -9.041069075465202332e-03 4.844374656677246094e-01 -1.430005282163619995e-01 1.757490485906600952e-01 1.489810645580291748e-01 2.029751390218734741e-01 -1.224946379661560059e-01 4.053836688399314880e-02 1.408496797084808350e-01 1.490161418914794922e-01 3.597234487533569336e-01 -1.231207475066184998e-01 -2.353520840406417847e-01 2.336981892585754395e-01 -1.750604957342147827e-01 -7.626490294933319092e-02 -2.014043629169464111e-01 -4.100969433784484863e-02 -9.789346158504486084e-02 -1.114346161484718323e-01 -1.656704992055892944e-01 -5.895685032010078430e-02 -1.119990646839141846e-01 6.923874467611312866e-02 1.810056120157241821e-01 3.013998270034790039e-02 -3.244990855455398560e-02 4.764954000711441040e-02
-2.230135947465896606e-01 1.651532202959060669e-01 -1.757927821017801762e-03 6.766863167285919189e-02 1.536273807287216187e-01 5.335895419120788574e-01 -1.116828024387359619e-01 8.696841448545455933e-02 4.002877324819564819e-02 4.361440241336822510e-02 -2.018162012100219727e-01 6.270930916070938110e-02 -2.579868398606777191e-02 -3.668827936053276062e-02 2.548050582408905029e-01 -2.482239343225955963e-02 -1.818260252475738525e-01 8.292518556118011475e-02 1.089912056922912598e-01 -4.672283679246902466e-02 -2.073722034692764282e-01 2.847398221492767334e-01 -2.915948033332824707e-01 6.060354411602020264e-02 -2.237185984849929810e-01 4.559313878417015076e-02 1.777468621730804443e-01 2.555407285690307617e-01 1.066701486706733704e-01 -6.742190569639205933e-02 -1.053876802325248718e-01 1.774744689464569092e-01
-1.123476848006248474e-01 2.780036330223083496e-01 -2.402568459510803223e-01 1.238398402929306030e-01 8.701539784669876099e-02 2.276275753974914551e-01 -5.109746381640434265e-02 2.520344257354736328e-01 1.133549064397811890e-01 1.991892457008361816e-01 1.352439373731613159e-01 3.066561520099639893e-01 2.565468251705169678e-01 -3.533937036991119385e-01 -2.897035516798496246e-02 -7.687602937221527100e-02 8.442750573158264160e-02 -9.063654392957687378e-02 1.291670352220535278e-01 2.510729432106018066e-01 -1.887006163597106934e-01 4.732101038098335266e-02 -2.001842707395553589e-01 -2.935716509819030762e-01 -6.426058709621429443e-02 -8.898894488811492920e-02 -2.550826966762542725e-02 5.825945362448692322e-02 1.384905576705932617e-01 -2.266435474157333374e-01 -9.642038494348526001e-03 -5.747874453663825989e-02
3.688404336571693420e-02 1.181839331984519958e-01 1.023866310715675354e-01 8.399276435375213623e-02 2.017886936664581299e-01 1.908561885356903076e-01 -1.987793892621994019e-01 1.949855126440525055e-02 2.918660640716552734e-01 7.633138447999954224e-02 1.785920262336730957e-01 7.841397076845169067e-02 -1.690652519464492798e-01 -6.446105241775512695e-02 1.030661165714263916e-01 5.123958364129066467e-02 1.013175249099731445e-01 3.245952725410461426e-01 2.669205190613865852e-03 -2.714228443801403046e-02 -1.144801229238510132e-01 4.106791019439697266e-01 -1.638270914554595947e-01 -2.800506539642810822e-02 -1.661219149827957153e-01 -2.111745923757553101e-01 -1.858739852905273438e-01 4.165207445621490479e-01 -8.713876828551292419e-03 1.178799718618392944e-01 -2.338960170745849609e-01 -1.967093907296657562e-02
-2.299703471362590790e-02 1.368801593780517578e-01 1.780997365713119507e-01 -1.314007937908172607e-01 5.761396884918212891e-02 6.368293762207031250e-01 -2.085892856121063232e-01 1.455456167459487915e-01 2.494014203548431396e-01 7.932240143418312073e-03 1.577720940113067627e-01 1.027489528059959412e-01 8.263208717107772827e-02 1.628471314907073975e-01 1.526893675327301025e-01 1.050342693924903870e-01 7.219663355499505997e-03 1.507798116654157639e-02 1.265835464000701904e-01 -2.053843587636947632e-01 -5.876316502690315247e-02 -1.829115897417068481e-01 4.845122992992401123e-02 -4.125456511974334717e-01 4.257216304540634155e-02 3.599488642066717148e-03 -8.531269431114196777e-02 3.538116440176963806e-02 1.041592136025428772e-01 1.168993208557367325e-02 -5.901835113763809204e-02 4.128458909690380096e-03
-2.714965343475341797e-01 1.517990827560424805e-01 -4.021472036838531494e-01 -1.990541815757751465e-01 -1.860607862472534180e-01 1.065238192677497864e-01 -5.566494539380073547e-02 7.592744380235671997e-02 -9.847883135080337524e-02 3.377225995063781738e-02 2.322545200586318970e-01 3.314151763916015625e-01 2.603255510330200195e-01 -1.235893666744232178e-01 2.572949826717376709e-01 -1.600355505943298340e-01 3.783994168043136597e-02 2.813473343849182129e-01 7.923647016286849976e-02 3.232712298631668091e-02 -4.263919964432716370e-02 -2.516969479620456696e-02 -5.958702415227890015e-03 -2.228122204542160034e-01 5.720384418964385986e-03 -7.629425078630447388e-02 1.776183843612670898e-01 1.074795648455619812e-01 2.116262614727020264e-01 3.509322926402091980e-02 -4.490061104297637939e-02 -2.461069971323013306e-01
-1.933480948209762573e-01 7.810731977224349976e-02 -3.034009039402008057e-01 -4.842009395360946655e-02 1.623794138431549072e-01 4.527731239795684814e-01 -1.731872856616973877e-01 -2.690437622368335724e-02 7.014326006174087524e-02 1.814491301774978638e-01 9.436226449906826019e-03 1.903448402881622314e-01 5.803364887833595276e-02 -2.408537268638610840e-01 2.078104913234710693e-01 -1.420512050390243530e-01 6.488007307052612305e-02 -1.536049842834472656e-01 -6.272975355386734009e-02 2.369762808084487915e-01 -2.080872058868408203e-01 2.368737161159515381e-01 1.472250372171401978e-01 -7.408285886049270630e-02 -1.461985111236572266e-01 -2.880716323852539062e-01 -1.121637001633644104e-01 7.442706078290939331e-02 -6.016639992594718933e-02 2.356640845537185669e-01 3.784717246890068054e-02 5.988034233450889587e-02
3.307007253170013428e-02 1.485731154680252075e-01 1.309099793434143066e-01 2.316259033977985382e-02 -7.169276475906372070e-02 3.183963894844055176e-01 -1.087725311517715454e-01 3.573003113269805908e-01 3.551895171403884888e-02 2.251570075750350952e-01 1.232460886240005493e-01 2.459820657968521118e-01 -8.030051738023757935e-02 -1.042288616299629211e-01 -1.825762093067169189e-01 -7.230868935585021973e-02 -8.710984140634536743e-02 1.492728739976882935e-01 1.102995350956916809e-01 2.151508927345275879e-01 -3.547361791133880615e-01 1.874412298202514648e-01 -1.693332754075527191e-02 -3.753062710165977478e-02 1.386025995016098022e-01 -3.210434615612030029e-01 9.162653982639312744e-02 1.839226037263870239e-01 -1.355363577604293823e-01 -9.336050599813461304e-02 -2.189903706312179565e-01 -1.976855695247650146e-01
1.887793391942977905e-01 7.579842954874038696e-02 -2.968547046184539795e-01 -1.789517253637313843e-01 8.311418443918228149e-02 4.809512495994567871e-01 9.747016429901123047e-02 2.221897989511489868e-02 1.761747598648071289e-01 -9.403908997774124146e-02 4.182705283164978027e-01 1.389849781990051270e-01 2.407662868499755859e-01 -4.062729328870773315e-02 8.645288646221160889e-02 -1.612086035311222076e-02 -8.598333597183227539e-02 -3.798751905560493469e-02 -9.505951404571533203e-02 1.041830852627754211e-01 9.173128008842468262e-02 6.176345981657505035e-03 -4.863526299595832825e-02 -2.669885158538818359e-01 1.633435674011707306e-02 1.906624622642993927e-02 9.249021112918853760e-02 3.569133579730987549e-01 -1.003051474690437317e-01 8.276984095573425293e-03 -6.793787330389022827e-02 -1.631217896938323975e-01
-3.956922888755798340e-02 1.022478491067886353e-01 -1.909101903438568115e-01 4.257649648934602737e-03 -2.461454421281814575e-01 3.861905932426452637e-01 -1.030770689249038696e-01 -1.807281672954559326e-01 -1.644274294376373291e-01 -1.227142140269279480e-01 -9.140120446681976318e-02 2.755729854106903076e-01 1.176399961113929749e-01 2.664142251014709473e-01 6.339451670646667480e-02 -1.559540927410125732e-01 9.383806586265563965e-02 -5.106735602021217346e-02 -4.282620921730995178e-02 -1.257442235946655273e-01 -9.898491203784942627e-03 2.286474853754043579e-01 -1.437330991029739380e-01 6.521501392126083374e-02 1.601569205522537231e-01 -2.457316666841506958e-01 -1.775812357664108276e-01 2.959428429603576660e-01 2.010862678289413452e-01 2.009551376104354858e-01 9.116173535585403442e-02 -2.414969652891159058e-01
-3.804385662078857422e-02 2.693631686270236969e-02 -6.488008797168731689e-02 8.543457090854644775e-02 -1.761762350797653198e-01 3.195056617259979248e-01 9.262600541114807129e-02 1.526587754487991333e-01 -1.175840795040130615e-01 2.586437389254570007e-02 -2.138265967369079590e-01 2.399065494537353516e-01 3.783418238162994385e-02 -4.111413285136222839e-02 1.155701950192451477e-01 -1.291800290346145630e-01 -2.771002352237701416e-01 -2.967782784253358841e-03 2.665026485919952393e-01 2.112494111061096191e-01 5.824426654726266861e-03 1.918376982212066650e-01 -2.382958829402923584e-01 -1.327484697103500366e-01 -4.690874367952346802e-03 -2.985269725322723389e-01 -7.250617444515228271e-02 3.179872632026672363e-01 2.466558963060379028e-01 1.411587446928024292e-01 1.050083115696907043e-01 -2.817505002021789551e-01
-1.339610107243061066e-02 1.923180557787418365e-02 -1.367748081684112549e-01 2.411451190710067749e-03 -4.830799251794815063e-02 5.925662070512771606e-02 2.296519652009010315e-02 9.589918702840805054e-02 -7.635422796010971069e-02 3.481341898441314697e-02 -4.381188377737998962e-02 2.815089225769042969e-01 2.642671465873718262e-01 1.158579438924789429e-01 -1.728405207395553589e-01 9.612195426598191261e-04 -8.335220068693161011e-02 -2.925982140004634857e-02 -1.272205412387847900e-01 -2.126502692699432373e-01 -7.441790401935577393e-02 3.716208338737487793e-01 -2.605198621749877930e-01 -4.025764763355255127e-01 1.696282774209976196e-01 -1.147313565015792847e-01 -3.321532011032104492e-01 1.002594605088233948e-01 2.107788473367691040e-01 8.784041553735733032e-02 -2.507422585040330887e-03 -3.264547288417816162e-01
-1.867363452911376953e-01 1.018969416618347168e-01 -1.518727540969848633e-01 3.943923860788345337e-02 1.293209940195083618e-01 3.009982407093048096e-01 1.388963758945465088e-01 9.604514390230178833e-02 2.369039654731750488e-01 1.694511771202087402e-01 -2.470157593488693237e-01 -9.079146385192871094e-02 3.524403274059295654e-02 3.730830550193786621e-01 9.391815215349197388e-02 -1.026552841067314148e-01 -1.370984967797994614e-02 1.682827994227409363e-02 1.449519395828247070e-01 1.328413784503936768e-01 -1.094155237078666687e-01 2.702092826366424561e-01 -2.794800885021686554e-02 -3.318474888801574707e-01 -1.354611665010452271e-01 -2.035728693008422852e-01 4.719414934515953064e-02 9.328132867813110352e-02 9.671608358621597290e-02 1.205626949667930603e-01 -3.483887761831283569e-02 -3.867236375808715820e-01
-3.050841204822063446e-02 1.268959138542413712e-02 -3.851258158683776855e-01 -9.066242724657058716e-02 -6.061443313956260681e-02 3.900501430034637451e-01 -2.435627132654190063e-01 1.237736344337463379e-01 1.534606236964464188e-02 -6.141450256109237671e-02 -2.209009602665901184e-02 -3.443787992000579834e-02 1.488069891929626465e-01 -4.964943230152130127e-02 2.022489756345748901e-01 -1.105249524116516113e-01 -7.853859663009643555e-02 -3.144425451755523682e-01 -1.201494932174682617e-01 -3.371522203087806702e-02 -2.277417853474617004e-02 3.903398215770721436e-01 -2.174869552254676819e-02 -2.256576269865036011e-01 -3.062009811401367188e-01 -2.220930606126785278e-01 5.102014169096946716e-02 1.588058620691299438e-01 1.492319907993078232e-02 7.396598905324935913e-02 6.301346421241760254e-02 -1.517769843339920044e-01
5.221551284193992615e-02 2.030946314334869385e-01 7.786166388541460037e-04 -1.342029124498367310e-01 -5.749951303005218506e-02 3.387197554111480713e-01 4.301670193672180176e-02 -8.015413582324981689e-02 2.056188881397247314e-01 -1.412043124437332153e-01 -6.257998943328857422e-02 1.980466581881046295e-02 1.702851653099060059e-01 -1.536757200956344604e-01 1.871135830879211426e-01 2.718179859220981598e-02 -1.110890954732894897e-01 -3.666772693395614624e-02 -1.727273105643689632e-03 4.482280462980270386e-02 2.234294861555099487e-01 8.853100240230560303e-02 -4.031299054622650146e-01 -3.101447522640228271e-01 -1.879757195711135864e-01 -1.454676240682601929e-01 -2.745193243026733398e-01 9.863428771495819092e-02 3.741749376058578491e-02 -1.439879089593887329e-01 2.108300030231475830e-01 -3.413009345531463623e-01
-6.614875793457031250e-02 2.366497665643692017e-01 -8.482945710420608521e-02 -2.764501571655273438e-01 2.650936134159564972e-02 1.984761506319046021e-01 -4.746745526790618896e-02 2.077980898320674896e-04 2.497299909591674805e-01 2.824462354183197021e-01 -1.471786573529243469e-02 3.461731970310211182e-01 1.368111670017242432e-01 -1.794525980949401855e-01 -4.318142309784889221e-03 -1.828570812940597534e-01 -1.103318333625793457e-01 1.720808744430541992e-01 8.601839840412139893e-02 -5.131478980183601379e-02 1.283801198005676270e-01 -5.649302154779434204e-02 6.682234257459640503e-02 -1.815389543771743774e-01 2.820672094821929932e-01 -1.379375606775283813e-01 3.628358244895935059e-02 3.171075880527496338e-01 2.144927382469177246e-01 -1.552546173334121704e-01 -2.947282791137695312e-01 -2.705944702029228210e-02
-3.139862418174743652e-01 1.942130476236343384e-01 -1.346021797508001328e-02 -1.790564954280853271e-01 -2.051988691091537476e-01 3.672465682029724121e-01 -1.913787126541137695e-01 1.796865761280059814e-01 4.265515506267547607e-01 -6.890131533145904541e-02 7.797123491764068604e-02 -5.814297869801521301e-02 -1.703896969556808472e-01 1.208690181374549866e-01 2.861523628234863281e-01 1.023252215236425400e-02 -1.532629877328872681e-02 1.552994996309280396e-01 -8.040940016508102417e-02 -7.174745202064514160e-02 -1.885373443365097046e-01 -9.578769654035568237e-02 -1.085951998829841614e-01 -4.459035769104957581e-02 -1.078827083110809326e-01 -4.674053564667701721e-02 -2.152478694915771484e-01 1.433244943618774414e-01 1.197881475090980530e-01 1.009044274687767029e-01 -4.769034218043088913e-03 2.530983090400695801e-01
-4.612062498927116394e-02 1.616812497377395630e-01 -1.676001101732254028e-01 -1.245801430195569992e-02 -1.691204011440277100e-01 4.142866730690002441e-01 -1.083290353417396545e-01 7.733544707298278809e-02 2.499321661889553070e-02 5.205049738287925720e-02 1.703576892614364624e-01 3.564179241657257080e-01 -6.157368794083595276e-02 -8.904210478067398071e-02 2.850041985511779785e-01 1.182053908705711365e-01 -5.997036024928092957e-02 -1.791588962078094482e-01 -1.378666311502456665e-01 1.595118343830108643e-01 5.010481178760528564e-02 1.576075106859207153e-01 1.318787038326263428e-01 -1.208056733012199402e-01 -3.494045436382293701e-01 -1.591902524232864380e-01 -1.351871294900774956e-03 2.423961162567138672e-01 -1.931730508804321289e-01 3.813915885984897614e-03 -2.053276151418685913e-01 -1.845857650041580200e-01
-1.626529842615127563e-01 -7.570759393274784088e-03 -3.048991858959197998e-01 -1.679266393184661865e-01 -1.725340485572814941e-01 3.124957978725433350e-01 2.312053367495536804e-02 2.486054301261901855e-01 -2.451387792825698853e-01 2.570610865950584412e-02 4.072194918990135193e-02 5.110066011548042297e-02 1.392123103141784668e-01 -3.412528336048126221e-02 1.200734227895736694e-01 -2.449067682027816772e-01 3.871169686317443848e-02 1.676951199769973755e-01 3.122125193476676941e-02 -1.161712259054183960e-01 2.815134637057781219e-02 1.327811926603317261e-01 -2.111684381961822510e-01 -1.119767799973487854e-01 2.598445303738117218e-02 6.328967958688735962e-02 -6.640478223562240601e-02 2.308699339628219604e-01 3.317261040210723877e-01 2.855314612388610840e-01 -1.008430793881416321e-01 -3.447056412696838379e-01
-8.075889945030212402e-02 -1.385167390108108521e-01 -2.492880970239639282e-01 -2.067147046327590942e-01 2.339597344398498535e-01 3.907041847705841064e-01 1.779877394437789917e-01 9.010786563158035278e-02 1.274567246437072754e-01 -1.131173819303512573e-01 -8.652996271848678589e-02 8.786598220467567444e-03 9.579943493008613586e-03 -7.296430878341197968e-03 7.548499852418899536e-03 -7.681035250425338745e-02 -1.001108363270759583e-01 3.728575259447097778e-02 -1.081626340746879578e-01 -1.941883191466331482e-02 -1.669392734766006470e-01 -1.420266926288604736e-02 -5.161311104893684387e-02 -4.990601837635040283e-01 -3.669352456927299500e-02 -8.392272889614105225e-02 -2.636311650276184082e-01 2.466573119163513184e-01 -1.637266427278518677e-01 8.661514520645141602e-02 1.093896999955177307e-01 -3.020479679107666016e-01
-3.632213920354843140e-02 -9.554261714220046997e-02 -1.895746588706970215e-02 -8.373203128576278687e-02 -6.316957622766494751e-02 4.726576060056686401e-02 -2.809488475322723389e-01 2.602869570255279541e-01 -1.598361581563949585e-01 1.684966236352920532e-01 -6.892973184585571289e-02 9.023939818143844604e-02 2.201918661594390869e-01 -2.970398031175136566e-02 1.166668534278869629e-01 9.616986662149429321e-02 1.204360509291291237e-03 -1.831145435571670532e-01 -1.672544926404953003e-01 1.435467302799224854e-01 -4.661517217755317688e-02 2.180728316307067871e-01 1.004859339445829391e-03 -9.407137334346771240e-02 -1.191715300083160400e-01 -5.980502068996429443e-02 -2.497664541006088257e-01 3.395552933216094971e-01 9.815406799316406250e-02 -1.567625403404235840e-01 -2.888793349266052246e-01 -4.862152934074401855e-01
-2.385080046951770782e-02 1.564034670591354370e-01 -1.731194853782653809e-01 -1.171370521187782288e-01 2.459179162979125977e-01 3.677646219730377197e-01 -1.035289093852043152e-01 2.318902909755706787e-01 2.656759321689605713e-01 -1.942656189203262329e-01 -6.264118105173110962e-02 1.983152776956558228e-01 -1.633688956499099731e-01 1.962299197912216187e-01 -2.046399377286434174e-02 -8.820597827434539795e-02 -1.459225118160247803e-01 9.855794906616210938e-02 -2.134960740804672241e-01 5.957630649209022522e-02 2.049777060747146606e-01 -1.552069634199142456e-01 5.502378568053245544e-02 1.086783707141876221e-01 4.317206144332885742e-02 -2.638972401618957520e-01 -1.252688467502593994e-02 3.387405276298522949e-01 2.467780709266662598e-01 -1.290195286273956299e-01 -1.305318623781204224e-01 -6.338202953338623047e-02
-6.478682905435562134e-02 2.568881213665008545e-01 9.020192921161651611e-02 2.100013494491577148e-01 1.839470118284225464e-02 5.325608849525451660e-01 -1.609093844890594482e-01 2.678437530994415283e-02 2.470347285270690918e-02 4.206639155745506287e-02 -3.499232977628707886e-02 2.026099860668182373e-01 1.679547727108001709e-01 7.478491216897964478e-02 4.135326445102691650e-01 -1.295430809259414673e-01 -2.579547762870788574e-01 1.684477180242538452e-01 -3.049905896186828613e-01 -8.564747124910354614e-02 -1.985901892185211182e-01 1.206633374094963074e-01 5.647190660238265991e-02 -7.764587551355361938e-02 6.284461915493011475e-02 1.150665711611509323e-02 -4.760064929723739624e-02 1.091185733675956726e-01 2.316657453775405884e-02 8.226271718740463257e-02 -6.050838157534599304e-02 1.142487749457359314e-01
1.409980505704879761e-01 1.982424641028046608e-03 1.810406707227230072e-02 8.712965250015258789e-02 -7.558108866214752197e-02 3.459922373294830322e-01 7.741630822420120239e-02 1.647366285324096680e-01 6.637828052043914795e-02 -5.965173244476318359e-03 3.800464421510696411e-02 2.866987884044647217e-01 1.953580230474472046e-01 -7.560751866549253464e-03 -7.579971104860305786e-02 -1.947921365499496460e-01 -3.200375437736511230e-01 7.582952268421649933e-03 1.919996291399002075e-01 2.122748494148254395e-01 -1.934199780225753784e-02 2.316167801618576050e-01 -3.757068812847137451e-01 -3.395587950944900513e-02 1.756888329982757568e-01 -2.786698937416076660e-01 1.231962963938713074e-01 3.063997030258178711e-01 -2.973482571542263031e-02 6.740137003362178802e-03 -2.045952081680297852e-01 -5.042202025651931763e-02
-4.967809468507766724e-02 -6.277102231979370117e-02 -2.752951085567474365e-01 2.063646465539932251e-01 5.725759267807006836e-02 2.856842577457427979e-01 -2.091691642999649048e-01 -1.352331019006669521e-03 -1.254289746284484863e-01 4.315464794635772705e-01 -1.998808234930038452e-01 7.749130576848983765e-02 6.033921614289283752e-02 -9.497022628784179688e-02 -1.917421631515026093e-02 1.738370656967163086e-01 -1.224697977304458618e-01 4.662422463297843933e-02 -1.997750848531723022e-01 -2.208192795515060425e-01 -1.388213336467742920e-01 1.998161226511001587e-01 1.103129424154758453e-02 -1.475908756256103516e-01 -3.556934595108032227e-01 -7.757820654660463333e-03 -4.778133332729339600e-02 2.615496218204498291e-01 4.326431546360254288e-03 -1.281319707632064819e-01 6.336016207933425903e-02 -2.252436727285385132e-01
-7.134629040956497192e-02 -1.890011280775070190e-01 -1.429212242364883423e-01 -1.317545622587203979e-01 2.625549137592315674e-01 -8.291897363960742950e-03 4.099811986088752747e-02 -8.354344964027404785e-02 -7.186912745237350464e-02 2.496690154075622559e-01 5.122347269207239151e-03 2.698869407176971436e-01 -5.178822670131921768e-03 9.590669721364974976e-02 3.621236979961395264e-01 -7.421077787876129150e-02 -2.336792200803756714e-01 3.341486910358071327e-03 -2.155198901891708374e-01 -2.524704672396183014e-02 -1.456423103809356689e-01 3.153145611286163330e-01 -1.980123668909072876e-01 -2.105216234922409058e-01 -5.559197440743446350e-02 -1.867722570896148682e-01 1.022283509373664856e-01 1.502590328454971313e-01 1.594467759132385254e-01 -9.150972217321395874e-02 -3.330454528331756592e-01 -1.895301491022109985e-01
-1.615838557481765747e-01 2.086976766586303711e-01 1.407460570335388184e-01 -7.356785237789154053e-03 8.839505910873413086e-02 5.321848988533020020e-01 -1.926373690366744995e-01 -8.628863841295242310e-02 1.369047462940216064e-01 9.058018773794174194e-02 -1.503884196281433105e-01 2.292296439409255981e-01 -7.780019938945770264e-02 6.082790717482566833e-02 3.261095285415649414e-01 -8.012673258781433105e-02 -1.500135660171508789e-01 9.250001609325408936e-02 -5.843617767095565796e-02 -1.411431878805160522e-01 -1.773274540901184082e-01 6.501567084342241287e-03 1.563938558101654053e-01 -1.742952913045883179e-01 -1.478377580642700195e-01 2.952293306589126587e-02 -1.039235144853591919e-01 2.435671240091323853e-01 2.611327767372131348e-01 -2.019276618957519531e-01 -6.829331815242767334e-02 -5.521222203969955444e-02
2.031464874744415283e-02 1.810287237167358398e-01 -7.644680887460708618e-02 -2.351697534322738647e-01 5.363390967249870300e-02 1.994982063770294189e-01 7.927283644676208496e-02 -7.095363736152648926e-02 -2.678418904542922974e-02 2.314667105674743652e-01 3.159658014774322510e-01 -3.852847591042518616e-02 6.601539999246597290e-02 2.577913701534271240e-01 3.902058601379394531e-01 -1.649678349494934082e-01 -1.215874701738357544e-01 -8.594641089439392090e-02 -5.779310688376426697e-02 2.334608733654022217e-01 -8.790140599012374878e-02 2.924071848392486572e-01 -1.341872513294219971e-01 -3.022240102291107178e-01 8.156549185514450073e-02 -2.389899790287017822e-01 2.647234126925468445e-02 1.669671833515167236e-01 1.496291458606719971e-01 1.641361713409423828e-01 -6.985373049974441528e-02 -1.289350688457489014e-01
-3.064154274761676788e-02 2.307938039302825928e-01 7.878065109252929688e-02 1.245346367359161377e-01 7.150477916002273560e-02 6.399334669113159180e-01 -7.581239193677902222e-02 -6.644112616777420044e-02 2.133897691965103149e-01 -9.148003906011581421e-02 -1.679514907300472260e-02 4.998815059661865234e-02 3.353182598948478699e-02 1.037400364875793457e-01 3.055163025856018066e-01 -2.209009379148483276e-01 -1.581945084035396576e-02 2.110679298639297485e-01 -2.690718472003936768e-01 -9.001384675502777100e-02 -2.025329321622848511e-01 4.852132126688957214e-02 -3.511344641447067261e-02 -7.590539008378982544e-02 5.759356170892715454e-02 -1.513709034770727158e-02 9.339134395122528076e-02 8.197434246540069580e-02 7.590320706367492676e-02 1.597396582365036011e-01 -2.464903295040130615e-01 4.344845190644264221e-02
7.837864011526107788e-02 1.373189389705657959e-01 -4.244638681411743164e-01 9.358967095613479614e-02 -4.381558299064636230e-02 2.669490575790405273e-01 8.698917180299758911e-02 -7.375875115394592285e-02 1.633782498538494110e-02 -2.121011614799499512e-01 4.082622751593589783e-02 3.300902545452117920e-01 6.042540445923805237e-02 9.590928256511688232e-02 6.089001893997192383e-02 5.019000545144081116e-02 5.592018365859985352e-02 1.407168358564376831e-01 -1.471446454524993896e-01 6.293021142482757568e-02 -1.254678219556808472e-01 1.531938910484313965e-01 -3.544559478759765625e-01 3.947719000279903412e-03 2.311011105775833130e-01 -1.609655171632766724e-01 1.963765472173690796e-01 2.579218447208404541e-01 8.002555929124355316e-03 1.988573223352432251e-01 1.785557419061660767e-01 -2.358502894639968872e-01
-3.666339907795190811e-03 1.762904226779937744e-01 -1.519360542297363281e-01 4.513599351048469543e-02 7.542821019887924194e-02 4.269976019859313965e-01 -1.245824694633483887e-01 7.471517473459243774e-02 8.809269219636917114e-02 -1.600503735244274139e-02 -1.829255670309066772e-01 -2.058186009526252747e-02 1.488918159157037735e-02 1.613070815801620483e-01 1.099705845117568970e-01 -9.416490793228149414e-03 -2.481637746095657349e-01 -3.491450548171997070e-01 -3.218737244606018066e-01 -9.149460494518280029e-02 6.914204359054565430e-02 -7.615152746438980103e-02 5.148553848266601562e-02 -2.748259902000427246e-01 -5.165059119462966919e-02 -2.213552594184875488e-02 -2.450346648693084717e-01 2.250787615776062012e-01 -2.272645086050033569e-01 -2.676397189497947693e-02 -7.017256319522857666e-02 -3.145951628684997559e-01
-4.822825193405151367e-01 2.312553673982620239e-01 7.242477685213088989e-02 4.268468171358108521e-02 9.451942145824432373e-02 3.244251906871795654e-01 -7.118467986583709717e-02 2.255764454603195190e-01 3.162857592105865479e-01 9.748914092779159546e-02 1.715494990348815918e-01 1.370264589786529541e-01 8.994145691394805908e-02 1.247888952493667603e-01 1.853842735290527344e-01 -3.393827378749847412e-02 -8.608681708574295044e-02 -9.353150427341461182e-02 1.098892372101545334e-02 2.735732588917016983e-03 4.959080368280410767e-02 3.010172955691814423e-02 -3.494831919670104980e-01 -1.882661879062652588e-01 -1.562596261501312256e-01 6.691304594278335571e-02 2.305810600519180298e-01 1.338329464197158813e-01 -6.971483677625656128e-02 1.117797344923019409e-01 -1.569720953702926636e-01 -2.426274307072162628e-02
-3.374177813529968262e-01 -1.133328825235366821e-01 -5.357238650321960449e-02 5.031402781605720520e-02 -1.744946651160717010e-02 2.902202606201171875e-01 1.088616847991943359e-01 6.519687920808792114e-02 -4.829259589314460754e-02 3.605200946331024170e-01 -1.359800621867179871e-02 2.936488389968872070e-02 2.649565637111663818e-01 8.069992065429687500e-02 1.373494863510131836e-01 -4.609972611069679260e-02 -1.757857203483581543e-01 -6.935157626867294312e-02 2.238293737173080444e-01 -3.994373977184295654e-01 -5.841676890850067139e-02 1.381815522909164429e-01 -3.714248538017272949e-01 -2.508427761495113373e-02 1.811144202947616577e-01 -2.550558000802993774e-02 -8.672588318586349487e-02 4.246446117758750916e-02 -3.519618511199951172e-02 -8.764737099409103394e-02 -1.123377755284309387e-01 -2.558131814002990723e-01
1.600911468267440796e-01 -1.689598523080348969e-02 -6.385403871536254883e-02 1.347950398921966553e-01 4.342751204967498779e-02 1.450813412666320801e-01 -2.185873240232467651e-01 5.880118906497955322e-02 5.214262753725051880e-02 1.145088225603103638e-01 1.599693670868873596e-02 3.562848567962646484e-01 -6.112421303987503052e-02 -9.927833452820777893e-03 2.115707248449325562e-01 -1.743883476592600346e-03 -6.596365571022033691e-02 4.460258483886718750e-01 2.971546351909637451e-01 -1.272031217813491821e-01 -1.749512702226638794e-01 2.036359608173370361e-01 -2.311325371265411377e-01 -2.658002674579620361e-01 -1.198908314108848572e-03 -2.267844527959823608e-01 6.025284901261329651e-02 3.216600716114044189e-01 -8.402477949857711792e-02 7.803928107023239136e-02 5.594883114099502563e-02 8.550874143838882446e-02
-1.017264351248741150e-01 5.223191902041435242e-02 8.903856575489044189e-02 1.299551278352737427e-01 2.054858207702636719e-01 3.688892126083374023e-01 -9.100299328565597534e-02 -2.752790786325931549e-02 9.711722284555435181e-02 1.551757603883743286e-01 -1.148623824119567871e-01 5.087726935744285583e-02 2.556780576705932617e-01 3.737040162086486816e-01 8.772655390202999115e-03 3.771828487515449524e-02 1.372341960668563843e-01 7.536206394433975220e-02 -5.773008987307548523e-02 7.069599814713001251e-03 -2.175129204988479614e-01 -1.766405701637268066e-01 -1.106131300330162048e-01 -7.147251069545745850e-02 -3.427828475832939148e-02 -4.255770444869995117e-01 4.973236098885536194e-02 2.902142703533172607e-01 -5.726839601993560791e-02 2.270758897066116333e-02 -3.473792076110839844e-01 4.167504236102104187e-02
-1.858961433172225952e-01 1.640670448541641235e-01 -1.487706750631332397e-01 -1.318945586681365967e-01 -5.346569418907165527e-02 2.603496611118316650e-01 -2.703546583652496338e-01 8.747479319572448730e-02 1.322024464607238770e-01 1.084477081894874573e-01 1.210331767797470093e-01 1.101275905966758728e-01 1.896429657936096191e-01 1.687459945678710938e-01 -2.686132304370403290e-02 -3.894059956073760986e-01 -3.940117657184600830e-01 -9.653574973344802856e-02 3.439230620861053467e-01 6.144885718822479248e-02 -4.101274162530899048e-02 7.161452621221542358e-02 -1.551287770271301270e-01 8.818545192480087280e-02 6.197905540466308594e-02 -3.275317847728729248e-01 -4.764521121978759766e-02 1.186950653791427612e-01 1.461856365203857422e-01 -4.799943882972002029e-03 1.951126195490360260e-02 -1.646977290511131287e-02
-2.464634329080581665e-01 9.737892448902130127e-02 3.685072297230362892e-04 -7.070111483335494995e-02 -1.674073934555053711e-01 2.747226357460021973e-01 -1.103830710053443909e-02 2.767966091632843018e-01 2.797884345054626465e-01 1.568147540092468262e-01 1.482894420623779297e-01 -1.260380148887634277e-01 1.422289609909057617e-01 6.265006214380264282e-02 1.825580149888992310e-01 -1.019217744469642639e-01 -1.879151910543441772e-01 1.781133115291595459e-01 -3.054079413414001465e-01 -2.809712290763854980e-01 -2.201810181140899658e-01 1.283960416913032532e-02 -2.292678803205490112e-01 -2.368552833795547485e-01 -1.041270419955253601e-01 -2.267795503139495850e-01 -9.561422467231750488e-02 -5.845772475004196167e-02 2.651046961545944214e-02 -1.142336353659629822e-01 -6.224385276436805725e-02 2.165632843971252441e-01
-3.422333598136901855e-01 1.830192208290100098e-01 9.318816475570201874e-03 -2.068554051220417023e-02 2.004967443645000458e-02 1.590112596750259399e-01 -4.714240878820419312e-02 4.190790466964244843e-03 3.832519948482513428e-01 5.813213810324668884e-02 -4.205961897969245911e-02 1.686100661754608154e-02 -6.592390686273574829e-02 -3.755819424986839294e-02 1.481775194406509399e-01 -1.338997185230255127e-01 -4.188694953918457031e-01 2.969944775104522705e-01 9.393984079360961914e-02 -7.712707668542861938e-02 8.718974888324737549e-02 2.026312500238418579e-01 -9.871672093868255615e-02 -2.328125685453414917e-01 -1.553154885768890381e-01 -3.018310070037841797e-01 -1.059132367372512817e-01 1.037095189094543457e-01 1.802260875701904297e-01 -1.650253981351852417e-01 -1.861990392208099365e-01 -1.897912845015525818e-02
-2.086301743984222412e-01 -5.828306078910827637e-02 4.044543579220771790e-02 -6.176777556538581848e-02 4.059196449816226959e-03 9.875109791755676270e-02 -7.463813573122024536e-02 2.628952562808990479e-01 7.369526475667953491e-02 2.253948897123336792e-01 -1.481382846832275391e-01 4.547972977161407471e-02 9.212414175271987915e-02 -2.215899527072906494e-01 6.619460880756378174e-02 -4.004413783550262451e-01 -3.524526581168174744e-02 2.439964860677719116e-01 4.197685047984123230e-02 -6.225955486297607422e-02 3.420804161578416824e-03 4.145017638802528381e-02 -1.192859560251235962e-01 -1.658301353454589844e-01 2.950583994388580322e-01 -2.103426158428192139e-01 7.011710200458765030e-03 3.914362192153930664e-01 1.795133054256439209e-01 -1.625716537237167358e-01 -2.830797731876373291e-01 -1.654209494590759277e-01
-1.306456476449966431e-01 -1.414915025234222412e-01 2.195700630545616150e-02 9.901573508977890015e-02 -8.138865977525711060e-02 2.805564403533935547e-01 -3.095400333404541016e-01 3.044400811195373535e-01 -1.019229665398597717e-01 9.453840553760528564e-02 1.766297407448291779e-02 2.020148374140262604e-02 -1.457658223807811737e-02 5.393926519900560379e-03 5.817478895187377930e-01 -9.376232326030731201e-02 -1.014882400631904602e-01 -2.530369348824024200e-02 -4.253091290593147278e-02 -1.358342543244361877e-02 7.642587274312973022e-02 2.164449840784072876e-01 -2.089431732892990112e-01 -7.102740556001663208e-02 -1.603749245405197144e-01 -1.713220775127410889e-02 -1.717171370983123779e-01 1.869422495365142822e-01 7.327591627836227417e-02 2.250035107135772705e-01 -1.120414212346076965e-01 1.948311477899551392e-01
-2.497068941593170166e-01 2.898079752922058105e-01 -6.444513797760009766e-02 2.247939854860305786e-01 -5.785684660077095032e-02 5.551000237464904785e-01 -1.481547951698303223e-01 1.064951419830322266e-01 -5.005950108170509338e-02 -6.806221604347229004e-02 4.070905596017837524e-02 7.093731313943862915e-03 1.347457468509674072e-01 -9.865531325340270996e-02 4.148696064949035645e-01 -1.343679279088973999e-01 -2.310715019702911377e-01 2.787328884005546570e-02 -2.204608470201492310e-01 1.490669548511505127e-01 -1.812874525785446167e-01 -4.880787804722785950e-03 -1.276675760746002197e-01 -7.881225645542144775e-02 1.179518625140190125e-01 6.001011654734611511e-02 -4.800991714000701904e-02 4.840791225433349609e-02 -1.752204075455665588e-02 -6.423390936106443405e-03 -1.381259784102439880e-02 1.555489003658294678e-01
-2.481145411729812622e-01 -2.278547175228595734e-02 -9.340303391218185425e-02 -9.433435648679733276e-02 1.644271016120910645e-01 4.146759212017059326e-01 -1.046350151300430298e-01 2.748194932937622070e-01 6.972090899944305420e-02 -6.477124989032745361e-02 6.193257123231887817e-02 -8.680567145347595215e-02 -2.300944924354553223e-02 2.237918227910995483e-01 2.396124452352523804e-01 9.061125665903091431e-02 -2.354721277952194214e-01 8.856520056724548340e-02 -2.426205575466156006e-01 -1.208154410123825073e-01 -1.418757159262895584e-02 5.035341531038284302e-02 -1.451148390769958496e-01 -2.905213832855224609e-01 -3.132123872637748718e-02 1.002846732735633850e-01 5.568999424576759338e-02 3.046971559524536133e-01 4.869294911623001099e-02 3.926122188568115234e-02 -3.177859187126159668e-01 2.033137232065200806e-01
1.789124496281147003e-02 -1.718358844518661499e-01 -1.759026497602462769e-01 -9.012838453054428101e-02 -5.826426669955253601e-02 3.239494562149047852e-01 -1.502891182899475098e-01 1.781973093748092651e-01 1.159451752901077271e-01 4.014493227005004883e-01 -1.576191335916519165e-01 4.346787929534912109e-02 2.700564563274383545e-01 3.798825740814208984e-01 1.252773404121398926e-01 3.651899751275777817e-03 -1.349478960037231445e-01 -1.802073977887630463e-02 1.417385339736938477e-01 -1.718406975269317627e-01 -6.611832231283187866e-02 4.395857453346252441e-02 -2.266703695058822632e-01 1.736798137426376343e-02 8.640737831592559814e-02 3.414656221866607666e-02 -1.131262909621000290e-02 1.064121648669242859e-01 -1.654503643512725830e-01 8.119221776723861694e-02 -2.142550349235534668e-01 -3.286737501621246338e-01
-2.298349887132644653e-02 2.038443088531494141e-02 -1.027327924966812134e-01 9.891600161790847778e-02 -2.109069228172302246e-01 2.480966746807098389e-01 -2.937819659709930420e-01 1.314426660537719727e-01 -8.378674834966659546e-02 5.753912404179573059e-02 1.130560413002967834e-02 2.422851622104644775e-01 7.066076993942260742e-02 2.299816608428955078e-01 1.574566662311553955e-01 1.847640126943588257e-01 -3.842970728874206543e-02 -1.887769103050231934e-01 -3.824643194675445557e-01 -7.129543274641036987e-02 -1.170665472745895386e-01 1.272096782922744751e-01 -2.251517772674560547e-01 -4.914941266179084778e-03 2.837457954883575439e-01 -3.373107910156250000e-01 4.913587868213653564e-02 1.653534621000289917e-01 2.383207082748413086e-01 -6.222204491496086121e-02 -1.533738337457180023e-02 1.705679893493652344e-01
-1.345756500959396362e-01 8.514123409986495972e-02 -1.449332833290100098e-01 -1.038532108068466187e-01 -9.562212042510509491e-03 2.684683501720428467e-01 -7.013822346925735474e-02 -7.134948670864105225e-02 1.363579779863357544e-01 -1.325639989227056503e-02 -8.743985742330551147e-02 1.400824785232543945e-01 1.653947085142135620e-01 -4.456932470202445984e-02 -7.260330021381378174e-03 -4.391233325004577637e-01 -4.753192067146301270e-01 6.306569278240203857e-02 1.996394544839859009e-01 -8.276464045047760010e-02 3.862602636218070984e-02 1.492375433444976807e-01 -1.666584461927413940e-01 9.688838571310043335e-02 8.094142191112041473e-03 -3.334123492240905762e-01 -9.957624971866607666e-02 1.883751899003982544e-01 2.274080514907836914e-01 1.526574045419692993e-01 -1.523897647857666016e-01 1.188690774142742157e-03
-7.317388057708740234e-02 -9.321855008602142334e-02 -3.637940287590026855e-01 1.237464975565671921e-02 6.250277906656265259e-02 4.404969513416290283e-01 9.655656293034553528e-03 4.246282204985618591e-02 1.493576318025588989e-01 9.126206487417221069e-02 1.543670892715454102e-01 1.039073690772056580e-01 -6.402497738599777222e-02 -4.328820481896400452e-02 9.637017548084259033e-02 1.448801159858703613e-01 -6.425463408231735229e-02 -1.420872956514358521e-01 -1.602274179458618164e-01 8.861137181520462036e-02 -3.545429185032844543e-02 1.392970830202102661e-01 1.456630825996398926e-01 -4.073517769575119019e-02 -2.170069962739944458e-01 -4.181486070156097412e-01 5.076884105801582336e-02 2.887214720249176025e-01 -1.109303012490272522e-01 9.650267660617828369e-02 -1.868895739316940308e-01 -2.937672734260559082e-01
1.471966058015823364e-01 -1.856875270605087280e-01 -1.216043159365653992e-01 -4.548949655145406723e-03 -2.686855755746364594e-02 1.480157524347305298e-01 -2.553742825984954834e-01 7.179184257984161377e-02 1.816607266664505005e-01 2.009467631578445435e-01 2.280931770801544189e-01 3.263104557991027832e-01 1.023984029889106750e-01 -1.474611610174179077e-01 1.672014892101287842e-01 -4.642970487475395203e-02 -4.472333937883377075e-03 -5.635448172688484192e-02 1.077538728713989258e-01 -3.317520022392272949e-01 -1.895453929901123047e-01 1.108018383383750916e-01 -3.539475798606872559e-01 -2.118493914604187012e-01 9.864237904548645020e-02 -4.745379555970430374e-03 -3.726352751255035400e-01 9.006801992654800415e-02 1.237080805003643036e-02 1.944368779659271240e-01 -2.831569127738475800e-02 5.571772530674934387e-02
-2.024673074483871460e-01 8.572001010179519653e-02 -1.258410364389419556e-01 -2.829190194606781006e-01 1.531518716365098953e-02 9.886984527111053467e-02 4.945901036262512207e-02 -7.237826939672231674e-03 -4.533751308917999268e-02 1.740783601999282837e-01 4.338996019214391708e-03 1.744955331087112427e-01 1.392503827810287476e-01 3.592951968312263489e-02 2.609918713569641113e-01 -1.865537762641906738e-01 -6.319975107908248901e-02 -1.837784796953201294e-01 -1.422438770532608032e-01 -1.919478736817836761e-02 -1.726738065481185913e-01 4.459656178951263428e-01 -1.495746821165084839e-01 3.448900952935218811e-02 -1.473998278379440308e-01 -3.497109562158584595e-02 2.168337404727935791e-01 4.810242056846618652e-01 1.383560001850128174e-01 -1.044603735208511353e-01 -8.285123109817504883e-02 8.911234140396118164e-02
-3.513512387871742249e-02 3.344765603542327881e-01 -2.961189746856689453e-01 2.582121081650257111e-02 -6.382524222135543823e-02 3.080712854862213135e-01 -2.869659066200256348e-01 2.489757090806961060e-01 -6.130865216255187988e-02 8.510945737361907959e-02 -3.985867649316787720e-02 -6.382970605045557022e-03 2.758522704243659973e-02 2.212769724428653717e-02 -6.766559183597564697e-02 1.755663305521011353e-01 8.102539926767349243e-02 9.179252386093139648e-02 -1.282751858234405518e-01 -2.545569837093353271e-01 2.484748512506484985e-02 -6.856995820999145508e-02 -1.609602272510528564e-01 8.171488344669342041e-02 1.421615779399871826e-01 -4.096700847148895264e-01 -4.625197127461433411e-02 1.880353838205337524e-01 -7.658322900533676147e-02 3.590849637985229492e-01 4.334129393100738525e-02 9.778627008199691772e-02
-2.117016166448593140e-01 1.905085146427154541e-01 2.521220780909061432e-02 -1.098150536417961121e-01 9.996017068624496460e-02 3.489277958869934082e-01 1.145022958517074585e-01 1.077875643968582153e-01 -9.650038927793502808e-02 4.341916441917419434e-01 -1.346112787723541260e-01 1.034684032201766968e-01 2.239089906215667725e-01 2.572126686573028564e-01 5.845014005899429321e-02 1.629327982664108276e-01 1.056080311536788940e-01 -2.170583754777908325e-01 -4.582133516669273376e-02 1.598461121320724487e-01 -1.092716399580240250e-02 2.142363637685775757e-01 2.524479664862155914e-02 -1.285749077796936035e-01 1.290910542011260986e-01 -4.033376276493072510e-02 -6.161691993474960327e-02 3.625883162021636963e-01 3.506411239504814148e-02 9.591994434595108032e-02 3.128740191459655762e-02 -2.504679262638092041e-01
-1.413971930742263794e-01 3.288920596241950989e-02 -2.642848491668701172e-01 -8.153321593999862671e-02 2.460346557199954987e-02 3.257937729358673096e-01 -9.352633357048034668e-02 -1.137991696596145630e-01 -1.165888085961341858e-02 2.563918009400367737e-02 1.453459560871124268e-01 2.990405857563018799e-01 2.555609345436096191e-01 -8.885218948125839233e-02 -4.296296462416648865e-02 1.090453863143920898e-01 2.684343457221984863e-01 5.088505521416664124e-02 -1.027981266379356384e-01 -3.150859773159027100e-01 -2.006414718925952911e-02 6.371007859706878662e-02 1.003338769078254700e-01 -1.454526185989379883e-01 -4.113203287124633789e-02 -1.525377482175827026e-01 -3.270879983901977539e-01 1.471892446279525757e-01 2.066404223442077637e-01 -2.259631641209125519e-02 -8.818611502647399902e-02 -3.884888291358947754e-01
3.139326721429824829e-02 2.996118366718292236e-01 1.944237388670444489e-02 -4.505528509616851807e-02 3.344343006610870361e-01 2.585854232311248779e-01 -1.069800481200218201e-01 -1.550942659378051758e-02 -2.482311613857746124e-02 -6.975177675485610962e-02 -1.158773899078369141e-01 2.012039721012115479e-01 2.175307720899581909e-01 5.715497210621833801e-02 1.470230333507061005e-02 -8.309588581323623657e-02 -4.661762714385986328e-02 1.594189107418060303e-01 3.039428032934665680e-02 -5.665863398462533951e-03 -1.835561096668243408e-01 -3.459144011139869690e-02 1.295221410691738129e-02 -3.400920629501342773e-01 7.675091922283172607e-02 -2.067806720733642578e-01 -1.064634025096893311e-01 3.886301219463348389e-01 1.297910958528518677e-01 -3.279041349887847900e-01 -1.564587652683258057e-01 -2.453881800174713135e-01
-2.333887517452239990e-01 1.758554875850677490e-01 -8.052655309438705444e-02 -1.069571599364280701e-01 -4.091417491436004639e-01 1.505116522312164307e-01 -2.497629076242446899e-02 1.766819357872009277e-01 -1.281759589910507202e-01 -9.026242047548294067e-02 2.780740857124328613e-01 2.207919955253601074e-01 7.815099321305751801e-03 -2.141417236998677254e-03 1.087355241179466248e-01 -2.447646856307983398e-01 -7.526546716690063477e-02 2.086410298943519592e-02 -2.046569138765335083e-01 -1.686948090791702271e-01 -1.765251606702804565e-01 1.108155399560928345e-01 -1.007888615131378174e-01 -3.206198811531066895e-01 -9.096181392669677734e-02 -3.608181606978178024e-03 -9.292360395193099976e-03 2.122835665941238403e-01 6.292850710451602936e-03 1.265878528356552124e-01 -6.758521497249603271e-02 -3.813537061214447021e-01
-3.266793489456176758e-01 1.538354717195034027e-02 -9.554723650217056274e-02 1.040114369243383408e-02 -1.231256127357482910e-01 1.914841383695602417e-01 -2.073924839496612549e-01 1.958405971527099609e-02 -7.670918852090835571e-02 3.074532151222229004e-01 -6.330171972513198853e-02 -1.119443699717521667e-01 3.468302488327026367e-01 1.034871712327003479e-01 4.185037314891815186e-02 1.658936291933059692e-01 -2.842644751071929932e-01 7.120330631732940674e-02 -1.430544853210449219e-01 -3.435781002044677734e-01 -3.003157675266265869e-01 4.086736217141151428e-02 -1.663180440664291382e-01 -6.941311992704868317e-03 3.935319930315017700e-02 -4.597062990069389343e-02 4.085587337613105774e-02 2.661718428134918213e-01 5.367092415690422058e-02 -1.051751896739006042e-01 -1.351758390665054321e-01 -2.429243922233581543e-01
5.513653159141540527e-02 -1.221595704555511475e-01 -3.515213727951049805e-01 -1.036660447716712952e-01 1.983435265719890594e-02 3.948025107383728027e-01 -1.936556845903396606e-01 -7.813959382474422455e-03 1.362730264663696289e-01 2.509054169058799744e-02 -1.154746413230895996e-01 -1.214616149663925171e-01 -4.855189844965934753e-02 -3.186996653676033020e-02 4.964458569884300232e-02 -5.885155498981475830e-02 -1.445472426712512970e-02 -7.576841861009597778e-02 -6.328600645065307617e-02 -1.759230941534042358e-01 -8.067591488361358643e-02 2.940029464662075043e-02 -2.088109254837036133e-01 -4.144962430000305176e-01 3.079054132103919983e-02 1.128754913806915283e-01 -2.323877811431884766e-01 3.472146689891815186e-01 -8.667810261249542236e-02 -6.139076501131057739e-02 1.960524469614028931e-01 -3.092789649963378906e-01
-1.306203007698059082e-01 4.864037409424781799e-02 -3.183518052101135254e-01 -2.751843035221099854e-01 -5.521689727902412415e-02 3.107504546642303467e-01 4.670710489153862000e-02 -2.076985090970993042e-01 -1.285855174064636230e-01 -1.373369246721267700e-01 -1.018623933196067810e-01 2.168034464120864868e-01 4.938443750143051147e-02 7.040685415267944336e-02 -1.592622548341751099e-01 8.430929481983184814e-02 2.508102357387542725e-02 2.212942540645599365e-01 3.100676694884896278e-03 -1.715085953474044800e-01 1.022042632102966309e-01 1.336126178503036499e-01 -2.657223641872406006e-01 -3.418438136577606201e-01 6.171249970793724060e-02 -1.788900420069694519e-02 -5.505943670868873596e-02 3.824799656867980957e-01 2.003432363271713257e-01 -1.744633615016937256e-01 7.308114320039749146e-02 -4.200160130858421326e-02
-1.510751843452453613e-01 -1.626031994819641113e-01 -2.548230290412902832e-01 -5.487484484910964966e-02 -1.070549190044403076e-01 3.351764976978302002e-01 -1.961347013711929321e-01 1.773564070463180542e-01 4.095648974180221558e-02 1.951353549957275391e-01 -5.384804680943489075e-03 1.647590845823287964e-01 2.272900193929672241e-01 -1.893104761838912964e-01 4.589701071381568909e-02 -1.070981323719024658e-01 1.789319515228271484e-02 -7.923585176467895508e-02 6.977377086877822876e-02 1.209727302193641663e-01 -1.726324856281280518e-01 1.965823322534561157e-01 -1.998703330755233765e-01 -9.067582339048385620e-02 -3.582211732864379883e-01 -3.011465370655059814e-01 1.161056086421012878e-01 2.297397330403327942e-02 5.050732195377349854e-02 8.489224314689636230e-02 1.555685997009277344e-01 -3.337055444717407227e-01
9.917213022708892822e-02 1.586529612541198730e-01 -1.291898041963577271e-01 -1.210147887468338013e-01 -1.800843179225921631e-01 2.780860662460327148e-01 3.284346079453825951e-03 4.575494825839996338e-01 1.955348700284957886e-01 2.537019550800323486e-02 4.790782183408737183e-02 3.233299776911735535e-02 2.343198806047439575e-01 1.596891731023788452e-01 1.297689527273178101e-01 -1.132695972919464111e-01 -1.446118205785751343e-01 -2.168065458536148071e-01 1.815747320652008057e-01 3.603459894657135010e-02 7.171991467475891113e-02 2.030764967203140259e-01 -2.133439630270004272e-01 2.291156649589538574e-01 1.125084683299064636e-01 -3.422810435295104980e-01 6.799661088734865189e-03 2.185851782560348511e-01 3.726197034120559692e-02 -1.878959871828556061e-02 -7.788945734500885010e-02 -1.738193929195404053e-01
-2.215723395347595215e-01 5.665319412946701050e-02 -4.401042461395263672e-01 -1.997153162956237793e-01 -6.413066387176513672e-02 4.925360381603240967e-01 1.619361527264118195e-02 -2.860259264707565308e-02 -6.488104164600372314e-02 1.448664963245391846e-01 1.151576638221740723e-02 1.970921456813812256e-01 1.688470505177974701e-02 2.171723097562789917e-01 -1.532967835664749146e-01 -1.076101139187812805e-01 2.525986433029174805e-01 1.095003634691238403e-02 1.653235256671905518e-01 -1.848554015159606934e-01 6.368108838796615601e-02 -1.166445109993219376e-02 -2.715699076652526855e-01 -3.418593108654022217e-02 1.411684453487396240e-01 1.470357365906238556e-02 1.221948303282260895e-02 2.877601683139801025e-01 8.691020309925079346e-02 -5.505191162228584290e-03 6.339114904403686523e-02 -1.972878724336624146e-02
-1.609467118978500366e-01 7.597548514604568481e-02 1.052803099155426025e-01 -1.873519569635391235e-01 3.517039492726325989e-02 5.222250819206237793e-01 -1.156624853610992432e-01 8.834528923034667969e-02 -4.578938335180282593e-02 -2.827842235565185547e-01 4.713326692581176758e-02 7.531510293483734131e-02 -7.767777889966964722e-02 -1.456684023141860962e-01 -3.109637461602687836e-02 -7.532078772783279419e-02 1.643596887588500977e-01 -2.197520434856414795e-02 -2.448395192623138428e-01 3.235735744237899780e-02 -6.264132261276245117e-02 -5.545930564403533936e-02 -2.663608193397521973e-01 -2.762938439846038818e-01 -5.860904231667518616e-02 -3.133608400821685791e-01 7.798492908477783203e-03 1.325788646936416626e-01 1.422597747296094894e-02 -1.509198248386383057e-01 4.941232502460479736e-02 -3.401241898536682129e-01
-1.140219531953334808e-02 3.386535644531250000e-01 -1.866978853940963745e-01 8.818079531192779541e-02 2.447698563337326050e-01 2.767918705940246582e-01 -1.382879465818405151e-01 1.088907867670059204e-01 -2.717185020446777344e-02 8.402241766452789307e-02 -1.759625822305679321e-01 2.449903339147567749e-01 -3.738956898450851440e-02 -5.460713431239128113e-02 1.658419221639633179e-01 -1.192398369312286377e-01 -2.198465913534164429e-02 1.147678196430206299e-01 1.269181165844202042e-02 -9.361265599727630615e-02 -1.549760699272155762e-01 -1.298677176237106323e-01 -2.867043949663639069e-02 -3.855833113193511963e-01 -1.729337275028228760e-01 -5.088968575000762939e-02 -1.288768649101257324e-01 3.735785186290740967e-01 2.104593813419342041e-01 -1.941974908113479614e-01 -1.564909145236015320e-02 -2.151429504156112671e-01
2.053264714777469635e-02 1.987691968679428101e-01 9.167852997779846191e-02 3.297203453257679939e-03 -1.132824718952178955e-01 4.996620714664459229e-01 -2.606583014130592346e-02 1.191522851586341858e-01 3.015888333320617676e-01 3.606344759464263916e-01 -6.437133252620697021e-02 -3.166579455137252808e-02 1.062410026788711548e-01 2.680996656417846680e-01 1.274799369275569916e-02 -3.418634831905364990e-01 -1.293628066778182983e-01 -2.348218485713005066e-02 -1.985942721366882324e-01 -1.180113852024078369e-01 -2.064249515533447266e-01 -4.107719659805297852e-02 -2.038969993591308594e-01 -1.154728829860687256e-01 -1.852029412984848022e-01 -1.187887638807296753e-01 -1.309859305620193481e-01 -4.205840826034545898e-02 9.878449887037277222e-02 -2.700112015008926392e-02 -3.870808053761720657e-03 -1.502442359924316406e-02
-7.834403961896896362e-02 1.064725294709205627e-01 -9.241835772991180420e-02 -3.390847891569137573e-02 -8.301943540573120117e-02 3.900011181831359863e-01 -1.797523796558380127e-01 -1.396687179803848267e-01 2.471009343862533569e-01 3.023929297924041748e-01 -1.599791944026947021e-01 3.620827198028564453e-01 1.954476535320281982e-01 1.104301363229751587e-01 1.927108019590377808e-01 2.545814812183380127e-01 -1.414182931184768677e-01 1.617418229579925537e-01 -2.543300688266754150e-01 -1.635499596595764160e-01 -1.606012880802154541e-01 1.617670208215713501e-01 9.165611863136291504e-02 4.160194657742977142e-03 1.783616095781326294e-02 -1.342217624187469482e-01 -9.585188329219818115e-02 -1.402839720249176025e-01 -7.956122606992721558e-02 7.511419057846069336e-02 -2.065846771001815796e-01 -2.570474520325660706e-02
4.871987923979759216e-02 -1.449138373136520386e-01 -1.473678648471832275e-01 -4.645339399576187134e-02 -1.209670752286911011e-01 2.450986579060554504e-02 -2.116964012384414673e-01 2.813177704811096191e-01 2.569700479507446289e-01 1.317580640316009521e-01 6.666003167629241943e-02 1.175005212426185608e-01 3.342897891998291016e-01 3.541067242622375488e-01 -1.319865435361862183e-01 -7.401790469884872437e-02 1.418785899877548218e-01 4.523712769150733948e-02 -1.083296462893486023e-01 3.519190847873687744e-02 -2.829444408416748047e-01 9.203127026557922363e-02 -1.297016441822052002e-01 -3.418780565261840820e-01 1.057128235697746277e-01 3.361107409000396729e-02 -1.380681097507476807e-01 3.240209817886352539e-01 1.965901404619216919e-01 -1.311671882867813110e-01 -2.656881511211395264e-02 -3.978199139237403870e-02
-2.389730662107467651e-01 -1.615330018103122711e-02 -4.139038622379302979e-01 -2.200192809104919434e-01 9.053514152765274048e-02 2.560504376888275146e-01 -1.103944405913352966e-01 -5.287561938166618347e-02 -6.471393257379531860e-02 1.488924473524093628e-01 -5.691603943705558777e-02 3.397501111030578613e-01 9.248992055654525757e-02 1.064997762441635132e-01 5.384562164545059204e-02 -1.756956875324249268e-01 6.272707134485244751e-02 5.057243630290031433e-02 -1.603194177150726318e-01 -3.305895328521728516e-01 -6.839940790086984634e-03 -8.700933307409286499e-02 -1.441966146230697632e-01 -4.674962535500526428e-02 1.995083242654800415e-01 -4.709723219275474548e-02 -8.535996824502944946e-02 3.493781685829162598e-01 -1.265948861837387085e-01 -1.218248307704925537e-01 2.365770041942596436e-01 -7.200480252504348755e-02
2.319976687431335449e-03 2.674216926097869873e-01 -1.889699846506118774e-01 -2.914893627166748047e-01 1.164386197924613953e-01 1.959643661975860596e-01 -1.901855617761611938e-01 3.537416830658912659e-02 7.869870215654373169e-02 -2.087936997413635254e-01 -1.164147257804870605e-02 6.569328159093856812e-02 4.952629655599594116e-02 -6.337364017963409424e-02 -5.670773610472679138e-02 -1.084604300558567047e-02 6.741859763860702515e-02 -2.518246173858642578e-01 -2.164211124181747437e-01 4.338458646088838577e-03 -1.535316407680511475e-01 5.010259896516799927e-02 -5.306851267814636230e-01 -2.842074036598205566e-01 7.800560444593429565e-03 -2.133828848600387573e-01 1.166477948427200317e-01 1.209874153137207031e-01 1.937803477048873901e-01 1.189150959253311157e-01 5.816227570176124573e-02 -1.488893330097198486e-01
-1.679401993751525879e-01 6.542357057332992554e-02 -3.594820201396942139e-01 -2.544851899147033691e-01 -1.294975634664297104e-02 2.278649210929870605e-01 1.236646845936775208e-01 7.421240955591201782e-02 2.540090121328830719e-02 -8.956649154424667358e-02 2.937201261520385742e-01 3.334466516971588135e-01 1.220432743430137634e-01 -1.777402907609939575e-01 3.169426620006561279e-01 -5.990406498312950134e-02 7.688398659229278564e-02 2.013655453920364380e-01 7.731482386589050293e-02 -6.241956260055303574e-03 -8.230163156986236572e-02 -4.222224280238151550e-02 -4.278630018234252930e-02 -1.303398460149765015e-01 -1.058996990323066711e-01 -1.055364534258842468e-01 -1.878207027912139893e-01 1.543881595134735107e-01 2.706820368766784668e-01 3.434307128190994263e-02 6.054707244038581848e-02 -3.233450353145599365e-01
-3.857866823673248291e-01 6.558512337505817413e-03 4.395921155810356140e-02 -2.152852565050125122e-01 -1.403729170560836792e-01 4.205582439899444580e-01 -2.683640718460083008e-01 1.364810168743133545e-01 2.917511016130447388e-02 1.741697043180465698e-01 -1.199139431118965149e-01 -9.749740362167358398e-02 8.876420557498931885e-02 4.860366508364677429e-02 -4.665519297122955322e-02 -1.188121065497398376e-01 7.640447467565536499e-02 1.460777968168258667e-01 -1.243637055158615112e-01 -1.511040329933166504e-01 -6.937658879905939102e-03 4.430730640888214111e-01 7.494553178548812866e-02 4.531858488917350769e-02 -2.620964124798774719e-02 -6.736796349287033081e-02 -6.350069493055343628e-02 7.688593119382858276e-02 1.060128733515739441e-01 -1.992202103137969971e-01 7.665491104125976562e-02 -3.042027950286865234e-01
-1.557466089725494385e-01 -2.965417690575122833e-02 -1.578895151615142822e-01 1.825554296374320984e-02 2.672921121120452881e-01 2.510647773742675781e-01 -4.599767737090587616e-03 -7.935124635696411133e-02 1.963897347450256348e-01 2.790151238441467285e-01 -1.377855241298675537e-02 1.316062808036804199e-01 1.895983070135116577e-01 -6.500768661499023438e-02 -9.026981890201568604e-03 -4.337748885154724121e-02 -2.420881837606430054e-01 -1.941356062889099121e-01 -1.514257341623306274e-01 1.188964396715164185e-01 -9.752695262432098389e-02 2.892139852046966553e-01 7.682526111602783203e-02 -1.659518778324127197e-01 8.732295781373977661e-02 -3.220858573913574219e-01 -4.429040849208831787e-02 3.611971735954284668e-01 -2.225021719932556152e-01 5.048675462603569031e-02 2.063149809837341309e-01 -1.853869557380676270e-01
-3.011361360549926758e-01 -1.566587984561920166e-01 1.154232546687126160e-01 -6.036020815372467041e-02 1.184209212660789490e-01 4.255004227161407471e-01 -7.801136374473571777e-02 2.751537263393402100e-01 1.826751381158828735e-01 1.831465363502502441e-01 1.107148900628089905e-01 2.107911705970764160e-01 -3.526526317000389099e-02 7.407480478286743164e-02 4.828087612986564636e-02 -1.142370030283927917e-01 -6.926455348730087280e-02 3.461098670959472656e-01 -2.664306461811065674e-01 -1.421603858470916748e-01 1.061650365591049194e-01 -7.855141162872314453e-02 -2.079049646854400635e-01 -1.837255656719207764e-01 -1.587907969951629639e-01 3.426367044448852539e-02 -1.047682985663414001e-01 2.187475115060806274e-01 7.919534295797348022e-02 1.922644823789596558e-01 5.924511700868606567e-02 -5.528046563267707825e-02
1.365080326795578003e-01 6.941808760166168213e-02 -1.933453530073165894e-01 -1.792268007993698120e-01 -9.144442528486251831e-02 1.868311315774917603e-01 -2.089607864618301392e-01 1.000569164752960205e-01 -1.296460926532745361e-01 -6.919338554143905640e-02 -1.330365091562271118e-01 2.018416672945022583e-01 1.730044931173324585e-01 1.271989643573760986e-01 1.732448190450668335e-01 1.971421241760253906e-01 1.024050712585449219e-01 -1.124678775668144226e-01 -3.158511519432067871e-01 -1.265392750501632690e-01 -2.483644783496856689e-01 3.995355367660522461e-01 -8.462080359458923340e-02 -2.358450591564178467e-01 5.901408940553665161e-02 -1.898767054080963135e-01 -6.832844018936157227e-02 1.580474227666854858e-01 -7.198954001069068909e-03 2.549818754196166992e-01 -7.150517404079437256e-02 -2.295722812414169312e-01
-1.971795409917831421e-01 2.758587002754211426e-01 -6.026042252779006958e-02 2.400344163179397583e-01 -3.136363113299012184e-03 6.270229816436767578e-01 -5.141210928559303284e-02 -8.595523424446582794e-03 1.942639946937561035e-01 3.048771061003208160e-02 -9.213078767061233521e-02 2.210841625928878784e-01 -6.929985433816909790e-02 6.589154154062271118e-02 1.528672575950622559e-01 -2.901088595390319824e-01 4.308049008250236511e-02 7.078427821397781372e-02 -1.339915245771408081e-01 -4.415544867515563965e-02 -1.926150470972061157e-01 -7.402750849723815918e-02 6.100825965404510498e-02 -1.947811096906661987e-01 -3.752238675951957703e-02 1.039134562015533447e-01 -3.797926008701324463e-02 6.503954529762268066e-02 1.158612873405218124e-02 1.852754503488540649e-01 -2.223351001739501953e-01 -4.893912002444267273e-02
-1.205365583300590515e-01 4.084033146500587463e-02 -3.454127609729766846e-01 -1.008638292551040649e-01 -1.955246180295944214e-01 3.202629089355468750e-01 -1.871565580368041992e-01 2.077320218086242676e-01 1.571057289838790894e-01 -2.382414415478706360e-02 5.170356016606092453e-03 7.773637771606445312e-03 1.856969445943832397e-01 9.726127982139587402e-02 -3.542957454919815063e-02 4.322143271565437317e-03 -2.402086183428764343e-02 -3.112681806087493896e-01 1.223559528589248657e-01 2.774027734994888306e-02 -1.411044411361217499e-02 2.437946200370788574e-01 -1.521614044904708862e-01 -1.589702069759368896e-01 -4.452601373195648193e-01 -2.470801472663879395e-01 -9.944617748260498047e-02 1.515776664018630981e-01 -3.027948318049311638e-03 7.092662155628204346e-02 -1.318121850490570068e-01 -1.701101958751678467e-01
-2.329079806804656982e-01 -9.037633985280990601e-02 -1.553069651126861572e-01 -1.219505537301301956e-02 2.420465946197509766e-01 3.493134677410125732e-01 -1.815420575439929962e-02 2.137887328863143921e-01 -7.781479042023420334e-03 -2.930807694792747498e-02 1.220093145966529846e-01 -2.624813616275787354e-01 1.597392410039901733e-01 3.174426034092903137e-03 3.127019107341766357e-01 1.241382136940956116e-01 -1.450228691101074219e-01 2.816607952117919922e-01 -2.967218458652496338e-01 -1.571816354990005493e-01 -1.369090229272842407e-01 1.042338237166404724e-01 -2.066363394260406494e-01 -2.125477790832519531e-01 4.450348671525716782e-03 -3.662129864096641541e-02 1.092801019549369812e-01 2.973390221595764160e-01 8.937905728816986084e-02 -3.819927200675010681e-02 -1.218598484992980957e-01 8.151194453239440918e-02
1.098989620804786682e-01 1.728567779064178467e-01 -1.425106730312108994e-02 1.086089462041854858e-01 7.333292812108993530e-02 3.718617558479309082e-01 -3.834522366523742676e-01 1.336505562067031860e-01 2.272286415100097656e-01 3.200952410697937012e-01 -1.372621655464172363e-01 1.196079999208450317e-01 2.945260405540466309e-01 4.736607894301414490e-03 1.417834460735321045e-01 -1.561374068260192871e-01 -1.859329193830490112e-01 9.996513277292251587e-02 -2.003600001335144043e-01 -9.158996492624282837e-02 -5.596042424440383911e-02 -2.151545137166976929e-02 1.218447089195251465e-01 -3.256493508815765381e-01 -5.389318242669105530e-02 -1.557941548526287079e-02 6.921578198671340942e-02 1.478121578693389893e-01 7.376703619956970215e-02 1.971838474273681641e-01 1.206670701503753662e-01 -1.128782033920288086e-01
-1.078163012862205505e-01 2.570802569389343262e-01 -2.059008926153182983e-01 4.994171112775802612e-02 2.825526893138885498e-01 3.534277975559234619e-01 1.038931310176849365e-01 -6.113507971167564392e-02 2.985276877880096436e-01 -1.144282072782516479e-01 1.036562845110893250e-01 1.161962151527404785e-01 2.210161834955215454e-01 -1.099150534719228745e-02 -9.736065566539764404e-02 -7.658442109823226929e-02 3.505336493253707886e-02 -2.601557374000549316e-01 -5.635261535644531250e-02 1.378897875547409058e-01 -9.184051305055618286e-02 2.410432547330856323e-01 -9.873350709676742554e-02 -1.374470889568328857e-01 2.820835709571838379e-01 -1.283799260854721069e-01 -1.127601936459541321e-01 3.129065036773681641e-01 -1.514445096254348755e-01 7.743107154965400696e-03 -5.566528066992759705e-02 -2.197683304548263550e-01
-2.205743454396724701e-02 2.860398590564727783e-01 1.573091149330139160e-01 1.364249456673860550e-02 -1.594430357217788696e-01 6.005415916442871094e-01 -2.156628966331481934e-01 2.965657413005828857e-01 1.719190478324890137e-01 -1.005303040146827698e-01 3.724876046180725098e-02 9.664864838123321533e-02 9.727793931961059570e-02 1.085433289408683777e-01 2.328709363937377930e-01 -2.833742648363113403e-03 -1.178945042192935944e-02 2.959191100671887398e-03 -4.100138321518898010e-02 -1.942825466394424438e-01 -1.216035783290863037e-01 -1.253617107868194580e-01 -6.340079009532928467e-03 -3.172955811023712158e-01 -1.235076040029525757e-02 -1.104943528771400452e-01 -8.741997182369232178e-02 -1.196739450097084045e-01 1.750745028257369995e-01 -2.467432618141174316e-02 -8.869880437850952148e-02 4.592066630721092224e-02
-2.790260612964630127e-01 1.640195250511169434e-01 -4.940477013587951660e-02 2.924828529357910156e-01 -7.928488403558731079e-02 4.856062829494476318e-01 -1.131114736199378967e-01 -6.118813529610633850e-02 1.772795915603637695e-01 1.845213919878005981e-01 -1.353508681058883667e-01 1.705078631639480591e-01 7.756888121366500854e-02 -7.417390495538711548e-02 1.451337151229381561e-02 1.052158176898956299e-01 9.373771958053112030e-03 6.596552580595016479e-02 -1.473947912454605103e-01 -8.057034760713577271e-02 -2.990505397319793701e-01 -3.378361091017723083e-02 2.267260663211345673e-02 -2.463635057210922241e-01 6.239859759807586670e-02 -1.089900732040405273e-01 2.533459477126598358e-02 -9.013377875089645386e-02 3.258520960807800293e-01 -2.622004784643650055e-02 -2.938845455646514893e-01 -1.036210954189300537e-01
-3.017641603946685791e-01 5.087920650839805603e-02 1.821804791688919067e-01 1.288019586354494095e-02 6.547190994024276733e-02 4.572810232639312744e-01 2.523895502090454102e-01 1.816548407077789307e-01 -5.037675797939300537e-02 -3.653579158708453178e-03 7.001937180757522583e-02 4.599019512534141541e-02 1.827480047941207886e-01 1.324594207108020782e-02 2.448726072907447815e-02 -2.322862893342971802e-01 1.673636436462402344e-01 1.364597827196121216e-01 -3.397401571273803711e-01 -1.042487472295761108e-01 -1.582259088754653931e-01 -3.371199592947959900e-02 -2.392284125089645386e-01 1.533819884061813354e-01 -1.211063116788864136e-01 -1.737362742424011230e-01 -6.256198883056640625e-02 2.440232932567596436e-01 1.372186988592147827e-01 1.023272871971130371e-01 -1.890585273504257202e-01 1.095370799303054810e-01
-3.237007856369018555e-01 -7.814835011959075928e-02 2.385744079947471619e-02 1.313920947723090649e-04 1.513685733079910278e-01 4.542921781539916992e-01 -5.679216235876083374e-02 1.362158507108688354e-01 1.918242126703262329e-01 1.607938855886459351e-01 1.413776818662881851e-02 1.990162283182144165e-01 -4.847370088100433350e-02 1.078943014144897461e-01 1.019951775670051575e-01 -1.187037155032157898e-01 -4.071269556879997253e-02 2.101726979017257690e-01 -4.533257782459259033e-01 -7.960110902786254883e-02 1.472408473491668701e-01 9.562628716230392456e-02 -2.856883108615875244e-01 -1.521658450365066528e-01 -1.904441118240356445e-01 -4.099168255925178528e-02 1.317542344331741333e-01 3.040865808725357056e-02 4.080739244818687439e-02 1.428268700838088989e-01 -1.269225627183914185e-01 -9.407456219196319580e-02
-2.064018845558166504e-01 8.649918437004089355e-02 -7.586828619241714478e-02 -4.266161844134330750e-02 -8.956183493137359619e-02 3.023377954959869385e-01 3.320049867033958435e-02 2.697425782680511475e-01 3.402281999588012695e-01 2.118488699197769165e-01 1.237223073840141296e-01 -7.964930683374404907e-02 1.327310651540756226e-01 1.712249219417572021e-01 2.697087228298187256e-01 -9.143435209989547729e-02 9.612950682640075684e-02 1.529822647571563721e-01 -2.965222895145416260e-01 -1.067041158676147461e-01 -3.030254244804382324e-01 2.643661946058273315e-02 -6.714697927236557007e-02 -2.473077774047851562e-01 2.828294038772583008e-02 -1.766804605722427368e-01 -1.415364146232604980e-01 -1.313981860876083374e-01 1.580783911049365997e-02 2.079917490482330322e-01 -8.873271942138671875e-02 2.188051044940948486e-01
9.443060308694839478e-02 2.252879552543163300e-02 -7.861269265413284302e-02 -1.706032156944274902e-01 -9.640626609325408936e-02 3.873927295207977295e-01 -6.588429957628250122e-02 3.890440613031387329e-02 1.734026670455932617e-01 -2.984003722667694092e-01 -5.504551529884338379e-02 1.661726385354995728e-01 2.112017720937728882e-01 -2.349368333816528320e-01 3.632460162043571472e-02 5.745454225689172745e-03 -1.555906385183334351e-01 -2.228477001190185547e-01 -3.690785914659500122e-02 -8.720622956752777100e-02 8.958616107702255249e-02 3.044701516628265381e-01 -3.142806887626647949e-01 -1.831148564815521240e-01 -2.899471223354339600e-01 -1.968743652105331421e-01 -1.712180227041244507e-01 1.411104351282119751e-01 1.177091076970100403e-01 1.668202131986618042e-02 1.114712506532669067e-01 -1.570854783058166504e-01
7.883641123771667480e-02 7.392930239439010620e-02 -3.461989462375640869e-01 -9.668155014514923096e-02 -2.435767650604248047e-01 2.860087454319000244e-01 2.318185865879058838e-01 4.043385013937950134e-02 6.213805079460144043e-02 3.283713385462760925e-02 1.060272902250289917e-01 2.085482478141784668e-01 1.753792762756347656e-01 -7.161272317171096802e-02 3.135052323341369629e-01 -7.875234633684158325e-02 1.139546651393175125e-02 -1.296255141496658325e-01 -2.652471661567687988e-01 -1.295999586582183838e-01 -2.245036661624908447e-01 2.581630945205688477e-01 -5.286311358213424683e-02 -2.226545214653015137e-01 -2.378522157669067383e-01 -1.256539523601531982e-01 -6.156558636575937271e-03 2.827746868133544922e-01 -4.375322535634040833e-02 1.585082560777664185e-01 -7.811660761944949627e-04 9.828043729066848755e-02
-8.335600607097148895e-03 5.171211063861846924e-02 -2.693515419960021973e-01 6.435264647006988525e-02 -2.510398030281066895e-01 5.059447884559631348e-01 4.391320981085300446e-03 3.892292454838752747e-02 -4.449357092380523682e-02 -1.208988055586814880e-01 1.875956952571868896e-01 2.246813923120498657e-01 1.832880079746246338e-01 -6.901706755161285400e-02 1.648599803447723389e-01 1.190307587385177612e-01 -5.132675170898437500e-03 7.295110821723937988e-02 -6.878852099180221558e-02 1.599257625639438629e-02 2.378772199153900146e-01 2.647128999233245850e-01 1.125666797161102295e-01 -1.827935129404067993e-01 -1.922317445278167725e-01 -1.292803585529327393e-01 3.200859576463699341e-02 2.976387441158294678e-01 -1.723233759403228760e-01 4.820362199097871780e-03 -1.706996709108352661e-01 -1.812141239643096924e-01
2.314479202032089233e-01 2.077698111534118652e-01 -2.493021041154861450e-01 -1.555708199739456177e-01 -1.883286237716674805e-01 3.399230539798736572e-01 -2.650836408138275146e-01 -3.331760689616203308e-02 1.879226230084896088e-02 8.742857724428176880e-03 -2.110108882188796997e-01 1.576487571001052856e-01 5.244499072432518005e-02 6.631926447153091431e-02 1.297311624512076378e-03 -7.049860805273056030e-02 -1.210075840353965759e-01 1.764140576124191284e-01 -1.319295726716518402e-02 -2.654581367969512939e-01 -2.230000495910644531e-01 -1.194164678454399109e-01 -2.895614206790924072e-01 1.272480040788650513e-01 7.656615972518920898e-02 4.604660719633102417e-02 -3.414745330810546875e-01 1.835790872573852539e-01 -1.149885579943656921e-01 4.349916800856590271e-02 -1.427454948425292969e-01 -1.958887726068496704e-01
-2.434855401515960693e-01 2.412824630737304688e-01 -9.102400392293930054e-02 -8.074174821376800537e-02 5.125188827514648438e-02 4.825515449047088623e-01 4.211438074707984924e-02 1.316396892070770264e-01 -1.941066831350326538e-01 1.729817711748182774e-03 7.625853270292282104e-02 3.866156563162803650e-02 -7.869475334882736206e-02 -9.639577567577362061e-02 -1.087811216711997986e-01 -3.772487342357635498e-01 1.335632652044296265e-01 1.417646557092666626e-02 -3.162215352058410645e-01 4.412474483251571655e-02 -1.953096091747283936e-01 1.525757312774658203e-01 6.720941513776779175e-02 -1.504169255495071411e-01 1.805791631340980530e-02 -1.410640776157379150e-01 4.084919020533561707e-02 1.112366616725921631e-01 1.895274072885513306e-01 9.612767398357391357e-02 -1.949837505817413330e-01 -2.692291438579559326e-01
3.784603625535964966e-02 2.513083219528198242e-01 -3.141782581806182861e-01 -1.789967864751815796e-01 1.410656869411468506e-01 4.150252044200897217e-01 -2.749215252697467804e-02 -5.241439491510391235e-02 -7.480012625455856323e-02 9.719743393361568451e-03 3.012051284313201904e-01 3.343157097697257996e-02 1.577178090810775757e-01 -2.458637058734893799e-01 -6.070347502827644348e-02 2.783524990081787109e-02 5.449732765555381775e-02 -1.667212098836898804e-01 -8.454772084951400757e-02 2.462423443794250488e-01 -1.534307748079299927e-01 -1.263668667525053024e-02 -1.119854748249053955e-01 -3.473151922225952148e-01 1.249077618122100830e-01 -3.080557882785797119e-01 -5.933108925819396973e-02 8.876205980777740479e-02 8.459054678678512573e-02 1.690003648400306702e-02 -1.516598165035247803e-01 -1.180685311555862427e-01
3.849162533879280090e-02 3.065048158168792725e-01 3.889314830303192139e-02 2.752725183963775635e-01 -1.362682580947875977e-01 4.573149383068084717e-01 -1.969941705465316772e-01 2.503933310508728027e-01 6.938071548938751221e-02 2.248042672872543335e-01 4.687941074371337891e-02 4.993747547268867493e-02 2.618130147457122803e-01 8.689537644386291504e-02 3.961866348981857300e-02 -9.832955896854400635e-02 -3.260971605777740479e-01 -3.793184086680412292e-02 -2.201175391674041748e-01 -1.186657622456550598e-01 -5.294176191091537476e-02 -1.704449951648712158e-01 -6.604595482349395752e-02 -1.406027525663375854e-01 -1.519700884819030762e-01 -1.891940832138061523e-01 -7.577908691018819809e-03 2.141202837228775024e-01 9.065915644168853760e-02 -3.772869333624839783e-02 9.795725345611572266e-02 -1.922177523374557495e-02
-2.661251127719879150e-01 1.094991341233253479e-01 -2.564002275466918945e-01 -9.197360277175903320e-02 -5.172572098672389984e-03 2.372523695230484009e-01 -7.049045711755752563e-02 4.278680309653282166e-02 -1.577870994806289673e-01 5.067358538508415222e-02 -1.372361741960048676e-02 4.205442965030670166e-01 1.648075878620147705e-01 2.309184223413467407e-01 -8.032840490341186523e-02 -1.401755213737487793e-01 6.863238662481307983e-02 -7.829526066780090332e-02 -1.892778426408767700e-01 -3.005344569683074951e-01 -3.080290928483009338e-02 8.932159096002578735e-02 -8.425767719745635986e-02 -7.447163015604019165e-02 2.422122359275817871e-01 -6.030733347870409489e-04 -2.400775253772735596e-01 3.455590307712554932e-01 -1.360728442668914795e-01 -4.334559291601181030e-02 2.055956572294235229e-01 -1.087893173098564148e-01
-1.662174761295318604e-01 -9.750612825155258179e-02 2.651667967438697815e-02 -3.745541572570800781e-01 6.309095025062561035e-02 1.644544750452041626e-01 -5.769629031419754028e-02 6.132404133677482605e-02 1.028363406658172607e-01 1.430892944335937500e-01 -6.084593385457992554e-02 2.069817483425140381e-01 4.145546257495880127e-01 -3.543822839856147766e-02 1.068838164210319519e-01 3.205072581768035889e-01 -3.358187153935432434e-02 9.787011891603469849e-02 8.586826920509338379e-02 -7.210973650217056274e-02 -3.370679318904876709e-01 -5.669099837541580200e-02 -2.606876790523529053e-01 -1.946280002593994141e-01 2.573519758880138397e-02 -1.445131748914718628e-01 -5.214082077145576477e-02 3.698804378509521484e-01 2.496467344462871552e-02 1.939732767641544342e-02 2.889280952513217926e-02 1.002195104956626892e-01
-2.042395770549774170e-01 5.155954882502555847e-02 -5.805407166481018066e-01 -1.142638400197029114e-01 -1.599459201097488403e-01 3.441213369369506836e-01 -8.572257310152053833e-02 8.380340412259101868e-03 -2.919474430382251740e-02 1.175027042627334595e-01 -1.368099451065063477e-01 3.076688051223754883e-01 1.620405167341232300e-01 1.732046753168106079e-01 5.779901891946792603e-02 -1.994257420301437378e-01 3.975537419319152832e-02 1.785735189914703369e-01 -9.416034072637557983e-02 -1.720340102910995483e-01 9.251988679170608521e-02 -1.012944951653480530e-01 -1.296615302562713623e-01 -1.216010656207799911e-02 2.169648557901382446e-01 3.808484226465225220e-02 -2.366570383310317993e-02 2.067591995000839233e-01 -1.092077866196632385e-01 -9.405940771102905273e-02 2.106326818466186523e-02 -7.717985659837722778e-02
-3.084072470664978027e-01 -1.038767322897911072e-01 -3.921821771655231714e-04 -1.165290325880050659e-01 -1.043639704585075378e-01 5.015991628170013428e-02 -1.832668781280517578e-01 -4.190015792846679688e-02 -1.031458377838134766e-02 1.051662117242813110e-01 6.041705608367919922e-02 2.685579359531402588e-01 3.940505981445312500e-01 -2.244947291910648346e-02 1.322588175535202026e-01 2.421119660139083862e-01 -7.892690598964691162e-02 3.360534086823463440e-02 2.605222724378108978e-02 -1.530670374631881714e-01 -8.293111622333526611e-02 -4.985530674457550049e-02 -2.689014971256256104e-01 -3.222121596336364746e-01 2.571848928928375244e-01 4.544987156987190247e-02 -1.081920936703681946e-01 4.425681829452514648e-01 -9.734964370727539062e-02 5.225501209497451782e-02 1.324449013918638229e-02 -8.838032931089401245e-02
-1.111049018800258636e-02 1.854416429996490479e-01 1.146858781576156616e-01 -5.265373736619949341e-02 1.663264334201812744e-01 1.367330998182296753e-01 -1.432535648345947266e-01 3.250858485698699951e-01 -2.772806584835052490e-02 2.549402713775634766e-01 1.216576769948005676e-01 1.077545285224914551e-01 1.160907074809074402e-01 1.309860199689865112e-01 4.028300344944000244e-01 -3.088436424732208252e-01 -7.680754363536834717e-02 4.103760793805122375e-02 -8.442913740873336792e-02 -2.340188920497894287e-01 -2.579511702060699463e-02 5.499750003218650818e-02 1.262885630130767822e-01 -3.260877132415771484e-01 1.244538128376007080e-01 -2.219430953264236450e-01 -7.441257126629352570e-03 1.020678058266639709e-01 8.893699944019317627e-02 -2.599995732307434082e-01 -2.234705090522766113e-01 2.039294317364692688e-02
-2.960750162601470947e-01 1.490332037210464478e-01 1.795950084924697876e-01 5.041413009166717529e-02 1.625515371561050415e-01 3.098118603229522705e-01 -8.625392615795135498e-02 3.505490720272064209e-01 2.995302677154541016e-01 2.062592841684818268e-02 1.568813621997833252e-01 1.525416225194931030e-02 -1.511656790971755981e-01 -3.929716721177101135e-02 1.055512428283691406e-01 -1.301194578409194946e-01 -2.146249711513519287e-01 1.088902428746223450e-01 7.459980994462966919e-02 4.705046489834785461e-02 -1.279467493295669556e-01 2.084375917911529541e-01 -3.224603086709976196e-02 -1.627103388309478760e-01 1.564204320311546326e-02 -3.709026575088500977e-01 -8.575776219367980957e-02 -8.647938817739486694e-02 3.235772848129272461e-01 -1.223657950758934021e-01 -9.184212237596511841e-02 -3.685594722628593445e-02
8.749283850193023682e-02 2.956240773200988770e-01 -2.767385542392730713e-02 1.590224355459213257e-01 -1.247429698705673218e-01 5.400391817092895508e-01 -1.635653376579284668e-01 1.018613129854202271e-01 4.657856747508049011e-02 2.521849870681762695e-01 2.975163981318473816e-02 9.418411552906036377e-02 2.601221799850463867e-01 6.318619847297668457e-02 1.757706701755523682e-01 -3.567242026329040527e-01 -2.335677742958068848e-01 -1.272930298000574112e-02 -1.093701571226119995e-01 7.750788703560829163e-03 -7.109622657299041748e-02 -1.522395461797714233e-01 9.622870385646820068e-02 -1.146870851516723633e-01 3.353445231914520264e-02 -1.447731554508209229e-01 -1.640022248029708862e-01 6.987325102090835571e-02 -3.119837306439876556e-02 2.189869433641433716e-01 -9.364854544401168823e-02 -1.717012189328670502e-02
-1.803475916385650635e-01 3.448101505637168884e-02 -2.896057069301605225e-01 -1.639376729726791382e-01 7.949983701109886169e-03 2.592861354351043701e-01 2.276977710425853729e-02 2.699075639247894287e-01 -7.348226755857467651e-02 1.376532018184661865e-01 7.178282737731933594e-02 1.863721460103988647e-01 1.863118410110473633e-01 -1.773520000278949738e-02 2.104645594954490662e-02 -3.872034847736358643e-01 7.857125252485275269e-02 2.127260714769363403e-01 1.561764031648635864e-01 -1.865163445472717285e-01 -8.927336311899125576e-04 -7.520808279514312744e-02 -1.284003555774688721e-01 -1.164719462394714355e-02 -5.678937211632728577e-02 -1.911762729287147522e-02 8.312456309795379639e-02 2.281815409660339355e-01 5.645810440182685852e-02 2.705819010734558105e-01 -2.289315164089202881e-01 -3.754768073558807373e-01
-3.249624073505401611e-01 -6.261339783668518066e-02 -1.528506875038146973e-01 7.417713105678558350e-02 8.272244781255722046e-02 1.981609612703323364e-01 -9.866551309823989868e-02 6.967277824878692627e-02 2.847933173179626465e-01 -1.627870500087738037e-01 -1.157689392566680908e-01 3.056078851222991943e-01 2.679302096366882324e-01 3.250140696763992310e-02 2.626264095306396484e-01 2.997930943965911865e-01 1.946973986923694611e-02 4.395639523863792419e-03 3.140822649002075195e-01 -4.081920161843299866e-02 -2.162667363882064819e-02 1.354290992021560669e-01 -2.727057337760925293e-01 -1.820785403251647949e-01 4.270503669977188110e-02 -2.936133146286010742e-01 -4.274291172623634338e-02 3.894300386309623718e-02 2.846297994256019592e-02 4.860395565629005432e-02 -1.509019434452056885e-01 1.022474914789199829e-01
-3.333628550171852112e-02 -2.486235834658145905e-02 -4.078116416931152344e-01 -2.382102310657501221e-01 -2.857337892055511475e-01 4.719373881816864014e-01 -4.868837445974349976e-02 7.207536697387695312e-02 -2.190158963203430176e-01 6.999992299824953079e-03 -2.147437259554862976e-02 5.832851678133010864e-02 9.560508653521537781e-03 3.401029109954833984e-01 -7.832620292901992798e-02 -4.730130359530448914e-02 8.592305332422256470e-02 -2.168828248977661133e-02 -7.874993234872817993e-02 -7.260886579751968384e-02 -8.444939553737640381e-02 1.423001885414123535e-01 -1.818591207265853882e-01 -1.421644538640975952e-02 2.278295606374740601e-01 -2.111813575029373169e-01 1.522584725171327591e-02 2.705210447311401367e-01 4.892697092145681381e-03 -7.500284910202026367e-02 6.433945894241333008e-02 -1.660690903663635254e-01
4.624361172318458557e-02 5.380008742213249207e-02 3.265971026849001646e-04 -2.102141678333282471e-01 4.123131930828094482e-02 1.287367641925811768e-01 -1.629134565591812134e-01 1.702473610639572144e-01 -1.949949264526367188e-01 1.346327513456344604e-01 -3.206457197666168213e-02 -2.003192529082298279e-02 1.742197200655937195e-02 1.202563792467117310e-01 2.969958484172821045e-01 5.448391288518905640e-02 -1.423341315239667892e-02 3.327203169465065002e-02 7.637976855039596558e-02 -4.734246060252189636e-02 1.357965916395187378e-01 4.051267504692077637e-01 -2.262463569641113281e-01 -1.693730652332305908e-01 -7.123129814863204956e-02 -4.910790920257568359e-01 3.181197680532932281e-03 3.359082341194152832e-01 -1.102851033210754395e-01 1.798084527254104614e-01 -4.459612444043159485e-02 -1.899277865886688232e-01
-3.626884520053863525e-01 1.682107299566268921e-01 9.916072338819503784e-02 -2.068277448415756226e-02 2.106997743248939514e-02 2.374322712421417236e-01 -2.411902993917465210e-01 2.719739079475402832e-01 1.728875190019607544e-01 2.274863235652446747e-02 7.096211891621351242e-03 1.118786782026290894e-01 2.195415645837783813e-02 -6.409142166376113892e-02 1.488448977470397949e-01 -1.566960811614990234e-01 -1.473419070243835449e-01 -2.857269253581762314e-03 -2.660606503486633301e-01 -8.012936264276504517e-02 -4.953891038894653320e-02 1.425562500953674316e-01 -4.019877612590789795e-01 -2.855044305324554443e-01 -2.339230030775070190e-01 -1.532512065023183823e-02 1.785738170146942139e-01 1.001994758844375610e-01 -2.008101046085357666e-01 1.748728901147842407e-01 -1.119801476597785950e-01 3.911337628960609436e-02
1.241060569882392883e-01 1.414965540170669556e-01 8.930275589227676392e-02 -1.552452743053436279e-01 1.011603921651840210e-01 2.510723173618316650e-01 -1.971061378717422485e-01 -1.756081879138946533e-01 4.139916598796844482e-02 4.009805917739868164e-01 1.149357408285140991e-01 1.442503998987376690e-03 -5.257311835885047913e-02 2.465406060218811035e-01 3.307875990867614746e-01 2.279411256313323975e-02 -3.345578536391258240e-02 7.572980225086212158e-02 -1.957871913909912109e-01 -1.402492374181747437e-01 -1.067824363708496094e-01 3.377107530832290649e-02 -1.775400638580322266e-01 -2.429882138967514038e-01 6.605403125286102295e-02 -1.776065528392791748e-01 5.815414711833000183e-02 2.428859919309616089e-01 1.055295839905738831e-01 -2.027687430381774902e-01 -2.649165391921997070e-01 -2.272972315549850464e-01
-2.535840570926666260e-01 2.965905964374542236e-01 5.600221455097198486e-02 -7.198761217296123505e-03 1.611968874931335449e-01 4.497323930263519287e-01 7.512244582176208496e-02 1.638151258230209351e-01 -4.360954090952873230e-02 2.218732424080371857e-02 -1.321694701910018921e-01 4.042209126055240631e-03 1.495097577571868896e-01 1.101764217019081116e-01 1.269956678152084351e-01 -3.284735679626464844e-01 -4.233859479427337646e-02 -3.309044986963272095e-02 -2.100856304168701172e-01 -1.012435108423233032e-01 -6.035400554537773132e-02 -2.161556780338287354e-01 1.651613265275955200e-01 -3.832280039787292480e-01 6.580868363380432129e-02 -1.306386291980743408e-01 -8.941697329282760620e-02 2.559833228588104248e-01 5.588513985276222229e-02 -1.518641412258148193e-01 -3.967804089188575745e-02 3.102618828415870667e-02
-1.146843209862709045e-01 -1.468379497528076172e-01 4.711852967739105225e-02 -1.910661756992340088e-01 -1.125298738479614258e-01 1.128910779953002930e-01 -2.392289936542510986e-01 2.561128437519073486e-01 5.137914791703224182e-02 -8.888560533523559570e-02 -2.196208573877811432e-02 2.756376862525939941e-01 2.610778212547302246e-01 6.154780834913253784e-02 1.884699761867523193e-01 1.463455259799957275e-01 3.505856171250343323e-02 2.831078693270683289e-02 -7.875604182481765747e-02 -1.268920004367828369e-01 -9.741657972335815430e-02 6.610651314258575439e-02 -8.050857484340667725e-02 -2.084375321865081787e-01 4.420498013496398926e-01 -4.577826559543609619e-01 1.064424775540828705e-02 1.376127004623413086e-01 1.558610498905181885e-01 6.655652821063995361e-02 -1.379895061254501343e-01 -5.031455680727958679e-02
-6.692753732204437256e-02 2.984134852886199951e-01 4.433722048997879028e-02 9.232617169618606567e-02 5.626102909445762634e-02 5.796821117401123047e-01 -7.225518673658370972e-02 -1.726056784391403198e-01 1.724222302436828613e-01 -5.425581708550453186e-02 8.252780139446258545e-02 5.588437989354133606e-02 1.250301152467727661e-01 8.346227556467056274e-02 2.977652251720428467e-01 -2.129863351583480835e-01 -2.871539629995822906e-02 8.848904073238372803e-02 -2.153648436069488525e-01 -1.016882061958312988e-01 -2.467924654483795166e-01 2.052093297243118286e-02 6.627381592988967896e-02 -1.240926757454872131e-01 7.054744660854339600e-02 -8.083023875951766968e-02 -1.173762157559394836e-01 1.521277576684951782e-01 8.454804867506027222e-02 1.433912664651870728e-01 -2.501047849655151367e-01 1.932575106620788574e-01
1.267990320920944214e-01 2.995748817920684814e-01 -2.251352742314338684e-02 -1.367198228836059570e-01 2.682921290397644043e-01 1.780011504888534546e-01 5.819744430482387543e-03 -4.688505455851554871e-02 -1.544202566146850586e-01 -1.794863026589155197e-03 2.363354712724685669e-01 -3.055737726390361786e-02 3.670867159962654114e-02 8.276085555553436279e-02 1.016940400004386902e-01 8.948688954114913940e-02 -1.469859033823013306e-01 -8.533620275557041168e-03 9.585051238536834717e-02 1.834236830472946167e-01 -4.023602604866027832e-01 1.512868851423263550e-01 -1.865011006593704224e-01 -2.921617925167083740e-01 1.015278100967407227e-01 -2.723128199577331543e-01 -3.734574615955352783e-01 2.347492873668670654e-01 5.245065689086914062e-02 -4.227213934063911438e-02 2.443465963006019592e-02 -9.105121344327926636e-02
-1.193462982773780823e-01 2.109962552785873413e-01 1.673590391874313354e-01 -6.231275573372840881e-02 1.693098545074462891e-01 4.211129248142242432e-01 -6.325531005859375000e-02 1.765004247426986694e-01 1.490416377782821655e-01 -4.877215996384620667e-02 9.495010972023010254e-02 3.288494944572448730e-01 6.985872052609920502e-03 1.856086105108261108e-01 1.654221564531326294e-01 -6.111051514744758606e-02 -3.576374053955078125e-02 1.346988882869482040e-02 -4.339144527912139893e-01 1.091775819659233093e-01 -1.271438896656036377e-01 1.010535210371017456e-01 -1.457958109676837921e-02 -2.428613007068634033e-01 -1.247449740767478943e-01 -7.124309241771697998e-02 1.651337891817092896e-01 3.542327880859375000e-02 2.877522446215152740e-02 3.415753245353698730e-01 5.189027637243270874e-02 -6.521452218294143677e-02
-1.259961873292922974e-01 2.947212941944599152e-02 -6.629781424999237061e-02 -1.519760489463806152e-01 -1.198562383651733398e-01 4.654181897640228271e-01 -3.754883632063865662e-02 1.915674805641174316e-01 -1.885261386632919312e-02 -6.580863147974014282e-02 -5.053431261330842972e-03 2.989116609096527100e-01 1.419580131769180298e-01 -2.766828052699565887e-02 3.597179949283599854e-01 2.078582532703876495e-02 1.783597618341445923e-01 -6.919527053833007812e-02 -1.798246055841445923e-01 -1.735450476408004761e-01 -1.486262530088424683e-01 1.343890875577926636e-01 7.734513282775878906e-02 -2.120442390441894531e-01 -1.535206437110900879e-01 -2.255941778421401978e-01 -1.854278892278671265e-01 6.350956112146377563e-02 -1.851681619882583618e-02 -1.614902764558792114e-01 3.338868319988250732e-01 -3.064559586346149445e-02
-1.133438050746917725e-01 3.115979023277759552e-03 3.807338327169418335e-02 -1.259141564369201660e-01 8.887405693531036377e-02 4.045518040657043457e-01 -1.587722748517990112e-01 5.852521210908889771e-02 2.726664245128631592e-01 1.916499137878417969e-01 -8.251472562551498413e-02 6.340260803699493408e-02 1.682614386081695557e-01 -6.086965091526508331e-03 -1.145762577652931213e-01 3.317990601062774658e-01 -1.529037505388259888e-01 6.391239911317825317e-02 1.085726395249366760e-01 -1.301911920309066772e-01 -2.711144983768463135e-01 1.628120839595794678e-01 -2.966985404491424561e-01 -8.169242739677429199e-02 -1.906372606754302979e-01 1.378747820854187012e-01 -6.930754333734512329e-02 2.628799080848693848e-01 -1.165295392274856567e-01 9.949957579374313354e-02 1.162679865956306458e-02 -3.039408922195434570e-01
6.273730099201202393e-02 -1.295668780803680420e-01 -1.976828426122665405e-01 -1.857586801052093506e-01 5.070139095187187195e-02 1.396044790744781494e-01 -1.083104386925697327e-01 2.557815909385681152e-01 -1.577026247978210449e-01 1.644865125417709351e-01 2.845543622970581055e-01 1.430240571498870850e-01 6.779824197292327881e-02 -1.427844017744064331e-01 2.208596467971801758e-02 9.060740470886230469e-02 -1.528045982122421265e-01 4.499146714806556702e-02 1.484884619712829590e-01 -2.431332916021347046e-01 -2.673413753509521484e-01 2.573099136352539062e-01 -2.888860702514648438e-01 -1.115810722112655640e-01 1.817642152309417725e-02 -4.056503996253013611e-02 -4.017255902290344238e-01 2.958441674709320068e-01 3.633429855108261108e-02 -3.994940221309661865e-02 -1.067502424120903015e-02 1.593964099884033203e-01
-2.687216736376285553e-02 -9.371301531791687012e-02 -4.154750332236289978e-02 6.244166567921638489e-02 4.862343147397041321e-02 3.202386796474456787e-01 2.943229861557483673e-03 -1.688090339303016663e-02 8.190325647592544556e-02 1.309412159025669098e-02 1.196273230016231537e-02 1.038889065384864807e-01 3.053679317235946655e-02 1.611619442701339722e-01 2.113625109195709229e-01 -3.168939948081970215e-01 2.206154167652130127e-01 3.660461604595184326e-01 1.544438302516937256e-01 -1.410207003355026245e-01 -2.419389486312866211e-01 1.577776819467544556e-01 -3.193849921226501465e-01 -1.864970847964286804e-02 6.351958215236663818e-02 -2.532783150672912598e-01 1.671173050999641418e-02 3.386433124542236328e-01 -3.611857770010828972e-03 -1.220745369791984558e-01 2.821362614631652832e-01 2.354892785660922527e-04
8.340005576610565186e-02 4.543922543525695801e-01 -2.065605521202087402e-01 6.738921999931335449e-02 1.916062682867050171e-01 3.795133233070373535e-01 -2.662511467933654785e-01 1.420601457357406616e-01 -1.267559477128088474e-03 1.722961515188217163e-01 1.069472171366214752e-02 1.285268664360046387e-01 -2.653834968805313110e-02 -1.621838510036468506e-01 3.301904499530792236e-01 -2.914655779022723436e-04 -1.542604565620422363e-01 5.144265294075012207e-02 -2.121844887733459473e-02 -2.436223477125167847e-01 -2.917932532727718353e-02 -3.430623933672904968e-02 8.654081076383590698e-02 -1.900951266288757324e-01 -2.281560748815536499e-01 1.143403351306915283e-01 -9.771826863288879395e-02 2.418897598981857300e-01 4.798918962478637695e-02 -6.722993217408657074e-03 1.473763119429349899e-02 -1.324476897716522217e-01
-4.789049923419952393e-02 1.351577322930097580e-02 -9.329786896705627441e-02 1.118965223431587219e-01 1.365652084350585938e-01 3.057239353656768799e-01 -2.485269159078598022e-01 1.639909148216247559e-01 4.422291368246078491e-02 -5.455369502305984497e-02 3.219075202941894531e-01 2.832921147346496582e-01 3.103439323604106903e-02 -2.056200243532657623e-02 -2.652633488178253174e-01 -1.931697577238082886e-01 -1.074209958314895630e-01 1.304626911878585815e-01 -1.490936726331710815e-01 1.942014396190643311e-01 -2.322082668542861938e-01 4.614139907062053680e-03 -4.518944770097732544e-03 4.606791213154792786e-02 1.907570362091064453e-01 -4.282657504081726074e-01 -1.554125398397445679e-01 1.251080930233001709e-01 -7.643736898899078369e-02 2.363416366279125214e-02 -1.401806175708770752e-01 -2.177211940288543701e-01
-1.160259023308753967e-01 2.152898162603378296e-01 -5.495327711105346680e-02 -1.370669901371002197e-01 5.085453763604164124e-02 1.941723227500915527e-01 -2.315561920404434204e-01 8.181335777044296265e-02 4.001086652278900146e-01 1.795133352279663086e-01 -2.045774161815643311e-01 3.063855767250061035e-01 6.756138987839221954e-03 -1.943904161453247070e-01 1.775127053260803223e-01 -2.701542377471923828e-01 -1.273961365222930908e-01 6.091331690549850464e-02 1.370643228292465210e-01 6.284815818071365356e-02 1.222707554697990417e-01 -1.669190078973770142e-01 -6.615620851516723633e-02 -2.737774252891540527e-01 1.528498828411102295e-01 -1.402152050286531448e-02 -2.738763391971588135e-02 2.933177053928375244e-01 1.030997559428215027e-01 -9.196821600198745728e-02 -2.189017385244369507e-01 -7.243315130472183228e-02
-2.263085357844829559e-02 3.105788528919219971e-01 6.006339564919471741e-02 1.607538163661956787e-01 2.480724826455116272e-02 5.064954757690429688e-01 -2.427864223718643188e-01 1.706891804933547974e-01 2.857694625854492188e-01 3.457563221454620361e-01 -1.481920778751373291e-01 1.560580879449844360e-01 2.967654168605804443e-01 1.311852335929870605e-01 9.273779392242431641e-02 -9.123206138610839844e-02 -6.954780220985412598e-02 -1.652429439127445221e-02 -3.175525739789009094e-02 8.152954280376434326e-02 -1.095615252852439880e-01 -8.623388409614562988e-02 3.361655399203300476e-02 -1.622850447893142700e-01 -7.779125869274139404e-02 -1.396621577441692352e-03 -6.592959165573120117e-02 1.568043231964111328e-01 4.744673892855644226e-02 1.130253747105598450e-01 1.204753592610359192e-01 -1.855178773403167725e-01
-1.693984717130661011e-01 2.943104505538940430e-01 -1.782117411494255066e-02 -1.715759634971618652e-01 1.764416843652725220e-01 3.584799915552139282e-02 -1.546230316162109375e-01 1.476086825132369995e-01 1.430410742759704590e-01 1.236612722277641296e-01 -1.369167715311050415e-01 4.120585620403289795e-01 1.320648193359375000e-01 -2.081900388002395630e-01 2.282953560352325439e-01 3.396775424480438232e-01 5.528819561004638672e-02 6.188774108886718750e-02 1.217327266931533813e-01 2.329698391258716583e-02 -3.024373650550842285e-01 4.135125130414962769e-02 -1.494028419256210327e-01 -1.040805354714393616e-01 5.560900270938873291e-02 -3.555126786231994629e-01 -4.494776483625173569e-03 1.630966514348983765e-01 4.519445076584815979e-02 1.278789937496185303e-01 7.952956482768058777e-03 3.315794467926025391e-02
-3.614507913589477539e-01 4.190596938133239746e-02 4.907985404133796692e-02 1.157356798648834229e-01 -3.501194342970848083e-02 3.622030317783355713e-01 -2.298079133033752441e-01 2.594710290431976318e-01 2.016947418451309204e-01 1.256795823574066162e-01 6.377004832029342651e-02 1.000303551554679871e-01 1.002116873860359192e-01 -4.907859023660421371e-03 1.648622304201126099e-01 7.871324196457862854e-03 -1.936213076114654541e-01 9.803592413663864136e-02 -4.469070434570312500e-01 -1.791305541992187500e-01 1.062597632408142090e-01 6.079665198922157288e-02 -1.389313042163848877e-01 -5.771529302000999451e-02 -2.642179131507873535e-01 1.608002334833145142e-01 -1.929098218679428101e-01 8.668955415487289429e-02 -8.293993026018142700e-02 -4.784421622753143311e-02 -1.552851498126983643e-01 -3.420569002628326416e-02
-2.443674355745315552e-01 -1.878208667039871216e-02 6.253926455974578857e-02 -1.461766362190246582e-01 -8.563989773392677307e-03 3.218305706977844238e-01 -9.960156679153442383e-02 7.265091873705387115e-03 1.634615100920200348e-02 9.423381835222244263e-02 2.591055631637573242e-01 1.189697012305259705e-01 -3.582531586289405823e-03 -1.972697861492633820e-02 1.086658611893653870e-01 -1.033393815159797668e-01 -2.546648383140563965e-01 4.240379631519317627e-01 -2.844126820564270020e-01 -2.124023586511611938e-01 -1.895846612751483917e-02 -3.936270996928215027e-02 -3.591261506080627441e-01 -2.700943052768707275e-01 -4.682756215333938599e-02 -1.190585196018218994e-01 3.773896954953670502e-03 1.482139527797698975e-01 -4.086470231413841248e-02 1.259376108646392822e-02 -2.329794466495513916e-01 1.369275450706481934e-01
-1.505408883094787598e-01 -6.897407025098800659e-02 -3.903548717498779297e-01 -2.184785455465316772e-01 8.900477737188339233e-02 3.183069229125976562e-01 5.786894261837005615e-02 -5.174673721194267273e-02 5.746074486523866653e-03 -3.590246662497520447e-02 6.328532844781875610e-02 3.669701814651489258e-01 1.258919239044189453e-01 -1.816394366323947906e-02 1.971656531095504761e-01 -1.620662063360214233e-01 -3.215997666120529175e-02 -1.148830428719520569e-01 -1.483542025089263916e-01 -2.938833087682723999e-02 -3.963451460003852844e-02 1.230057701468467712e-01 1.312002688646316528e-01 -2.660087347030639648e-01 -2.758923172950744629e-02 4.077757522463798523e-02 -8.540908992290496826e-02 1.668392866849899292e-01 2.401145100593566895e-01 8.306688815355300903e-02 -9.898306429386138916e-02 -4.268520772457122803e-01
2.799362689256668091e-02 -2.024535089731216431e-01 -3.301418125629425049e-01 -7.683169096708297729e-02 -2.548574507236480713e-01 1.431728899478912354e-01 -1.656996458768844604e-01 1.357397288084030151e-01 5.106663331389427185e-02 2.371179312467575073e-02 5.715958401560783386e-02 3.232933580875396729e-01 1.488294750452041626e-01 2.276281267404556274e-01 7.471454888582229614e-02 2.149583101272583008e-01 3.162247687578201294e-02 2.941783145070075989e-02 -2.428253442049026489e-01 2.534651160240173340e-01 -2.988273464143276215e-02 2.205404192209243774e-01 -3.908917605876922607e-01 -2.216252684593200684e-01 9.700161218643188477e-02 -1.495767086744308472e-01 3.395428881049156189e-02 2.043509930372238159e-01 5.795516818761825562e-02 1.297698020935058594e-01 -4.354987293481826782e-02 4.449984803795814514e-02
-2.873057723045349121e-01 1.844463171437382698e-03 5.197716131806373596e-02 4.667438194155693054e-02 1.063429787755012512e-01 3.754167258739471436e-01 -1.903101652860641479e-01 1.589872539043426514e-01 4.900633096694946289e-01 -5.077170953154563904e-02 -3.410602360963821411e-02 2.616398781538009644e-02 -3.169859526678919792e-03 1.855926215648651123e-01 1.767389625310897827e-01 -2.312207818031311035e-01 -1.856521070003509521e-01 1.545560657978057861e-01 -2.582008242607116699e-01 -1.097714975476264954e-01 8.936241269111633301e-02 4.804764315485954285e-02 5.085898935794830322e-02 -1.311761559918522835e-03 6.406713277101516724e-02 -3.160187900066375732e-01 -8.754467219114303589e-02 -8.301810175180435181e-02 1.532591432332992554e-01 -9.493887424468994141e-02 -1.645525097846984863e-01 -8.382341265678405762e-02
-1.999180316925048828e-01 2.733434922993183136e-02 -5.145576000213623047e-01 8.639253675937652588e-02 -1.248450297862291336e-02 4.494507014751434326e-01 -1.656508594751358032e-01 7.280910760164260864e-02 -7.717633247375488281e-02 2.055064141750335693e-01 1.236012112349271774e-02 1.241036206483840942e-01 -1.073355078697204590e-01 8.632646501064300537e-02 -3.139499425888061523e-01 -5.088982358574867249e-02 7.476902008056640625e-02 4.089523106813430786e-02 -7.242010906338691711e-03 -1.135034263134002686e-01 2.337958663702011108e-02 -1.856202334165573120e-01 -2.546844482421875000e-01 5.604304000735282898e-02 -2.384276501834392548e-02 -7.722569257020950317e-02 -1.575107499957084656e-02 2.384683340787887573e-01 2.363074570894241333e-01 8.890465646982192993e-02 -1.241865903139114380e-01 4.751972854137420654e-02
-1.880577951669692993e-01 3.426595032215118408e-02 -1.688296943902969360e-01 6.327701359987258911e-02 2.673922479152679443e-02 2.741992771625518799e-01 -2.415014952421188354e-01 4.962551221251487732e-02 1.478151977062225342e-01 -1.432573944330215454e-01 1.066571697592735291e-01 3.390457630157470703e-01 -2.501775324344635010e-01 -1.915574222803115845e-01 4.207038506865501404e-02 1.642223820090293884e-02 -2.741120755672454834e-01 5.686254054307937622e-02 2.814733982086181641e-01 1.113006249070167542e-01 -6.965191662311553955e-02 7.964694499969482422e-02 -7.956015318632125854e-02 -3.817258179187774658e-01 -5.446781963109970093e-02 -1.195671260356903076e-01 -2.638349235057830811e-01 6.860457360744476318e-02 1.049708798527717590e-01 -1.511171907186508179e-01 -2.559448182582855225e-01 -8.801320567727088928e-03
-5.544246640056371689e-03 9.849910438060760498e-02 -2.480481117963790894e-01 -1.554821878671646118e-01 2.554771676659584045e-02 5.667966604232788086e-02 -2.525935471057891846e-01 -4.931643977761268616e-02 1.302437633275985718e-01 1.328303962945938110e-01 -1.579559594392776489e-01 2.470765411853790283e-01 1.464267969131469727e-01 1.280041188001632690e-01 2.605545818805694580e-01 -1.776068098843097687e-02 1.017714068293571472e-01 7.288691587746143341e-03 1.500720828771591187e-01 -1.249418966472148895e-02 -4.059168398380279541e-01 -1.198346689343452454e-01 -4.756714105606079102e-01 1.499136835336685181e-01 -6.160000711679458618e-02 -6.667337566614151001e-02 -5.443899333477020264e-02 2.042331844568252563e-01 -2.388927526772022247e-02 -1.472785882651805878e-02 -1.340484619140625000e-01 -2.742331027984619141e-01
-1.523310225456953049e-02 -2.833361364901065826e-02 -1.918122321367263794e-01 1.864810734987258911e-01 3.068238198757171631e-01 3.533503115177154541e-01 -9.999906271696090698e-02 3.101387433707714081e-02 6.240683794021606445e-02 -2.057434022426605225e-01 -2.327344752848148346e-02 3.106594979763031006e-01 1.578599959611892700e-01 3.147401213645935059e-01 -9.324198216199874878e-02 -7.055722177028656006e-02 1.566099375486373901e-02 1.034568715840578079e-02 -1.557914465665817261e-01 4.191830754280090332e-02 -2.224540263414382935e-01 1.396617144346237183e-01 -8.296746015548706055e-02 -1.716776490211486816e-01 2.977711856365203857e-01 -3.939584195613861084e-01 -1.033896580338478088e-01 7.637210190296173096e-02 4.728107899427413940e-02 -1.193645000457763672e-01 -5.486701801419258118e-02 6.995926797389984131e-02
-1.905202418565750122e-01 1.534023582935333252e-01 -1.811987310647964478e-01 -6.685417890548706055e-02 2.758927047252655029e-01 9.519083052873611450e-02 -9.323832392692565918e-02 1.160881444811820984e-01 7.614639401435852051e-02 8.938845247030258179e-02 -1.405225396156311035e-01 1.214806139469146729e-01 4.423957467079162598e-01 -1.695457473397254944e-02 3.355402871966362000e-02 3.828691244125366211e-01 -4.474004358053207397e-02 3.156651929020881653e-02 8.518984913825988770e-02 -3.148720040917396545e-02 -2.269195914268493652e-01 5.135113373398780823e-03 -2.332271337509155273e-01 -6.009944900870323181e-02 1.112803667783737183e-01 -4.047599136829376221e-01 9.741823375225067139e-02 2.519621849060058594e-01 6.063408777117729187e-02 -1.212699562311172485e-01 -9.901804476976394653e-02 7.322110980749130249e-02
1.525122970342636108e-01 -1.094999909400939941e-01 9.361398220062255859e-02 -7.024539262056350708e-02 1.272529214620590210e-01 1.646763682365417480e-01 -3.027597367763519287e-01 2.004907578229904175e-01 6.991259753704071045e-02 2.781765460968017578e-01 1.289037913084030151e-01 2.985294722020626068e-02 -1.540093272924423218e-01 1.286328136920928955e-01 4.849447607994079590e-01 3.616424277424812317e-02 -1.064394488930702209e-01 2.002163231372833252e-01 2.169898524880409241e-02 -6.285705417394638062e-02 -5.852679163217544556e-02 2.296012192964553833e-01 -2.323170602321624756e-01 -3.226494789123535156e-01 1.379313319921493530e-01 -1.495765894651412964e-01 2.509547956287860870e-02 1.313227415084838867e-01 1.210864111781120300e-01 -9.750591963529586792e-02 -2.110002487897872925e-01 -3.661155700683593750e-02
5.551519617438316345e-02 4.513865336775779724e-02 -2.224242836236953735e-01 -1.753078401088714600e-01 -2.378184050321578979e-01 1.900172382593154907e-01 -9.959570318460464478e-02 1.079339832067489624e-01 2.233202457427978516e-01 2.099550664424896240e-01 9.391221217811107635e-03 4.619445204734802246e-01 -5.548399314284324646e-02 7.230318337678909302e-02 2.269093319773674011e-02 2.656706571578979492e-01 1.715490669012069702e-01 7.962110103107988834e-04 -6.687647849321365356e-02 8.705814182758331299e-02 -2.275271713733673096e-01 5.303258076310157776e-02 -1.962234973907470703e-01 -5.000427737832069397e-02 1.573202162981033325e-01 -1.865113675594329834e-01 -8.659666776657104492e-02 3.875585198402404785e-01 1.628815680742263794e-01 1.501350700855255127e-01 9.751316905021667480e-02 2.688663452863693237e-02
-3.565857410430908203e-01 3.105148673057556152e-01 -9.202793985605239868e-02 1.574151515960693359e-01 9.316125512123107910e-02 2.835499644279479980e-01 3.298046439886093140e-02 2.194289863109588623e-01 2.032048106193542480e-01 -3.032217733561992645e-02 2.074087411165237427e-01 2.709448933601379395e-01 -7.444530725479125977e-02 1.383967399597167969e-01 1.339145153760910034e-01 1.820434331893920898e-01 -5.534795299172401428e-02 1.564856618642807007e-01 -1.991071999073028564e-01 2.971304813399910927e-03 -1.642698943614959717e-01 4.548436775803565979e-02 -4.057155549526214600e-01 -3.095420077443122864e-02 -2.098259329795837402e-01 3.017332777380943298e-02 1.173572018742561340e-01 5.691441148519515991e-02 7.260958850383758545e-02 1.165531128644943237e-01 -1.666983515024185181e-01 6.109129637479782104e-03
-2.104427516460418701e-01 2.283897697925567627e-01 -2.329553216695785522e-01 1.662717610597610474e-01 -2.259089350700378418e-01 2.012790292501449585e-01 -1.668079942464828491e-01 1.581019163131713867e-01 4.168085381388664246e-02 5.012653395533561707e-02 1.196785084903240204e-02 5.071401223540306091e-02 1.464411318302154541e-01 9.144875220954418182e-03 -1.264369487762451172e-01 5.217383429408073425e-02 1.365625560283660889e-01 -4.193675518035888672e-02 -7.573928683996200562e-02 2.735778689384460449e-01 -1.695767790079116821e-01 3.019235283136367798e-02 -1.163389533758163452e-01 -3.132954835891723633e-01 2.817218005657196045e-01 -3.857602179050445557e-01 -3.603905439376831055e-03 2.236873358488082886e-01 2.343233227729797363e-01 1.668424457311630249e-01 -1.976217143237590790e-02 -1.623530536890029907e-01
-1.053314581513404846e-01 6.308228522539138794e-02 -2.816262841224670410e-01 -3.132915869355201721e-02 -1.711611449718475342e-01 9.975146502256393433e-02 -2.697408199310302734e-01 3.019266128540039062e-01 -6.487217545509338379e-02 6.393124163150787354e-02 -1.521358191967010498e-01 2.371639311313629150e-01 -1.393238548189401627e-02 8.691281825304031372e-02 1.381607353687286377e-02 6.676135957241058350e-02 1.788932383060455322e-01 7.180133461952209473e-02 -1.003329381346702576e-01 -6.948272883892059326e-02 -4.591694474220275879e-02 -1.972007453441619873e-01 -5.161743760108947754e-01 7.272395491600036621e-02 7.850254327058792114e-02 -2.581139802932739258e-01 -1.729406863451004028e-01 2.203591018915176392e-01 1.022264137864112854e-01 2.340619266033172607e-01 3.091776743531227112e-03 -1.418106108903884888e-01
-1.100118011236190796e-01 1.901388466358184814e-01 7.135390490293502808e-02 -1.379072517156600952e-01 7.025110721588134766e-02 4.149203896522521973e-01 -2.968558669090270996e-01 6.007154285907745361e-02 -9.018274396657943726e-02 -2.000272274017333984e-01 2.441470324993133545e-01 3.239150047302246094e-01 -1.035059019923210144e-01 2.322644591331481934e-01 -1.953792423009872437e-01 -1.425738036632537842e-01 -1.978474706411361694e-01 -1.260854452848434448e-01 -6.687330454587936401e-02 3.049351274967193604e-02 2.959782443940639496e-02 1.040124595165252686e-01 2.990294061601161957e-02 -1.574549227952957153e-01 1.327841430902481079e-01 -6.453006714582443237e-02 -3.689121827483177185e-02 1.786151379346847534e-01 2.468641549348831177e-01 1.159975212067365646e-02 -1.281811296939849854e-01 -3.042772710323333740e-01
-2.262580245733261108e-01 2.290283739566802979e-01 -2.937938570976257324e-01 -4.247095435857772827e-02 1.304950565099716187e-01 4.806322157382965088e-01 -1.184317544102668762e-01 1.065105125308036804e-01 8.545924723148345947e-02 -4.697794839739799500e-02 -1.137749701738357544e-01 -7.077887654304504395e-02 -2.762687504291534424e-01 2.374212071299552917e-02 -7.879979163408279419e-02 1.013201028108596802e-01 -2.155045233666896820e-02 -1.988224983215332031e-01 -7.173841446638107300e-02 -2.038455903530120850e-01 2.744438350200653076e-01 4.157380014657974243e-02 -1.325267553329467773e-01 -1.303803324699401855e-01 1.053988263010978699e-01 2.136155962944030762e-02 -3.555450141429901123e-01 1.549741625785827637e-01 -4.164831712841987610e-02 1.523750871419906616e-01 3.841398283839225769e-02 -1.651443541049957275e-01
1.933735795319080353e-02 3.354977667331695557e-01 -2.690227627754211426e-01 -2.867994308471679688e-01 9.391233325004577637e-02 1.854166835546493530e-01 3.461059555411338806e-02 -6.327547878026962280e-02 1.078032031655311584e-01 -8.275078237056732178e-02 1.705824881792068481e-01 2.279118746519088745e-01 2.387693896889686584e-02 8.480448275804519653e-02 1.795679330825805664e-01 6.608019769191741943e-02 4.956668242812156677e-02 1.080284640192985535e-02 -9.935408085584640503e-02 2.573423385620117188e-01 -2.874027490615844727e-01 2.016767561435699463e-01 -9.017897397279739380e-02 -3.519575670361518860e-02 1.417002379894256592e-01 -1.230722591280937195e-01 9.612625092267990112e-02 3.697134852409362793e-01 -2.335010915994644165e-01 1.916048973798751831e-01 -3.047517500817775726e-02 -2.356320768594741821e-01
-1.135994121432304382e-01 2.447287887334823608e-01 -6.484860181808471680e-02 -1.861943751573562622e-01 8.407048881053924561e-02 1.094057336449623108e-01 -5.355214700102806091e-02 1.114021316170692444e-01 2.432121485471725464e-01 2.436836361885070801e-01 -2.649560868740081787e-01 1.261959671974182129e-01 -3.624339774250984192e-02 -1.202096939086914062e-01 5.470005050301551819e-02 -1.905800998210906982e-01 -1.782523095607757568e-01 2.228382080793380737e-01 -4.371241480112075806e-02 1.483210176229476929e-01 -1.192359849810600281e-01 -6.726959347724914551e-02 -2.680809982120990753e-02 -2.239909768104553223e-01 1.006892696022987366e-01 -2.097498178482055664e-01 1.351323444396257401e-03 4.032764434814453125e-01 2.288549393415451050e-01 -7.988388836383819580e-02 -3.698356449604034424e-01 -8.366881310939788818e-02
-6.317598372697830200e-02 -5.219821631908416748e-02 -4.680557250976562500e-01 -2.854657769203186035e-01 -9.588223695755004883e-02 2.138818949460983276e-01 1.531321406364440918e-01 -1.781315542757511139e-02 -6.491520442068576813e-03 -1.580925434827804565e-01 2.694526612758636475e-01 6.868845224380493164e-02 -1.373398005962371826e-01 1.260924851521849632e-03 1.942247897386550903e-01 -8.684080094099044800e-02 1.210287958383560181e-01 1.531696021556854248e-01 3.139325603842735291e-02 -1.570620536804199219e-01 -1.867150962352752686e-01 1.197444275021553040e-01 -5.593101307749748230e-02 -1.938105076551437378e-01 -2.397823147475719452e-02 -3.551342487335205078e-01 1.106581464409828186e-01 2.688770294189453125e-01 6.847735494375228882e-02 -2.143283337354660034e-01 -1.628612726926803589e-01 -7.406152039766311646e-02
-1.436037570238113403e-01 2.382370531558990479e-01 4.231856728438287973e-04 1.256070137023925781e-01 2.086269855499267578e-01 3.206239342689514160e-01 -2.167645841836929321e-02 3.199273645877838135e-01 7.053182274103164673e-02 -2.644456326961517334e-01 2.760466001927852631e-02 3.026322126388549805e-01 4.470982030034065247e-02 2.641846835613250732e-01 -3.189774155616760254e-01 -2.514706254005432129e-01 -8.036652207374572754e-02 -1.147526949644088745e-01 3.043188713490962982e-02 -2.165168523788452148e-02 1.788911409676074982e-02 -9.665427356958389282e-02 -9.165894240140914917e-02 -1.662656515836715698e-01 1.542338728904724121e-01 -2.027798295021057129e-01 -3.333198651671409607e-02 2.978611588478088379e-01 3.004136681556701660e-02 6.878624856472015381e-02 -6.987498700618743896e-02 -1.472361087799072266e-01
-6.315487623214721680e-02 -7.686856389045715332e-02 -3.086069524288177490e-01 6.232437863945960999e-02 -1.096071675419807434e-01 1.561983972787857056e-01 1.942878961563110352e-01 1.974899768829345703e-01 1.864313781261444092e-01 -4.624821990728378296e-02 3.283331692218780518e-01 -6.034266203641891479e-03 2.329493463039398193e-01 -1.658073961734771729e-01 2.500845491886138916e-01 -4.614857584238052368e-02 2.882020473480224609e-01 -1.753100007772445679e-01 -2.134647220373153687e-01 -7.924421876668930054e-02 -1.160900294780731201e-01 2.215875871479511261e-02 -2.016977518796920776e-01 -1.403591185808181763e-01 -3.089930862188339233e-02 -2.566636204719543457e-01 -1.375886499881744385e-01 3.633594214916229248e-01 7.107552886009216309e-02 9.301269054412841797e-02 -1.094825640320777893e-01 -5.640463158488273621e-02
-1.361647844314575195e-01 2.358624637126922607e-01 1.172617524862289429e-01 -9.277157485485076904e-02 1.069520367309451103e-03 5.500240921974182129e-01 -2.271417081356048584e-01 2.169320732355117798e-01 2.240044474601745605e-01 -5.873430520296096802e-02 1.326890289783477783e-01 5.548076238483190536e-03 9.237445145845413208e-02 1.281571984291076660e-01 2.513831257820129395e-01 6.681852787733078003e-02 -6.122624129056930542e-02 -9.083349257707595825e-03 -6.127143651247024536e-02 -3.693630695343017578e-01 -2.195606529712677002e-01 -1.640934497117996216e-01 3.448757901787757874e-02 -3.000209927558898926e-01 1.890487782657146454e-02 -7.364363968372344971e-02 -5.486088246107101440e-02 -1.272455155849456787e-01 3.484955802559852600e-02 2.598409540951251984e-02 1.588643342256546021e-02 3.060035407543182373e-02
-5.535518378019332886e-02 1.014496237039566040e-01 -1.275843530893325806e-01 1.362391710281372070e-01 -7.928819954395294189e-02 4.173106551170349121e-01 -1.765477955341339111e-01 5.215939879417419434e-02 -2.528345286846160889e-01 9.854757785797119141e-02 1.984915323555469513e-02 2.071796655654907227e-01 3.057941198348999023e-01 9.766290336847305298e-02 1.830967143177986145e-02 1.285214275121688843e-01 2.389094792306423187e-02 -1.782329231500625610e-01 -1.434458047151565552e-01 4.110082238912582397e-02 -1.918488293886184692e-01 -1.100965738296508789e-01 -2.642653584480285645e-01 -2.244158089160919189e-01 3.026638627052307129e-01 -9.468650817871093750e-02 -1.841481775045394897e-01 2.614462375640869141e-01 1.545179486274719238e-01 -2.149991989135742188e-01 4.928600043058395386e-02 3.911813348531723022e-02
-5.209572240710258484e-02 1.920490413904190063e-01 -6.595450639724731445e-02 -1.522052288055419922e-01 -8.069541305303573608e-02 1.787458360195159912e-01 -2.376474589109420776e-01 5.352219566702842712e-02 -1.248297691345214844e-01 5.596306920051574707e-02 -1.302553713321685791e-01 -1.706238687038421631e-01 -1.511181294918060303e-01 -4.594144225120544434e-02 1.625431030988693237e-01 -6.925962120294570923e-02 -6.805732101202011108e-02 1.997165568172931671e-02 1.763840466737747192e-01 2.055169194936752319e-01 -3.148988261818885803e-02 3.994791209697723389e-01 -2.928096354007720947e-01 -2.372985631227493286e-01 -5.544758751057088375e-04 -2.692300677299499512e-01 -3.129870072007179260e-02 4.479701220989227295e-01 -9.280622005462646484e-02 2.185860723257064819e-01 -1.966243237257003784e-02 -4.693146795034408569e-02
-2.733746170997619629e-01 -4.732558503746986389e-02 -5.687389895319938660e-02 -1.635491997003555298e-01 2.119664698839187622e-01 3.419838547706604004e-01 -6.849358975887298584e-02 1.968290954828262329e-01 -4.331340640783309937e-02 1.285595148801803589e-01 2.526232898235321045e-01 5.933425389230251312e-03 7.263788580894470215e-02 5.700188130140304565e-02 1.526056379079818726e-01 7.804103195667266846e-02 -1.447485238313674927e-01 3.426070809364318848e-01 -4.239551126956939697e-01 -3.092117309570312500e-01 -1.508975215256214142e-02 3.751081600785255432e-02 -2.178238779306411743e-01 -2.305279374122619629e-01 -1.116192936897277832e-01 7.957930676639080048e-03 -2.814478985965251923e-02 1.551295723766088486e-02 6.584885413758456707e-04 -1.519009005278348923e-02 -1.835462749004364014e-01 6.468290835618972778e-02
8.906526863574981689e-02 3.754657208919525146e-01 -1.509080976247787476e-01 2.972693368792533875e-02 2.320222854614257812e-01 4.246433079242706299e-01 -1.915662884712219238e-01 1.509281545877456665e-01 1.312218755483627319e-01 2.505038678646087646e-01 -4.047855269163846970e-03 1.428080648183822632e-01 -6.345678120851516724e-02 -9.262873977422714233e-02 2.791884243488311768e-01 -1.930787973105907440e-02 -1.320845335721969604e-01 3.890305012464523315e-02 6.148548051714897156e-02 -2.423129230737686157e-01 -1.163215935230255127e-01 3.557357192039489746e-02 2.598581612110137939e-01 -9.872670471668243408e-02 -1.147913187742233276e-01 7.543209195137023926e-02 -1.196557357907295227e-01 2.421385198831558228e-01 2.124465852975845337e-01 3.130960837006568909e-02 -9.357273578643798828e-02 -1.492802947759628296e-01
-3.248685300350189209e-01 7.887497544288635254e-02 -2.686645686626434326e-01 -1.588012427091598511e-01 -1.251517608761787415e-02 1.618629992008209229e-01 -2.137784063816070557e-01 -1.480393409729003906e-01 -2.252990901470184326e-01 -1.139029189944267273e-01 -1.041081175208091736e-01 1.834474131464958191e-02 -1.049053594470024109e-01 2.197170853614807129e-01 2.938992381095886230e-01 3.538825735449790955e-02 1.886302083730697632e-01 -7.764035463333129883e-02 -9.546308219432830811e-02 -2.859967052936553955e-01 -8.969673514366149902e-02 9.618344157934188843e-02 -2.837836146354675293e-01 -2.210018336772918701e-01 1.770568042993545532e-01 -9.006090462207794189e-02 -1.761304587125778198e-01 2.670716047286987305e-01 1.661123037338256836e-01 6.208795309066772461e-02 -1.416258066892623901e-01 -5.045112222433090210e-02
-2.726874351501464844e-01 1.635221764445304871e-02 1.616851426661014557e-02 -1.138587892055511475e-01 5.388758331537246704e-02 4.563696980476379395e-01 -2.003513723611831665e-01 1.427563130855560303e-01 1.469451189041137695e-01 1.086338981986045837e-01 1.981763988733291626e-01 8.254379034042358398e-02 -1.079398486763238907e-02 9.299428761005401611e-02 1.131545156240463257e-01 -2.540389895439147949e-01 -1.441344469785690308e-01 3.893377780914306641e-01 -2.824600338935852051e-01 -1.254613250494003296e-01 1.627974808216094971e-01 -6.209903955459594727e-02 -2.681990265846252441e-01 -5.514085292816162109e-02 -9.205000102519989014e-02 8.201264590024948120e-02 -4.960044752806425095e-03 1.874144226312637329e-01 1.214635092765092850e-02 1.840057075023651123e-01 5.968994228169322014e-04 -1.315240412950515747e-01
-9.101469814777374268e-02 1.275373548269271851e-01 -2.300853878259658813e-01 -1.468534022569656372e-01 7.103477418422698975e-02 1.969974786043167114e-01 -1.609500497579574585e-01 -6.830286234617233276e-02 -6.525176018476486206e-02 1.632872819900512695e-01 -8.397755771875381470e-02 1.096576750278472900e-01 1.147328540682792664e-01 -9.071879088878631592e-02 1.384813487529754639e-01 -2.751560807228088379e-01 -1.078808680176734924e-01 6.822811067104339600e-02 1.605484820902347565e-02 -4.268430769443511963e-01 1.090023783035576344e-03 -1.891866177320480347e-01 4.880780726671218872e-02 -7.604455202817916870e-02 1.055429354310035706e-01 7.298655062913894653e-02 -1.182082369923591614e-01 5.394930243492126465e-01 1.038483902812004089e-01 2.655474543571472168e-01 -1.214251518249511719e-01 1.400765613652765751e-03
-4.290436208248138428e-02 4.317210614681243896e-02 -1.531895995140075684e-01 -1.483794152736663818e-01 -1.788858473300933838e-01 3.766186535358428955e-01 -5.852345377206802368e-02 1.766296625137329102e-01 5.368284881114959717e-02 1.329334080219268799e-01 -7.952478528022766113e-02 6.185078993439674377e-02 2.323411107063293457e-01 -2.481189183890819550e-02 9.619920700788497925e-02 -1.768735051155090332e-01 1.471136212348937988e-01 1.084301397204399109e-01 1.337565332651138306e-01 -3.782115280628204346e-01 1.637170165777206421e-01 -2.788319811224937439e-02 1.143123134970664978e-01 -1.338566839694976807e-01 -1.696291565895080566e-02 6.246054545044898987e-02 -2.341176010668277740e-02 4.154818952083587646e-01 3.416678309440612793e-01 7.812298834323883057e-02 -1.636796593666076660e-01 -1.913486868143081665e-01
8.774929493665695190e-02 6.471223384141921997e-02 -2.285961657762527466e-01 -6.620199233293533325e-02 -2.064019590616226196e-01 3.033813834190368652e-01 -1.542339920997619629e-01 1.805737018585205078e-01 -1.366867870092391968e-02 1.402414143085479736e-01 -7.450749725103378296e-02 6.069266796112060547e-02 1.547830998897552490e-01 4.127219726797193289e-04 2.242309041321277618e-02 -6.910378485918045044e-02 1.116500720381736755e-01 2.826583757996559143e-02 6.432920694351196289e-02 -4.370461404323577881e-01 1.703630201518535614e-02 2.884006500244140625e-02 1.461293548345565796e-01 -6.783574819564819336e-02 -3.630018979310989380e-02 5.995058268308639526e-02 8.947446942329406738e-02 3.973726332187652588e-01 2.641533017158508301e-01 1.532761454582214355e-01 -3.048331737518310547e-01 -2.993404269218444824e-01
9.643360041081905365e-03 4.519646463450044394e-04 -1.238914281129837036e-01 -1.525891274213790894e-01 3.421626389026641846e-01 2.734589576721191406e-01 -1.817991882562637329e-01 9.041588753461837769e-02 1.575441509485244751e-01 -6.058638915419578552e-02 5.147673934698104858e-02 2.288828790187835693e-02 -2.269107401371002197e-01 -1.153741925954818726e-01 3.583820462226867676e-01 -4.840874299407005310e-02 -3.173618316650390625e-01 1.366254538297653198e-01 -4.487870726734399796e-03 -4.724022373557090759e-02 -1.816461682319641113e-01 3.104201853275299072e-01 -1.254395991563796997e-01 6.686072051525115967e-02 -1.392522305250167847e-01 -1.139491647481918335e-01 -8.671127259731292725e-02 3.691353201866149902e-01 9.786933660507202148e-02 4.741154983639717102e-02 -1.837665885686874390e-01 8.942982554435729980e-02
-1.771391481161117554e-01 -7.595717906951904297e-02 -2.117906063795089722e-01 -1.185883581638336182e-01 5.001972615718841553e-02 4.935392737388610840e-01 -4.222200065851211548e-02 1.244563423097133636e-02 -3.086364641785621643e-02 5.042595416307449341e-02 -1.414413899183273315e-01 8.038222044706344604e-02 9.353493899106979370e-02 -1.523285508155822754e-01 5.793381482362747192e-02 -2.253414243459701538e-01 -1.673504859209060669e-01 -3.812526911497116089e-02 -1.257587075233459473e-01 6.770731508731842041e-02 -3.017926216125488281e-01 1.061733812093734741e-01 -3.487890586256980896e-02 -1.329108327627182007e-01 -1.089553982019424438e-01 -2.552058994770050049e-01 -7.961017638444900513e-02 3.032395243644714355e-01 -3.935946896672248840e-02 -4.734167456626892090e-02 3.702141642570495605e-01 -2.294080406427383423e-01
-1.418400704860687256e-01 3.079850077629089355e-01 -8.005375415086746216e-02 -2.826214432716369629e-01 -7.122956216335296631e-02 2.094263024628162384e-02 -1.245713010430335999e-01 2.346785925328731537e-02 -2.656812779605388641e-03 9.419105947017669678e-03 2.346695214509963989e-01 3.036611378192901611e-01 4.943137988448143005e-02 -2.883299887180328369e-01 2.483605146408081055e-01 -1.213755011558532715e-01 -2.537265606224536896e-02 2.713378667831420898e-01 -1.741960644721984863e-01 -7.511588186025619507e-02 -2.017216831445693970e-01 1.139872893691062927e-02 -2.154585905373096466e-02 1.123232021927833557e-02 4.425949975848197937e-02 -3.260039985179901123e-01 -1.974346637725830078e-01 2.317097634077072144e-01 -1.243645027279853821e-01 7.818628102540969849e-02 8.961797505617141724e-02 -2.925900220870971680e-01
1.150273457169532776e-01 4.127012938261032104e-02 -2.647100389003753662e-01 -2.635639607906341553e-01 8.253666013479232788e-02 2.396950423717498779e-01 -1.557832360267639160e-01 1.180962249636650085e-01 2.109528928995132446e-01 -2.418119162321090698e-01 1.499033719301223755e-01 1.588303446769714355e-01 -6.124522909522056580e-02 4.174519330263137817e-02 2.510386109352111816e-01 -5.815061181783676147e-02 7.187248021364212036e-02 -1.888598650693893433e-01 5.172183364629745483e-02 1.814984381198883057e-01 7.209611684083938599e-02 3.761004209518432617e-01 -2.578247487545013428e-01 -2.249240428209304810e-01 1.141543220728635788e-02 -2.787362933158874512e-01 -1.104039698839187622e-01 1.946150064468383789e-01 8.849257230758666992e-02 1.266419421881437302e-02 -8.246208727359771729e-02 -1.939982175827026367e-01
-2.004375010728836060e-01 -5.286294966936111450e-02 -3.352493792772293091e-02 4.292232543230056763e-02 2.512336969375610352e-01 4.802119433879852295e-01 -3.036596179008483887e-01 2.608967013657093048e-02 2.409080713987350464e-01 -7.136224210262298584e-02 -1.228631958365440369e-01 8.733479306101799011e-03 -3.829321265220642090e-02 2.187598645687103271e-01 3.012473694980144501e-02 1.200499683618545532e-01 -1.374596059322357178e-01 -6.342795491218566895e-02 8.492348343133926392e-02 -1.336110010743141174e-02 -2.071667313575744629e-01 3.714168071746826172e-01 -1.360232084989547729e-01 -1.200420260429382324e-01 -2.427313774824142456e-01 -1.026289612054824829e-01 -9.037283807992935181e-02 1.532796919345855713e-01 2.168175429105758667e-01 -1.088910177350044250e-01 -9.334371238946914673e-02 1.082898899912834167e-01
-1.547043025493621826e-01 3.675233125686645508e-01 -9.386851638555526733e-02 7.426355779170989990e-02 -7.017844915390014648e-02 6.150832176208496094e-01 -1.648882627487182617e-01 -1.160848215222358704e-01 1.961902827024459839e-01 4.146471619606018066e-02 -1.041895896196365356e-01 5.117579177021980286e-02 1.399759296327829361e-02 -1.843450032174587250e-02 1.564806997776031494e-01 -2.513687014579772949e-01 6.794720422476530075e-03 1.546223908662796021e-01 -1.918188333511352539e-01 -7.740535587072372437e-02 -2.752694189548492432e-01 -9.181362390518188477e-02 -4.522511269897222519e-03 -2.423176169395446777e-01 1.962652616202831268e-02 8.736862242221832275e-02 5.984591692686080933e-02 4.517992958426475525e-03 -2.062663901597261429e-03 1.832949072122573853e-01 -7.634571939706802368e-02 1.123603340238332748e-02
1.714997738599777222e-01 3.626643866300582886e-02 -3.431825339794158936e-02 -1.122611612081527710e-01 3.688230738043785095e-02 2.651602923870086670e-01 5.311854928731918335e-02 3.620997369289398193e-01 9.101726114749908447e-02 8.938570320606231689e-02 6.644732505083084106e-02 1.779896467924118042e-01 9.153436124324798584e-02 1.980654746294021606e-01 -1.970644295215606689e-01 -9.018644690513610840e-02 -2.452920675277709961e-01 1.304906159639358521e-01 2.096936851739883423e-01 2.279206067323684692e-01 -2.052838951349258423e-01 2.304442375898361206e-01 -2.077366858720779419e-01 -2.047443995252251625e-03 1.333068758249282837e-01 -2.507201135158538818e-01 4.050428513437509537e-03 3.700367510318756104e-01 1.082877889275550842e-01 -5.909201502799987793e-02 -2.249930948019027710e-01 -8.946260809898376465e-02
5.096448585391044617e-02 1.898627430200576782e-01 -1.784310489892959595e-01 8.559929579496383667e-02 1.844025030732154846e-02 4.989242851734161377e-01 -2.911781668663024902e-01 7.330670952796936035e-02 -2.971547190099954605e-03 7.643074542284011841e-02 -1.530040148645639420e-02 2.943194657564163208e-02 -9.091041237115859985e-02 2.952431142330169678e-02 3.371573090553283691e-01 -1.969703882932662964e-01 5.993821099400520325e-02 6.123366951942443848e-02 1.618405580520629883e-01 -2.211920171976089478e-01 -2.273848354816436768e-01 -1.626329123973846436e-01 -1.383031904697418213e-01 -8.133453875780105591e-02 -2.171815633773803711e-01 -3.543939383234828711e-04 -1.514371484518051147e-01 2.483687698841094971e-01 2.514657676219940186e-01 -1.676212549209594727e-01 4.166826978325843811e-02 -5.470894277095794678e-02
-8.894723653793334961e-02 2.704346179962158203e-01 -5.222199484705924988e-02 1.531109660863876343e-01 1.661245971918106079e-01 4.675995111465454102e-01 1.888605952262878418e-02 6.520775705575942993e-02 4.294274747371673584e-01 3.018784821033477783e-01 4.511701315641403198e-02 1.950175017118453979e-01 -5.659959092736244202e-02 -8.272773772478103638e-02 2.258921116590499878e-01 -1.706540733575820923e-01 -1.632667779922485352e-01 1.183558329939842224e-01 -6.922774761915206909e-02 -2.373634576797485352e-01 -8.499186486005783081e-02 -4.269020631909370422e-03 2.819054946303367615e-02 -1.285739392042160034e-01 -9.085278213024139404e-02 1.146386265754699707e-01 1.288637965917587280e-01 -4.977800697088241577e-02 1.179876998066902161e-01 6.744210422039031982e-02 -1.139915287494659424e-01 -1.944611221551895142e-01
-1.096812356263399124e-02 8.725900948047637939e-02 -1.063297316431999207e-01 -9.396348148584365845e-02 1.215301454067230225e-01 1.418879777193069458e-01 -1.077799722552299500e-01 1.031693816184997559e-02 1.525265872478485107e-01 1.100732758641242981e-01 -4.222484678030014038e-02 7.122732698917388916e-02 9.962707757949829102e-02 -4.402396455407142639e-02 7.675769925117492676e-02 -2.460861653089523315e-01 -3.350758180022239685e-02 -6.173993926495313644e-03 6.197743117809295654e-02 -5.500332117080688477e-01 5.128964409232139587e-02 -1.449536979198455811e-01 4.320860654115676880e-02 -7.353573292493820190e-02 1.375491358339786530e-02 2.377162501215934753e-02 -1.654181480407714844e-01 5.664567351341247559e-01 1.030233800411224365e-01 2.769388854503631592e-01 -1.601776927709579468e-01 -6.740476936101913452e-02
1.154856085777282715e-01 7.176624983549118042e-02 -3.473669886589050293e-01 -2.426870912313461304e-01 2.240072935819625854e-02 2.539179623126983643e-01 -1.065357252955436707e-01 -1.336753517389297485e-01 6.003449112176895142e-02 -2.752120196819305420e-01 1.950628310441970825e-01 1.995077878236770630e-01 1.485573053359985352e-01 -6.271460093557834625e-03 1.054506301879882812e-01 -1.517776399850845337e-01 1.588834524154663086e-01 -8.455435745418071747e-03 -3.015369474887847900e-01 8.477585762739181519e-02 -5.711816251277923584e-02 1.195798888802528381e-01 -2.341315448284149170e-01 -2.546687126159667969e-01 8.979292213916778564e-02 -2.214787453413009644e-01 2.330916970968246460e-01 2.625035643577575684e-01 -1.445211321115493774e-01 8.377280086278915405e-02 -4.316696524620056152e-02 -1.533225774765014648e-01
5.821107700467109680e-02 -2.671037055552005768e-02 -2.890261411666870117e-01 -4.443009849637746811e-03 2.503162622451782227e-01 6.857910007238388062e-02 -4.687796533107757568e-02 2.999930977821350098e-01 -8.858041465282440186e-02 1.750518530607223511e-01 1.144753843545913696e-01 2.440753579139709473e-01 1.299172490835189819e-01 -2.103029564023017883e-02 1.465405919589102268e-03 3.692105039954185486e-02 -2.247365266084671021e-01 -3.235378488898277283e-02 1.063696295022964478e-01 -1.369919031858444214e-01 -2.540468275547027588e-01 2.040974050760269165e-01 -4.107915461063385010e-01 -3.411780297756195068e-01 1.453869193792343140e-01 5.774232558906078339e-04 -2.241298556327819824e-01 7.124716788530349731e-02 -3.580394433811306953e-03 2.176430970430374146e-01 6.590443104505538940e-02 1.475785076618194580e-01
-6.269873678684234619e-02 2.038333564996719360e-01 -4.502297192811965942e-02 1.665511354804039001e-02 -2.743187248706817627e-01 1.551505327224731445e-01 -1.221447996795177460e-02 1.242174804210662842e-01 6.548803299665451050e-02 1.086219251155853271e-01 9.117161482572555542e-02 2.311413884162902832e-01 6.617648899555206299e-02 1.333087384700775146e-01 -7.918745279312133789e-02 1.500707715749740601e-01 1.255427002906799316e-01 1.838422864675521851e-01 8.076656609773635864e-02 -1.085285246372222900e-01 -1.962594240903854370e-01 2.749913930892944336e-01 -2.575464844703674316e-01 -3.300858438014984131e-01 3.301169872283935547e-01 -1.377464234828948975e-01 -4.075592458248138428e-01 1.815372854471206665e-01 1.607494079507887363e-03 1.647715643048286438e-02 9.545575827360153198e-02 -1.219149231910705566e-01
1.415244638919830322e-01 -6.654927879571914673e-02 -1.149331107735633850e-01 3.107295185327529907e-02 -5.852017085999250412e-03 1.396551281213760376e-01 -2.473898977041244507e-01 6.224633008241653442e-02 -1.209331676363945007e-01 9.825323522090911865e-02 -1.604616176337003708e-03 1.640963852405548096e-01 2.053493410348892212e-01 4.161807894706726074e-02 -9.717922657728195190e-02 -5.981481075286865234e-02 -3.420734405517578125e-01 2.651965059340000153e-02 -2.841760516166687012e-01 -3.886115252971649170e-01 -1.354915052652359009e-01 3.600996434688568115e-01 -2.341699413955211639e-02 -3.677736222743988037e-01 -1.741457358002662659e-02 -1.147059947252273560e-01 -1.872857362031936646e-01 1.429888755083084106e-01 1.089232563972473145e-01 5.187246575951576233e-02 1.231353282928466797e-01 -1.912959218025207520e-01
-4.787686839699745178e-02 -5.300058424472808838e-02 -1.848840117454528809e-01 -2.591155767440795898e-01 1.934738308191299438e-01 2.997454106807708740e-01 -1.180337220430374146e-01 -4.505225643515586853e-02 6.343188881874084473e-02 -1.948506236076354980e-01 2.510498166084289551e-01 2.690900564193725586e-01 -1.099382862448692322e-01 -6.045492738485336304e-02 1.727046519517898560e-01 -8.719877898693084717e-02 4.820036143064498901e-02 -3.140511512756347656e-01 1.024949476122856140e-01 6.111859157681465149e-02 -2.006062269210815430e-01 2.436128705739974976e-01 -1.236468479037284851e-01 -1.335606873035430908e-01 1.216956526041030884e-01 -2.036660909652709961e-01 -1.008008643984794617e-01 3.020202815532684326e-01 1.396812498569488525e-01 8.162982016801834106e-02 -1.704171150922775269e-01 -2.427855134010314941e-01
-2.574944682419300079e-02 7.457558810710906982e-02 -2.320044785737991333e-01 -1.154852956533432007e-01 -7.744184229522943497e-03 1.091020926833152771e-01 -7.088858634233474731e-02 1.041458994150161743e-01 -7.389064878225326538e-02 9.170352667570114136e-02 -7.878793030977249146e-02 3.923122882843017578e-01 4.428392276167869568e-02 2.002018392086029053e-01 4.724998772144317627e-02 -9.790213406085968018e-02 6.127616390585899353e-02 2.114143818616867065e-01 -9.285189211368560791e-02 -3.935209512710571289e-01 -1.351824700832366943e-01 1.981980800628662109e-01 1.027057096362113953e-01 -2.345701120793819427e-02 1.537049412727355957e-01 -1.452394723892211914e-01 -2.138466238975524902e-01 4.185934066772460938e-01 -3.117993474006652832e-01 -8.951303362846374512e-02 1.322734504938125610e-01 4.413590952754020691e-02
2.085102908313274384e-02 -7.362679578363895416e-03 -1.573701351881027222e-01 6.480080634355545044e-02 -9.559245407581329346e-02 2.088914066553115845e-01 -7.808075100183486938e-02 -4.859822243452072144e-02 -6.215051189064979553e-02 1.319614946842193604e-01 -9.896024130284786224e-03 2.484503388404846191e-01 1.837972849607467651e-01 2.648197859525680542e-02 1.754757612943649292e-01 -4.446493834257125854e-02 1.571549177169799805e-01 -3.491211533546447754e-01 -2.574485540390014648e-01 -1.019705832004547119e-01 -5.142267420887947083e-02 3.733183145523071289e-01 -6.953802704811096191e-02 -2.278474271297454834e-01 -2.438780814409255981e-01 -3.030584454536437988e-01 8.459784090518951416e-02 3.474750816822052002e-01 -7.508505880832672119e-02 1.278502196073532104e-01 -1.360427290201187134e-01 -1.312685310840606689e-01
2.550337016582489014e-01 4.615572094917297363e-01 -2.392129898071289062e-01 -1.832263320684432983e-01 9.430546313524246216e-02 3.281889855861663818e-01 -1.602394729852676392e-01 8.236181735992431641e-02 8.574548363685607910e-02 -1.857904344797134399e-01 -1.030604075640439987e-02 3.021828830242156982e-01 6.635283678770065308e-02 -3.120694309473037720e-02 1.537907868623733521e-01 1.180001497268676758e-01 2.054803669452667236e-01 -1.374763548374176025e-01 4.307914525270462036e-02 1.185139045119285583e-01 -6.493505090475082397e-02 1.150112375617027283e-01 -2.431254833936691284e-01 -2.924862504005432129e-01 1.049661263823509216e-01 -1.333892494440078735e-01 1.615056544542312622e-01 9.387118369340896606e-02 4.835554584860801697e-02 1.295657642185688019e-02 -1.148366276174783707e-02 1.878690347075462341e-02
-1.107669472694396973e-01 1.506763882935047150e-02 -3.895251154899597168e-01 8.641087263822555542e-02 -5.522555112838745117e-02 2.063331007957458496e-01 -1.029248442500829697e-02 2.536438107490539551e-01 -9.101419895887374878e-02 -1.189509630203247070e-01 3.865365087985992432e-01 7.811179850250482559e-03 1.916157156229019165e-01 -1.917715519666671753e-01 2.670997381210327148e-01 -5.721215903759002686e-02 1.800835877656936646e-01 -1.296209096908569336e-01 -7.111296057701110840e-02 -7.044887542724609375e-02 -4.647114872932434082e-02 3.420149907469749451e-02 1.222251821309328079e-02 -1.155817657709121704e-01 -2.234457060694694519e-02 -3.158912658691406250e-01 -2.228303104639053345e-01 3.746392130851745605e-01 1.050110161304473877e-01 7.200723141431808472e-02 -1.212069764733314514e-01 -3.069792687892913818e-02
-9.993640333414077759e-02 1.921510547399520874e-01 -1.605875045061111450e-01 -5.386571586132049561e-02 2.115568518638610840e-01 1.925541162490844727e-01 -1.901211738586425781e-01 4.767209589481353760e-01 -8.643428981304168701e-02 1.312265396118164062e-01 -1.422020196914672852e-01 5.152019485831260681e-02 -5.069608241319656372e-02 1.538564860820770264e-01 6.389744579792022705e-02 1.633708924055099487e-01 3.102403692901134491e-02 1.596873849630355835e-01 9.910318069159984589e-03 1.312010586261749268e-01 -3.095136582851409912e-02 -4.260104615241289139e-04 -1.765692681074142456e-01 -2.289975285530090332e-01 1.054842844605445862e-01 -1.889539361000061035e-01 -1.472776383161544800e-01 5.007058382034301758e-01 -9.187074005603790283e-02 -9.604273736476898193e-02 9.313534200191497803e-02 2.571042068302631378e-02
-3.907177746295928955e-01 1.289975345134735107e-01 1.282463595271110535e-02 8.496684581041336060e-02 1.016936376690864563e-01 3.567343652248382568e-01 -1.093745678663253784e-01 1.272120326757431030e-01 1.931470036506652832e-01 5.412086471915245056e-02 2.507345676422119141e-01 1.517609059810638428e-01 1.144190430641174316e-01 4.130912572145462036e-02 1.685747355222702026e-01 -1.196153089404106140e-01 -8.325791358947753906e-02 1.763424128293991089e-01 -3.093495070934295654e-01 -1.748577654361724854e-01 7.631173729896545410e-02 -6.140382587909698486e-02 -3.935545980930328369e-01 -1.544640213251113892e-01 -2.730231285095214844e-01 9.611203521490097046e-02 -3.002019971609115601e-02 1.202365010976791382e-01 -6.342794746160507202e-02 7.493150979280471802e-02 -8.625052869319915771e-02 -7.111790031194686890e-02
-1.840339899063110352e-01 2.805465757846832275e-01 -8.662422001361846924e-02 4.045172035694122314e-02 -2.772928476333618164e-01 2.045423090457916260e-01 7.157324999570846558e-02 -2.006963593885302544e-03 -3.162410110235214233e-02 1.026459932327270508e-01 2.349121123552322388e-01 1.110582575201988220e-01 3.303326368331909180e-01 1.956268697977066040e-01 -6.360597908496856689e-02 1.442869901657104492e-01 1.496713310480117798e-01 2.146594673395156860e-01 3.093071281909942627e-02 1.698517426848411560e-02 1.023619025945663452e-01 4.867438971996307373e-02 -3.307828903198242188e-01 -3.410883545875549316e-01 2.493351995944976807e-01 -8.726866543292999268e-02 -2.057851403951644897e-01 2.100826054811477661e-01 -3.918035328388214111e-02 1.396459043025970459e-01 -4.534638300538063049e-02 -1.242253333330154419e-01
-2.485088109970092773e-01 -4.836274683475494385e-02 -1.852864958345890045e-02 -1.458487510681152344e-01 4.663717746734619141e-02 3.271983861923217773e-01 -7.562257349491119385e-02 1.266974061727523804e-01 2.664283663034439087e-02 1.806758791208267212e-01 1.851629614830017090e-01 4.642871767282485962e-02 -1.082075573503971100e-02 4.431357234716415405e-02 1.709144413471221924e-01 -1.577603816986083984e-01 -2.116698920726776123e-01 3.884496390819549561e-01 -2.580844759941101074e-01 -2.187940180301666260e-01 5.118742957711219788e-02 -6.336049735546112061e-02 -4.077123701572418213e-01 -3.581894636154174805e-01 -8.596923202276229858e-02 -6.934898346662521362e-02 -3.119411505758762360e-02 7.075727730989456177e-02 -1.016930565237998962e-01 1.984888128936290741e-02 -8.500269800424575806e-02 9.914173185825347900e-02
8.757966011762619019e-02 -8.453796803951263428e-02 -5.220499262213706970e-02 1.787884682416915894e-01 1.864810138940811157e-01 3.871007561683654785e-01 -2.814984619617462158e-01 -7.190288044512271881e-03 9.745705872774124146e-02 -6.183072552084922791e-02 -1.788697838783264160e-01 2.501454055309295654e-01 4.349746927618980408e-02 3.355295360088348389e-01 1.094372346997261047e-01 5.079342052340507507e-02 -1.409291289746761322e-03 -5.386529490351676941e-02 7.620684057474136353e-02 -1.236427575349807739e-02 -2.109691500663757324e-01 -9.273051470518112183e-02 -1.848474889993667603e-01 2.617090940475463867e-02 -1.060896217823028564e-01 -5.107977986335754395e-02 -1.622257381677627563e-01 4.142695367336273193e-01 -6.338925659656524658e-02 -5.506298691034317017e-02 -2.676274180412292480e-01 -2.497222870588302612e-01
-7.175897248089313507e-03 -2.406324259936809540e-02 -3.591786623001098633e-01 1.575804501771926880e-02 2.369427233934402466e-01 2.173086255788803101e-01 -1.979110576212406158e-02 1.559000462293624878e-01 -1.570201963186264038e-01 -1.412975415587425232e-02 -1.877726167440414429e-01 3.136844560503959656e-02 3.474660590291023254e-02 2.513666749000549316e-01 3.982391953468322754e-01 9.576433897018432617e-02 2.294586505740880966e-03 -1.166742667555809021e-01 -9.316706657409667969e-02 -1.379830241203308105e-01 -3.210958838462829590e-02 1.308903992176055908e-01 -2.433978021144866943e-02 -1.452846676111221313e-01 9.801508486270904541e-02 1.381072215735912323e-02 -1.224582493305206299e-01 5.164996981620788574e-01 2.019143551588058472e-01 4.070762917399406433e-02 -1.718856841325759888e-01 6.369704753160476685e-02
-1.031701192259788513e-01 1.225444450974464417e-01 -1.739375889301300049e-01 -3.678494319319725037e-02 1.943305321037769318e-02 -3.497174382209777832e-02 -1.688317060470581055e-01 -8.388061821460723877e-02 1.830066442489624023e-01 1.821979731321334839e-01 5.940307304263114929e-02 1.808556467294692993e-01 5.664271488785743713e-02 -1.826860755681991577e-02 7.765500247478485107e-02 -3.290501832962036133e-01 -2.350954264402389526e-01 -4.306998476386070251e-02 2.505438327789306641e-01 -1.745021045207977295e-01 9.091199189424514771e-02 9.079121798276901245e-02 -9.154948592185974121e-02 -2.740800678730010986e-01 -1.560692489147186279e-01 -2.213965505361557007e-01 -2.369545698165893555e-01 3.391841650009155273e-01 1.244517937302589417e-01 2.019274532794952393e-01 -2.540047466754913330e-01 2.628938257694244385e-01
-2.316729277372360229e-01 2.577131092548370361e-01 1.261089146137237549e-01 -5.756373330950737000e-02 1.094570308923721313e-01 4.784716069698333740e-01 3.102381899952888489e-02 -1.185501888394355774e-01 -1.856891065835952759e-01 -4.126520082354545593e-02 -8.301612734794616699e-02 1.831393241882324219e-01 1.036835983395576477e-01 -1.251031924039125443e-02 1.579503715038299561e-01 -1.708181351423263550e-01 2.351178973913192749e-01 3.570538461208343506e-01 2.020867466926574707e-01 -2.237136214971542358e-01 -1.587512493133544922e-01 1.423810720443725586e-01 -1.932229846715927124e-01 -2.779905870556831360e-02 1.641587018966674805e-01 -6.838432047516107559e-03 -1.347933243960142136e-02 2.595720589160919189e-01 4.832279682159423828e-02 -6.125307828187942505e-02 -6.856700778007507324e-02 -2.309275232255458832e-02
-2.590320706367492676e-01 1.379962563514709473e-01 1.564119756221771240e-02 1.444533020257949829e-01 2.756606042385101318e-01 4.732148945331573486e-01 -9.095927327871322632e-02 1.423951890319585800e-02 1.607800871133804321e-01 1.176050156354904175e-01 -2.433243840932846069e-01 2.647359110414981842e-02 -7.483698427677154541e-02 2.668539881706237793e-01 2.219482064247131348e-01 -1.867927759885787964e-01 -7.595836371183395386e-02 1.825733631849288940e-01 -1.407239586114883423e-01 -9.211379289627075195e-02 -7.324101030826568604e-02 7.207015901803970337e-02 4.787168931216001511e-03 -3.758317530155181885e-01 -3.698760643601417542e-02 6.994111090898513794e-02 9.149390459060668945e-02 7.249828428030014038e-02 7.116962969303131104e-02 2.217755615711212158e-01 9.628851711750030518e-02 -1.454927325248718262e-01
-2.833162844181060791e-01 -8.917182683944702148e-02 -2.652304470539093018e-01 -1.561413407325744629e-01 5.399785563349723816e-02 2.788559496402740479e-01 -2.116819471120834351e-01 1.095947697758674622e-01 1.021969765424728394e-01 -1.685152202844619751e-01 -2.051904946565628052e-01 -2.470012009143829346e-02 1.528413891792297363e-01 -1.258515007793903351e-02 1.757178604602813721e-01 -1.226984187960624695e-01 6.457748264074325562e-02 -2.209919691085815430e-01 -3.201421350240707397e-02 -1.239692345261573792e-01 8.265883475542068481e-02 2.659254670143127441e-01 -2.098160982131958008e-02 -5.189704895019531250e-01 -4.641759023070335388e-02 -5.548735707998275757e-02 -3.130603954195976257e-02 1.514164954423904419e-01 -2.391324639320373535e-01 6.494046002626419067e-02 1.020787879824638367e-01 -1.042514070868492126e-01
1.147940754890441895e-01 1.798003166913986206e-01 1.024553850293159485e-01 1.287929415702819824e-01 -8.529456704854965210e-02 4.775262176990509033e-01 -2.936035990715026855e-01 1.368847191333770752e-01 1.263167411088943481e-01 1.437156945466995239e-01 3.732267394661903381e-02 1.720806211233139038e-01 2.600359320640563965e-01 -4.234789684414863586e-02 2.646481692790985107e-01 -3.908082544803619385e-01 -2.543469369411468506e-01 -5.174982920289039612e-02 -7.488853484392166138e-02 1.208456698805093765e-02 -2.066226750612258911e-01 -7.100615650415420532e-02 5.853101983666419983e-02 -8.868789672851562500e-02 -1.528276652097702026e-01 -2.631975337862968445e-02 -1.367963403463363647e-01 1.594621986150741577e-01 6.628644466400146484e-02 1.376593858003616333e-01 -5.284493416547775269e-02 -2.979743294417858124e-02
-3.747172057628631592e-01 1.871014535427093506e-01 1.052366793155670166e-01 9.924782812595367432e-02 -1.365267783403396606e-01 5.138460397720336914e-01 7.609882857650518417e-03 1.972448080778121948e-01 2.040306478738784790e-01 1.067954748868942261e-01 1.580961942672729492e-01 8.140314370393753052e-02 4.082111641764640808e-02 2.072839885950088501e-01 1.017385199666023254e-01 -5.987823382019996643e-02 -9.797079116106033325e-02 1.215007230639457703e-01 -3.704324662685394287e-01 7.452192157506942749e-02 2.878268808126449585e-02 -6.083769351243972778e-02 -2.343019992113113403e-01 -1.679801195859909058e-01 -1.244764104485511780e-01 1.159956902265548706e-01 4.410956054925918579e-02 1.905340701341629028e-01 -9.445598721504211426e-02 -7.048524916172027588e-02 4.408718086779117584e-03 5.388940498232841492e-02
-4.524618759751319885e-02 1.026203408837318420e-01 6.430538743734359741e-02 -2.763592898845672607e-01 -2.821750044822692871e-01 1.201629787683486938e-01 -8.882746100425720215e-02 4.709655344486236572e-01 1.648264974355697632e-01 1.405357569456100464e-01 -7.299507409334182739e-02 1.819863319396972656e-01 3.128197416663169861e-02 -8.980365470051765442e-03 -4.230025690048933029e-03 1.690795421600341797e-01 -1.071884632110595703e-01 3.027976676821708679e-02 1.511457413434982300e-01 -4.809112101793289185e-02 -1.522427499294281006e-01 2.344341576099395752e-01 -1.218880042433738708e-01 -3.166877329349517822e-01 2.418384552001953125e-01 -2.745494544506072998e-01 4.140447080135345459e-02 1.931857168674468994e-01 -2.067517936229705811e-01 9.637708961963653564e-02 -1.110458225011825562e-01 2.769091399386525154e-03
-2.338729947805404663e-01 2.858314849436283112e-02 -1.852112263441085815e-02 -2.025434672832489014e-01 -3.213590011000633240e-02 2.660250365734100342e-01 3.194577619433403015e-02 1.748640984296798706e-01 3.212512284517288208e-02 6.456785649061203003e-02 1.057969629764556885e-01 1.005382165312767029e-01 1.674281246960163116e-02 -3.450321406126022339e-02 1.586274355649948120e-01 -7.966066151857376099e-02 -1.871674060821533203e-01 -2.191952615976333618e-01 -1.615977734327316284e-01 9.146190434694290161e-02 -2.073853611946105957e-01 4.612314701080322266e-01 -1.058325693011283875e-01 1.089598685503005981e-01 -1.505417227745056152e-01 -2.923685498535633087e-02 2.060978412628173828e-01 4.797419011592864990e-01 1.714374274015426636e-01 -1.298879683017730713e-01 -7.677227258682250977e-03 3.739316388964653015e-02
9.945169836282730103e-02 -7.645938545465469360e-02 -9.264090098440647125e-03 -1.425798684358596802e-01 8.716727793216705322e-02 3.917176425457000732e-01 -5.821187049150466919e-02 2.384983301162719727e-01 1.601414233446121216e-01 2.908447384834289551e-01 1.373997032642364502e-01 6.861747801303863525e-02 5.144845694303512573e-02 -1.685503870248794556e-02 2.756374776363372803e-01 -2.748257219791412354e-01 -1.358498781919479370e-01 -1.156889945268630981e-01 -1.400018185377120972e-01 5.161109939217567444e-02 -2.260053157806396484e-01 2.306468337774276733e-01 -1.993364691734313965e-01 -1.032773479819297791e-01 8.186931163072586060e-02 -8.577693998813629150e-02 2.644775807857513428e-01 -3.466779366135597229e-02 1.205777600407600403e-01 -2.916309833526611328e-01 -1.570957154035568237e-01 -1.897901743650436401e-01
-1.435796171426773071e-01 8.111491054296493530e-02 -2.000909447669982910e-01 4.084490612149238586e-02 -2.482776939868927002e-01 2.420089244842529297e-01 -1.565896123647689819e-01 1.606798917055130005e-02 1.566882133483886719e-01 5.866974219679832458e-02 8.042832463979721069e-02 1.230451390147209167e-01 1.734039485454559326e-01 9.135694801807403564e-02 1.188993602991104126e-01 1.775813251733779907e-01 2.954111099243164062e-01 1.183125227689743042e-01 -1.916076838970184326e-01 2.186577022075653076e-01 8.195015043020248413e-02 1.563659906387329102e-01 -3.064282536506652832e-01 -3.998513519763946533e-01 2.562266588211059570e-01 -2.270162701606750488e-01 -7.762646675109863281e-02 1.513454169034957886e-01 1.380234807729721069e-01 -1.345535647124052048e-02 2.579562738537788391e-02 -1.251799613237380981e-01
-6.500279903411865234e-02 -1.987693458795547485e-01 -1.614369302988052368e-01 8.504585921764373779e-02 -5.234658345580101013e-02 3.450167775154113770e-01 2.026686072349548340e-02 1.761804968118667603e-01 -6.006829068064689636e-02 1.283157616853713989e-01 -1.488155275583267212e-01 -2.561348676681518555e-01 2.459686994552612305e-02 -4.761167243123054504e-02 1.987763196229934692e-01 -3.895590081810951233e-02 2.395941503345966339e-02 -1.883843541145324707e-01 1.459988653659820557e-01 3.116120211780071259e-02 8.092147298157215118e-03 3.694481551647186279e-01 -2.306540459394454956e-01 -2.909955680370330811e-01 -1.115060299634933472e-01 -3.377579748630523682e-01 -1.613053493201732635e-02 3.011693358421325684e-01 2.058562934398651123e-01 -4.293650016188621521e-02 -7.263608276844024658e-02 -1.351220756769180298e-01
-2.801974415779113770e-01 1.801761239767074585e-01 7.631195336580276489e-02 1.371256858110427856e-01 -9.280177205801010132e-02 4.423841834068298340e-01 -6.471149623394012451e-02 -6.577305495738983154e-02 2.521720230579376221e-01 1.115854531526565552e-01 -1.041709482669830322e-01 6.746393442153930664e-02 2.429872751235961914e-01 -7.575573027133941650e-02 -8.190420456230640411e-03 1.928344517946243286e-01 -1.026755571365356445e-01 2.904055118560791016e-01 -1.492042690515518188e-01 -2.049041911959648132e-02 -2.860561609268188477e-01 8.682844787836074829e-02 6.120022758841514587e-02 -1.559267193078994751e-01 -2.209087461233139038e-01 -1.180629432201385498e-01 -1.461328715085983276e-01 1.825617253780364990e-02 2.991796433925628662e-01 9.894375503063201904e-02 -1.708882898092269897e-01 -1.008786335587501526e-01
-1.270225644111633301e-01 1.328961849212646484e-01 2.215864323079586029e-02 -2.510277628898620605e-01 1.111165285110473633e-01 2.586917579174041748e-01 -5.177944526076316833e-02 7.923986017704010010e-02 4.623375087976455688e-02 -4.792848601937294006e-02 -9.972409904003143311e-02 1.818770170211791992e-01 3.941182419657707214e-02 -1.828854084014892578e-01 7.824438065290451050e-02 -1.085187643766403198e-01 6.870664656162261963e-02 6.135380640625953674e-02 -2.358455210924148560e-01 -5.907418951392173767e-02 1.504548192024230957e-01 -1.703066676855087280e-01 9.486768394708633423e-02 -4.646800458431243896e-01 -1.959315389394760132e-01 -1.031902283430099487e-01 -1.111060529947280884e-01 3.980368971824645996e-01 1.289214640855789185e-01 -2.408972382545471191e-01 -8.013964444398880005e-02 -2.627847194671630859e-01
-1.962158977985382080e-01 1.856539994478225708e-01 -6.556230038404464722e-02 -2.737895250320434570e-01 -3.234244585037231445e-01 2.675430178642272949e-01 -9.504777193069458008e-02 3.450566232204437256e-01 -7.619136571884155273e-02 7.269458472728729248e-02 2.344702482223510742e-01 -3.661617171019315720e-03 1.934146583080291748e-01 -1.183815747499465942e-01 6.965857744216918945e-02 -3.226049616932868958e-02 -2.744711004197597504e-02 4.813449457287788391e-02 -2.884496748447418213e-02 -3.676451146602630615e-01 -9.672656655311584473e-03 -3.721094876527786255e-02 3.237827867269515991e-02 -4.649512097239494324e-02 -8.664966374635696411e-02 5.428099539130926132e-03 -7.423458993434906006e-02 2.875287830829620361e-01 3.281988501548767090e-01 8.977621793746948242e-02 -6.867163628339767456e-02 -2.452165782451629639e-01
8.144691586494445801e-03 6.784715224057435989e-03 1.464398950338363647e-01 5.248235538601875305e-02 2.515254914760589600e-01 3.592785596847534180e-01 -8.890555799007415771e-02 2.723498940467834473e-01 -2.239470183849334717e-01 1.110072880983352661e-01 2.695391140878200531e-02 9.736997634172439575e-02 6.846305727958679199e-02 -1.540931463241577148e-01 7.443559914827346802e-02 -1.070021688938140869e-01 1.469908356666564941e-01 3.376698195934295654e-01 1.244914233684539795e-01 -1.176036298274993896e-01 3.871264681220054626e-02 1.465717554092407227e-01 -2.235532402992248535e-01 -1.414855010807514191e-02 1.504191756248474121e-01 -2.955294251441955566e-01 1.609714776277542114e-01 4.070291221141815186e-01 -9.662100672721862793e-02 -1.600035429000854492e-01 3.938233107328414917e-02 -8.372449874877929688e-02
-2.292621731758117676e-01 -5.387439858168363571e-03 -1.242209896445274353e-01 -1.206177249550819397e-01 -1.966164074838161469e-02 3.660435080528259277e-01 1.596062630414962769e-01 1.835894212126731873e-02 6.142606143839657307e-04 6.511770933866500854e-02 1.853246837854385376e-01 4.208517670631408691e-01 1.015762761235237122e-01 -1.989272832870483398e-01 2.330654263496398926e-01 2.378617599606513977e-02 1.741971522569656372e-01 -1.843225359916687012e-01 -1.675211191177368164e-01 -3.970243781805038452e-02 -2.274267673492431641e-01 8.319509774446487427e-02 -1.669036969542503357e-02 -3.866563439369201660e-01 -2.450591921806335449e-01 -1.196968704462051392e-01 -1.020671874284744263e-01 2.006012499332427979e-01 -2.968684397637844086e-02 -5.341557785868644714e-02 6.878560781478881836e-02 2.960518188774585724e-02
-1.718607693910598755e-01 1.367875933647155762e-01 1.045618131756782532e-01 1.231636255979537964e-01 1.037787571549415588e-01 5.554332733154296875e-01 1.891529187560081482e-02 -1.439316719770431519e-01 2.260633111000061035e-01 1.697633415460586548e-01 -9.172455221414566040e-02 1.016205847263336182e-01 1.110944375395774841e-01 1.986576616764068604e-01 1.892294883728027344e-01 1.173158437013626099e-01 -6.588853150606155396e-02 1.402720226906239986e-03 1.978107541799545288e-01 -1.435368657112121582e-01 -2.181017957627773285e-02 3.841296136379241943e-01 -3.201790452003479004e-01 -7.728957384824752808e-02 2.298916317522525787e-02 -4.287638887763023376e-02 -3.331855311989784241e-02 8.177245408296585083e-02 9.918878227472305298e-02 -1.303353309631347656e-01 -1.013918891549110413e-01 1.318861544132232666e-01
-1.116454415023326874e-02 2.593749463558197021e-01 -1.464801132678985596e-01 1.454024761915206909e-01 -1.071593761444091797e-01 3.399069011211395264e-01 -6.516879796981811523e-02 2.300507277250289917e-01 7.586465030908584595e-02 -3.630149364471435547e-02 3.251376375555992126e-02 2.264333190396428108e-03 -1.394915878772735596e-01 9.463180601596832275e-02 1.560774445533752441e-01 1.855514496564865112e-01 -1.565659046173095703e-01 3.076757788658142090e-01 1.070705056190490723e-01 -1.117567718029022217e-01 -1.852125376462936401e-01 2.583424150943756104e-01 7.353576365858316422e-03 5.144698172807693481e-02 -2.124773710966110229e-01 -3.053728640079498291e-01 -8.168976753950119019e-02 2.394033521413803101e-01 -2.326788008213043213e-01 3.045755811035633087e-02 -3.229180574417114258e-01 4.321376979351043701e-02
-8.780580759048461914e-02 -1.245860680937767029e-01 -8.668156713247299194e-02 -1.329101175069808960e-01 -1.549957320094108582e-03 1.714456081390380859e-01 -2.246029525995254517e-01 2.401065677404403687e-01 2.692839205265045166e-01 2.107141911983489990e-01 1.784506291151046753e-01 -2.072803676128387451e-01 9.504638612270355225e-02 5.250806361436843872e-02 3.034352958202362061e-01 1.371631175279617310e-01 -2.985722422599792480e-01 2.461430430412292480e-01 -1.600759178400039673e-01 -1.302057802677154541e-01 2.252903580665588379e-02 1.085172295570373535e-01 -1.935156285762786865e-01 -2.577380537986755371e-01 -1.142454445362091064e-01 -1.700340360403060913e-01 5.756884068250656128e-02 1.789254248142242432e-01 3.679767251014709473e-02 -1.552676199935376644e-03 -3.324287831783294678e-01 -4.546130448579788208e-02
-3.283863887190818787e-02 1.542130559682846069e-01 -2.463055700063705444e-01 4.470942914485931396e-02 -1.319268345832824707e-01 2.176402807235717773e-01 5.534750595688819885e-02 5.715117231011390686e-02 -2.150654196739196777e-01 7.628259807825088501e-02 8.737785369157791138e-02 9.203056991100311279e-02 4.178391396999359131e-01 1.570576243102550507e-02 -3.112822212278842926e-02 1.919807195663452148e-01 1.391679197549819946e-01 1.383429169654846191e-01 -1.859835721552371979e-02 -2.190112322568893433e-01 -1.873756796121597290e-01 7.205757498741149902e-02 -2.469219267368316650e-01 -2.995459735393524170e-01 2.451725900173187256e-01 2.507509104907512665e-02 -3.305654823780059814e-01 2.134979665279388428e-01 1.103803440928459167e-01 -1.405742317438125610e-01 -1.073025017976760864e-01 -1.538313925266265869e-01
-1.443990468978881836e-01 4.963287338614463806e-02 -1.955162882804870605e-01 -2.804754078388214111e-01 2.562981285154819489e-02 4.323199391365051270e-01 -3.425864502787590027e-02 2.512794360518455505e-02 1.638263612985610962e-01 2.177498936653137207e-01 -1.472757011651992798e-01 -5.737529322504997253e-02 2.487685531377792358e-01 2.007646560668945312e-01 6.357963383197784424e-02 2.806847393512725830e-01 -3.003774881362915039e-01 6.377561390399932861e-02 7.524007558822631836e-02 -1.779474467039108276e-01 -2.593816220760345459e-01 1.425724625587463379e-01 -1.126569882035255432e-01 -7.215222716331481934e-02 -1.489189118146896362e-01 1.031613498926162720e-01 -6.283761560916900635e-02 2.305827289819717407e-01 -6.071551889181137085e-02 6.314916908740997314e-02 7.309111207723617554e-02 -2.147067487239837646e-01
-8.600538223981857300e-02 2.409515380859375000e-01 1.563309580087661743e-01 3.992331027984619141e-02 2.038883715867996216e-01 5.803849697113037109e-01 -2.488691210746765137e-01 -9.961599111557006836e-02 9.273041039705276489e-02 1.004105806350708008e-01 -8.215957134962081909e-02 1.451219916343688965e-01 -4.139386489987373352e-02 1.161249261349439621e-02 1.683192402124404907e-01 -1.967656761407852173e-01 9.395018965005874634e-02 -4.958701878786087036e-02 -3.464290201663970947e-01 -1.355250030755996704e-01 -1.793038845062255859e-01 1.322851032018661499e-01 4.167271777987480164e-02 -4.265155643224716187e-02 -4.452341422438621521e-02 -1.385570969432592392e-02 1.706487089395523071e-01 1.840959042310714722e-01 1.915272176265716553e-01 -2.035548165440559387e-02 -1.783774495124816895e-01 -7.664762437343597412e-02
-5.283803120255470276e-02 -7.584084570407867432e-02 -7.837065309286117554e-02 -1.155999079346656799e-01 -1.442614048719406128e-01 1.022019088268280029e-01 -3.340243697166442871e-01 3.283025026321411133e-01 -1.391950547695159912e-01 5.913600907661020756e-04 4.057545214891433716e-02 2.318661957979202271e-01 -1.355200558900833130e-01 -7.383318245410919189e-02 8.999325335025787354e-02 -1.438764110207557678e-02 -1.146253347396850586e-01 1.089006662368774414e-01 2.642723172903060913e-02 -2.041793987154960632e-02 -3.738183155655860901e-02 2.384861558675765991e-01 -3.351681232452392578e-01 -6.638215482234954834e-02 -2.747675217688083649e-02 -2.595640122890472412e-01 -3.376671969890594482e-01 1.785218268632888794e-01 2.791479229927062988e-01 3.338794112205505371e-01 9.941697865724563599e-02 -1.212545786984264851e-03
2.056702412664890289e-02 7.176866754889488220e-03 -2.805308103561401367e-01 -1.108471378684043884e-01 -4.000577926635742188e-01 2.139276564121246338e-01 1.777745038270950317e-02 8.216200768947601318e-02 9.674220532178878784e-02 -1.685706824064254761e-01 -3.993107529822736979e-04 1.138484925031661987e-01 -1.591023355722427368e-01 8.381736278533935547e-02 8.542712032794952393e-02 5.118418484926223755e-04 -3.254452720284461975e-02 -8.650396019220352173e-02 7.512579113245010376e-02 -2.123252749443054199e-01 5.304321646690368652e-03 3.242635130882263184e-01 -1.991252601146697998e-01 -2.613143622875213623e-01 -3.666877001523971558e-02 -4.135723710060119629e-01 2.026088722050189972e-02 3.041089475154876709e-01 6.755056977272033691e-02 1.075947284698486328e-01 1.333941891789436340e-02 -2.265240848064422607e-01
-5.155059695243835449e-02 1.711657047271728516e-01 -2.714239358901977539e-01 -2.927116453647613525e-01 1.375199388712644577e-02 2.702082991600036621e-01 3.142425790429115295e-02 4.655044898390769958e-02 -2.141950875520706177e-01 -2.760489284992218018e-01 1.786538064479827881e-01 8.445394784212112427e-02 2.033383101224899292e-01 -2.795070759020745754e-04 -1.216839533299207687e-02 -1.172320544719696045e-01 -4.912702366709709167e-02 3.640531003475189209e-02 -3.197532892227172852e-01 -5.120454728603363037e-02 -7.217248529195785522e-02 1.925741434097290039e-01 -1.119268685579299927e-01 -1.982188075780868530e-01 2.571398615837097168e-01 -2.117775082588195801e-01 5.827768146991729736e-02 2.683293521404266357e-01 -2.542732357978820801e-01 2.457330673933029175e-01 4.131672531366348267e-02 -1.176415849477052689e-02
-1.104961186647415161e-01 8.058147132396697998e-02 -2.174028158187866211e-01 -2.320672869682312012e-01 -8.641004562377929688e-02 3.079231083393096924e-01 -4.904412850737571716e-02 1.623586118221282959e-01 1.574209183454513550e-01 8.627863228321075439e-02 1.401631683111190796e-01 3.518227040767669678e-01 1.186801418662071228e-01 -1.873525907285511494e-03 1.457940638065338135e-01 5.228638648986816406e-02 1.477867364883422852e-01 -1.315089315176010132e-01 4.973444715142250061e-02 -1.574167758226394653e-01 -5.427340418100357056e-02 2.851872146129608154e-01 -3.981598466634750366e-02 -3.506944775581359863e-01 -3.162481188774108887e-01 -2.636719867587089539e-02 -1.322557181119918823e-01 1.454944461584091187e-01 -3.886455669999122620e-02 -2.367268502712249756e-02 3.398696184158325195e-01 5.667397379875183105e-02
-8.252841979265213013e-02 9.364415705204010010e-02 -2.155384421348571777e-01 8.628930896520614624e-02 1.393292993307113647e-01 4.205318093299865723e-01 -1.275082230567932129e-01 3.806884214282035828e-02 1.189588829874992371e-01 1.016859263181686401e-01 5.950812250375747681e-02 2.141946256160736084e-01 1.831429302692413330e-01 -1.399876624345779419e-01 -5.235907435417175293e-02 -6.065062806010246277e-02 2.002084404230117798e-01 -2.564162611961364746e-01 -4.482328891754150391e-02 1.605348587036132812e-01 -2.665846943855285645e-01 2.271839678287506104e-01 -2.880250103771686554e-02 -6.875172257423400879e-02 -3.359379172325134277e-01 -2.549157738685607910e-01 -6.232688575983047485e-02 2.435533553361892700e-01 -6.180777028203010559e-02 2.640005350112915039e-01 7.260055094957351685e-02 -3.747497498989105225e-02
-3.120958209037780762e-01 1.273573040962219238e-01 -4.829201698303222656e-01 1.164395958185195923e-01 -1.325937211513519287e-01 3.217878937721252441e-01 -1.187330633401870728e-01 1.095535382628440857e-01 -1.616762764751911163e-02 -1.129372194409370422e-01 -1.420165002346038818e-01 2.035634964704513550e-01 1.191571280360221863e-01 -3.288878360763192177e-03 -8.903655409812927246e-02 -1.708462983369827271e-01 7.564930617809295654e-02 3.593499660491943359e-01 -1.411366829415783286e-04 -1.405408382415771484e-01 2.239979505538940430e-01 1.279446929693222046e-01 -1.160359159111976624e-01 -1.108587086200714111e-01 -9.331674128770828247e-02 -4.133944865316152573e-03 9.824086725711822510e-02 2.570828795433044434e-01 3.901527822017669678e-02 -1.534699350595474243e-01 -7.931013405323028564e-02 -6.075340136885643005e-02
-1.602484434843063354e-01 1.471925675868988037e-01 9.997773915529251099e-02 6.031264364719390869e-02 -3.629066050052642822e-02 3.746314048767089844e-01 -2.761945426464080811e-01 1.926994770765304565e-01 2.600988149642944336e-01 2.719535678625106812e-02 6.744031608104705811e-02 2.361643463373184204e-01 4.454607889056205750e-02 -1.615626178681850433e-02 2.146587818861007690e-01 -5.119282007217407227e-02 -1.980995237827301025e-01 1.022679060697555542e-01 -3.471631705760955811e-01 3.600149601697921753e-02 -1.235022768378257751e-01 7.228672504425048828e-02 -2.730799615383148193e-01 -2.178397178649902344e-01 -7.972177118062973022e-02 -2.566970326006412506e-02 2.478606998920440674e-01 -4.998067021369934082e-02 -2.316218987107276917e-02 2.474926710128784180e-01 -2.016060203313827515e-01 -1.299033015966415405e-01
-4.714445397257804871e-02 2.786875069141387939e-01 -1.747846901416778564e-01 -2.015178948640823364e-01 -6.110857427120208740e-02 4.806059971451759338e-02 -3.321464657783508301e-01 9.618119150400161743e-02 -1.512981504201889038e-01 -2.773461937904357910e-01 2.837916612625122070e-01 2.985335588455200195e-01 -1.210059039294719696e-02 1.868434101343154907e-01 -1.449407637119293213e-01 -6.309758871793746948e-02 -7.013785839080810547e-02 -1.268426924943923950e-01 6.375611573457717896e-02 -1.058094650506973267e-01 -2.195534557104110718e-01 1.196596994996070862e-01 -1.134748831391334534e-01 -1.761004030704498291e-01 6.652431190013885498e-02 -9.340323507785797119e-02 -1.162375956773757935e-01 3.335745632648468018e-01 1.351113021373748779e-01 7.341994345188140869e-02 -5.246056616306304932e-02 -2.946316599845886230e-01
-1.571881622076034546e-01 3.851925954222679138e-02 -1.293612569570541382e-01 -7.689990848302841187e-02 -1.115618050098419189e-01 2.458124160766601562e-01 -5.833469703793525696e-02 1.946119517087936401e-01 1.388917714357376099e-01 2.266254425048828125e-01 -8.114338666200637817e-02 -1.701784506440162659e-02 1.252002418041229248e-01 1.948515772819519043e-01 1.074749901890754700e-01 2.813689112663269043e-01 -2.969280183315277100e-01 6.449066847562789917e-02 -3.962234128266572952e-03 -4.115393161773681641e-01 -7.367666065692901611e-02 -9.853325784206390381e-02 -2.108318032696843147e-03 1.003490574657917023e-02 1.282941550016403198e-01 -1.002962514758110046e-01 -6.088943034410476685e-02 3.173106014728546143e-01 -1.129598394036293030e-01 -3.923155739903450012e-02 -1.048834845423698425e-01 -4.265777170658111572e-01
-6.894827634096145630e-02 9.860315918922424316e-02 9.527414105832576752e-03 -2.903906106948852539e-01 -2.283213287591934204e-02 1.625148653984069824e-01 -6.926725804805755615e-02 1.363938450813293457e-01 6.152645684778690338e-03 -1.438351869583129883e-01 -1.834790408611297607e-01 7.044006884098052979e-02 3.488505184650421143e-01 3.808699548244476318e-02 1.554556936025619507e-01 2.394791841506958008e-01 3.151285648345947266e-02 -5.790599435567855835e-02 3.354791179299354553e-02 -9.180808067321777344e-02 -2.179204225540161133e-01 1.311927139759063721e-01 -2.195178121328353882e-01 -4.622787833213806152e-01 2.380017787218093872e-01 -2.473883926868438721e-01 -2.138855308294296265e-01 2.093195021152496338e-01 -1.426898837089538574e-01 6.498517841100692749e-02 -1.134224757552146912e-01 3.753872215747833252e-02
3.061558865010738373e-02 2.262035906314849854e-01 1.108596473932266235e-01 -2.113195508718490601e-02 4.674615710973739624e-02 4.858467578887939453e-01 -9.228287637233734131e-02 6.751234829425811768e-02 -3.874025866389274597e-02 8.198088407516479492e-02 1.614876538515090942e-01 2.200943678617477417e-01 1.251070946455001831e-01 9.694249182939529419e-02 1.521716415882110596e-01 -1.127893701195716858e-01 3.603312745690345764e-02 8.052662760019302368e-02 1.220103427767753601e-01 -4.416950047016143799e-01 1.470563411712646484e-01 2.204469032585620880e-02 -6.652509421110153198e-02 -4.667329192161560059e-01 1.174479573965072632e-01 -1.597834527492523193e-01 -7.741447538137435913e-02 -1.205888092517852783e-01 7.356101274490356445e-02 3.549257060512900352e-03 8.937429636716842651e-02 -6.907636672258377075e-02
-2.140730991959571838e-02 -6.384289264678955078e-02 -3.170344531536102295e-01 -2.528018355369567871e-01 -4.319423809647560120e-02 3.055042028427124023e-01 5.454596877098083496e-02 1.104593575000762939e-01 2.515557706356048584e-01 -7.530944794416427612e-02 3.082272112369537354e-01 2.932442426681518555e-01 -1.834183931350708008e-01 -1.959567889571189880e-02 1.362533718347549438e-01 3.262866660952568054e-02 1.222902014851570129e-01 -1.981448382139205933e-01 9.964961558580398560e-02 3.776619583368301392e-02 7.804611325263977051e-02 2.522137463092803955e-01 -1.452645212411880493e-01 -1.500478535890579224e-01 4.680711776018142700e-02 -2.763690948486328125e-01 -1.399507373571395874e-01 2.553782463073730469e-01 -9.275555610656738281e-02 6.875222921371459961e-02 -1.314465105533599854e-01 -2.102186083793640137e-01
9.945565462112426758e-02 1.758465319871902466e-01 8.520609885454177856e-02 8.567526191473007202e-02 2.045085430145263672e-01 5.378496646881103516e-01 -1.927748322486877441e-01 1.261702626943588257e-01 9.846515953540802002e-02 3.839327022433280945e-03 7.728835940361022949e-02 1.743398420512676239e-02 1.323918998241424561e-01 3.579711914062500000e-02 2.156372219324111938e-01 -1.082421094179153442e-01 3.129022195935249329e-02 2.088453322649002075e-01 1.902902275323867798e-01 -1.109377592802047729e-01 -7.124527543783187866e-02 -5.712004750967025757e-02 -7.612441480159759521e-02 -5.394129157066345215e-01 1.215148717164993286e-01 -8.777534216642379761e-02 -8.968356996774673462e-03 -2.726543508470058441e-02 3.779856860637664795e-02 -1.086254715919494629e-01 -1.511006206274032593e-01 -9.909698367118835449e-02
-1.875947117805480957e-01 -7.445056736469268799e-02 7.178741693496704102e-02 -1.715228706598281860e-01 1.646661907434463501e-01 3.030753731727600098e-01 -7.486175000667572021e-02 1.348445415496826172e-01 -6.844510324299335480e-03 1.517618447542190552e-01 1.701228916645050049e-01 -2.602866105735301971e-02 2.794782817363739014e-02 1.491182744503021240e-01 1.453763842582702637e-01 -4.269789531826972961e-02 -1.414124816656112671e-01 3.700285553932189941e-01 -3.348912894725799561e-01 -2.222875207662582397e-01 -1.117717623710632324e-01 2.019647974520921707e-03 -3.391208052635192871e-01 -2.770771980285644531e-01 3.508062288165092468e-02 -4.638321697711944580e-02 6.419708579778671265e-02 2.752385139465332031e-01 -7.883700728416442871e-02 1.269019842147827148e-01 -1.910196393728256226e-01 1.357962042093276978e-01
8.238354325294494629e-02 1.457255035638809204e-01 2.184469718486070633e-03 2.271689474582672119e-01 -8.199166506528854370e-02 4.404065608978271484e-01 -1.416278332471847534e-01 1.265528202056884766e-01 2.687598466873168945e-01 2.381610721349716187e-01 -6.173937767744064331e-02 1.599174588918685913e-01 3.010749816894531250e-01 7.495727390050888062e-02 2.504410445690155029e-01 -3.081723749637603760e-01 -3.315636813640594482e-01 1.883115433156490326e-02 -7.652746140956878662e-02 -8.572051674127578735e-02 -4.023206606507301331e-02 -7.099165022373199463e-02 -1.633091084659099579e-02 -2.334949076175689697e-01 -1.191257461905479431e-01 -1.288385596126317978e-02 3.064440190792083740e-02 4.232047870755195618e-02 2.108051441609859467e-02 7.582892477512359619e-02 -1.064122468233108521e-01 -2.275403589010238647e-01
-1.055358648300170898e-01 4.783905670046806335e-02 -4.113753512501716614e-02 -2.396869659423828125e-02 -1.539768725633621216e-01 2.099964171648025513e-01 8.634599857032299042e-03 3.352704644203186035e-01 1.815470755100250244e-01 -5.093700066208839417e-02 1.738369613885879517e-01 -1.054329127073287964e-01 2.204606533050537109e-01 9.876568615436553955e-02 9.044488519430160522e-02 3.168400377035140991e-02 -2.674065828323364258e-01 3.596788942813873291e-01 -2.867294847965240479e-01 -1.651589721441268921e-01 5.711958557367324829e-02 -3.599379211664199829e-02 -3.054076433181762695e-01 -2.717258632183074951e-01 -1.653388738632202148e-01 -2.901422083377838135e-01 -1.831654459238052368e-02 8.347058296203613281e-02 1.530637741088867188e-01 -4.465978965163230896e-02 -1.721404641866683960e-01 6.063417345285415649e-02
-3.276420235633850098e-01 1.379705667495727539e-01 -4.626935124397277832e-01 4.739893972873687744e-02 -1.543304771184921265e-01 3.660230040550231934e-01 -2.725261449813842773e-01 1.574108302593231201e-01 -1.408507525920867920e-01 -5.803510081022977829e-03 1.148897930979728699e-01 -2.106158249080181122e-02 -4.726854339241981506e-02 1.415787637233734131e-01 -1.948142498731613159e-01 1.603462994098663330e-01 3.743717446923255920e-02 -3.400804847478866577e-02 3.137460211291909218e-03 -6.394802778959274292e-02 1.493734121322631836e-01 9.263060241937637329e-02 -1.737761050462722778e-01 1.131548639386892319e-02 8.892524242401123047e-02 -2.017604410648345947e-01 -8.589813113212585449e-02 2.011666297912597656e-01 1.793155521154403687e-01 1.795033961534500122e-01 -1.069608628749847412e-01 -2.020677775144577026e-01
-2.747992984950542450e-02 2.443541437387466431e-01 -1.384995728731155396e-01 -2.725155353546142578e-01 -8.813159912824630737e-02 3.092197179794311523e-01 -1.486756801605224609e-01 -1.832172460854053497e-02 2.919531613588333130e-02 1.970583796501159668e-01 2.559768855571746826e-01 1.213995143771171570e-01 3.298325836658477783e-01 -1.960631161928176880e-01 -7.275129202753305435e-03 7.177766412496566772e-02 -3.602068498730659485e-02 -7.523930072784423828e-02 -1.559135317802429199e-01 1.095760986208915710e-01 -3.049749881029129028e-02 3.862340748310089111e-01 8.746825903654098511e-02 -1.016262471675872803e-01 -2.876110672950744629e-01 -7.709145545959472656e-02 2.080789022147655487e-02 2.931704223155975342e-01 -1.977712512016296387e-01 1.180044934153556824e-01 3.056921251118183136e-02 -8.663279563188552856e-02
-2.149911373853683472e-01 2.198003232479095459e-01 -1.124613583087921143e-01 -1.521841138601303101e-01 3.981795310974121094e-01 2.995838224887847900e-01 -2.478615939617156982e-01 2.427715510129928589e-01 -1.537351161241531372e-01 -8.262211829423904419e-02 2.097035348415374756e-01 3.097967207431793213e-01 -2.135289907455444336e-01 1.127951368689537048e-01 -1.064982637763023376e-01 -1.095027551054954529e-01 -7.483682781457901001e-02 -1.368481963872909546e-01 -1.868747733533382416e-02 1.215707734227180481e-01 -1.955466568470001221e-01 -7.317781914025545120e-03 -8.505512960255146027e-03 -1.231238096952438354e-01 2.258141711354255676e-02 -1.600140780210494995e-01 -9.902507811784744263e-02 1.532150059938430786e-01 2.021251767873764038e-01 -2.035315521061420441e-02 -1.674729883670806885e-01 -1.650338470935821533e-01
-1.204773783683776855e-01 9.767049551010131836e-02 -1.396445780992507935e-01 1.287307143211364746e-01 -1.904827952384948730e-01 2.180175483226776123e-01 -2.234349250793457031e-01 -7.607662584632635117e-03 9.048182517290115356e-02 -4.679282009601593018e-02 1.007536426186561584e-01 1.848949044942855835e-01 3.582191094756126404e-02 1.181138828396797180e-01 -3.540507704019546509e-02 2.273281216621398926e-01 2.728123068809509277e-01 9.944459795951843262e-02 1.740490272641181946e-02 7.295964658260345459e-02 -6.339056044816970825e-02 -1.110772415995597839e-01 -2.619208097457885742e-01 -4.826236963272094727e-01 1.890867799520492554e-01 -2.996690571308135986e-01 1.484881900250911713e-02 2.239929735660552979e-01 2.482199221849441528e-01 1.268201917409896851e-01 -2.362166158854961395e-02 -1.454913467168807983e-01
-1.391330212354660034e-01 1.271787472069263458e-02 7.448817789554595947e-02 -1.021745204925537109e-01 6.279044598340988159e-02 2.898551821708679199e-01 -2.356911748647689819e-01 1.911070793867111206e-01 3.399578630924224854e-01 1.700796484947204590e-01 7.958344370126724243e-02 -2.157350182533264160e-01 -2.397018671035766602e-01 -4.693865031003952026e-02 1.915374696254730225e-01 -2.462266236543655396e-01 -1.944002658128738403e-01 2.476427853107452393e-01 4.125114157795906067e-02 -3.344114869832992554e-02 -2.147975713014602661e-01 2.800512015819549561e-01 2.401738986372947693e-02 -2.470296323299407959e-01 -2.581841312348842621e-02 -2.770305573940277100e-01 -4.962480440735816956e-02 1.335244625806808472e-01 7.287783920764923096e-02 -1.250440776348114014e-01 -1.419845372438430786e-01 -5.654289573431015015e-02
-6.212821602821350098e-02 1.071661114692687988e-01 -2.949005961418151855e-01 -4.139172658324241638e-02 -2.311957627534866333e-01 2.534489333629608154e-01 5.380977690219879150e-02 9.807191044092178345e-02 2.641827166080474854e-01 2.904411405324935913e-02 -1.714163869619369507e-01 -6.672744452953338623e-02 8.175452053546905518e-02 1.680399477481842041e-01 1.346663571894168854e-02 1.272512823343276978e-01 -1.046124547719955444e-01 -1.955955475568771362e-01 -1.126017868518829346e-01 1.517288535833358765e-01 -3.455730676651000977e-01 -1.847203448414802551e-02 -2.973679006099700928e-01 -2.755857110023498535e-01 -3.784616664052009583e-02 2.149849012494087219e-02 4.105546511709690094e-03 1.948434114456176758e-01 5.809918045997619629e-02 -5.633258726447820663e-03 -7.810221612453460693e-02 -4.377042055130004883e-01
-1.246383339166641235e-01 2.868942320346832275e-01 1.029810607433319092e-01 -4.001757130026817322e-02 -5.682725924998521805e-03 6.169182658195495605e-01 -1.933134496212005615e-01 7.816781848669052124e-02 1.350515186786651611e-01 7.860538363456726074e-02 -1.010389551520347595e-01 3.765176236629486084e-02 -1.415137201547622681e-01 -4.011985659599304199e-02 1.882129311561584473e-01 3.541617467999458313e-02 1.465015262365341187e-01 -2.260013222694396973e-01 1.185017898678779602e-01 -1.909168511629104614e-01 2.412115186452865601e-01 1.567191444337368011e-02 -2.699845731258392334e-01 3.938298672437667847e-02 6.667565554380416870e-02 -6.131658703088760376e-02 -8.527100086212158203e-02 1.852797269821166992e-01 -6.605010479688644409e-02 8.550680428743362427e-02 -1.247229948639869690e-01 -1.963515132665634155e-01
-2.469147369265556335e-02 2.163149863481521606e-01 -3.910512328147888184e-01 -4.461506381630897522e-02 -1.102821156382560730e-02 2.111752182245254517e-01 -1.872142702341079712e-01 -1.123787369579076767e-02 9.073846042156219482e-02 -9.539223462343215942e-02 -8.502475172281265259e-02 2.164946198463439941e-01 1.596773713827133179e-01 -5.595204606652259827e-02 1.507218480110168457e-01 1.713824272155761719e-01 1.222289353609085083e-01 -2.124623060226440430e-01 -1.868516206741333008e-01 5.823488906025886536e-02 -7.149878889322280884e-02 2.135805785655975342e-03 -1.830645203590393066e-01 -2.890129983425140381e-01 3.105856776237487793e-01 -1.622495055198669434e-01 -1.467676162719726562e-01 1.962671875953674316e-01 2.305075973272323608e-01 -1.783504188060760498e-01 1.323109865188598633e-01 -2.445489764213562012e-01
-2.948749065399169922e-01 -7.227849960327148438e-02 9.622664749622344971e-02 -8.512128144502639771e-02 5.727378278970718384e-02 2.998917698860168457e-01 -8.252748847007751465e-02 1.353041082620620728e-01 7.394140213727951050e-02 7.267104834318161011e-02 1.906703561544418335e-01 3.649732843041419983e-02 -4.102054610848426819e-02 -4.393921047449111938e-02 1.431688070297241211e-01 4.246911406517028809e-02 -8.082697540521621704e-02 4.485601186752319336e-01 -3.404323160648345947e-01 -1.018727645277976990e-01 -1.171259060502052307e-01 -8.871904760599136353e-02 -3.723577558994293213e-01 -3.496629297733306885e-01 -4.916341602802276611e-02 -1.088853105902671814e-01 -8.480841293931007385e-03 8.297455310821533203e-02 6.294051418080925941e-04 9.445504099130630493e-02 -2.279147803783416748e-01 4.857013002038002014e-03
-1.205769702792167664e-01 -6.290403753519058228e-02 -1.888837814331054688e-01 -9.298984706401824951e-02 -2.746920585632324219e-01 2.822313010692596436e-01 9.162529557943344116e-02 4.307241737842559814e-02 5.588347837328910828e-02 7.164649665355682373e-02 2.990716099739074707e-01 1.520919352769851685e-01 1.820738613605499268e-01 -5.357610434293746948e-02 1.547129452228546143e-01 -2.710435390472412109e-01 1.041324362158775330e-01 -1.179001480340957642e-01 -2.861716151237487793e-01 -2.995952069759368896e-01 -2.164729684591293335e-01 2.599000930786132812e-01 -1.793312728404998779e-01 -9.826531261205673218e-02 6.685971282422542572e-03 -5.794004350900650024e-02 2.093847393989562988e-01 2.452861070632934570e-01 2.465167269110679626e-02 6.252542138099670410e-02 -4.288434237241744995e-02 -2.262310236692428589e-01
1.105071082711219788e-01 1.931208074092864990e-01 -1.231333613395690918e-01 -1.271931380033493042e-01 -1.702635176479816437e-02 2.742739021778106689e-01 -2.793528139591217041e-01 1.998956650495529175e-01 3.163536787033081055e-01 8.290755003690719604e-02 -1.280766576528549194e-01 2.662460803985595703e-01 -6.244341284036636353e-02 -5.047720670700073242e-02 2.044017761945724487e-01 -1.504613608121871948e-01 -1.218884065747261047e-02 -6.454245001077651978e-02 1.022519692778587341e-01 3.806171938776969910e-02 -8.253552019596099854e-03 -2.788888216018676758e-01 -1.665537208318710327e-01 -1.697677373886108398e-01 -1.887239515781402588e-01 4.683613777160644531e-02 6.714531034231185913e-02 4.698752760887145996e-01 2.036874592304229736e-01 -7.263345271348953247e-02 5.646873731166124344e-03 2.463762415573000908e-03
-1.966787688434123993e-02 -4.345202445983886719e-02 -1.867316663265228271e-01 -6.918936502188444138e-03 -8.278270065784454346e-02 1.168580502271652222e-01 -2.628995478153228760e-01 2.674406170845031738e-01 2.213484980165958405e-02 -1.750235408544540405e-01 -3.709580749273300171e-02 2.788982093334197998e-01 2.201464623212814331e-01 -8.723153173923492432e-02 -1.682712323963642120e-02 -6.574263423681259155e-02 -2.438236624002456665e-01 -1.719154119491577148e-01 2.150016278028488159e-02 -3.090266585350036621e-01 -2.136143594980239868e-01 1.543633639812469482e-01 -2.259846031665802002e-01 1.812814921140670776e-01 -1.886777579784393311e-01 -2.064363807439804077e-01 -9.132335335016250610e-02 1.196315810084342957e-01 1.326221674680709839e-01 1.179766431450843811e-01 -1.459218859672546387e-01 -3.723888397216796875e-01
-1.739811003208160400e-01 1.283812522888183594e-01 -4.532685279846191406e-01 -2.571176290512084961e-01 -2.602904140949249268e-01 3.877440094947814941e-01 -2.620111703872680664e-01 2.924176119267940521e-02 -1.905639320611953735e-01 2.290963828563690186e-01 -4.256631061434745789e-02 1.137161701917648315e-01 -8.271753787994384766e-02 7.405904680490493774e-02 1.588497459888458252e-01 -7.112323772162199020e-03 -1.810098588466644287e-01 2.259916514158248901e-01 8.281872421503067017e-02 -1.633699238300323486e-01 9.329454600811004639e-02 -3.355001285672187805e-02 -1.140766739845275879e-01 -4.707605391740798950e-02 1.266035735607147217e-01 1.129851862788200378e-01 -4.371641203761100769e-02 8.662355691194534302e-02 1.307896990329027176e-02 2.378514595329761505e-02 1.367942541837692261e-01 -2.298449724912643433e-01
-5.455626919865608215e-02 8.348566293716430664e-02 -2.600248157978057861e-01 -1.386989187449216843e-02 -1.707669347524642944e-01 2.810177206993103027e-01 -1.199344769120216370e-01 2.981051430106163025e-02 2.108623534440994263e-01 3.949568793177604675e-02 1.110127270221710205e-01 3.903835117816925049e-01 8.109185844659805298e-02 1.691070348024368286e-01 1.401506811380386353e-01 1.292215138673782349e-01 1.588407605886459351e-01 -6.400205194950103760e-02 -1.494608968496322632e-01 1.053747236728668213e-01 -2.382635921239852905e-01 -4.227011278271675110e-02 -1.946405023336410522e-01 4.943463206291198730e-02 4.004166722297668457e-01 -9.004715830087661743e-02 -1.595672033727169037e-02 2.545200586318969727e-01 3.353660106658935547e-01 3.345584124326705933e-02 3.147885203361511230e-02 8.289850503206253052e-02
-1.633237451314926147e-01 -1.156536787748336792e-01 -1.375051140785217285e-01 -1.659714132547378540e-01 -1.438414901494979858e-01 2.260968983173370361e-01 9.646857529878616333e-02 8.168423920869827271e-02 1.537845470011234283e-02 1.149074062705039978e-01 2.972879409790039062e-01 8.073772490024566650e-02 1.660363972187042236e-01 -3.644852712750434875e-02 1.876520812511444092e-01 -2.636893987655639648e-01 8.680307865142822266e-02 -2.089783847332000732e-01 -2.274108678102493286e-01 -2.408718168735504150e-01 -2.583832144737243652e-01 2.174089699983596802e-01 -1.175087392330169678e-01 -1.424570567905902863e-02 4.097623005509376526e-02 -1.296544671058654785e-01 1.756689399480819702e-01 4.349748194217681885e-01 6.166479736566543579e-02 7.281682640314102173e-02 -1.018357798457145691e-01 -1.916167885065078735e-01
1.049386430531740189e-02 2.196884602308273315e-01 -2.454406470060348511e-01 3.369561955332756042e-02 -3.079039156436920166e-01 2.324088215827941895e-01 -2.473880499601364136e-01 3.160572424530982971e-02 -1.729482412338256836e-01 2.677110582590103149e-02 -5.977417901158332825e-02 3.325638175010681152e-01 6.368666142225265503e-02 -4.393779207020998001e-03 -1.098742336034774780e-02 4.942665342241525650e-03 -1.770201325416564941e-01 -1.661707907915115356e-01 6.659855693578720093e-02 -2.359533309936523438e-01 -1.162760779261589050e-01 2.749967575073242188e-01 -1.455436050891876221e-01 4.369772598147392273e-02 -6.723698973655700684e-02 -1.945524215698242188e-01 -1.643618047237396240e-01 7.071211934089660645e-02 1.176266297698020935e-01 2.638359367847442627e-01 -1.337546408176422119e-01 -3.509925901889801025e-01
-2.565710246562957764e-02 -8.659213036298751831e-02 -2.367524057626724243e-01 -1.036997437477111816e-01 -9.165066480636596680e-02 2.958565950393676758e-01 -2.026548236608505249e-01 -2.922885492444038391e-02 1.134544387459754944e-01 -8.735475689172744751e-02 4.940183088183403015e-02 4.388890266418457031e-01 8.787968754768371582e-02 6.496222317218780518e-02 2.336325496435165405e-01 8.044061809778213501e-02 2.426329106092453003e-01 4.328253865242004395e-02 -2.616297304630279541e-01 1.994866132736206055e-01 -1.074054166674613953e-01 -1.305110752582550049e-02 -2.824650108814239502e-01 2.889557741582393646e-02 1.879530251026153564e-01 -9.308027476072311401e-02 -2.007158696651458740e-01 2.586908638477325439e-01 2.412851750850677490e-01 1.184004172682762146e-01 4.827129468321800232e-02 1.074107140302658081e-01
-1.396470814943313599e-01 3.156967461109161377e-01 -2.314106673002243042e-01 9.070321172475814819e-02 5.499199032783508301e-02 2.550632953643798828e-01 -1.583222299814224243e-01 5.844364315271377563e-02 6.464049220085144043e-02 -2.002313360571861267e-02 1.819970272481441498e-02 2.916277945041656494e-01 -2.221480011940002441e-01 -2.770521640777587891e-01 -1.999194324016571045e-01 1.175048649311065674e-01 -7.012562453746795654e-02 3.667181730270385742e-02 -5.334398895502090454e-02 -3.301147744059562683e-02 1.318945083767175674e-02 8.738911151885986328e-02 -4.095152616500854492e-01 -1.140474900603294373e-01 2.311780005693435669e-01 -2.373493909835815430e-01 -4.275956377387046814e-02 1.359781809151172638e-02 1.556813865900039673e-01 -7.607469707727432251e-02 -3.259264230728149414e-01 -7.675801217555999756e-02
-8.651909977197647095e-02 3.023956418037414551e-01 3.966298699378967285e-02 -1.307288259267807007e-01 3.089022263884544373e-02 2.467060238122940063e-01 -1.307887136936187744e-01 2.057646661996841431e-01 -1.316101253032684326e-01 -1.301015466451644897e-01 -1.799849271774291992e-01 1.271655559539794922e-01 4.981397837400436401e-02 3.202394396066665649e-02 -4.426032677292823792e-02 1.098574101924896240e-01 -3.764133527874946594e-02 -1.972731351852416992e-01 1.129679158329963684e-01 5.121139436960220337e-02 -2.522141337394714355e-01 2.580667138099670410e-01 -2.996283471584320068e-01 -4.561856016516685486e-02 1.598931252956390381e-01 -3.166575133800506592e-01 1.010103598237037659e-01 3.044624030590057373e-01 3.458140492439270020e-01 -8.272916078567504883e-02 3.481764718890190125e-02 -1.631839722394943237e-01
7.575339823961257935e-02 -5.498021841049194336e-02 -1.699318736791610718e-01 -7.567773573100566864e-03 1.407385468482971191e-01 5.354574918746948242e-01 -5.600603669881820679e-02 3.408375382423400879e-02 -1.779767423868179321e-01 -3.366979211568832397e-02 -5.138871818780899048e-02 -1.336779594421386719e-01 -6.078540161252021790e-02 -2.648363411426544189e-01 1.550069302320480347e-01 2.446980029344558716e-02 -9.125877171754837036e-02 -1.774821728467941284e-01 8.728914707899093628e-02 -7.201302051544189453e-02 -1.745277643203735352e-01 4.354834556579589844e-01 -2.217654585838317871e-01 5.586382746696472168e-02 -2.589736692607402802e-02 -2.062559276819229126e-01 -4.579715430736541748e-02 2.855326533317565918e-01 1.405548006296157837e-01 -3.053480572998523712e-02 -9.896673262119293213e-02 -1.316979378461837769e-01
7.385900616645812988e-02 9.635151922702789307e-02 1.752167046070098877e-01 6.936082243919372559e-02 2.857412099838256836e-01 3.838478922843933105e-01 -1.743932217359542847e-01 2.025906294584274292e-01 1.370307654142379761e-01 1.316513493657112122e-02 -5.882468447089195251e-02 2.125871628522872925e-01 7.382573932409286499e-02 3.353634104132652283e-02 2.733224630355834961e-01 6.691879779100418091e-02 -1.092370525002479553e-01 2.219775468111038208e-01 4.499121308326721191e-01 -9.759886562824249268e-02 -1.220788955688476562e-01 2.056315839290618896e-01 -1.089938879013061523e-01 -2.259503006935119629e-01 2.678863331675529480e-02 -2.492913454771041870e-01 -1.763391867280006409e-02 1.508977413177490234e-01 -4.632925987243652344e-02 7.810425758361816406e-02 -4.959524795413017273e-02 -7.757699489593505859e-02
-2.425499856472015381e-01 1.480146199464797974e-01 -2.461909204721450806e-01 1.528859883546829224e-01 -1.816879212856292725e-02 2.139076739549636841e-01 8.269014209508895874e-02 1.043030917644500732e-01 2.189356386661529541e-01 1.676246374845504761e-01 -1.753097176551818848e-01 -2.287513017654418945e-01 2.621479332447052002e-01 3.464375808835029602e-02 2.096346393227577209e-02 -6.429199874401092529e-02 1.558342762291431427e-02 -1.752430759370326996e-02 -4.051929339766502380e-02 7.911732047796249390e-02 -2.495436221361160278e-01 9.989405423402786255e-02 -9.477201849222183228e-02 -3.388672769069671631e-01 -3.414934873580932617e-02 -2.700828313827514648e-01 -1.098916083574295044e-01 2.594385445117950439e-01 1.518301516771316528e-01 -3.623416274785995483e-02 2.266449034214019775e-01 -3.227134644985198975e-01
-2.685735225677490234e-01 1.263354569673538208e-01 1.244522258639335632e-01 -1.564693450927734375e-01 -3.501590490341186523e-01 3.325011134147644043e-01 -2.384910285472869873e-01 1.346138566732406616e-01 3.173607587814331055e-01 9.834349155426025391e-02 8.813410252332687378e-02 1.317590028047561646e-01 -6.883774697780609131e-02 1.609789766371250153e-02 3.281498253345489502e-01 -5.884185060858726501e-02 -3.297418728470802307e-02 8.979652822017669678e-02 -6.189835444092750549e-02 -2.355566918849945068e-01 -2.230223119258880615e-01 8.619746193289756775e-03 -1.931200735270977020e-02 -7.730228453874588013e-02 -1.890403330326080322e-01 -1.604902297258377075e-01 -2.079011350870132446e-01 -1.101720333099365234e-02 2.072566561400890350e-02 1.389770805835723877e-01 -1.548994183540344238e-01 1.972385644912719727e-01
[truncated: 3,272,218 more chars]
