# Supplementary material for: The Language of Innovation
Source: PLoS One. 2020 Apr 30;15(4):e0230107. doi: 10.1371/journal.pone.0230107 (PMC7194493; doi:10.1371/journal.pone.0230107)
Supplement: S8 File — (GZ) [file pone.0230107.s008.tar.gz › 1986-1990/V2Run_23_VS_4500_embeddings1986-1990ED32.txt]

-1.488582696765661240e-02 -8.921512216329574585e-02 -6.891764700412750244e-02 1.234880182892084122e-02 -2.343673259019851685e-01 -1.953040249645709991e-02 -3.081358671188354492e-01 -1.627515554428100586e-01 -2.734771072864532471e-01 -4.723114892840385437e-02 1.040069609880447388e-01 1.699774409644305706e-03 -2.298930883407592773e-01 1.807496845722198486e-01 -2.155541628599166870e-01 1.093181669712066650e-01 -6.718764454126358032e-02 -1.470162719488143921e-01 2.554520368576049805e-01 -2.336709760129451752e-02 -3.223593533039093018e-02 -1.596356369554996490e-02 -4.561762809753417969e-01 -3.106808364391326904e-01 -1.344024091958999634e-01 -1.194010451436042786e-01 8.991729468107223511e-02 -3.675802052021026611e-02 -3.106726706027984619e-01 -5.237298831343650818e-02 -4.494211822748184204e-02 -1.936884671449661255e-01
-1.182871833443641663e-01 3.111685812473297119e-02 -2.690499648451805115e-02 1.741236448287963867e-01 -8.910150080919265747e-02 7.923419773578643799e-02 -4.510330781340599060e-02 -4.253439605236053467e-02 1.849425211548805237e-02 -2.995907887816429138e-02 2.488660253584384918e-02 1.120234653353691101e-01 6.917300820350646973e-02 -1.163374558091163635e-01 -4.118196200579404831e-03 -2.307942807674407959e-01 -1.729054003953933716e-01 2.658242546021938324e-02 3.919958770275115967e-01 -1.314997971057891846e-01 1.517116725444793701e-01 2.470472753047943115e-01 -5.019364953041076660e-01 -1.241791024804115295e-01 -2.331111133098602295e-01 -1.616637706756591797e-01 -1.531852036714553833e-01 -1.165254786610603333e-01 -1.252177208662033081e-01 1.283641308546066284e-01 7.271253317594528198e-02 -3.768244981765747070e-01
1.717835515737533569e-01 2.102423012256622314e-01 -6.941217929124832153e-02 2.576434612274169922e-01 -2.599263489246368408e-01 1.059872508049011230e-01 -1.587924063205718994e-01 -3.110882937908172607e-01 -4.084475710988044739e-02 -9.940251708030700684e-02 6.222014781087636948e-03 -3.464286029338836670e-02 -2.088692933320999146e-01 -1.560353785753250122e-01 2.476910948753356934e-01 -2.333181798458099365e-01 7.532169669866561890e-02 1.646653264760971069e-01 1.750722760334610939e-03 2.436805665493011475e-01 2.587487697601318359e-01 1.585241779685020447e-02 -3.979404568672180176e-01 5.872984975576400757e-02 -2.168661653995513916e-01 1.013068780303001404e-01 -1.845629811286926270e-01 -4.001137986779212952e-02 -5.379708856344223022e-02 -1.859054267406463623e-01 -1.293286867439746857e-02 -7.742560654878616333e-02
2.883643805980682373e-01 -2.619620040059089661e-02 1.115287542343139648e-01 1.917703300714492798e-01 -3.797349333763122559e-01 -3.180183172225952148e-01 -2.484849691390991211e-01 -1.391686648130416870e-01 1.693123579025268555e-01 -2.577151954174041748e-01 -1.365131884813308716e-01 -5.866227298974990845e-02 -4.866220057010650635e-02 -1.769914478063583374e-02 -9.380906820297241211e-02 -9.570463001728057861e-02 1.067863851785659790e-01 9.460289776325225830e-02 3.079123497009277344e-01 1.692265421152114868e-01 -8.450967818498611450e-02 7.418799400329589844e-02 -2.939266860485076904e-01 -7.985414564609527588e-02 -2.152768075466156006e-01 -1.356129944324493408e-01 1.300552189350128174e-01 -5.335582536645233631e-04 1.547063980251550674e-02 -9.895770996809005737e-02 1.762354969978332520e-01 -1.753280609846115112e-01
9.635884314775466919e-02 -2.863937988877296448e-02 -5.636781454086303711e-02 2.295952886343002319e-01 -1.667324006557464600e-01 -1.634612530469894409e-01 -8.560239523649215698e-02 -6.129211932420730591e-02 3.765056282281875610e-02 -1.367416977882385254e-01 -3.110061585903167725e-01 7.145281136035919189e-02 -1.416421867907047272e-02 -1.151678431779146194e-02 2.504193186759948730e-01 4.544251598417758942e-03 -1.605404168367385864e-01 3.370940089225769043e-01 1.621209532022476196e-01 1.647626236081123352e-02 2.458691298961639404e-01 1.399884670972824097e-01 -2.458717077970504761e-01 -2.454444915056228638e-01 -5.840312223881483078e-03 6.332892179489135742e-02 -2.524605393409729004e-01 -7.491464167833328247e-02 -2.138008624315261841e-01 -2.163002081215381622e-02 1.134573742747306824e-01 -4.292329251766204834e-01
-1.407538354396820068e-01 -9.050063788890838623e-02 -1.068567559123039246e-01 1.457055062055587769e-01 -1.617940962314605713e-01 -4.986324533820152283e-02 -2.234582304954528809e-01 -1.666810512542724609e-01 -1.143278833478689194e-02 -1.665466427803039551e-01 6.444511562585830688e-02 -1.085510011762380600e-02 1.264652144163846970e-02 -2.125147134065628052e-01 1.832771748304367065e-01 -3.249964714050292969e-01 8.736001700162887573e-02 8.876077085733413696e-02 5.911078304052352905e-02 3.818591833114624023e-01 -1.539315655827522278e-02 -9.414774365723133087e-03 -4.520188570022583008e-01 -1.922004371881484985e-01 3.284439817070960999e-02 -1.522383987903594971e-01 2.628251016139984131e-01 -6.984134763479232788e-02 -7.906381040811538696e-02 -1.105166301131248474e-01 1.558089703321456909e-01 -2.625541090965270996e-01
-4.944750666618347168e-02 9.557355195283889771e-02 1.194485127925872803e-01 9.716043621301651001e-02 5.240909755229949951e-03 -1.778002530336380005e-01 -3.141253292560577393e-01 -4.710948467254638672e-01 1.471699029207229614e-02 -2.269367277622222900e-01 -5.039637535810470581e-02 3.680418804287910461e-02 -1.696589142084121704e-01 1.523246765136718750e-01 -5.292585864663124084e-02 -2.604158222675323486e-01 1.268651187419891357e-01 1.633653789758682251e-01 1.253551989793777466e-01 8.189909905195236206e-02 1.437963098287582397e-01 8.056779950857162476e-02 -4.337174296379089355e-01 -1.603728979825973511e-01 7.661223411560058594e-02 1.520238071680068970e-02 3.260193765163421631e-02 -2.140128463506698608e-01 1.796937361359596252e-02 -9.678945690393447876e-02 1.792024672031402588e-01 -1.824240982532501221e-01
-3.958044573664665222e-02 -1.423809081315994263e-01 -2.561718793003819883e-05 2.838174700736999512e-01 6.467582192271947861e-03 -1.027330532670021057e-01 -8.236107230186462402e-02 -9.184572845697402954e-03 9.705364704132080078e-02 -3.639347851276397705e-01 -1.652803719043731689e-01 4.551957920193672180e-02 -1.378082185983657837e-01 1.263210456818342209e-02 2.294165939092636108e-01 -2.749022543430328369e-01 -2.405782490968704224e-01 1.329052299261093140e-01 2.291038185358047485e-01 1.278973817825317383e-01 6.757790595293045044e-02 2.282203882932662964e-01 -1.311164163053035736e-02 -2.500129938125610352e-01 -1.745977699756622314e-01 -5.207159742712974548e-02 -1.171465367078781128e-01 1.078291833400726318e-01 -3.686869144439697266e-01 -3.139050211757421494e-03 2.417819052934646606e-01 -2.118282467126846313e-01
-6.037797033786773682e-02 -3.477733954787254333e-02 -1.611426770687103271e-01 1.928234398365020752e-01 -1.546172946691513062e-01 -1.680137515068054199e-01 -2.844691574573516846e-01 -1.730253994464874268e-01 6.290257722139358521e-02 -9.909547865390777588e-02 -1.432258188724517822e-01 -4.669133946299552917e-02 1.652199625968933105e-01 -2.749667763710021973e-01 1.104696393013000488e-01 1.200248207896947861e-02 -2.156541943550109863e-01 -5.485303327441215515e-02 -8.020511269569396973e-02 -1.733704805374145508e-01 1.053426787257194519e-02 2.181509137153625488e-01 -4.017708897590637207e-01 -1.733798980712890625e-01 -2.007441073656082153e-01 1.301616132259368896e-01 -1.782130151987075806e-01 8.472547680139541626e-02 -2.482289224863052368e-01 -2.798675298690795898e-01 5.696653854101896286e-03 -2.365119159221649170e-01
-2.347803860902786255e-01 7.507337629795074463e-02 -3.314992040395736694e-02 2.487949281930923462e-01 8.031726628541946411e-02 -6.566479057073593140e-02 -1.993772238492965698e-01 2.801661193370819092e-02 1.491893827915191650e-02 -1.633124649524688721e-01 -2.128444053232669830e-02 3.896031528711318970e-02 1.144425496459007263e-01 8.528556674718856812e-02 -4.648366943001747131e-02 -1.038160845637321472e-01 -1.661798208951950073e-01 6.350361555814743042e-02 2.348590791225433350e-01 2.646671980619430542e-02 6.639549881219863892e-02 2.484740763902664185e-01 -4.475916028022766113e-01 -5.909701064229011536e-02 -2.372661232948303223e-01 2.262641787528991699e-01 -2.878204286098480225e-01 -2.199222892522811890e-01 -2.358842194080352783e-01 -2.252207249402999878e-01 -2.214274108409881592e-01 -1.057954132556915283e-01
7.397930324077606201e-02 -1.140656173229217529e-01 -3.763821721076965332e-02 2.712987959384918213e-01 3.082340396940708160e-02 -8.671003580093383789e-02 -2.241756767034530640e-01 1.763577163219451904e-01 -3.991384506225585938e-01 -2.508830130100250244e-01 -2.214370481669902802e-02 -3.431797772645950317e-02 -2.197649627923965454e-01 2.363378740847110748e-02 1.030952557921409607e-01 2.315743863582611084e-01 -1.357858479022979736e-01 1.286283135414123535e-01 2.679402232170104980e-01 3.009860813617706299e-01 1.478637158870697021e-01 4.043495655059814453e-02 -1.226938143372535706e-01 2.003008127212524414e-01 -1.248430162668228149e-01 1.669116616249084473e-01 2.413834780454635620e-01 2.532925829291343689e-02 -2.096387594938278198e-01 -1.986644789576530457e-02 7.614806294441223145e-03 -2.384202480316162109e-01
-1.044020578265190125e-01 8.018005755729973316e-04 -9.286425262689590454e-02 2.232365906238555908e-01 -2.643996775150299072e-01 -7.031580805778503418e-02 -2.478221505880355835e-01 -8.898060768842697144e-02 1.675677299499511719e-01 -1.656497418880462646e-01 -1.422345787286758423e-01 -9.819454513490200043e-03 -1.649235747754573822e-02 1.496859788894653320e-01 3.348193466663360596e-01 -2.296744473278522491e-02 -6.917979568243026733e-02 2.615501284599304199e-01 2.787199616432189941e-01 1.521134823560714722e-01 -5.946271866559982300e-02 1.115513965487480164e-01 -2.195833474397659302e-01 9.303191304206848145e-02 -5.498049035668373108e-02 9.501864016056060791e-02 5.110549926757812500e-02 -4.736245796084403992e-02 -1.045209616422653198e-01 2.871317863464355469e-01 -1.807053089141845703e-01 -4.306995868682861328e-01
4.018776491284370422e-02 -3.219794109463691711e-02 -5.130402371287345886e-02 1.659516990184783936e-01 1.265712548047304153e-02 -1.626310646533966064e-01 -3.362111449241638184e-01 -6.519766151905059814e-02 8.240956813097000122e-02 -2.401549965143203735e-01 -6.787943840026855469e-02 -1.432466804981231689e-01 -1.982485800981521606e-01 6.081167981028556824e-02 1.490417569875717163e-01 -9.139589220285415649e-02 2.704111114144325256e-02 -6.729245185852050781e-02 -1.478216499090194702e-01 4.044836461544036865e-01 2.184210717678070068e-01 1.578066796064376831e-01 -5.417755246162414551e-01 -1.144960448145866394e-01 3.112989664077758789e-02 -6.107712909579277039e-02 -2.081905454397201538e-01 -1.261502876877784729e-02 -1.206214874982833862e-01 1.202849671244621277e-01 -3.617162583395838737e-03 -1.136958599090576172e-01
-1.221161261200904846e-01 6.511972844600677490e-02 9.153755754232406616e-02 1.553325504064559937e-01 -2.679180800914764404e-01 -6.145419925451278687e-02 -2.601068317890167236e-01 -2.556582093238830566e-01 2.197958528995513916e-02 -1.985119581222534180e-01 -1.300597786903381348e-01 -1.852952688932418823e-01 -4.125990718603134155e-02 -4.725139215588569641e-02 5.913058668375015259e-02 -3.544861450791358948e-02 -7.520864903926849365e-02 8.344735950231552124e-02 9.339419007301330566e-02 -8.455410599708557129e-02 -2.267305999994277954e-01 7.421964406967163086e-02 -4.380899071693420410e-01 -2.334110736846923828e-01 -2.486653327941894531e-01 1.944608986377716064e-01 -2.576144039630889893e-01 -4.376634582877159119e-02 -3.013423681259155273e-01 7.705888897180557251e-02 -1.916364282369613647e-01 -8.202297985553741455e-02
-1.317990664392709732e-02 2.613095752894878387e-02 -1.196913048624992371e-01 3.595966473221778870e-02 -2.847662866115570068e-01 -1.056667715311050415e-01 -2.481418102979660034e-01 -3.166120350360870361e-01 1.310287741944193840e-03 -3.999166488647460938e-01 -4.449139535427093506e-02 1.183136031031608582e-01 2.400343269109725952e-01 2.285011298954486847e-02 -7.408571243286132812e-02 -1.780163682997226715e-02 -1.482669413089752197e-01 -1.724126376211643219e-02 -1.444480866193771362e-01 -7.334455847740173340e-02 3.453193306922912598e-01 -7.010662555694580078e-02 -3.339689970016479492e-01 1.137829292565584183e-02 -1.063724681735038757e-01 -1.723416000604629517e-01 -1.658050119876861572e-01 -1.884784400463104248e-01 -2.367038875818252563e-01 1.954871788620948792e-02 1.715376526117324829e-01 -1.239931806921958923e-01
-5.176349729299545288e-02 -9.774180129170417786e-03 5.935802683234214783e-02 4.679618775844573975e-02 2.523438632488250732e-02 -2.543599717319011688e-02 -4.731776416301727295e-01 -1.680326908826828003e-01 1.313378363847732544e-01 -3.133212924003601074e-01 -2.224060446023941040e-01 -5.369109660387039185e-02 -6.514252722263336182e-02 9.218738414347171783e-03 5.787157453596591949e-03 2.306867763400077820e-02 1.657993495464324951e-01 -2.279916033148765564e-02 4.344788789749145508e-01 2.711499929428100586e-01 6.086428835988044739e-02 1.347585320472717285e-01 -2.020751833915710449e-01 -1.161445379257202148e-01 1.620230078697204590e-01 -3.061520680785179138e-02 -1.793898642063140869e-02 1.301339361816644669e-02 7.060339301824569702e-02 -7.131839543581008911e-02 8.805064111948013306e-02 -3.917129933834075928e-01
-3.379386365413665771e-01 3.295714855194091797e-01 -1.709888726472854614e-01 2.936298549175262451e-01 -8.226656354963779449e-03 -1.764279603958129883e-01 -1.881088316440582275e-01 -6.633748859167098999e-02 -1.159313842654228210e-01 4.280860535800457001e-03 -2.351327091455459595e-01 -1.022286141960648820e-05 -7.964797317981719971e-02 7.074157893657684326e-02 9.253634512424468994e-02 1.416215002536773682e-01 -4.216120019555091858e-02 -2.548989355564117432e-01 3.310947418212890625e-01 1.167921647429466248e-01 1.026475429534912109e-02 -1.487009972333908081e-02 -2.209079563617706299e-01 1.212948113679885864e-01 6.848237663507461548e-02 -1.671064645051956177e-01 1.351387798786163330e-01 -3.927268087863922119e-02 -2.858600392937660217e-02 5.514451116323471069e-02 1.205357387661933899e-01 -3.966989815235137939e-01
-1.528585106134414673e-01 -6.569790840148925781e-02 -1.543925851583480835e-01 2.724466919898986816e-01 6.484059989452362061e-02 -3.540977239608764648e-01 -3.691874444484710693e-01 -1.522465348243713379e-01 -2.183698117733001709e-02 -1.383902877569198608e-01 -1.778664439916610718e-01 -6.534831970930099487e-02 -5.473075062036514282e-02 -1.547612845897674561e-01 1.388049572706222534e-01 -9.288579225540161133e-02 1.613239794969558716e-01 9.264861792325973511e-02 2.536274790763854980e-01 4.425124824047088623e-02 6.876724958419799805e-02 3.347498178482055664e-01 -2.131046503782272339e-01 -1.077302917838096619e-01 -5.189171060919761658e-03 2.081096619367599487e-01 -2.324788570404052734e-01 2.254176884889602661e-02 -1.293166577816009521e-01 2.128017246723175049e-01 1.578698158264160156e-01 -1.236444264650344849e-01
5.505073070526123047e-02 1.212696637958288193e-02 -1.006599739193916321e-01 2.269841283559799194e-01 -1.975886225700378418e-01 -2.201129496097564697e-01 -1.458430886268615723e-01 -3.418515026569366455e-01 2.654682099819183350e-01 -1.846786737442016602e-01 2.448755949735641479e-01 -5.763537064194679260e-02 1.205477863550186157e-01 -6.009439006447792053e-02 -5.455969274044036865e-02 1.585916429758071899e-01 -6.372249685227870941e-03 1.280811876058578491e-01 1.763967983424663544e-02 -6.726453453302383423e-02 3.187504708766937256e-01 1.251620203256607056e-01 -3.927163183689117432e-01 2.541737258434295654e-01 8.855514973402023315e-02 -1.234309524297714233e-01 -7.954877614974975586e-02 -7.102692872285842896e-02 -1.669005006551742554e-01 -6.423813290894031525e-03 9.843458235263824463e-02 -2.568902671337127686e-01
-3.891203403472900391e-01 7.160309702157974243e-02 -2.597372531890869141e-01 9.597586840391159058e-02 -2.676254808902740479e-01 -1.450369954109191895e-01 -1.924795806407928467e-01 -9.279579669237136841e-02 5.819196999073028564e-02 -3.652550280094146729e-02 1.861083656549453735e-01 -1.437010914087295532e-01 4.450663179159164429e-02 8.979812264442443848e-02 1.919794529676437378e-01 -3.071636557579040527e-01 3.139546315651386976e-04 4.536127671599388123e-02 6.171465665102005005e-02 1.734557934105396271e-02 4.768759012222290039e-02 2.816847339272499084e-02 -2.666648328304290771e-01 -1.679212898015975952e-01 -2.830506265163421631e-01 1.377982199192047119e-01 4.139708355069160461e-03 -2.167651951313018799e-01 -2.382670789957046509e-01 -9.565722197294235229e-02 3.127042055130004883e-01 -9.407329559326171875e-02
-7.627379149198532104e-02 -1.589542478322982788e-01 -1.263499259948730469e-01 2.776144742965698242e-01 1.829006969928741455e-01 -1.458260789513587952e-02 -2.763971388339996338e-01 -2.846524715423583984e-01 9.975165873765945435e-02 -2.114464491605758667e-01 -1.706726104021072388e-01 1.730165095068514347e-03 1.121589820832014084e-02 -9.754672646522521973e-02 -4.630640521645545959e-02 -1.422035992145538330e-01 4.995655640959739685e-02 2.395464181900024414e-01 2.806899547576904297e-01 1.246713250875473022e-01 1.456225216388702393e-01 2.570454478263854980e-01 -2.235295325517654419e-01 -6.248397007584571838e-02 1.991158127784729004e-01 1.580715775489807129e-01 1.822627633810043335e-01 -7.194471359252929688e-02 -1.519871056079864502e-01 -2.506262362003326416e-01 3.861091285943984985e-02 -2.884525060653686523e-01
-1.373699307441711426e-01 -1.154859736561775208e-01 -1.069039329886436462e-01 -2.265050448477268219e-02 -6.174358353018760681e-02 5.551247298717498779e-02 -3.978120684623718262e-01 -2.403074204921722412e-01 -2.055432796478271484e-01 -6.929916888475418091e-02 -2.901341617107391357e-01 -1.271909028291702271e-01 -2.245265692472457886e-01 2.416668925434350967e-03 -3.019059635698795319e-02 1.390427071601152420e-02 5.273832380771636963e-02 2.268935441970825195e-01 2.619158029556274414e-01 5.071573331952095032e-02 2.433174103498458862e-01 2.497228533029556274e-01 -2.609809041023254395e-01 -1.781869232654571533e-01 1.740924417972564697e-01 1.868767738342285156e-01 5.131881311535835266e-02 1.497690659016370773e-02 -8.413646370172500610e-02 -7.700370252132415771e-02 5.055212229490280151e-02 -3.217342793941497803e-01
-2.947640120983123779e-01 2.543870806694030762e-01 1.348687857389450073e-01 2.638759315013885498e-01 -2.279090434312820435e-01 -2.406801730394363403e-01 -1.843058764934539795e-01 -6.947558373212814331e-02 2.002042829990386963e-01 -1.327861845493316650e-01 1.265232115983963013e-01 -1.041345968842506409e-01 -3.212608695030212402e-01 -1.055794060230255127e-01 1.468682140111923218e-01 6.058613955974578857e-02 1.180328801274299622e-01 -4.130988195538520813e-02 3.625704050064086914e-01 1.276206970214843750e-01 3.645141050219535828e-02 -9.161223471164703369e-02 -2.081728875637054443e-01 -8.909462392330169678e-02 8.595269173383712769e-02 -1.475079655647277832e-01 -1.264644712209701538e-01 9.147474169731140137e-02 -8.598592877388000488e-02 2.709227427840232849e-02 1.692891865968704224e-01 -2.703370153903961182e-01
2.126835286617279053e-01 3.768415004014968872e-02 -5.191843956708908081e-03 1.879196316003799438e-01 -4.571289941668510437e-02 -2.656110227108001709e-01 -4.799000024795532227e-01 -4.608930647373199463e-02 2.207117378711700439e-01 2.084930660203099251e-03 3.239896520972251892e-02 -1.218279823660850525e-01 8.429498225450515747e-02 2.435387670993804932e-01 2.287114262580871582e-01 -9.218323975801467896e-02 6.845961790531873703e-03 1.913498640060424805e-01 9.470576792955398560e-02 2.386644296348094940e-02 1.164190694689750671e-01 2.951326370239257812e-01 -3.305498659610748291e-01 -1.946423649787902832e-01 -1.897457637824118137e-03 -1.484304517507553101e-01 -3.712609037756919861e-02 7.402826100587844849e-02 -1.098051965236663818e-01 4.440068081021308899e-02 1.196406185626983643e-01 -2.643145918846130371e-01
-3.605682030320167542e-02 1.146326772868633270e-02 -6.203475967049598694e-02 3.747992813587188721e-01 -3.562932834029197693e-02 -8.647084981203079224e-02 -2.967517673969268799e-01 -1.563814878463745117e-01 2.388165444135665894e-01 -3.238252401351928711e-01 1.452916711568832397e-01 2.555366754531860352e-01 2.323280274868011475e-01 -1.164078339934349060e-01 2.754086852073669434e-01 8.102299273014068604e-02 -1.413096440955996513e-03 3.223695605993270874e-02 2.475227713584899902e-01 1.467101871967315674e-01 -1.690993830561637878e-02 -1.138408482074737549e-01 -3.661708533763885498e-01 1.837864220142364502e-01 -8.888582140207290649e-02 -1.078941579908132553e-02 -9.295979142189025879e-02 4.962081462144851685e-02 -7.997696101665496826e-02 -1.237096488475799561e-01 -5.055966228246688843e-02 -1.625464856624603271e-01
-3.885905817151069641e-02 -1.424806416034698486e-01 2.952804788947105408e-03 1.569087952375411987e-01 2.721592783927917480e-02 9.506247937679290771e-02 -1.439988017082214355e-01 -3.622217476367950439e-01 -1.784361712634563446e-02 -3.190465569496154785e-01 -2.111529260873794556e-01 -1.685397326946258545e-01 -2.284228354692459106e-01 -1.313128620386123657e-01 -1.286428868770599365e-01 -9.023639559745788574e-02 -6.207467988133430481e-02 3.407817706465721130e-02 1.291826516389846802e-01 1.360393613576889038e-01 2.636769115924835205e-01 2.480093538761138916e-01 -2.797663807868957520e-01 -1.558481603860855103e-01 1.238938495516777039e-01 -1.474932730197906494e-01 2.222623117268085480e-02 -1.525908857583999634e-01 -1.476700156927108765e-01 -1.919345557689666748e-01 1.193742454051971436e-01 -3.391924798488616943e-01
9.514042735099792480e-02 -5.991777405142784119e-02 2.464721910655498505e-02 2.216023802757263184e-01 1.176328957080841064e-01 -9.154492616653442383e-02 -2.089274227619171143e-01 -3.077282309532165527e-01 -1.056881174445152283e-01 -5.032819882035255432e-02 1.347923427820205688e-01 1.000702530145645142e-01 -3.013997972011566162e-01 -1.002978086471557617e-01 1.892812401056289673e-01 -1.294180005788803101e-01 -1.023948285728693008e-02 1.908416599035263062e-01 3.111751973628997803e-01 3.380366563796997070e-01 1.066611781716346741e-01 7.470453530550003052e-02 -4.716773331165313721e-01 7.614717632532119751e-02 -5.941846221685409546e-02 -8.046119660139083862e-02 -1.141902208328247070e-01 -3.652776405215263367e-02 -4.305713623762130737e-02 5.509818345308303833e-02 -2.134859412908554077e-01 -1.183646917343139648e-01
-6.783074885606765747e-02 -2.971225418150424957e-02 -1.352111250162124634e-01 2.274619340896606445e-01 -3.560785949230194092e-01 -1.039688065648078918e-01 -4.268353581428527832e-01 1.966270990669727325e-02 -8.273889869451522827e-02 -1.355079412460327148e-01 -1.449744403362274170e-02 -1.286763045936822891e-02 7.794684916734695435e-02 7.546568661928176880e-02 -7.013542950153350830e-02 -5.181163549423217773e-02 1.603155881166458130e-01 -7.237844914197921753e-02 2.659182250499725342e-01 -3.340693563222885132e-02 2.794516682624816895e-01 -4.991258680820465088e-02 -3.715804219245910645e-01 -2.682388424873352051e-01 -9.292018413543701172e-02 -2.054674029350280762e-01 1.395103633403778076e-01 -1.805261522531509399e-01 1.687915995717048645e-02 7.329994114115834236e-04 -9.117236733436584473e-02 -2.334137409925460815e-01
-5.467414483428001404e-02 -1.592652499675750732e-01 -1.083210632205009460e-01 1.424624323844909668e-01 8.258145302534103394e-02 8.383888751268386841e-03 -3.482519388198852539e-01 -2.326018959283828735e-01 1.237061843276023865e-01 -2.989519536495208740e-01 -5.260169878602027893e-02 -6.700116395950317383e-02 -2.432747185230255127e-01 -7.890173792839050293e-02 -7.121167331933975220e-02 -1.458154767751693726e-01 1.648624427616596222e-02 -3.165673464536666870e-02 2.478691190481185913e-01 -1.712819188833236694e-01 2.355146855115890503e-01 8.317636698484420776e-02 -2.294585108757019043e-01 -2.781356871128082275e-01 2.059279233217239380e-01 -1.895199343562126160e-02 -1.072583049535751343e-01 1.222312152385711670e-01 -8.324614912271499634e-02 -1.570647507905960083e-01 8.183208107948303223e-02 -4.021412432193756104e-01
-3.484433889389038086e-02 1.310268938541412354e-01 1.584266126155853271e-01 -7.439740747213363647e-02 -2.395337969064712524e-01 -1.133700534701347351e-01 -1.605984121561050415e-01 1.584713160991668701e-02 -1.611540168523788452e-01 -9.471220523118972778e-02 -5.597823485732078552e-02 -3.984661996364593506e-01 -1.451543271541595459e-01 2.612482905387878418e-01 -6.123603135347366333e-02 -1.464858502149581909e-01 8.075606077909469604e-02 3.834526240825653076e-02 3.013062104582786560e-02 4.554037377238273621e-02 3.450806066393852234e-02 -8.145842701196670532e-02 -3.928997516632080078e-01 1.022839695215225220e-01 -3.129023015499114990e-01 4.693649336695671082e-02 7.204695791006088257e-02 2.362423837184906006e-01 -2.132723182439804077e-01 -3.195738494396209717e-01 2.256807535886764526e-01 6.687327288091182709e-03
1.792126893997192383e-02 1.775533892214298248e-02 6.196910887956619263e-02 1.175414398312568665e-01 1.698249727487564087e-01 -3.721067309379577637e-02 -3.308366867713630199e-04 -1.776719540357589722e-01 -5.007898062467575073e-02 -1.437909454107284546e-01 -3.963463753461837769e-02 -2.092405706644058228e-01 -2.957710996270179749e-02 1.544042378664016724e-01 -4.602149128913879395e-02 1.965210586786270142e-01 -6.265617907047271729e-02 3.704281151294708252e-02 5.787783116102218628e-02 2.744445800781250000e-01 -3.015489280223846436e-01 3.283268213272094727e-01 -1.230076700448989868e-01 7.618003338575363159e-02 -4.471122622489929199e-01 -2.345126569271087646e-01 -1.814237087965011597e-01 1.359934452921152115e-02 -2.692311406135559082e-01 -3.970249742269515991e-02 1.395723372697830200e-01 -3.174040019512176514e-01
2.190575450658798218e-01 2.472242116928100586e-01 -8.065273612737655640e-02 1.856302917003631592e-01 8.928853273391723633e-02 1.437213569879531860e-01 -2.363907992839813232e-01 -7.713231444358825684e-02 -1.424887031316757202e-01 -1.757969856262207031e-01 -1.642825156450271606e-01 -3.851486369967460632e-02 1.129791215062141418e-01 2.130061388015747070e-01 2.532248198986053467e-01 1.531105637550354004e-01 -2.635957598686218262e-01 2.086493968963623047e-01 -2.353106811642646790e-02 2.432432472705841064e-01 -2.712601050734519958e-02 1.496827006340026855e-01 -3.457536399364471436e-01 1.178788580000400543e-02 -1.728225201368331909e-01 1.184849739074707031e-01 8.266661316156387329e-02 4.897867329418659210e-04 -3.529904484748840332e-01 -5.200454965233802795e-02 1.901513189077377319e-01 -6.574780493974685669e-02
1.259872168302536011e-01 -9.564863890409469604e-02 -2.130038291215896606e-02 9.687909483909606934e-02 3.768668323755264282e-02 -4.733756557106971741e-02 -4.734200537204742432e-01 -2.432839721441268921e-01 -1.503432393074035645e-01 -2.439453154802322388e-01 -2.648213505744934082e-01 -1.527850478887557983e-01 -7.420843094587326050e-02 -2.610587775707244873e-01 -3.900926187634468079e-02 -1.216079518198966980e-01 1.983552128076553345e-01 1.061083525419235229e-01 1.630359888076782227e-01 -3.018839471042156219e-02 1.747990846633911133e-01 9.166783094406127930e-02 -2.445660680532455444e-01 -1.334489881992340088e-01 5.283623468130826950e-03 -1.346502900123596191e-01 2.046213299036026001e-02 -3.848434612154960632e-02 -4.109977558255195618e-02 -1.704596430063247681e-01 9.819130599498748779e-02 -3.968493342399597168e-01
7.564021646976470947e-02 -4.479658976197242737e-02 -1.582152545452117920e-01 -1.624809950590133667e-02 1.746463030576705933e-02 -1.202247366309165955e-01 -1.235404387116432190e-01 -1.536095291376113892e-01 3.106444701552391052e-02 -2.918640896677970886e-02 -3.377663493156433105e-01 -3.116488456726074219e-01 1.862045377492904663e-01 5.584443360567092896e-02 1.017782744020223618e-02 -2.682500183582305908e-01 7.851291447877883911e-02 2.972417771816253662e-01 1.981516927480697632e-01 1.264384835958480835e-01 3.206521272659301758e-02 9.336795657873153687e-02 -3.008122444152832031e-01 -1.693350076675415039e-01 -1.986461877822875977e-01 -1.951381862163543701e-01 -2.670431137084960938e-01 1.854613721370697021e-01 -9.970308095216751099e-02 -1.079367771744728088e-01 -7.038615643978118896e-02 -3.193902373313903809e-01
1.185901388525962830e-01 -8.517070114612579346e-02 -1.702280491590499878e-01 1.780178993940353394e-01 -6.907718628644943237e-02 -8.683268725872039795e-02 -1.743925064802169800e-01 -8.229940384626388550e-02 3.311163187026977539e-02 -8.209594339132308960e-02 -5.026086699217557907e-03 2.502970211207866669e-02 -1.925388276576995850e-01 1.237641721963882446e-01 2.907325327396392822e-01 1.980511993169784546e-01 1.839571073651313782e-02 -5.979213863611221313e-02 6.207471713423728943e-02 -5.716499406844377518e-03 2.017839550971984863e-01 -2.564586699008941650e-01 -3.735283911228179932e-01 1.243232265114784241e-01 -2.388141453266143799e-01 1.852362900972366333e-01 1.683620512485504150e-01 -2.576822042465209961e-01 -2.472160607576370239e-01 -7.632310688495635986e-02 3.453894853591918945e-01 -2.056650370359420776e-01
-1.501586884260177612e-01 1.082873567938804626e-01 1.023114379495382309e-02 -4.632043465971946716e-02 -2.190122008323669434e-01 2.296984381973743439e-02 -2.846392691135406494e-01 -2.258231043815612793e-01 -1.109868958592414856e-01 -2.302208989858627319e-01 3.498354926705360413e-02 9.950920939445495605e-02 2.326952517032623291e-01 2.317441850900650024e-01 1.871873289346694946e-01 1.600282490253448486e-01 3.747989609837532043e-02 1.512876302003860474e-01 5.934096500277519226e-02 8.574963361024856567e-02 6.309039890766143799e-02 9.796137362718582153e-02 -1.950215995311737061e-01 -4.973824694752693176e-02 1.732329875230789185e-01 8.362434804439544678e-02 -2.752993106842041016e-01 3.328877985477447510e-01 -4.095759987831115723e-01 -2.271177992224693298e-02 9.943840652704238892e-02 -2.168088853359222412e-01
-9.195752441883087158e-02 1.746993511915206909e-01 5.187880620360374451e-02 1.379395425319671631e-01 -2.128886282444000244e-01 -2.327567189931869507e-01 -4.324954748153686523e-01 -5.147774145007133484e-02 -1.124244183301925659e-01 -2.011809647083282471e-01 -7.153544574975967407e-02 1.538474410772323608e-01 -8.004927635192871094e-02 4.596691206097602844e-02 2.101898752152919769e-02 -6.834638305008411407e-03 -2.836196869611740112e-02 -2.166328579187393188e-02 4.221133291721343994e-01 2.032866775989532471e-01 2.094608992338180542e-01 5.658898875117301941e-02 -3.179943263530731201e-01 -4.881514236330986023e-02 2.072092890739440918e-01 6.836529076099395752e-02 -9.934498369693756104e-02 -8.422431349754333496e-02 1.613735035061836243e-02 -5.993383750319480896e-02 -1.121915131807327271e-01 -3.268434107303619385e-01
1.513026654720306396e-01 -1.059127599000930786e-01 3.043165057897567749e-02 4.173297584056854248e-01 -2.347740903496742249e-02 8.596689440310001373e-04 -2.052847668528556824e-02 -2.353293895721435547e-01 -1.060169935226440430e-01 -2.069287300109863281e-01 -3.579869568347930908e-01 -4.112590476870536804e-02 -9.719545394182205200e-02 1.182506978511810303e-01 3.551125228404998779e-01 2.400797158479690552e-01 -2.435642853379249573e-02 3.429377451539039612e-02 1.654726117849349976e-01 -1.442234497517347336e-02 -1.202785372734069824e-01 -1.993094980716705322e-01 -6.949298083782196045e-02 1.996690779924392700e-01 7.570686191320419312e-02 -2.406608164310455322e-01 -2.467822134494781494e-01 9.498132765293121338e-02 -1.036300286650657654e-01 3.361308202147483826e-02 1.980722993612289429e-01 -1.744924932718276978e-01
-7.044827193021774292e-02 -7.099699974060058594e-02 -4.560063183307647705e-01 -2.988406084477901459e-02 -2.853882908821105957e-01 1.338095068931579590e-01 -2.111377716064453125e-01 -4.540525749325752258e-02 -7.934378087520599365e-02 7.944800704717636108e-02 -1.425920277833938599e-01 -2.032953947782516479e-01 7.842692546546459198e-03 -2.378977462649345398e-02 6.045635789632797241e-02 2.336462587118148804e-01 -1.526227295398712158e-01 -5.362514406442642212e-02 3.790679574012756348e-01 3.763847053050994873e-02 2.389503717422485352e-01 -7.420887053012847900e-02 -1.147394776344299316e-01 1.577277183532714844e-01 -5.300805717706680298e-02 -6.022293865680694580e-02 1.036506742238998413e-01 -7.325729727745056152e-02 -3.051577508449554443e-01 -1.937697529792785645e-01 6.866957992315292358e-02 -2.686472535133361816e-01
-1.969957649707794189e-01 -2.166774421930313110e-01 -9.813936054706573486e-02 2.525249719619750977e-01 1.446633040904998779e-01 -2.288564890623092651e-01 1.529328823089599609e-01 -5.050261318683624268e-02 1.698539108037948608e-01 -8.988569676876068115e-02 -1.333582848310470581e-01 -1.774743646383285522e-01 -2.048575729131698608e-01 2.091470360755920410e-01 3.155110776424407959e-02 1.811094582080841064e-01 1.247673332691192627e-01 -1.265936493873596191e-01 3.903512358665466309e-01 -2.193847298622131348e-02 -1.851894557476043701e-01 -1.866046488285064697e-01 -1.873358935117721558e-01 1.580383330583572388e-01 -2.310055941343307495e-01 -2.418299615383148193e-01 -1.886386540718376637e-03 1.587620526552200317e-01 -2.689135372638702393e-01 1.665108092129230499e-02 1.000276133418083191e-01 -5.097221583127975464e-02
7.662802934646606445e-02 4.022848010063171387e-01 2.137155504897236824e-03 -3.526572510600090027e-02 1.291896961629390717e-02 -1.989415138959884644e-01 -1.276170611381530762e-01 -1.555777937173843384e-01 -3.473771363496780396e-02 -1.067512780427932739e-01 -2.030842565000057220e-02 -1.095631346106529236e-01 -7.882515341043472290e-02 2.578843832015991211e-01 3.877870365977287292e-02 6.262107752263545990e-03 -1.489515900611877441e-01 -1.585533097386360168e-02 2.663124203681945801e-01 9.738875180482864380e-02 -2.033397406339645386e-01 9.487974643707275391e-02 -5.350587964057922363e-01 6.848452240228652954e-02 1.256274431943893433e-01 -1.557207405567169189e-01 -6.903971731662750244e-02 1.990686915814876556e-02 -3.087651133537292480e-01 -1.209760680794715881e-01 -1.227829977869987488e-01 -1.926630139350891113e-01
-1.145468354225158691e-01 -1.865087449550628662e-01 1.926242411136627197e-01 8.804740756750106812e-02 -9.914491325616836548e-02 3.612041845917701721e-02 -3.480107486248016357e-01 8.433766663074493408e-02 1.935826241970062256e-02 8.646395057439804077e-02 -4.993753507733345032e-03 -3.502506017684936523e-02 -8.584751188755035400e-02 -2.822074592113494873e-01 -2.465323507785797119e-01 -4.338966310024261475e-02 -3.209932520985603333e-02 6.200997158885002136e-02 4.168115556240081787e-01 2.938617169857025146e-01 -1.310154348611831665e-01 -1.370872706174850464e-01 -8.334579318761825562e-02 1.212388128042221069e-01 -1.332190185785293579e-01 -5.346927791833877563e-02 -1.261360496282577515e-01 1.425366252660751343e-01 -3.464474976062774658e-01 -3.615552186965942383e-02 1.564031243324279785e-01 -2.896727323532104492e-01
1.505067646503448486e-01 -9.107618778944015503e-02 -6.517159938812255859e-02 3.037132918834686279e-01 -1.536583602428436279e-01 5.641068890690803528e-02 -1.149112209677696228e-01 6.616590172052383423e-02 6.208231672644615173e-02 5.583443865180015564e-02 1.619487553834915161e-01 -1.759841293096542358e-02 -3.902772814035415649e-02 -1.951667107641696930e-02 1.668874621391296387e-01 3.623785078525543213e-02 7.461421936750411987e-02 2.152357250452041626e-01 1.249345839023590088e-01 4.303282797336578369e-01 5.939603969454765320e-02 1.390503793954849243e-01 -4.536170661449432373e-01 -1.061007007956504822e-01 1.054757237434387207e-01 -3.664160519838333130e-02 -1.685184091329574585e-01 -1.020841896533966064e-01 -7.892332226037979126e-02 -1.220490634441375732e-01 8.040837943553924561e-03 -4.456009566783905029e-01
9.091696888208389282e-02 -5.345094949007034302e-02 -1.222412213683128357e-01 2.301884293556213379e-01 -7.751160860061645508e-02 -1.857862919569015503e-01 -4.113621711730957031e-01 -1.896375715732574463e-01 7.244198024272918701e-02 -3.283569961786270142e-02 -1.245994716882705688e-01 8.571735024452209473e-02 -2.033428102731704712e-01 1.599774509668350220e-01 -9.658369421958923340e-02 -4.883952438831329346e-02 -6.458022445440292358e-02 6.801511347293853760e-02 -1.009642612189054489e-02 2.274620234966278076e-01 1.698954105377197266e-01 7.410083711147308350e-02 -2.739165425300598145e-01 -1.617313176393508911e-01 1.125173270702362061e-01 -8.306632936000823975e-02 2.163107991218566895e-01 -2.049790322780609131e-02 1.087458431720733643e-01 -1.172035485506057739e-01 6.757143139839172363e-02 -5.237454175949096680e-01
-2.095271646976470947e-02 4.686150699853897095e-02 -1.607544273138046265e-01 9.558914601802825928e-02 -1.015536412596702576e-01 -1.757248863577842712e-02 -2.484289258718490601e-01 -6.977032124996185303e-02 -2.836104333400726318e-01 -3.090071082115173340e-01 -2.237407304346561432e-02 -7.482743263244628906e-02 -1.801833361387252808e-01 2.476781904697418213e-01 5.817381665110588074e-02 2.380903959274291992e-01 -1.233662217855453491e-01 -9.485097229480743408e-02 2.151405215263366699e-01 1.115427911281585693e-01 5.330153554677963257e-02 -2.229256927967071533e-01 4.964190348982810974e-02 -1.330771446228027344e-01 1.576143801212310791e-01 9.165333211421966553e-02 -2.113277441821992397e-04 -1.574147641658782959e-01 -2.951894402503967285e-01 4.447201266884803772e-02 2.996024787425994873e-01 -3.958853185176849365e-01
1.033454015851020813e-01 -1.133684292435646057e-01 -4.707857593894004822e-02 1.776615679264068604e-01 -1.823291331529617310e-01 -1.751054674386978149e-01 -2.960145771503448486e-01 -1.770039200782775879e-01 1.305740606039762497e-02 -3.986158072948455811e-01 -1.806542575359344482e-01 5.093083251267671585e-03 9.629698842763900757e-02 1.399808842688798904e-02 -1.181883737444877625e-01 1.361833810806274414e-01 9.370117448270320892e-03 2.938703000545501709e-01 9.630891680717468262e-02 2.810610234737396240e-01 3.044512867927551270e-01 -5.154054239392280579e-02 -5.994471162557601929e-02 -1.862190216779708862e-01 4.249617457389831543e-02 -6.567526608705520630e-02 2.145367413759231567e-01 -9.122337400913238525e-02 -3.138649165630340576e-01 1.440723091363906860e-01 6.425058841705322266e-02 -1.841652989387512207e-01
-4.032605886459350586e-02 -7.087645679712295532e-02 -3.271127343177795410e-01 3.757210969924926758e-01 4.070301726460456848e-02 -3.789144754409790039e-02 -5.129786208271980286e-02 -1.463728547096252441e-01 -8.022063225507736206e-02 -2.308361679315567017e-01 -1.316176950931549072e-01 -1.336187124252319336e-01 3.109193034470081329e-02 5.834581702947616577e-02 9.791603684425354004e-02 -6.476372480392456055e-02 -2.756292819976806641e-01 1.437811879441142082e-04 3.037357330322265625e-01 5.249561741948127747e-02 1.283430159091949463e-01 1.011367514729499817e-01 1.191322971135377884e-02 1.829271018505096436e-01 -6.635233014822006226e-02 2.395004481077194214e-01 2.182607650756835938e-01 4.414581507444381714e-02 -3.058541715145111084e-01 -1.008248627185821533e-01 3.938648104667663574e-01 -5.918120965361595154e-02
-1.331002414226531982e-01 -2.818171083927154541e-01 -1.646031588315963745e-01 1.539023369550704956e-01 -1.091662868857383728e-01 -2.517491579055786133e-03 -2.928086221218109131e-01 -1.244101449847221375e-01 -5.607313662767410278e-02 -1.879138350486755371e-01 -7.465372234582901001e-02 1.667380034923553467e-01 1.605773717164993286e-01 -1.112709194421768188e-01 -7.053366303443908691e-02 -1.681002676486968994e-01 1.939862072467803955e-01 8.819382637739181519e-03 2.456769049167633057e-01 -6.829524412751197815e-03 3.143075108528137207e-01 1.407931298017501831e-01 -3.681944012641906738e-01 1.703932583332061768e-01 1.536619365215301514e-01 2.087529748678207397e-01 -1.942124813795089722e-01 1.543286293745040894e-01 -8.089867979288101196e-02 -9.728321433067321777e-02 -2.993151545524597168e-02 -2.622219324111938477e-01
-1.279285997152328491e-01 2.373663485050201416e-01 -3.074754588305950165e-02 -5.794555321335792542e-02 -8.088409900665283203e-03 2.286996878683567047e-02 -2.869459688663482666e-01 -1.800436675548553467e-01 -7.714591920375823975e-02 -1.240465119481086731e-01 1.638974100351333618e-01 -2.257779091596603394e-01 1.650601066648960114e-02 2.845297157764434814e-01 6.161438673734664917e-02 2.430996000766754150e-01 1.585056185722351074e-01 -3.657428175210952759e-02 1.241924166679382324e-01 -2.969961054623126984e-02 7.811320573091506958e-02 4.473324865102767944e-02 -4.078406393527984619e-01 -5.520419031381607056e-02 9.229507297277450562e-02 1.157327089458703995e-02 -1.566274762153625488e-01 1.047641634941101074e-01 -4.838719069957733154e-01 -2.202557176351547241e-01 -6.795278936624526978e-02 -1.125696972012519836e-01
-1.198763102293014526e-01 1.626699119806289673e-01 -2.509942054748535156e-01 -2.173431217670440674e-03 2.221011817455291748e-01 -8.125248551368713379e-02 -2.403853833675384521e-01 -1.563270688056945801e-01 1.019093245267868042e-01 -2.277285158634185791e-01 -1.245901137590408325e-01 -2.436773292720317841e-02 1.863044500350952148e-01 1.658961623907089233e-01 2.065328210592269897e-01 2.860425710678100586e-01 -1.649062484502792358e-01 8.049750328063964844e-02 6.990463286638259888e-02 7.936463505029678345e-02 -1.037090644240379333e-01 -4.260339960455894470e-02 -4.072880446910858154e-01 -9.985553473234176636e-02 2.724922262132167816e-02 1.295112539082765579e-02 3.281163796782493591e-02 -1.125501189380884171e-02 -4.194172620773315430e-01 -1.121132448315620422e-01 1.867859624326229095e-02 -2.621347606182098389e-01
-3.596803843975067139e-01 -6.947845220565795898e-02 -4.434005822986364365e-03 4.048879146575927734e-01 -2.664127647876739502e-01 -5.295588821172714233e-02 -1.960663795471191406e-01 -3.399399816989898682e-01 -2.375555783510208130e-01 -2.149936705827713013e-01 2.903328090906143188e-02 -7.068237289786338806e-03 -3.581199049949645996e-02 2.231462150812149048e-01 6.132663413882255554e-02 -1.426701694726943970e-01 -1.296884268522262573e-01 -1.217011883854866028e-01 1.271696984767913818e-01 1.832950115203857422e-01 1.219950988888740540e-01 2.172133773565292358e-01 -6.925577670335769653e-02 2.789351390674710274e-03 2.065468952059745789e-02 -3.205898031592369080e-02 -8.893065154552459717e-02 -1.668393611907958984e-01 2.961933240294456482e-02 -1.714149117469787598e-01 1.750187575817108154e-01 -2.212888449430465698e-01
5.947425030171871185e-03 3.130453526973724365e-01 -5.153164640069007874e-02 1.209669634699821472e-01 -5.226671695709228516e-02 -1.451265364885330200e-01 -1.270450204610824585e-01 2.198727335780858994e-03 -5.916148796677589417e-02 -4.055782258510589600e-01 -2.293960750102996826e-01 -7.612517569214105606e-03 1.238496452569961548e-01 1.756637729704380035e-02 1.078105252236127853e-02 -5.043601244688034058e-02 6.995477527379989624e-02 1.265574395656585693e-01 5.808992311358451843e-02 -1.643361710011959076e-02 -8.214721828699111938e-02 5.368263809941709042e-04 -3.867947459220886230e-01 2.202542722225189209e-01 -2.559004426002502441e-01 -2.622262537479400635e-01 2.639793753623962402e-01 -2.976903505623340607e-02 -3.445229530334472656e-01 3.407947719097137451e-02 1.778426021337509155e-01 -1.415216773748397827e-01
8.002474904060363770e-02 -1.427640467882156372e-01 7.519830018281936646e-02 2.639130689203739166e-02 -2.001035213470458984e-01 -2.691376209259033203e-01 -2.309584617614746094e-01 -8.429639041423797607e-02 -2.146810889244079590e-01 -4.506280422210693359e-01 -1.389136165380477905e-02 -3.348411619663238525e-01 4.465500637888908386e-02 1.304913461208343506e-01 -5.872362107038497925e-02 -2.005750834941864014e-01 1.449519693851470947e-01 4.329449683427810669e-02 2.637105882167816162e-01 2.063252180814743042e-01 4.837254434823989868e-02 -1.678698323667049408e-02 -1.064505875110626221e-01 -2.784113883972167969e-01 -1.017129123210906982e-01 2.552917972207069397e-02 1.087519079446792603e-01 -9.693080931901931763e-02 -2.043424844741821289e-01 1.056591421365737915e-01 -6.638042628765106201e-02 -2.318661510944366455e-01
-2.062291949987411499e-01 1.025458648800849915e-01 -1.024653017520904541e-01 1.331644356250762939e-01 -2.192535549402236938e-01 -3.092581629753112793e-01 -2.241708934307098389e-01 1.564473286271095276e-02 2.521337270736694336e-01 6.935533136129379272e-02 -1.217116937041282654e-01 1.051077768206596375e-01 4.245996847748756409e-02 -1.713117957115173340e-01 -3.139840438961982727e-02 9.378632903099060059e-02 2.029304504394531250e-01 -1.077995151281356812e-01 2.470844984054565430e-01 3.731551170349121094e-01 1.894788742065429688e-01 -3.195274621248245239e-02 -3.664556145668029785e-01 -8.891800791025161743e-02 -2.638179995119571686e-02 -4.083056375384330750e-02 -1.210478972643613815e-02 5.544237419962882996e-02 -2.901813089847564697e-01 -8.705226331949234009e-02 6.629757583141326904e-02 -2.352827489376068115e-01
5.182205885648727417e-02 1.067535020411014557e-02 1.399762779474258423e-01 2.199563980102539062e-01 -2.370329350233078003e-01 7.926352322101593018e-03 -2.305633276700973511e-01 -5.783169716596603394e-02 2.057804912328720093e-01 -1.178808882832527161e-01 -5.315615236759185791e-02 1.438694447278976440e-01 -1.997280269861221313e-01 7.434569299221038818e-02 1.066717971116304398e-02 1.718920171260833740e-01 -4.288713634014129639e-01 8.308638632297515869e-02 -6.457649171352386475e-02 3.629768788814544678e-01 -3.544058650732040405e-02 -7.525802403688430786e-02 -3.928749263286590576e-01 -2.264777384698390961e-02 -2.164815366268157959e-02 -2.401676028966903687e-02 1.157129555940628052e-01 -2.188468165695667267e-02 -3.036073744297027588e-01 -3.490960970520973206e-02 -1.493079811334609985e-01 -2.061248421669006348e-01
1.099566891789436340e-01 2.522773444652557373e-01 -1.606716588139533997e-02 3.994482383131980896e-02 1.215217933058738708e-01 -6.751352548599243164e-02 -3.571466803550720215e-01 -3.444381058216094971e-01 -1.502771973609924316e-01 -1.745584011077880859e-01 -7.980229705572128296e-02 -2.000084966421127319e-01 1.690638065338134766e-01 2.919035218656063080e-02 1.988978236913681030e-01 9.243828803300857544e-02 -2.143816202878952026e-01 9.490580856800079346e-02 1.535981744527816772e-01 -4.229986667633056641e-02 -5.435352772474288940e-02 1.796486675739288330e-01 -2.979217469692230225e-01 -1.159889157861471176e-02 -1.479039639234542847e-01 -1.998874247074127197e-01 1.610103696584701538e-01 -2.000295184552669525e-02 -4.137730598449707031e-01 7.658939808607101440e-02 2.225460857152938843e-02 -9.867629408836364746e-02
8.792793005704879761e-02 -2.779400348663330078e-01 7.215683907270431519e-02 1.628162562847137451e-01 7.016509771347045898e-02 -1.509551405906677246e-01 -3.685073852539062500e-01 -1.789739280939102173e-01 -5.953862145543098450e-02 -4.542041718959808350e-01 -1.781364828348159790e-01 -1.222402900457382202e-01 -8.858484774827957153e-02 -7.843712717294692993e-02 -7.846301794052124023e-02 -1.496553719043731689e-01 3.772409260272979736e-02 2.733146846294403076e-01 2.067578732967376709e-01 5.734915658831596375e-02 1.486404091119766235e-01 2.455424666404724121e-01 -1.750840693712234497e-01 -1.384554058313369751e-01 -2.049226015806198120e-01 4.400721937417984009e-02 -6.724980473518371582e-02 2.444990165531635284e-02 -6.233518943190574646e-02 -1.751462072134017944e-01 -1.341695785522460938e-01 -1.808399409055709839e-01
-3.649812042713165283e-01 8.705353736877441406e-02 2.413923889398574829e-01 3.178835809230804443e-01 1.292136460542678833e-01 -3.390385806560516357e-01 -2.233943790197372437e-01 -2.144220322370529175e-01 -4.765983670949935913e-02 9.205479174852371216e-03 7.290589157491922379e-03 -8.644445985555648804e-02 -1.241069883108139038e-01 4.275620728731155396e-02 1.834835112094879150e-01 2.217242866754531860e-01 3.908327315002679825e-03 -9.464234113693237305e-02 2.542102038860321045e-01 -1.983944885432720184e-02 1.496395915746688843e-01 1.842387579381465912e-02 -2.140679657459259033e-01 -1.605795025825500488e-01 4.502504318952560425e-02 -4.746157675981521606e-02 -5.084263533353805542e-02 1.017265617847442627e-01 -1.379717737436294556e-01 3.213701248168945312e-01 -3.241946175694465637e-02 -2.313313037157058716e-01
2.665739953517913818e-01 -9.787826985120773315e-02 3.057142533361911774e-02 2.102156579494476318e-01 -1.209468692541122437e-01 2.129393517971038818e-01 -1.752211004495620728e-01 -6.132973358035087585e-02 -2.070521563291549683e-01 7.375578582286834717e-02 -3.880398720502853394e-02 3.521457687020301819e-02 -9.132154285907745361e-02 1.133699119091033936e-01 -1.120183318853378296e-01 6.751697510480880737e-02 1.710694283246994019e-01 1.789108365774154663e-01 1.102838367223739624e-01 -8.983958512544631958e-02 4.230659008026123047e-01 1.507413685321807861e-01 -1.685858964920043945e-01 -2.437209188938140869e-01 -2.786298692226409912e-01 -6.089996173977851868e-02 7.512988895177841187e-02 1.433165669441223145e-01 -3.437467813491821289e-01 7.707056403160095215e-02 -9.122078190557658672e-04 -2.962702214717864990e-01
7.813988626003265381e-02 1.012856811285018921e-01 -2.331636250019073486e-01 1.734264642000198364e-01 -3.310212790966033936e-01 -2.036384642124176025e-01 -2.567608356475830078e-01 -2.571637742221355438e-02 7.129688560962677002e-02 -1.293083280324935913e-01 -1.313487142324447632e-01 -2.148654013872146606e-01 -1.108318716287612915e-01 3.818416967988014221e-02 -7.912382483482360840e-02 9.363914839923381805e-03 -2.008353173732757568e-02 2.582931816577911377e-01 1.853314936161041260e-01 2.063248902559280396e-01 2.157315798103809357e-02 1.079032346606254578e-01 -3.841317892074584961e-01 -2.640201747417449951e-01 -1.838645152747631073e-02 -1.721098870038986206e-01 1.879474073648452759e-01 6.435382366180419922e-02 7.909962534904479980e-02 2.157923579216003418e-01 2.227666676044464111e-01 -1.759720891714096069e-01
1.659669876098632812e-01 -1.675056219100952148e-01 1.186467707157135010e-01 1.713677495718002319e-01 -9.517259150743484497e-02 9.024792350828647614e-03 -2.500736415386199951e-01 -1.310245096683502197e-01 -1.661742180585861206e-01 -1.538877338171005249e-01 -2.714143693447113037e-01 -2.272730171680450439e-01 1.154189780354499817e-01 2.173490226268768311e-01 -9.667358547449111938e-02 -2.449711561203002930e-01 1.982542686164379120e-02 9.141660481691360474e-02 2.768682837486267090e-01 8.641432225704193115e-02 -5.419725552201271057e-02 -1.275433897972106934e-01 -2.337385118007659912e-01 -2.536347508430480957e-01 -1.089145243167877197e-01 -1.285575330257415771e-01 5.273106973618268967e-03 -3.445312976837158203e-01 -1.430582487955689430e-03 -2.322709858417510986e-01 -7.604262977838516235e-02 -2.601549327373504639e-01
1.141156181693077087e-01 -1.508092135190963745e-01 3.242466226220130920e-02 -7.021155953407287598e-02 -8.693845570087432861e-02 -4.928051829338073730e-01 -2.273909151554107666e-01 -6.876524537801742554e-02 1.097407341003417969e-01 -6.154483556747436523e-02 -2.110171504318714142e-02 -4.865283146500587463e-02 -1.414277311414480209e-02 -8.059668354690074921e-03 2.616058886051177979e-01 -2.094704359769821167e-01 -1.544322222471237183e-01 -2.047560922801494598e-02 4.000695347785949707e-01 9.365869313478469849e-02 1.704151630401611328e-01 1.118576526641845703e-01 -2.910490632057189941e-01 2.243968099355697632e-02 -1.052352190017700195e-01 -4.090261459350585938e-02 -2.118671238422393799e-01 -1.957610063254833221e-02 -2.753562331199645996e-01 1.535030901432037354e-01 -4.675752669572830200e-02 -2.018106132745742798e-01
3.345943987369537354e-02 -7.942526787519454956e-02 -4.704985022544860840e-02 3.845472633838653564e-01 4.056131839752197266e-02 9.715135395526885986e-02 -2.779328227043151855e-01 -4.352696239948272705e-02 1.215055882930755615e-01 -2.080976366996765137e-01 -5.934651196002960205e-02 -5.577063560485839844e-02 -2.268741875886917114e-01 5.182897672057151794e-02 6.850264221429824829e-02 1.246554255485534668e-01 7.647793740034103394e-02 -7.437677681446075439e-02 1.558147072792053223e-01 6.907237321138381958e-02 2.855813130736351013e-03 -1.330965161323547363e-01 -2.806158661842346191e-01 1.387574672698974609e-01 -4.406386017799377441e-01 1.289263665676116943e-01 2.996862232685089111e-01 -1.566705107688903809e-01 -1.924810260534286499e-01 5.801302939653396606e-02 2.776117920875549316e-01 -1.199594810605049133e-01
-1.022166609764099121e-01 -9.991485625505447388e-02 -1.192097514867782593e-01 6.496186554431915283e-02 -5.525756478309631348e-01 -1.011817976832389832e-01 -1.078092455863952637e-01 7.419887185096740723e-02 1.494949758052825928e-01 -7.306199520826339722e-02 1.133621931076049805e-01 4.915197938680648804e-02 -7.143054157495498657e-02 2.053555697202682495e-01 -7.428318262100219727e-02 6.554112583398818970e-02 4.974055662751197815e-02 2.043085545301437378e-01 3.141594827175140381e-01 3.450742959976196289e-01 3.676547110080718994e-02 -1.380280405282974243e-01 -2.638234794139862061e-01 -1.725531816482543945e-01 -1.563404649496078491e-01 -3.311448916792869568e-02 -6.997826695442199707e-02 -1.941446587443351746e-02 -2.228427976369857788e-01 6.986082345247268677e-02 -1.375892758369445801e-02 -2.471439093351364136e-01
-2.233686149120330811e-01 1.436419188976287842e-01 -3.493516147136688232e-02 1.864516735076904297e-01 2.931600203737616539e-03 6.283441931009292603e-02 -2.915866374969482422e-01 -9.896719828248023987e-03 -2.492261528968811035e-01 -1.653387546539306641e-01 -6.558958441019058228e-02 -7.224160712212324142e-03 -6.025297194719314575e-02 1.539336591958999634e-01 3.252002596855163574e-01 1.587704718112945557e-01 1.890157535672187805e-02 -6.357210129499435425e-02 2.576261460781097412e-01 2.296717315912246704e-01 1.365168839693069458e-01 -1.327133327722549438e-01 -1.465696748346090317e-02 -7.445381581783294678e-02 -5.408906564116477966e-02 7.657901942729949951e-02 2.980974316596984863e-01 -6.259686499834060669e-02 -2.953871488571166992e-01 -1.563151478767395020e-01 1.690296828746795654e-01 -3.807373046875000000e-01
2.751141190528869629e-01 1.880661100149154663e-01 -9.673498570919036865e-02 3.284047171473503113e-02 -1.605058461427688599e-01 -5.872249603271484375e-02 -2.004502862691879272e-01 -1.624820083379745483e-01 3.638054803013801575e-02 -2.105979919433593750e-01 -7.771760970354080200e-02 -5.518249049782752991e-02 -6.528071127831935883e-03 -3.809379413723945618e-02 -8.679166436195373535e-02 -9.605365991592407227e-02 -2.320487797260284424e-01 2.882041968405246735e-02 4.489469528198242188e-01 2.581466436386108398e-01 -3.217752277851104736e-02 4.455389454960823059e-02 2.025875030085444450e-03 8.704552054405212402e-02 6.182793993502855301e-03 -1.833989471197128296e-01 -2.873171865940093994e-01 2.719174325466156006e-01 -3.747907876968383789e-01 -1.815036237239837646e-01 9.703120589256286621e-02 -5.692807212471961975e-02
-1.256360709667205811e-01 1.156853660941123962e-01 -8.257987350225448608e-02 8.330541849136352539e-02 1.201418861746788025e-01 -5.596290901303291321e-02 -1.873207837343215942e-01 1.047422662377357483e-01 -1.688406616449356079e-01 -2.711112201213836670e-01 -1.357452124357223511e-01 -5.746236443519592285e-02 -2.694890797138214111e-01 2.476180642843246460e-01 4.753753542900085449e-02 -8.713239221833646297e-04 -2.453303188085556030e-01 -7.721569389104843140e-02 3.575765490531921387e-01 1.686732321977615356e-01 2.311596721410751343e-01 -1.363929361104965210e-01 5.109353456646203995e-03 -6.109280884265899658e-02 -7.340153306722640991e-02 -1.688918471336364746e-01 1.489503830671310425e-01 -1.254815012216567993e-01 -2.019623667001724243e-01 -1.093260124325752258e-01 1.950911283493041992e-01 -4.154608845710754395e-01
-6.673368066549301147e-02 2.848126590251922607e-01 -1.307963132858276367e-01 -6.889496743679046631e-02 -3.616372123360633850e-02 -1.964324861764907837e-01 -2.818801254034042358e-02 -3.659834712743759155e-02 -6.812743842601776123e-02 -9.651877731084823608e-02 -2.012721896171569824e-01 -9.224590659141540527e-02 5.305130407214164734e-02 1.295113861560821533e-01 4.233424365520477295e-02 -6.980823725461959839e-02 -7.651527225971221924e-02 9.876379370689392090e-02 -5.584515631198883057e-03 -4.152544215321540833e-02 -1.308386474847793579e-01 1.343177631497383118e-02 -5.997278094291687012e-01 -1.143147354014217854e-03 -3.249782323837280273e-02 -2.964158058166503906e-01 -1.995178163051605225e-01 1.095143482089042664e-01 -3.653046786785125732e-01 -1.062981784343719482e-01 -9.511264413595199585e-02 -2.691950500011444092e-01
-1.346132457256317139e-01 5.785987898707389832e-02 1.730409264564514160e-01 5.945711210370063782e-02 -1.178674176335334778e-01 -2.427351623773574829e-01 -1.789386719465255737e-01 -1.365507692098617554e-01 8.849470317363739014e-02 -3.825107589364051819e-02 4.268277063965797424e-02 2.985597550868988037e-01 -1.302263587713241577e-01 5.335412546992301941e-02 9.552919119596481323e-02 9.816870838403701782e-02 -8.273914456367492676e-02 2.071146070957183838e-01 6.701018661260604858e-02 1.774174869060516357e-01 -1.558447033166885376e-01 1.740493923425674438e-01 -1.848486512899398804e-01 9.481517970561981201e-02 -4.684060811996459961e-01 -1.100502833724021912e-01 -1.956700384616851807e-01 1.319860666990280151e-01 -3.584474623203277588e-01 -3.249031677842140198e-02 1.319695562124252319e-01 -2.551949322223663330e-01
-5.561839416623115540e-02 1.189570222049951553e-02 -1.604980826377868652e-01 2.355665564537048340e-01 1.488376706838607788e-01 5.382557213306427002e-02 -2.605093084275722504e-02 -2.633546888828277588e-01 -2.312691211700439453e-01 -1.544437184929847717e-02 4.837959632277488708e-02 1.307489126920700073e-01 -3.090743720531463623e-01 1.496098637580871582e-01 -7.116130739450454712e-02 -2.479623109102249146e-01 1.455706506967544556e-01 -5.266091786324977875e-03 2.453547269105911255e-01 5.475303530693054199e-02 1.354685872793197632e-01 2.453301846981048584e-01 -2.969387769699096680e-01 -3.004921674728393555e-01 -2.452248334884643555e-01 -1.975694596767425537e-01 2.365773022174835205e-01 1.420433372259140015e-01 -7.849427312612533569e-02 1.557566672563552856e-01 9.973791986703872681e-02 -7.553301751613616943e-02
4.695330187678337097e-02 -2.366669028997421265e-01 1.691203191876411438e-02 2.712298333644866943e-01 -2.360465936362743378e-02 -1.982481777667999268e-01 -3.929478228092193604e-01 -1.651892513036727905e-01 -1.377344429492950439e-01 -7.449536770582199097e-02 -1.611667573451995850e-01 -2.308191359043121338e-01 -7.431498914957046509e-02 4.090871289372444153e-02 -4.792205989360809326e-03 -7.868948578834533691e-02 5.430041998624801636e-02 1.365746110677719116e-01 1.544012129306793213e-01 4.019046574831008911e-02 2.843356728553771973e-01 -3.029465079307556152e-01 -3.245975375175476074e-01 6.939809769392013550e-03 1.766939908266067505e-01 -4.969070851802825928e-02 1.074473708868026733e-01 -1.834671348333358765e-01 3.785080462694168091e-02 1.046197786927223206e-01 -8.669218420982360840e-02 -3.245209753513336182e-01
-8.595237508416175842e-03 -1.788062453269958496e-01 4.464922100305557251e-02 2.052951902151107788e-01 9.144431911408901215e-03 -2.494728714227676392e-01 -1.916684359312057495e-01 -4.760163724422454834e-01 3.451943024992942810e-02 -1.600672900676727295e-01 -1.812337189912796021e-01 1.032826378941535950e-01 1.152434721589088440e-01 -3.254143148660659790e-02 2.291004061698913574e-01 -2.019735574722290039e-01 1.067832228727638721e-03 1.798730343580245972e-01 2.149883806705474854e-01 1.501291692256927490e-01 4.095949232578277588e-02 -4.461551457643508911e-02 -1.456021517515182495e-01 -3.380373716354370117e-01 -1.932367384433746338e-01 9.925097972154617310e-02 6.822862476110458374e-02 1.226051244884729385e-02 -8.505519479513168335e-03 1.176985912024974823e-02 1.374150663614273071e-01 -3.299661278724670410e-01
9.245347976684570312e-02 -1.779813170433044434e-01 -4.436673969030380249e-02 8.870838582515716553e-02 -5.317911878228187561e-02 -4.695374146103858948e-02 -3.472528755664825439e-01 -2.892832159996032715e-01 -1.613316684961318970e-02 -7.807967811822891235e-02 -6.256090849637985229e-02 -1.168510839343070984e-01 -2.583686709403991699e-01 3.068378660827875137e-03 -1.630777679383754730e-02 -7.102206349372863770e-02 1.330009195953607559e-03 5.213302746415138245e-02 -2.250499464571475983e-02 4.701355695724487305e-01 5.820187181234359741e-02 2.097457498311996460e-01 -3.685364723205566406e-01 -2.258686721324920654e-01 -1.227384433150291443e-01 1.945678889751434326e-01 -6.230921670794487000e-02 -2.957826294004917145e-02 -7.576673477888107300e-02 -3.241062760353088379e-01 7.420385256409645081e-03 -1.328436434268951416e-01
-1.012428030371665955e-01 -3.239555358886718750e-01 2.716562151908874512e-02 1.266936659812927246e-01 -1.592418402433395386e-01 -2.166917920112609863e-01 -3.594874739646911621e-01 3.577889502048492432e-02 -2.106858640909194946e-01 -1.899767369031906128e-01 -1.125831678509712219e-01 -1.258482486009597778e-01 9.743181616067886353e-02 -5.503841210156679153e-03 -2.003653906285762787e-02 -1.827205270528793335e-01 9.349184483289718628e-02 -5.780167132616043091e-02 1.433727592229843140e-01 -5.873827263712882996e-02 5.770284682512283325e-03 -2.093718796968460083e-01 -3.053489327430725098e-01 -1.180597469210624695e-01 1.383398175239562988e-01 6.643076241016387939e-02 1.188650205731391907e-01 -1.952219605445861816e-01 -3.270780444145202637e-01 2.285016775131225586e-01 -1.212568953633308411e-01 -2.757958769798278809e-01
-7.322043180465698242e-02 -1.664456725120544434e-01 2.471774667501449585e-01 1.417478919029235840e-01 -1.986391544342041016e-01 6.375025957822799683e-02 -2.978432476520538330e-01 -1.048210412263870239e-01 6.470203399658203125e-02 -4.234342873096466064e-01 -1.078344210982322693e-01 -2.257012426853179932e-01 -1.380085945129394531e-01 4.171269387006759644e-02 -8.508026599884033203e-02 -1.160059645771980286e-01 -1.294801682233810425e-01 2.231143265962600708e-01 1.824056655168533325e-01 1.596346944570541382e-01 -8.526828140020370483e-02 2.111890912055969238e-01 -2.853364050388336182e-01 -5.996490363031625748e-03 1.934851109981536865e-01 -1.532055884599685669e-01 -1.389594227075576782e-01 -4.552060365676879883e-02 -3.132856488227844238e-01 -4.665852338075637817e-02 1.042370274662971497e-01 5.372189730405807495e-02
-1.388062089681625366e-01 -1.750306785106658936e-02 -9.389364719390869141e-02 1.762315630912780762e-01 -2.979100123047828674e-02 -1.501441895961761475e-01 -4.057389199733734131e-01 -4.913186281919479370e-02 -3.866235315799713135e-01 -1.795758455991744995e-01 -2.168809995055198669e-02 1.251915842294692993e-01 -5.927312746644020081e-02 1.313435137271881104e-01 1.645136475563049316e-01 1.572751551866531372e-01 -2.386101335287094116e-01 2.415703982114791870e-02 1.939174979925155640e-01 6.301164627075195312e-02 1.683183312416076660e-01 -1.964161396026611328e-01 -1.312188804149627686e-01 8.124423027038574219e-02 -5.676562711596488953e-02 1.103664562106132507e-02 2.546212375164031982e-01 -5.785739421844482422e-02 -9.313074499368667603e-02 -2.667598128318786621e-01 1.723603755235671997e-01 -3.297919631004333496e-01
-3.341807052493095398e-02 8.373306691646575928e-02 -5.617211107164621353e-03 1.856713593006134033e-01 -7.812651805579662323e-03 -2.025106549263000488e-01 -3.538347184658050537e-01 -2.674428522586822510e-01 -4.997504875063896179e-02 -2.152949124574661255e-01 4.279198870062828064e-02 -5.015259385108947754e-01 1.423893868923187256e-01 -1.973268762230873108e-02 -8.708976954221725464e-02 -1.864752471446990967e-01 2.036140114068984985e-01 1.085640937089920044e-01 1.464339047670364380e-01 -3.471930325031280518e-02 -9.876428544521331787e-02 7.537390291690826416e-02 -1.811891347169876099e-01 -1.647966504096984863e-01 -1.363936662673950195e-01 -1.619160175323486328e-01 -2.667235136032104492e-01 -1.745727099478244781e-02 -1.298070102930068970e-01 9.219760075211524963e-03 -7.205851376056671143e-02 -2.542242705821990967e-01
7.782499771565198898e-03 -6.988593190908432007e-02 -5.793815851211547852e-02 -2.520303428173065186e-02 -2.399226278066635132e-01 -6.338734924793243408e-02 -5.379148945212364197e-02 -1.418503373861312866e-01 1.658216714859008789e-01 -8.365044742822647095e-02 -8.126218616962432861e-02 -2.539365589618682861e-01 -1.022225692868232727e-01 1.013396829366683960e-01 -2.386441528797149658e-01 9.990848600864410400e-02 2.904900535941123962e-02 1.014386042952537537e-01 -6.546987593173980713e-02 2.625274285674095154e-02 2.254227874800562859e-03 -8.788526058197021484e-02 -2.917702198028564453e-01 -9.841431677341461182e-02 -2.119723111391067505e-01 1.202867925167083740e-01 5.147674307227134705e-02 5.100539922714233398e-01 -3.418504893779754639e-01 2.162362262606620789e-02 -2.230259589850902557e-02 -3.931257426738739014e-01
-8.950425684452056885e-02 1.339666992425918579e-01 6.527463346719741821e-02 2.450382336974143982e-02 1.282750666141510010e-01 -2.850160300731658936e-01 -1.940323412418365479e-01 -9.656928479671478271e-02 -1.239968538284301758e-01 -7.897949218750000000e-02 1.143760159611701965e-01 5.883185192942619324e-02 2.117557637393474579e-02 1.462975591421127319e-01 8.645296096801757812e-02 -1.023431420326232910e-01 -1.191001236438751221e-01 -1.808173507452011108e-01 2.047580182552337646e-01 8.652872056700289249e-04 -2.647688090801239014e-01 -6.156887114048004150e-02 -2.399655133485794067e-01 -4.004868492484092712e-02 -2.790813446044921875e-01 -3.587287152186036110e-03 -3.862278759479522705e-01 -1.521018743515014648e-01 -3.725015819072723389e-01 1.440928280353546143e-01 1.090548038482666016e-01 -3.210232853889465332e-01
6.241793930530548096e-02 1.680755428969860077e-02 -3.215204924345016479e-02 -8.670900017023086548e-02 7.469218969345092773e-02 -1.814539432525634766e-01 -2.675160467624664307e-01 -1.122165024280548096e-01 -3.432146459817886353e-02 -4.959060251712799072e-02 1.740608662366867065e-01 -5.895404145121574402e-02 1.460603922605514526e-01 2.436571270227432251e-01 4.172457382082939148e-02 2.649841010570526123e-01 5.867895856499671936e-02 1.278401464223861694e-01 2.690265774726867676e-01 1.154497563838958740e-01 -8.185649663209915161e-02 7.963819801807403564e-02 -2.892123162746429443e-01 -2.228467538952827454e-02 3.759353235363960266e-02 3.998513147234916687e-02 -2.734578847885131836e-01 3.789982199668884277e-01 -4.256542026996612549e-01 -5.288678780198097229e-02 -1.911986619234085083e-01 -1.729101985692977905e-01
7.919358462095260620e-02 -7.277965545654296875e-03 1.178584154695272446e-02 -3.386909142136573792e-02 -1.420107036828994751e-01 -2.031857669353485107e-01 -4.466722905635833740e-02 -2.606847584247589111e-01 -1.017607897520065308e-01 -2.425892651081085205e-01 -9.905610978603363037e-02 6.180502474308013916e-02 6.738554686307907104e-02 -4.870514944195747375e-02 -1.764958351850509644e-01 -2.254728227853775024e-01 1.801373660564422607e-01 3.900223970413208008e-01 2.133422195911407471e-01 2.772248983383178711e-01 2.944760918617248535e-01 -1.023723930120468140e-01 -2.322444766759872437e-01 -2.462652139365673065e-02 -5.726792663335800171e-02 -3.224648237228393555e-01 9.509173221886157990e-03 8.505564928054809570e-02 -2.959406375885009766e-01 8.945930004119873047e-02 -3.438088670372962952e-02 -1.386282891035079956e-01
-1.045104935765266418e-01 -1.321491599082946777e-01 -3.692903220653533936e-01 2.249311804771423340e-01 4.140082001686096191e-02 -1.819211542606353760e-01 -1.951562762260437012e-01 2.168127521872520447e-02 -2.427165657281875610e-01 -1.344598829746246338e-01 -2.685260772705078125e-02 -1.488589495420455933e-01 -5.990643054246902466e-02 2.287907153367996216e-01 7.592164725065231323e-02 2.860034108161926270e-01 -3.375483751296997070e-01 -1.354515999555587769e-01 1.627305001020431519e-01 1.310299336910247803e-01 3.278513625264167786e-02 2.107254117727279663e-01 -1.253486871719360352e-01 -2.634919807314872742e-02 -8.999404311180114746e-02 6.417447328567504883e-02 1.559581011533737183e-01 1.700555831193923950e-01 -2.560080289840698242e-01 -2.286164462566375732e-01 2.157643586397171021e-01 -1.645752228796482086e-02
-2.556577324867248535e-01 -2.573306858539581299e-02 -1.229525581002235413e-01 3.634327054023742676e-01 -1.082597747445106506e-01 1.360896974802017212e-01 -2.695453763008117676e-01 4.016952961683273315e-02 1.869380921125411987e-01 1.429286226630210876e-02 -2.525870501995086670e-01 1.325342357158660889e-01 1.541614532470703125e-01 -7.597252726554870605e-02 -1.328194439411163330e-01 -3.067814111709594727e-01 4.175365343689918518e-02 -1.649535819888114929e-02 2.113184034824371338e-01 1.424449086189270020e-01 -1.465349048376083374e-01 -8.821674436330795288e-02 -2.935883998870849609e-01 -4.604401811957359314e-02 -2.402953207492828369e-01 2.837240463122725487e-03 -2.607363164424896240e-01 -1.280426979064941406e-01 -1.586021035909652710e-01 -2.029267698526382446e-01 1.120640635490417480e-01 -1.375043839216232300e-01
1.174009144306182861e-01 2.176559865474700928e-01 -1.885937154293060303e-01 2.331721037626266479e-01 8.842054009437561035e-02 1.333885341882705688e-01 -3.440095484256744385e-01 -1.846009343862533569e-01 -3.334413468837738037e-02 -1.823866069316864014e-01 -6.004558131098747253e-02 -2.380611747503280640e-01 1.103151217103004456e-01 2.221830636262893677e-01 -8.424285799264907837e-02 1.894630193710327148e-01 -1.378521323204040527e-01 1.652775853872299194e-01 1.785007119178771973e-01 6.985519081354141235e-02 -2.743232548236846924e-01 1.328756660223007202e-01 -2.729155719280242920e-01 3.741544112563133240e-02 1.715228776447474957e-03 -9.550363570451736450e-02 8.772218972444534302e-02 -4.866325855255126953e-02 -4.087168276309967041e-01 7.496387511491775513e-02 1.667314767837524414e-01 -1.350552774965763092e-02
3.045409359037876129e-02 1.559713780879974365e-01 -2.072599083185195923e-01 1.180205792188644409e-01 -3.912693560123443604e-01 -3.976870328187942505e-02 -9.832427650690078735e-02 -1.300898492336273193e-01 -1.254995912313461304e-01 1.008924935013055801e-02 -1.005933620035648346e-02 -1.347713768482208252e-01 -1.029820591211318970e-01 3.907020390033721924e-02 -1.246892958879470825e-01 3.633245825767517090e-02 -4.605006575584411621e-01 -1.754381954669952393e-01 1.925615817308425903e-01 -6.011984311044216156e-03 -2.067888528108596802e-02 -1.064836010336875916e-01 -2.344851642847061157e-01 -6.821435689926147461e-02 -3.986347094178199768e-02 -1.424059718847274780e-01 -2.061548531055450439e-01 1.652645170688629150e-01 -4.142969250679016113e-01 -1.337545514106750488e-01 -9.624640643596649170e-02 -1.778910905122756958e-01
2.649643123149871826e-01 -6.213530898094177246e-02 -1.334138661623001099e-01 3.348533511161804199e-01 -5.006238073110580444e-02 -9.965689480304718018e-02 -2.258680611848831177e-01 -1.600126624107360840e-01 1.438769847154617310e-01 -6.827973574399948120e-02 1.115538831800222397e-02 -1.154892817139625549e-01 -1.248754709959030151e-01 1.959265768527984619e-01 1.887064278125762939e-01 -1.512633860111236572e-01 1.147986575961112976e-01 2.512950897216796875e-01 1.475906074047088623e-01 1.290026754140853882e-01 1.292343437671661377e-01 3.125384747982025146e-01 -2.516115903854370117e-01 -3.839430510997772217e-01 -8.342134952545166016e-02 -1.914726495742797852e-01 3.531643748283386230e-02 -2.846762165427207947e-02 -3.087504208087921143e-02 -4.451376199722290039e-02 1.120439246296882629e-01 -2.337304353713989258e-01
3.912308812141418457e-02 3.440969809889793396e-02 -7.229963690042495728e-02 5.807583406567573547e-02 -3.651200532913208008e-01 -2.333735227584838867e-01 -2.102955877780914307e-01 -3.806409984827041626e-02 2.593935430049896240e-01 -1.868142634630203247e-01 2.969335019588470459e-01 -2.103202976286411285e-02 -1.302243173122406006e-01 2.587718069553375244e-01 1.662532389163970947e-01 -1.758606173098087311e-03 4.593053366988897324e-03 2.748616039752960205e-02 2.064721584320068359e-01 3.849375247955322266e-02 -4.470656812191009521e-02 2.755776606500148773e-02 -3.547902107238769531e-01 -1.558355093002319336e-01 -2.052509188652038574e-01 -1.166221126914024353e-01 -5.668815970420837402e-02 -1.434762775897979736e-01 -2.527117729187011719e-01 -2.269013412296772003e-02 -1.217554509639739990e-01 -3.103825747966766357e-01
-8.964157104492187500e-02 -1.483269035816192627e-01 -7.170662283897399902e-02 6.183113902807235718e-02 -7.078681886196136475e-02 1.176548656076192856e-03 -2.869223356246948242e-01 -2.602185308933258057e-01 -3.671900555491447449e-02 -2.712784111499786377e-01 -2.225448191165924072e-01 -2.565710246562957764e-01 -1.687591373920440674e-01 -2.012971490621566772e-01 -6.873227655887603760e-02 -1.073880791664123535e-01 1.803772747516632080e-01 -2.719903737306594849e-02 1.982216089963912964e-01 -2.731400169432163239e-02 3.051083385944366455e-01 -2.078516781330108643e-01 -3.079957962036132812e-01 -1.549506485462188721e-01 -3.976041451096534729e-02 1.474056839942932129e-01 4.236692190170288086e-02 -2.089960426092147827e-01 -1.852010488510131836e-01 -1.646884232759475708e-01 -9.218458086252212524e-02 -2.514263689517974854e-01
-1.355688273906707764e-01 -2.811082899570465088e-01 -1.569250226020812988e-01 4.889801889657974243e-02 -3.211324214935302734e-01 -1.136001273989677429e-01 -3.289199173450469971e-01 -4.020276665687561035e-01 -7.336621731519699097e-02 -4.090424627065658569e-02 -1.589823663234710693e-01 -1.120933517813682556e-01 1.041413396596908569e-01 9.264962375164031982e-02 7.519938796758651733e-02 -9.920349717140197754e-02 3.016259372234344482e-01 1.388098746538162231e-01 3.116309940814971924e-01 -8.343762159347534180e-02 1.250429302453994751e-01 -7.983302325010299683e-02 -2.235090136528015137e-01 -1.290885061025619507e-01 -9.002153761684894562e-03 5.730880424380302429e-02 4.112694784998893738e-02 -3.109064511954784393e-02 -3.299796953797340393e-02 -8.455797284841537476e-02 -9.174986183643341064e-02 -2.903165221214294434e-01
-2.019593417644500732e-01 5.895991623401641846e-02 -1.438638847321271896e-02 9.919399023056030273e-02 1.108490079641342163e-01 -1.641801446676254272e-01 -1.434905529022216797e-01 -3.661436438560485840e-01 -6.879401952028274536e-02 -9.812595089897513390e-04 -1.447332352399826050e-01 2.225345186889171600e-02 2.640067934989929199e-01 -2.484531700611114502e-02 -2.969274669885635376e-02 1.838948279619216919e-01 1.806587167084217072e-02 9.571833908557891846e-02 2.267895964905619621e-03 7.283853739500045776e-02 -1.160278394818305969e-01 -3.694917261600494385e-01 -2.679445743560791016e-01 -1.402127295732498169e-01 -2.509921789169311523e-01 7.120542973279953003e-02 5.716201663017272949e-02 3.851880133152008057e-01 -3.174634575843811035e-01 4.644269868731498718e-02 3.883018344640731812e-02 -2.005298435688018799e-01
7.728029042482376099e-02 8.518106490373611450e-02 5.671865120530128479e-02 3.646859824657440186e-01 -1.900061070919036865e-01 -2.074553072452545166e-02 -2.068353071808815002e-02 7.581000030040740967e-02 1.221780031919479370e-01 -4.667777419090270996e-01 1.533731222152709961e-01 -9.116255491971969604e-02 -1.046052575111389160e-02 -5.445688590407371521e-02 1.159150376915931702e-01 1.186003088951110840e-01 -2.025243192911148071e-01 -4.023143649101257324e-02 1.752150356769561768e-01 2.805070281028747559e-01 -9.339979290962219238e-02 -1.373669058084487915e-01 -3.699226379394531250e-01 1.061739865690469742e-02 3.242081776261329651e-02 -3.778699610847979784e-04 -8.609388023614883423e-02 8.821072429418563843e-02 -3.697820603847503662e-01 6.364704668521881104e-02 3.323660418391227722e-02 -1.947416216135025024e-01
-6.822068244218826294e-02 -4.184776544570922852e-02 7.810233533382415771e-02 1.181810512207448483e-03 -1.534093916416168213e-01 -1.960931867361068726e-01 -2.530088424682617188e-01 -2.118869274854660034e-01 -1.925241351127624512e-01 -2.152341604232788086e-01 -2.872325479984283447e-01 1.550687104463577271e-02 4.037527367472648621e-02 -1.469511725008487701e-02 1.333448886871337891e-01 -1.066981106996536255e-01 -1.086567640304565430e-01 -5.976659804582595825e-02 1.965802460908889771e-01 7.182995788753032684e-03 -6.107235699892044067e-02 4.317804425954818726e-02 -1.117744669318199158e-02 1.978047639131546021e-01 -3.107187151908874512e-01 -1.106024160981178284e-01 -2.324542552232742310e-01 -4.378429055213928223e-02 -1.379732340574264526e-01 8.485163748264312744e-02 -6.368276476860046387e-02 -5.705334544181823730e-01
-3.209719061851501465e-02 4.047575965523719788e-02 8.029858767986297607e-02 -5.677527189254760742e-02 -1.467550843954086304e-01 -8.089304715394973755e-02 -3.229608237743377686e-01 -1.642373651266098022e-01 -1.971986442804336548e-01 7.069900631904602051e-03 3.427216112613677979e-01 1.916953176259994507e-01 1.543883830308914185e-01 1.753387898206710815e-01 -6.305181235074996948e-02 2.275189310312271118e-01 -6.032983958721160889e-02 1.025251746177673340e-01 1.330766081809997559e-01 2.724242396652698517e-02 3.609724715352058411e-02 1.007269397377967834e-01 -3.328950107097625732e-01 1.684638857841491699e-01 2.245235070586204529e-02 3.038123250007629395e-02 -1.531298011541366577e-01 1.981538683176040649e-01 -4.433612227439880371e-01 4.331170115619897842e-03 -1.416925154626369476e-02 -2.840055227279663086e-01
-8.016895502805709839e-03 2.485469877719879150e-01 -1.152752637863159180e-01 -7.485767453908920288e-02 -6.769549846649169922e-02 -2.265586555004119873e-01 -1.916661560535430908e-01 -1.009624376893043518e-01 5.460908263921737671e-02 -1.841276586055755615e-01 -3.123517893254756927e-02 -1.737703084945678711e-01 -9.122894704341888428e-02 1.125860810279846191e-01 -8.178286254405975342e-03 -4.652728512883186340e-02 -3.032106459140777588e-01 1.608709990978240967e-01 1.522806286811828613e-01 1.198806688189506531e-01 -2.502451539039611816e-01 1.880522631108760834e-02 -4.368359446525573730e-01 3.242918848991394043e-02 -9.642684459686279297e-02 -1.289936900138854980e-01 4.722375888377428055e-03 9.682307392358779907e-02 -3.813414573669433594e-01 -2.167907506227493286e-01 -1.285829097032546997e-01 -2.657484710216522217e-01
1.569772809743881226e-01 9.049599617719650269e-02 4.590700566768646240e-02 2.399452626705169678e-01 -3.913781419396400452e-02 -9.306078404188156128e-02 -2.528662085533142090e-01 -2.808561623096466064e-01 5.440409481525421143e-02 -3.332575261592864990e-01 -1.803578436374664307e-01 1.287542730569839478e-01 -1.683326661586761475e-01 -2.428217679262161255e-01 5.147007852792739868e-02 -1.638235300779342651e-01 -1.425715684890747070e-01 1.298869401216506958e-01 2.434656471014022827e-01 7.371424138545989990e-02 1.165922433137893677e-01 1.398460417985916138e-01 -1.132564619183540344e-01 -3.236909508705139160e-01 -6.536962091922760010e-02 1.951303333044052124e-01 1.376485684886574745e-03 -7.975747436285018921e-02 -3.202932178974151611e-01 -5.597791075706481934e-02 1.706857085227966309e-01 -1.957911103963851929e-01
-1.535834819078445435e-01 -1.159394681453704834e-01 4.747345298528671265e-02 2.070087343454360962e-01 -1.082531213760375977e-01 2.123818174004554749e-02 -2.034979611635208130e-01 -3.022633194923400879e-01 -2.387145310640335083e-01 -2.402428984642028809e-01 -1.424608528614044189e-01 -2.682496309280395508e-01 1.156917680054903030e-02 -6.210748571902513504e-03 -2.897668257355690002e-02 -1.533783972263336182e-01 8.146961778402328491e-02 1.917035579681396484e-01 2.554590106010437012e-01 4.191226512193679810e-02 -3.979740198701620102e-03 -2.130098193883895874e-01 -2.220889776945114136e-01 -3.436901047825813293e-02 1.138815060257911682e-01 -4.446891695261001587e-02 2.386522293090820312e-02 -2.479444146156311035e-01 2.684400603175163269e-02 7.808776199817657471e-02 -3.507841005921363831e-02 -5.000897049903869629e-01
1.177613660693168640e-01 4.082654416561126709e-02 2.762197554111480713e-01 1.686324775218963623e-01 -5.495772510766983032e-02 3.447334468364715576e-02 -2.985956370830535889e-01 -1.362152583897113800e-02 -1.207009181380271912e-01 -5.434077978134155273e-02 2.730714380741119385e-01 3.325915336608886719e-02 -2.995291948318481445e-01 -1.017416343092918396e-01 -8.279525488615036011e-02 -2.016029902733862400e-04 -2.904598601162433624e-02 2.503750324249267578e-01 1.686775684356689453e-01 3.495314121246337891e-01 -1.728043705224990845e-02 -4.223767295479774475e-02 -3.637217581272125244e-01 -1.116178333759307861e-01 7.307097315788269043e-02 -3.194660320878028870e-02 -3.339545726776123047e-01 6.040767207741737366e-02 -1.134065836668014526e-01 -1.166426166892051697e-01 1.856772154569625854e-01 -2.063731998205184937e-01
-5.163726862519979477e-03 3.053578548133373260e-02 1.645606309175491333e-01 8.144776523113250732e-02 -3.557891026139259338e-02 -7.794547080993652344e-02 -4.225862622261047363e-01 -1.534903198480606079e-01 2.249284237623214722e-01 -2.180861830711364746e-01 -1.677947193384170532e-01 -1.764580309391021729e-01 3.592476248741149902e-02 -1.627359422855079174e-03 -2.019100934267044067e-01 -1.220868080854415894e-01 -1.505295336246490479e-01 1.370754539966583252e-01 2.662999331951141357e-01 1.001035943627357483e-01 1.995857954025268555e-01 1.352560222148895264e-01 -2.991053164005279541e-01 3.302852855995297432e-03 8.525550365447998047e-02 -4.997837916016578674e-02 -3.049847297370433807e-02 -2.191625088453292847e-01 -4.373799860477447510e-01 -1.188259385526180267e-02 -2.158109657466411591e-02 -1.442516297101974487e-01
-2.306949198246002197e-01 8.777040056884288788e-03 -7.233955897390842438e-03 3.448265194892883301e-01 7.355640828609466553e-02 8.357276022434234619e-02 -1.140489578247070312e-01 -4.260869622230529785e-01 -2.258466482162475586e-01 2.884204089641571045e-01 -5.023442953824996948e-02 4.531769081950187683e-02 4.739085957407951355e-02 1.809041500091552734e-01 1.670749336481094360e-01 -1.921181380748748779e-01 1.304166615009307861e-01 2.279945760965347290e-01 -8.629600517451763153e-03 1.158593744039535522e-01 2.099442034959793091e-01 -7.583937793970108032e-02 -1.385086923837661743e-01 1.159161403775215149e-01 -1.126034632325172424e-01 1.006960943341255188e-01 -5.293805617839097977e-03 2.778236865997314453e-01 -1.311127096414566040e-01 1.145519241690635681e-01 2.057882398366928101e-01 -2.111757397651672363e-01
-1.372177004814147949e-01 8.413065224885940552e-02 -1.033985316753387451e-01 -1.740409582853317261e-01 1.723289862275123596e-02 -4.722118750214576721e-02 3.500316292047500610e-02 -8.610112965106964111e-02 -1.781255938112735748e-02 -1.518520414829254150e-01 -6.449867784976959229e-02 -1.580230891704559326e-01 4.054801072925329208e-03 3.536977171897888184e-01 -1.665663532912731171e-02 5.504465475678443909e-02 -1.135519146919250488e-01 1.765255779027938843e-01 3.336499333381652832e-01 1.761169731616973877e-02 -2.071302086114883423e-01 -1.215600315481424332e-02 -3.868292570114135742e-01 6.836871802806854248e-02 2.920780703425407410e-02 -4.878581315279006958e-02 3.947476670145988464e-02 1.222840100526809692e-01 -4.171681106090545654e-01 -2.089518457651138306e-01 -2.038963139057159424e-01 -3.300830721855163574e-01
9.094575792551040649e-02 -1.732621788978576660e-01 1.019839420914649963e-01 2.846437990665435791e-01 6.990219699218869209e-04 3.360991925001144409e-02 -3.667351305484771729e-01 1.808000504970550537e-01 -1.213916912674903870e-01 -4.984365031123161316e-02 1.567405760288238525e-01 9.338008612394332886e-02 -1.565211564302444458e-01 -1.281927824020385742e-01 7.530242949724197388e-02 -1.275595575571060181e-01 3.900096565485000610e-02 1.532416492700576782e-01 1.781737506389617920e-01 3.047382533550262451e-01 1.492366045713424683e-01 -4.407193884253501892e-02 -4.599723517894744873e-01 -1.630447804927825928e-01 4.373302310705184937e-02 -1.977302283048629761e-01 -1.662940680980682373e-01 1.486708074808120728e-01 -8.216417580842971802e-02 -2.603722810745239258e-01 9.146013855934143066e-02 -5.410359054803848267e-02
-5.133165419101715088e-02 -1.054780110716819763e-01 7.053880393505096436e-02 6.133075803518295288e-03 -1.480955183506011963e-01 -2.417165637016296387e-01 -3.441392779350280762e-01 -2.365542948246002197e-01 -9.075816720724105835e-02 -1.116737201809883118e-01 -2.583809196949005127e-01 -3.386920392513275146e-01 1.179997846484184265e-01 2.488914504647254944e-02 5.284504499286413193e-03 -2.199641317129135132e-01 3.894703462719917297e-02 1.877928525209426880e-01 1.940512210130691528e-01 7.763036340475082397e-02 -3.769937157630920410e-02 1.504603307694196701e-02 -3.188230991363525391e-01 -2.662147879600524902e-01 -5.681658163666725159e-02 -2.161149233579635620e-01 -1.549348682165145874e-01 2.755290567874908447e-01 -7.842034846544265747e-02 -6.673579663038253784e-02 -1.414704322814941406e-01 -1.619776785373687744e-01
-1.690956950187683105e-01 3.234291672706604004e-01 -9.553103893995285034e-02 -1.134465411305427551e-01 4.842649400234222412e-02 -9.459268301725387573e-02 -1.267847716808319092e-01 -8.311942964792251587e-02 -9.398943930864334106e-02 -1.120166331529617310e-01 2.055293619632720947e-01 -1.863242685794830322e-01 -2.781290747225284576e-02 6.782595813274383545e-02 -3.354213386774063110e-02 1.881396281532943249e-03 -1.877132803201675415e-01 1.321344077587127686e-01 2.736544311046600342e-01 1.050429195165634155e-01 6.472222506999969482e-02 -8.325846493244171143e-02 -4.262674152851104736e-01 -2.839472293853759766e-01 8.174588531255722046e-02 -1.600498557090759277e-01 -1.699802279472351074e-01 2.191915512084960938e-01 -3.254396915435791016e-01 -1.733285486698150635e-01 6.020250171422958374e-02 -2.116658538579940796e-01
-3.194956481456756592e-02 -4.974513500928878784e-02 -1.119840592145919800e-01 2.727032005786895752e-01 -1.555642783641815186e-01 1.356509178876876831e-01 -7.922450453042984009e-02 1.039054337888956070e-02 1.481594052165746689e-02 -2.710028290748596191e-01 -2.731660939753055573e-02 -4.358451813459396362e-02 -3.769271448254585266e-02 2.087309211492538452e-01 1.751250475645065308e-01 2.702062129974365234e-01 -1.848513484001159668e-01 4.358489811420440674e-02 1.019310504198074341e-01 -3.467094898223876953e-02 9.080789238214492798e-02 2.487844973802566528e-01 -5.722634792327880859e-01 -8.903153985738754272e-02 -1.190882623195648193e-01 -1.626435071229934692e-01 2.509474195539951324e-02 -9.506653994321823120e-02 -2.883502542972564697e-01 -5.547313019633293152e-03 2.168988436460494995e-01 4.354669153690338135e-02
-9.889255464076995850e-02 6.113791093230247498e-02 -1.114839538931846619e-01 6.052872538566589355e-02 -2.552080750465393066e-01 -1.985157430171966553e-01 -2.057095766067504883e-01 1.296023279428482056e-01 2.504684627056121826e-01 -9.432256221771240234e-02 1.177317053079605103e-01 1.306725479662418365e-02 -1.972871273756027222e-01 2.904258370399475098e-01 1.345560103654861450e-01 -2.870661392807960510e-02 7.238118350505828857e-02 2.971087098121643066e-01 3.333907127380371094e-01 3.122471570968627930e-01 2.020415514707565308e-01 9.749947488307952881e-02 -2.314036935567855835e-01 -8.668082207441329956e-02 -1.300029605627059937e-01 -2.158089540898799896e-02 4.066118039190769196e-03 -1.179265975952148438e-01 -1.134575828909873962e-01 -8.965711295604705811e-02 1.945969648659229279e-02 -3.357796669006347656e-01
-5.327542871236801147e-02 3.682570531964302063e-02 -1.681760884821414948e-02 4.139696955680847168e-01 6.441366393119096756e-03 -2.318423390388488770e-01 -1.046194061636924744e-01 3.961245529353618622e-03 9.459652751684188843e-02 -2.321803271770477295e-01 -1.030206009745597839e-01 3.345480263233184814e-01 -1.020372882485389709e-01 -2.291528433561325073e-01 4.426312446594238281e-02 -4.037456586956977844e-02 -6.139272451400756836e-02 -4.333122074604034424e-02 8.484992384910583496e-02 5.852138623595237732e-02 1.084958240389823914e-01 -2.440342903137207031e-01 -1.304540038108825684e-01 -1.847656667232513428e-01 -1.479160189628601074e-01 -2.365277707576751709e-01 -2.752370238304138184e-01 -6.719776242971420288e-02 -2.879342734813690186e-01 4.330538585782051086e-02 2.241148799657821655e-01 -2.750251293182373047e-01
-1.299455165863037109e-01 5.202834308147430420e-02 1.437918692827224731e-01 3.695204854011535645e-01 -8.811039477586746216e-02 -1.115774139761924744e-01 2.272782614454627037e-03 -2.942909002304077148e-01 1.776858717203140259e-01 -2.877679467201232910e-01 -3.036782890558242798e-02 5.274190008640289307e-02 -3.757637366652488708e-02 1.399607211351394653e-01 -5.094705522060394287e-02 -7.608182728290557861e-02 3.870087265968322754e-01 -5.088740587234497070e-02 1.695706844329833984e-01 1.883096098899841309e-01 2.339282035827636719e-01 1.297258120030164719e-02 -9.700145572423934937e-02 -8.810506761074066162e-02 -1.834306269884109497e-01 1.009613554924726486e-02 -1.938944905996322632e-01 -1.403770148754119873e-01 -3.273852169513702393e-01 1.360457241535186768e-01 7.927460968494415283e-02 -2.392134964466094971e-01
2.674528360366821289e-01 1.025317683815956116e-01 -1.225619763135910034e-01 1.171577647328376770e-01 1.558198183774948120e-01 -1.787473708391189575e-01 7.655943185091018677e-02 -3.723278641700744629e-03 -2.713264524936676025e-02 -1.140460297465324402e-01 2.145798876881599426e-02 -4.248919710516929626e-02 1.404030621051788330e-01 1.416700780391693115e-01 2.558561861515045166e-01 1.375830173492431641e-01 -2.248175144195556641e-01 -1.207509543746709824e-02 2.025112062692642212e-01 -1.057252809405326843e-01 -6.038727983832359314e-02 7.294169068336486816e-02 -3.752808868885040283e-01 -8.381908386945724487e-02 -3.600796461105346680e-01 -4.627157747745513916e-02 2.052343823015689850e-02 1.010673195123672485e-01 -4.475061893463134766e-01 -8.101720362901687622e-02 1.831616908311843872e-01 -2.107275426387786865e-01
-2.170181274414062500e-01 -8.195547759532928467e-02 -1.404072791337966919e-01 6.667029112577438354e-02 -7.142262160778045654e-02 -2.547093331813812256e-01 -9.442004561424255371e-02 -2.347668409347534180e-01 -6.044321879744529724e-02 3.154793381690979004e-01 -4.011344537138938904e-02 -1.733121871948242188e-01 -1.831208914518356323e-01 1.840519011020660400e-01 1.864811927080154419e-01 1.293896287679672241e-01 -2.123005539178848267e-01 2.865747511386871338e-01 8.742272108793258667e-02 1.443012654781341553e-01 -1.785677741281688213e-03 2.640579342842102051e-01 -3.718933165073394775e-01 -4.989285022020339966e-02 -2.020672261714935303e-01 3.171312436461448669e-02 -1.699372529983520508e-01 1.893217563629150391e-01 -1.114113032817840576e-01 3.485159575939178467e-02 -1.598604917526245117e-01 -1.494655460119247437e-01
1.320753945037722588e-03 1.716807186603546143e-01 -2.110991626977920532e-01 2.252688705921173096e-01 6.424783170223236084e-02 -4.366406053304672241e-02 -2.867198288440704346e-01 -6.788169592618942261e-02 -2.471562772989273071e-01 -2.277676314115524292e-01 -9.925346821546554565e-02 -5.242419987916946411e-02 -1.744212061166763306e-01 1.083360090851783752e-01 5.473669990897178650e-02 3.046076595783233643e-01 -8.900230377912521362e-02 -9.931277483701705933e-02 4.305638968944549561e-01 9.513320773839950562e-02 -5.666742566972970963e-03 -4.438153803348541260e-01 2.429866418242454529e-02 -2.220142632722854614e-02 4.991476982831954956e-02 -1.144615709781646729e-01 6.677059829235076904e-02 -2.225370146334171295e-02 -2.225183248519897461e-01 -5.169432237744331360e-02 1.004562899470329285e-01 -1.603964716196060181e-01
-1.272241324186325073e-01 -2.058647125959396362e-01 -1.000719815492630005e-01 1.057633385062217712e-01 1.175185069441795349e-01 -1.456509381532669067e-01 -1.391378194093704224e-01 -1.676681935787200928e-01 -1.377638280391693115e-01 -2.369601279497146606e-02 -1.778591126203536987e-01 -1.687774062156677246e-02 9.116020798683166504e-02 1.396953761577606201e-01 7.192761451005935669e-02 -1.392077058553695679e-01 -1.810485273599624634e-01 -3.696553641930222511e-03 6.390027701854705811e-02 -3.114352375268936157e-02 -1.612080484628677368e-01 7.174506783485412598e-02 -6.945054978132247925e-02 2.149618566036224365e-01 -4.029631316661834717e-01 8.965323120355606079e-02 -2.752892971038818359e-01 -1.106089204549789429e-01 -3.371080756187438965e-01 1.865223236382007599e-02 4.664586856961250305e-02 -4.891688823699951172e-01
-1.719451397657394409e-01 8.150053769350051880e-02 -1.313575059175491333e-01 1.235597133636474609e-01 3.234380483627319336e-01 -2.908848822116851807e-01 -2.538620829582214355e-01 5.592795088887214661e-03 -1.346797198057174683e-01 -2.560015618801116943e-01 -1.956524103879928589e-01 -1.551015581935644150e-02 -1.572936214506626129e-02 -4.693903028964996338e-02 5.368540808558464050e-02 1.220739707350730896e-01 1.883161664009094238e-01 2.619083225727081299e-01 -1.670232601463794708e-02 2.823494076728820801e-01 7.431036978960037231e-02 -7.769003976136445999e-03 -1.101881414651870728e-01 1.307400465011596680e-01 -2.937203049659729004e-01 -2.457872182130813599e-01 -1.166896894574165344e-01 3.624654933810234070e-02 -3.775388896465301514e-01 3.570686280727386475e-02 -4.414468631148338318e-02 -9.427771717309951782e-02
-9.174991399049758911e-02 -2.447825856506824493e-02 1.214963868260383606e-01 2.371648401021957397e-01 -9.973635524511337280e-02 -1.509469747543334961e-01 5.676093325018882751e-02 -1.826894432306289673e-01 1.095000952482223511e-01 -7.166608422994613647e-02 1.718039810657501221e-02 2.152348160743713379e-01 -2.094669491052627563e-01 -1.080481484532356262e-01 2.927943766117095947e-01 -4.303163662552833557e-02 1.680445857346057892e-02 1.824437826871871948e-01 7.108420878648757935e-02 5.215079709887504578e-02 -1.935231536626815796e-01 1.288362741470336914e-01 -1.672058105468750000e-01 1.791385561227798462e-01 -3.269628584384918213e-01 -1.467843651771545410e-01 -2.377291172742843628e-01 1.312557905912399292e-01 -3.918132781982421875e-01 2.545893751084804535e-02 2.692438364028930664e-01 -2.438751310110092163e-01
9.117850661277770996e-02 -2.920556962490081787e-01 -1.591602563858032227e-01 6.647478044033050537e-02 -3.827840834856033325e-02 2.615915425121784210e-02 -2.629032135009765625e-01 -1.581300348043441772e-01 -7.372123748064041138e-02 -2.772841751575469971e-01 -3.160173296928405762e-01 -1.836231201887130737e-01 -1.981413215398788452e-01 8.045236766338348389e-02 4.292212799191474915e-02 -2.788810431957244873e-01 3.511253744363784790e-02 6.372974812984466553e-02 2.932817935943603516e-01 -7.600026577711105347e-02 2.249843776226043701e-01 -2.057705223560333252e-01 -2.445877343416213989e-01 -4.049901664257049561e-02 7.214588671922683716e-02 4.476638883352279663e-02 5.610715970396995544e-02 -2.599873542785644531e-01 -7.576768845319747925e-02 8.352135866880416870e-02 -1.714903116226196289e-02 -3.108738958835601807e-01
-2.074205875396728516e-01 1.441467702388763428e-01 -9.179036319255828857e-02 5.733754113316535950e-02 -1.470657903701066971e-02 -6.707007531076669693e-03 -3.833917677402496338e-01 2.750618383288383484e-03 -3.248396515846252441e-01 -3.785827010869979858e-02 4.255914315581321716e-02 -5.858212825842201710e-04 -2.474751472473144531e-01 1.933659762144088745e-01 1.273127198219299316e-01 1.796092987060546875e-01 -2.115631848573684692e-01 -2.550455555319786072e-02 2.356752306222915649e-01 7.600939273834228516e-02 1.796660870313644409e-01 -1.329697072505950928e-01 -7.910435646772384644e-02 -2.208047062158584595e-01 -9.950821846723556519e-02 -1.570457033812999725e-02 2.430148571729660034e-01 9.120110422372817993e-03 -2.453568577766418457e-01 -9.624136984348297119e-02 1.011045649647712708e-01 -4.008540213108062744e-01
1.251857876777648926e-01 -1.283914148807525635e-01 -1.101967915892601013e-01 1.438382416963577271e-01 2.120561599731445312e-01 4.489504266530275345e-03 -9.676015377044677734e-02 -4.722828790545463562e-02 1.428920892067253590e-03 -1.772557646036148071e-01 -2.172036767005920410e-01 -4.352220520377159119e-02 -4.154793620109558105e-01 -1.438665203750133514e-02 2.430268004536628723e-02 2.764852344989776611e-01 -2.285057306289672852e-02 4.357398673892021179e-02 1.230543926358222961e-01 -8.979309350252151489e-02 1.557163745164871216e-01 -1.903200894594192505e-02 -4.408944249153137207e-01 1.670181751251220703e-01 -3.271444141864776611e-01 -7.756562437862157822e-03 1.272905319929122925e-01 -1.186814010143280029e-01 -4.697626829147338867e-02 9.135627746582031250e-02 1.443535536527633667e-01 -3.267894089221954346e-01
2.688719704747200012e-02 3.275815024971961975e-02 -3.099886700510978699e-02 5.754705145955085754e-02 4.481633752584457397e-02 -1.182463988661766052e-01 -2.207572609186172485e-01 1.819826290011405945e-02 1.868631541728973389e-01 -1.944437064230442047e-02 -1.687899380922317505e-01 -1.621727347373962402e-01 -1.118875741958618164e-01 6.044623628258705139e-02 1.919612139463424683e-01 -6.391981989145278931e-02 2.538661956787109375e-01 6.509470194578170776e-02 5.454329028725624084e-02 -4.250945150852203369e-02 4.438124224543571472e-02 -1.775807291269302368e-01 -1.349279582500457764e-01 -1.112543866038322449e-01 5.085429549217224121e-02 -1.881097108125686646e-01 8.838614821434020996e-02 4.162797629833221436e-01 -5.577725768089294434e-01 -1.435866057872772217e-01 -1.125717535614967346e-01 -2.839986383914947510e-01
-1.806736923754215240e-02 3.075309842824935913e-02 -1.449259817600250244e-01 -1.028079316020011902e-01 -7.792340219020843506e-02 -3.696505725383758545e-02 -2.376825511455535889e-01 -8.372154831886291504e-02 -1.074446365237236023e-02 -3.097710572183132172e-02 1.496756225824356079e-01 -5.882139131426811218e-02 -1.755697727203369141e-01 2.147119939327239990e-01 1.902921050786972046e-01 -9.310206770896911621e-02 1.769942194223403931e-01 1.888968497514724731e-01 1.526352912187576294e-01 -2.363691627979278564e-01 -2.203532159328460693e-01 -7.901705801486968994e-02 -4.590123295783996582e-01 -2.349745482206344604e-01 -3.946816176176071167e-02 -6.203292310237884521e-02 9.949566423892974854e-02 2.461313903331756592e-01 -2.648607790470123291e-01 -2.737501561641693115e-01 -1.810884624719619751e-01 -1.637697666883468628e-01
-1.304730176925659180e-01 -1.103440821170806885e-01 -1.091813668608665466e-01 5.682364851236343384e-02 -9.384943544864654541e-02 -3.102246522903442383e-01 -1.679415702819824219e-01 -6.887127459049224854e-02 2.526389062404632568e-01 1.495680809020996094e-01 -1.264702435582876205e-02 -6.629718095064163208e-02 -8.225107938051223755e-02 -1.491030901670455933e-01 1.187135279178619385e-01 -6.734109669923782349e-02 -1.035932525992393494e-01 2.718545198440551758e-01 3.463335335254669189e-01 1.286658346652984619e-01 6.748882681131362915e-02 -7.092918455600738525e-02 -3.470025956630706787e-01 -2.116352170705795288e-01 -2.241312265396118164e-01 1.526206135749816895e-01 1.108626741915941238e-02 -2.004611790180206299e-01 -3.328883945941925049e-01 1.193703711032867432e-01 6.071330979466438293e-03 -2.107590734958648682e-01
2.332514524459838867e-02 -1.539236456155776978e-01 5.305692180991172791e-02 9.732245467603206635e-03 -5.355852097272872925e-02 -1.016602814197540283e-01 -1.836361140012741089e-01 -3.416960537433624268e-01 1.238100603222846985e-01 -2.903507053852081299e-01 -3.468513116240501404e-02 2.162432298064231873e-02 4.770949110388755798e-02 7.896914333105087280e-02 -2.034734487533569336e-01 6.999281048774719238e-02 -9.476257488131523132e-03 3.169241547584533691e-01 2.124135345220565796e-01 2.333127856254577637e-01 4.756806194782257080e-01 -7.354136556386947632e-02 -3.102864623069763184e-01 -1.050014421343803406e-01 -1.103382632136344910e-01 -1.977644264698028564e-01 -7.325890008360147476e-03 4.914327873848378658e-04 -1.954500079154968262e-01 1.363156829029321671e-02 -9.197577089071273804e-02 -1.257067620754241943e-01
2.232922911643981934e-01 2.042784988880157471e-01 1.308589521795511246e-02 1.282818168401718140e-01 -1.224546507000923157e-01 1.277741044759750366e-01 -1.551429331302642822e-01 -8.598327636718750000e-03 -2.487657964229583740e-02 -3.115606606006622314e-01 -1.761944293975830078e-01 -8.159872144460678101e-02 8.051154762506484985e-02 1.289704591035842896e-01 2.116077095270156860e-01 9.389700740575790405e-02 -4.430646821856498718e-02 -6.148873642086982727e-02 2.815025746822357178e-01 8.460461348295211792e-02 -5.901433527469635010e-02 9.090673178434371948e-02 -3.563209772109985352e-01 -1.607394367456436157e-01 -2.470679432153701782e-01 2.026568651199340820e-01 -4.939099028706550598e-02 -1.040958836674690247e-01 -4.879285991191864014e-01 8.042047917842864990e-02 6.253799051046371460e-02 6.068242341279983521e-02
5.153053626418113708e-02 -1.217236090451478958e-02 -1.459793187677860260e-02 9.512368589639663696e-03 4.864236339926719666e-02 5.103723332285881042e-02 -4.176263213157653809e-01 -2.000774592161178589e-01 8.943487703800201416e-02 -1.734585314989089966e-01 -8.614359796047210693e-02 6.038825213909149170e-02 -2.996634542942047119e-01 3.878740593791007996e-02 1.241673231124877930e-01 -9.708330035209655762e-02 1.185319051146507263e-01 9.622635692358016968e-02 -1.287917490117251873e-03 4.538200795650482178e-01 1.995078027248382568e-01 6.093161553144454956e-02 -3.296774327754974365e-01 -2.215747684240341187e-01 3.838694840669631958e-02 -1.511238366365432739e-01 -2.510440535843372345e-02 -1.219974905252456665e-01 -1.842989325523376465e-01 -1.088101044297218323e-01 4.412768036127090454e-02 -3.066580891609191895e-01
-9.897137992084026337e-03 -7.483179867267608643e-02 -7.684297859668731689e-02 2.358461916446685791e-02 -3.112551271915435791e-01 -2.123708724975585938e-01 -3.846827745437622070e-01 -2.865153849124908447e-01 1.099867224693298340e-01 -3.387657999992370605e-01 -8.163198083639144897e-02 5.898597091436386108e-02 -2.302709370851516724e-01 1.576939523220062256e-01 -2.673809826374053955e-01 1.048311889171600342e-01 2.710795402526855469e-02 2.269546091556549072e-01 7.050371170043945312e-02 9.623797982931137085e-02 1.211647465825080872e-01 -5.609958618879318237e-02 -1.915075182914733887e-01 -2.562755644321441650e-01 9.579818695783615112e-02 -1.937590539455413818e-01 1.475284341722726822e-02 -7.367037236690521240e-02 -1.892678290605545044e-01 1.397775392979383469e-02 1.233819499611854553e-01 -1.677785962820053101e-01
6.331437081098556519e-02 -1.829313337802886963e-01 -1.127528995275497437e-01 2.057673633098602295e-01 -1.155902296304702759e-01 -2.346735149621963501e-01 -1.032135039567947388e-01 -1.658170223236083984e-01 2.110116034746170044e-01 -1.170263737440109253e-01 1.463179010897874832e-02 -3.074524700641632080e-01 4.997568204998970032e-02 -1.897664964199066162e-01 2.487069815397262573e-01 -2.599283456802368164e-01 1.648628413677215576e-01 1.125613003969192505e-01 2.082950174808502197e-01 8.208116888999938965e-02 2.048651129007339478e-01 -1.169108226895332336e-01 -1.632921099662780762e-01 -9.574519097805023193e-02 -9.109588712453842163e-02 -4.400514066219329834e-02 9.255934506654739380e-02 -1.095905974507331848e-01 -3.517840802669525146e-01 1.171117946505546570e-01 1.735993325710296631e-01 -3.164557516574859619e-01
-1.106329411268234253e-01 -6.725445389747619629e-02 -4.300093743950128555e-03 -2.997648343443870544e-02 1.418016403913497925e-01 -1.427726000547409058e-01 -1.922593452036380768e-02 -3.136729076504707336e-02 1.309692710638046265e-01 -1.831557601690292358e-01 -8.159121125936508179e-02 -6.423863116651773453e-03 -1.268177628517150879e-01 -1.166935171931982040e-02 1.010288819670677185e-01 7.536540925502777100e-02 -2.426425069570541382e-01 1.100448295474052429e-01 1.084397435188293457e-01 2.148504257202148438e-01 2.752738632261753082e-02 1.590405404567718506e-01 -1.052380949258804321e-01 -2.364666014909744263e-02 -3.506971597671508789e-01 -1.134879216551780701e-01 -1.345205605030059814e-01 -3.986050561070442200e-02 -3.410221636295318604e-01 -7.169110327959060669e-02 3.402162194252014160e-01 -5.400419235229492188e-01
7.698279619216918945e-02 1.125142499804496765e-01 1.327570714056491852e-02 -1.890623196959495544e-02 3.651757910847663879e-02 -5.525896325707435608e-02 -1.750390529632568359e-01 3.539137076586484909e-03 2.101176232099533081e-02 -3.791313171386718750e-01 1.829596608877182007e-01 -6.123466789722442627e-02 -3.727820143103599548e-02 1.255287677049636841e-01 5.323686078190803528e-02 2.256100475788116455e-01 -9.568060748279094696e-03 2.616780400276184082e-01 2.257025688886642456e-01 -1.663825213909149170e-01 -2.239285036921501160e-02 5.203698575496673584e-02 -4.474887251853942871e-01 3.589891642332077026e-02 -2.452452331781387329e-01 1.818357706069946289e-01 1.894112080335617065e-01 6.571257114410400391e-02 -3.847588300704956055e-01 -1.856954246759414673e-01 1.529063880443572998e-01 -4.808768630027770996e-02
1.807553917169570923e-01 2.506762370467185974e-02 -2.238129377365112305e-01 1.498291939496994019e-01 -1.434958577156066895e-01 -3.089071810245513916e-01 -3.669937551021575928e-01 -1.790475845336914062e-01 -1.514152437448501587e-01 -6.500334292650222778e-02 -2.399961948394775391e-01 6.721211224794387817e-02 -1.111020818352699280e-01 -3.709973767399787903e-02 1.135437786579132080e-01 9.110024198889732361e-03 1.951948702335357666e-01 1.604959964752197266e-01 -1.293690130114555359e-02 2.383549511432647705e-01 3.095633350312709808e-02 3.211151063442230225e-01 -3.493416011333465576e-01 -1.600700020790100098e-01 5.038116872310638428e-02 -1.591982692480087280e-01 1.485711187124252319e-01 -1.309537235647439957e-02 4.833590611815452576e-02 -8.785488456487655640e-02 1.079288274049758911e-01 -2.259021550416946411e-01
-3.392376303672790527e-01 2.604822069406509399e-02 1.092985854484140873e-03 2.477734088897705078e-01 6.506445258855819702e-02 -5.052177906036376953e-01 -2.199598401784896851e-01 -3.335899114608764648e-01 -5.828551948070526123e-02 -1.278541386127471924e-01 7.948317378759384155e-02 -5.951065570116043091e-02 -9.792409092187881470e-02 1.529327873140573502e-02 -2.053901851177215576e-01 -3.116340376436710358e-02 -6.039579957723617554e-02 -8.126351237297058105e-02 1.819457709789276123e-01 3.146760463714599609e-01 -5.992735922336578369e-02 -2.826639637351036072e-02 -3.839604184031486511e-02 -4.179289937019348145e-02 -2.785637676715850830e-01 -9.948524832725524902e-02 5.014924705028533936e-02 -8.846598677337169647e-03 -9.551405906677246094e-03 9.932140260934829712e-02 1.631290614604949951e-01 -2.108983397483825684e-01
-3.019095361232757568e-01 9.217803180217742920e-02 2.698755636811256409e-02 2.514705061912536621e-01 4.906544461846351624e-02 -1.951946765184402466e-01 -3.072927594184875488e-01 -1.204478517174720764e-01 1.163618266582489014e-02 -5.613996088504791260e-02 3.852229937911033630e-02 8.793894946575164795e-02 -8.689735084772109985e-02 9.596423804759979248e-02 1.444101482629776001e-01 1.782666742801666260e-01 6.493118405342102051e-02 -3.026028275489807129e-01 3.078861832618713379e-01 -6.053161993622779846e-02 1.181549429893493652e-01 6.725657731294631958e-02 -1.986980140209197998e-01 -6.982401013374328613e-03 -2.501819282770156860e-02 -4.041258096694946289e-01 -1.083962097764015198e-01 1.510753333568572998e-01 -6.420549005270004272e-02 -7.273771613836288452e-02 3.120963871479034424e-01 -2.178414762020111084e-01
2.963342070579528809e-01 3.513713832944631577e-03 8.174712955951690674e-02 4.679533541202545166e-01 -1.264547836035490036e-02 -3.343820273876190186e-01 2.507111616432666779e-02 -1.904146820306777954e-01 -2.425803989171981812e-01 -7.355404645204544067e-02 -1.926500946283340454e-01 6.584343314170837402e-02 8.083914220333099365e-02 -1.095720231533050537e-01 2.608153037726879120e-02 -1.313302367925643921e-01 2.510011941194534302e-02 2.908201217651367188e-01 2.681992053985595703e-01 6.916226446628570557e-02 8.217799663543701172e-02 2.531897835433483124e-02 -2.776684165000915527e-01 -3.493229672312736511e-02 -1.244624182581901550e-01 2.585035562515258789e-01 -1.719579994678497314e-01 -3.417287394404411316e-02 -5.143462494015693665e-02 5.978487432003021240e-02 -8.269938826560974121e-02 -1.474217772483825684e-01
7.422104477882385254e-02 -6.648541986942291260e-02 -5.273943394422531128e-02 3.538230061531066895e-02 1.016564220190048218e-01 1.166860386729240417e-01 -4.446697235107421875e-01 -2.832452058792114258e-01 -6.831517070531845093e-02 2.877161465585231781e-02 1.472743600606918335e-01 -1.152212843298912048e-01 -2.200195640325546265e-01 -1.030177250504493713e-01 -7.834029942750930786e-02 -7.655394822359085083e-02 1.568355262279510498e-01 4.148465022444725037e-02 -1.847596280276775360e-02 4.271995127201080322e-01 1.436012536287307739e-01 6.352041661739349365e-02 -4.404033422470092773e-01 7.676146179437637329e-02 -1.068773195147514343e-01 -1.361875236034393311e-01 -8.163219690322875977e-02 -1.644886136054992676e-01 -9.557761996984481812e-02 -8.381114900112152100e-02 1.768295168876647949e-01 -1.669389307498931885e-01
5.393116548657417297e-02 4.582917317748069763e-02 4.830703511834144592e-02 3.996821939945220947e-01 1.287608891725540161e-01 1.288287639617919922e-01 -6.425214558839797974e-02 -2.396828681230545044e-01 -1.053601205348968506e-01 8.439019322395324707e-03 -1.660161912441253662e-01 7.156161218881607056e-02 -1.983017027378082275e-01 9.815245121717453003e-02 -5.807447060942649841e-02 -1.392499506473541260e-01 3.058110475540161133e-01 -1.334674358367919922e-01 2.518580555915832520e-01 2.977769821882247925e-02 2.717582881450653076e-01 1.992600113153457642e-01 -3.678653836250305176e-01 -1.046643629670143127e-01 -1.714272499084472656e-01 1.191652752459049225e-02 6.455747038125991821e-02 7.861090451478958130e-02 -1.692627519369125366e-01 1.885681450366973877e-01 -2.016660124063491821e-01 -2.057685256004333496e-01
-1.785098463296890259e-01 -9.356316179037094116e-03 -1.187755540013313293e-01 1.080086752772331238e-01 -1.053842902183532715e-01 -3.630936741828918457e-01 -2.064220011234283447e-01 -6.151327490806579590e-02 1.811417639255523682e-01 1.284269839525222778e-01 6.851391494274139404e-02 -3.562471270561218262e-02 -6.537454575300216675e-02 1.179523020982742310e-01 2.001270093023777008e-02 9.002178907394409180e-02 5.338780581951141357e-02 3.271015286445617676e-01 1.140882670879364014e-01 3.411252498626708984e-01 1.008421555161476135e-01 -1.055233255028724670e-01 -3.912006914615631104e-01 3.912589699029922485e-02 -9.538929164409637451e-02 1.026732996106147766e-01 -5.387575924396514893e-02 -2.303828448057174683e-01 -5.757331848144531250e-02 2.070998772978782654e-02 -3.968124836683273315e-02 -4.182545840740203857e-01
4.011074304580688477e-01 1.478182822465896606e-01 9.763145446777343750e-02 5.090707540512084961e-01 -1.033498556353151798e-04 -1.842065155506134033e-01 -2.331449687480926514e-01 2.754907682538032532e-02 -1.904797106981277466e-01 -1.673378348350524902e-01 -1.972894556820392609e-02 -8.442042022943496704e-02 -2.348463237285614014e-01 2.595384232699871063e-02 1.367686539888381958e-01 1.925145834684371948e-01 3.485800325870513916e-02 1.253350824117660522e-01 1.362569779157638550e-01 -2.125171571969985962e-01 1.364152133464813232e-01 -5.573546513915061951e-02 -7.620380073785781860e-02 1.415725052356719971e-01 -1.005392968654632568e-01 2.264026552438735962e-02 1.680003255605697632e-01 8.946734014898538589e-04 -2.678842544555664062e-01 -9.387141466140747070e-02 4.481393471360206604e-02 -1.627550721168518066e-01
-1.124508306384086609e-01 -5.688362196087837219e-02 5.297494307160377502e-02 1.945153027772903442e-01 -2.469503730535507202e-01 -1.038516983389854431e-01 3.510316461324691772e-02 -3.054248094558715820e-01 -4.063669592142105103e-03 -3.402525782585144043e-01 8.671878278255462646e-02 2.188220173120498657e-01 -5.657001212239265442e-02 8.713351935148239136e-02 -3.508101105690002441e-01 -5.651683360338211060e-02 -4.850110039114952087e-03 3.420411050319671631e-01 2.300789058208465576e-01 1.844131350517272949e-01 3.247272670269012451e-01 -1.159512549638748169e-01 -2.807385325431823730e-01 4.923554509878158569e-02 -8.427811414003372192e-02 3.066464327275753021e-03 3.079539164900779724e-02 6.924504786729812622e-02 -2.008073776960372925e-01 4.939886555075645447e-02 4.869049880653619766e-03 -9.597148001194000244e-02
-5.069492384791374207e-02 -2.220330946147441864e-02 9.885980933904647827e-02 4.812538623809814453e-02 1.284979730844497681e-01 -7.876081019639968872e-02 -8.659614622592926025e-02 -1.731798201799392700e-01 1.730025187134742737e-02 -2.291578650474548340e-01 -9.963423758745193481e-02 -3.135541826486587524e-02 1.052429154515266418e-01 2.164872735738754272e-01 1.707433164119720459e-01 -3.346254117786884308e-03 -1.736478358507156372e-01 -1.220166012644767761e-01 4.722077772021293640e-02 1.589779555797576904e-01 -2.097783088684082031e-01 1.031288728117942810e-01 -4.014066457748413086e-01 1.044787392020225525e-01 -4.657954573631286621e-01 -1.829108595848083496e-01 -2.963210046291351318e-01 1.019651144742965698e-01 -1.953362226486206055e-01 -8.971790969371795654e-02 1.446191519498825073e-01 -2.425623387098312378e-01
-2.745875529944896698e-02 -2.364615052938461304e-01 3.747932612895965576e-03 2.879139780998229980e-01 7.572000473737716675e-02 -1.936041712760925293e-01 -1.799316853284835815e-01 -3.552653491497039795e-01 -4.516823962330818176e-02 -2.077426761388778687e-01 -5.276376381516456604e-02 1.198804527521133423e-01 -8.223224431276321411e-02 -2.121324539184570312e-01 1.014141067862510681e-01 -3.858977183699607849e-02 -1.091386750340461731e-01 1.101930812001228333e-01 2.792075276374816895e-01 -1.226157974451780319e-02 3.509367257356643677e-02 1.314992308616638184e-01 -1.522594541311264038e-01 -4.209691286087036133e-01 -5.436030030250549316e-02 6.289970874786376953e-02 7.430152036249637604e-03 -1.696830838918685913e-01 -3.505291640758514404e-01 -1.669344678521156311e-02 -4.577386751770973206e-02 -2.250412553548812866e-01
7.772422581911087036e-02 -6.583698838949203491e-02 -6.423974782228469849e-02 -3.714537993073463440e-02 8.932246267795562744e-02 -3.610622510313987732e-02 -2.365061640739440918e-01 -2.416768372058868408e-01 3.231219947338104248e-02 -2.358486875891685486e-02 -1.913859993219375610e-01 -2.201787829399108887e-01 -1.547141931951045990e-02 3.706635534763336182e-01 1.121861934661865234e-01 2.986035682260990143e-02 1.554551869630813599e-01 -1.987139135599136353e-01 2.426889240741729736e-01 5.595720931887626648e-02 2.320866137742996216e-01 -1.202291622757911682e-01 -1.385926008224487305e-01 4.896750301122665405e-02 -2.043344527482986450e-01 2.411347180604934692e-01 -2.280891686677932739e-01 3.067908585071563721e-01 -1.924150288105010986e-01 -3.326789438724517822e-01 -1.172337867319583893e-02 -1.148446276783943176e-01
-2.096720039844512939e-01 8.655107766389846802e-02 -4.636028036475181580e-02 2.325772047042846680e-01 9.609039127826690674e-02 -2.251742780208587646e-01 -2.704629302024841309e-01 -2.982473075389862061e-01 1.003845930099487305e-01 1.279995660297572613e-03 -1.141633093357086182e-01 2.788818776607513428e-01 4.243823140859603882e-02 -3.015745803713798523e-02 -1.772043406963348389e-01 -5.039441585540771484e-02 2.348645031452178955e-01 -1.494137793779373169e-01 1.903941780328750610e-01 2.607406079769134521e-01 7.782573252916336060e-02 4.226643219590187073e-02 -1.752575933933258057e-01 -2.541719079017639160e-01 -3.562092781066894531e-02 -1.084127351641654968e-01 -1.307606101036071777e-01 9.895166754722595215e-02 -3.397343754768371582e-01 1.287117302417755127e-01 1.592759191989898682e-01 -2.248959094285964966e-01
4.574870690703392029e-03 -2.112759277224540710e-02 1.550287306308746338e-01 3.058716654777526855e-01 3.753703087568283081e-02 1.223704069852828979e-01 -2.539649605751037598e-01 -8.919426053762435913e-02 -3.494475409388542175e-02 -2.368953824043273926e-02 1.681822091341018677e-01 -1.665893569588661194e-02 -2.857989668846130371e-01 -1.669050008058547974e-01 6.376551091670989990e-02 -1.285543888807296753e-01 -8.358702808618545532e-02 3.021690845489501953e-01 4.123716652393341064e-01 3.484718799591064453e-01 9.292214363813400269e-02 -1.007372140884399414e-01 -3.161735534667968750e-01 -4.893894493579864502e-02 1.399954855442047119e-01 -5.552676692605018616e-02 -1.653418242931365967e-01 8.050163090229034424e-02 -1.116939708590507507e-01 -1.579241454601287842e-01 9.310129284858703613e-02 -1.382938921451568604e-01
1.406633667647838593e-02 -1.101251244544982910e-01 4.726395010948181152e-03 9.265604615211486816e-02 -2.786432802677154541e-01 -1.668012291193008423e-01 -2.591707110404968262e-01 -2.903287112712860107e-01 1.719356477260589600e-01 -6.363360583782196045e-02 -1.945851743221282959e-01 1.496620941907167435e-02 2.415971755981445312e-01 2.045004963874816895e-01 -3.824700415134429932e-01 -1.935846954584121704e-01 -7.552729547023773193e-02 3.416648805141448975e-01 5.181583389639854431e-02 1.403936147689819336e-01 3.134789317846298218e-02 5.706366617232561111e-03 -2.645251750946044922e-01 -8.481568098068237305e-02 -6.905397772789001465e-02 -1.532289087772369385e-01 1.593586639501154423e-03 1.613582968711853027e-01 -2.589269280433654785e-01 -3.315546736121177673e-02 5.179634317755699158e-02 -1.355234235525131226e-01
-1.226192787289619446e-01 -3.658063709735870361e-02 1.242906376719474792e-01 1.559492200613021851e-01 -1.625147610902786255e-01 -3.624396026134490967e-01 -2.305702865123748779e-01 -3.487305939197540283e-01 -3.513938933610916138e-02 -1.335605382919311523e-01 -1.909842044115066528e-01 -1.977225989103317261e-01 2.146282941102981567e-01 1.335503756999969482e-01 -3.885925933718681335e-02 -8.605445921421051025e-02 -1.967632025480270386e-01 3.950274735689163208e-02 4.246974829584360123e-03 4.590695723891258240e-02 -3.281455636024475098e-01 -3.090574033558368683e-02 -3.609546422958374023e-01 -1.745885163545608521e-01 -1.003117859363555908e-01 -1.664340347051620483e-01 -1.869261562824249268e-01 2.420393191277980804e-02 -1.972499489784240723e-01 3.100692108273506165e-02 -6.520963460206985474e-02 -1.209660544991493225e-01
-1.436299085617065430e-01 1.110498309135437012e-01 -3.381061926484107971e-02 1.513447761535644531e-01 -1.287593413144350052e-02 -1.158337965607643127e-01 -2.673766613006591797e-01 -2.371006608009338379e-01 -8.663655817508697510e-02 -1.698485612869262695e-01 -4.740824177861213684e-02 -3.933823406696319580e-01 6.176792830228805542e-02 7.722613215446472168e-02 1.070727314800024033e-02 -2.066097855567932129e-01 5.640908703207969666e-02 9.799190610647201538e-02 -2.432047389447689056e-02 1.072818264365196228e-01 -2.740203142166137695e-01 1.274038702249526978e-01 -2.037212252616882324e-01 -3.849504292011260986e-01 -2.071817517280578613e-01 -1.099162828177213669e-02 -2.623004019260406494e-01 3.323390707373619080e-02 -1.774335503578186035e-01 -1.609897315502166748e-01 1.042776703834533691e-01 -2.620082199573516846e-01
1.851393133401870728e-01 1.439993828535079956e-01 -1.816808432340621948e-01 1.969718486070632935e-01 -1.020912528038024902e-01 1.153440847992897034e-01 -1.151437908411026001e-01 -1.321694254875183105e-01 -1.263666450977325439e-01 6.608480960130691528e-02 -9.182646125555038452e-02 2.904434921219944954e-03 -1.900535672903060913e-01 -6.491243094205856323e-02 -1.024956703186035156e-01 -5.374647676944732666e-02 1.350304186344146729e-01 3.542928025126457214e-02 -5.487107113003730774e-02 -1.035683900117874146e-01 4.051783084869384766e-01 -2.379440218210220337e-01 -3.059805631637573242e-01 -7.604991644620895386e-02 7.751096505671739578e-03 9.063433110713958740e-02 8.288754522800445557e-02 1.421246975660324097e-01 -4.668376147747039795e-01 1.586912572383880615e-01 -4.983827471733093262e-02 -3.191477358341217041e-01
1.935760676860809326e-01 1.647395789623260498e-01 -1.214708387851715088e-01 1.284637749195098877e-01 1.433213353157043457e-01 -1.549647599458694458e-01 -2.776632010936737061e-01 -1.518951207399368286e-01 -6.114063411951065063e-02 -1.340752691030502319e-01 -1.273035556077957153e-01 -2.040115892887115479e-01 8.619009703397750854e-02 1.451839208602905273e-01 1.563868969678878784e-01 2.536728382110595703e-01 -2.638301849365234375e-01 6.892131268978118896e-02 1.132875606417655945e-01 3.575638681650161743e-02 -1.462663114070892334e-01 2.253833413124084473e-01 -3.806364536285400391e-01 1.124127767980098724e-02 -9.721565991640090942e-02 -9.178929775953292847e-02 8.061584830284118652e-02 -1.439641267061233521e-01 -4.319069385528564453e-01 1.527786022052168846e-03 1.429893821477890015e-01 -6.919749081134796143e-02
2.542225122451782227e-01 -4.453584179282188416e-02 -1.537632495164871216e-01 1.926784664392471313e-01 -8.741047233343124390e-02 -1.004232540726661682e-01 -2.976769208908081055e-01 8.698496222496032715e-02 1.697295159101486206e-02 -4.966873675584793091e-02 8.299840241670608521e-02 4.887243360280990601e-02 -6.718920916318893433e-02 3.026369512081146240e-01 1.460149437189102173e-01 1.739313453435897827e-01 -1.456781327724456787e-01 -3.446929901838302612e-02 3.469309210777282715e-01 3.659349679946899414e-02 1.449671685695648193e-01 -5.211789160966873169e-02 -2.828662097454071045e-01 1.012247726321220398e-01 -3.173826932907104492e-01 -4.203553497791290283e-02 2.303667515516281128e-01 -6.931136548519134521e-02 -1.953586935997009277e-01 1.961532384157180786e-01 2.905720174312591553e-01 -1.395022720098495483e-01
5.642766878008842468e-02 -8.524392545223236084e-02 -9.714397788047790527e-02 7.767516374588012695e-02 -8.501757984049618244e-04 -3.321612775325775146e-01 3.413490194361656904e-04 -3.200871348381042480e-01 1.180864777415990829e-02 -2.419392764568328857e-01 -1.581376641988754272e-01 -1.041014026850461960e-02 -1.348053067922592163e-01 -1.815545558929443359e-01 2.892523538321256638e-03 -7.283170707523822784e-03 5.386587232351303101e-02 2.113451212644577026e-01 3.730937838554382324e-01 7.007823139429092407e-02 3.207816556096076965e-02 -1.667291857302188873e-02 -2.195467054843902588e-01 -4.899860024452209473e-01 4.676301404833793640e-02 1.284214574843645096e-02 1.191295403987169266e-02 -8.829998970031738281e-02 -1.809337139129638672e-01 5.822351574897766113e-02 1.144495606422424316e-01 -2.924329340457916260e-01
1.980194821953773499e-02 2.373032420873641968e-01 -2.963106520473957062e-02 1.296162605285644531e-01 -3.594430536031723022e-02 -9.154001623392105103e-02 -1.662132143974304199e-01 -1.769143342971801758e-01 -3.516106605529785156e-01 -1.578992605209350586e-01 -6.115817278623580933e-02 -8.649321645498275757e-02 -1.303556561470031738e-01 2.595143914222717285e-01 2.712181806564331055e-01 2.388538271188735962e-01 -1.182405874133110046e-01 -5.466267839074134827e-02 3.310982584953308105e-01 9.070207923650741577e-02 1.338356435298919678e-01 -1.680346876382827759e-01 -2.888913452625274658e-02 -2.771488763391971588e-02 -1.002663448452949524e-01 1.645803004503250122e-01 1.573601663112640381e-01 -1.265203505754470825e-01 -2.237889319658279419e-01 -1.109555065631866455e-01 1.912682503461837769e-01 -3.504674136638641357e-01
-2.562314569950103760e-01 -5.457630008459091187e-02 -3.082803785800933838e-01 2.440731078386306763e-01 -1.046766489744186401e-01 -7.827796041965484619e-02 -1.200434491038322449e-01 4.079962894320487976e-02 -8.985065668821334839e-02 -2.290407419204711914e-01 7.658898085355758667e-02 -9.904632717370986938e-02 -6.966163963079452515e-02 3.015017807483673096e-01 -1.473459750413894653e-01 3.270890936255455017e-02 -5.295654013752937317e-02 1.601745337247848511e-01 2.156433761119842529e-01 1.631448566913604736e-01 -1.491981446743011475e-01 1.270050555467605591e-01 2.122595906257629395e-02 -1.698989421129226685e-01 -8.314633369445800781e-02 2.340013720095157623e-02 -7.446624338626861572e-02 4.064117372035980225e-02 3.274076618254184723e-03 -4.230017066001892090e-01 3.645449876785278320e-01 -2.303823530673980713e-01
-7.485093921422958374e-02 1.923460960388183594e-01 -1.080752909183502197e-01 2.198430746793746948e-01 1.076151207089424133e-01 -2.479897141456604004e-01 -6.228562444448471069e-02 -7.564843446016311646e-02 -4.412729293107986450e-03 -7.958839833736419678e-02 -1.069453507661819458e-01 -8.706076443195343018e-02 -5.922799184918403625e-02 2.200225293636322021e-01 8.551669120788574219e-02 -3.710088878870010376e-02 1.894484460353851318e-01 3.565648198127746582e-01 3.309353590011596680e-01 -9.151107072830200195e-02 3.564740419387817383e-01 -8.145359903573989868e-02 -2.028165906667709351e-01 -1.169590875506401062e-01 -2.771579623222351074e-01 -1.810426115989685059e-01 1.837670616805553436e-02 3.470329046249389648e-01 -6.444240361452102661e-02 -3.708628937602043152e-02 -1.353319287300109863e-01 -7.126940041780471802e-02
-1.332938522100448608e-01 1.010690033435821533e-01 -5.199538543820381165e-02 6.497854739427566528e-02 -5.283783748745918274e-02 2.381711034104228020e-03 -3.814827799797058105e-01 7.557981461286544800e-02 -1.458727121353149414e-01 -2.429838851094245911e-02 -2.655599452555179596e-02 2.507834434509277344e-01 -3.415556997060775757e-02 -1.785316765308380127e-01 -1.380498409271240234e-01 -1.514760255813598633e-01 2.137369215488433838e-01 4.861763119697570801e-02 2.282278388738632202e-01 1.810649931430816650e-01 -1.678928285837173462e-01 9.538096934556961060e-02 -3.378461897373199463e-01 -1.009356081485748291e-01 -1.402288526296615601e-01 1.920880824327468872e-01 9.374395944178104401e-03 3.617568016052246094e-01 -2.415759265422821045e-01 -2.612764835357666016e-01 1.795500516891479492e-01 -9.813158959150314331e-02
-2.779639661312103271e-01 2.109167724847793579e-01 2.718545868992805481e-02 -2.466139569878578186e-02 -1.544752866029739380e-01 6.737174838781356812e-02 -2.691615819931030273e-01 -8.361792564392089844e-02 -1.892403364181518555e-01 5.608425289392471313e-02 2.691741101443767548e-02 -2.029690444469451904e-01 2.696564197540283203e-01 2.156367599964141846e-01 5.994099378585815430e-02 2.003856599330902100e-01 -5.587700754404067993e-02 1.768726110458374023e-01 9.317135810852050781e-02 -1.118784025311470032e-02 -1.565438322722911835e-02 -3.057262161746621132e-03 -3.409433364868164062e-01 8.352775126695632935e-02 9.945324063301086426e-02 -1.414719223976135254e-01 -8.885771036148071289e-02 -2.855681814253330231e-02 -4.692292213439941406e-01 -5.202103033661842346e-02 7.724642008543014526e-02 -3.017785251140594482e-01
-1.970599777996540070e-02 3.492574095726013184e-01 -1.026576012372970581e-01 9.532646834850311279e-02 2.461490035057067871e-02 -4.362989217042922974e-02 -2.728802561759948730e-01 -3.159458339214324951e-01 -9.079343080520629883e-02 -2.208286076784133911e-01 -8.048814721405506134e-03 -1.321578472852706909e-01 1.045204177498817444e-01 3.892567753791809082e-02 -4.099983721971511841e-02 2.649804055690765381e-01 -8.615609258413314819e-02 8.441153168678283691e-02 2.425130307674407959e-01 2.568862140178680420e-01 -1.316241621971130371e-01 1.204049363732337952e-01 -4.029754698276519775e-01 5.413946509361267090e-02 -1.245919764041900635e-01 8.758269995450973511e-02 2.315356284379959106e-01 -1.198291108012199402e-01 -3.038556277751922607e-01 2.118426002562046051e-02 4.362211748957633972e-02 7.321145385503768921e-04
2.917609643191099167e-03 1.004312485456466675e-01 -5.404053255915641785e-02 1.175370812416076660e-02 1.206503137946128845e-01 -2.767420411109924316e-01 -2.399539649486541748e-01 -2.171763181686401367e-01 -6.123514100909233093e-02 -5.755663663148880005e-02 -1.735927313566207886e-01 -1.238796040415763855e-01 5.651681125164031982e-02 9.829419106245040894e-02 -4.948149621486663818e-02 -3.722555637359619141e-01 3.330528736114501953e-01 1.953195184469223022e-01 3.357051014900207520e-01 -1.308854520320892334e-01 8.253837376832962036e-02 1.235194597393274307e-02 -1.517949402332305908e-01 -1.409728676080703735e-01 -7.504737377166748047e-02 -1.037203595042228699e-01 5.709344521164894104e-02 1.290984451770782471e-01 -2.411827594041824341e-01 1.648967564105987549e-01 -1.132602617144584656e-01 -3.482120335102081299e-01
-1.014717519283294678e-01 -2.119788229465484619e-01 5.970972403883934021e-02 2.945216298103332520e-01 -1.143314689397811890e-02 1.528554111719131470e-01 -3.759335875511169434e-01 1.893154345452785492e-02 -1.405306458473205566e-01 -3.792816773056983948e-02 2.148322761058807373e-01 2.067723684012889862e-02 -2.418931573629379272e-01 -7.302675396203994751e-02 9.606863558292388916e-02 -6.991526484489440918e-02 2.469429187476634979e-02 1.882316917181015015e-01 1.745327264070510864e-01 4.094512462615966797e-01 -4.491696506738662720e-02 -1.404272317886352539e-01 -3.932078182697296143e-01 -1.581745781004428864e-02 3.884677588939666748e-02 -7.833713293075561523e-02 -2.272156178951263428e-01 -1.018999889492988586e-01 -2.324559539556503296e-01 -7.754702121019363403e-02 1.159095577895641327e-02 5.437674373388290405e-02
-3.226491156965494156e-03 -2.082912325859069824e-01 1.784907281398773193e-01 4.901056736707687378e-02 -6.263221800327301025e-02 -1.222332343459129333e-01 -1.218974068760871887e-01 -1.554020792245864868e-01 -1.032803207635879517e-01 -3.043915890157222748e-02 -2.292053103446960449e-01 -1.694374531507492065e-02 1.889215782284736633e-02 1.653866916894912720e-01 -3.824365511536598206e-02 8.567069470882415771e-02 -2.136959433555603027e-01 -1.001357510685920715e-01 5.364178214222192764e-03 -3.022324666380882263e-02 -7.080057263374328613e-02 5.791312828660011292e-02 -1.609132289886474609e-01 1.153393834829330444e-01 -3.380709886550903320e-01 -6.596451252698898315e-02 -2.614054381847381592e-01 -2.187960594892501831e-01 -3.448226749897003174e-01 -3.698434308171272278e-02 1.644947379827499390e-02 -5.513225793838500977e-01
-4.948993027210235596e-02 1.414234936237335205e-01 -6.782643496990203857e-02 1.996150016784667969e-01 -1.569976955652236938e-01 -1.685222685337066650e-01 -2.970782481133937836e-02 6.556309759616851807e-02 -7.038585096597671509e-02 -3.158050030469894409e-02 -1.707422882318496704e-01 1.801070570945739746e-01 1.257092226296663284e-02 2.510043084621429443e-01 -1.059007197618484497e-01 -3.739609941840171814e-02 1.106595844030380249e-01 -2.292886078357696533e-01 1.831400096416473389e-01 5.442671477794647217e-02 2.162763774394989014e-01 2.791201174259185791e-01 -7.311966270208358765e-02 -2.463717609643936157e-01 -9.656232595443725586e-02 -1.225860863924026489e-01 2.843498438596725464e-02 4.595696553587913513e-02 -2.328787446022033691e-01 -3.501805365085601807e-01 3.012393414974212646e-01 -3.803028464317321777e-01
1.485293805599212646e-01 -1.514795888215303421e-02 -8.329843729734420776e-02 3.212750256061553955e-01 9.084476041607558727e-04 -1.856760382652282715e-01 -2.416904717683792114e-01 1.330063045024871826e-01 -2.177070081233978271e-01 -2.677481174468994141e-01 -7.472808659076690674e-02 -1.201703846454620361e-01 -8.019801974296569824e-02 -2.310357987880706787e-02 1.207980886101722717e-01 2.047358751296997070e-01 -1.405729949474334717e-01 -1.847316175699234009e-01 2.377416640520095825e-01 1.706675812602043152e-02 -3.417472541332244873e-02 -5.293513089418411255e-02 -8.406649529933929443e-02 -1.278115808963775635e-01 -1.416113376617431641e-01 9.974638000130653381e-03 3.102287650108337402e-01 9.014801681041717529e-02 -2.079668492078781128e-01 -1.970864981412887573e-01 1.148501485586166382e-01 -4.432936608791351318e-01
6.345297209918498993e-03 -2.018243223428726196e-01 8.628641068935394287e-02 3.108761608600616455e-01 -3.586178719997406006e-01 -1.987860649824142456e-01 4.730701446533203125e-02 1.572804339230060577e-02 -1.069572791457176208e-01 -6.683009117841720581e-02 -2.120269834995269775e-01 1.326792538166046143e-01 -7.668526470661163330e-02 1.836951971054077148e-01 8.116945624351501465e-03 -1.028278395533561707e-01 1.015254408121109009e-01 -1.587242782115936279e-01 1.462692618370056152e-01 2.079911381006240845e-01 -2.571297436952590942e-02 1.058583110570907593e-01 -1.628434956073760986e-01 -3.440566658973693848e-01 -2.729825675487518311e-02 1.464448124170303345e-01 9.560033679008483887e-02 -7.643209397792816162e-02 -3.283529579639434814e-01 -2.267130911350250244e-01 -9.811174124479293823e-03 -3.200011849403381348e-01
-3.909315448254346848e-03 -3.995611891150474548e-02 8.637845516204833984e-03 2.056745886802673340e-01 2.405097782611846924e-01 -2.405861159786581993e-03 -1.618186533451080322e-01 -1.027593687176704407e-01 -3.354704678058624268e-01 -4.064936637878417969e-01 -1.452584564685821533e-01 1.534129083156585693e-01 -1.192001029849052429e-01 1.481716632843017578e-01 -1.009740158915519714e-01 -1.068464964628219604e-01 1.344436109066009521e-01 -1.120608597993850708e-01 -1.515449732542037964e-01 -3.804225474596023560e-02 2.046934664249420166e-01 1.050367858260869980e-02 -4.281478822231292725e-01 -1.851438134908676147e-01 -2.477906644344329834e-02 -1.511927396059036255e-01 1.445239484310150146e-01 2.254787981510162354e-01 -1.285806149244308472e-01 4.556526988744735718e-02 1.666237600147724152e-02 -2.291184663772583008e-01
1.034476887434720993e-02 -2.936511635780334473e-01 -1.744404435157775879e-01 2.073537791147828102e-03 -1.890454590320587158e-01 -1.207480579614639282e-01 -2.550552189350128174e-01 -1.965195685625076294e-01 2.604483962059020996e-01 3.923510760068893433e-02 -1.267777383327484131e-01 1.995849050581455231e-02 7.127710618078708649e-03 1.753639988601207733e-02 3.256818354129791260e-01 -2.283869534730911255e-01 3.753123432397842407e-02 1.758869588375091553e-01 1.942709833383560181e-01 4.043225944042205811e-02 -1.737376600503921509e-01 1.835682541131973267e-01 -3.319035172462463379e-01 -3.502378473058342934e-03 -1.782278716564178467e-01 6.304278969764709473e-02 -1.908147484064102173e-01 -3.970337659120559692e-02 -1.300341337919235229e-01 -1.189796179533004761e-01 5.425995960831642151e-02 -3.623466491699218750e-01
-1.228742003440856934e-01 -5.460431054234504700e-02 9.108328819274902344e-02 3.292043879628181458e-02 -2.601913213729858398e-01 -8.171744644641876221e-02 -2.863292098045349121e-01 -3.213101625442504883e-01 1.089547127485275269e-01 -1.656836569309234619e-01 1.544901579618453979e-01 5.603899434208869934e-02 2.072941362857818604e-01 -2.210061252117156982e-02 -3.632757067680358887e-01 -1.609890311956405640e-01 -2.073522061109542847e-01 6.437542289495468140e-02 1.175741776823997498e-01 1.745707839727401733e-01 7.259982824325561523e-02 -9.668800979852676392e-02 -3.646240234375000000e-01 -5.232525989413261414e-02 -5.518211796879768372e-02 -2.297955155372619629e-01 6.990113854408264160e-02 1.376033872365951538e-01 -2.593577504158020020e-01 -5.312396958470344543e-02 2.250727266073226929e-01 -5.566651746630668640e-02
-4.458189755678176880e-02 1.009563580155372620e-01 -7.561453618109226227e-03 1.473030745983123779e-01 3.173436596989631653e-02 -2.059784680604934692e-01 -1.937365084886550903e-01 1.885630935430526733e-01 -3.073608577251434326e-01 7.376720756292343140e-02 -1.361890584230422974e-01 3.569165617227554321e-02 -1.972465813159942627e-01 -3.008991666138172150e-02 -8.169037103652954102e-02 1.127926707267761230e-01 1.756925582885742188e-01 9.551572799682617188e-02 -3.360350057482719421e-02 1.207542270421981812e-01 1.413479745388031006e-01 -1.608380824327468872e-01 -4.091732800006866455e-01 -1.123676076531410217e-03 -2.067627459764480591e-01 -3.106487691402435303e-01 -3.093191385269165039e-01 -1.318816691637039185e-01 -3.748858273029327393e-01 8.525511622428894043e-02 -5.627092832583002746e-06 -3.864529356360435486e-02
1.409470140933990479e-01 2.484726021066308022e-03 -2.236738055944442749e-01 2.465738356113433838e-01 -1.811977028846740723e-01 -2.085987478494644165e-01 -2.055465430021286011e-01 -3.125324100255966187e-02 3.047760983463376760e-04 -2.480863332748413086e-01 1.376123577356338501e-01 -9.558536857366561890e-02 3.006722629070281982e-01 2.050739675760269165e-01 -5.510183051228523254e-02 -9.295403212308883667e-02 2.725341618061065674e-01 5.994755402207374573e-02 2.515054345130920410e-01 4.625015258789062500e-01 9.812252596020698547e-03 -5.940207466483116150e-02 -2.992294728755950928e-01 -1.446009427309036255e-01 -4.791226610541343689e-02 -1.339479088783264160e-01 -1.028530746698379517e-01 4.195048008114099503e-03 -6.700818240642547607e-02 -6.749370694160461426e-02 8.169680088758468628e-02 1.768917590379714966e-02
-2.844937890768051147e-02 -1.898283958435058594e-01 -6.145513057708740234e-02 1.675354689359664917e-01 1.729225516319274902e-01 -9.362323582172393799e-02 -1.788965314626693726e-01 -8.596075326204299927e-02 -9.941784292459487915e-02 -3.295515179634094238e-01 4.038168117403984070e-02 -2.161065340042114258e-01 1.296805292367935181e-01 8.471897244453430176e-02 9.557805955410003662e-02 -2.859849631786346436e-01 1.997513696551322937e-02 1.231425777077674866e-01 2.093908190727233887e-01 -3.329350054264068604e-02 2.865637242794036865e-01 -1.275622248649597168e-01 -2.465201616287231445e-01 -1.471980512142181396e-01 2.997792325913906097e-02 6.617367267608642578e-03 -5.904366821050643921e-02 -4.084012210369110107e-01 -1.401867866516113281e-01 -1.275393068790435791e-01 1.901591569185256958e-01 -2.947317659854888916e-01
1.878415793180465698e-01 -1.332756578922271729e-01 4.459201917052268982e-02 2.047185599803924561e-01 -6.940832734107971191e-02 4.972484335303306580e-02 -2.402934134006500244e-01 -3.528231084346771240e-01 -1.970398575067520142e-01 4.528028517961502075e-02 -2.977095171809196472e-02 2.560180425643920898e-01 -8.640412241220474243e-02 -6.306175887584686279e-02 7.422921061515808105e-02 -1.488186866044998169e-01 1.478374004364013672e-01 8.304891735315322876e-02 1.840903460979461670e-01 -2.029834240674972534e-01 2.551985085010528564e-01 -4.583809524774551392e-02 -2.047283202409744263e-01 -8.019275963306427002e-02 -2.521371245384216309e-01 -5.747499410063028336e-03 9.210518002510070801e-02 1.800963133573532104e-01 -4.339177012443542480e-01 1.928489059209823608e-01 -6.680509448051452637e-02 -1.151305139064788818e-01
-8.493835479021072388e-02 -4.846030101180076599e-02 1.354929208755493164e-01 4.032583236694335938e-01 1.769794076681137085e-01 -2.879239022731781006e-01 -9.727523475885391235e-02 -2.513916194438934326e-01 -1.054134070873260498e-01 -7.864829897880554199e-02 -3.696039319038391113e-02 -2.716981060802936554e-02 -2.789201401174068451e-02 7.399307936429977417e-02 1.559732202440500259e-02 -1.812685653567314148e-02 1.042896881699562073e-01 1.902714222669601440e-01 1.878340989351272583e-01 -2.126344740390777588e-01 -4.004187881946563721e-01 1.652617007493972778e-01 -3.011803030967712402e-01 7.088015973567962646e-02 -5.287940148264169693e-04 7.007647305727005005e-02 4.648517444729804993e-02 -5.453249439597129822e-02 -1.340014114975929260e-02 1.323158442974090576e-01 3.759258240461349487e-02 -3.952874243259429932e-01
-1.874540597200393677e-01 -6.287465244531631470e-02 -1.772922277450561523e-01 1.704479753971099854e-01 -1.511894315481185913e-01 1.182983256876468658e-02 -2.360828965902328491e-01 3.611910715699195862e-02 -4.220426976680755615e-01 -2.268274426460266113e-01 -2.117247693240642548e-02 -8.488965034484863281e-02 2.154436334967613220e-02 5.038451030850410461e-02 8.433350920677185059e-02 8.200214058160781860e-02 -3.572276234626770020e-01 -1.380113214254379272e-01 2.564283907413482666e-01 -9.769158437848091125e-03 5.270359665155410767e-02 7.860574126243591309e-02 -2.219021618366241455e-01 5.992294289171695709e-03 -1.093203723430633545e-01 4.867826029658317566e-02 3.124964237213134766e-01 1.072454601526260376e-01 -2.244881242513656616e-01 -1.461230684071779251e-02 2.589899003505706787e-01 -2.332752197980880737e-01
-2.364846765995025635e-01 4.826476424932479858e-02 -1.819731114665046334e-04 -1.392029970884323120e-01 3.075311519205570221e-02 -1.856826618313789368e-02 -1.068732589483261108e-01 -1.849785447120666504e-01 -1.215382143855094910e-01 -4.665302857756614685e-02 2.231791168451309204e-01 -2.025675177574157715e-01 4.906937852501869202e-02 1.919595599174499512e-01 5.285714939236640930e-02 5.376666784286499023e-02 5.911272019147872925e-02 4.535770043730735779e-02 1.117692515254020691e-01 7.444178313016891479e-02 -1.716710329055786133e-01 4.880858212709426880e-02 -4.281755089759826660e-01 -4.575082566589117050e-03 2.611195482313632965e-02 2.101256847381591797e-01 -7.665388286113739014e-02 1.801457703113555908e-01 -5.492119193077087402e-01 -4.546012729406356812e-02 2.019805833697319031e-02 -3.108724355697631836e-01
-4.927297122776508331e-03 -1.704687029123306274e-01 -1.204418167471885681e-01 -1.210658699274063110e-01 4.771224781870841980e-02 -1.106320172548294067e-01 -2.984394431114196777e-01 -2.186412960290908813e-01 2.487721890211105347e-01 7.250422984361648560e-02 -2.764493525028228760e-01 -6.526234745979309082e-02 -8.561954647302627563e-02 2.713458240032196045e-01 3.730880096554756165e-02 6.786260753870010376e-02 -1.115315929055213928e-01 2.578333951532840729e-02 4.096877574920654297e-01 -1.009036377072334290e-01 1.369451135396957397e-01 -9.790571779012680054e-02 -3.385082483291625977e-01 -5.293422937393188477e-02 -1.448823511600494385e-01 1.180998235940933228e-01 -7.724710740149021149e-03 2.321511954069137573e-01 1.014275029301643372e-01 -2.966800928115844727e-01 1.230245754122734070e-01 -1.280210316181182861e-01
1.154332235455513000e-01 4.680003970861434937e-02 -1.539852321147918701e-01 3.316416442394256592e-01 -2.531143426895141602e-01 -9.798678569495677948e-03 -3.230966925621032715e-01 1.895832270383834839e-02 -2.795796990394592285e-01 -2.669965922832489014e-01 -2.115185186266899109e-02 -8.607952296733856201e-02 -2.671743035316467285e-01 1.282229274511337280e-01 1.950189918279647827e-01 9.220476448535919189e-02 -1.472592949867248535e-01 -8.415305614471435547e-02 5.764444917440414429e-02 1.471175551414489746e-01 8.728529512882232666e-02 -7.194040715694427490e-02 -1.290233731269836426e-01 9.519530087709426880e-02 -1.951230466365814209e-01 2.330917716026306152e-01 1.949129253625869751e-01 1.847797483205795288e-01 -6.182090565562248230e-02 -1.508179903030395508e-01 1.409905254840850830e-01 -2.949314713478088379e-01
-5.327528715133666992e-02 9.148409962654113770e-02 -1.413383241742849350e-02 9.707542508840560913e-02 -1.255287826061248779e-01 -2.238866537809371948e-01 -2.519416809082031250e-01 -1.456281542778015137e-01 -2.587746083736419678e-01 -1.705390959978103638e-01 -2.847298979759216309e-01 7.607986032962799072e-02 6.963756401091814041e-03 1.041059419512748718e-01 1.408943980932235718e-01 1.415411233901977539e-01 1.041440200060606003e-02 1.846711337566375732e-01 -2.587927579879760742e-01 2.246911674737930298e-01 8.432924747467041016e-02 8.081696927547454834e-03 -2.009019851684570312e-01 1.412418782711029053e-01 -2.650523185729980469e-01 -1.093727201223373413e-01 -1.337741166353225708e-01 -1.170956995338201523e-02 -3.690308928489685059e-01 2.986639738082885742e-01 2.216055840253829956e-01 -3.202076256275177002e-02
-6.576204299926757812e-02 -3.300620913505554199e-01 -1.755235530436038971e-02 2.158935666084289551e-01 -9.478653967380523682e-02 -3.868179395794868469e-02 -5.350824594497680664e-01 1.709639877080917358e-01 1.470146775245666504e-01 2.440819144248962402e-02 -4.968032985925674438e-02 -7.103952020406723022e-02 -2.282204777002334595e-01 -4.553114622831344604e-02 -1.337857693433761597e-01 -2.387240380048751831e-01 -5.489058047533035278e-02 1.308629065752029419e-01 2.670626640319824219e-01 5.232496559619903564e-02 1.558480262756347656e-01 -1.118068620562553406e-01 -1.053054034709930420e-01 -2.134497975930571556e-03 -7.977881282567977905e-02 -6.565366685390472412e-02 -2.630751430988311768e-01 1.939188539981842041e-01 -1.645627468824386597e-01 -1.085892766714096069e-01 2.361836135387420654e-01 2.827073261141777039e-02
9.578673541545867920e-02 -2.246079780161380768e-02 -1.429155021905899048e-01 -1.108400523662567139e-02 -9.146930649876594543e-03 -7.906430959701538086e-02 -2.504613101482391357e-01 -2.484808117151260376e-01 9.680344909429550171e-02 -1.568758636713027954e-01 -1.703354418277740479e-01 -1.891145408153533936e-01 -1.459627747535705566e-01 3.216653764247894287e-01 7.924499362707138062e-02 1.855243295431137085e-01 9.949498623609542847e-02 2.251841425895690918e-01 2.307705879211425781e-01 -2.196410447359085083e-01 2.775353789329528809e-01 -1.989892870187759399e-01 -2.382274866104125977e-01 -8.372386544942855835e-02 -1.257295608520507812e-01 -9.035504609346389771e-02 -1.604556888341903687e-01 2.030591368675231934e-01 1.709567941725254059e-02 -3.336521387100219727e-01 1.668650954961776733e-01 4.280244559049606323e-02
5.522201582789421082e-02 7.414667308330535889e-02 1.711495667695999146e-01 3.408000767230987549e-01 -7.614053785800933838e-02 -1.957893930375576019e-02 -9.478686749935150146e-02 -1.665541082620620728e-01 9.368017315864562988e-02 6.964788585901260376e-02 -1.170746162533760071e-01 -8.686272427439689636e-03 2.362107485532760620e-02 1.081683114171028137e-01 -1.689596176147460938e-01 -1.346991509199142456e-01 2.747866809368133545e-01 -9.501981735229492188e-02 4.041940346360206604e-02 -2.941702604293823242e-01 1.173756718635559082e-01 -2.668037712574005127e-01 -3.811907172203063965e-01 -2.707132399082183838e-01 -1.418043673038482666e-01 2.960934489965438843e-02 1.138835996389389038e-01 1.718273460865020752e-01 -3.421261012554168701e-01 -7.621990144252777100e-02 1.065350547432899475e-01 -2.068901956081390381e-01
-2.287039458751678467e-01 1.358847618103027344e-01 3.843780234456062317e-02 1.647982597351074219e-01 6.275615841150283813e-02 -2.579894661903381348e-01 -1.782260835170745850e-01 -1.510612517595291138e-01 1.911679208278656006e-01 -4.110045731067657471e-02 4.491649940609931946e-02 1.948800683021545410e-01 -6.516154110431671143e-02 -9.404638409614562988e-02 -1.993489861488342285e-01 -1.797023974359035492e-02 3.658092617988586426e-01 -1.030990034341812134e-01 2.276369035243988037e-01 2.516894042491912842e-01 1.902534663677215576e-01 -1.540448796004056931e-02 -3.006165027618408203e-01 -1.681711524724960327e-01 7.109394669532775879e-02 -7.652588188648223877e-02 -1.381346285343170166e-01 1.037543565034866333e-01 -3.404023945331573486e-01 -4.499218240380287170e-02 2.306241691112518311e-01 -1.326251327991485596e-01
-1.028014793992042542e-01 -4.318759962916374207e-02 -1.984112709760665894e-01 1.750878989696502686e-01 -9.247159957885742188e-02 4.086618497967720032e-02 5.726056918501853943e-02 -5.028953403234481812e-02 -3.177381679415702820e-02 8.306592702865600586e-02 2.923015132546424866e-02 -1.539891958236694336e-01 -1.934605091810226440e-01 3.013616800308227539e-01 -1.366140544414520264e-01 -1.742291599512100220e-01 2.212054729461669922e-01 4.237126111984252930e-01 -8.365661650896072388e-02 2.716794908046722412e-01 1.830685324966907501e-02 -2.456479333341121674e-02 -1.779706627130508423e-01 -1.384899467229843140e-01 -4.862017557024955750e-02 -1.042479369789361954e-02 2.237490937113761902e-02 3.725294470787048340e-01 -3.643726408481597900e-01 -3.000053949654102325e-02 1.721000820398330688e-01 -1.602251827716827393e-01
-1.288931220769882202e-01 -2.598205022513866425e-02 -2.624957561492919922e-01 1.721291393041610718e-01 -1.519394218921661377e-01 -2.719916999340057373e-01 8.528966456651687622e-03 7.100873440504074097e-02 1.403132528066635132e-01 -1.873544305562973022e-01 1.110077351331710815e-01 -9.094989299774169922e-02 -1.614919304847717285e-01 2.200867421925067902e-02 1.408035159111022949e-01 -6.552483886480331421e-02 2.736023627221584320e-02 2.313408404588699341e-01 1.595220863819122314e-01 1.706412732601165771e-01 1.194627955555915833e-01 5.560552701354026794e-02 -1.264494657516479492e-01 -1.713159531354904175e-01 -2.915720939636230469e-01 7.560811191797256470e-02 -2.158539742231369019e-01 -2.608959376811981201e-01 -2.179070860147476196e-01 -1.635449826717376709e-01 1.716199666261672974e-01 -4.187155365943908691e-01
-1.755760908126831055e-01 1.155579686164855957e-01 3.521728143095970154e-02 -2.394247502088546753e-01 -1.563963592052459717e-01 6.309897452592849731e-02 -1.934451460838317871e-01 -6.978121399879455566e-02 -1.958422660827636719e-01 -1.485825926065444946e-01 3.324380144476890564e-02 -1.074003130197525024e-01 7.490151375532150269e-02 2.107218056917190552e-01 9.699156880378723145e-02 1.721027195453643799e-01 3.861095383763313293e-02 1.994097828865051270e-01 1.710042804479598999e-01 2.482349127531051636e-01 -1.487861666828393936e-02 1.656140573322772980e-02 -4.256308972835540771e-01 1.185513567179441452e-02 4.895128682255744934e-02 -2.426221594214439392e-02 -2.157795727252960205e-01 2.122799605131149292e-01 -4.745588302612304688e-01 4.718264192342758179e-02 1.686251722276210785e-02 -1.678412407636642456e-01
-1.669706851243972778e-01 2.132129222154617310e-01 -1.515817083418369293e-02 1.865231543779373169e-01 -6.610779464244842529e-02 -6.457503139972686768e-02 -3.911153972148895264e-01 -1.102792005985975266e-02 -1.235968917608261108e-01 1.700665429234504700e-02 -5.985850002616643906e-04 9.453538060188293457e-02 -3.568044006824493408e-01 2.091168612241744995e-01 1.990450024604797363e-01 1.143895909190177917e-01 -1.073535308241844177e-01 -2.289504408836364746e-01 3.072679638862609863e-01 8.561313152313232422e-02 1.146148443222045898e-01 8.461859077215194702e-02 -1.353889852762222290e-01 -2.115681581199169159e-02 3.898726403713226318e-02 -1.391990780830383301e-01 2.422413080930709839e-01 -4.786026477813720703e-02 -1.796660125255584717e-01 5.607556551694869995e-02 2.716350257396697998e-01 -2.931257486343383789e-01
-1.495420634746551514e-01 4.781784862279891968e-02 -8.837295323610305786e-02 1.837670803070068359e-01 -1.328302025794982910e-01 -9.162572771310806274e-02 -2.984319925308227539e-01 -1.106276083737611771e-02 -3.801283985376358032e-02 -8.868500590324401855e-02 -3.811627328395843506e-01 -9.983061999082565308e-02 8.511301875114440918e-02 1.054463386535644531e-01 -1.589185297489166260e-01 -1.569210737943649292e-02 -2.596385776996612549e-01 -1.956743933260440826e-02 4.688064008951187134e-02 3.869796916842460632e-02 -9.263943135738372803e-02 2.494781315326690674e-01 -4.113346040248870850e-01 -1.070476099848747253e-01 -2.676311135292053223e-01 2.385608553886413574e-01 -1.475364416837692261e-01 5.492025241255760193e-02 -2.070108354091644287e-01 2.827293276786804199e-01 1.073034107685089111e-02 -1.045416295528411865e-01
2.097806781530380249e-01 6.450010091066360474e-02 -2.350514680147171021e-01 2.131903022527694702e-01 -2.636374831199645996e-01 -4.329986125230789185e-02 -4.073915183544158936e-01 -1.009212732315063477e-01 1.102687716484069824e-01 2.190813794732093811e-02 6.127577275037765503e-02 -5.486155301332473755e-02 9.111005812883377075e-02 2.643029093742370605e-01 1.819597035646438599e-01 -8.272623270750045776e-02 2.161619216203689575e-01 2.049745172262191772e-01 3.627231344580650330e-02 1.071265563368797302e-01 -4.648156091570854187e-02 1.705520451068878174e-01 -5.278782919049263000e-02 9.029055386781692505e-02 3.914518281817436218e-02 2.804768085479736328e-01 -4.144351184368133545e-02 1.791511476039886475e-01 -3.639318346977233887e-01 -1.299009658396244049e-02 1.827162802219390869e-01 -2.057999819517135620e-01
1.363475173711776733e-01 -1.227215081453323364e-01 -1.190606802701950073e-01 2.172765284776687622e-01 9.669423848390579224e-02 4.794062674045562744e-02 -1.030737906694412231e-01 -2.960909307003021240e-01 3.829344408586621284e-03 -3.623175248503684998e-02 6.570172309875488281e-02 5.160194635391235352e-02 3.428617492318153381e-02 -3.252831473946571350e-02 -2.028948068618774414e-01 1.745450794696807861e-01 7.051937282085418701e-02 2.179637253284454346e-01 -3.593045175075531006e-01 -9.584917686879634857e-03 5.378306657075881958e-02 -1.445684731006622314e-01 -4.081339538097381592e-01 -4.442907497286796570e-02 -2.108698040246963501e-01 -2.726433798670768738e-02 -2.453649193048477173e-01 5.089344829320907593e-02 -3.978212177753448486e-01 2.433620765805244446e-02 1.386931445449590683e-02 -2.679304480552673340e-01
3.152331628371030092e-04 -3.775741532444953918e-02 -2.405793666839599609e-01 2.669755816459655762e-01 -7.598495110869407654e-03 -6.060308218002319336e-02 -1.522328406572341919e-01 -2.989821732044219971e-01 -9.841977804899215698e-02 4.207979515194892883e-02 -1.618836671113967896e-01 7.834034413099288940e-02 6.849882658571004868e-03 2.471041381359100342e-01 -1.193104907870292664e-01 2.443491071462631226e-01 2.008746415376663208e-01 1.406244635581970215e-01 -6.899034976959228516e-02 2.048916667699813843e-01 5.719994008541107178e-02 -3.861733153462409973e-02 -2.808686792850494385e-01 2.667149342596530914e-02 -2.671195566654205322e-01 1.873253732919692993e-01 -1.017207801342010498e-01 3.983490765094757080e-01 -5.866433307528495789e-02 -3.015994429588317871e-01 4.972821101546287537e-02 1.034289672970771790e-01
-1.103080660104751587e-01 -1.596932411193847656e-01 -1.955202668905258179e-01 3.710679709911346436e-01 -3.355322778224945068e-01 -3.651139140129089355e-01 -1.004196703433990479e-01 1.437453180551528931e-02 2.437636852264404297e-01 9.956811554729938507e-03 2.109715901315212250e-02 -4.350154101848602295e-02 -1.548994481563568115e-01 1.382219195365905762e-01 1.158314943313598633e-01 -1.679505258798599243e-01 -6.603310257196426392e-02 -7.370467483997344971e-02 3.332666158676147461e-01 8.848358690738677979e-02 2.050612568855285645e-01 2.911713905632495880e-02 -2.562543451786041260e-01 -3.664787113666534424e-02 -1.411624401807785034e-01 -1.897727996110916138e-01 -1.132540628314018250e-01 4.841819033026695251e-02 -1.179277449846267700e-01 1.760161817073822021e-01 6.852146703749895096e-03 -1.703121066093444824e-01
-1.216372996568679810e-01 2.873508930206298828e-01 3.809722885489463806e-02 1.071895509958267212e-01 -1.021450832486152649e-01 -2.342646196484565735e-02 -2.059181034564971924e-02 9.846516698598861694e-02 3.138727322220802307e-02 -1.798353046178817749e-01 -9.084093570709228516e-02 1.089459061622619629e-01 6.504964828491210938e-02 1.318853348493576050e-01 9.050715714693069458e-02 -5.015780031681060791e-02 -8.450686186552047729e-02 1.674219220876693726e-01 8.467555791139602661e-02 6.894909590482711792e-02 4.351394250988960266e-02 -3.127532079815864563e-02 -4.911105930805206299e-01 3.172194063663482666e-01 -2.339778691530227661e-01 -5.862502381205558777e-03 -2.619828470051288605e-02 2.260022610425949097e-01 -4.206119775772094727e-01 -2.618622481822967529e-01 1.348631531000137329e-01 -1.442527920007705688e-01
-9.080837666988372803e-02 1.864778399467468262e-01 -9.794728457927703857e-02 1.925623565912246704e-01 5.708652734756469727e-02 -9.019919484853744507e-02 -2.176228612661361694e-01 -2.688039839267730713e-01 1.028661057353019714e-01 -9.348276257514953613e-02 -1.176219955086708069e-01 -4.442340433597564697e-01 -2.399732172489166260e-02 2.114042490720748901e-01 -3.410119935870170593e-02 -1.836370527744293213e-01 2.145406752824783325e-01 4.711559787392616272e-02 2.319504767656326294e-01 9.355688840150833130e-02 -2.827925384044647217e-01 -1.895924210548400879e-01 -1.773896664381027222e-01 -1.445911824703216553e-01 -1.962148994207382202e-01 2.862161099910736084e-01 -8.768445998430252075e-02 9.347565472126007080e-02 -3.429016098380088806e-02 -1.545228660106658936e-01 1.472084131091833115e-02 -1.656357049942016602e-01
1.699330657720565796e-01 -1.271782070398330688e-01 -2.224265784025192261e-02 8.270456641912460327e-02 -1.453304737806320190e-01 1.615699529647827148e-01 -1.682337820529937744e-01 -1.998346149921417236e-01 -1.988532990217208862e-01 8.368209749460220337e-02 -1.802931278944015503e-01 1.355634331703186035e-01 -4.245239123702049255e-02 7.693911436945199966e-03 -3.374734520912170410e-02 -1.326810717582702637e-01 5.547882243990898132e-02 -5.836918577551841736e-02 1.717309653759002686e-01 -2.201242186129093170e-02 2.958360612392425537e-01 -8.144056797027587891e-02 -3.230731785297393799e-01 -2.212410569190979004e-01 -4.064191877841949463e-01 6.509056687355041504e-02 8.345648646354675293e-02 2.390798032283782959e-01 -4.027225375175476074e-01 1.018200367689132690e-01 -9.152944386005401611e-02 -1.253562867641448975e-01
-2.086102813482284546e-01 -1.614396870136260986e-01 -1.446966975927352905e-01 1.575950086116790771e-01 -2.023424059152603149e-01 -3.260309696197509766e-01 -1.431471854448318481e-01 -1.675342768430709839e-01 1.221164837479591370e-01 -2.493720054626464844e-01 1.817804574966430664e-02 3.903033444657921791e-03 2.717679552733898163e-02 -8.965147286653518677e-02 -1.501952558755874634e-01 -3.563243523240089417e-02 -1.788186281919479370e-01 2.008865922689437866e-01 -4.984726756811141968e-02 1.971441954374313354e-01 1.590098887681961060e-01 6.327207083813846111e-04 -3.761084675788879395e-01 2.239411026239395142e-01 -6.027043983340263367e-02 -6.679027527570724487e-02 -4.251598194241523743e-02 -1.066776663064956665e-01 -3.683449923992156982e-01 2.167840451002120972e-01 1.897028535604476929e-01 -9.101536870002746582e-02
-2.002591267228126526e-02 2.335660606622695923e-01 -2.090333104133605957e-01 1.725217252969741821e-01 -9.344393014907836914e-02 -6.777640432119369507e-02 -1.849640905857086182e-01 1.380676031112670898e-01 -2.851640339940786362e-03 -7.874001562595367432e-02 -1.554028838872909546e-01 -2.241914626210927963e-03 -1.615913808345794678e-01 3.509500250220298767e-02 4.686211794614791870e-02 2.097411639988422394e-02 2.469696402549743652e-01 -1.700438410043716431e-01 2.002994120121002197e-01 -1.001475527882575989e-01 -5.252539739012718201e-02 1.696902960538864136e-01 -4.275833070278167725e-01 2.972979098558425903e-03 -3.657451272010803223e-01 -5.872956290841102600e-02 -3.879245519638061523e-01 1.416455358266830444e-01 -1.832030415534973145e-01 -1.442034691572189331e-01 -7.521919161081314087e-02 -1.497094780206680298e-01
-1.555016636848449707e-01 -1.386048644781112671e-02 6.876865774393081665e-02 3.474202938377857208e-03 -4.406855255365371704e-02 -6.408493965864181519e-02 -2.569174468517303467e-01 2.621911466121673584e-01 -9.603453427553176880e-02 -3.223061189055442810e-02 -1.665004640817642212e-01 9.746415913105010986e-02 -2.797247609123587608e-03 1.213745400309562683e-02 -1.660389006137847900e-01 -9.537129104137420654e-02 2.639750838279724121e-01 2.381082922220230103e-01 2.896018624305725098e-01 2.333255410194396973e-01 3.532889783382415771e-01 -8.517259731888771057e-03 -3.022733330726623535e-01 -5.031489580869674683e-02 -1.723191514611244202e-02 1.367149055004119873e-01 -7.336274534463882446e-02 1.730233579874038696e-01 -1.393046677112579346e-01 -5.980641394853591919e-02 2.695101797580718994e-01 -3.352361321449279785e-01
-2.689937129616737366e-02 2.662739753723144531e-01 -5.528851225972175598e-02 3.054745495319366455e-01 -4.364481270313262939e-01 -2.019296288490295410e-01 -1.441680043935775757e-01 -7.298208773136138916e-02 -1.867281049489974976e-01 -1.768953353166580200e-01 1.056373566389083862e-01 -1.427972912788391113e-01 2.401893958449363708e-02 4.728958383202552795e-02 7.494948804378509521e-02 1.134249791502952576e-01 1.762013733386993408e-01 2.027944177389144897e-01 1.726925075054168701e-01 -1.853633671998977661e-03 5.194175988435745239e-02 1.360164433717727661e-01 -5.407465621829032898e-02 -2.330571413040161133e-02 6.294184923171997070e-02 -2.807569503784179688e-01 -6.276289373636245728e-02 -1.021050103008747101e-02 -7.684391736984252930e-02 -3.075666725635528564e-01 1.184855028986930847e-01 -3.571964502334594727e-01
2.344811111688613892e-01 -4.934964329004287720e-02 2.377686947584152222e-01 -5.295539274811744690e-02 3.633736819028854370e-02 -1.917609125375747681e-01 -4.352774620056152344e-01 -1.644267439842224121e-01 -6.980490684509277344e-02 -3.021958656609058380e-02 -1.433743685483932495e-01 -3.098374009132385254e-01 -1.075998395681381226e-01 3.282411396503448486e-01 5.907341092824935913e-02 -4.893566668033599854e-02 -1.858779937028884888e-01 1.828923970460891724e-01 1.063984725624322891e-02 -1.149405725300312042e-02 -1.125311013311147690e-02 -6.026828289031982422e-02 -3.069709539413452148e-01 1.070000976324081421e-01 -7.280596345663070679e-02 -2.243381366133689880e-02 -1.450233608484268188e-01 2.165582627058029175e-01 -1.191703081130981445e-01 -2.483653575181961060e-01 1.745828986167907715e-01 -1.527085900306701660e-01
7.021410763263702393e-02 1.947984695434570312e-01 -1.800238192081451416e-01 -7.936833053827285767e-02 -4.282173141837120056e-02 -8.964972198009490967e-02 -9.886687248945236206e-02 -3.031763732433319092e-01 -6.284586340188980103e-02 -1.755810081958770752e-01 -2.224121689796447754e-01 -7.206360250711441040e-02 2.775354087352752686e-01 1.810666173696517944e-01 1.181790903210639954e-01 1.075033321976661682e-01 -1.747229546308517456e-01 -1.024529933929443359e-01 1.279757916927337646e-01 1.121428459882736206e-01 -3.585434705018997192e-02 6.630594842135906219e-03 -3.926952183246612549e-01 -1.372618675231933594e-01 -3.352427184581756592e-01 5.675048008561134338e-02 -1.893422603607177734e-01 -2.474528253078460693e-01 -2.678869962692260742e-01 1.263287216424942017e-01 1.039158552885055542e-01 -1.628201305866241455e-01
8.252961933612823486e-02 -1.549766957759857178e-01 -6.013562157750129700e-02 1.565770655870437622e-01 8.769185841083526611e-02 -1.202523857355117798e-01 -4.483730494976043701e-01 -3.920746445655822754e-01 2.728377934545278549e-03 1.500778086483478546e-02 -6.198305636644363403e-02 -1.168111488223075867e-01 1.231097951531410217e-01 2.106405794620513916e-01 1.816025823354721069e-01 -1.251156032085418701e-01 2.111865431070327759e-01 1.100734993815422058e-01 7.227129489183425903e-02 9.151148796081542969e-02 1.628679484128952026e-01 1.491013020277023315e-01 -1.435985565185546875e-01 -2.942124307155609131e-01 3.627249971032142639e-02 -2.713610790669918060e-02 -2.438387125730514526e-01 1.847481913864612579e-02 -3.282089829444885254e-01 -7.168325036764144897e-02 -1.731920540332794189e-01 -8.538669347763061523e-02
4.826725460588932037e-03 -1.816643923521041870e-01 -2.127836495637893677e-01 2.076640576124191284e-01 1.185782719403505325e-02 -1.834053248167037964e-01 -3.383104205131530762e-01 -3.798270821571350098e-01 -1.078980639576911926e-01 2.173881605267524719e-02 -1.130716502666473389e-01 4.714309796690940857e-02 1.327999383211135864e-01 2.121630012989044189e-01 1.561319921165704727e-02 -3.440245985984802246e-01 1.831406056880950928e-01 1.659594848752021790e-02 7.055947929620742798e-02 -1.126506626605987549e-01 -2.317582443356513977e-02 -3.141645342111587524e-02 -2.349616885185241699e-01 -2.477618157863616943e-01 -2.430742979049682617e-01 -1.190404444932937622e-01 -1.995638906955718994e-01 -5.452149733901023865e-02 -1.279236525297164917e-01 -9.864027798175811768e-02 -1.404609978199005127e-01 -2.150011956691741943e-01
9.995346516370773315e-02 -9.720734506845474243e-02 -5.275327712297439575e-02 2.433935105800628662e-01 3.367322981357574463e-01 -1.262493580579757690e-01 -7.562150806188583374e-02 -6.093684211373329163e-02 3.814088413491845131e-04 -1.572883129119873047e-01 -1.499795168638229370e-01 6.054007261991500854e-02 -1.265949904918670654e-01 2.117509096860885620e-01 -5.473813787102699280e-02 2.010055333375930786e-01 1.815996915102005005e-01 1.200491786003112793e-01 9.799215942621231079e-03 1.595816910266876221e-01 -3.613429963588714600e-01 1.838170289993286133e-01 -2.137928456068038940e-01 8.903330564498901367e-02 -8.107717335224151611e-02 1.686272025108337402e-01 -1.300793439149856567e-01 -1.639786064624786377e-01 -3.099964261054992676e-01 1.975310891866683960e-01 1.117890924215316772e-01 -3.274730741977691650e-01
-8.504679054021835327e-02 -2.438754215836524963e-02 -2.823531925678253174e-01 1.494494527578353882e-01 7.456818968057632446e-02 -2.054121941328048706e-01 -1.393326073884963989e-01 -1.711706817150115967e-01 -5.822268873453140259e-02 -1.534323841333389282e-01 -1.048684939742088318e-01 -7.777004688978195190e-02 -4.278299212455749512e-02 2.803944945335388184e-01 -1.332016885280609131e-01 1.918694376945495605e-01 2.949991226196289062e-01 3.783224821090698242e-01 2.264883136376738548e-03 1.787110269069671631e-01 9.508474916219711304e-02 -1.969108432531356812e-01 -3.251936137676239014e-01 -3.061276674270629883e-01 -2.113295346498489380e-01 1.430541872978210449e-01 -1.061955243349075317e-01 1.046981066465377808e-01 -1.087856143712997437e-01 6.625516712665557861e-02 3.495712950825691223e-02 -2.182085625827312469e-02
-2.549440562725067139e-01 -9.529793262481689453e-02 -2.733073532581329346e-01 1.548716276884078979e-01 1.017679572105407715e-01 -5.937819182872772217e-02 3.725999221205711365e-02 -1.219638362526893616e-01 -2.316942252218723297e-02 -1.344238668680191040e-01 -1.911215633153915405e-01 -2.308482080698013306e-01 -2.920458018779754639e-01 1.340806633234024048e-01 1.943348497152328491e-01 2.694340348243713379e-01 -2.812535464763641357e-01 8.112306147813796997e-02 2.631562054157257080e-01 -6.083031371235847473e-02 -6.574225425720214844e-02 -1.884243786334991455e-01 -2.511666417121887207e-01 -1.581380218267440796e-01 -2.163920700550079346e-01 -8.852750062942504883e-02 3.386893868446350098e-02 1.468855421990156174e-02 -1.255353540182113647e-01 3.774127364158630371e-02 3.321542143821716309e-01 -7.035781443119049072e-02
2.353206742554903030e-03 -1.600438952445983887e-01 1.751985773444175720e-02 1.992075741291046143e-01 2.911356985569000244e-01 1.253695189952850342e-01 -2.484661042690277100e-01 -3.218494355678558350e-01 -2.550297379493713379e-01 -3.952365741133689880e-02 -1.595730632543563843e-01 8.661339432001113892e-02 -2.905663549900054932e-01 1.023076623678207397e-01 -5.374285951256752014e-02 1.469989866018295288e-01 2.045284360647201538e-01 -1.042198538780212402e-01 8.024954795837402344e-02 5.797175690531730652e-02 -8.611267805099487305e-02 1.162943840026855469e-01 -3.840608000755310059e-01 -1.408930867910385132e-01 -2.347665280103683472e-01 -1.067020371556282043e-01 1.863349825143814087e-01 1.923801898956298828e-01 -3.338337689638137817e-02 1.543605476617813110e-01 4.524080827832221985e-02 -1.833633184432983398e-01
-2.051088213920593262e-01 -1.337314676493406296e-02 -3.187328577041625977e-01 -7.289381325244903564e-02 -2.588087460026144981e-03 -5.682558566331863403e-02 -1.757974028587341309e-01 -3.106219135224819183e-02 -2.358314394950866699e-01 -3.383940458297729492e-01 -1.224395036697387695e-01 1.785966567695140839e-03 -1.025874093174934387e-01 6.296207755804061890e-02 -1.264761835336685181e-01 1.884961873292922974e-01 1.448647081851959229e-01 -9.861265122890472412e-02 2.375820465385913849e-02 1.749968379735946655e-01 -6.308344006538391113e-02 -8.052445948123931885e-02 -2.954473495483398438e-01 2.247727811336517334e-01 -2.924411892890930176e-01 -1.760799437761306763e-01 -3.597365021705627441e-01 -5.718935863114893436e-04 -2.822777628898620605e-01 6.727619469165802002e-02 9.563397616147994995e-02 -1.230495199561119080e-01
1.879818588495254517e-01 9.868851304054260254e-02 -2.051220387220382690e-01 1.379897892475128174e-01 -7.404125481843948364e-02 4.440914466977119446e-02 -2.043262571096420288e-01 -6.212319806218147278e-02 -1.484596133232116699e-01 -2.434975355863571167e-01 -1.903677433729171753e-01 -1.851419955492019653e-01 1.409641951322555542e-01 -1.408177167177200317e-01 2.269763797521591187e-01 1.090508848428726196e-01 -8.168958872556686401e-02 2.215698510408401489e-01 1.970465630292892456e-01 -6.946888566017150879e-02 1.122300513088703156e-02 1.399353295564651489e-01 -5.269622802734375000e-01 3.875920549035072327e-02 -2.483430355787277222e-01 1.686038523912429810e-01 -3.538878262042999268e-02 1.046976912766695023e-02 -2.973808348178863525e-01 7.126446068286895752e-02 -1.284185051918029785e-02 4.820315912365913391e-02
1.947063058614730835e-01 2.960755228996276855e-01 1.771187037229537964e-01 1.500648260116577148e-01 -1.461112201213836670e-01 1.672328859567642212e-01 1.158354431390762329e-01 -4.971359968185424805e-01 -9.965975582599639893e-02 8.346473798155784607e-03 -8.643759787082672119e-02 -6.299529224634170532e-02 -6.030536442995071411e-02 3.376115262508392334e-01 6.307475268840789795e-02 -1.503657996654510498e-01 -3.231006674468517303e-03 8.921957015991210938e-02 2.439028620719909668e-01 4.120961576700210571e-02 4.979467019438743591e-02 -4.231405258178710938e-02 -1.346971541643142700e-01 6.610772758722305298e-02 2.468128688633441925e-03 1.874080975539982319e-03 -1.159657090902328491e-01 1.490633040666580200e-01 -1.314526200294494629e-01 -2.874841392040252686e-01 2.535832226276397705e-01 -2.217268347740173340e-01
1.069135367870330811e-01 7.028061896562576294e-02 4.146903008222579956e-02 3.716079890727996826e-02 -3.444149717688560486e-02 -1.192708760499954224e-01 -3.556811511516571045e-01 -1.339176483452320099e-02 3.180328011512756348e-02 -1.861030459403991699e-01 2.038627862930297852e-02 -1.078374981880187988e-01 2.870749682188034058e-02 3.022310435771942139e-01 -4.083089530467987061e-02 -2.087856233119964600e-01 1.885307431221008301e-01 1.761489659547805786e-01 1.401405632495880127e-01 9.262251853942871094e-02 -2.395797818899154663e-01 -1.439217627048492432e-01 -1.964739710092544556e-01 -7.309220731258392334e-02 -1.266037672758102417e-01 -8.305538445711135864e-02 -1.017034724354743958e-01 5.020962357521057129e-01 -3.090153634548187256e-01 -5.349246785044670105e-02 -5.950413178652524948e-03 -2.295811176300048828e-01
1.950541883707046509e-01 -3.133274316787719727e-01 -2.257623821496963501e-01 1.486778706312179565e-01 2.155215479433536530e-02 7.348428334807977080e-05 -2.799745798110961914e-01 -3.034997880458831787e-01 -7.127302885055541992e-02 -2.717339396476745605e-01 -2.157060205936431885e-01 -6.093487888574600220e-02 -2.396483868360519409e-01 -1.300829797983169556e-01 -4.557222872972488403e-02 -1.444678604602813721e-01 7.955059409141540527e-02 -6.059000641107559204e-02 3.214199841022491455e-01 -8.657233789563179016e-03 -3.257545176893472672e-03 -1.449824273586273193e-01 -3.509805202484130859e-01 -6.503055244684219360e-02 1.193537712097167969e-01 7.330526411533355713e-02 1.389427334070205688e-01 -1.502358317375183105e-01 -1.575279235839843750e-02 -2.687160298228263855e-02 -1.240604469785466790e-04 -2.626488804817199707e-01
1.508393287658691406e-01 -1.990263015031814575e-01 -1.255020797252655029e-01 2.000382989645004272e-01 1.830635815858840942e-01 1.303210109472274780e-01 -2.746568620204925537e-01 -7.619189564138650894e-04 1.723346067592501640e-03 -9.260035306215286255e-02 -6.535764038562774658e-02 5.401739105582237244e-02 -2.231109291315078735e-01 1.745207011699676514e-01 1.471955180168151855e-01 2.866406440734863281e-01 -9.714446216821670532e-02 5.451047909446060658e-04 3.760641440749168396e-02 7.340516895055770874e-02 8.211417496204376221e-02 -2.811417728662490845e-02 -4.937649965286254883e-01 1.067676916718482971e-01 -2.813146114349365234e-01 7.032580673694610596e-02 1.583458930253982544e-01 -1.625718921422958374e-01 -1.754236221313476562e-01 1.558494120836257935e-01 1.361879110336303711e-01 -2.606371939182281494e-01
-3.481929004192352295e-01 7.146068662405014038e-02 -1.758784800767898560e-01 -4.947789385914802551e-02 -2.060394287109375000e-01 -1.843824535608291626e-01 -2.892260253429412842e-02 -4.724071919918060303e-02 5.291193351149559021e-02 -4.821090772747993469e-02 3.787963464856147766e-02 2.631942508742213249e-03 -1.099408045411109924e-01 -2.427768260240554810e-01 1.035091206431388855e-01 1.111523807048797607e-01 2.924909591674804688e-01 2.695013582706451416e-01 2.717671394348144531e-01 1.282504647970199585e-01 -6.863400340080261230e-02 7.862439751625061035e-02 -3.840523958206176758e-01 -9.823661297559738159e-02 -2.923178374767303467e-01 -4.818295687437057495e-02 -6.095453351736068726e-02 -1.207054872065782547e-02 -2.407568395137786865e-01 -2.379235476255416870e-01 -4.656670987606048584e-02 -1.876035183668136597e-01
2.726337639614939690e-03 -2.904658019542694092e-02 -1.499975919723510742e-01 3.473129272460937500e-01 -1.723705083131790161e-01 -4.439475387334823608e-02 -2.923232316970825195e-01 8.700647950172424316e-02 -2.947799265384674072e-01 -3.145642280578613281e-01 -7.683392614126205444e-02 -9.037369489669799805e-02 -1.725661605596542358e-01 1.270058155059814453e-01 9.936732798814773560e-02 1.301631182432174683e-01 -1.507747173309326172e-01 -1.324268281459808350e-01 1.750304251909255981e-01 2.192742675542831421e-01 7.013221830129623413e-02 -1.917449980974197388e-01 -1.055010408163070679e-01 2.615894936025142670e-02 -1.831981241703033447e-01 2.255653887987136841e-01 2.195521146059036255e-01 3.021755814552307129e-02 -1.639972478151321411e-01 -1.813561320304870605e-01 1.332931369543075562e-01 -2.740061879158020020e-01
2.784023582935333252e-01 -5.490537360310554504e-02 -1.100126057863235474e-01 9.086868911981582642e-02 -2.096447627991437912e-03 7.963479310274124146e-02 -1.210875213146209717e-01 -1.959532350301742554e-01 -1.117430627346038818e-01 -6.113150343298912048e-02 -1.211521029472351074e-01 2.252873182296752930e-01 -1.597216129302978516e-01 1.067716032266616821e-01 3.557156771421432495e-03 -7.618063688278198242e-02 6.619637459516525269e-02 -3.815059736371040344e-02 2.848662137985229492e-01 -9.185144305229187012e-02 3.436225950717926025e-01 1.063258945941925049e-01 -1.333822607994079590e-01 -1.189238280057907104e-01 -1.070066541433334351e-01 6.367491930723190308e-02 1.344778388738632202e-01 3.140472173690795898e-01 -4.342073202133178711e-01 2.079139202833175659e-01 5.846580490469932556e-03 -3.075340092182159424e-01
-1.578727662563323975e-01 -4.623381420969963074e-03 1.112573817372322083e-01 3.945630416274070740e-02 -1.322061270475387573e-01 -1.188134588301181793e-02 -3.311660587787628174e-01 -4.897303134202957153e-02 -7.823910564184188843e-02 6.386985071003437042e-03 -4.068487882614135742e-02 -9.049103409051895142e-02 2.409861423075199127e-03 1.365577578544616699e-01 2.477932572364807129e-01 -1.686394512653350830e-01 1.794795840978622437e-01 9.689397364854812622e-02 1.657265275716781616e-01 -1.901937648653984070e-02 -2.091611502692103386e-03 -2.631783783435821533e-01 -1.601490527391433716e-01 -2.235752493143081665e-01 -6.613656133413314819e-02 -1.083433330059051514e-01 5.976226180791854858e-03 2.903102338314056396e-01 -4.842577576637268066e-01 -1.731123924255371094e-01 -2.668978869915008545e-01 -2.376234531402587891e-01
-2.731680572032928467e-01 1.624477803707122803e-01 1.299138646572828293e-02 1.075116991996765137e-01 -7.711072266101837158e-02 -1.994194686412811279e-01 -2.822633981704711914e-01 2.881501801311969757e-02 -3.720132112503051758e-01 -1.513526141643524170e-01 -1.197434961795806885e-01 -6.140428781509399414e-02 -2.245623767375946045e-01 1.352698802947998047e-01 1.085583120584487915e-01 1.607483625411987305e-01 -7.692449539899826050e-02 -5.709228292107582092e-02 2.006020247936248779e-01 6.735593825578689575e-02 1.818843781948089600e-01 -1.125280708074569702e-01 -1.838658750057220459e-01 -8.336044847965240479e-02 -5.778066441416740417e-02 1.259855832904577255e-02 3.115409314632415771e-01 -1.512299627065658569e-01 -1.666886657476425171e-01 -2.021989971399307251e-01 3.015864193439483643e-01 -2.275504469871520996e-01
6.089392304420471191e-02 1.388184577226638794e-01 -2.224203050136566162e-01 2.101032733917236328e-01 -2.449519932270050049e-01 -3.224245458841323853e-02 -1.500042080879211426e-01 -2.026175707578659058e-01 -2.618545852601528168e-02 4.874500259757041931e-02 -1.080084666609764099e-01 -1.144766807556152344e-03 6.943263113498687744e-02 8.358818292617797852e-02 5.710044130682945251e-02 -1.819564104080200195e-01 -1.454387307167053223e-01 -5.181029811501502991e-02 2.501301467418670654e-01 2.835530936717987061e-01 -7.953210920095443726e-02 -3.846358507871627808e-02 -2.742770910263061523e-01 5.683792755007743835e-02 2.284253202378749847e-02 -3.150199353694915771e-01 -1.090014725923538208e-01 4.757043421268463135e-01 -2.886083424091339111e-01 -1.066306978464126587e-01 -6.093521788716316223e-02 -8.077728003263473511e-02
1.077684462070465088e-01 8.096615225076675415e-02 -1.222163289785385132e-01 2.709252573549747467e-02 -3.942027986049652100e-01 -1.774819046258926392e-01 8.126811683177947998e-02 -3.531420603394508362e-02 -1.084584593772888184e-01 -3.712605684995651245e-02 7.560630887746810913e-02 -1.296460479497909546e-01 1.292650699615478516e-01 2.330870479345321655e-01 -7.475014775991439819e-02 2.173830755054950714e-02 2.318292707204818726e-01 5.433191359043121338e-02 2.662722468376159668e-01 4.136881530284881592e-01 2.189195752143859863e-01 2.365415729582309723e-02 -3.728116750717163086e-01 -1.362758278846740723e-01 -1.636464744806289673e-01 -8.987572789192199707e-02 -6.372991949319839478e-02 -7.099962234497070312e-02 -1.820441484451293945e-01 -1.649556010961532593e-01 8.473119884729385376e-02 -2.058558613061904907e-01
-1.015203595161437988e-01 2.264299616217613220e-02 -1.923904567956924438e-01 2.175219357013702393e-01 -3.369061648845672607e-01 -4.086813926696777344e-01 -1.447052657604217529e-01 5.547064822167158127e-03 -7.340275496244430542e-02 1.617071479558944702e-01 -7.390326261520385742e-02 -5.386459454894065857e-02 1.442291140556335449e-01 2.769339978694915771e-01 -3.596162423491477966e-02 3.800843376666307449e-03 1.287701725959777832e-01 1.222553476691246033e-01 2.251869738101959229e-01 2.539997696876525879e-01 -2.275051735341548920e-02 2.137467637658119202e-02 -3.382950127124786377e-01 1.525178104639053345e-01 9.176520258188247681e-02 -1.703521609306335449e-01 3.258007019758224487e-02 -1.827349215745925903e-01 -2.661462686955928802e-02 -1.442630141973495483e-01 1.202775314450263977e-01 -2.670923173427581787e-01
1.823736429214477539e-01 -2.696842551231384277e-01 -4.541498795151710510e-02 3.357242941856384277e-01 -1.915656216442584991e-02 -2.826650440692901611e-01 -1.039991453289985657e-01 -2.584357261657714844e-01 -1.707906275987625122e-01 -1.622235476970672607e-01 -9.100648015737533569e-02 1.950620673596858978e-02 4.294206947088241577e-02 -3.173746913671493530e-02 3.915699943900108337e-02 -1.774257272481918335e-01 -4.862127825617790222e-03 2.270997911691665649e-01 1.784967631101608276e-01 4.035112448036670685e-03 3.809861838817596436e-02 -8.397686481475830078e-02 -2.385214120149612427e-01 -1.323217898607254028e-01 -5.927627533674240112e-02 6.621789187192916870e-02 -3.240406811237335205e-01 1.524090021848678589e-01 3.392870724201202393e-02 2.853521108627319336e-01 3.859316185116767883e-02 -3.671188056468963623e-01
-4.784635826945304871e-02 6.072773039340972900e-02 -2.939295172691345215e-01 3.207358419895172119e-01 -2.317465394735336304e-01 -2.077150791883468628e-01 -2.459275573492050171e-01 -6.608139723539352417e-02 -3.219643533229827881e-01 -1.161462888121604919e-01 8.527386933565139771e-02 1.057577580213546753e-01 -2.064494043588638306e-01 -1.391787528991699219e-01 -6.420015543699264526e-02 -5.009707063436508179e-02 9.232262521982192993e-02 1.323853582143783569e-01 2.517374753952026367e-01 2.642760574817657471e-01 -3.101050853729248047e-02 8.629067242145538330e-02 -7.737755775451660156e-02 -8.174382150173187256e-03 1.383120268583297729e-01 -3.129061758518218994e-01 -1.760699413716793060e-02 -2.047527581453323364e-01 -7.917686365544795990e-03 -6.494374573230743408e-02 1.368093956261873245e-02 -3.183710873126983643e-01
-2.113266438245773315e-01 -1.476468443870544434e-01 -6.320055574178695679e-02 2.289890199899673462e-01 -1.725179553031921387e-01 -2.799668610095977783e-01 -6.394456140697002411e-03 -1.443311274051666260e-01 -5.041705071926116943e-02 -1.782447397708892822e-01 1.601545140147209167e-02 -2.922831177711486816e-01 2.558965981006622314e-01 3.725382387638092041e-01 -1.185737475752830505e-01 -1.826584339141845703e-01 -3.941024839878082275e-02 1.724113523960113525e-01 7.624084502458572388e-02 7.599826157093048096e-02 1.847509145736694336e-01 7.457857578992843628e-02 -1.823370903730392456e-01 -1.327310502529144287e-01 -4.935007169842720032e-02 -2.799291536211967468e-02 1.926617622375488281e-01 1.671160161495208740e-01 -1.836611479520797729e-01 -2.859097719192504883e-01 -8.895542705431580544e-04 -2.433840036392211914e-01
-1.248281076550483704e-01 1.788195967674255371e-01 2.345505170524120331e-03 4.192668944597244263e-02 -2.238319255411624908e-02 -3.634889051318168640e-02 -4.212251603603363037e-01 5.743749812245368958e-02 -1.854267567396163940e-01 -2.097458690404891968e-01 -7.902254164218902588e-02 1.137375757098197937e-01 3.722792025655508041e-03 3.554850816726684570e-01 7.682916522026062012e-02 2.254734635353088379e-01 -3.594424575567245483e-02 1.390591915696859360e-02 4.186064004898071289e-01 1.379929333925247192e-01 6.039130315184593201e-02 -1.725238859653472900e-01 3.966971486806869507e-02 5.356539972126483917e-03 -6.569799035787582397e-02 -2.061172723770141602e-01 1.899220645427703857e-01 -3.489766269922256470e-02 -2.122722119092941284e-01 -1.184023544192314148e-01 2.329040318727493286e-01 -2.434337288141250610e-01
1.574307680130004883e-01 -1.586298495531082153e-01 2.550728386268019676e-03 3.419646024703979492e-01 2.232604622840881348e-01 -1.601454056799411774e-02 -9.813109040260314941e-02 -3.256589770317077637e-01 -2.368861883878707886e-01 8.405074477195739746e-02 5.163736268877983093e-02 9.890151023864746094e-02 -2.404214143753051758e-01 5.233024433255195618e-02 3.457601740956306458e-02 1.227209623903036118e-02 1.387039422988891602e-01 1.340891718864440918e-01 2.092294245958328247e-01 1.187586504966020584e-02 2.618019282817840576e-01 1.570818126201629639e-01 -1.994034498929977417e-01 -2.981145977973937988e-01 -2.085748687386512756e-02 9.144280105829238892e-03 1.510497480630874634e-01 2.338345795869827271e-01 -3.317071199417114258e-01 1.533562541007995605e-01 -6.864592432975769043e-02 -1.026984229683876038e-01
5.405026674270629883e-02 -2.728522568941116333e-02 -1.981865987181663513e-02 5.376009270548820496e-02 -7.679320126771926880e-02 -2.281638085842132568e-01 -1.192629486322402954e-01 -2.464945316314697266e-01 -2.548622488975524902e-01 -3.446231782436370850e-02 2.514285221695899963e-02 -1.661731004714965820e-01 -1.730193942785263062e-01 -1.111294478178024292e-01 6.000571325421333313e-02 8.896868675947189331e-03 3.110181987285614014e-01 2.639203667640686035e-01 2.512132227420806885e-01 6.691828370094299316e-02 5.443553999066352844e-02 -6.549140810966491699e-02 -1.606892645359039307e-01 -1.127179041504859924e-01 -7.044461090117692947e-03 9.969548135995864868e-02 1.054611802101135254e-01 2.776109576225280762e-01 -4.157198071479797363e-01 -2.567467689514160156e-01 -3.209910988807678223e-01 -7.195497397333383560e-03
-4.853524267673492432e-02 1.108654662966728210e-01 5.905403941869735718e-02 -2.249659411609172821e-02 -1.957688629627227783e-01 -1.055714115500450134e-01 -2.267126925289630890e-02 -3.139153122901916504e-02 -2.354427427053451538e-01 -2.417950183153152466e-01 2.621808946132659912e-01 -1.466712504625320435e-01 1.769217550754547119e-01 3.187073469161987305e-01 9.021124988794326782e-02 1.605773419141769409e-01 -7.594191934913396835e-03 2.110128402709960938e-01 1.656492203474044800e-01 -1.206179335713386536e-02 1.090768575668334961e-01 1.017968580126762390e-01 -3.669788539409637451e-01 -5.190315470099449158e-02 7.732204347848892212e-02 4.928285628557205200e-02 -1.722006052732467651e-01 2.644194364547729492e-01 -3.944674432277679443e-01 3.729392588138580322e-02 -7.801213860511779785e-02 -2.378754019737243652e-01
-4.966129083186388016e-03 -8.667999505996704102e-02 3.868582099676132202e-02 -1.751149296760559082e-01 -6.372880935668945312e-02 -1.287420094013214111e-01 -2.642690539360046387e-01 -1.313009262084960938e-01 -1.989695057272911072e-02 -2.281435579061508179e-01 -8.257944881916046143e-02 -1.223421990871429443e-01 -1.359535157680511475e-01 2.831966876983642578e-01 3.211500868201255798e-02 -2.463365942239761353e-01 2.875793911516666412e-02 -5.017143487930297852e-02 1.424691379070281982e-01 -4.559772461652755737e-02 -2.375324517488479614e-01 -2.244236469268798828e-01 -4.814556241035461426e-01 2.403015047311782837e-01 -2.399485260248184204e-01 5.910350382328033447e-02 -9.905327856540679932e-02 2.119390815496444702e-01 -1.905010044574737549e-01 -1.658418923616409302e-01 1.060970649123191833e-01 -7.110163569450378418e-02
-3.176129190251231194e-03 -1.088194847106933594e-01 2.500284910202026367e-01 1.889669001102447510e-01 -1.232489198446273804e-01 4.234950989484786987e-02 -4.551947116851806641e-01 -1.743204146623611450e-01 1.100047677755355835e-01 -1.803347915410995483e-01 -7.475256174802780151e-02 -1.647312343120574951e-01 -7.100475579500198364e-02 -8.561987197026610374e-04 -3.625119924545288086e-01 -1.002010703086853027e-01 -2.600716613233089447e-02 2.229445576667785645e-01 1.149559393525123596e-01 9.749128669500350952e-02 1.764388680458068848e-01 1.575710475444793701e-01 -2.807278931140899658e-01 -1.425426602363586426e-01 2.524938806891441345e-02 -1.244193986058235168e-01 -5.074514076113700867e-02 -1.679924130439758301e-01 -2.858213782310485840e-01 -1.080030873417854309e-01 -2.754690870642662048e-02 -2.056471556425094604e-01
-1.898880116641521454e-02 -6.160982698202133179e-02 1.692907959222793579e-01 -3.745642676949501038e-02 2.739132940769195557e-01 -7.560093700885772705e-02 -1.173629686236381531e-01 -2.983618974685668945e-01 -9.971538931131362915e-02 -1.120659932494163513e-01 1.868688687682151794e-02 9.594497084617614746e-02 -2.338566444814205170e-02 2.573559880256652832e-01 1.451739817857742310e-01 1.795035749673843384e-01 -1.498311161994934082e-01 2.353352867066860199e-02 3.035275936126708984e-01 7.806647568941116333e-02 -9.251035004854202271e-02 -1.663754135370254517e-02 -3.803824484348297119e-01 -1.147130280733108521e-01 1.824259907007217407e-01 -5.153155326843261719e-02 6.116571649909019470e-02 -3.729762434959411621e-01 -3.357821106910705566e-01 2.328325249254703522e-02 1.349925696849822998e-01 -1.785985678434371948e-01
-9.431649744510650635e-02 -1.068827956914901733e-01 8.957256376743316650e-02 -5.501936376094818115e-02 -7.849471271038055420e-02 1.163414046168327332e-01 -3.888143897056579590e-01 -1.706440374255180359e-02 -2.549196965992450714e-02 5.016739666461944580e-02 -5.662082135677337646e-02 -1.909202039241790771e-01 -4.305035248398780823e-02 3.539890944957733154e-01 2.454966455698013306e-01 -2.412819862365722656e-01 -2.019388228654861450e-01 1.047889292240142822e-01 1.156591251492500305e-01 1.570542342960834503e-03 9.252673387527465820e-02 -2.969347536563873291e-01 -3.540515005588531494e-01 -2.169935032725334167e-02 -2.649176120758056641e-01 4.081816598773002625e-02 -1.430124640464782715e-01 1.427326053380966187e-01 -2.288646996021270752e-01 -1.288619488477706909e-01 -9.779134392738342285e-02 -1.734381318092346191e-01
-1.438309554941952229e-03 -1.389139443635940552e-01 1.386715024709701538e-01 -1.232370641082525253e-02 8.775012940168380737e-02 -1.820935606956481934e-01 1.589361205697059631e-02 -2.252571880817413330e-01 1.112668812274932861e-01 -1.511420458555221558e-01 -1.024157404899597168e-01 -2.379637211561203003e-01 -2.187432199716567993e-01 2.084373980760574341e-01 -3.260735794901847839e-02 3.096777796745300293e-01 1.080215126276016235e-01 -1.502401530742645264e-01 2.794662117958068848e-01 6.879384070634841919e-02 5.091470852494239807e-02 -7.158792018890380859e-02 -2.407140880823135376e-01 -1.702889055013656616e-01 -1.639128029346466064e-01 -1.957576572895050049e-01 -1.825149506330490112e-01 4.273141026496887207e-01 -1.885305345058441162e-01 -9.379645437002182007e-02 1.859874874353408813e-01 8.429515361785888672e-02
5.644560977816581726e-02 1.921694874763488770e-01 1.647632271051406860e-01 1.469729840755462646e-01 3.720521926879882812e-02 -1.513029187917709351e-01 1.052484437823295593e-01 4.561521857976913452e-02 2.156965285539627075e-01 -1.334967613220214844e-01 -8.712875097990036011e-02 1.540442854166030884e-01 1.185235474258661270e-02 7.696100324392318726e-02 2.808760851621627808e-02 9.634924679994583130e-02 -1.358348727226257324e-01 1.078273281455039978e-01 1.897488832473754883e-01 1.027282252907752991e-01 6.114522740244865417e-02 -2.572973445057868958e-02 -5.522542595863342285e-01 2.068305909633636475e-01 -7.764829695224761963e-02 -1.740849018096923828e-02 -1.757329851388931274e-01 2.274820953607559204e-01 -4.578332304954528809e-01 -6.190155446529388428e-02 3.690581396222114563e-02 -1.712642908096313477e-01
9.221636503934860229e-02 2.478097975254058838e-01 -1.760159730911254883e-01 1.370437294244766235e-01 -3.428704440593719482e-01 -1.550637930631637573e-01 -1.959722191095352173e-01 -4.166288971900939941e-01 -3.120951354503631592e-01 1.863341182470321655e-01 -1.548202782869338989e-01 4.869488254189491272e-02 -2.415414601564407349e-01 -7.408644258975982666e-02 4.863416403532028198e-02 -1.263070851564407349e-01 -2.412393242120742798e-01 1.370804607868194580e-01 1.555864214897155762e-01 8.957248181104660034e-02 2.076618373394012451e-01 -1.678638043813407421e-03 -1.441830992698669434e-01 8.185705542564392090e-02 -2.040435373783111572e-01 -9.895198047161102295e-02 -7.731404900550842285e-02 8.011830598115921021e-02 -1.915852129459381104e-01 1.002455502748489380e-02 7.412888854742050171e-02 -1.282597146928310394e-02
1.215754970908164978e-01 -1.335007697343826294e-01 8.034957945346832275e-02 3.552820980548858643e-01 -1.966628432273864746e-01 -2.368767261505126953e-01 -2.543449960649013519e-02 -3.863504230976104736e-01 -2.122824192047119141e-01 -1.684724837541580200e-01 -1.064704135060310364e-01 3.777700662612915039e-02 3.766829147934913635e-02 -1.407554894685745239e-01 1.258567720651626587e-01 -2.815714776515960693e-01 -2.638689614832401276e-02 1.859488040208816528e-01 1.610819101333618164e-01 7.458377629518508911e-02 -2.158189378678798676e-02 9.371336549520492554e-02 -3.027445971965789795e-01 -7.255789637565612793e-02 -5.058558285236358643e-02 9.849870949983596802e-02 -2.074875831604003906e-01 1.577688604593276978e-01 -3.899809718132019043e-02 1.951397657394409180e-01 1.219947263598442078e-01 -2.825162112712860107e-01
1.207346022129058838e-01 1.431312412023544312e-01 -3.615777492523193359e-01 6.594760715961456299e-02 -1.703655160963535309e-02 -3.632159531116485596e-01 -2.810104489326477051e-01 9.447690099477767944e-02 3.985616192221641541e-02 -1.958642750978469849e-01 -1.036292910575866699e-01 1.988512277603149414e-01 -1.164013743400573730e-01 8.470866829156875610e-02 6.357623636722564697e-02 -1.162401437759399414e-01 -1.359993666410446167e-01 1.305999457836151123e-01 -8.863399177789688110e-02 1.324785202741622925e-01 -1.123706623911857605e-01 1.649324782192707062e-02 -2.173861265182495117e-01 -1.958954483270645142e-01 -1.681113690137863159e-01 -3.159621357917785645e-01 -3.499219892546534538e-03 2.010347135365009308e-02 -1.597036570310592651e-01 -3.062928654253482819e-02 7.116464525461196899e-02 -4.021469354629516602e-01
7.410035282373428345e-02 -2.021353840827941895e-01 -2.233552038669586182e-01 2.836493402719497681e-02 5.972196161746978760e-02 -2.896532714366912842e-01 -1.785624772310256958e-01 -2.316915392875671387e-01 -6.181354448199272156e-02 -1.837939471006393433e-01 -2.026699110865592957e-02 -2.114989757537841797e-01 -1.962045282125473022e-01 -1.793394684791564941e-01 -1.695502102375030518e-01 -7.113482803106307983e-02 -5.846272408962249756e-02 3.851667791604995728e-02 2.692509889602661133e-01 -9.856440871953964233e-02 1.571554541587829590e-01 -9.994333982467651367e-02 -2.243361622095108032e-01 -2.722145915031433105e-01 -2.733146212995052338e-02 -1.023583635687828064e-01 2.686016857624053955e-01 -2.192339599132537842e-01 -2.261621505022048950e-01 7.247444987297058105e-02 1.725516468286514282e-02 -3.291752338409423828e-01
4.334232583642005920e-02 -1.240501552820205688e-02 -3.331243619322776794e-02 2.310531735420227051e-01 -1.844543032348155975e-02 -9.044964611530303955e-02 -1.830723583698272705e-01 7.708089542575180531e-04 4.889152571558952332e-02 3.218515813350677490e-01 3.991925041191279888e-04 3.187208995223045349e-02 -1.787129193544387817e-01 -3.036112152040004730e-02 -1.836345791816711426e-01 -2.739515900611877441e-01 1.000535935163497925e-01 7.627640664577484131e-02 4.174911677837371826e-01 -1.549934893846511841e-01 5.981207825243473053e-03 -2.011532187461853027e-01 -3.240857720375061035e-01 -1.918591260910034180e-01 -6.777582317590713501e-02 1.429706215858459473e-01 1.352486312389373779e-01 2.295408844947814941e-01 -1.794591546058654785e-01 -9.273278713226318359e-02 1.490793228149414062e-01 -3.118864893913269043e-01
-9.851332753896713257e-02 -2.115562707185745239e-01 1.002219021320343018e-01 1.241430714726448059e-01 1.634132117033004761e-01 -2.497013360261917114e-01 -1.590051352977752686e-01 1.551909297704696655e-01 -6.268918514251708984e-02 8.902042359113693237e-02 -1.249747425317764282e-01 -1.184680908918380737e-01 1.065231300890445709e-02 2.475107163190841675e-01 -2.352574467658996582e-01 -2.110154181718826294e-01 -1.005997136235237122e-02 3.779528662562370300e-02 1.640065014362335205e-01 1.773722171783447266e-01 -2.481575757265090942e-01 -1.612439900636672974e-01 -3.184457421302795410e-01 1.381370574235916138e-01 -7.825616002082824707e-02 1.303345263004302979e-01 -7.956776767969131470e-02 1.111984401941299438e-01 -1.457901000976562500e-01 -2.855387330055236816e-01 3.486013114452362061e-01 -2.117252796888351440e-01
1.565532088279724121e-01 1.761831194162368774e-01 -1.996778249740600586e-01 1.575786918401718140e-01 -7.139698415994644165e-02 -2.744144797325134277e-01 -1.317901313304901123e-01 -5.170564651489257812e-01 -1.559655219316482544e-01 2.262682020664215088e-01 -1.195954158902168274e-01 -8.136314898729324341e-02 -1.145921573042869568e-01 -4.466395080089569092e-02 7.909543067216873169e-02 -7.911974936723709106e-02 -1.763590276241302490e-01 1.903209090232849121e-01 2.302805334329605103e-01 -7.788352202624082565e-03 2.636064291000366211e-01 2.390624880790710449e-01 -2.010949105024337769e-01 9.418021142482757568e-02 -9.733738750219345093e-02 3.843206167221069336e-02 -1.731380820274353027e-01 -5.113012343645095825e-02 -1.512868553400039673e-01 -1.056236550211906433e-01 1.203027814626693726e-01 4.606010392308235168e-02
-2.250560559332370758e-02 1.491475850343704224e-01 1.106351539492607117e-01 -2.875693887472152710e-02 -7.411231100559234619e-02 -2.112520039081573486e-01 -3.855073750019073486e-01 -1.117309182882308960e-01 -6.417825818061828613e-02 1.594447642564773560e-01 1.279278378933668137e-02 8.585467934608459473e-02 1.280903816223144531e-02 2.524851858615875244e-01 2.555517852306365967e-01 -1.093174219131469727e-01 1.239149346947669983e-01 4.766834899783134460e-02 1.342110633850097656e-01 2.029672078788280487e-02 1.095310151576995850e-01 -2.439100295305252075e-01 -3.460163772106170654e-01 -2.414975762367248535e-01 -1.070269793272018433e-01 -1.190394088625907898e-01 -2.670896612107753754e-02 9.768476337194442749e-02 -4.089790284633636475e-01 4.300377145409584045e-02 -2.659703195095062256e-01 -1.157247871160507202e-01
1.993665657937526703e-02 1.865844242274761200e-02 -2.391532063484191895e-02 6.779325753450393677e-02 -1.147283315658569336e-01 -1.345100849866867065e-01 -4.898909032344818115e-01 -8.532287925481796265e-02 -2.243873924016952515e-01 -1.596842706203460693e-01 -1.555561721324920654e-01 1.458389759063720703e-01 -1.402505040168762207e-01 7.049092557281255722e-03 9.812000207602977753e-03 -8.917134255170822144e-02 1.471146047115325928e-01 -1.344248503446578979e-01 7.954166084527969360e-02 2.709742784500122070e-01 9.874363243579864502e-02 2.112543582916259766e-01 -3.123408854007720947e-01 -1.719902157783508301e-01 3.587730973958969116e-02 -1.043695732951164246e-01 1.717367023229598999e-02 -1.640745550394058228e-01 -3.387917578220367432e-02 -2.804085016250610352e-01 -1.755775511264801025e-02 -3.821141421794891357e-01
1.568898111581802368e-01 9.093929827213287354e-02 -9.410106390714645386e-02 2.155331373214721680e-01 1.027605682611465454e-01 -1.890094429254531860e-01 -1.836292594671249390e-01 -1.973805427551269531e-01 7.424724847078323364e-02 -3.251540958881378174e-01 -2.268284112215042114e-01 -8.471763134002685547e-02 3.685282170772552490e-02 1.655353456735610962e-01 2.150138318538665771e-01 1.843495219945907593e-01 -4.379640892148017883e-02 7.560951262712478638e-02 -7.900500297546386719e-02 -3.106877207756042480e-02 -2.112611085176467896e-01 2.163006067276000977e-01 -3.324964642524719238e-01 6.209918484091758728e-02 -8.312864601612091064e-02 1.005307212471961975e-01 -2.661002874374389648e-01 -1.530947238206863403e-01 -3.455245196819305420e-01 6.722506880760192871e-02 2.856784500181674957e-02 -2.394682466983795166e-01
9.336715936660766602e-02 1.720723509788513184e-02 -8.753646165132522583e-02 1.681841313838958740e-01 -5.936456844210624695e-02 -1.860456764698028564e-01 -3.721900582313537598e-01 -1.247032172977924347e-02 -1.936230510473251343e-01 -2.851725816726684570e-01 -2.913856133818626404e-02 -1.807211041450500488e-01 -2.420091927051544189e-01 2.162889018654823303e-02 2.134148925542831421e-01 2.209673821926116943e-01 -3.790907561779022217e-02 -8.224200457334518433e-02 2.223822623491287231e-01 7.658006250858306885e-02 1.900506392121315002e-02 -4.093082994222640991e-02 -1.819850504398345947e-02 -3.194820135831832886e-02 -2.270422726869583130e-01 1.066058725118637085e-01 2.742554843425750732e-01 1.107212007045745850e-01 -9.279324859380722046e-02 -1.797986775636672974e-01 2.918291389942169189e-01 -3.592914640903472900e-01
1.477999240159988403e-01 -2.565331459045410156e-01 -1.417142152786254883e-01 7.910238951444625854e-02 1.695839315652847290e-02 -5.443196371197700500e-02 -7.026569545269012451e-02 -9.071834385395050049e-02 5.757765471935272217e-02 -3.765397369861602783e-01 -2.568337321281433105e-01 -1.672281324863433838e-01 -4.670660197734832764e-02 -7.535357028245925903e-02 1.009739711880683899e-01 -1.273219883441925049e-01 2.047848403453826904e-01 4.773198068141937256e-02 2.540152370929718018e-01 7.434656471014022827e-02 1.465987563133239746e-01 -2.007309645414352417e-01 -2.489384561777114868e-01 -1.520463675260543823e-01 5.626863799989223480e-03 6.768076121807098389e-02 1.960280984640121460e-01 -1.459813266992568970e-01 -1.965218633413314819e-01 -7.262517511844635010e-02 -5.020312592387199402e-02 -4.736996591091156006e-01
-2.300250381231307983e-01 -5.663314834237098694e-03 -1.111208200454711914e-01 9.917945414781570435e-02 -3.776059299707412720e-02 -3.103917837142944336e-01 -2.278073318302631378e-02 5.037405341863632202e-02 -3.125920295715332031e-01 5.710824858397245407e-03 1.074219197034835815e-01 -2.739854529500007629e-02 -3.662611544132232666e-02 -1.011068299412727356e-01 -2.489111870527267456e-01 -1.650231778621673584e-01 2.715484499931335449e-01 -3.160190209746360779e-02 1.216014400124549866e-01 -3.513289615511894226e-02 8.151601254940032959e-02 -2.677559666335582733e-02 -4.656716287136077881e-01 -3.984393924474716187e-02 -4.213601052761077881e-01 1.673560775816440582e-02 -1.909620463848114014e-01 -4.112880676984786987e-03 -8.741284161806106567e-02 -1.474061608314514160e-01 6.170714646577835083e-02 -2.218411713838577271e-01
9.808505326509475708e-02 -8.266415446996688843e-02 -8.345547318458557129e-02 2.907525300979614258e-01 -6.048426032066345215e-02 1.734254283292102627e-06 -2.078513503074645996e-01 4.469008371233940125e-02 -3.448202908039093018e-01 -2.674811780452728271e-01 -4.536652192473411560e-02 -1.529746055603027344e-01 -1.779836118221282959e-01 5.615269392728805542e-02 2.835718393325805664e-01 4.649819433689117432e-02 -2.183141261339187622e-01 -1.412503123283386230e-01 1.212980076670646667e-01 1.495410352945327759e-01 2.283406555652618408e-01 2.903062663972377777e-02 -2.174228280782699585e-01 4.146728292107582092e-02 -2.424241453409194946e-01 1.680340915918350220e-01 1.390670388936996460e-01 7.680013030767440796e-02 -1.539007760584354401e-02 -2.498944401741027832e-01 1.313926279544830322e-01 -3.331960141658782959e-01
-1.337497234344482422e-01 -3.049784898757934570e-02 -1.224734410643577576e-01 1.821087151765823364e-01 -8.898636698722839355e-02 -1.463854759931564331e-01 -2.648197710514068604e-01 9.777258336544036865e-02 2.242143154144287109e-01 -3.255120217800140381e-01 -7.183372974395751953e-02 2.416377961635589600e-01 -1.590998768806457520e-01 -7.117448747158050537e-02 1.342364549636840820e-01 8.561784029006958008e-02 -6.884333491325378418e-02 -9.538162499666213989e-03 2.718319296836853027e-01 1.295535117387771606e-01 1.230833530426025391e-01 1.405695676803588867e-01 -5.171275138854980469e-01 -2.611739560961723328e-02 -2.624748460948467255e-02 4.953775182366371155e-02 -1.875369846820831299e-01 -1.197152584791183472e-01 -1.670337319374084473e-01 -1.869437396526336670e-01 5.622176080942153931e-02 -1.769197285175323486e-01
1.357172336429357529e-02 -1.210366189479827881e-01 3.789252787828445435e-02 1.298614889383316040e-01 -3.504032269120216370e-02 -5.081846192479133606e-02 -3.971892595291137695e-01 -2.514897584915161133e-01 1.769008338451385498e-01 -1.975025534629821777e-01 -8.441578596830368042e-02 -3.082081116735935211e-02 -2.758073210716247559e-01 7.113217562437057495e-02 7.640393823385238647e-02 -8.332428336143493652e-02 -9.158159955404698849e-04 3.384632617235183716e-02 -8.610425889492034912e-02 4.626029431819915771e-01 7.548046112060546875e-02 7.226593326777219772e-03 -4.259576201438903809e-01 -8.842014521360397339e-02 -1.970983669161796570e-02 -1.220150887966156006e-01 -6.614158302545547485e-02 -1.739883869886398315e-01 -9.852462261915206909e-02 -1.780798435211181641e-01 3.979713364969938993e-04 -2.466783374547958374e-01
7.729933410882949829e-02 -1.790621876716613770e-01 1.010962501168251038e-01 2.245759069919586182e-01 8.389072120189666748e-02 2.734715491533279419e-02 -2.835675477981567383e-01 -1.403350830078125000e-01 -9.994410723447799683e-02 1.967350952327251434e-03 -3.081678599119186401e-02 6.076009944081306458e-02 -8.380381762981414795e-02 1.411380022764205933e-01 9.057082980871200562e-02 -3.252305984497070312e-01 1.458025872707366943e-01 1.918150335550308228e-01 3.148993253707885742e-01 7.968567311763763428e-02 -5.249851848930120468e-03 -3.526387214660644531e-01 -1.060424298048019409e-01 8.556012809276580811e-02 -7.851178944110870361e-02 -1.764471381902694702e-01 9.865658730268478394e-02 1.122418642044067383e-01 -2.517107725143432617e-01 -4.412398114800453186e-02 -3.969509005546569824e-01 -2.210144102573394775e-01
-1.704111099243164062e-01 6.172152236104011536e-02 1.621466428041458130e-01 2.650514543056488037e-01 -1.521141380071640015e-01 -2.352620363235473633e-01 -3.822888433933258057e-01 -3.627085685729980469e-02 -6.305772066116333008e-02 -1.150841116905212402e-01 -3.780277445912361145e-02 -6.401963531970977783e-02 -2.308401614427566528e-01 -6.563844531774520874e-02 -1.478123962879180908e-01 1.605776138603687286e-02 4.163443297147750854e-02 1.043170690536499023e-01 2.384082823991775513e-01 2.121555209159851074e-01 3.253582417964935303e-01 1.273258328437805176e-01 -2.513634562492370605e-01 -8.982162689790129662e-04 -2.074039727449417114e-02 -2.944470942020416260e-02 4.893803596496582031e-02 -1.458847820758819580e-01 -1.088281348347663879e-01 -1.494708061218261719e-01 -2.615519165992736816e-01 -3.390018045902252197e-01
2.228955365717411041e-02 1.016376391053199768e-01 1.557417772710323334e-02 6.815721094608306885e-02 5.458661541342735291e-02 -1.310414820909500122e-01 -1.833519339561462402e-01 -1.507194340229034424e-01 -3.125469982624053955e-01 -1.065728738903999329e-01 3.367497026920318604e-02 5.878626182675361633e-02 2.168263196945190430e-01 2.597311139106750488e-01 2.351616322994232178e-01 3.119107186794281006e-01 -1.203538551926612854e-01 1.377074420452117920e-01 1.885672658681869507e-01 -9.371551126241683960e-02 -3.054396212100982666e-01 -3.937231749296188354e-02 -4.125328958034515381e-01 -2.071720734238624573e-02 1.472509652376174927e-02 -4.754477739334106445e-02 8.694684505462646484e-02 1.062369048595428467e-01 -3.146523833274841309e-01 -1.671471744775772095e-01 9.700288623571395874e-02 -1.618047505617141724e-01
-2.654791250824928284e-02 -1.765267997980117798e-01 -1.667771674692630768e-02 3.589095175266265869e-01 -1.739543378353118896e-01 -1.254715323448181152e-01 -7.228590548038482666e-02 -6.012795027345418930e-03 -5.658943206071853638e-03 -9.341095387935638428e-02 -1.238057017326354980e-02 6.574519723653793335e-02 -1.326114386320114136e-01 -1.167293414473533630e-01 2.887922525405883789e-01 1.866821013391017914e-02 -3.287719786167144775e-01 1.977495998144149780e-01 -1.087620854377746582e-01 8.003261685371398926e-02 -7.609700411558151245e-02 -1.386017631739377975e-02 -6.176157593727111816e-01 8.480304479598999023e-02 -1.198108345270156860e-01 7.374920696020126343e-02 -7.473477721214294434e-02 1.165927797555923462e-01 4.980255290865898132e-02 -7.010606676340103149e-02 1.630995869636535645e-01 -1.629638522863388062e-01
5.118333548307418823e-02 -6.720030307769775391e-02 1.126199662685394287e-01 9.798220545053482056e-02 1.190628856420516968e-01 1.512040104717016220e-02 -1.837699413299560547e-01 -2.799103856086730957e-01 2.407593838870525360e-02 -9.139044582843780518e-02 -1.750824898481369019e-01 -1.453882548958063126e-02 -2.721189558506011963e-01 -1.498390734195709229e-01 -7.270497828722000122e-02 -1.822212636470794678e-01 1.020185276865959167e-01 6.212837994098663330e-02 1.348806172609329224e-01 5.816574692726135254e-01 5.091109499335289001e-02 -1.306400448083877563e-01 -4.097429513931274414e-01 -9.163878858089447021e-03 -7.813311368227005005e-02 -6.660474836826324463e-02 -1.260723769664764404e-01 -1.266014724969863892e-01 -1.693634390830993652e-01 -1.269273608922958374e-01 1.340415775775909424e-01 -7.499200850725173950e-02
1.048007830977439880e-01 2.600690126419067383e-01 -2.230326235294342041e-01 2.884406745433807373e-01 -1.335972845554351807e-01 -2.833212912082672119e-01 -1.524108499288558960e-01 -1.820147186517715454e-01 -8.290521800518035889e-02 -2.716807425022125244e-01 -2.963761389255523682e-01 -5.835448950529098511e-02 6.834765523672103882e-02 1.876018941402435303e-02 -1.891996115446090698e-01 -1.342573165893554688e-01 2.579176053404808044e-02 -3.448281064629554749e-02 6.529934704303741455e-02 2.144159376621246338e-01 -1.381498575210571289e-01 -6.365946680307388306e-02 -1.913249194622039795e-01 -8.123619109392166138e-02 -4.402329027652740479e-01 2.847343124449253082e-02 -2.337386608123779297e-01 -4.751744680106639862e-03 -6.865523755550384521e-02 -1.263250480405986309e-03 8.825431019067764282e-02 -1.515845507383346558e-01
-1.734941601753234863e-01 1.549085527658462524e-01 1.922794431447982788e-01 2.721225023269653320e-01 -2.657542228698730469e-01 -1.497765481472015381e-01 -2.878934741020202637e-01 -2.410670742392539978e-02 1.053248811513185501e-02 -1.490274518728256226e-01 -8.559272438287734985e-02 3.326574340462684631e-02 -1.296674162149429321e-01 2.067906782031059265e-02 -4.572204872965812683e-02 2.754452452063560486e-02 1.511239111423492432e-01 2.284057065844535828e-02 3.889175355434417725e-01 1.355345696210861206e-01 1.933014839887619019e-01 6.415991485118865967e-02 -4.045087397098541260e-01 -1.610965281724929810e-01 2.353646755218505859e-01 -2.340751234441995621e-03 4.448576271533966064e-02 -9.668502211570739746e-02 -9.430980682373046875e-02 -1.414285004138946533e-01 -1.266460120677947998e-01 -2.679612636566162109e-01
1.807353496551513672e-01 -1.366470754146575928e-01 -1.954633891582489014e-01 3.025726377964019775e-01 9.181234985589981079e-02 -2.221053391695022583e-01 -1.940030232071876526e-02 -1.846448928117752075e-01 1.076976358890533447e-01 5.904833227396011353e-02 -3.122806847095489502e-01 -1.199494451284408569e-01 -9.573153406381607056e-02 2.160741239786148071e-01 1.389076262712478638e-01 -1.562462151050567627e-01 2.164574116468429565e-01 1.589000523090362549e-01 4.047951996326446533e-01 3.155804052948951721e-02 3.531344234943389893e-01 -1.013510525226593018e-01 -1.422624289989471436e-01 -4.429354518651962280e-02 -1.706205010414123535e-01 6.377295404672622681e-02 -1.592935472726821899e-01 6.475497782230377197e-02 2.540559321641921997e-02 -1.325387358665466309e-01 1.558284312486648560e-01 2.733895555138587952e-02
-1.013859957456588745e-01 4.040129110217094421e-02 1.210087835788726807e-01 -4.258345812559127808e-02 1.620083302259445190e-02 -2.468912899494171143e-01 -2.454296201467514038e-01 -1.564853340387344360e-01 -5.865825340151786804e-02 -1.685113757848739624e-01 -6.800880189985036850e-03 -2.866784632205963135e-01 -1.994249224662780762e-01 2.957187294960021973e-01 -3.865148872137069702e-02 -1.493363082408905029e-01 -5.472190678119659424e-02 3.189683333039283752e-02 1.325508654117584229e-01 -1.170209199190139771e-01 -1.706686019897460938e-01 -2.636301219463348389e-01 -4.027855396270751953e-01 3.008832335472106934e-01 -1.940773427486419678e-01 5.291041731834411621e-02 -1.966114938259124756e-01 9.647417813539505005e-03 -2.055628448724746704e-01 -1.825099438428878784e-01 4.857363179326057434e-02 -1.296050399541854858e-01
2.041199989616870880e-02 -2.971938624978065491e-02 1.790227741003036499e-01 1.500884294509887695e-01 5.530022457242012024e-02 2.405580878257751465e-02 1.249270066618919373e-01 -3.834258615970611572e-01 -2.028044015169143677e-01 1.097482293844223022e-01 -2.667122781276702881e-01 -4.626506194472312927e-02 7.402184605598449707e-02 1.078213974833488464e-01 2.091941982507705688e-01 1.441304832696914673e-01 1.658172532916069031e-02 1.795925050973892212e-01 7.971672713756561279e-02 2.118973433971405029e-01 7.951741665601730347e-02 -2.870415151119232178e-01 -1.645157933235168457e-01 -8.046326786279678345e-02 -2.936177328228950500e-02 -4.136548042297363281e-01 -8.454708009958267212e-02 1.454301923513412476e-01 -3.025262653827667236e-01 -7.693510036915540695e-03 1.016736775636672974e-01 -2.480847090482711792e-01
-9.880883246660232544e-02 9.936138987541198730e-03 -1.776635348796844482e-01 -1.286299340426921844e-02 -1.994953453540802002e-01 -2.600063979625701904e-01 -1.994757205247879028e-01 -3.029692769050598145e-01 -2.918888628482818604e-01 3.122461438179016113e-01 -6.945508718490600586e-02 -1.062381193041801453e-01 -3.473239019513130188e-03 -1.323404610157012939e-01 -2.200379595160484314e-02 9.728060662746429443e-02 -1.354148983955383301e-01 2.187476158142089844e-01 1.709293276071548462e-01 -3.789724037051200867e-02 -3.200611099600791931e-02 1.125589385628700256e-01 -4.092221558094024658e-01 -1.587043851613998413e-01 -3.303253650665283203e-01 -1.536884158849716187e-01 -1.850905865430831909e-01 -5.405736714601516724e-02 -4.203009977936744690e-02 -2.441052533686161041e-02 -3.045520000159740448e-02 -1.294394880533218384e-01
1.106586605310440063e-01 1.262739151716232300e-01 -5.330291017889976501e-02 1.850153058767318726e-01 1.330378502607345581e-01 -3.402156755328178406e-02 -2.399767041206359863e-01 -1.190967485308647156e-01 -1.364450007677078247e-01 -1.998325884342193604e-01 -9.036632627248764038e-02 -1.751203238964080811e-01 1.059440001845359802e-01 1.613659411668777466e-01 2.673641443252563477e-01 1.501012146472930908e-01 -1.133801490068435669e-01 4.714174568653106689e-02 2.100224494934082031e-01 1.622338145971298218e-01 -6.914109736680984497e-02 6.567911058664321899e-02 -5.012869238853454590e-01 1.198180671781301498e-02 -8.675646036863327026e-02 -1.944418400526046753e-01 2.528316974639892578e-01 -2.677590027451515198e-02 -3.516448736190795898e-01 4.481412470340728760e-02 6.423916667699813843e-02 1.721934825181961060e-01
1.731377989053726196e-01 2.235683649778366089e-01 -1.913398951292037964e-01 1.638538241386413574e-01 5.259372666478157043e-02 4.260870814323425293e-02 -2.509444355964660645e-01 -1.698776632547378540e-01 2.503495849668979645e-02 -7.031451165676116943e-02 -2.926174923777580261e-02 -1.835817098617553711e-01 8.906044811010360718e-02 1.656494438648223877e-01 8.349519222974777222e-02 9.838174283504486084e-02 4.292518831789493561e-03 2.022005766630172729e-01 2.022192478179931641e-01 -1.280515789985656738e-01 -1.360295861959457397e-01 1.639106124639511108e-01 -3.565343916416168213e-01 1.108453720808029175e-01 -1.060798689723014832e-01 -1.651901602745056152e-01 1.840823590755462646e-01 -2.567787840962409973e-02 -5.240186452865600586e-01 2.861233241856098175e-02 1.752323061227798462e-01 7.643616944551467896e-02
-1.231543570756912231e-01 -1.604852080345153809e-02 -5.847241356968879700e-02 -3.785005584359169006e-02 1.059600561857223511e-01 -2.941270172595977783e-01 -1.086015030741691589e-01 -3.262388110160827637e-01 -1.704394631087779999e-02 -2.448556199669837952e-02 1.267290674149990082e-02 -2.469534575939178467e-01 -6.747165322303771973e-02 1.865675002336502075e-01 -4.848599061369895935e-02 -3.216650485992431641e-01 -7.066255062818527222e-02 1.795708835124969482e-01 2.551817335188388824e-02 -1.440704315900802612e-01 -9.649014472961425781e-02 -1.198913380503654480e-01 -4.594255089759826660e-01 2.922000586986541748e-01 -1.010992303490638733e-01 -8.189023286104202271e-02 5.422564968466758728e-02 9.004289656877517700e-02 -2.535297572612762451e-01 -2.398548871278762817e-01 1.672279685735702515e-01 3.485661000013351440e-03
3.134630620479583740e-02 9.463417530059814453e-02 -1.336721330881118774e-01 1.632368862628936768e-01 -1.398495584726333618e-02 2.952603995800018311e-02 -9.705289453268051147e-02 -1.519251912832260132e-01 -1.330491751432418823e-01 -1.281486153602600098e-01 -2.643530257046222687e-02 -5.938936024904251099e-02 1.531159877777099609e-01 1.486296653747558594e-01 2.466505467891693115e-01 3.030386269092559814e-01 -2.571727037429809570e-01 1.613699458539485931e-02 1.221048980951309204e-01 -3.958753496408462524e-02 -4.433653503656387329e-02 2.164546698331832886e-01 -4.495433270931243896e-01 4.610146582126617432e-02 -3.639892116189002991e-02 -1.462668925523757935e-01 8.054847270250320435e-02 3.992370888590812683e-02 -4.815260767936706543e-01 -1.583822667598724365e-01 1.903844624757766724e-01 -1.245716810226440430e-01
-2.312549799680709839e-01 -2.102688699960708618e-02 -1.284598559141159058e-01 3.590216636657714844e-01 -7.693023979663848877e-02 -5.357446894049644470e-02 2.319735661149024963e-02 -6.415473669767379761e-02 1.356703490018844604e-01 -5.611589178442955017e-02 -3.126638941466808319e-03 5.370907858014106750e-02 -2.420792728662490845e-01 4.438477754592895508e-02 1.789019107818603516e-01 4.068744182586669922e-01 -2.029995918273925781e-01 1.055012121796607971e-01 1.780608743429183960e-01 -7.932468503713607788e-02 5.001040920615196228e-02 1.631442643702030182e-02 -3.161584734916687012e-01 1.318402439355850220e-01 -2.405283749103546143e-01 -1.510539501905441284e-01 -2.212287336587905884e-01 7.056704163551330566e-02 -2.541080713272094727e-01 1.196010690182447433e-02 2.147252410650253296e-01 -2.209224104881286621e-01
2.880272455513477325e-02 -1.146537959575653076e-01 -6.709524244070053101e-02 1.989998668432235718e-01 9.788835048675537109e-02 -2.203371077775955200e-01 -4.005988314747810364e-02 -1.879694610834121704e-01 -3.095745742321014404e-01 -1.059015616774559021e-01 1.292870342731475830e-01 -2.855366766452789307e-01 3.259430173784494400e-03 2.735547125339508057e-01 1.249590590596199036e-01 -1.275904476642608643e-01 -1.944798044860363007e-02 2.002712637186050415e-01 2.358528822660446167e-01 -7.668446749448776245e-02 1.321883350610733032e-01 1.568068265914916992e-01 -2.817169390618801117e-02 -1.584350019693374634e-01 6.101083755493164062e-02 2.031408250331878662e-02 -8.475000411272048950e-02 2.611206173896789551e-01 -4.549015164375305176e-01 -2.060869187116622925e-01 -1.895094364881515503e-01 -6.747011095285415649e-03
-1.711944341659545898e-01 -5.254860594868659973e-02 1.457370519638061523e-01 4.213955104351043701e-01 -1.164045929908752441e-02 2.089771777391433716e-01 2.020002901554107666e-02 -1.698726862668991089e-01 -2.753464877605438232e-01 1.271385997533798218e-01 -3.877983987331390381e-01 -9.228736162185668945e-02 -1.996220797300338745e-01 6.844342499971389771e-02 1.690227538347244263e-01 2.303015738725662231e-01 2.715291827917098999e-02 7.344552129507064819e-02 2.506155073642730713e-01 -1.056421175599098206e-02 -2.077468298375606537e-02 -1.485806256532669067e-01 -6.852079182863235474e-02 -6.877573579549789429e-02 -3.774937987327575684e-02 -1.486782133579254150e-01 9.078692644834518433e-02 -8.530543744564056396e-02 -3.314556777477264404e-01 -1.621646583080291748e-01 1.958151161670684814e-01 -6.695570796728134155e-02
-8.179146796464920044e-02 -1.410904526710510254e-01 -2.231986820697784424e-02 4.676529020071029663e-02 2.292682826519012451e-01 -7.407662272453308105e-02 5.519577488303184509e-02 -1.621289849281311035e-01 -1.304865479469299316e-01 -3.482862412929534912e-01 3.072029538452625275e-02 2.032978273928165436e-02 -1.492803096771240234e-01 1.581019908189773560e-01 2.641753256320953369e-01 -1.187955960631370544e-01 -1.931646466255187988e-01 5.911220237612724304e-02 1.633074730634689331e-01 3.400023654103279114e-02 -1.713490933179855347e-01 6.138268485665321350e-02 -2.847158312797546387e-01 6.523115187883377075e-02 1.273441165685653687e-01 -1.687411777675151825e-02 2.274709567427635193e-02 -1.315554529428482056e-01 -5.381398200988769531e-01 -9.086360037326812744e-02 8.780822902917861938e-02 -2.924045026302337646e-01
-3.620240837335586548e-02 -1.304557770490646362e-01 9.571108222007751465e-02 2.755508720874786377e-01 -2.592677250504493713e-03 1.664986312389373779e-01 -5.259840488433837891e-01 -1.057068333029747009e-01 -2.054817043244838715e-02 3.158316761255264282e-02 -4.854859784245491028e-02 -9.604976326227188110e-02 -1.753901988267898560e-01 -9.399790316820144653e-02 1.182771250605583191e-01 -2.840369045734405518e-01 4.276112467050552368e-02 1.289401501417160034e-01 3.153916448354721069e-02 2.787756025791168213e-01 2.734379470348358154e-01 -1.803316920995712280e-02 -7.347231358289718628e-02 2.143849879503250122e-01 7.840528339147567749e-02 5.392397940158843994e-02 -3.665637969970703125e-02 -1.307567656040191650e-01 -3.501469194889068604e-01 -2.169324755668640137e-01 8.491150289773941040e-02 -7.594851404428482056e-02
9.735043346881866455e-02 -1.224736794829368591e-01 1.301016360521316528e-01 1.118877232074737549e-01 -1.510209888219833374e-01 -3.373676538467407227e-01 7.548533380031585693e-02 -1.082568690180778503e-01 -1.010129228234291077e-01 -3.980385065078735352e-01 -1.672957092523574829e-01 -2.576779574155807495e-02 1.384418308734893799e-01 1.445045135915279388e-02 1.613019779324531555e-02 -8.177854865789413452e-02 -1.105924174189567566e-01 1.077446863055229187e-01 4.224545955657958984e-01 4.128409922122955322e-02 8.453734964132308960e-02 6.584068387746810913e-02 -2.025594413280487061e-01 -2.046520113945007324e-01 -4.383127391338348389e-02 1.366862654685974121e-01 -5.027252808213233948e-02 -1.080601587891578674e-01 -2.506515085697174072e-01 9.317373484373092651e-02 1.495528817176818848e-01 -3.759450018405914307e-01
-3.818362206220626831e-02 5.631151050329208374e-02 1.853983402252197266e-01 1.764125078916549683e-01 -2.524207234382629395e-01 -1.271265149116516113e-01 6.740864366292953491e-02 -3.629052937030792236e-01 -2.807369530200958252e-01 1.184612587094306946e-01 -2.065317332744598389e-01 -1.237431913614273071e-02 -1.886724084615707397e-01 3.118543624877929688e-01 1.872994303703308105e-01 -1.063182279467582703e-01 -6.450169533491134644e-02 2.850763201713562012e-01 6.358920037746429443e-02 7.914165966212749481e-03 -8.198176324367523193e-02 3.457191586494445801e-02 -1.819009333848953247e-01 5.867488682270050049e-03 -1.054020076990127563e-01 -3.433647006750106812e-02 4.147171601653099060e-02 2.935568094253540039e-01 -2.281662076711654663e-01 -2.903991639614105225e-01 1.749288439750671387e-01 3.340880200266838074e-02
-2.579229325056076050e-02 -4.438785016536712646e-01 7.408314384520053864e-03 2.193775475025177002e-01 -8.529137074947357178e-02 -5.908791907131671906e-03 -4.805823788046836853e-02 -4.636530950665473938e-02 -8.450033515691757202e-02 -7.796545326709747314e-02 -1.033961474895477295e-01 -3.948184847831726074e-01 -5.683612078428268433e-02 1.188132464885711670e-01 -3.931274637579917908e-02 -5.884855613112449646e-02 1.725599169731140137e-01 9.135927259922027588e-02 6.698743253946304321e-02 8.135186880826950073e-02 1.393450200557708740e-01 2.150184847414493561e-02 -2.537693977355957031e-01 -1.389209032058715820e-01 -7.412387430667877197e-02 -6.749500334262847900e-02 2.392327189445495605e-01 -2.544791102409362793e-01 -2.792657315731048584e-01 -5.156759545207023621e-02 -9.921126812696456909e-02 -4.060420095920562744e-01
-1.342549622058868408e-01 -1.220703646540641785e-01 1.040046662092208862e-01 2.404065802693367004e-02 -2.180042415857315063e-01 -1.556236445903778076e-01 -1.862780749797821045e-01 -3.045346029102802277e-02 8.507531881332397461e-02 -2.350231632590293884e-02 -4.965876787900924683e-02 6.391444802284240723e-02 -2.987719886004924774e-02 5.010491609573364258e-02 -1.373757272958755493e-01 5.342568084597587585e-02 2.499345988035202026e-01 1.059995815157890320e-01 3.068964481353759766e-01 2.631634771823883057e-01 3.255313634872436523e-01 5.393964797258377075e-02 -3.978210091590881348e-01 -1.417661458253860474e-01 9.750218130648136139e-03 1.978131830692291260e-01 -1.853221207857131958e-01 2.719263732433319092e-01 -1.210086867213249207e-01 1.562739908695220947e-01 2.181765586137771606e-01 -2.242220491170883179e-01
-1.181427389383316040e-01 -3.499557822942733765e-02 2.089166268706321716e-02 8.582501113414764404e-02 3.871649876236915588e-02 -2.319668680429458618e-01 -1.782500296831130981e-01 -3.732344806194305420e-01 -1.545590758323669434e-01 2.293658107519149780e-01 2.975505776703357697e-02 -7.767331600189208984e-02 -1.576284319162368774e-01 1.702978312969207764e-01 2.323624938726425171e-01 3.405480831861495972e-02 2.760305255651473999e-02 2.275628447532653809e-01 2.137970477342605591e-01 1.160288508981466293e-02 3.396919071674346924e-01 1.830645799636840820e-01 -3.077960014343261719e-01 -1.757005415856838226e-02 -1.354748476296663284e-02 -5.235760658979415894e-02 -3.731484413146972656e-01 1.414185911417007446e-01 7.389611005783081055e-02 -3.743524430319666862e-03 -6.914792209863662720e-02 -2.084558159112930298e-01
-2.984801121056079865e-02 -9.588181972503662109e-02 -8.565247803926467896e-02 1.524720937013626099e-01 -1.062941178679466248e-01 -5.053204949945211411e-03 -8.004432171583175659e-02 -3.010942041873931885e-01 -6.767822802066802979e-02 -1.136648207902908325e-01 -2.711860276758670807e-02 -4.276021197438240051e-02 -8.273158967494964600e-02 2.163206785917282104e-01 -1.480229496955871582e-01 1.699532270431518555e-01 1.007530912756919861e-01 2.716845273971557617e-01 -1.091507170349359512e-02 2.715097069740295410e-01 2.450307905673980713e-01 -1.968385726213455200e-01 -2.948962748050689697e-01 -3.261391520500183105e-01 -1.702111214399337769e-01 2.661910653114318848e-01 -1.918232440948486328e-01 1.346743404865264893e-01 -2.128074020147323608e-01 1.827356815338134766e-01 -6.318958103656768799e-02 -1.977204233407974243e-01
-8.466245234012603760e-02 1.369155496358871460e-01 -2.439048290252685547e-01 1.547206044197082520e-01 -7.482092827558517456e-02 -7.405748218297958374e-02 -1.263239830732345581e-01 -2.909179329872131348e-01 -1.469217538833618164e-01 -1.118324846029281616e-01 -4.219101667404174805e-01 1.493101380765438080e-02 -2.118354290723800659e-01 9.799864888191223145e-02 2.828862071037292480e-01 -1.058997139334678650e-01 -2.161852270364761353e-01 -9.958998113870620728e-02 -3.435459919273853302e-03 1.124163269996643066e-01 -1.791184842586517334e-01 1.785121858119964600e-01 -2.773670554161071777e-01 -1.955129057168960571e-01 -2.216268181800842285e-01 1.342758089303970337e-01 -2.049572318792343140e-01 -3.465123102068901062e-02 -9.512821584939956665e-02 1.246369555592536926e-01 -1.776178553700447083e-02 -1.930716782808303833e-01
-1.883525773882865906e-02 -2.135143727064132690e-01 -2.010845020413398743e-02 4.966858029365539551e-01 -2.446359582245349884e-02 -3.073582947254180908e-01 -1.215777993202209473e-01 -2.483697980642318726e-01 -1.277514640241861343e-02 -2.621876001358032227e-01 7.716066204011440277e-03 -4.575553908944129944e-02 -1.527294069528579712e-01 2.913518249988555908e-02 2.007391769438982010e-03 -1.484337300062179565e-01 8.233191072940826416e-02 4.692820832133293152e-02 2.079989165067672729e-01 3.487547114491462708e-02 -7.622048724442720413e-03 1.593125164508819580e-01 -1.813891530036926270e-01 -2.148316502571105957e-01 -2.398896403610706329e-02 2.770014293491840363e-02 -1.706887632608413696e-01 2.586210332810878754e-02 3.857633471488952637e-02 2.482253313064575195e-01 1.666980534791946411e-01 -3.716942369937896729e-01
1.205976679921150208e-02 -2.436497062444686890e-01 -1.428614705801010132e-01 1.999027132987976074e-01 9.850398451089859009e-02 -2.776688635349273682e-01 -1.644965112209320068e-01 -3.082786798477172852e-01 1.358110606670379639e-01 -1.687178462743759155e-01 -7.362037152051925659e-02 -1.061504632234573364e-01 6.473214924335479736e-02 -5.609336122870445251e-02 -2.257500737905502319e-01 -6.822764873504638672e-03 5.949538201093673706e-02 8.998346328735351562e-02 1.599919348955154419e-01 -4.580911248922348022e-02 -4.272096753120422363e-01 6.064445525407791138e-02 -2.755266427993774414e-01 1.236233487725257874e-01 1.155856996774673462e-01 -4.495704174041748047e-02 -2.567956410348415375e-02 1.132945567369461060e-01 -1.445079892873764038e-01 4.085030872374773026e-03 -2.263819128274917603e-01 -3.626788556575775146e-01
1.091696992516517639e-01 -5.768670886754989624e-02 -3.679139614105224609e-01 5.338300764560699463e-02 -1.120111569762229919e-01 4.605535417795181274e-03 -2.147301584482192993e-01 -5.085525289177894592e-02 -5.921457335352897644e-02 -4.623539000749588013e-02 1.932357251644134521e-02 -2.097322233021259308e-02 1.330121792852878571e-02 8.543296903371810913e-02 -1.861585378646850586e-01 -2.080380767583847046e-01 -3.141376674175262451e-01 -1.192651689052581787e-01 2.298505157232284546e-01 1.137762293219566345e-01 1.849367469549179077e-02 -9.098201990127563477e-02 -2.928772270679473877e-01 3.565413877367973328e-02 -1.906015537679195404e-02 -2.858570814132690430e-01 -7.969100773334503174e-02 2.092772275209426880e-01 -2.685897946357727051e-01 -4.520808160305023193e-01 2.245189435780048370e-02 -9.907205402851104736e-02
1.895148865878582001e-02 -3.732507675886154175e-02 -2.599124610424041748e-01 2.427346259355545044e-01 5.710659548640251160e-02 1.209541261196136475e-01 3.136685118079185486e-02 -8.938702195882797241e-02 -1.813017427921295166e-01 -1.454412639141082764e-01 -2.316366434097290039e-01 1.536365002393722534e-01 5.128974560648202896e-03 1.542388349771499634e-01 4.430231750011444092e-01 -1.389632374048233032e-01 -4.702534899115562439e-02 1.990945078432559967e-02 2.840021550655364990e-01 -6.194243207573890686e-02 4.408105835318565369e-02 6.716044247150421143e-02 -1.953197270631790161e-01 3.246907293796539307e-01 1.773969642817974091e-02 2.916301973164081573e-02 2.125968933105468750e-01 -1.246626153588294983e-01 -2.764777839183807373e-01 -1.222222298383712769e-01 1.808498203754425049e-01 -2.260774224996566772e-01
2.940352074801921844e-02 -2.230107635259628296e-01 -3.210563063621520996e-01 4.163021221756935120e-02 -3.976166993379592896e-02 -2.600584328174591064e-01 -2.481606751680374146e-01 -1.713672429323196411e-01 -2.705080062150955200e-02 -4.271889925003051758e-01 -2.190794348716735840e-01 -3.622988238930702209e-02 -3.007509186863899231e-02 -1.948056817054748535e-01 -3.712417557835578918e-02 -1.833435148000717163e-01 1.177134215831756592e-01 -3.257301822304725647e-02 3.305164277553558350e-01 3.973064199090003967e-02 1.289121955633163452e-01 -1.545785069465637207e-01 -1.463623195886611938e-01 -1.872527152299880981e-01 -1.580944359302520752e-01 7.441927213221788406e-03 1.180503070354461670e-01 -9.331163763999938965e-02 -1.739631593227386475e-01 2.601538971066474915e-02 1.550277578644454479e-03 -2.769155502319335938e-01
-1.081069856882095337e-01 -3.226175531744956970e-02 1.775740087032318115e-01 2.236503213644027710e-01 1.211429480463266373e-02 3.038448048755526543e-03 -2.817658782005310059e-01 -6.004054099321365356e-02 -1.304356753826141357e-01 9.406341612339019775e-02 1.766964048147201538e-01 -9.135562181472778320e-02 -2.002384662628173828e-01 -9.907919168472290039e-02 1.092144697904586792e-01 -2.446929663419723511e-01 2.001654803752899170e-01 6.341344118118286133e-02 1.989254206418991089e-01 4.403562843799591064e-01 2.649954259395599365e-01 -6.044341996312141418e-02 -4.220768809318542480e-01 2.171946130692958832e-02 1.052355114370584488e-02 1.864800602197647095e-02 -1.620985120534896851e-01 -1.055936738848686218e-01 -2.031429857015609741e-01 -6.776438653469085693e-02 -2.529381960630416870e-02 -1.448150575160980225e-01
-1.636823862791061401e-01 6.901586800813674927e-02 -6.383755803108215332e-02 2.654339075088500977e-01 -1.708721742033958435e-02 -2.402743510901927948e-02 -5.013716816902160645e-01 -1.540923565626144409e-01 1.470423582941293716e-02 -2.143202424049377441e-01 -1.548203676939010620e-01 -3.120458126068115234e-01 2.655450701713562012e-01 5.551336333155632019e-02 -4.517892003059387207e-02 -1.434958875179290771e-01 1.526705175638198853e-01 1.644825488328933716e-01 2.960955165326595306e-02 1.550353248603641987e-03 -1.407496631145477295e-01 9.616792201995849609e-02 -2.845982909202575684e-01 -2.373061627149581909e-01 -1.812548637390136719e-01 -7.041062414646148682e-02 -1.884330958127975464e-01 -4.406696557998657227e-02 -1.033994704484939575e-01 -1.017860993742942810e-01 1.106424778699874878e-01 -1.674609333276748657e-01
-1.847679167985916138e-01 2.751807123422622681e-02 4.773788154125213623e-02 5.768438335508108139e-03 -1.581515967845916748e-01 -7.301858067512512207e-02 -2.765214443206787109e-01 -3.183082938194274902e-01 -2.198055982589721680e-01 -3.314976021647453308e-02 1.304326802492141724e-01 9.444075077772140503e-02 -1.831365078687667847e-01 1.907474696636199951e-01 -3.213235735893249512e-01 -2.702202461659908295e-02 -1.707662194967269897e-01 1.773818731307983398e-01 3.114198334515094757e-02 2.590152025222778320e-01 -1.790464669466018677e-01 -7.529433816671371460e-02 -2.646729722619056702e-02 -2.755648791790008545e-01 -2.132789939641952515e-01 -1.751230061054229736e-01 -1.708444207906723022e-01 -3.040349297225475311e-02 -6.387791782617568970e-02 1.819615960121154785e-01 6.178931216709315777e-04 -3.448321223258972168e-01
9.568482637405395508e-02 3.071349859237670898e-01 -3.992897924035787582e-03 1.451752930879592896e-01 -2.277593314647674561e-01 -1.496749930083751678e-02 -3.234709799289703369e-01 7.721228152513504028e-02 -1.685621142387390137e-01 1.030388399958610535e-01 -2.056809961795806885e-01 -1.134867742657661438e-01 1.027962714433670044e-01 2.714748084545135498e-01 -9.701395407319068909e-03 -1.159622818231582642e-01 6.542759947478771210e-03 2.454884797334671021e-01 2.235195785760879517e-01 -1.507516652345657349e-01 7.908054441213607788e-02 -3.768377304077148438e-01 -2.464885115623474121e-01 1.913632154464721680e-01 -1.509557217359542847e-01 -1.452432721853256226e-01 5.234573036432266235e-02 -3.299209848046302795e-02 -2.651775479316711426e-01 -7.918399572372436523e-02 1.294691562652587891e-01 3.180197998881340027e-02
4.690703004598617554e-02 1.392558217048645020e-01 -1.931254416704177856e-01 2.560840547084808350e-01 1.883473992347717285e-02 1.064713373780250549e-01 -1.207700520753860474e-01 -1.357589215040206909e-01 -6.753942370414733887e-02 -2.939993441104888916e-01 4.720957204699516296e-02 -7.221840322017669678e-02 -5.261762440204620361e-02 2.235054224729537964e-01 3.013300597667694092e-01 1.617232263088226318e-01 -1.262851059436798096e-01 2.462926087900996208e-03 1.258293837308883667e-01 -5.404541641473770142e-02 -3.184852749109268188e-02 1.429704874753952026e-01 -4.683855772018432617e-01 -8.909244835376739502e-02 -1.588219963014125824e-02 -3.221954107284545898e-01 1.306216865777969360e-01 -1.789829283952713013e-01 -2.399872839450836182e-01 4.551740735769271851e-02 2.255108356475830078e-01 -1.246594339609146118e-01
-7.403924316167831421e-02 -8.169632405042648315e-03 -1.711979657411575317e-01 1.231754794716835022e-01 3.064055182039737701e-02 -2.176182419061660767e-01 1.015507504343986511e-01 -4.128862321376800537e-01 -2.123928964138031006e-01 2.236745506525039673e-02 -2.032308280467987061e-01 -1.587128490209579468e-01 -3.022133111953735352e-01 2.295589745044708252e-01 1.268146932125091553e-01 -2.287565767765045166e-01 1.181966960430145264e-01 2.047692686319351196e-01 1.140350475907325745e-01 -5.776263400912284851e-02 2.945810258388519287e-01 -7.015162706375122070e-02 -6.534513831138610840e-02 2.036476433277130127e-01 -1.139690354466438293e-01 -2.058060169219970703e-01 -1.552078723907470703e-01 7.124039530754089355e-02 -1.900753527879714966e-01 -9.515254758298397064e-03 2.306147813796997070e-01 -1.128989756107330322e-01
-2.505144178867340088e-01 2.054774165153503418e-01 -8.843101561069488525e-02 1.419194638729095459e-01 1.137917563319206238e-01 -1.185832321643829346e-01 -1.483170241117477417e-01 -1.329353302717208862e-01 -2.192864418029785156e-01 -2.110283225774765015e-01 -2.407579449936747551e-03 -3.458254039287567139e-02 8.146253228187561035e-02 -5.954135209321975708e-02 -1.324872374534606934e-01 -5.478791519999504089e-02 -2.241528481245040894e-01 2.916236817836761475e-01 -9.755792096257209778e-03 2.281915694475173950e-01 1.515085548162460327e-01 -1.651561819016933441e-02 -1.963422745466232300e-01 -1.693504303693771362e-02 -1.906232982873916626e-01 -1.738563030958175659e-01 -3.169104158878326416e-01 -1.136108338832855225e-01 -3.222700655460357666e-01 3.269912600517272949e-01 1.363532245159149170e-01 -1.304848939180374146e-01
-2.701910436153411865e-01 3.330947831273078918e-02 9.422213584184646606e-02 3.130725026130676270e-01 -2.442008256912231445e-01 -1.696536242961883545e-01 -2.565971612930297852e-01 -1.909653544425964355e-01 -4.837769269943237305e-01 -4.386538267135620117e-02 -6.878349930047988892e-02 1.352489553391933441e-02 -1.501487344503402710e-01 1.553900837898254395e-01 -4.999030753970146179e-02 1.226764619350433350e-01 -1.923774629831314087e-01 5.775421112775802612e-02 1.601810902357101440e-01 3.212579190731048584e-01 8.407624810934066772e-02 1.939955055713653564e-01 -7.120116800069808960e-02 -1.340767294168472290e-01 -2.920240908861160278e-02 -1.285716593265533447e-01 -5.397001653909683228e-02 -7.771605253219604492e-02 3.785076364874839783e-02 5.064959824085235596e-02 1.216035485267639160e-01 -2.026601582765579224e-01
-1.374482065439224243e-01 1.978560388088226318e-01 -1.053737699985504150e-01 4.479484260082244873e-02 3.862483426928520203e-02 -1.055249571800231934e-01 -1.214001327753067017e-01 -1.436271220445632935e-01 7.363782823085784912e-02 -1.787618398666381836e-01 1.856859959661960602e-02 6.786582991480827332e-03 6.295238435268402100e-02 9.037243574857711792e-02 2.640278041362762451e-01 1.212184801697731018e-01 -2.835305333137512207e-01 2.939809560775756836e-01 1.518721133470535278e-01 4.777502268552780151e-02 -1.515050977468490601e-01 -1.883268356323242188e-02 -5.030445456504821777e-01 1.264014989137649536e-01 -4.745245724916458130e-02 -2.614591419696807861e-01 5.218486115336418152e-02 9.231974929571151733e-02 -3.418080806732177734e-01 -8.163786679506301880e-02 5.360933020710945129e-02 -2.319935560226440430e-01
-8.945185691118240356e-02 -2.869034744799137115e-02 1.321524381637573242e-01 4.169234037399291992e-01 -1.647182106971740723e-01 -3.838296830654144287e-01 2.138923108577728271e-02 -1.280260682106018066e-01 -1.086645573377609253e-01 -3.165840357542037964e-02 1.087298020720481873e-01 1.050927788019180298e-01 -1.264412254095077515e-01 2.329349368810653687e-01 -2.103939652442932129e-01 -8.782043308019638062e-02 -4.667562618851661682e-02 4.186540376394987106e-03 1.778721213340759277e-01 1.270053833723068237e-01 7.315936684608459473e-02 1.579555273056030273e-01 -1.995799243450164795e-01 -1.593685448169708252e-01 -5.833429843187332153e-02 -1.286202110350131989e-02 2.604855298995971680e-01 1.198479160666465759e-01 6.763821002095937729e-03 -3.567480146884918213e-01 1.782325804233551025e-01 -2.455918341875076294e-01
-5.768953263759613037e-02 -1.242515519261360168e-01 -1.174127161502838135e-01 3.087135255336761475e-01 -9.810487180948257446e-02 -1.008233521133661270e-02 -2.520723454654216766e-02 -1.101009827107191086e-02 -2.326986379921436310e-02 -3.516451418399810791e-01 2.584532648324966431e-02 -1.296961754560470581e-01 -1.372592058032751083e-02 2.747305333614349365e-01 3.893763422966003418e-01 2.480934560298919678e-01 -1.712755411863327026e-01 1.537018269300460815e-01 2.270328402519226074e-01 1.328414380550384521e-01 6.500361021608114243e-03 -2.949065715074539185e-02 -4.095189571380615234e-01 -8.477757126092910767e-02 -1.306528747081756592e-01 -4.783144593238830566e-02 5.975014716386795044e-02 -9.833349287509918213e-02 -3.012190759181976318e-01 9.087064862251281738e-02 2.099512703716754913e-02 3.409362211823463440e-02
1.673385500907897949e-02 -1.128669679164886475e-01 -5.242584273219108582e-02 2.738251350820064545e-02 -3.229008316993713379e-01 -1.616188287734985352e-01 -2.346426248550415039e-01 3.243314474821090698e-02 -8.152969926595687866e-02 1.176579147577285767e-01 -1.980287581682205200e-01 7.599049061536788940e-02 -2.237860262393951416e-01 -4.549106582999229431e-03 -2.656361758708953857e-01 -1.573835015296936035e-01 1.724960207939147949e-01 -4.477228038012981415e-03 3.676230311393737793e-01 1.367135941982269287e-01 7.736265659332275391e-02 1.462662965059280396e-01 -1.519358158111572266e-01 -3.095151484012603760e-02 8.490868657827377319e-02 1.835139691829681396e-01 9.318294376134872437e-02 1.752631217241287231e-01 -3.758449256420135498e-01 1.842539012432098389e-01 2.051926255226135254e-01 -2.311736345291137695e-01
-1.207478344440460205e-01 3.067641854286193848e-01 -8.627825975418090820e-02 2.192229181528091431e-01 -4.937636107206344604e-02 -3.198116272687911987e-02 -1.299851387739181519e-01 -2.748402655124664307e-01 6.929763406515121460e-02 -2.434643357992172241e-02 -1.940927654504776001e-01 -2.866386771202087402e-01 1.787509024143218994e-01 1.331975013017654419e-01 -6.239372864365577698e-02 -1.779141873121261597e-01 4.644978791475296021e-02 1.782607585191726685e-01 -2.366909943521022797e-02 -1.155634745955467224e-01 -9.702069312334060669e-02 1.120673492550849915e-01 -2.041517347097396851e-01 1.124332249164581299e-01 -1.238248795270919800e-01 4.741960018873214722e-02 -1.081806793808937073e-01 -2.511614561080932617e-01 -4.664041697978973389e-01 7.077973335981369019e-02 8.470375835895538330e-02 -2.884886562824249268e-01
1.395369619131088257e-01 -1.214129403233528137e-01 8.490139152854681015e-04 3.185715377330780029e-01 1.329354643821716309e-01 2.467487938702106476e-02 -1.277168542146682739e-01 -9.108799695968627930e-02 -1.017161086201667786e-02 -2.516433410346508026e-02 -1.083088964223861694e-01 -7.386423647403717041e-02 -2.627956867218017578e-01 1.112843528389930725e-01 1.137739419937133789e-02 2.491202354431152344e-01 -1.242833137512207031e-01 3.221153840422630310e-02 8.365990966558456421e-02 -2.557005360722541809e-02 6.836672127246856689e-02 -1.160032302141189575e-01 -4.412121772766113281e-01 1.172568351030349731e-01 -4.040657281875610352e-01 1.146636530756950378e-01 1.754976958036422729e-01 -2.634808719158172607e-01 -1.021718531847000122e-01 6.375841051340103149e-02 1.166427582502365112e-01 -3.231374323368072510e-01
-5.307817459106445312e-02 -1.284029930830001831e-01 -1.349067389965057373e-01 5.073100328445434570e-02 3.510351479053497314e-02 -1.166567653417587280e-01 -1.543391942977905273e-01 1.699142605066299438e-01 -2.247159183025360107e-01 1.557840853929519653e-01 -2.210389822721481323e-01 1.689908653497695923e-01 -2.321297377347946167e-01 1.249776184558868408e-01 4.077455773949623108e-02 1.272156238555908203e-01 1.529007405042648315e-01 3.311788439750671387e-01 7.639162987470626831e-02 2.661885023117065430e-01 1.075100526213645935e-01 1.324028372764587402e-01 -2.541868388652801514e-01 1.999800801277160645e-01 -3.332597911357879639e-01 -1.668138802051544189e-01 -2.405530959367752075e-01 -3.962052613496780396e-02 -3.266735374927520752e-01 3.159438818693161011e-02 -1.000976841896772385e-02 -5.724600329995155334e-02
1.628167554736137390e-02 -9.593024104833602905e-02 2.851666510105133057e-02 -1.561248023062944412e-02 3.181150928139686584e-02 1.777664721012115479e-01 -3.060926683247089386e-03 -2.748621702194213867e-01 -1.892810016870498657e-01 8.426722139120101929e-02 -1.663436144590377808e-01 2.712214924395084381e-02 2.368735149502754211e-02 1.478609889745712280e-01 2.383816093206405640e-01 1.968383193016052246e-01 4.340423643589019775e-02 1.226952224969863892e-01 3.192754089832305908e-01 1.397334486246109009e-01 -3.398885950446128845e-02 -1.445981115102767944e-01 -2.271796464920043945e-01 6.820006528869271278e-04 7.602687925100326538e-02 -4.307016730308532715e-01 -1.092742383480072021e-01 3.135890662670135498e-01 -2.689504325389862061e-01 -3.658187808468937874e-03 2.568810582160949707e-01 -2.000023573637008667e-01
1.251598261296749115e-02 -5.833993107080459595e-02 -6.420897319912910461e-03 -6.069578602910041809e-02 2.143720090389251709e-01 -1.284186691045761108e-01 -9.270374663174152374e-03 -6.756737828254699707e-02 -4.518147110939025879e-01 -2.723890841007232666e-01 -1.905998140573501587e-01 -3.495418429374694824e-01 3.127045556902885437e-02 8.216946572065353394e-02 -3.117883391678333282e-02 -5.401873216032981873e-02 -9.710170328617095947e-02 3.944998979568481445e-02 2.116145342588424683e-01 1.065916288644075394e-02 -2.833907725289463997e-03 -5.280664563179016113e-02 -4.794446527957916260e-01 2.219619154930114746e-01 -2.563996016979217529e-01 -1.194646060466766357e-01 -1.757382042706012726e-02 -6.439645588397979736e-02 -7.311969995498657227e-02 -3.770813718438148499e-02 1.993457078933715820e-01 -9.149314463138580322e-02
1.281388849020004272e-01 -5.194580182433128357e-03 -6.174344569444656372e-02 6.142676249146461487e-02 -1.558163166046142578e-01 -7.151398062705993652e-02 -1.423020511865615845e-01 -3.592791855335235596e-01 -7.152161747217178345e-02 2.828953564167022705e-01 -3.682886809110641479e-02 -3.121099770069122314e-01 -1.833004653453826904e-01 1.150919497013092041e-01 -4.178992658853530884e-02 -5.005342513322830200e-02 -8.440212905406951904e-02 2.661704421043395996e-01 2.222123295068740845e-01 -1.020369678735733032e-02 2.322991639375686646e-01 1.045887991786003113e-01 -3.021873533725738525e-01 2.203487753868103027e-01 -3.974645435810089111e-01 -1.783497631549835205e-02 -4.594794660806655884e-02 -1.088839024305343628e-02 -2.578289210796356201e-01 4.814644809812307358e-03 -4.406226426362991333e-02 3.225959092378616333e-02
3.731804899871349335e-03 -8.206477016210556030e-02 -2.809055745601654053e-01 2.395258992910385132e-01 -2.020909041166305542e-01 -1.423135548830032349e-01 -5.057058110833168030e-02 -8.430376648902893066e-02 -2.757830917835235596e-01 -1.906744390726089478e-01 -2.827089130878448486e-01 6.281114369630813599e-02 -4.401808232069015503e-02 2.217585295438766479e-01 1.431666463613510132e-01 2.381413616240024567e-02 -1.738058328628540039e-01 -8.176667988300323486e-02 2.758499383926391602e-01 3.228170424699783325e-02 -7.296197116374969482e-02 1.048681326210498810e-02 -6.717368215322494507e-02 1.848271787166595459e-01 -1.602305173873901367e-01 1.861751079559326172e-01 3.065637648105621338e-01 3.696529567241668701e-02 -3.731648325920104980e-01 -1.229462400078773499e-01 1.979071646928787231e-01 -1.019679829478263855e-01
1.998196244239807129e-01 1.919106207787990570e-02 -2.780438661575317383e-01 1.550894826650619507e-01 -1.876615583896636963e-01 -1.098001226782798767e-01 -1.422491222620010376e-01 -5.604441463947296143e-02 -1.773147433996200562e-01 1.589225046336650848e-02 -3.680886328220367432e-02 -7.673004269599914551e-02 -2.017310112714767456e-01 -3.857150301337242126e-02 2.044591158628463745e-01 1.733553558588027954e-01 -3.727489113807678223e-01 1.700726523995399475e-02 3.763342201709747314e-01 -1.239007264375686646e-01 3.336613625288009644e-02 -5.332537367939949036e-02 -4.743610695004463196e-02 1.378491669893264771e-01 -1.338897943496704102e-01 -2.170901149511337280e-01 -1.914335340261459351e-01 2.471252717077732086e-02 -3.690541088581085205e-01 -2.331413477659225464e-01 7.910619676113128662e-02 -1.190584003925323486e-01
2.864864096045494080e-02 -1.085199788212776184e-01 -2.605122625827789307e-01 2.612830102443695068e-01 -1.137402281165122986e-01 1.381844580173492432e-01 -4.597483947873115540e-02 -5.993851274251937866e-02 -1.490936055779457092e-02 6.156135722994804382e-02 -1.113376021385192871e-01 5.730693787336349487e-02 3.251917287707328796e-02 2.321479618549346924e-01 8.349917829036712646e-02 -1.328916251659393311e-01 -3.749615848064422607e-01 1.101654116064310074e-02 2.012196481227874756e-01 2.265773862600326538e-01 1.981603503227233887e-01 6.933655589818954468e-02 -2.879013419151306152e-01 -5.681197158992290497e-03 2.127676308155059814e-01 -8.432076126337051392e-02 -1.906243860721588135e-01 3.731794357299804688e-01 -2.562786340713500977e-01 -9.599588066339492798e-02 2.268527001142501831e-01 -1.947062462568283081e-02
-3.301485478878021240e-01 -6.953949481248855591e-02 -2.451966851949691772e-01 2.571639418601989746e-01 -5.160806328058242798e-02 -1.315412670373916626e-01 -1.082342565059661865e-01 8.297497406601905823e-03 -7.589169591665267944e-02 3.916731104254722595e-02 -1.244815960526466370e-01 4.571567848324775696e-02 -2.385083287954330444e-01 2.760089039802551270e-01 2.775404155254364014e-01 1.027240380644798279e-01 -3.607816249132156372e-02 -2.479956299066543579e-01 1.512758731842041016e-01 -1.266522109508514404e-01 6.876765936613082886e-02 -9.101960808038711548e-03 -3.540666997432708740e-01 -7.702459394931793213e-02 1.287158280611038208e-01 -2.633494436740875244e-01 4.877731949090957642e-02 -6.165209040045738220e-02 -6.890291720628738403e-02 1.964986473321914673e-01 1.686219573020935059e-01 -2.844366729259490967e-01
-9.421686828136444092e-02 -8.139473199844360352e-02 -3.587684929370880127e-01 3.711574673652648926e-01 -7.204817235469818115e-02 2.689121067523956299e-01 -2.278846353292465210e-01 -2.223483100533485413e-02 -9.767615236341953278e-03 -1.692772358655929565e-01 -7.191794365644454956e-02 -1.591663248836994171e-02 -3.576226904988288879e-02 1.267338842153549194e-01 1.116957515478134155e-01 1.340226922184228897e-02 -4.031915590167045593e-02 3.865519911050796509e-02 3.310267999768257141e-02 -1.014037951827049255e-01 -7.026995718479156494e-02 6.975895166397094727e-02 -5.655867457389831543e-01 8.757649362087249756e-02 -1.261352300643920898e-01 -1.494573652744293213e-01 2.772771567106246948e-02 -2.111485153436660767e-01 -6.042110547423362732e-02 -4.884400963783264160e-02 2.850906252861022949e-01 3.390060737729072571e-02
-3.015263378620147705e-01 1.010079458355903625e-01 -2.634336985647678375e-02 1.065987572073936462e-01 -3.229148313403129578e-02 -1.482629776000976562e-01 -2.884484827518463135e-01 -4.639320075511932373e-02 -2.495603114366531372e-01 -1.792389154434204102e-01 5.880334228277206421e-02 9.322243742644786835e-03 -2.256377786397933960e-01 1.600862145423889160e-01 2.458472847938537598e-01 6.403594464063644409e-02 -4.523012787103652954e-02 -2.259920984506607056e-01 1.746716052293777466e-01 1.382659673690795898e-01 -2.022776985540986061e-03 -2.641549408435821533e-01 -1.425603181123733521e-01 1.009996905922889709e-01 -1.555998772382736206e-01 3.188491240143775940e-02 2.713211476802825928e-01 -2.842489816248416901e-02 -2.267876863479614258e-01 -1.263124197721481323e-01 1.256098449230194092e-01 -3.918428421020507812e-01
8.106986060738563538e-03 -7.431135326623916626e-02 2.235811203718185425e-02 1.797406971454620361e-01 -4.943061247467994690e-02 -3.130326867103576660e-01 -9.131195396184921265e-02 -1.638599336147308350e-01 -3.632497489452362061e-01 1.032427996397018433e-01 -1.683445572853088379e-01 1.500601321458816528e-01 1.215643808245658875e-01 -4.095103591680526733e-02 -8.299069106578826904e-02 1.922007352113723755e-01 3.084388375282287598e-01 -4.070946201682090759e-02 4.433955065906047821e-03 1.124797537922859192e-01 -4.547526314854621887e-02 3.788957372307777405e-02 -4.274874627590179443e-01 1.807672828435897827e-01 -6.378261744976043701e-02 -1.587391197681427002e-01 -2.997133135795593262e-01 -1.183328479528427124e-01 -2.283414304256439209e-01 9.460163116455078125e-02 -4.245558381080627441e-02 -2.187601327896118164e-01
-1.034963056445121765e-01 6.073517352342605591e-02 -3.569703549146652222e-02 2.066099196672439575e-01 -1.738699376583099365e-01 -4.364574700593948364e-02 5.715944990515708923e-02 -1.646109372377395630e-01 1.768616586923599243e-02 1.644170284271240234e-01 -1.879795789718627930e-01 -2.528745234012603760e-01 -2.452707886695861816e-01 -4.965919628739356995e-02 -2.666681110858917236e-01 8.704195171594619751e-02 2.013297677040100098e-01 1.268926113843917847e-01 9.644343517720699310e-03 2.331572920083999634e-01 1.167487204074859619e-01 -9.718369692564010620e-03 -1.748962700366973877e-02 -1.933442205190658569e-01 -1.421245336532592773e-01 3.650858532637357712e-03 2.210255712270736694e-01 1.980760246515274048e-01 -4.036487936973571777e-01 -4.089878499507904053e-02 1.944127976894378662e-01 -3.714762926101684570e-01
-1.026245672255754471e-02 1.422278732061386108e-01 -2.655582726001739502e-01 1.905631721019744873e-01 -1.574559658765792847e-01 3.075185790657997131e-02 -3.263095021247863770e-01 -4.489941000938415527e-01 -2.783098816871643066e-01 2.483415156602859497e-01 3.992696478962898254e-02 -2.164871394634246826e-01 -1.582895368337631226e-01 -1.354364026337862015e-02 1.853240421041846275e-03 -3.473805263638496399e-02 -1.403428018093109131e-01 1.115500032901763916e-01 2.030051052570343018e-01 8.157200366258621216e-02 1.867714673280715942e-01 7.736490666866302490e-02 -7.623145729303359985e-02 8.707293868064880371e-02 -3.470818102359771729e-01 -3.631300106644630432e-02 -1.187981814146041870e-01 -2.449832856655120850e-02 -1.529888361692428589e-01 -2.786975912749767303e-02 1.413971930742263794e-01 1.001953706145286560e-01
-3.631515800952911377e-02 -1.871541887521743774e-01 -1.151468232274055481e-01 2.537173032760620117e-01 -1.496433466672897339e-01 -1.935479193925857544e-01 -2.598078846931457520e-01 -6.724753975868225098e-02 7.702568173408508301e-02 -2.615290284156799316e-01 -1.578869372606277466e-01 -3.885176181793212891e-01 8.204150944948196411e-02 7.982946000993251801e-03 -1.382622420787811279e-01 -4.266963899135589600e-02 1.636041551828384399e-01 9.827359020709991455e-02 2.828841805458068848e-01 -1.164307165890932083e-02 9.227927774190902710e-02 -2.047824114561080933e-01 -2.082014977931976318e-01 -2.775562405586242676e-01 -1.226965710520744324e-01 8.966299891471862793e-02 6.548193842172622681e-02 -4.048027470707893372e-02 3.332668170332908630e-02 1.195942759513854980e-01 1.723694950342178345e-01 -3.385942280292510986e-01
-1.102177947759628296e-01 -2.761150300502777100e-01 -3.662829101085662842e-01 3.304493129253387451e-01 1.413033157587051392e-01 9.604016691446304321e-02 -4.167934507131576538e-02 -3.603452444076538086e-01 -5.146183073520660400e-03 -2.723179459571838379e-01 3.381837159395217896e-02 1.952102184295654297e-01 1.912920176982879639e-02 -3.539622947573661804e-02 9.625950455665588379e-02 -1.762318052351474762e-02 7.839310914278030396e-02 6.181561201810836792e-02 -1.088039949536323547e-01 -1.239418685436248779e-01 1.994254738092422485e-01 -1.427009999752044678e-01 -1.165968030691146851e-01 -2.810280583798885345e-02 -1.923888921737670898e-01 -8.358028531074523926e-02 -4.736239835619926453e-02 1.196918040513992310e-01 -2.197269499301910400e-01 -3.317040801048278809e-01 4.820916801691055298e-02 -2.235203832387924194e-01
-1.379238516092300415e-01 9.541741013526916504e-02 -1.394303049892187119e-02 3.132750093936920166e-01 -2.052387595176696777e-01 -3.486575782299041748e-01 -2.498251199722290039e-01 -2.209281325340270996e-01 -1.139238178730010986e-01 -9.804246015846729279e-03 1.343895401805639267e-02 3.494174480438232422e-01 -1.370004564523696899e-01 -1.413413882255554199e-01 4.292088747024536133e-02 1.563206613063812256e-01 -7.727646827697753906e-02 -8.226871490478515625e-02 1.124303787946701050e-01 2.700709737837314606e-02 2.168074622750282288e-02 -5.131549388170242310e-02 -3.164980411529541016e-01 -2.568370401859283447e-01 1.469676047563552856e-01 -2.101515084505081177e-01 -1.474220752716064453e-01 -9.903590381145477295e-02 -9.092307090759277344e-02 -1.403954923152923584e-01 1.665944308042526245e-01 -2.233200073242187500e-01
1.248397305607795715e-01 -1.416722089052200317e-01 1.050755754113197327e-02 1.246834173798561096e-01 -7.982274144887924194e-02 -2.556288987398147583e-02 -1.760608851909637451e-01 -1.646681427955627441e-01 -1.961029320955276489e-01 2.586228847503662109e-01 -4.332647472620010376e-02 -2.952944114804267883e-02 -3.303494304418563843e-02 -4.381521046161651611e-02 -1.964095830917358398e-01 -4.569680988788604736e-02 3.016116619110107422e-01 -2.524979598820209503e-02 1.996219307184219360e-01 -3.320379555225372314e-01 -7.379711419343948364e-02 -4.745872691273689270e-02 -3.353105187416076660e-01 -1.984098404645919800e-01 -1.675494574010372162e-02 -1.198108494281768799e-01 1.577744930982589722e-01 1.374175101518630981e-01 -2.879753708839416504e-01 -8.491429686546325684e-02 3.639673888683319092e-01 -2.226088643074035645e-01
-3.414112329483032227e-01 -8.414573967456817627e-02 1.329680830240249634e-01 7.359881699085235596e-02 -2.311004251241683960e-01 2.877978794276714325e-02 4.088445752859115601e-02 -1.440449655055999756e-01 1.338059920817613602e-02 8.079612627625465393e-03 -2.373572140932083130e-01 1.706462204456329346e-01 1.038528680801391602e-01 2.117999941110610962e-01 -6.536716222763061523e-02 -1.569336652755737305e-02 -6.105354428291320801e-02 1.017093732953071594e-01 2.272798307240009308e-02 3.286760151386260986e-01 -5.961544811725616455e-03 2.494365125894546509e-01 -3.397942185401916504e-01 -1.750323176383972168e-01 -3.025592863559722900e-01 6.922731548547744751e-02 2.178219519555568695e-02 6.185878068208694458e-02 -2.104173600673675537e-01 1.125270798802375793e-01 1.758105605840682983e-01 -3.335983157157897949e-01
8.827328681945800781e-02 -1.356271356344223022e-01 1.062544286251068115e-01 2.161660231649875641e-02 -8.525159209966659546e-02 -1.578061878681182861e-01 -3.811157941818237305e-01 -2.988833785057067871e-01 9.244326502084732056e-02 -1.949834376573562622e-01 2.001260221004486084e-01 5.946372449398040771e-02 5.044848099350929260e-02 1.519050449132919312e-01 -3.913855254650115967e-01 4.283972457051277161e-02 -2.217477001249790192e-02 3.232957422733306885e-01 1.358401030302047729e-01 2.228020578622817993e-01 2.216191887855529785e-01 7.418964523822069168e-03 -2.085729986429214478e-01 -1.333320862613618374e-03 -9.960238635540008545e-02 -2.082136571407318115e-01 -8.899143338203430176e-02 8.473757654428482056e-02 -1.826845258474349976e-01 -1.129230950027704239e-02 1.320786029100418091e-01 -1.985363960266113281e-01
-1.123505309224128723e-01 2.262194305658340454e-01 -5.502931401133537292e-02 -1.705881059169769287e-01 -8.836646378040313721e-02 -9.814279526472091675e-02 -3.974351659417152405e-02 -3.710995614528656006e-02 2.265443094074726105e-02 -9.575204551219940186e-02 -7.156094908714294434e-02 -2.484387904405593872e-01 -1.412530839443206787e-01 3.028341829776763916e-01 -7.226734608411788940e-02 -5.410434678196907043e-02 -1.357716768980026245e-01 1.204882189631462097e-01 2.391469180583953857e-01 3.857242688536643982e-02 -1.659742295742034912e-01 -2.863380871713161469e-02 -4.425374567508697510e-01 1.029262542724609375e-01 1.856964896433055401e-03 -1.391424983739852905e-01 -1.572639942169189453e-01 1.871656328439712524e-01 -4.057106375694274902e-01 -1.894287616014480591e-01 -1.321487128734588623e-01 -2.526563704013824463e-01
6.494627147912979126e-02 1.949531026184558868e-02 -1.461365222930908203e-01 1.990027427673339844e-01 6.298612058162689209e-02 -4.097507148981094360e-02 -5.197355747222900391e-01 -2.820536494255065918e-01 -4.371124319732189178e-03 -4.447837546467781067e-02 -2.566906213760375977e-01 1.864085346460342407e-02 -2.417990714311599731e-01 8.563445881009101868e-03 -2.235538512468338013e-02 -1.676593422889709473e-01 1.067649349570274353e-01 3.378005698323249817e-02 -5.520426854491233826e-02 2.885737121105194092e-01 6.984847038984298706e-02 1.253397762775421143e-01 -4.667031466960906982e-01 -4.151806980371475220e-02 5.082875490188598633e-02 -9.157744795083999634e-02 2.129485644400119781e-02 -5.030802637338638306e-02 -2.062968537211418152e-02 -1.976298242807388306e-01 -6.846299767494201660e-02 -1.631638407707214355e-01
-2.125049233436584473e-01 -1.033608391880989075e-01 -1.551357060670852661e-01 7.042589038610458374e-02 2.705283276736736298e-02 -2.568055093288421631e-01 -2.185982763767242432e-01 1.500868201255798340e-01 -2.869473695755004883e-01 -4.809108376502990723e-02 -1.840944737195968628e-01 1.978199742734432220e-02 -1.138840056955814362e-02 4.178322106599807739e-02 6.564467912539839745e-04 1.415805220603942871e-01 5.598047003149986267e-02 3.416483402252197266e-01 -8.966536819934844971e-02 2.278581857681274414e-01 -5.088843032717704773e-02 -2.249943315982818604e-01 -1.860466599464416504e-01 -7.470180094242095947e-02 -2.674070596694946289e-01 -2.633726000785827637e-01 -1.277966499328613281e-01 -1.863642632961273193e-01 -3.648611009120941162e-01 -1.655429303646087646e-01 4.949985444545745850e-02 -9.564780443906784058e-02
-2.814324796199798584e-01 1.172591522336006165e-01 -6.424275785684585571e-02 3.532291352748870850e-01 3.190485015511512756e-02 6.553664058446884155e-02 -2.857381701469421387e-01 -2.041509374976158142e-02 -1.575172245502471924e-01 5.757071077823638916e-02 -6.646982580423355103e-02 -2.305341511964797974e-01 1.832043975591659546e-01 1.310352515429258347e-02 8.621167391538619995e-02 -9.128476679325103760e-02 1.123462915420532227e-01 1.976002305746078491e-01 6.362064927816390991e-02 4.649154469370841980e-02 -1.121933981776237488e-01 9.163070470094680786e-02 -2.730062901973724365e-01 -2.213436514139175415e-01 -2.566650807857513428e-01 1.242385879158973694e-01 -4.330029785633087158e-01 -4.132940992712974548e-02 -1.859881579875946045e-01 -4.508091509342193604e-02 2.252991683781147003e-02 -2.134282588958740234e-01
-5.072090774774551392e-02 2.179731875658035278e-01 3.904232755303382874e-02 3.770671412348747253e-02 -1.407279260456562042e-02 7.330742478370666504e-02 -4.889686405658721924e-01 1.521622687578201294e-01 -5.607803165912628174e-02 -4.965047165751457214e-02 -1.207170858979225159e-01 1.274663507938385010e-01 -1.467892974615097046e-01 -8.776941150426864624e-02 -2.135048359632492065e-01 -1.565404795110225677e-02 2.051613777875900269e-01 8.098827302455902100e-02 3.021033704280853271e-01 1.648036688566207886e-01 -6.072461139410734177e-03 -4.243456572294235229e-02 -2.620961964130401611e-01 -6.270194053649902344e-02 -5.254273116588592529e-02 2.571886591613292694e-02 -1.959110945463180542e-01 3.218704760074615479e-01 -1.416867971420288086e-01 -3.040654212236404419e-02 -5.776876211166381836e-02 -3.954260349273681641e-01
1.498139649629592896e-01 -3.060549311339855194e-02 4.478684160858392715e-03 1.942489594221115112e-01 -1.539273113012313843e-01 -3.718824088573455811e-01 -1.136727035045623779e-01 -2.465934902429580688e-01 -3.361971974372863770e-01 -1.598048508167266846e-01 -6.332397460937500000e-02 1.171142607927322388e-01 -6.815575808286666870e-02 -1.200036779046058655e-01 4.145361110568046570e-02 -2.308934926986694336e-01 -6.756921112537384033e-02 3.523715138435363770e-01 2.391609400510787964e-01 1.067443117499351501e-01 -1.031877174973487854e-01 6.519552320241928101e-02 -2.688318789005279541e-01 -1.973607689142227173e-01 -3.554407507181167603e-02 1.402816027402877808e-01 -9.602773934602737427e-02 9.542138874530792236e-02 -6.336093693971633911e-02 1.756043732166290283e-01 6.439131684601306915e-03 -2.741765677928924561e-01
9.485735744237899780e-02 -1.378073394298553467e-01 2.646484598517417908e-02 2.739202678203582764e-01 2.115227095782756805e-02 -1.373665034770965576e-01 -9.276682883501052856e-02 -4.075843989849090576e-01 3.852689638733863831e-02 1.969884037971496582e-01 -2.304502576589584351e-01 -9.132862091064453125e-02 -3.040549159049987793e-01 2.249481976032257080e-01 -1.073732301592826843e-01 -1.086736544966697693e-01 1.412479579448699951e-01 -5.931595712900161743e-02 1.874681264162063599e-01 1.116973459720611572e-01 2.618804574012756348e-01 1.046942323446273804e-01 -1.361018717288970947e-01 3.651978075504302979e-01 -1.010680124163627625e-01 -1.540552377700805664e-01 -1.267268508672714233e-01 4.698508419096469879e-03 -8.243019133806228638e-02 1.121711954474449158e-01 5.086891725659370422e-02 -2.440986037254333496e-01
-6.088919937610626221e-02 4.122927784919738770e-02 -1.098683699965476990e-01 5.296251922845840454e-02 -7.721907645463943481e-02 5.638562515377998352e-02 -3.962737917900085449e-01 1.956915110349655151e-01 4.742494784295558929e-03 6.825219839811325073e-02 3.078431449830532074e-02 -6.518763303756713867e-02 1.107713431119918823e-01 -2.223455160856246948e-01 -7.808960229158401489e-02 -6.109476089477539062e-02 4.454595595598220825e-02 1.641357541084289551e-01 2.413027584552764893e-01 2.705843746662139893e-01 1.613465100526809692e-01 -8.683296293020248413e-02 -2.732813656330108643e-01 -9.008670598268508911e-02 -6.936392188072204590e-02 9.230954200029373169e-02 -1.240887865424156189e-01 2.357258796691894531e-01 -1.274700313806533813e-01 -3.076755674555897713e-03 4.229307472705841064e-01 -3.710333406925201416e-01
1.270789653062820435e-01 -1.071751639246940613e-01 -8.829190582036972046e-02 1.416272372007369995e-01 -1.847614645957946777e-01 -1.045036688446998596e-01 -2.811690270900726318e-01 -6.802479177713394165e-02 1.978333145380020142e-01 7.974866777658462524e-02 1.178440731018781662e-02 -7.699287682771682739e-02 -1.030732095241546631e-01 3.651889264583587646e-01 1.427587866783142090e-01 -3.625540733337402344e-01 5.995598062872886658e-02 2.865110337734222412e-01 1.600218415260314941e-01 -6.948401033878326416e-02 -1.249446570873260498e-01 2.278457134962081909e-01 -3.239350914955139160e-01 -9.156440943479537964e-02 7.098777592182159424e-02 -5.391749367117881775e-02 9.901843965053558350e-03 -3.005146235227584839e-02 -3.369189500808715820e-01 4.464107006788253784e-02 3.801687806844711304e-02 -2.133801281452178955e-01
-1.121195182204246521e-01 2.290485948324203491e-01 -2.370579987764358521e-01 -1.876917667686939240e-02 1.465850695967674255e-02 -2.428013458847999573e-02 -2.593954503536224365e-01 -4.095663502812385559e-02 -6.167821586132049561e-02 -7.710269093513488770e-02 7.101015746593475342e-02 -1.067073047161102295e-01 4.297080263495445251e-02 2.185090929269790649e-01 4.999692738056182861e-02 6.536745280027389526e-02 4.617299512028694153e-02 1.675708740949630737e-01 2.429575771093368530e-01 3.569861873984336853e-02 -7.308074831962585449e-02 -8.189091086387634277e-02 -5.831257104873657227e-01 6.466918438673019409e-02 1.545761525630950928e-01 -2.155276760458946228e-02 -2.030464261770248413e-01 9.073492884635925293e-02 -4.101643562316894531e-01 -3.328180313110351562e-02 -1.426354199647903442e-01 -1.257797777652740479e-01
1.468199640512466431e-01 -5.102681741118431091e-02 -2.958060204982757568e-01 5.905587226152420044e-02 1.488760411739349365e-01 -1.084528639912605286e-01 -1.363911181688308716e-01 -8.980071544647216797e-02 -1.201086416840553284e-01 -1.923323869705200195e-01 2.446926571428775787e-02 -6.658650189638137817e-02 1.616006940603256226e-01 9.147509932518005371e-02 9.522519260644912720e-02 8.515644818544387817e-02 -2.110849022865295410e-01 -6.780257099308073521e-04 2.976373732089996338e-01 7.806131988763809204e-02 -2.638766169548034668e-02 3.389213979244232178e-01 -3.349063694477081299e-01 2.001788318157196045e-01 -1.741580516099929810e-01 5.718173459172248840e-02 7.777314633131027222e-02 -1.110089719295501709e-01 -4.924748241901397705e-01 8.088279515504837036e-02 9.440535306930541992e-02 -3.359270514920353889e-03
2.758952081203460693e-01 1.128203943371772766e-01 -1.847867816686630249e-01 2.449577488005161285e-02 9.953170269727706909e-02 -1.833474636077880859e-02 -5.129631236195564270e-02 -1.080881059169769287e-01 -9.495598077774047852e-02 -3.674488961696624756e-01 -3.381793200969696045e-02 2.037928998470306396e-01 -1.172425225377082825e-03 2.620286047458648682e-01 -1.270226091146469116e-01 1.174801513552665710e-01 8.504519611597061157e-02 1.078656911849975586e-01 1.278219074010848999e-01 4.024051502346992493e-02 7.390186190605163574e-02 -8.688795566558837891e-02 -2.388124763965606689e-01 1.250264197587966919e-01 -2.241624146699905396e-01 -2.762918472290039062e-01 7.919108867645263672e-02 -1.107179224491119385e-01 -3.977267146110534668e-01 2.283853739500045776e-01 2.104037106037139893e-01 -2.105036675930023193e-01
1.312391906976699829e-01 -1.577422954142093658e-02 -1.903164684772491455e-01 1.513500809669494629e-01 2.036314904689788818e-01 1.781494915485382080e-02 -1.216878369450569153e-01 -8.333471603691577911e-03 2.359400503337383270e-02 -9.732604771852493286e-02 2.663871832191944122e-02 9.240327775478363037e-02 3.976503759622573853e-02 2.033432573080062866e-01 2.954464778304100037e-02 1.151138916611671448e-02 -1.954826340079307556e-02 1.560618281364440918e-01 -2.049681246280670166e-01 1.072141230106353760e-01 3.948961794376373291e-01 4.818020015954971313e-02 -3.157848119735717773e-02 -1.388900279998779297e-01 -1.814107298851013184e-01 1.463694721460342407e-01 -1.562668979167938232e-01 1.740825176239013672e-01 -5.490721464157104492e-01 -7.963124662637710571e-02 1.925564557313919067e-01 -3.045882284641265869e-01
-2.459098547697067261e-01 9.498275816440582275e-03 -2.017874866724014282e-01 1.958126127719879150e-01 2.609734050929546356e-02 6.069939583539962769e-02 -3.675163090229034424e-01 -6.228550150990486145e-02 3.092553839087486267e-02 -2.808604240417480469e-01 7.079171389341354370e-02 1.977918446063995361e-01 1.288081705570220947e-01 -1.200139671564102173e-01 -2.003677189350128174e-01 2.568583237007260323e-03 1.157745346426963806e-01 2.205536663532257080e-01 2.691019773483276367e-01 1.417207270860671997e-01 -2.604373916983604431e-02 -1.534331589937210083e-01 -2.159993797540664673e-01 -1.349702570587396622e-02 -9.975162893533706665e-02 4.634275659918785095e-02 -3.071128726005554199e-01 2.843217253684997559e-01 -5.939059332013130188e-02 -1.616761088371276855e-01 2.029462158679962158e-01 -1.955206841230392456e-01
1.404773890972137451e-01 9.863598644733428955e-02 -1.656977087259292603e-01 2.005151808261871338e-01 -1.226276457309722900e-01 -2.272478938102722168e-01 -2.763127684593200684e-01 -4.580534249544143677e-02 -1.452953089028596878e-02 1.840896606445312500e-01 2.150005660951137543e-03 1.125194281339645386e-01 9.744501113891601562e-02 2.606643736362457275e-01 9.727972745895385742e-02 -2.074401676654815674e-01 2.888331711292266846e-01 2.007953822612762451e-01 2.419761121273040771e-01 4.787878692150115967e-02 -5.123401805758476257e-02 2.996653504669666290e-02 -1.664644479751586914e-01 -1.762495338916778564e-01 -9.926352649927139282e-02 -5.751723889261484146e-03 1.516088694334030151e-01 1.477987319231033325e-01 -3.129041194915771484e-01 8.753338456153869629e-02 -1.864448189735412598e-01 -3.729787170886993408e-01
5.051164329051971436e-02 -1.271592825651168823e-01 2.405439764261245728e-01 1.734729707241058350e-01 -1.707288920879364014e-01 -6.361149717122316360e-04 -4.180686473846435547e-01 -1.963863819837570190e-01 3.067441098392009735e-02 -9.233332425355911255e-02 -1.954910904169082642e-02 -1.367171853780746460e-01 -1.414862871170043945e-01 -1.585594415664672852e-01 -2.220797240734100342e-01 2.034255117177963257e-02 2.605496346950531006e-02 2.756244242191314697e-01 2.187867015600204468e-01 7.912071794271469116e-02 2.623370885848999023e-01 1.378062665462493896e-01 -1.747904717922210693e-01 6.145124509930610657e-02 5.644863098859786987e-02 -2.434728592634201050e-01 5.782955512404441833e-02 -1.765831112861633301e-01 -3.477056026458740234e-01 -2.006729990243911743e-01 3.164198622107505798e-02 -1.237669885158538818e-01
1.104339584708213806e-01 3.820116817951202393e-02 -2.818802595138549805e-01 4.085104167461395264e-01 -9.689690917730331421e-02 -2.009112238883972168e-01 -2.618439793586730957e-01 1.897526085376739502e-01 1.483767628669738770e-01 2.244287170469760895e-02 -3.501015156507492065e-02 9.315102547407150269e-02 -5.610513314604759216e-02 -4.056980088353157043e-02 -1.372130662202835083e-01 2.711905911564826965e-02 -4.502528160810470581e-02 1.138935089111328125e-01 -2.626730827614665031e-03 1.137853637337684631e-01 -1.353917866945266724e-01 5.835474282503128052e-02 -3.914353549480438232e-01 -7.748673856258392334e-02 -1.565552949905395508e-01 -2.849902510643005371e-01 -2.737710177898406982e-01 -1.406888216733932495e-01 -2.257774472236633301e-01 1.056293323636054993e-01 6.538426131010055542e-02 -2.304572165012359619e-01
5.557421967387199402e-02 -8.771643787622451782e-02 8.955518156290054321e-02 2.687190771102905273e-01 -2.246222048997879028e-01 -3.384258747100830078e-01 -3.739655390381813049e-02 -8.093304187059402466e-02 -1.757486611604690552e-01 -1.021922603249549866e-01 -1.777830868959426880e-01 -2.508756220340728760e-01 1.565741449594497681e-01 -6.659910082817077637e-02 -1.065798625349998474e-01 5.834144353866577148e-02 -8.710387349128723145e-02 -5.645151436328887939e-02 9.934895485639572144e-02 4.051241278648376465e-02 -2.767485799267888069e-03 1.020866334438323975e-01 -3.190875947475433350e-01 -3.913612365722656250e-01 -1.900461465120315552e-01 1.132215373218059540e-02 -2.348524928092956543e-01 -1.261003315448760986e-01 -3.515436649322509766e-01 -2.188956597819924355e-03 2.542513050138950348e-02 -1.929483264684677124e-01
1.341703087091445923e-01 -7.138922065496444702e-02 -1.460548043251037598e-01 5.767253041267395020e-01 1.069560833275318146e-02 5.035666376352310181e-02 -2.512693703174591064e-01 8.102827519178390503e-02 -2.884091138839721680e-01 -4.963351041078567505e-02 1.384976059198379517e-01 -1.408032327890396118e-01 -9.174979478120803833e-02 9.651727974414825439e-02 2.853583097457885742e-01 5.046193301677703857e-02 -1.667325645685195923e-01 -7.040748000144958496e-02 5.119835957884788513e-02 1.548185646533966064e-01 2.935782819986343384e-02 5.326132476329803467e-02 -2.873769700527191162e-01 4.276847466826438904e-02 -5.294786766171455383e-02 1.768830865621566772e-01 1.658631563186645508e-01 2.421177551150321960e-02 -1.915186643600463867e-01 -1.775794476270675659e-01 3.026014193892478943e-02 -2.132327705621719360e-01
-1.834717020392417908e-02 1.689335145056247711e-02 -1.392580568790435791e-01 1.364870667457580566e-01 -1.008092164993286133e-01 -1.668134927749633789e-01 -4.242873564362525940e-02 -3.963815271854400635e-01 7.403637282550334930e-03 -1.492744982242584229e-01 8.689819276332855225e-02 2.028395980596542358e-01 -9.397424757480621338e-02 7.209355384111404419e-02 -1.262915432453155518e-01 -6.082074716687202454e-02 2.994361519813537598e-01 -7.409618794918060303e-02 2.324697822332382202e-01 3.903369009494781494e-01 1.495030820369720459e-01 5.002092942595481873e-02 -1.181347072124481201e-01 -2.464828491210937500e-01 -1.152289286255836487e-01 8.788544684648513794e-02 5.486263427883386612e-03 3.989852592349052429e-02 -3.448701202869415283e-01 2.434226274490356445e-01 -7.786665111780166626e-03 -2.403003722429275513e-01
-2.760559692978858948e-02 1.962169073522090912e-03 -2.466437071561813354e-01 8.528656512498855591e-02 -1.114457845687866211e-01 1.147455945611000061e-01 -2.617544829845428467e-01 -9.430879354476928711e-02 -1.517235115170478821e-02 -5.136394500732421875e-01 3.282771632075309753e-02 -1.557903084903955460e-02 -9.776954539120197296e-03 9.192180633544921875e-02 3.400966525077819824e-01 4.987950995564460754e-02 -7.808111608028411865e-02 1.190582439303398132e-01 2.737665772438049316e-01 1.150685474276542664e-01 -7.949302345514297485e-02 -1.180967688560485840e-02 -4.539139270782470703e-01 2.646740153431892395e-02 -1.386379301548004150e-01 2.212723344564437866e-02 -8.253179490566253662e-03 -6.826554983854293823e-02 -2.112118750810623169e-01 9.757949411869049072e-02 1.532027870416641235e-01 1.111616417765617371e-01
1.196411028504371643e-01 -1.129682883620262146e-01 -1.347209606319665909e-02 5.144000649452209473e-01 -2.407484129071235657e-02 -1.914261132478713989e-01 -1.296532601118087769e-01 -3.425305783748626709e-01 -1.917086392641067505e-01 -1.492253988981246948e-01 -9.302838146686553955e-02 -8.778036385774612427e-02 -1.725469827651977539e-01 -1.948159374296665192e-02 -7.860809564590454102e-02 -2.321295589208602905e-01 3.851099312305450439e-02 1.541599445044994354e-02 2.100273817777633667e-01 -1.727353036403656006e-01 -3.758560121059417725e-02 -1.337504237890243530e-01 -2.096300274133682251e-01 -2.012691646814346313e-01 -7.064467668533325195e-02 1.124669313430786133e-01 -2.851341962814331055e-01 -9.139813482761383057e-02 2.666577324271202087e-02 7.166389375925064087e-02 -3.602308779954910278e-02 -2.780541479587554932e-01
-2.175835222005844116e-01 1.779343038797378540e-01 -1.142000127583742142e-02 1.201092451810836792e-01 3.604545816779136658e-02 -1.947714537382125854e-01 -3.605531156063079834e-01 2.633776515722274780e-02 -3.160698711872100830e-01 -2.549199163913726807e-01 3.266047313809394836e-02 -1.228608414530754089e-01 -1.617718338966369629e-01 1.758034378290176392e-01 2.813617289066314697e-01 1.479576826095581055e-01 -1.047982275485992432e-01 -1.245078742504119873e-01 2.234627604484558105e-01 9.381678700447082520e-02 1.407593339681625366e-01 -1.381913423538208008e-01 -1.200125142931938171e-01 -4.804070293903350830e-02 -3.442529216408729553e-02 -1.379946768283843994e-01 2.039940804243087769e-01 4.120381921529769897e-02 -2.274600118398666382e-01 -3.374915197491645813e-02 2.026289701461791992e-01 -3.146687746047973633e-01
5.391446407884359360e-03 2.167781442403793335e-01 -1.515521258115768433e-01 1.571916341781616211e-01 5.308807268738746643e-02 2.128694579005241394e-02 -3.942265510559082031e-01 -3.274576961994171143e-01 3.195374086499214172e-02 -5.900365486741065979e-02 -4.689698293805122375e-02 -5.411047860980033875e-02 1.167778745293617249e-01 1.104707643389701843e-01 6.622195243835449219e-02 2.084216475486755371e-01 -1.370926797389984131e-01 1.903907954692840576e-02 3.643377125263214111e-02 1.095900684595108032e-01 -1.955244690179824829e-01 2.071325182914733887e-01 -3.862394094467163086e-01 -4.280562698841094971e-02 -8.557489141821861267e-03 1.689040511846542358e-01 2.129924893379211426e-01 4.791410639882087708e-02 -3.836108446121215820e-01 -5.685356631875038147e-02 2.317885905504226685e-01 -1.052174046635627747e-01
-5.990489572286605835e-02 -2.734616100788116455e-01 1.402108222246170044e-01 1.245837733149528503e-01 -2.460317164659500122e-01 -2.551571726799011230e-01 -8.393415808677673340e-02 -8.859700709581375122e-02 -1.199017986655235291e-01 -9.370157122611999512e-02 6.592572480440139771e-02 -4.011335074901580811e-01 1.154867336153984070e-01 2.536604404449462891e-01 -7.486248761415481567e-02 -1.199585571885108948e-01 -2.656531892716884613e-02 -2.111046314239501953e-01 4.245524480938911438e-02 1.345754414796829224e-01 -1.432643644511699677e-02 -6.742350757122039795e-02 -2.935443818569183350e-01 -2.100065052509307861e-01 -2.923963218927383423e-02 1.128316670656204224e-01 -6.986397504806518555e-02 3.277292847633361816e-02 -3.688346445560455322e-01 1.166618615388870239e-01 -1.327054947614669800e-01 -2.698633968830108643e-01
2.766542509198188782e-02 -1.660246402025222778e-01 -2.614661492407321930e-02 -2.987658977508544922e-02 1.444494724273681641e-01 -5.998934060335159302e-02 1.174302864819765091e-02 -2.875050008296966553e-01 -3.052301332354545593e-02 -3.461401462554931641e-01 7.744504511356353760e-02 5.039152130484580994e-02 2.531665936112403870e-02 1.728530228137969971e-01 3.187315762042999268e-01 -4.637439269572496414e-03 -1.553291231393814087e-01 3.449561074376106262e-02 3.329348564147949219e-01 8.864846825599670410e-02 -1.531204581260681152e-01 -4.318809136748313904e-02 -3.445363044738769531e-01 1.966446042060852051e-01 6.519103795289993286e-02 5.735253170132637024e-02 1.570631563663482666e-01 -9.398359060287475586e-02 -3.957996070384979248e-01 -2.245554029941558838e-01 6.487505137920379639e-02 -1.496056765317916870e-01
1.190535947680473328e-01 3.156574368476867676e-01 3.941657394170761108e-02 6.491361558437347412e-02 -1.053759083151817322e-01 -1.368845105171203613e-01 -1.519919633865356445e-01 -8.419286459684371948e-02 -1.512396335601806641e-01 -4.868021011352539062e-01 5.910884588956832886e-02 1.661446988582611084e-01 -1.211565136909484863e-01 1.546090692281723022e-01 2.414616197347640991e-02 8.258396759629249573e-03 1.089298948645591736e-01 1.087269634008407593e-01 2.338094413280487061e-01 -6.957253813743591309e-02 -2.930550277233123779e-02 5.176440626382827759e-02 -3.397731781005859375e-01 1.841654032468795776e-01 -2.396690845489501953e-01 -1.074679121375083923e-01 8.215973526239395142e-02 4.481299594044685364e-02 -3.973606824874877930e-01 1.120147183537483215e-01 6.036128103733062744e-02 4.770016297698020935e-02
2.376403957605361938e-01 3.114147111773490906e-02 -1.147597804665565491e-01 4.307358264923095703e-01 -4.357009381055831909e-02 1.297617331147193909e-02 -2.063620835542678833e-01 -3.506338596343994141e-02 1.463005393743515015e-01 -2.063515484333038330e-01 -3.918465599417686462e-02 -8.690625429153442383e-02 1.092227548360824585e-01 -7.794981449842453003e-02 1.639827489852905273e-01 1.804233193397521973e-01 -1.923830807209014893e-02 1.979609765112400055e-02 2.455328106880187988e-01 4.666276276111602783e-01 -1.794170960783958435e-02 -3.593187779188156128e-02 -1.911418884992599487e-01 2.159498929977416992e-01 -2.105540335178375244e-01 -2.142248004674911499e-01 1.018360629677772522e-01 4.541412368416786194e-02 -1.352073699235916138e-01 -1.442913115024566650e-01 -8.126323670148849487e-02 -1.884564757347106934e-01
1.501284390687942505e-01 8.816418796777725220e-02 -2.147305011749267578e-01 4.669823348522186279e-01 3.922727773897349834e-04 -1.005840077996253967e-01 -2.339040338993072510e-01 1.748142689466476440e-01 -1.862781643867492676e-01 -3.193234652280807495e-02 1.138688996434211731e-01 -2.672655973583459854e-03 -9.817276895046234131e-02 1.299608349800109863e-01 2.896856367588043213e-01 6.075962632894515991e-02 -1.213627085089683533e-01 5.497271940112113953e-02 1.242523938417434692e-01 7.175603508949279785e-02 2.241714112460613251e-02 -8.051425963640213013e-02 -3.609027266502380371e-01 9.719634056091308594e-02 -1.745014786720275879e-01 1.756783872842788696e-01 7.800319045782089233e-02 -8.916234225034713745e-02 -1.735449880361557007e-01 5.484418943524360657e-02 2.381031364202499390e-01 -3.116087615489959717e-01
1.465410441160202026e-01 -1.690284460783004761e-01 -3.250464797019958496e-01 2.200233042240142822e-01 7.775037735700607300e-02 -1.461243480443954468e-01 -3.795984759926795959e-02 -9.878409653902053833e-02 -1.775062382221221924e-01 -2.807517647743225098e-01 -1.590531468391418457e-01 1.704191118478775024e-01 1.937545370310544968e-03 5.722550675272941589e-02 1.147381514310836792e-01 -6.505832076072692871e-02 -2.585384249687194824e-01 -1.821928024291992188e-01 2.601500153541564941e-01 3.127169981598854065e-02 7.829997688531875610e-02 -2.523890137672424316e-02 -3.018891513347625732e-01 1.702459007501602173e-01 -7.775031775236129761e-02 2.236974835395812988e-01 3.085713684558868408e-01 3.423164784908294678e-02 -2.811078429222106934e-01 -1.758085787296295166e-01 9.825766831636428833e-02 -6.562605500221252441e-02
1.008795574307441711e-01 -2.998743057250976562e-01 -6.232438981533050537e-02 3.536231815814971924e-01 1.056289672851562500e-01 -2.217206656932830811e-01 6.938083469867706299e-02 -2.390449345111846924e-01 6.498341262340545654e-02 -1.020289659500122070e-01 -1.157748624682426453e-01 -9.998534806072711945e-04 -1.638205163180828094e-02 8.563273400068283081e-02 -2.042730003595352173e-01 -3.552388548851013184e-01 6.415870040655136108e-02 2.038879096508026123e-01 2.102336883544921875e-01 -1.133592054247856140e-01 -1.911921650171279907e-01 1.598114334046840668e-02 -3.289635777473449707e-01 -1.344457454979419708e-02 -3.396025160327553749e-03 2.181726507842540741e-02 -6.467734277248382568e-02 9.756889194250106812e-02 -8.203404396772384644e-02 2.164778113365173340e-01 -7.278749346733093262e-02 -3.522883057594299316e-01
3.002983704209327698e-02 -4.816112667322158813e-02 -1.604148000478744507e-01 1.388937234878540039e-01 5.957490205764770508e-02 -1.490806043148040771e-01 -2.195141762495040894e-01 -3.036386147141456604e-02 -9.802350401878356934e-02 -3.606478273868560791e-01 -1.168145611882209778e-01 -3.127444535493850708e-02 -2.737730145454406738e-01 -1.819185465574264526e-01 -2.006337940692901611e-01 -1.962895244359970093e-01 8.392536640167236328e-02 2.232021540403366089e-01 2.052078098058700562e-01 1.214431226253509521e-01 2.111622840166091919e-01 2.399897128343582153e-01 -1.625863313674926758e-01 -2.612358629703521729e-01 2.976913191378116608e-02 9.127506613731384277e-02 8.171698451042175293e-02 -3.461005166172981262e-02 -1.099014133214950562e-01 -1.706005930900573730e-01 1.723679453134536743e-01 -3.703675568103790283e-01
1.082930192351341248e-01 -2.630006670951843262e-01 -2.436151504516601562e-01 1.219266131520271301e-01 -6.092264130711555481e-02 -9.648462384939193726e-02 -3.253938555717468262e-01 -1.439751684665679932e-01 6.167562678456306458e-02 -1.723299622535705566e-01 -2.682276070117950439e-01 -2.569098770618438721e-01 -6.821363698691129684e-03 -1.509633660316467285e-01 -1.306157559156417847e-01 9.946156293153762817e-02 4.778122901916503906e-02 -1.297001689672470093e-01 2.825352549552917480e-01 -8.460523188114166260e-02 2.200015336275100708e-01 -8.461226522922515869e-02 -3.230028748512268066e-01 -4.901400208473205566e-02 4.941943287849426270e-02 -4.827446117997169495e-02 1.037103012204170227e-01 -2.084259539842605591e-01 -1.683423519134521484e-01 1.261389106512069702e-01 -5.501123145222663879e-02 -3.307402729988098145e-01
-2.366604059934616089e-01 -3.694334998726844788e-02 -7.301095128059387207e-02 -7.237097620964050293e-02 -1.179306209087371826e-01 1.243210658431053162e-01 -2.571837306022644043e-01 -1.978153586387634277e-01 -1.659391820430755615e-01 -7.386758923530578613e-02 1.102574393153190613e-01 -1.469929050654172897e-02 -1.198566481471061707e-01 -3.811014816164970398e-02 -7.001508772373199463e-02 9.711728431284427643e-03 3.207516372203826904e-01 1.525763273239135742e-01 1.549723446369171143e-01 2.275501377880573273e-02 2.917640283703804016e-02 -5.481357872486114502e-02 -2.806759774684906006e-01 2.036792188882827759e-01 1.272550076246261597e-01 -6.716044992208480835e-02 -3.464578390121459961e-01 1.618878096342086792e-01 -4.113459289073944092e-01 2.468172162771224976e-01 2.091727703809738159e-01 -1.249152049422264099e-01
1.724957078695297241e-01 -4.598994553089141846e-02 -1.194210872054100037e-01 1.575303077697753906e-01 -1.734110265970230103e-01 -1.348463296890258789e-01 -1.750593185424804688e-01 7.977758347988128662e-02 1.088531687855720520e-02 -2.420103698968887329e-01 1.256737411022186279e-01 -6.921821273863315582e-03 -6.308117508888244629e-02 3.414573967456817627e-01 1.948936283588409424e-02 -3.771054446697235107e-01 7.222564425319433212e-03 3.573066294193267822e-01 8.865178376436233521e-02 3.010548651218414307e-01 1.099845096468925476e-01 2.072860449552536011e-01 -3.305631577968597412e-01 4.517291113734245300e-02 2.936908230185508728e-02 -8.271761238574981689e-02 -8.105174452066421509e-02 -1.887311190366744995e-01 -1.814185231924057007e-01 -5.981278046965599060e-02 6.725981086492538452e-02 -1.503332108259201050e-01
1.141514256596565247e-01 -1.024975255131721497e-01 2.941254526376724243e-02 2.223807126283645630e-01 -1.243476420640945435e-01 -2.746755182743072510e-01 -9.203820675611495972e-02 -1.058405339717864990e-01 1.076537072658538818e-01 -1.909301429986953735e-01 -2.455834485590457916e-02 -2.941887378692626953e-01 9.909985214471817017e-02 2.444171011447906494e-01 -1.562529355287551880e-01 -2.283701747655868530e-01 2.028743326663970947e-01 2.220709770917892456e-01 2.260572910308837891e-01 8.108034729957580566e-02 -1.508601568639278412e-02 -8.223663270473480225e-02 -1.197583302855491638e-01 -2.403877824544906616e-01 -6.669965386390686035e-02 -1.857791990041732788e-01 1.841770857572555542e-01 1.834038645029067993e-01 -3.515011370182037354e-01 -9.126327931880950928e-02 -1.575088202953338623e-01 -2.091908305883407593e-01
2.684910893440246582e-01 7.234472781419754028e-02 -1.139903217554092407e-01 2.374439984560012817e-01 1.728619635105133057e-01 9.901838749647140503e-02 -2.529223263263702393e-01 -4.128644764423370361e-01 -9.026596695184707642e-02 -1.431996971368789673e-01 -2.557624503970146179e-02 -2.605211138725280762e-01 3.347101435065269470e-02 6.728021800518035889e-02 8.544342964887619019e-02 1.964890360832214355e-01 -5.132304877042770386e-02 9.450109302997589111e-02 -6.176070868968963623e-02 -2.141810767352581024e-02 -1.594575643539428711e-01 2.040792852640151978e-01 -3.759617507457733154e-01 -3.185670450329780579e-02 -4.330572113394737244e-02 2.335700392723083496e-02 1.430195122957229614e-01 -2.767361514270305634e-02 -4.063185155391693115e-01 -6.853746622800827026e-02 9.222045540809631348e-02 -5.696544051170349121e-02
-1.684923321008682251e-01 -1.101258546113967896e-01 -3.501243144273757935e-02 1.863764375448226929e-01 -7.690734416246414185e-02 1.024912968277931213e-01 -1.992361545562744141e-01 -5.047018080949783325e-02 1.448293868452310562e-02 -2.984246313571929932e-01 1.258243061602115631e-02 1.114610657095909119e-01 1.901451051235198975e-01 -6.090836599469184875e-02 -3.459916412830352783e-01 1.076234281063079834e-01 5.822833999991416931e-02 1.574898064136505127e-01 2.026756107807159424e-01 1.867160797119140625e-01 1.239177733659744263e-01 -2.021653056144714355e-01 -3.074079453945159912e-01 -6.771617382764816284e-02 -1.153551265597343445e-01 2.157714217901229858e-01 -2.876136004924774170e-01 2.276432663202285767e-01 -1.849331408739089966e-01 -1.156077235937118530e-01 1.858381479978561401e-01 -2.364281862974166870e-01
-1.219719722867012024e-01 -1.359598897397518158e-02 2.957532927393913269e-02 2.780288755893707275e-01 1.737989187240600586e-01 3.487909212708473206e-02 -2.201417982578277588e-01 -3.462556749582290649e-02 -2.335483878850936890e-01 -1.625112742185592651e-01 -9.956839680671691895e-02 1.206123754382133484e-01 2.122293971478939056e-02 7.298460602760314941e-02 -1.486840844154357910e-01 -3.187170997262001038e-02 2.282320261001586914e-01 -8.709564805030822754e-02 -1.455460935831069946e-01 7.382071018218994141e-02 -3.232903312891721725e-03 1.177321076393127441e-01 -5.028977394104003906e-01 8.859924972057342529e-02 -1.839005500078201294e-01 -2.334792613983154297e-01 1.240756809711456299e-01 3.523591756820678711e-01 -1.085206791758537292e-01 -6.370171904563903809e-02 -3.901064861565828323e-03 -2.944381535053253174e-01
-2.024765014648437500e-01 -1.199989169836044312e-01 -9.127798676490783691e-02 1.944468617439270020e-01 -9.432220458984375000e-02 1.888447701930999756e-01 -3.704304993152618408e-01 1.661061346530914307e-01 -7.775052636861801147e-02 -3.704705042764544487e-03 9.183433651924133301e-02 2.184940129518508911e-01 3.105803765356540680e-02 -9.452485293149948120e-02 -1.887912601232528687e-01 -6.829367578029632568e-02 1.345296651124954224e-01 2.155517637729644775e-01 4.112649261951446533e-01 3.915311023592948914e-02 3.024837747216224670e-02 -7.797630131244659424e-02 -2.479837089776992798e-01 8.840224891901016235e-02 -1.565611064434051514e-01 1.263594031333923340e-01 -1.823411285877227783e-01 1.720578074455261230e-01 -2.336842715740203857e-01 -8.991434425115585327e-02 2.349976003170013428e-01 -2.094506919384002686e-01
-3.005929887294769287e-01 2.371986582875251770e-02 -4.378893226385116577e-02 2.493380755186080933e-01 1.777222901582717896e-01 2.079568505287170410e-01 -1.998312175273895264e-01 -1.762730628252029419e-01 -2.461082339286804199e-01 -1.302817165851593018e-01 5.745169520378112793e-02 -2.168784104287624359e-02 -2.022679746150970459e-01 -1.824515312910079956e-01 -2.540330169722437859e-03 -1.061786338686943054e-01 1.056900396943092346e-01 -4.666151106357574463e-02 -1.984889507293701172e-01 -4.732345044612884521e-02 5.222853273153305054e-02 -9.327678382396697998e-02 -4.504478275775909424e-01 -7.611428201198577881e-02 -1.397071629762649536e-01 -9.572330862283706665e-03 -7.453097403049468994e-02 2.702050805091857910e-01 -1.666495501995086670e-01 3.936878871172666550e-03 -6.701971590518951416e-02 -3.560881018638610840e-01
-2.235440760850906372e-01 -1.579170674085617065e-01 -2.209610342979431152e-01 1.162520423531532288e-01 -1.032724138349294662e-02 6.269959360361099243e-02 -1.423259675502777100e-01 -8.221722394227981567e-02 -2.132147401571273804e-01 -2.706239223480224609e-01 1.021269038319587708e-01 -7.185401022434234619e-02 -7.655879855155944824e-02 1.380310058593750000e-01 3.636505827307701111e-02 7.134661823511123657e-02 -2.540886104106903076e-01 2.038235403597354889e-02 3.986995518207550049e-01 2.114009857177734375e-02 -2.851658463478088379e-01 -2.295088768005371094e-02 -3.331972956657409668e-01 4.821654781699180603e-02 6.675443053245544434e-02 -1.399365216493606567e-01 5.324073135852813721e-02 -1.283865701407194138e-02 -9.276670217514038086e-02 -4.274803102016448975e-01 -6.868731230497360229e-02 -1.529813706874847412e-01
-3.565171035006642342e-03 -2.118809670209884644e-01 -1.235109046101570129e-01 1.630955934524536133e-01 -4.594564810395240784e-02 -2.824374847114086151e-02 -6.814048625528812408e-03 -1.444888710975646973e-01 8.346848934888839722e-02 -8.346508443355560303e-02 -2.897548675537109375e-01 -1.209830939769744873e-01 -2.037073373794555664e-01 3.275585472583770752e-01 9.660273790359497070e-02 1.535081416368484497e-01 -2.585632503032684326e-01 -5.905434861779212952e-02 3.546533584594726562e-01 -2.685210704803466797e-01 4.542430117726325989e-02 5.069627985358238220e-02 -1.873117536306381226e-01 4.067094996571540833e-02 -9.703283756971359253e-02 -8.851539343595504761e-02 5.295910686254501343e-02 8.783008903264999390e-02 -3.645532429218292236e-01 -3.417998254299163818e-01 -8.176126331090927124e-02 3.757308423519134521e-02
1.420531570911407471e-01 9.324602782726287842e-02 -1.694747619330883026e-02 1.857717186212539673e-01 -1.910108514130115509e-02 1.859919130802154541e-01 -2.975505888462066650e-01 -2.558482885360717773e-01 -1.333335787057876587e-01 -1.036951020359992981e-01 -9.691537171602249146e-02 -5.982493609189987183e-02 1.567798703908920288e-01 1.367154866456985474e-01 1.387458294630050659e-01 1.026304159313440323e-02 -8.954787254333496094e-02 6.605315208435058594e-02 1.898246854543685913e-01 1.677620708942413330e-01 -1.433740854263305664e-01 1.194293946027755737e-01 -4.808272719383239746e-01 -1.416822820901870728e-01 -1.431796997785568237e-01 -2.622797153890132904e-02 3.005132377147674561e-01 -4.467094317078590393e-02 -2.956969141960144043e-01 3.771014139056205750e-02 2.336853295564651489e-01 1.537499576807022095e-01
7.992651313543319702e-02 -1.728722900152206421e-01 9.750561416149139404e-02 1.939404159784317017e-01 1.034797877073287964e-01 -1.091560162603855133e-02 -3.704665005207061768e-01 5.072387680411338806e-02 -2.191277891397476196e-01 -2.567623369395732880e-02 1.943304091691970825e-01 -4.755057394504547119e-02 -1.246378943324089050e-01 -1.536771655082702637e-01 8.800411224365234375e-02 -1.932036727666854858e-01 -2.805533073842525482e-02 2.977459877729415894e-02 2.608762085437774658e-01 3.969915509223937988e-01 4.844469204545021057e-02 -6.119547411799430847e-02 -2.852601408958435059e-01 7.412207871675491333e-02 9.460943192243576050e-02 -7.919333130121231079e-02 -2.352625131607055664e-01 -9.491530805826187134e-02 -2.328088134527206421e-01 -3.117579817771911621e-01 -6.909760832786560059e-02 -1.923461258411407471e-01
-2.130310684442520142e-01 -6.852750480175018311e-02 -5.086190253496170044e-02 7.609069347381591797e-02 3.902873098850250244e-01 7.724881172180175781e-02 3.030210360884666443e-02 -1.498030424118041992e-01 2.690687403082847595e-02 -1.486472040414810181e-02 -1.293807923793792725e-01 -2.803972661495208740e-01 -2.719457745552062988e-01 1.736343652009963989e-01 -1.030300632119178772e-01 8.178490400314331055e-02 7.414712011814117432e-02 -1.539496183395385742e-01 2.500243186950683594e-01 -1.491581201553344727e-01 1.817179918289184570e-01 1.120012179017066956e-01 -4.056988060474395752e-01 -6.458462029695510864e-02 -2.456756830215454102e-01 -9.759652614593505859e-02 1.057071238756179810e-01 7.663848996162414551e-02 -2.373104840517044067e-01 3.788467124104499817e-02 -6.241666898131370544e-02 -2.555709779262542725e-01
-1.942939907312393188e-01 1.556948199868202209e-02 5.126101896166801453e-02 1.963557451963424683e-01 -2.648577690124511719e-01 -3.110669367015361786e-02 -1.751647740602493286e-01 1.015438586473464966e-01 -9.098290652036666870e-02 4.319365695118904114e-02 -1.209930703043937683e-01 7.713941484689712524e-02 3.322531655430793762e-02 -2.868391200900077820e-02 -1.089656502008438110e-01 -1.933816522359848022e-01 3.170028030872344971e-01 1.435685753822326660e-01 2.433587610721588135e-01 1.551237702369689941e-01 2.141091674566268921e-01 2.290595509111881256e-02 -2.959173619747161865e-01 -5.558503046631813049e-02 -5.023358389735221863e-02 2.537664175033569336e-01 -2.070679366588592529e-01 1.924411207437515259e-01 -1.167491450905799866e-01 -5.196104943752288818e-02 2.762184739112854004e-01 -3.819828033447265625e-01
-9.205031394958496094e-02 -8.027859032154083252e-02 1.403144299983978271e-01 2.820692360401153564e-01 -1.199890747666358948e-01 -3.972639515995979309e-02 2.699303254485130310e-02 -2.625841796398162842e-01 -1.226124614477157593e-01 -7.000538986176252365e-03 -9.443528950214385986e-02 5.021571647375822067e-03 -6.935155391693115234e-02 1.700730174779891968e-01 1.584153026342391968e-01 6.384698301553726196e-02 1.898057758808135986e-01 -9.581236541271209717e-02 4.298369884490966797e-01 3.553973436355590820e-01 1.057397276163101196e-01 2.393259406089782715e-01 -4.367715492844581604e-02 -2.846379578113555908e-02 4.373860359191894531e-02 -1.053311675786972046e-01 -1.365047972649335861e-02 3.494525551795959473e-01 -1.473714560270309448e-01 1.528185755014419556e-01 5.733559653162956238e-02 -3.195693790912628174e-01
1.852071881294250488e-01 -4.162093997001647949e-02 -1.476736217737197876e-01 3.167344629764556885e-01 -4.260839149355888367e-02 -1.282030194997787476e-01 -2.497869282960891724e-01 5.450381711125373840e-02 1.062079519033432007e-01 3.602119535207748413e-02 -1.710084378719329834e-01 7.652291655540466309e-02 -2.138272374868392944e-01 2.236399799585342407e-01 -7.391375303268432617e-02 3.088975250720977783e-01 -4.082990810275077820e-03 -9.674022346735000610e-02 2.647942602634429932e-01 -3.758099675178527832e-02 1.559406816959381104e-01 4.726125299930572510e-02 -2.851480841636657715e-01 1.721382439136505127e-01 -3.021629452705383301e-01 1.440187245607376099e-01 2.640985250473022461e-01 -9.143429994583129883e-02 -2.158792763948440552e-01 6.387894600629806519e-02 1.538967341184616089e-01 -1.760983765125274658e-01
-3.063995242118835449e-01 -2.071987278759479523e-02 -2.027072161436080933e-01 6.077499687671661377e-02 -1.915180683135986328e-01 -8.533179759979248047e-02 -1.131377965211868286e-01 -1.195918582379817963e-02 -3.595671057701110840e-01 -1.857120394706726074e-01 2.063927054405212402e-01 3.568299114704132080e-02 7.685198634862899780e-02 1.480610668659210205e-01 -4.889275506138801575e-02 1.316639184951782227e-01 -6.568589806556701660e-02 2.145625203847885132e-01 9.867420047521591187e-02 1.248609423637390137e-01 -1.748360246419906616e-01 2.521024644374847412e-01 -2.360140234231948853e-01 -9.074783325195312500e-02 -1.337114870548248291e-01 -1.104945316910743713e-01 7.651142030954360962e-02 -2.988401427865028381e-02 -2.357225120067596436e-01 -3.575082421302795410e-01 2.272879630327224731e-01 -2.078171968460083008e-01
1.777507364749908447e-03 1.359640955924987793e-01 -8.675644546747207642e-02 1.307167857885360718e-01 2.351824939250946045e-02 -8.124200254678726196e-02 -2.745276987552642822e-01 -5.477029830217361450e-03 1.367877721786499023e-01 -2.441315203905105591e-01 -1.824339181184768677e-01 -7.852996885776519775e-02 -3.237821534276008606e-02 9.395779669284820557e-02 1.502799708396196365e-02 -5.141514167189598083e-02 -3.824338614940643311e-01 9.025404602289199829e-02 2.371671795845031738e-01 -8.045940846204757690e-02 -2.617695629596710205e-01 1.200881674885749817e-01 -4.682097733020782471e-01 -1.348208636045455933e-01 9.124832227826118469e-03 -4.481471143662929535e-03 -1.798342168331146240e-02 1.036045774817466736e-01 -3.405252695083618164e-01 -2.666518092155456543e-01 -3.194385021924972534e-02 -8.447370678186416626e-02
-5.248561501502990723e-02 -1.187422405928373337e-02 -6.708279997110366821e-02 2.764548659324645996e-01 1.566953808069229126e-01 2.719324231147766113e-01 -1.803820580244064331e-02 -3.206962943077087402e-01 -1.381418853998184204e-01 -1.729595214128494263e-01 4.405419528484344482e-02 -3.069310635328292847e-02 -1.922555565834045410e-01 2.410322725772857666e-01 -1.647069863975048065e-02 -1.366316378116607666e-01 1.083667501807212830e-01 -6.174746900796890259e-03 1.559513956308364868e-01 -2.530332887545228004e-03 2.344637662172317505e-01 1.295461654663085938e-01 -2.604812681674957275e-01 -2.223771810531616211e-01 -1.727266907691955566e-01 2.330500483512878418e-01 1.611826270818710327e-01 3.627453148365020752e-01 -2.432292252779006958e-01 2.186064980924129486e-02 -1.698298752307891846e-02 -1.477209627628326416e-01
-2.924464084208011627e-02 -7.331008464097976685e-02 -1.594093590974807739e-01 3.035121262073516846e-01 -1.110467687249183655e-01 -6.577027589082717896e-02 -1.781107299029827118e-02 -4.614814184606075287e-03 -2.293223701417446136e-02 -3.765149116516113281e-01 -4.371535778045654297e-02 -1.308396160602569580e-01 -2.976604178547859192e-02 2.963687777519226074e-01 2.458793669939041138e-01 1.652828454971313477e-01 -8.694974333047866821e-02 1.093644723296165466e-01 2.260724455118179321e-01 2.610057778656482697e-02 1.445404067635536194e-02 -4.995578154921531677e-02 -4.767320454120635986e-01 -3.979948908090591431e-02 -2.851497568190097809e-02 -2.217864543199539185e-01 1.321832090616226196e-01 -9.775502979755401611e-02 -2.542179226875305176e-01 2.309205010533332825e-02 2.279541045427322388e-01 1.562131047248840332e-01
-9.543339908123016357e-02 -1.073933392763137817e-02 -4.759309440851211548e-02 2.131874673068523407e-03 -2.046355046331882477e-02 -3.896459639072418213e-01 -3.727740049362182617e-02 -6.914523988962173462e-02 5.797396600246429443e-02 -6.209441646933555603e-02 -1.544529199600219727e-01 -1.186165884137153625e-01 1.456191986799240112e-01 4.667270481586456299e-01 -2.587414085865020752e-01 1.094574555754661560e-01 -6.457610428333282471e-02 1.747118122875690460e-02 8.137329667806625366e-02 4.036527872085571289e-02 4.897968843579292297e-02 7.393173128366470337e-02 -2.767662703990936279e-01 -2.005254030227661133e-01 -4.692664369940757751e-03 -3.263469040393829346e-02 1.586217284202575684e-01 2.666619718074798584e-01 -1.893207728862762451e-01 -3.186433315277099609e-01 -3.167489916086196899e-02 -3.063457906246185303e-01
-1.019312534481287003e-02 5.975309014320373535e-02 -8.009551465511322021e-02 4.048190116882324219e-01 -9.450909565202891827e-04 -7.073415070772171021e-02 -3.003752827644348145e-01 -1.928564906120300293e-01 1.599272489547729492e-01 -9.061612188816070557e-02 1.587472856044769287e-01 -1.959622949361801147e-01 -8.377265930175781250e-02 1.483901441097259521e-01 3.154449760913848877e-01 1.002741903066635132e-01 -1.729770898818969727e-01 3.498209118843078613e-01 7.460042089223861694e-02 2.281234785914421082e-02 1.479148864746093750e-01 1.223250478506088257e-02 -2.455545812845230103e-01 3.242952376604080200e-02 -2.065623998641967773e-01 2.394919246435165405e-01 1.971538960933685303e-01 -1.313366889953613281e-01 -1.347533315420150757e-01 2.732590772211551666e-02 1.079702526330947876e-01 -1.707516461610794067e-01
-4.078615084290504456e-02 3.369345143437385559e-02 8.320923894643783569e-02 4.198655858635902405e-02 -6.655205786228179932e-02 2.898911759257316589e-02 -2.120505422353744507e-01 -2.505154609680175781e-01 1.973223313689231873e-02 -2.243590801954269409e-01 -1.828305572271347046e-01 1.167762950062751770e-01 6.943749263882637024e-03 -1.370752900838851929e-01 1.494443044066429138e-02 -9.406435489654541016e-02 -1.591979414224624634e-01 1.032751798629760742e-01 3.301132321357727051e-01 -4.184442386031150818e-02 2.330889254808425903e-01 2.647366225719451904e-01 -1.249106600880622864e-01 -2.465492784976959229e-01 9.203489869832992554e-02 7.315462082624435425e-02 5.750973895192146301e-02 6.708507891744375229e-03 -4.795502126216888428e-01 -4.107097163796424866e-02 1.615001261234283447e-01 -3.568891882896423340e-01
-3.713993728160858154e-02 -6.876639276742935181e-02 -1.065979599952697754e-01 2.215542942285537720e-01 3.247996047139167786e-02 -1.122088357806205750e-01 -1.747821867465972900e-01 -1.826928406953811646e-01 -2.409511357545852661e-01 -2.894893586635589600e-01 -1.262747347354888916e-01 4.128585383296012878e-02 -2.088826894760131836e-01 -2.836963720619678497e-02 5.304282158613204956e-02 2.089376747608184814e-01 2.293835580348968506e-01 2.940554544329643250e-02 -1.291894763708114624e-01 2.985001169145107269e-02 -1.989827454090118408e-01 8.237940073013305664e-02 -1.718786358833312988e-01 1.468011140823364258e-01 -2.497012019157409668e-01 -2.132197022438049316e-01 -3.821350932121276855e-01 -1.668860390782356262e-02 -3.167341649532318115e-01 3.017443977296352386e-02 3.335333615541458130e-02 -2.836480736732482910e-01
3.689076751470565796e-02 -3.743181228637695312e-01 -3.809395134449005127e-01 1.299900710582733154e-01 1.968392282724380493e-01 -2.358357459306716919e-01 5.279227718710899353e-02 -3.111325502395629883e-01 -1.150726675987243652e-01 -1.032571569085121155e-01 -5.892820656299591064e-02 1.409926116466522217e-01 9.538968652486801147e-02 6.949715316295623779e-02 3.370511159300804138e-02 2.725986205041408539e-02 7.643833011388778687e-02 1.609063297510147095e-01 2.834180556237697601e-02 -6.012547388672828674e-02 1.107683405280113220e-01 -1.750491857528686523e-01 -2.139790952205657959e-01 -9.622915089130401611e-02 -2.273611426353454590e-01 -8.314534276723861694e-02 6.173628568649291992e-02 2.231154590845108032e-01 -1.630859225988388062e-01 -1.385126858949661255e-01 1.459686756134033203e-01 -3.550998866558074951e-01
-7.041107863187789917e-02 -4.563060030341148376e-02 2.661963105201721191e-01 3.244136273860931396e-01 8.774671703577041626e-03 -1.317010493949055672e-03 -9.901382774114608765e-02 -6.005129963159561157e-02 3.626737371087074280e-02 1.553202047944068909e-02 -1.913384199142456055e-01 1.821414232254028320e-01 1.077641770243644714e-01 1.643061488866806030e-01 3.424032628536224365e-01 6.214985623955726624e-02 6.060646846890449524e-02 1.419086605310440063e-01 4.149301052093505859e-01 6.558152288198471069e-02 2.418908849358558655e-02 1.631815731525421143e-01 -2.807801961898803711e-01 5.621982738375663757e-02 -7.106159627437591553e-02 -7.193814963102340698e-03 -2.983232140541076660e-01 2.208686470985412598e-01 -1.075670495629310608e-01 -1.965349912643432617e-01 2.579057514667510986e-01 -5.681816115975379944e-02
-2.675227820873260498e-03 3.384599685668945312e-01 -1.646255850791931152e-01 -3.563415491953492165e-03 -2.107394859194755554e-02 5.497585609555244446e-02 -2.205657809972763062e-01 -1.374689489603042603e-01 -9.351893514394760132e-02 6.424646824598312378e-02 6.074867397546768188e-02 -2.896852046251296997e-02 -1.938839326612651348e-03 7.988665252923965454e-02 6.065350398421287537e-02 2.918880879878997803e-01 3.112221509218215942e-02 2.396501600742340088e-01 2.452757209539413452e-01 2.155728638172149658e-01 -1.420242190361022949e-01 -9.932279586791992188e-02 -4.647140502929687500e-01 9.492393583059310913e-02 2.276869863271713257e-01 4.255617409944534302e-02 -1.136395856738090515e-01 -3.692526742815971375e-02 -3.804752528667449951e-01 1.116848587989807129e-01 1.377537697553634644e-01 -1.022981107234954834e-01
6.734251976013183594e-03 -2.029446065425872803e-01 1.960529536008834839e-01 1.737608462572097778e-01 -5.340887606143951416e-02 -2.386438250541687012e-01 -2.264000624418258667e-01 -2.240737676620483398e-01 3.803105652332305908e-02 -1.957097649574279785e-02 -2.019735723733901978e-01 -3.517907261848449707e-01 -1.169256642460823059e-01 4.881778061389923096e-01 6.080494076013565063e-02 -2.417402565479278564e-01 -4.644198715686798096e-02 1.109746769070625305e-01 1.645982861518859863e-01 -5.102162063121795654e-02 -5.900849774479866028e-02 -1.535397171974182129e-01 -2.230963706970214844e-01 1.989760398864746094e-01 9.235569089651107788e-02 -5.126284435391426086e-02 -2.925417572259902954e-02 1.184068173170089722e-01 -5.588144436478614807e-02 -1.207447499036788940e-01 1.140095591545104980e-01 -1.761917322874069214e-01
-1.375506818294525146e-01 4.288739338517189026e-02 -3.952145576477050781e-01 8.818028122186660767e-02 -1.608187258243560791e-01 -8.116309344768524170e-02 -3.037642836570739746e-01 -1.022221371531486511e-01 -1.708609014749526978e-01 -1.494992617517709732e-02 -5.204593297094106674e-03 -1.109043955802917480e-01 1.429324299097061157e-01 -6.787399761378765106e-03 5.440218374133110046e-02 -1.588903665542602539e-01 -2.214482575654983521e-01 -8.800726383924484253e-02 1.935199201107025146e-01 3.701772168278694153e-02 -8.271124958992004395e-02 -5.476624518632888794e-02 -3.261946439743041992e-01 2.417166084051132202e-01 1.049473211169242859e-01 -2.691939771175384521e-01 5.229215603321790695e-03 3.470354974269866943e-01 -3.057023286819458008e-01 -2.969177067279815674e-02 -2.967318333685398102e-02 -1.422716379165649414e-01
8.225032687187194824e-02 1.030567809939384460e-01 1.793062873184680939e-02 8.111616969108581543e-02 4.805389791727066040e-02 -5.522238090634346008e-03 -3.159886598587036133e-01 -2.786889672279357910e-01 -2.005214244127273560e-01 -1.696384698152542114e-01 -1.793924719095230103e-01 -1.550152897834777832e-01 1.230033710598945618e-01 3.022542782127857208e-02 2.037274390459060669e-01 1.663521230220794678e-01 -1.532974690198898315e-01 1.080251708626747131e-01 -6.603736896067857742e-03 6.984032690525054932e-02 -1.120471060276031494e-01 1.403334885835647583e-01 -3.975975215435028076e-01 -3.361915051937103271e-02 -9.465003758668899536e-02 9.793150424957275391e-02 5.127979442477226257e-03 -9.218406677246093750e-02 -5.577431321144104004e-01 8.707533776760101318e-02 8.944562822580337524e-02 1.232327800244092941e-02
-2.158139497041702271e-01 -1.367770731449127197e-01 -2.319339364767074585e-01 6.525050103664398193e-02 2.576631307601928711e-01 2.433451563119888306e-01 -1.495429426431655884e-01 -1.275953948497772217e-01 -6.271952390670776367e-02 2.722516655921936035e-02 -2.545051574707031250e-01 -6.433205306529998779e-02 8.201938122510910034e-03 1.128603368997573853e-01 1.435301899909973145e-01 -1.466028094291687012e-01 9.585209190845489502e-02 -2.269814140163362026e-04 8.491972833871841431e-02 5.349155049771070480e-03 9.653990156948566437e-03 4.129864647984504700e-02 -4.535786211490631104e-01 -6.439019739627838135e-02 -7.791515439748764038e-02 -8.487570285797119141e-02 1.975839585065841675e-01 4.760695099830627441e-01 -1.695812046527862549e-01 -1.130464971065521240e-01 -1.272215973585844040e-02 -1.875331252813339233e-01
1.825942546129226685e-01 1.158135160803794861e-01 -1.907118111848831177e-01 3.154079616069793701e-01 -7.299124263226985931e-03 -1.794870793819427490e-01 -2.577563226222991943e-01 1.071634516119956970e-02 -2.696709036827087402e-01 -3.134616315364837646e-01 2.756574936211109161e-02 -1.041100546717643738e-02 1.069949269294738770e-01 1.541025377810001373e-02 8.531303703784942627e-02 2.635354697704315186e-01 -6.271004676818847656e-02 -1.639049500226974487e-01 1.866008937358856201e-01 -3.393182996660470963e-03 3.496766090393066406e-02 -2.115940675139427185e-02 -2.597798705101013184e-01 1.911095827817916870e-01 -2.461124211549758911e-01 -1.438651680946350098e-01 1.959874480962753296e-01 -1.767696142196655273e-01 -1.259704232215881348e-01 6.475516408681869507e-02 2.294970899820327759e-01 -2.516793012619018555e-01
1.396348029375076294e-01 -9.588232636451721191e-02 -1.779413372278213501e-01 3.356820642948150635e-01 -2.116034477949142456e-01 -6.612844765186309814e-02 -2.469193935394287109e-01 -5.515199899673461914e-02 -2.884158194065093994e-01 -2.671728730201721191e-01 -7.911416888236999512e-02 -1.234282478690147400e-01 -1.539192795753479004e-01 4.083309322595596313e-02 2.350280582904815674e-01 2.109655290842056274e-01 -2.367610484361648560e-01 -4.011693969368934631e-02 1.810454428195953369e-01 1.984271854162216187e-01 1.557447463274002075e-01 -1.092814281582832336e-01 -5.444162525236606598e-04 8.943499624729156494e-02 -2.359604984521865845e-01 1.904473155736923218e-01 1.003658547997474670e-01 1.648135185241699219e-01 -1.448731124401092529e-01 -1.104648411273956299e-01 1.861033737659454346e-01 -2.040056139230728149e-01
-1.577736586332321167e-01 -2.337734848260879517e-01 2.093292772769927979e-01 2.781186699867248535e-01 -2.506423592567443848e-01 -7.117853313684463501e-02 -3.597954809665679932e-01 -1.759487688541412354e-01 2.605934143066406250e-01 -2.012305259704589844e-01 -1.656287722289562225e-02 -1.455741822719573975e-01 -1.614919006824493408e-01 -4.979639872908592224e-02 -1.809059083461761475e-01 7.990647107362747192e-03 7.782442122697830200e-02 1.536291986703872681e-01 2.133724242448806763e-01 1.948093473911285400e-01 1.523618400096893311e-01 6.350807100534439087e-02 -3.263737559318542480e-01 -9.953247755765914917e-02 -1.528646238148212433e-02 -1.153919324278831482e-01 -8.677376806735992432e-02 -1.686635911464691162e-01 -2.629793882369995117e-01 -2.458129450678825378e-02 -5.237147212028503418e-02 -3.047382272779941559e-02
9.955000877380371094e-02 -1.681383252143859863e-01 -1.179664507508277893e-01 3.586475849151611328e-01 1.650700718164443970e-01 4.897672310471534729e-02 1.625505462288856506e-02 -2.230211496353149414e-01 1.429648846387863159e-01 6.593916565179824829e-02 2.033183537423610687e-02 -2.285124966874718666e-03 -1.814265251159667969e-01 1.057416424155235291e-01 -2.174011319875717163e-01 -1.374658495187759399e-01 1.295545846223831177e-01 4.636911302804946899e-02 1.811137348413467407e-01 1.557979136705398560e-01 2.595911324024200439e-01 5.308043584227561951e-02 2.620295993983745575e-02 -1.693278402090072632e-01 -2.743089497089385986e-01 1.065257266163825989e-01 1.014136373996734619e-01 1.319320201873779297e-01 -3.864643871784210205e-01 6.323536485433578491e-02 6.594957411289215088e-02 -3.957310914993286133e-01
7.554060965776443481e-02 6.173177435994148254e-02 -2.191514074802398682e-01 3.554731011390686035e-01 -1.135505661368370056e-01 -1.106904074549674988e-01 -5.992717668414115906e-02 1.267491728067398071e-01 -2.104358375072479248e-01 -1.306650191545486450e-01 -2.333639375865459442e-02 -1.130393519997596741e-01 -1.232838258147239685e-01 9.652706235647201538e-02 1.022058501839637756e-01 9.596318751573562622e-02 -2.117508500814437866e-01 6.007817760109901428e-02 9.526549279689788818e-02 -3.736238479614257812e-01 9.120452404022216797e-02 -3.237359970808029175e-02 -1.923617422580718994e-01 1.690036207437515259e-01 1.162631157785654068e-02 -1.217855438590049744e-01 1.977793723344802856e-01 2.746581472456455231e-02 -5.088028311729431152e-01 -1.761420369148254395e-01 1.720573455095291138e-01 -7.774048298597335815e-02
-2.039688406512141228e-03 -1.798982769250869751e-01 4.303357005119323730e-02 2.344194054603576660e-01 9.768813848495483398e-02 1.186074838042259216e-01 -3.952110111713409424e-01 1.100107058882713318e-01 4.766460973769426346e-03 3.107356131076812744e-01 -3.599668666720390320e-02 -1.149117872118949890e-01 2.151553332805633545e-02 -7.758308947086334229e-02 -8.171640336513519287e-02 -1.543808430433273315e-01 -5.387513712048530579e-02 4.007379338145256042e-02 -2.043730951845645905e-02 9.993986785411834717e-02 -4.962020367383956909e-02 -7.952386885881423950e-02 -3.814147710800170898e-01 -2.643883973360061646e-02 9.618597477674484253e-02 -5.326221883296966553e-02 -1.997427344322204590e-01 2.347217798233032227e-01 -1.511264294385910034e-01 5.825863685458898544e-03 3.520903885364532471e-01 -3.834748268127441406e-01
3.502261340618133545e-01 6.576986634172499180e-04 2.884254604578018188e-02 -1.074297726154327393e-01 -1.113211587071418762e-01 -7.900597900152206421e-02 -2.226828485727310181e-01 -4.893716797232627869e-02 -1.761084496974945068e-01 7.643359154462814331e-02 3.149487450718879700e-02 -1.106205731630325317e-01 -1.455030143260955811e-01 2.400028109550476074e-01 2.282946556806564331e-01 2.179404795169830322e-01 -1.779156625270843506e-01 2.008473277091979980e-01 3.301232755184173584e-01 -4.889688268303871155e-02 5.833864212036132812e-02 -1.436066254973411560e-02 -2.030743360519409180e-01 -3.332126885652542114e-02 -1.336689442396163940e-01 -1.474577784538269043e-01 -2.845781445503234863e-01 2.971568107604980469e-01 -9.048795700073242188e-02 -1.864595413208007812e-01 -1.075729951262474060e-01 -2.704202830791473389e-01
-1.071795597672462463e-01 -1.697295755147933960e-01 -6.173273548483848572e-02 8.208902180194854736e-02 8.714467287063598633e-02 -1.198077350854873657e-01 -1.609458178281784058e-01 -1.913140416145324707e-01 -3.433204889297485352e-01 3.534176945686340332e-02 2.700492441654205322e-01 7.911036163568496704e-02 2.728396952152252197e-01 2.182911932468414307e-01 -9.194070100784301758e-02 3.355164313688874245e-03 2.450809925794601440e-01 -1.039424762129783630e-01 -1.333885639905929565e-02 6.194169819355010986e-02 2.285209149122238159e-01 1.437049061059951782e-01 -4.712474048137664795e-01 2.250693738460540771e-01 -1.303109973669052124e-01 -1.049719452857971191e-01 -1.744152307510375977e-01 9.386279433965682983e-02 -1.183340400457382202e-01 -2.213754691183567047e-02 4.471822082996368408e-02 -1.778534948825836182e-01
-8.884697407484054565e-02 1.717270351946353912e-04 -6.735105067491531372e-02 -1.102693453431129456e-01 2.724124677479267120e-02 -3.340856432914733887e-01 -1.559720840305089951e-02 -3.109356760978698730e-02 -2.028337568044662476e-01 -2.033365517854690552e-02 -2.501961290836334229e-01 -2.275821268558502197e-01 -2.418493330478668213e-01 3.564168214797973633e-01 -2.701898515224456787e-01 -3.005317449569702148e-01 -1.342735141515731812e-01 8.914139866828918457e-02 5.262354388833045959e-03 9.553091228008270264e-02 1.196503713726997375e-01 -2.288145720958709717e-01 -3.004336357116699219e-01 -5.093453219160437584e-04 -1.528252959251403809e-01 5.741352587938308716e-02 1.302871257066726685e-01 1.017585694789886475e-01 -1.980972588062286377e-01 -2.245033159852027893e-02 1.000160127878189087e-01 -2.475057840347290039e-01
-3.838751837611198425e-02 1.055433377623558044e-01 -2.844635546207427979e-01 4.404401406645774841e-02 2.662954628467559814e-01 3.589890152215957642e-02 -2.352901175618171692e-02 -1.841933727264404297e-01 -2.304619550704956055e-01 -7.912471890449523926e-03 -2.748119831085205078e-01 7.272808998823165894e-02 -1.174075752496719360e-01 7.186207175254821777e-02 -4.381088167428970337e-02 -1.427791714668273926e-01 2.677014470100402832e-01 -7.962918281555175781e-02 3.770129382610321045e-02 2.828036993741989136e-02 -1.447295844554901123e-01 -1.888454109430313110e-01 -4.935231506824493408e-01 6.961959600448608398e-02 -1.888141036033630371e-01 7.078238576650619507e-02 1.746704876422882080e-01 2.671995162963867188e-01 -1.885602027177810669e-01 -5.943822860717773438e-02 -2.582892216742038727e-02 -2.345976978540420532e-01
-3.148390948772430420e-01 -1.645065099000930786e-02 -1.186972036957740784e-01 2.560871839523315430e-01 -5.618958547711372375e-02 -9.954148530960083008e-02 -5.303214862942695618e-02 -1.214671954512596130e-01 -2.851482331752777100e-01 -6.654582917690277100e-02 -1.185479946434497833e-02 -4.444516077637672424e-02 -1.633326336741447449e-02 3.176806271076202393e-01 1.533775478601455688e-01 3.788891136646270752e-01 -2.311992645263671875e-02 9.059298038482666016e-02 1.445413231849670410e-01 -5.726448446512222290e-02 -1.239784732460975647e-01 1.541625112295150757e-01 -1.501987725496292114e-01 -1.834672391414642334e-01 6.969607621431350708e-02 -2.303219437599182129e-01 1.614911109209060669e-02 2.030494809150695801e-01 -8.008593693375587463e-03 -2.683366239070892334e-01 1.812380850315093994e-01 -3.187461793422698975e-01
4.840524122118949890e-02 6.980533897876739502e-02 -3.845186159014701843e-02 2.217042446136474609e-01 6.790520995855331421e-02 -1.457435637712478638e-01 -1.144148558378219604e-01 -2.193444222211837769e-01 -1.806578040122985840e-01 7.801759243011474609e-02 -1.420464087277650833e-02 5.157633870840072632e-02 -1.162172406911849976e-01 7.941033691167831421e-02 -3.362545967102050781e-01 2.088803052902221680e-01 1.555300652980804443e-01 7.052239030599594116e-02 2.515292763710021973e-01 1.885751485824584961e-01 2.325677126646041870e-01 -2.717226445674896240e-01 -1.293125189840793610e-02 -2.302023619413375854e-01 -7.449482381343841553e-02 2.182802110910415649e-01 5.908367224037647247e-03 2.323509007692337036e-01 -3.822498023509979248e-01 1.781776361167430878e-02 5.672090873122215271e-02 -2.665749192237854004e-01
2.010164409875869751e-01 -1.755026876926422119e-01 -1.077739149332046509e-02 1.491307914257049561e-01 -4.669403657317161560e-02 9.171372652053833008e-02 -2.296146154403686523e-01 2.003336697816848755e-01 8.750350214540958405e-03 -2.033146619796752930e-01 -1.914343982934951782e-01 1.048412546515464783e-01 -2.602980434894561768e-01 2.033400088548660278e-01 5.786719918251037598e-02 2.314880937337875366e-01 -4.759509861469268799e-02 -6.706396490335464478e-02 1.935815960168838501e-01 8.189200609922409058e-02 3.006478771567344666e-02 -2.366199344396591187e-01 -2.710311710834503174e-01 1.729643046855926514e-01 -2.320152372121810913e-01 3.959402441978454590e-02 1.999224424362182617e-01 -9.014248847961425781e-02 -3.246613144874572754e-01 3.142231702804565430e-02 2.355633676052093506e-01 -2.670407593250274658e-01
1.804470270872116089e-01 -2.290424332022666931e-02 -8.153153210878372192e-02 1.049294248223304749e-01 -1.575849354267120361e-01 1.070812419056892395e-01 -3.180598318576812744e-01 -3.362971246242523193e-01 7.590258866548538208e-02 7.419454306364059448e-02 -2.453111857175827026e-01 8.367044478654861450e-02 -5.163548886775970459e-02 1.982551515102386475e-01 -2.067822590470314026e-02 -1.570814996957778931e-01 2.089530825614929199e-01 1.043876186013221741e-01 6.900926679372787476e-02 -1.122288405895233154e-01 1.474003195762634277e-01 2.458629757165908813e-02 -1.645211279392242432e-01 -3.639138340950012207e-01 -2.370377928018569946e-01 -1.617059297859668732e-02 -3.138784691691398621e-02 2.518686354160308838e-01 -3.952875137329101562e-01 -1.263378858566284180e-01 4.129280894994735718e-02 -6.814750283956527710e-02
3.223296254873275757e-02 -1.054750755429267883e-01 -1.483895629644393921e-01 2.242677062749862671e-01 -6.868515163660049438e-02 9.124486148357391357e-02 -8.298535645008087158e-02 -1.356836110353469849e-01 -1.240368634462356567e-01 2.770814299583435059e-01 1.444856673479080200e-01 5.911363661289215088e-02 1.209389716386795044e-01 1.009507775306701660e-01 -1.072794944047927856e-01 -2.678870921954512596e-03 1.844426840543746948e-01 7.043896615505218506e-02 2.541948556900024414e-01 -1.514320224523544312e-01 1.774270236492156982e-01 -1.539835333824157715e-01 -3.349862992763519287e-01 -3.101133108139038086e-01 2.075032889842987061e-02 -1.991858333349227905e-02 -3.847280982881784439e-03 2.992480993270874023e-01 -2.202472686767578125e-01 1.699593067169189453e-01 3.129564523696899414e-01 -2.616950571537017822e-01
1.293305009603500366e-01 -9.871683083474636078e-03 2.166424542665481567e-01 7.186640519648790359e-03 -1.800520420074462891e-01 -8.634067326784133911e-02 -2.318227440118789673e-01 -9.224399179220199585e-02 9.261196106672286987e-02 -6.266368180513381958e-02 6.303551048040390015e-02 -1.104229092597961426e-01 -4.897920414805412292e-02 4.214735329151153564e-01 2.413050681352615356e-01 -2.195465862751007080e-01 -9.458538144826889038e-02 2.292968779802322388e-01 1.150838360190391541e-01 2.189970575273036957e-02 1.960418224334716797e-01 -3.012178838253021240e-01 -2.584273815155029297e-01 -2.022196948528289795e-01 -2.196760624647140503e-01 2.038973011076450348e-02 -1.672774851322174072e-01 -1.356427744030952454e-02 -2.583940029144287109e-01 -1.651083528995513916e-01 1.184186786413192749e-01 -1.481499224901199341e-01
-3.428693488240242004e-02 8.114993572235107422e-02 -1.263000667095184326e-01 1.406181454658508301e-01 1.610847711563110352e-01 -7.465469837188720703e-02 -1.969883143901824951e-01 6.507248152047395706e-03 1.436296850442886353e-01 2.655598819255828857e-01 -5.161851271986961365e-02 -3.902378380298614502e-01 1.720761209726333618e-01 5.388269945979118347e-02 -8.924967050552368164e-02 -7.058564573526382446e-02 9.078872948884963989e-02 -3.073989041149616241e-02 2.668737769126892090e-01 2.482828311622142792e-02 1.169379916973412037e-03 -2.234081923961639404e-02 -9.921645373106002808e-02 -1.457004994153976440e-01 -4.275961592793464661e-02 -1.161783467978239059e-02 -3.359271585941314697e-01 -1.048478037118911743e-01 -2.772079706192016602e-01 -9.233135730028152466e-02 2.576876878738403320e-01 -4.521153271198272705e-01
-1.035053580999374390e-01 -3.412555456161499023e-01 3.214825689792633057e-02 1.973243653774261475e-01 -1.877799332141876221e-01 -3.029741942882537842e-01 -2.220733612775802612e-01 -1.627979874610900879e-01 -7.495751976966857910e-02 -1.910931803286075592e-02 1.520096212625503540e-01 -5.897430703043937683e-02 -2.207076735794544220e-02 -9.026996046304702759e-02 -1.419284194707870483e-01 4.542625974863767624e-03 1.139021217823028564e-01 -2.015325129032135010e-01 2.033798992633819580e-01 1.609827876091003418e-01 5.092915147542953491e-02 1.869746148586273193e-01 -1.563757807016372681e-01 -1.371898800134658813e-01 6.257548928260803223e-02 1.420640945434570312e-01 2.729517817497253418e-01 -6.785298883914947510e-02 -4.139735996723175049e-01 -5.588471144437789917e-02 -2.919927611947059631e-02 -2.972670495510101318e-01
-7.574394345283508301e-03 1.337375044822692871e-01 -3.360738158226013184e-01 7.355960458517074585e-02 -2.960206866264343262e-01 1.213899068534374237e-02 -5.421572551131248474e-02 -2.263669967651367188e-01 -1.018837541341781616e-01 -7.634786516427993774e-02 2.959315315820276737e-04 -4.967800900340080261e-02 -1.721358625218272209e-03 -4.023580625653266907e-02 8.793465793132781982e-03 -1.703831553459167480e-01 -2.667332887649536133e-01 -1.308125257492065430e-01 3.328045606613159180e-01 1.634632945060729980e-01 -4.682533442974090576e-03 -2.704736888408660889e-01 -2.821804881095886230e-01 6.855330616235733032e-02 9.151256643235683441e-03 -2.889235913753509521e-01 -1.018883958458900452e-01 2.519725561141967773e-01 -3.277150690555572510e-01 -7.329513132572174072e-02 -3.488590664346702397e-05 -1.374558359384536743e-01
-1.697807610034942627e-01 -2.441922873258590698e-01 8.627662807703018188e-02 4.464048892259597778e-03 -1.639786660671234131e-01 -7.949548214673995972e-02 -4.914382994174957275e-01 -7.887759804725646973e-02 -1.522084027528762817e-01 -5.497980862855911255e-02 -2.151934057474136353e-01 3.885250166058540344e-02 -2.009771466255187988e-01 2.992505393922328949e-02 -2.486721426248550415e-01 -9.235950559377670288e-02 9.181797504425048828e-02 3.382423892617225647e-02 4.741874039173126221e-01 1.011096835136413574e-01 1.101281717419624329e-01 1.181230619549751282e-01 -2.132605463266372681e-01 -3.036175481975078583e-02 -4.341328144073486328e-02 -1.744193285703659058e-01 9.687779843807220459e-02 2.456379868090152740e-02 5.166294798254966736e-02 -1.672339588403701782e-01 -6.224360689520835876e-02 -2.086506336927413940e-01
-3.350534290075302124e-02 1.108510568737983704e-01 1.048293188214302063e-01 -1.038631945848464966e-01 -1.164439395070075989e-01 -2.821476161479949951e-01 -2.550617754459381104e-01 -1.201754733920097351e-01 1.748587377369403839e-02 1.940335482358932495e-01 -2.505995929241180420e-01 -1.833157986402511597e-01 -8.309993147850036621e-02 2.525228559970855713e-01 7.948438823223114014e-02 -1.548270136117935181e-01 -1.012897938489913940e-01 1.038701683282852173e-01 1.613489836454391479e-01 1.935511678457260132e-01 -5.412374436855316162e-02 -4.061016142368316650e-01 -3.204289674758911133e-01 -1.741917245090007782e-02 -2.250949442386627197e-01 -1.831435784697532654e-02 4.337864462286233902e-03 1.621205955743789673e-01 -1.410779803991317749e-01 1.036318838596343994e-01 3.028330504894256592e-01 -4.242264851927757263e-02
-6.644081324338912964e-02 -4.531772062182426453e-02 -7.235981523990631104e-02 3.285138309001922607e-01 -1.145357824862003326e-02 -9.190251678228378296e-02 -2.093461602926254272e-01 -1.792402118444442749e-01 -2.624452412128448486e-01 -1.254251599311828613e-01 -2.493928819894790649e-01 -1.872552037239074707e-01 2.533472701907157898e-02 1.729150265455245972e-01 -1.647359132766723633e-01 -2.271103709936141968e-01 1.862838864326477051e-01 1.510024350136518478e-02 1.402213424444198608e-01 1.809619218111038208e-01 3.518781363964080811e-01 3.450796008110046387e-02 -2.615563869476318359e-01 -1.473613679409027100e-01 1.885651201009750366e-01 -8.272425085306167603e-02 2.509413957595825195e-01 -5.735512077808380127e-02 -1.145252287387847900e-01 -2.704629004001617432e-01 -7.232689857482910156e-02 -4.562727734446525574e-02
-1.549862325191497803e-02 -1.650539636611938477e-01 -2.377061732113361359e-02 1.067373380064964294e-01 2.725838422775268555e-01 2.609950490295886993e-02 4.955265298485755920e-02 -1.469939798116683960e-01 6.332437042146921158e-03 -2.973089814186096191e-01 4.805822670459747314e-02 5.271087959408760071e-02 -1.141562871634960175e-02 3.533635139465332031e-01 3.051677644252777100e-01 -3.638014942407608032e-02 -1.585885137319564819e-01 -3.236811608076095581e-02 2.340687066316604614e-01 1.389499306678771973e-01 -9.306284040212631226e-02 5.054526776075363159e-02 -2.714506983757019043e-01 2.109324187040328979e-01 7.123009115457534790e-02 2.260390669107437134e-02 1.208301261067390442e-01 -2.907364629209041595e-03 -4.782806336879730225e-01 -8.993202447891235352e-02 1.311278492212295532e-01 -2.112608402967453003e-01
2.799396403133869171e-02 1.290625184774398804e-01 -1.128684580326080322e-01 1.145629659295082092e-01 -1.020737811923027039e-01 -9.400447458028793335e-02 8.031168580055236816e-02 -1.645374894142150879e-01 2.661432139575481415e-03 -5.208099260926246643e-02 -4.583317041397094727e-02 -1.984211355447769165e-01 -1.290867328643798828e-01 1.566040366888046265e-01 -2.177698463201522827e-01 -1.202586889266967773e-01 7.157845050096511841e-02 3.064742982387542725e-01 -2.530963122844696045e-01 1.225000321865081787e-01 -5.204842612147331238e-02 -2.418367378413677216e-02 -3.026306927204132080e-01 -1.218384206295013428e-01 2.220668271183967590e-02 -8.462053537368774414e-02 -4.816214367747306824e-02 3.083327114582061768e-01 -4.748592078685760498e-01 -2.555289305746555328e-02 1.361291557550430298e-01 -3.451032042503356934e-01
-2.140396535396575928e-01 -2.993124350905418396e-02 -1.471730880439281464e-02 2.893073260784149170e-01 -1.022915467619895935e-01 -1.915500015020370483e-01 1.338056288659572601e-02 -3.615801632404327393e-01 -9.786600619554519653e-02 3.201634287834167480e-01 -1.968062669038772583e-01 -1.509948633611202240e-04 5.445250868797302246e-02 -2.166407927870750427e-02 1.473434865474700928e-01 -1.325066983699798584e-01 7.575291395187377930e-02 -1.697522550821304321e-01 1.457249224185943604e-01 3.093901574611663818e-01 -2.472247555851936340e-02 -6.819459795951843262e-02 -2.423266619443893433e-01 -5.168874934315681458e-02 -9.615806447982322425e-06 -3.285134732723236084e-01 5.760974716395139694e-03 1.706029325723648071e-01 -1.104145944118499756e-01 -9.705934789963066578e-04 1.022177748382091522e-02 -3.609148561954498291e-01
4.537328705191612244e-02 1.156323216855525970e-02 -1.323514878749847412e-01 2.155615538358688354e-01 -8.268709480762481689e-02 -8.534526824951171875e-02 -2.713541686534881592e-01 1.003619283437728882e-01 -3.630774319171905518e-01 -3.190522491931915283e-01 -1.081064343452453613e-02 -1.968685090541839600e-01 -1.869922131299972534e-01 9.080649912357330322e-02 2.559362947940826416e-01 2.269196063280105591e-01 -7.473743706941604614e-02 -6.726058572530746460e-02 2.167597711086273193e-01 1.049161925911903381e-01 1.455367356538772583e-01 -1.163473576307296753e-01 -1.549445092678070068e-01 -2.584730461239814758e-02 -1.000012680888175964e-01 2.156063765287399292e-01 1.608068048954010010e-01 8.176152408123016357e-02 -1.124585643410682678e-01 -9.349562972784042358e-02 1.828428953886032104e-01 -3.632501065731048584e-01
-8.098275959491729736e-02 3.473996222019195557e-01 -8.932533115148544312e-02 2.175549976527690887e-02 -7.061263173818588257e-02 5.699973553419113159e-02 -1.478403061628341675e-01 -1.274730712175369263e-01 -1.560549288988113403e-01 -2.425666525959968567e-02 8.537119626998901367e-02 -1.117283999919891357e-01 1.004960462450981140e-01 5.584835633635520935e-02 -9.705130755901336670e-02 9.109947830438613892e-02 -7.996788620948791504e-02 2.867232859134674072e-01 1.383149474859237671e-01 2.653606235980987549e-01 -1.907279938459396362e-01 -4.512200504541397095e-02 -4.842191636562347412e-01 5.391010269522666931e-02 1.416541337966918945e-01 -5.458160303533077240e-03 1.553360465914011002e-02 -2.300973683595657349e-01 -3.502053320407867432e-01 -8.657881990075111389e-03 2.620306909084320068e-01 -1.539863049983978271e-01
-1.884193420410156250e-01 1.587269753217697144e-01 -2.199577540159225464e-02 2.523213922977447510e-01 7.595819979906082153e-02 -1.446082442998886108e-01 -2.595151662826538086e-01 -1.553377807140350342e-01 1.843823045492172241e-01 -1.118414942175149918e-02 -3.815146908164024353e-02 1.512600481510162354e-01 3.195148333907127380e-02 4.841259866952896118e-02 -2.722020447254180908e-01 1.204945705831050873e-02 3.908642232418060303e-01 -1.160860359668731689e-01 1.823908239603042603e-01 2.994697988033294678e-01 8.078812062740325928e-02 1.920243352651596069e-02 -1.700610220432281494e-01 1.974589424207806587e-03 4.947832971811294556e-02 1.282727122306823730e-01 -1.598415225744247437e-01 5.049346014857292175e-02 -3.594001233577728271e-01 -1.301122009754180908e-01 3.027221262454986572e-01 -1.057126745581626892e-01
2.158055454492568970e-01 1.624605357646942139e-01 -1.120268628001213074e-01 5.809759497642517090e-01 -5.369329825043678284e-02 -9.127824008464813232e-02 -1.890989989042282104e-01 3.211914002895355225e-02 -2.867459058761596680e-01 -2.063505500555038452e-01 2.033330649137496948e-01 -1.793394982814788818e-01 -9.973241388797760010e-02 5.200496688485145569e-02 8.980540931224822998e-02 1.617670059204101562e-01 -4.261669889092445374e-02 -4.161855578422546387e-02 2.328427731990814209e-01 1.063047572970390320e-01 1.186864525079727173e-01 -7.032945007085800171e-02 -2.922363579273223877e-01 6.038814038038253784e-02 -8.994936943054199219e-02 1.318234950304031372e-01 1.135796606540679932e-01 -7.042977958917617798e-02 -1.191334426403045654e-01 -7.274883240461349487e-02 5.678721889853477478e-02 -2.014105618000030518e-01
-1.133086830377578735e-01 -1.607024371623992920e-01 -5.524384230375289917e-02 -4.742628708481788635e-02 -1.991328001022338867e-01 1.942865252494812012e-01 -2.387348860502243042e-01 -2.933773696422576904e-01 -2.104598563164472580e-03 -8.937254548072814941e-03 3.379681706428527832e-02 -2.778452076017856598e-02 7.366540282964706421e-02 -1.332230567932128906e-01 6.616083532571792603e-02 7.407671213150024414e-02 4.461138695478439331e-02 -3.025658370461314917e-04 2.673918306827545166e-01 2.278801053762435913e-01 6.675989180803298950e-02 -2.218125760555267334e-01 -3.833143711090087891e-01 -2.474736869335174561e-01 -1.038674563169479370e-01 -4.950593411922454834e-02 -3.593159317970275879e-01 -1.605152338743209839e-01 -3.053296506404876709e-01 -2.158529311418533325e-01 6.747668236494064331e-02 -2.824798412621021271e-02
1.599035561084747314e-01 -9.386119432747364044e-03 3.984800539910793304e-03 4.146501421928405762e-02 -8.560954034328460693e-02 -3.290895000100135803e-02 -3.338460326194763184e-01 -7.012707740068435669e-02 -1.499609202146530151e-01 1.436836421489715576e-01 5.543028935790061951e-02 6.763038039207458496e-02 -1.862362585961818695e-02 -1.589829772710800171e-01 -3.053535334765911102e-02 1.123782768845558167e-01 -6.453377008438110352e-02 6.670813262462615967e-02 6.379953771829605103e-02 5.077342987060546875e-01 2.453814446926116943e-02 -5.643310397863388062e-02 -4.820940792560577393e-01 -1.585613340139389038e-01 9.595286846160888672e-02 -5.814692005515098572e-02 -3.195523023605346680e-01 -7.584781944751739502e-02 -2.962123155593872070e-01 -8.860462158918380737e-02 6.416328251361846924e-02 -7.664753496646881104e-02
1.497900187969207764e-01 4.695517942309379578e-02 1.433140933513641357e-01 -5.382716283202171326e-02 4.049859941005706787e-03 -1.267071515321731567e-01 -2.307001054286956787e-01 -1.392265707254409790e-01 -1.646976768970489502e-01 -2.175746252760291100e-03 1.302409321069717407e-01 1.520108431577682495e-01 -1.004831641912460327e-01 -3.540975600481033325e-02 -7.494179066270589828e-03 5.015402566641569138e-03 4.602437838912010193e-02 6.332007795572280884e-02 1.535444408655166626e-01 5.114457011222839355e-01 8.551100641489028931e-02 -2.251724451780319214e-01 -3.714748322963714600e-01 -1.334257125854492188e-01 8.093582093715667725e-02 -6.795155256986618042e-02 -3.522827923297882080e-01 -1.462869793176651001e-01 -2.841337323188781738e-01 4.885335452854633331e-03 1.609103530645370483e-01 -1.272878497838973999e-01
-6.513456255197525024e-02 2.557272911071777344e-01 -5.655628070235252380e-02 2.631447315216064453e-01 -7.335228472948074341e-02 6.140451133251190186e-02 -1.484539508819580078e-01 -1.455112993717193604e-01 -4.440458863973617554e-02 1.332376524806022644e-02 -1.823339015245437622e-01 8.864126354455947876e-02 -2.161738574504852295e-01 2.187575250864028931e-01 -3.414423204958438873e-03 3.382321894168853760e-01 -1.192784681916236877e-01 -1.042164415121078491e-01 3.150600492954254150e-01 7.044809404760599136e-03 9.040135890245437622e-02 3.236247599124908447e-02 -4.116548225283622742e-02 -1.746065169572830200e-02 1.761681586503982544e-01 -2.786545455455780029e-01 -7.802022993564605713e-02 -1.821764558553695679e-01 -1.878805756568908691e-01 -1.458471864461898804e-01 3.143779635429382324e-01 -3.381126523017883301e-01
-8.355856686830520630e-02 -1.046068519353866577e-01 -8.234563469886779785e-02 1.495513916015625000e-01 -8.087972551584243774e-02 -2.989130020141601562e-01 -1.124491021037101746e-01 -1.374071091413497925e-01 2.106006024405360222e-03 -9.277390316128730774e-03 -3.160869479179382324e-01 -4.338521882891654968e-02 1.861305087804794312e-01 -1.041622012853622437e-01 9.289672970771789551e-02 -2.476529479026794434e-01 -7.062642276287078857e-02 2.265874445438385010e-01 2.125173062086105347e-01 4.058542102575302124e-02 -8.043346554040908813e-02 2.009793668985366821e-01 -4.887661933898925781e-01 -2.383289784193038940e-01 -2.084010243415832520e-01 9.401614777743816376e-03 -1.519359797239303589e-01 8.996553719043731689e-02 -2.464349865913391113e-01 -1.329970173537731171e-02 8.871725946664810181e-02 -1.378460228443145752e-01
-1.345767527818679810e-01 1.186132989823818207e-02 -4.330791160464286804e-02 -1.256126258522272110e-02 -1.608201712369918823e-01 -2.639409154653549194e-02 -4.001694619655609131e-01 -1.117605045437812805e-01 -1.154830232262611389e-01 -3.309225663542747498e-02 -2.505895197391510010e-01 9.995616227388381958e-02 -1.499876827001571655e-01 2.088625878095626831e-01 -1.074549332261085510e-01 -1.377558410167694092e-01 2.112785875797271729e-01 1.024713963270187378e-01 2.152034044265747070e-01 6.784819811582565308e-02 1.226041465997695923e-01 -8.626534044742584229e-02 -8.264664560556411743e-02 -3.884734213352203369e-02 -1.519338320940732956e-02 -2.805843055248260498e-01 1.277426928281784058e-01 -2.215980738401412964e-01 -4.557274580001831055e-01 -2.879450321197509766e-01 8.400734513998031616e-02 1.332704424858093262e-01
-1.104525923728942871e-01 -1.889302134513854980e-01 -1.591942086815834045e-02 3.571189045906066895e-01 -1.688220649957656860e-01 -1.663853526115417480e-01 -1.323603838682174683e-01 -2.806855440139770508e-01 -6.905383616685867310e-02 1.539936214685440063e-01 -2.797392010688781738e-02 -1.570762842893600464e-01 -2.411084175109863281e-01 2.151996344327926636e-01 4.309374466538429260e-02 -2.833285927772521973e-01 2.415132820606231689e-01 -8.188316226005554199e-02 3.666903078556060791e-01 -8.538027852773666382e-02 -2.307828515768051147e-02 4.028653725981712341e-02 -1.318109482526779175e-01 -2.892365157604217529e-01 -4.997517913579940796e-02 -1.773023009300231934e-01 7.874891161918640137e-02 2.892568521201610565e-02 -1.095501556992530823e-01 3.720273077487945557e-02 -4.563655704259872437e-02 -2.547610998153686523e-01
-1.634180843830108643e-01 -1.171246320009231567e-01 1.509670019149780273e-01 2.982722818851470947e-01 8.317632228136062622e-02 -2.723744371905922890e-03 -2.681895345449447632e-02 -2.610928118228912354e-01 -9.583821520209312439e-03 -1.898730844259262085e-01 -3.207271993160247803e-01 -1.004691794514656067e-01 -1.696035712957382202e-01 8.647611737251281738e-02 4.454403743147850037e-02 1.241964772343635559e-01 -2.638103067874908447e-01 -2.248999662697315216e-02 1.507334262132644653e-01 -1.159650981426239014e-01 -8.792116492986679077e-02 -4.213847965002059937e-02 -2.410787902772426605e-02 9.580726176500320435e-02 -4.052567183971405029e-01 -1.189782619476318359e-01 -2.100003361701965332e-01 -1.366779357194900513e-01 -2.141663879156112671e-01 -2.089428752660751343e-01 1.761084794998168945e-02 -3.357199728488922119e-01
-4.673561826348304749e-02 1.306362599134445190e-01 -2.707570791244506836e-01 2.737399339675903320e-01 -1.327329874038696289e-01 -8.628734201192855835e-02 -9.639363735914230347e-02 -1.322568953037261963e-01 5.356957763433456421e-02 -3.912715315818786621e-01 5.854472145438194275e-02 1.198875810950994492e-02 8.606956340372562408e-03 1.043526828289031982e-01 1.886167377233505249e-01 9.722911566495895386e-02 4.725868999958038330e-02 4.747525602579116821e-02 2.467613816261291504e-01 6.673586368560791016e-02 -8.461905270814895630e-02 1.110297888517379761e-01 -5.624173283576965332e-01 3.458866849541664124e-02 -2.131543457508087158e-01 1.220425441861152649e-01 5.629877001047134399e-02 -9.273137152194976807e-02 -2.307352125644683838e-01 -8.864171057939529419e-02 8.863339573144912720e-02 1.313500106334686279e-01
-5.537876486778259277e-02 8.388170599937438965e-02 -1.382782310247421265e-01 1.977286338806152344e-01 -1.498374044895172119e-01 -2.494651637971401215e-02 2.565993554890155792e-02 -3.936190009117126465e-01 -8.977226912975311279e-02 1.808446347713470459e-01 -2.662137448787689209e-01 -4.798657819628715515e-02 -2.406758517026901245e-01 3.300137221813201904e-01 9.999472647905349731e-02 -7.674235850572586060e-02 2.173865586519241333e-01 2.416735887527465820e-01 1.194612011313438416e-01 -2.804865594953298569e-03 4.623156972229480743e-03 -3.658330067992210388e-02 -9.238091856241226196e-02 2.333899885416030884e-01 -3.103536069393157959e-01 -1.602167189121246338e-01 -8.076272904872894287e-02 1.694697290658950806e-01 -1.166138052940368652e-01 -2.242457270622253418e-01 2.137365043163299561e-01 -7.243517786264419556e-02
-1.637471616268157959e-01 2.464905083179473877e-01 -1.054631918668746948e-01 9.586258232593536377e-02 1.333729177713394165e-01 -5.675053596496582031e-02 -1.266002655029296875e-01 -9.812635183334350586e-02 -7.123559713363647461e-02 -6.324146687984466553e-02 2.998250722885131836e-01 -8.408527821302413940e-02 7.753813266754150391e-02 1.284355521202087402e-01 1.589861959218978882e-01 2.337520122528076172e-01 2.262189052999019623e-02 2.104007601737976074e-01 2.073930501937866211e-01 1.583075076341629028e-01 1.181876212358474731e-01 1.473095715045928955e-01 -3.488169610500335693e-01 1.442070454359054565e-01 1.323202848434448242e-01 -5.200603231787681580e-02 -2.517586052417755127e-01 1.186107471585273743e-01 -3.983006775379180908e-01 -1.491367816925048828e-01 1.296487301588058472e-01 -2.250313311815261841e-01
-1.439512223005294800e-01 2.716993689537048340e-01 -2.262603491544723511e-01 6.680921465158462524e-02 -1.851593405008316040e-01 1.495987623929977417e-01 -2.021450847387313843e-01 -1.598809510469436646e-01 -6.238628178834915161e-02 -1.863362044095993042e-01 -1.218202896416187286e-02 1.240783035755157471e-01 9.618517942726612091e-03 7.391111552715301514e-02 1.913551837205886841e-01 1.785745918750762939e-01 4.037889186292886734e-03 8.897742629051208496e-02 1.301679313182830811e-01 2.055214345455169678e-01 -9.255574643611907959e-02 1.516243666410446167e-01 -3.237653374671936035e-01 2.046190798282623291e-01 -5.594328790903091431e-02 1.382141113281250000e-01 2.132299989461898804e-01 -2.272653430700302124e-01 -4.237333834171295166e-01 -5.916124209761619568e-03 1.568800210952758789e-01 -1.719962805509567261e-01
7.229206711053848267e-02 -1.358485519886016846e-01 -1.281294375658035278e-01 -1.700417548418045044e-01 -1.531494259834289551e-01 1.651958376169204712e-01 -3.069362938404083252e-01 -3.203885555267333984e-01 1.658305153250694275e-02 6.436739861965179443e-02 7.749282568693161011e-02 -8.265723288059234619e-02 8.067751675844192505e-02 -6.602409482002258301e-02 7.181219756603240967e-02 1.752013713121414185e-01 -6.209732964634895325e-02 -3.830798342823982239e-02 1.697750091552734375e-01 1.853882819414138794e-01 5.481663718819618225e-02 -7.928718626499176025e-02 -3.666604161262512207e-01 -2.502002716064453125e-01 -9.083011746406555176e-02 -1.726983115077018738e-02 -3.692156076431274414e-01 -1.443217843770980835e-01 -2.831236124038696289e-01 -2.133504152297973633e-01 1.739614009857177734e-01 -1.514067351818084717e-01
8.326026052236557007e-02 -3.075315356254577637e-01 -4.753343015909194946e-02 1.340483408421278000e-02 -2.582205235958099365e-01 -1.475449353456497192e-01 -2.891369462013244629e-01 -1.896749436855316162e-02 -4.281740635633468628e-02 7.916489243507385254e-02 1.710562501102685928e-03 2.821890823543071747e-02 -1.553378105163574219e-01 1.170229241251945496e-01 -3.018254972994327545e-02 -2.577200531959533691e-01 2.113199681043624878e-01 9.485621005296707153e-02 3.268408179283142090e-01 -1.063570566475391388e-02 7.465088367462158203e-02 2.147495895624160767e-01 -2.111241519451141357e-01 -1.841031014919281006e-02 4.575335979461669922e-02 5.837686359882354736e-02 2.953585088253021240e-01 -4.541275650262832642e-02 -2.893584966659545898e-01 -1.166920270770788193e-02 -5.949222296476364136e-02 -4.125444889068603516e-01
-1.924749165773391724e-01 -1.612951606512069702e-01 -3.506345450878143311e-01 2.290570288896560669e-01 2.575787305831909180e-01 2.146607497707009315e-03 3.197170421481132507e-02 -1.725066304206848145e-01 -2.823362126946449280e-02 -4.746330156922340393e-02 -6.304891407489776611e-02 7.726769894361495972e-02 -1.718878895044326782e-01 1.927537620067596436e-01 -8.632739633321762085e-02 4.734609276056289673e-02 4.674276337027549744e-02 1.815569251775741577e-01 -9.877551347017288208e-02 -8.240094035863876343e-02 2.684956490993499756e-01 -2.806171178817749023e-01 -3.526818454265594482e-01 -2.459207475185394287e-01 -1.696360856294631958e-01 -8.981151878833770752e-02 -3.046183660626411438e-02 1.112653911113739014e-01 -1.628796458244323730e-01 -3.010410666465759277e-01 1.146591603755950928e-01 -8.461824059486389160e-02
1.302296966314315796e-01 2.192218974232673645e-02 -5.161128565669059753e-02 7.223364710807800293e-02 -1.699891984462738037e-01 5.374778807163238525e-02 -1.227477788925170898e-01 -1.731181889772415161e-01 -1.715387552976608276e-01 -1.015676930546760559e-01 -4.824654199182987213e-03 1.416036933660507202e-01 -2.603904902935028076e-01 -1.054913923144340515e-02 -1.099009737372398376e-01 6.116474792361259460e-02 5.628206580877304077e-02 2.854548208415508270e-02 -1.391349136829376221e-01 -9.611162357032299042e-03 3.714729845523834229e-01 -2.242178171873092651e-01 -2.926026582717895508e-01 -2.257581949234008789e-01 -1.291284114122390747e-01 -4.945146292448043823e-02 -1.943067163228988647e-01 3.809899091720581055e-01 -3.677830100059509277e-01 4.419469460844993591e-02 8.551802486181259155e-02 -2.438540011644363403e-01
-1.048053577542304993e-01 2.061172854155302048e-03 -2.313992530107498169e-01 1.683933585882186890e-01 5.817884206771850586e-02 -2.022202461957931519e-01 -6.639018654823303223e-02 -2.768124639987945557e-01 -1.050329878926277161e-01 -6.598006188869476318e-02 -8.367453515529632568e-02 5.618413537740707397e-02 -5.943287909030914307e-02 2.618782222270965576e-01 -2.776215672492980957e-01 2.149668782949447632e-01 8.696305751800537109e-02 3.317460715770721436e-01 1.441077291965484619e-01 2.210514247417449951e-01 2.255630306899547577e-02 -1.884248852729797363e-01 -3.466078341007232666e-01 -2.597284018993377686e-01 -8.199107646942138672e-02 5.433617159724235535e-02 -1.988532394170761108e-01 -1.773470044136047363e-01 -1.631509810686111450e-01 1.679460108280181885e-01 -1.109900474548339844e-01 -4.678602516651153564e-02
-4.473008960485458374e-02 -9.545018523931503296e-02 2.310178726911544800e-01 3.635742962360382080e-01 -4.142700135707855225e-01 -1.964081227779388428e-01 -2.890672683715820312e-01 -3.208438456058502197e-01 2.554092742502689362e-02 4.738592728972434998e-02 -6.042486429214477539e-02 -1.383162438869476318e-01 -7.338192313909530640e-02 6.339043378829956055e-02 1.198683083057403564e-01 -2.116817682981491089e-01 1.471570432186126709e-01 -5.602822080254554749e-02 2.807777822017669678e-01 1.105374842882156372e-01 3.929802775382995605e-02 -7.800799608230590820e-02 -1.311544924974441528e-01 -1.092466935515403748e-01 -4.291407018899917603e-02 -1.307983398437500000e-01 1.351505666971206665e-01 -1.071793213486671448e-01 -2.378918677568435669e-01 -4.367155581712722778e-02 -1.002489626407623291e-01 -2.061747014522552490e-01
-1.767283119261264801e-02 -8.143670856952667236e-02 -7.733783219009637833e-03 2.162471972405910492e-02 -9.310548752546310425e-02 2.643979787826538086e-01 -8.508937060832977295e-02 -1.123926341533660889e-01 -2.580785891041159630e-03 -1.812169253826141357e-01 -6.000130251049995422e-02 1.135618090629577637e-01 8.785994350910186768e-02 -3.208671510219573975e-02 -1.992612183094024658e-01 1.196769624948501587e-01 2.284432053565979004e-01 1.509134620428085327e-01 4.227535724639892578e-01 -5.838635843247175217e-03 1.638789921998977661e-01 -2.063547372817993164e-01 -2.369976639747619629e-01 -1.244918107986450195e-01 -1.747054308652877808e-01 -1.158270016312599182e-01 -3.173905014991760254e-01 2.212904542684555054e-01 -1.976420432329177856e-01 -2.538264989852905273e-01 2.040441632270812988e-01 -2.199388295412063599e-01
3.804582357406616211e-02 3.674203529953956604e-02 -1.578714549541473389e-01 2.654951810836791992e-01 -5.267989262938499451e-02 -2.589088380336761475e-01 -8.411481976509094238e-02 -3.135530650615692139e-01 7.861745357513427734e-02 -2.927062213420867920e-01 -1.976135075092315674e-01 -1.861025206744670868e-02 -1.832660846412181854e-02 -9.967949986457824707e-02 -5.132469534873962402e-02 -4.925393313169479370e-02 1.305105984210968018e-01 -6.170687079429626465e-02 4.155718088150024414e-01 2.586262822151184082e-01 2.174879908561706543e-01 -5.183117091655731201e-02 -2.387772053480148315e-01 -3.631914854049682617e-01 1.070877313613891602e-01 -2.239711396396160126e-02 -7.486598193645477295e-02 5.984558910131454468e-02 -9.324423223733901978e-02 1.404826045036315918e-01 4.461348056793212891e-02 -1.705584973096847534e-01
-8.508621901273727417e-02 -2.637969143688678741e-02 -5.138130858540534973e-02 8.747301250696182251e-02 -2.428436465561389923e-02 -1.725063174962997437e-01 -3.392937779426574707e-02 -1.310500055551528931e-01 1.259032450616359711e-02 5.314594879746437073e-02 3.762828558683395386e-02 3.586233826354146004e-03 -6.907012313604354858e-02 3.498049452900886536e-02 2.789764432236552238e-03 -1.934366226196289062e-01 2.123480737209320068e-01 -1.295923143625259399e-01 3.339141607284545898e-01 -5.044615641236305237e-02 -9.332332760095596313e-02 -3.600175026804208755e-03 -2.962628006935119629e-01 -3.335407972335815430e-01 -8.336327038705348969e-03 1.157068163156509399e-01 2.171540111303329468e-01 1.577851474285125732e-01 -5.568322539329528809e-01 -1.269117444753646851e-01 -2.795354723930358887e-01 -1.085207015275955200e-01
-2.246325761079788208e-01 -1.616837680339813232e-01 1.883808709681034088e-02 3.482056856155395508e-01 6.928706169128417969e-02 -1.387957185506820679e-01 -2.236782461404800415e-01 -1.043475717306137085e-01 -3.636762872338294983e-02 -1.247823908925056458e-01 -4.078846871852874756e-01 -1.258787512779235840e-01 -2.688445337116718292e-02 1.566154807806015015e-01 -3.440258651971817017e-02 -1.280322968959808350e-01 1.853017061948776245e-01 2.352229356765747070e-01 2.116435170173645020e-01 2.462732642889022827e-01 2.202403694391250610e-01 -6.080232560634613037e-02 -2.406252026557922363e-01 -2.345900982618331909e-01 6.351228058338165283e-02 -1.455479413270950317e-01 2.377673685550689697e-01 -1.077054813504219055e-01 -1.325128823518753052e-01 -5.921310558915138245e-02 1.456388272345066071e-02 -2.397105708951130509e-04
-1.920617222785949707e-01 1.819644570350646973e-01 -1.382440775632858276e-01 6.068071350455284119e-02 2.317392081022262573e-01 -8.102007210254669189e-02 5.560795217752456665e-02 -2.265690267086029053e-01 -8.764979243278503418e-02 1.998474895954132080e-01 -9.417938441038131714e-02 2.041750587522983551e-02 1.334996074438095093e-01 2.571994066238403320e-01 7.657218724489212036e-02 -2.746548131108283997e-02 1.313302665948867798e-01 -8.280308544635772705e-02 2.449583411216735840e-01 1.982167130336165428e-03 -2.358890138566493988e-02 -1.692327708005905151e-01 -2.907816469669342041e-01 -6.183662265539169312e-02 -1.408931333571672440e-02 1.113273501396179199e-01 -4.848693683743476868e-02 3.114235699176788330e-01 -2.306578010320663452e-01 -2.163275182247161865e-01 3.041968047618865967e-01 -3.726448714733123779e-01
2.091321051120758057e-01 -1.654171384871006012e-02 -1.183898299932479858e-01 3.737871646881103516e-01 -1.805958449840545654e-01 -3.175663203001022339e-02 -2.486859411001205444e-01 -3.708149865269660950e-02 -1.180147305130958557e-01 -3.489205241203308105e-02 8.137289434671401978e-02 -1.169265583157539368e-01 -2.772049903869628906e-01 4.162874817848205566e-02 2.017700225114822388e-01 2.101998031139373779e-01 -1.772323101758956909e-01 -1.205780357122421265e-01 1.805288046598434448e-01 9.080554544925689697e-02 3.223464265465736389e-02 -6.929517537355422974e-02 -3.295352756977081299e-01 1.606584936380386353e-01 -2.136530131101608276e-01 2.443973124027252197e-01 1.616789698600769043e-01 -1.706497371196746826e-01 -2.493411153554916382e-01 5.136918649077415466e-02 1.652098894119262695e-01 -1.634922325611114502e-01
8.311802148818969727e-02 -1.332639604806900024e-01 5.382996797561645508e-02 3.545562550425529480e-02 -2.104577720165252686e-01 1.330494284629821777e-01 -6.282053142786026001e-02 -9.719653427600860596e-02 -2.173504233360290527e-01 -1.424563080072402954e-01 -2.218576222658157349e-01 2.860016822814941406e-01 -1.951789259910583496e-01 -8.083564788103103638e-02 -6.955797225236892700e-02 7.745961099863052368e-02 4.888562113046646118e-02 1.995228230953216553e-01 1.699184183962643147e-03 -5.864188820123672485e-02 2.197949886322021484e-01 -1.252816319465637207e-01 -3.141491115093231201e-01 -2.090035974979400635e-01 -1.925411969423294067e-01 8.142025023698806763e-02 2.283403091132640839e-02 1.876752972602844238e-01 -4.345324337482452393e-01 7.542536407709121704e-02 -7.746880501508712769e-02 -3.313560783863067627e-01
1.441109180450439453e-01 -1.764003746211528778e-02 -1.816462129354476929e-01 2.420010715723037720e-01 -2.120151668787002563e-01 -1.060398742556571960e-01 -3.039708733558654785e-01 -2.470100671052932739e-02 -3.682864606380462646e-01 -2.078749090433120728e-01 -9.154670685529708862e-02 -4.978105425834655762e-02 -1.284402757883071899e-01 2.653969451785087585e-02 2.197004705667495728e-01 2.378032803535461426e-01 -6.983429938554763794e-02 -1.580057442188262939e-01 1.640544682741165161e-01 1.419889479875564575e-01 1.259041428565979004e-01 -1.728306896984577179e-02 -1.053916439414024353e-01 2.098520696163177490e-01 -1.364294737577438354e-01 2.157729119062423706e-01 1.392401456832885742e-01 2.060316950082778931e-01 -1.325336247682571411e-01 -4.078091681003570557e-02 1.851540356874465942e-01 -3.125710189342498779e-01
-4.472685977816581726e-02 -4.460614174604415894e-02 2.014087885618209839e-01 -8.480212092399597168e-02 5.959152430295944214e-02 3.988773003220558167e-02 -2.320560365915298462e-01 -2.118563354015350342e-01 -1.522532105445861816e-01 -1.295426636934280396e-01 2.802770212292671204e-02 -2.853412032127380371e-01 6.609752774238586426e-02 1.728603988885879517e-01 -6.995938718318939209e-02 1.067805364727973938e-01 -1.583928316831588745e-01 -1.570378243923187256e-01 -1.882017590105533600e-03 1.500295400619506836e-01 -1.650402247905731201e-01 9.275110065937042236e-02 -2.810313403606414795e-01 1.870972067117691040e-01 -2.382182180881500244e-01 3.571834415197372437e-02 -3.670167624950408936e-01 2.538200840353965759e-02 -1.624035537242889404e-01 -9.796093404293060303e-02 1.543375849723815918e-01 -4.431893825531005859e-01
-5.051528215408325195e-01 1.881393939256668091e-01 1.230123266577720642e-01 1.219900697469711304e-01 2.068024873733520508e-02 -1.958885490894317627e-01 -1.208649799227714539e-01 -3.479583933949470520e-02 -5.984843522310256958e-02 -1.030358672142028809e-01 4.414439573884010315e-02 -1.717129838652908802e-03 -1.892354339361190796e-01 1.050874516367912292e-01 -6.219458207488059998e-02 1.260196566581726074e-01 2.231547683477401733e-01 -1.090610027313232422e-01 1.971338689327239990e-01 5.159123986959457397e-02 3.045303821563720703e-01 1.289158165454864502e-01 -1.018377393484115601e-01 -4.538930952548980713e-02 3.457760810852050781e-02 1.864360831677913666e-02 -1.714230626821517944e-01 7.845336943864822388e-02 -3.024372458457946777e-01 -3.071605414152145386e-02 2.794301211833953857e-01 -3.308432996273040771e-01
4.897592589259147644e-02 -1.062877997756004333e-01 -1.318506151437759399e-01 1.702298969030380249e-02 -3.200416862964630127e-01 5.695193633437156677e-02 -4.051914811134338379e-02 -3.512320220470428467e-01 -1.861880421638488770e-01 2.127490341663360596e-01 -1.862335205078125000e-02 -2.471318095922470093e-02 2.661867067217826843e-02 1.627306342124938965e-01 -6.812519580125808716e-02 1.292388588190078735e-01 -1.541783511638641357e-01 2.142168208956718445e-02 1.421578973531723022e-01 -1.208690553903579712e-01 2.602099478244781494e-01 2.891380898654460907e-02 -9.210391342639923096e-02 -1.724613457918167114e-01 -1.348420232534408569e-01 -2.098392397165298462e-01 -1.483803391456604004e-01 -2.454750798642635345e-02 -5.198086500167846680e-01 -8.917032182216644287e-02 2.757199406623840332e-01 6.088727712631225586e-02
-9.375613927841186523e-02 1.382335573434829712e-01 1.049255803227424622e-01 2.404958307743072510e-01 2.939541451632976532e-02 5.324561148881912231e-02 9.223924577236175537e-02 1.811022460460662842e-01 2.562648355960845947e-01 -1.591403186321258545e-01 -9.605621546506881714e-02 1.625066250562667847e-01 3.723484231159090996e-03 1.250230967998504639e-01 -9.425872936844825745e-03 1.260935962200164795e-01 -1.626342236995697021e-01 3.808772598858922720e-04 1.921589225530624390e-01 3.187004923820495605e-01 1.348270624876022339e-01 -5.874497815966606140e-02 -3.774862587451934814e-01 2.535541728138923645e-02 -6.748425960540771484e-02 3.306549915578216314e-04 -2.263096570968627930e-01 2.033941149711608887e-01 -3.666418492794036865e-01 -1.934473067522048950e-01 2.658883631229400635e-01 -1.748863905668258667e-01
-7.445881515741348267e-02 2.567560076713562012e-01 9.426007978618144989e-03 3.029837906360626221e-01 8.030201494693756104e-02 -1.168544366955757141e-01 -7.590509206056594849e-02 1.714893057942390442e-02 -2.053052373230457306e-02 -2.738548219203948975e-01 -9.718073159456253052e-02 -9.772192686796188354e-02 -2.003413438796997070e-02 5.669987201690673828e-02 2.296385765075683594e-01 1.438985764980316162e-01 -2.300178110599517822e-01 1.484619379043579102e-01 2.060409337282180786e-01 -3.220755979418754578e-02 -1.627362370491027832e-01 6.854743510484695435e-02 -4.940233826637268066e-01 -9.281552396714687347e-03 -1.252794731408357620e-02 2.586714625358581543e-01 2.022094326093792915e-03 -1.826605796813964844e-01 -1.931212991476058960e-01 6.796175241470336914e-02 2.545662522315979004e-01 -1.951790153980255127e-01
-6.498949974775314331e-02 -4.922377690672874451e-02 -1.315885037183761597e-01 4.446074068546295166e-01 -1.586939394474029541e-02 -1.079638972878456116e-01 -2.158780992031097412e-01 -6.581182032823562622e-02 1.582819074392318726e-01 -2.793700695037841797e-01 -1.583821177482604980e-01 -1.709825247526168823e-01 -3.244043886661529541e-02 8.349562436342239380e-02 5.013819318264722824e-03 -1.217323243618011475e-01 1.029380187392234802e-01 -3.156080469489097595e-02 1.734172850847244263e-01 -2.433584071695804596e-02 -5.261884257197380066e-02 2.257253825664520264e-01 -3.526281565427780151e-02 -1.446353644132614136e-01 -2.386675029993057251e-02 1.207707822322845459e-01 -4.220900535583496094e-01 1.505664288997650146e-01 -1.268266439437866211e-01 6.983185559511184692e-02 1.672775000333786011e-01 -3.900777697563171387e-01
1.406721323728561401e-01 1.346794217824935913e-01 -1.151370927691459656e-01 2.926969826221466064e-01 9.135848283767700195e-02 5.453857034444808960e-02 -2.907616496086120605e-01 -1.937070786952972412e-01 8.031418174505233765e-02 -4.172072559595108032e-02 -1.151525825262069702e-01 -1.546529829502105713e-01 2.247778773307800293e-01 1.918068677186965942e-01 9.353287518024444580e-02 1.565801352262496948e-01 -8.115728944540023804e-02 1.734219342470169067e-01 2.279081195592880249e-01 7.698618620634078979e-02 -7.166997343301773071e-02 1.110351234674453735e-01 -4.998463690280914307e-01 -1.546044368296861649e-02 -4.388374742120504379e-03 2.575030364096164703e-02 2.069828808307647705e-01 -1.443762984126806259e-02 -3.047074675559997559e-01 1.118824729928746819e-04 2.346292436122894287e-01 1.004892289638519287e-01
2.293467521667480469e-01 -9.141107648611068726e-02 -1.451479047536849976e-01 3.794023096561431885e-01 1.378234773874282837e-01 -1.214371994137763977e-01 -1.843421906232833862e-01 -7.424411922693252563e-02 -1.945980489253997803e-01 -2.361324578523635864e-01 7.564219832420349121e-02 -1.995833218097686768e-02 -7.115357369184494019e-02 1.956087537109851837e-03 1.020824611186981201e-01 1.870958656072616577e-01 -2.663291692733764648e-01 -1.087274700403213501e-01 1.947136968374252319e-01 8.125522732734680176e-02 -2.848409675061702728e-02 2.819674462080001831e-02 -3.327130377292633057e-01 4.962258785963058472e-02 -3.228497207164764404e-01 9.183844923973083496e-02 9.258282184600830078e-02 -2.429870516061782837e-01 -2.609207034111022949e-01 7.076908648014068604e-02 1.715112477540969849e-01 -1.604189723730087280e-01
-2.604942210018634796e-02 -1.547885090112686157e-01 -2.308876961469650269e-01 2.679524123668670654e-01 1.193064227700233459e-01 2.967856228351593018e-01 -1.609448790550231934e-01 -1.583986133337020874e-01 -9.647382050752639771e-02 -9.532053023576736450e-02 -2.726615071296691895e-01 -1.506187766790390015e-01 -4.923387989401817322e-02 3.198634386062622070e-01 1.010074988007545471e-01 8.299984782934188843e-02 9.778790920972824097e-02 5.142539367079734802e-02 3.842590004205703735e-02 2.204863876104354858e-01 4.491154104471206665e-02 1.711849495768547058e-02 -7.580742985010147095e-02 -2.597164511680603027e-01 -1.483360538259148598e-04 -1.878367215394973755e-01 -1.518350988626480103e-01 4.372693598270416260e-01 -6.580387800931930542e-02 1.294898092746734619e-01 1.506872326135635376e-01 -1.689400374889373779e-01
-1.105842739343643188e-01 4.114776104688644409e-02 -6.247754767537117004e-02 3.158480226993560791e-01 -3.404981493949890137e-01 -3.074569106101989746e-01 -2.077920585870742798e-01 -1.849850416183471680e-01 -1.450170725584030151e-01 -1.503363717347383499e-02 -5.165787786245346069e-02 2.236153781414031982e-01 -2.178628295660018921e-01 -1.752128452062606812e-01 2.459483742713928223e-01 -3.522314131259918213e-02 -1.122067645192146301e-01 -5.035232380032539368e-02 1.658960282802581787e-01 -8.640551567077636719e-02 -1.447353661060333252e-01 -4.766868799924850464e-02 -2.835220396518707275e-01 -2.453027665615081787e-01 5.753061547875404358e-02 -2.238919287919998169e-01 -7.331679016351699829e-02 -1.459923833608627319e-01 -2.969885058701038361e-02 -1.127114817500114441e-01 1.436672061681747437e-01 -2.290867418050765991e-01
-1.295493394136428833e-01 -2.003818005323410034e-02 -9.862206876277923584e-02 2.520407438278198242e-01 -2.339708954095840454e-01 -3.141273260116577148e-01 -3.922684490680694580e-02 -2.363981306552886963e-01 -1.389962136745452881e-01 2.795876562595367432e-02 1.166671141982078552e-01 -1.516087055206298828e-01 -1.411620229482650757e-01 2.724175900220870972e-02 1.253392845392227173e-01 1.369960904121398926e-01 -1.616754233837127686e-01 3.117148876190185547e-01 3.002040386199951172e-01 1.038013771176338196e-01 -1.570955663919448853e-01 1.050057560205459595e-01 -9.392119944095611572e-02 -4.831548035144805908e-02 -1.189747527241706848e-01 -1.394834462553262711e-02 2.627583453431725502e-03 -2.991490066051483154e-01 -1.282788217067718506e-01 -3.658483028411865234e-01 -6.124694272875785828e-02 -2.406601756811141968e-01
2.751585841178894043e-01 8.664723485708236694e-03 -1.227586790919303894e-01 1.244965568184852600e-01 -3.345784172415733337e-02 1.127143874764442444e-01 -1.515106856822967529e-01 -2.150697559118270874e-01 5.254513025283813477e-02 7.290202379226684570e-02 -2.092880606651306152e-01 1.556834727525711060e-01 -1.515056490898132324e-01 4.826783016324043274e-02 -8.621272444725036621e-02 -1.339811235666275024e-01 8.621288090944290161e-02 1.311717480421066284e-01 1.521886289119720459e-01 -1.803258359432220459e-01 2.431488633155822754e-01 -8.874478936195373535e-02 -1.934222877025604248e-01 -2.304668724536895752e-01 -1.465718895196914673e-01 2.245268784463405609e-03 -7.208990398794412613e-03 4.524834081530570984e-02 -4.716359674930572510e-01 1.474417448043823242e-01 -1.493868231773376465e-01 -3.948444128036499023e-01
-2.211367189884185791e-01 5.736735463142395020e-02 2.597664669156074524e-02 2.481289505958557129e-01 -5.340616777539253235e-02 -2.296373695135116577e-01 -1.817541122436523438e-01 -2.759816050529479980e-01 -5.651031807065010071e-02 5.011801258660852909e-04 -9.935523569583892822e-02 -3.168314695358276367e-01 -3.127276301383972168e-01 1.007096469402313232e-01 1.329593211412429810e-01 2.856220118701457977e-02 1.310937455855309963e-03 -1.591495051980018616e-02 2.073184251785278320e-01 1.547893732786178589e-01 2.031072974205017090e-01 2.727213799953460693e-01 -1.399630606174468994e-01 -2.083884626626968384e-01 -1.588551402091979980e-01 -1.209181472659111023e-01 -3.157374262809753418e-01 1.009932830929756165e-01 -3.113888390362262726e-02 1.491820067167282104e-01 -6.980232149362564087e-02 -2.391918599605560303e-01
2.667104303836822510e-01 1.047531962394714355e-01 9.446112811565399170e-02 1.063924357295036316e-01 -1.810778826475143433e-01 -1.531791687011718750e-01 -7.375042885541915894e-02 -1.682555228471755981e-01 -5.948651209473609924e-02 -4.403256475925445557e-01 -2.330322861671447754e-01 4.876480996608734131e-02 -9.490203857421875000e-02 4.059733077883720398e-02 -5.026291310787200928e-02 2.243245244026184082e-01 -1.053912788629531860e-01 6.510920822620391846e-02 9.961162507534027100e-02 4.926264286041259766e-02 -4.690268263220787048e-02 5.515011772513389587e-02 -2.870109975337982178e-01 1.995293647050857544e-01 -1.702794879674911499e-01 -2.523765861988067627e-01 9.009864181280136108e-02 -5.167153850197792053e-02 -4.689610600471496582e-01 1.063821241259574890e-01 9.382331743836402893e-03 -1.035643927752971649e-02
1.263520214706659317e-02 6.472296267747879028e-02 -2.124082297086715698e-03 7.343644648790359497e-02 -1.609251648187637329e-01 -1.424973458051681519e-01 -4.355809986591339111e-01 -1.842773258686065674e-01 1.017135307192802429e-01 -1.839139461517333984e-01 3.622908145189285278e-02 -4.504800960421562195e-02 -2.614141702651977539e-01 4.505393654108047485e-02 -1.743391752243041992e-01 -2.529965341091156006e-01 -2.101194113492965698e-01 -1.619150489568710327e-02 6.258472800254821777e-02 4.169331490993499756e-02 -1.875766217708587646e-01 2.127603590488433838e-01 -3.285747766494750977e-01 3.172389417886734009e-02 1.850000321865081787e-01 -2.314448058605194092e-01 -4.716537520289421082e-02 1.698441207408905029e-01 -3.014706671237945557e-01 -2.057388126850128174e-01 -2.440683916211128235e-02 -1.261849999427795410e-01
2.994240522384643555e-01 7.939772307872772217e-02 2.008661627769470215e-02 1.632777042686939240e-02 4.368827864527702332e-02 3.479647263884544373e-02 -3.365787863731384277e-01 -2.453906685113906860e-01 -7.723596692085266113e-02 1.214121058583259583e-01 -7.292565703392028809e-02 1.376260817050933838e-01 -2.941224575042724609e-01 9.011441469192504883e-02 2.149906195700168610e-02 -1.586831957101821899e-01 1.089740395545959473e-01 7.765185087919235229e-02 5.214746110141277313e-03 4.048466682434082031e-01 9.106174856424331665e-02 -7.002745568752288818e-02 -4.894280135631561279e-01 -2.339863032102584839e-02 8.130982518196105957e-02 -6.384783983230590820e-02 -1.395358890295028687e-01 -1.022246256470680237e-01 -2.767599225044250488e-01 -7.893202453851699829e-02 5.097195133566856384e-02 1.908478327095508575e-02
-1.583557575941085815e-01 -1.276393141597509384e-02 1.717003732919692993e-01 2.853983342647552490e-01 1.073797196149826050e-01 -3.720628563314676285e-03 9.005035459995269775e-02 -2.790330946445465088e-01 -7.185076922178268433e-02 1.827773898839950562e-01 -3.801332116127014160e-01 -3.036378696560859680e-02 1.549534499645233154e-01 9.052357822656631470e-02 1.190434396266937256e-01 -7.687450200319290161e-02 -2.368697673082351685e-01 2.835630774497985840e-01 9.897018969058990479e-02 7.907281070947647095e-02 1.620776802301406860e-01 -6.317676603794097900e-02 -2.781720161437988281e-01 2.025811374187469482e-01 3.445066884160041809e-02 -1.078445538878440857e-01 -6.092699617147445679e-02 2.173406779766082764e-01 -2.332887798547744751e-01 -1.155061647295951843e-01 1.827647686004638672e-01 -2.527018487453460693e-01
6.614434719085693359e-02 -1.493219099938869476e-02 -1.122002452611923218e-01 2.518920898437500000e-01 -7.358106970787048340e-02 -1.434409990906715393e-02 -3.071171343326568604e-01 -3.685672879219055176e-01 5.195862147957086563e-03 -3.272283077239990234e-01 -8.294536173343658447e-02 -2.867067465558648109e-03 -6.489918380975723267e-02 -2.362748235464096069e-01 -1.589662395417690277e-02 -4.170922189950942993e-02 -2.016668915748596191e-01 3.211202323436737061e-01 3.132564425468444824e-01 6.920672208070755005e-02 1.698060035705566406e-01 1.555867642164230347e-01 -1.135543435811996460e-01 -2.352645397186279297e-01 1.335039734840393066e-02 -1.162835508584976196e-01 7.295966893434524536e-02 -9.226048737764358521e-02 -1.287188231945037842e-01 -1.417331099510192871e-01 6.927556544542312622e-02 -2.656570672988891602e-01
-1.118335947394371033e-01 -1.395660340785980225e-01 -8.279617875814437866e-02 -7.327811419963836670e-02 1.628611683845520020e-01 -1.639213114976882935e-01 -8.806220442056655884e-02 -2.298550307750701904e-01 1.869912841357290745e-03 -1.315168440341949463e-01 -2.360374033451080322e-01 6.850472837686538696e-02 -3.198457956314086914e-01 3.821488097310066223e-02 1.370005905628204346e-01 2.413393408060073853e-01 -1.423023194074630737e-01 -1.132163330912590027e-01 1.734267473220825195e-01 -1.410030424594879150e-01 -1.626389920711517334e-01 1.964684575796127319e-01 -3.718789517879486084e-01 5.289469286799430847e-02 -2.029588222503662109e-01 -1.587529778480529785e-01 -1.487156599760055542e-01 -5.286698788404464722e-02 -3.137332797050476074e-01 1.066149622201919556e-01 2.458984851837158203e-01 -1.805218607187271118e-01
2.556330896914005280e-02 -6.410634517669677734e-02 3.299095481634140015e-02 1.571996659040451050e-01 -1.608034968376159668e-01 2.506962120532989502e-01 1.278074830770492554e-01 -5.922986567020416260e-02 -3.554521799087524414e-01 -1.315159499645233154e-01 -1.897696703672409058e-01 -1.563922017812728882e-01 -2.903025150299072266e-01 1.035648286342620850e-01 1.556429862976074219e-01 1.525586098432540894e-01 1.441852152347564697e-01 -6.089159101247787476e-02 3.603614568710327148e-01 3.389386460185050964e-02 -9.502218663692474365e-02 -2.120499014854431152e-01 -2.337339669466018677e-01 1.745146661996841431e-01 -5.206658318638801575e-02 -1.186526194214820862e-01 -1.538017392158508301e-01 -5.767197534441947937e-02 -2.407263070344924927e-01 -1.038671359419822693e-01 3.244316875934600830e-01 -4.384221509099006653e-02
-1.247390434145927429e-01 6.191199645400047302e-02 -1.017607674002647400e-01 1.739518940448760986e-01 -6.416533887386322021e-02 -9.803650528192520142e-02 -1.739988625049591064e-01 4.628625139594078064e-02 -4.669158160686492920e-01 -2.361713498830795288e-01 -4.641132801771163940e-02 -1.178093254566192627e-02 -3.195725381374359131e-02 2.392021715641021729e-01 3.438537567853927612e-02 3.417808115482330322e-01 -2.720838785171508789e-01 4.041300620883703232e-03 3.168387711048126221e-01 4.608694463968276978e-02 1.037492528557777405e-01 -1.405180990695953369e-02 -5.254352465271949768e-02 -1.769320070743560791e-01 -1.198156028985977173e-01 -2.746790833771228790e-02 1.432278901338577271e-01 5.396979674696922302e-02 -2.282117903232574463e-01 -2.266468256711959839e-01 2.292615026235580444e-01 -1.593717038631439209e-01
-5.397293716669082642e-02 -1.733451634645462036e-01 -1.168450564146041870e-01 -1.545530855655670166e-01 -1.098033040761947632e-02 -5.382979661226272583e-02 -2.907716035842895508e-01 -1.429270114749670029e-02 -2.398697137832641602e-01 -3.756674379110336304e-02 4.737160727381706238e-02 6.539012491703033447e-02 -2.887777388095855713e-01 -3.544336929917335510e-02 -1.188117042183876038e-01 -4.691170156002044678e-02 1.000367030501365662e-01 3.158515393733978271e-01 -1.127361953258514404e-01 5.305998772382736206e-02 2.985125780105590820e-01 -1.318991556763648987e-02 -4.172534942626953125e-01 -1.226279065012931824e-01 -1.804469972848892212e-01 1.213338524103164673e-01 -5.377558246254920959e-02 2.409474104642868042e-01 -3.983979225158691406e-01 4.314807057380676270e-02 -3.445407003164291382e-02 -3.971909731626510620e-02
-8.688814193010330200e-02 6.514085829257965088e-02 2.408419176936149597e-02 2.627170085906982422e-01 9.521913528442382812e-02 -8.609978854656219482e-02 -2.997690439224243164e-01 5.313630029559135437e-02 -3.572232127189636230e-01 -2.373791188001632690e-01 -2.589530050754547119e-01 1.849645227193832397e-01 7.442386355251073837e-03 -3.627310693264007568e-02 -4.289673641324043274e-03 9.596452862024307251e-02 2.026356607675552368e-01 1.593631505966186523e-01 -4.297560825943946838e-02 4.026308283209800720e-02 -2.184502333402633667e-01 5.806117877364158630e-02 -1.009491831064224243e-01 5.053289607167243958e-02 -1.675691902637481689e-01 -1.995498836040496826e-01 -2.907172441482543945e-01 -1.488228142261505127e-01 -3.628074824810028076e-01 -8.226262032985687256e-02 -4.661029204726219177e-02 -2.544059157371520996e-01
-1.436868160963058472e-01 -1.959952898323535919e-02 -1.413353383541107178e-01 1.768807023763656616e-01 -2.923132181167602539e-01 -3.733921349048614502e-01 -1.633357852697372437e-01 -8.135714381933212280e-02 5.118965357542037964e-02 -1.488291472196578979e-01 1.581350117921829224e-01 6.602166686207056046e-03 9.717817604541778564e-02 1.779085993766784668e-01 3.540098369121551514e-01 1.292917579412460327e-01 -1.628688424825668335e-01 1.718613058328628540e-01 1.443390846252441406e-01 1.068051010370254517e-01 -8.656395971775054932e-02 4.668094590306282043e-02 -3.881865739822387695e-01 1.400495767593383789e-01 -1.295957863330841064e-01 -1.689591556787490845e-01 -4.092018352821469307e-04 -7.753706071525812149e-03 -3.017415404319763184e-01 1.269408166408538818e-01 6.491259485483169556e-02 -1.073738783597946167e-01
-3.569125011563301086e-02 -2.523270547389984131e-01 -1.373427361249923706e-01 4.085215926170349121e-01 -3.786158189177513123e-02 -1.622883230447769165e-01 3.503263741731643677e-02 -2.929197251796722412e-01 -2.557244002819061279e-01 9.722141176462173462e-02 -2.550080046057701111e-02 2.080878466367721558e-01 -5.838254000991582870e-04 1.169236153364181519e-01 5.240811035037040710e-02 -5.190789699554443359e-02 2.488673031330108643e-01 4.213072359561920166e-02 1.306107044219970703e-01 -2.801820822060108185e-02 3.208469450473785400e-01 -2.492841333150863647e-01 -2.664102315902709961e-01 -1.412025839090347290e-01 -2.151741683483123779e-01 6.216224748641252518e-03 1.455722097307443619e-02 2.539343833923339844e-01 1.321654673665761948e-02 -4.402260854840278625e-02 1.626508384943008423e-01 -1.394295990467071533e-01
-5.283173918724060059e-02 -1.877552717924118042e-01 -9.345559775829315186e-02 1.133204400539398193e-01 -4.749169573187828064e-02 -5.988389253616333008e-02 -2.624990046024322510e-01 -3.333132565021514893e-01 -6.703048944473266602e-02 -3.330948762595653534e-03 -2.182773649692535400e-01 3.552431613206863403e-02 -1.930331140756607056e-01 3.905497118830680847e-02 2.577987872064113617e-02 -1.271288841962814331e-01 4.239680469036102295e-01 1.340459436178207397e-01 3.460110723972320557e-01 1.133011355996131897e-01 2.007621377706527710e-01 1.675394773483276367e-01 -2.333112210035324097e-01 -1.121104508638381958e-01 1.049425303936004639e-01 -2.583845518529415131e-02 -1.712689846754074097e-01 1.206460148096084595e-01 1.002447232604026794e-01 5.187123641371726990e-02 1.723942011594772339e-01 -2.860549092292785645e-01
4.474680125713348389e-02 -1.920676231384277344e-01 -6.104762479662895203e-02 4.324679821729660034e-02 -3.523135483264923096e-01 -8.768886327743530273e-02 -1.232050657272338867e-01 -4.183547943830490112e-02 2.183663658797740936e-02 -5.314959562383592129e-04 -2.229296565055847168e-01 7.489049434661865234e-02 -2.728540897369384766e-01 1.367994993925094604e-01 -1.543811112642288208e-01 -2.420476227998733521e-01 2.888217568397521973e-01 -9.563893824815750122e-02 7.850255072116851807e-02 1.473369151353836060e-01 -2.091196924448013306e-02 3.068180382251739502e-01 -1.199453026056289673e-01 4.362683743238449097e-03 1.841810345649719238e-02 4.723770171403884888e-02 1.111663803458213806e-01 -3.363661468029022217e-02 -3.949219882488250732e-01 9.929230436682701111e-03 1.319314986467361450e-01 -3.955442905426025391e-01
-8.716614544391632080e-02 -9.580054879188537598e-02 1.151090580970048904e-02 3.106978237628936768e-01 5.117115378379821777e-02 1.097551658749580383e-01 -3.509111702442169189e-01 -2.075399309396743774e-01 5.645720660686492920e-02 -2.252587676048278809e-01 -8.117301762104034424e-02 -3.092410974204540253e-02 -7.142580300569534302e-02 -1.725090742111206055e-01 -1.155714839696884155e-01 -6.585507094860076904e-02 -2.040499448776245117e-01 2.929586172103881836e-01 2.892406284809112549e-01 -5.714472755789756775e-02 1.850960403680801392e-01 2.048029452562332153e-01 -2.176462300121784210e-02 -1.967315822839736938e-01 -1.180853024125099182e-01 -8.880385756492614746e-02 -5.160752683877944946e-02 -2.859263308346271515e-02 -2.127098590135574341e-01 8.796346187591552734e-02 1.333728730678558350e-01 -4.071886837482452393e-01
7.723085582256317139e-02 -1.181268170475959778e-01 -4.648200795054435730e-02 1.388413906097412109e-01 -2.845480144023895264e-01 -2.154265195131301880e-01 1.609675399959087372e-02 -3.703214824199676514e-01 -1.623258739709854126e-01 -3.205280900001525879e-01 -8.888772875070571899e-02 -1.272714883089065552e-01 1.444815844297409058e-01 -8.422581106424331665e-02 9.752009063959121704e-02 -1.646938733756542206e-02 3.717494895681738853e-03 6.080214306712150574e-02 3.677548766136169434e-01 6.762368977069854736e-02 2.893994934856891632e-02 9.469425678253173828e-02 -9.624848514795303345e-02 -3.754917383193969727e-01 -1.007002312690019608e-02 8.194199949502944946e-02 6.492868997156620026e-03 7.759970426559448242e-02 -2.231202423572540283e-01 1.187451705336570740e-01 2.772167325019836426e-01 -2.138495296239852905e-01
8.276842534542083740e-02 -1.957106441259384155e-01 5.839513987302780151e-02 1.569315195083618164e-01 -6.941296905279159546e-02 1.990220248699188232e-01 -3.916356563568115234e-01 1.165840327739715576e-01 3.147201787214726210e-04 2.182103395462036133e-01 3.855719417333602905e-02 -3.329539671540260315e-02 -2.597981691360473633e-01 -1.297891587018966675e-01 -1.957168281078338623e-01 7.519839704036712646e-02 -3.148404508829116821e-02 1.552720069885253906e-01 3.927301764488220215e-01 2.397806197404861450e-02 -1.305872946977615356e-01 8.561682701110839844e-02 -2.316281497478485107e-01 7.023047655820846558e-02 -2.087914347648620605e-01 4.035890102386474609e-02 -2.586367130279541016e-01 4.386050626635551453e-02 -3.173903226852416992e-01 -1.695139259099960327e-01 1.386016756296157837e-01 -1.062937974929809570e-01
1.773448735475540161e-01 4.770335799548774958e-04 -2.569202780723571777e-01 4.009557664394378662e-01 -5.069553479552268982e-02 -4.257190600037574768e-02 -1.326053738594055176e-01 -1.214535236358642578e-01 1.568759046494960785e-02 -7.902558892965316772e-02 5.304584652185440063e-02 1.436651498079299927e-01 5.756551027297973633e-02 2.552485466003417969e-01 1.300211101770401001e-01 1.559808701276779175e-01 2.924328483641147614e-02 4.352925345301628113e-02 2.291192561388015747e-01 1.269301623106002808e-01 5.185030028223991394e-02 -1.092646121978759766e-01 -3.224222958087921143e-01 5.212879925966262817e-02 -3.091737627983093262e-01 2.276016324758529663e-01 2.114129662513732910e-01 -2.070594578981399536e-01 -9.858752042055130005e-02 3.696512058377265930e-02 3.045720756053924561e-01 -1.842389851808547974e-01
-7.815833203494548798e-03 -9.026493132114410400e-02 2.775146961212158203e-01 -4.345322086010128260e-04 -4.687711596488952637e-03 -8.282174915075302124e-02 -1.601056456565856934e-01 -1.309898197650909424e-01 2.638960815966129303e-02 -8.375699818134307861e-02 1.148977279663085938e-01 5.956097319722175598e-02 -1.570878624916076660e-01 3.129569888114929199e-01 4.297190159559249878e-02 -2.631581723690032959e-01 -1.135185547173023224e-02 1.259456723928451538e-01 2.791927456855773926e-01 1.813159696757793427e-02 2.316635251045227051e-01 -3.421996831893920898e-01 -1.361454129219055176e-01 -2.992562949657440186e-01 -1.854595392942428589e-01 1.164898574352264404e-01 -1.321704387664794922e-01 1.296979468315839767e-02 -2.757863700389862061e-01 -1.289319396018981934e-01 -9.472225606441497803e-02 -3.264067471027374268e-01
-7.649404555559158325e-02 2.341022156178951263e-02 -2.177030146121978760e-01 1.077615246176719666e-01 2.937172055244445801e-01 -1.247898042201995850e-01 -1.245682090520858765e-01 9.631060063838958740e-02 -2.212946861982345581e-01 -2.338187023997306824e-02 -3.630055114626884460e-02 7.165350764989852905e-02 -4.076263401657342911e-03 1.893807202577590942e-02 7.457809895277023315e-02 1.016522347927093506e-01 1.602354347705841064e-01 3.189411163330078125e-01 -3.561477642506361008e-03 6.055608764290809631e-02 3.869356215000152588e-02 -1.136933118104934692e-01 -2.278307229280471802e-01 -8.168479055166244507e-02 -4.341392591595649719e-02 -3.049211800098419189e-01 -3.021122813224792480e-01 -2.547630965709686279e-01 -3.213069736957550049e-01 -1.718022972345352173e-01 1.126634329557418823e-01 -3.676297068595886230e-01
-1.781232953071594238e-01 1.060395538806915283e-01 -1.016376987099647522e-01 1.444665491580963135e-01 7.237072288990020752e-02 -1.390865594148635864e-01 -2.219776958227157593e-01 -1.686739027500152588e-01 -1.609667539596557617e-01 -1.298207491636276245e-01 -2.200165838003158569e-01 -3.021252714097499847e-02 -1.053655967116355896e-01 2.286189943552017212e-01 -1.824931204319000244e-01 -1.480269283056259155e-01 1.876532137393951416e-01 -1.161068305373191833e-01 -1.435704827308654785e-01 4.482511430978775024e-02 2.211652100086212158e-01 6.627344526350498199e-03 -3.678536117076873779e-01 -1.365488767623901367e-01 -8.125328272581100464e-02 -1.637976020574569702e-01 8.099655807018280029e-02 3.653603792190551758e-01 -2.595805227756500244e-01 2.249137908220291138e-01 -4.242480173707008362e-02 -2.129941582679748535e-01
-1.379606425762176514e-01 -8.774796873331069946e-02 -2.851266786456108093e-02 3.033143840730190277e-02 3.221000134944915771e-01 1.144452393054962158e-01 6.012377887964248657e-02 -2.005442529916763306e-01 -4.601620882749557495e-02 3.995287790894508362e-02 -2.129250019788742065e-02 -1.543113123625516891e-02 -1.034071370959281921e-01 3.227858841419219971e-01 1.022532954812049866e-01 -1.284497082233428955e-01 -7.329475134611129761e-02 9.023706614971160889e-02 2.890067640691995621e-03 2.181560099124908447e-01 2.306855050846934319e-03 2.522608637809753418e-02 -2.779760658740997314e-01 -6.971258670091629028e-02 8.503166586160659790e-02 -8.303264528512954712e-02 4.597765207290649414e-02 -2.695290446281433105e-01 -6.010555624961853027e-01 -1.527653038501739502e-01 8.124301582574844360e-02 -2.015772610902786255e-01
5.741466581821441650e-02 -2.718465626239776611e-01 4.196954146027565002e-02 2.808709740638732910e-01 -1.876645088195800781e-01 -4.349967092275619507e-02 -2.753479778766632080e-01 -3.684042692184448242e-01 -8.968366682529449463e-02 1.141435280442237854e-01 -4.672835394740104675e-02 -1.935942918062210083e-01 -8.264500647783279419e-02 1.066700220108032227e-01 8.179401606321334839e-02 -2.038533538579940796e-01 3.308426141738891602e-01 -5.227239057421684265e-02 3.384852409362792969e-01 -3.440741822123527527e-02 1.734666526317596436e-01 3.479658439755439758e-02 -2.941099703311920166e-01 -5.174431204795837402e-02 -3.988408297300338745e-02 -6.840156763792037964e-02 1.757498830556869507e-01 -2.138615101575851440e-01 -2.875171974301338196e-02 -5.744555965065956116e-02 2.243869565427303314e-02 -1.742582619190216064e-01
-2.324811071157455444e-01 -1.520324200391769409e-01 -7.682217657566070557e-02 -1.376775801181793213e-01 1.514603197574615479e-01 -1.144574433565139771e-01 -6.571478676050901413e-03 -1.185517236590385437e-01 -1.418488621711730957e-01 -1.164012551307678223e-01 -1.465696841478347778e-01 -2.266318164765834808e-02 -1.068751066923141479e-01 2.686635851860046387e-01 1.562792509794235229e-01 1.115011274814605713e-01 -1.035147607326507568e-01 5.927976593375205994e-02 2.364038825035095215e-01 1.159717142581939697e-01 -3.249548077583312988e-01 2.124453894793987274e-02 -4.052404463291168213e-01 -6.482779234647750854e-02 1.632386296987533569e-01 -9.640920162200927734e-02 3.523918613791465759e-02 4.728507623076438904e-02 -4.891123473644256592e-01 -1.617752313613891602e-01 -3.893095254898071289e-02 -8.571264892816543579e-02
-5.704822018742561340e-02 6.395873427391052246e-02 -1.202911064028739929e-01 3.290667831897735596e-01 -2.148024439811706543e-01 -4.763045534491539001e-02 -3.057226240634918213e-01 2.545321546494960785e-02 -2.891939282417297363e-01 -2.578524351119995117e-01 -9.343793243169784546e-02 -2.268096059560775757e-01 -1.837106794118881226e-01 6.862556934356689453e-02 1.356570124626159668e-01 2.752663791179656982e-01 -1.755898445844650269e-01 -5.625437945127487183e-02 1.524500548839569092e-01 1.181562393903732300e-01 1.008392050862312317e-01 -2.398668825626373291e-01 -1.355688124895095825e-01 -4.992878995835781097e-03 -1.939432621002197266e-01 1.863691210746765137e-01 1.607475429773330688e-01 9.495902061462402344e-02 -1.194658204913139343e-01 -1.265115290880203247e-01 8.109163492918014526e-02 -2.882447838783264160e-01
1.106447279453277588e-01 1.595202982425689697e-01 -2.821076288819313049e-02 2.180404961109161377e-01 1.404905617237091064e-01 -1.135889813303947449e-02 -3.051405847072601318e-01 -2.695362865924835205e-01 -1.517579108476638794e-01 -1.614928841590881348e-01 -1.995130255818367004e-02 6.731072813272476196e-02 2.915770709514617920e-01 6.781075894832611084e-02 -1.024286635220050812e-02 1.084881201386451721e-01 -1.352673321962356567e-01 6.809195876121520996e-02 2.138396650552749634e-01 8.927442878484725952e-02 -2.276351451873779297e-01 8.262223750352859497e-02 -4.384050965309143066e-01 2.298283204436302185e-02 -1.225980669260025024e-01 1.782958209514617920e-01 2.087466120719909668e-01 -1.654870994389057159e-02 -3.198037445545196533e-01 1.389686167240142822e-01 1.780283898115158081e-01 -2.940977178514003754e-02
4.355582408607006073e-03 -1.525521278381347656e-01 -2.940329313278198242e-01 2.351997643709182739e-01 -2.015464454889297485e-01 -1.489192098379135132e-01 -1.313316076993942261e-01 5.571128334850072861e-03 -4.339618980884552002e-01 -1.266803592443466187e-01 -5.371053144335746765e-02 -4.780383408069610596e-02 4.128940030932426453e-02 3.725716471672058105e-02 4.864655062556266785e-02 1.958016604185104370e-01 -1.481845527887344360e-01 -2.349288016557693481e-02 3.023325502872467041e-01 2.233968228101730347e-01 1.806620061397552490e-01 -1.847245842218399048e-01 3.654317185282707214e-02 4.912126064300537109e-02 -1.833546608686447144e-01 3.897592052817344666e-02 2.683587074279785156e-01 1.502500008791685104e-02 -3.277271687984466553e-01 -1.133245825767517090e-01 1.362529546022415161e-01 -1.448958367109298706e-01
2.227788120508193970e-01 -1.804598718881607056e-01 5.398828163743019104e-02 2.356556504964828491e-01 -1.673970371484756470e-01 -6.231538578867912292e-02 -1.951877623796463013e-01 -3.185127303004264832e-02 -5.737497285008430481e-02 3.234304189682006836e-01 -1.455257385969161987e-01 -6.132926326245069504e-03 -1.450239121913909912e-01 -6.317292340099811554e-03 -2.411323487758636475e-01 -2.737927436828613281e-01 1.391695737838745117e-01 9.363647550344467163e-02 2.031680494546890259e-01 -1.204556436277925968e-03 5.744330957531929016e-02 -1.209716573357582092e-01 -2.681541442871093750e-01 -2.735680043697357178e-01 -1.038136631250381470e-01 1.060056611895561218e-01 -1.202485039830207825e-01 7.423236221075057983e-02 -1.587188690900802612e-01 -8.055260777473449707e-02 3.211275935173034668e-01 -3.068574666976928711e-01
1.863744109869003296e-01 -2.454527616500854492e-01 -1.529221534729003906e-01 -3.354861587285995483e-02 -1.717960685491561890e-01 -3.193951547145843506e-01 2.243218384683132172e-02 -1.779569089412689209e-01 -9.844999015331268311e-02 -4.512139558792114258e-01 -9.231027215719223022e-02 -5.877202749252319336e-02 -9.841440618038177490e-02 -1.059690192341804504e-01 6.391374021768569946e-02 7.352466881275177002e-02 1.712145954370498657e-01 7.314017415046691895e-02 2.513571679592132568e-01 -5.569985136389732361e-02 9.674256294965744019e-02 1.368203312158584595e-01 -3.746767640113830566e-01 -3.228264451026916504e-01 -1.954539120197296143e-02 -4.677055031061172485e-02 1.102606859058141708e-02 -2.339555323123931885e-02 -1.387618631124496460e-01 -1.287268241867423058e-03 5.140365683473646641e-04 -2.549899220466613770e-01
5.573878064751625061e-02 -3.974595107138156891e-03 1.973032653331756592e-01 7.652293890714645386e-02 -5.231497809290885925e-02 -9.222974628210067749e-02 -3.766528666019439697e-01 -6.530953198671340942e-02 6.808610260486602783e-02 1.683170720934867859e-02 -5.985945835709571838e-02 -7.392103224992752075e-02 3.579635918140411377e-02 4.969511032104492188e-01 1.964159309864044189e-01 -1.524357050657272339e-01 1.847381331026554108e-02 7.855800539255142212e-02 2.592395544052124023e-01 1.335647795349359512e-02 1.094426512718200684e-01 -3.507586717605590820e-01 -2.847325503826141357e-01 -5.946029722690582275e-02 -1.944903433322906494e-01 -2.020379602909088135e-01 -9.321335703134536743e-02 1.725022047758102417e-01 -2.012778222560882568e-01 -1.325922459363937378e-01 -4.422909393906593323e-02 6.176736205816268921e-03
1.071389988064765930e-01 5.737643688917160034e-02 -5.757687985897064209e-02 2.112945169210433960e-01 -1.836902648210525513e-01 1.197862401604652405e-01 -3.458645045757293701e-01 -1.669353246688842773e-01 -8.676336705684661865e-02 5.665313079953193665e-02 -2.366995364427566528e-01 1.666889488697052002e-01 -5.397517234086990356e-02 1.129838004708290100e-01 -4.881799966096878052e-02 -1.044822558760643005e-01 8.969213813543319702e-02 1.596447229385375977e-01 1.641479134559631348e-01 -2.203040122985839844e-01 2.145226448774337769e-01 -9.319019317626953125e-02 -1.619642972946166992e-01 -2.492162436246871948e-01 -2.650076150894165039e-01 3.854527696967124939e-02 1.330025494098663330e-01 2.724412977695465088e-01 -3.929529786109924316e-01 8.837012201547622681e-02 -1.216809973120689392e-01 -1.595274806022644043e-01
-6.994269788265228271e-02 2.296886965632438660e-02 -1.406424492597579956e-01 3.303910791873931885e-01 -1.634854078292846680e-01 -2.084057331085205078e-01 1.000285521149635315e-01 -1.262688487768173218e-01 -1.279902905225753784e-01 -2.265132032334804535e-03 1.628450490534305573e-02 -1.232715621590614319e-01 -9.124337881803512573e-02 2.759901881217956543e-01 1.619931161403656006e-01 1.094566434621810913e-01 -3.078407347202301025e-01 1.438619047403335571e-01 4.317674338817596436e-01 -2.122337073087692261e-01 -4.559371992945671082e-02 4.768286645412445068e-02 -1.253489106893539429e-01 1.876183003187179565e-01 5.693176016211509705e-02 -2.070614248514175415e-01 -3.491831244900822639e-03 2.641096152365207672e-02 -1.350180953741073608e-01 -1.997267901897430420e-01 2.218209654092788696e-01 -2.421182245016098022e-01
-1.213051378726959229e-01 -8.802999556064605713e-02 -1.536273062229156494e-01 3.183434307575225830e-01 -2.820386551320552826e-02 -1.141341999173164368e-01 -2.423893362283706665e-01 -2.978485524654388428e-01 -9.431168437004089355e-02 -9.350008517503738403e-02 -1.705114096403121948e-01 7.187823951244354248e-02 6.085565313696861267e-02 2.858579754829406738e-01 1.335878670215606689e-01 -1.542564630508422852e-01 2.745388150215148926e-01 3.342234715819358826e-02 -1.502721756696701050e-01 -8.950453251600265503e-02 -1.844863742589950562e-01 2.708348631858825684e-02 -2.082632333040237427e-01 -2.671330571174621582e-01 -2.146419435739517212e-01 -1.100469604134559631e-01 -3.268754780292510986e-01 -1.330622881650924683e-01 -2.480328530073165894e-01 -2.073443494737148285e-02 -6.641107052564620972e-02 -8.177842944860458374e-02
-2.001265883445739746e-01 -2.325762808322906494e-01 -1.397837400436401367e-01 4.369815066456794739e-02 -5.073378235101699829e-02 4.955783369950950146e-04 -4.284273833036422729e-02 -3.415889665484428406e-02 1.092708259820938110e-01 1.027282550930976868e-01 -8.147998154163360596e-02 -3.814656138420104980e-01 -3.948413208127021790e-02 9.864276647567749023e-02 1.798823028802871704e-01 -6.343074142932891846e-02 5.686923488974571228e-02 9.201539307832717896e-02 1.567229032516479492e-01 1.216787397861480713e-01 -7.669626176357269287e-02 1.712402887642383575e-02 -2.769675552845001221e-01 1.246894821524620056e-01 -7.267113775014877319e-02 -2.534352242946624756e-01 -2.118715494871139526e-01 -2.485590577125549316e-01 -4.588196575641632080e-01 1.635377407073974609e-01 2.764358222484588623e-01 -1.309665739536285400e-01
-8.461672812700271606e-02 1.253775954246520996e-01 -9.952374547719955444e-02 6.283697206526994705e-03 -1.244214177131652832e-02 -2.011985331773757935e-01 -2.904431819915771484e-01 -2.231904715299606323e-01 -4.455778747797012329e-02 5.761888623237609863e-02 8.536756038665771484e-03 -9.668481349945068359e-02 -8.216951042413711548e-02 9.462133795022964478e-02 -2.722512781620025635e-01 -1.390500664710998535e-01 3.644979298114776611e-01 1.503879427909851074e-01 2.264958620071411133e-01 -1.081016063690185547e-01 9.832054376602172852e-02 -7.585465908050537109e-02 -1.928889304399490356e-01 -2.188919633626937866e-01 -1.545075513422489166e-02 1.105541810393333435e-01 -1.328012067824602127e-02 9.349375218152999878e-02 -5.220673680305480957e-01 6.095207482576370239e-02 -1.938531398773193359e-01 -1.193856894969940186e-01
2.032433822751045227e-02 -1.005620211362838745e-01 -1.144797056913375854e-01 2.596422135829925537e-01 -2.080579251050949097e-01 -1.870998591184616089e-01 -2.585712969303131104e-01 1.127000823616981506e-01 -2.755128443241119385e-01 -2.136970758438110352e-01 6.416062824428081512e-04 -1.621329784393310547e-01 -1.593638956546783447e-01 2.616047561168670654e-01 1.512355506420135498e-01 1.621922701597213745e-01 -1.326486021280288696e-01 -7.439841330051422119e-02 1.753958016633987427e-01 2.200999855995178223e-01 7.430990040302276611e-02 -8.060699701309204102e-02 -1.227343156933784485e-01 1.987380683422088623e-01 -1.379654854536056519e-01 1.503264904022216797e-01 2.529074251651763916e-01 9.204570949077606201e-02 -1.424755007028579712e-01 -1.049780622124671936e-01 1.943703144788742065e-01 -3.288476467132568359e-01
-5.172762647271156311e-02 1.492722332477569580e-01 -1.019872073084115982e-02 2.593163251876831055e-01 -1.336732804775238037e-01 -1.412837654352188110e-01 -4.655683338642120361e-01 -1.194094195961952209e-01 -1.787886619567871094e-01 -1.374396830797195435e-01 -1.194850429892539978e-01 1.510439664125442505e-01 -7.703423500061035156e-02 -3.274731105193495750e-03 1.946878246963024139e-02 1.311201922362670302e-04 1.299135684967041016e-01 9.795207530260086060e-02 1.473806351423263550e-01 3.063871264457702637e-01 8.508153259754180908e-02 4.583352431654930115e-02 -4.506828486919403076e-01 -2.261439561843872070e-01 1.088516861200332642e-01 -4.330436699092388153e-03 7.501767575740814209e-02 -1.621358245611190796e-01 3.528096526861190796e-02 -1.253474876284599304e-02 -3.225942701101303101e-02 -3.044556975364685059e-01
-2.148790657520294189e-01 2.640502452850341797e-01 -2.381970882415771484e-01 -4.444263875484466553e-02 -4.222165420651435852e-02 1.530041694641113281e-01 -3.917970955371856689e-01 -9.353440254926681519e-02 -5.927138030529022217e-02 -4.077892750501632690e-02 9.427382051944732666e-02 -1.230766996741294861e-01 2.086891382932662964e-01 1.901585757732391357e-01 3.427932038903236389e-02 2.333509363234043121e-02 5.510845407843589783e-02 -1.788401305675506592e-01 3.474616110324859619e-01 1.254953891038894653e-01 -6.467557512223720551e-03 -1.458085030317306519e-01 -3.908424973487854004e-01 4.836248978972434998e-02 1.708716303110122681e-01 3.454885911196470261e-03 5.507370084524154663e-02 2.347011715173721313e-01 -2.774605751037597656e-01 5.034236982464790344e-02 -1.639328338205814362e-02 -1.108597517013549805e-01
9.287934005260467529e-02 -1.736835539340972900e-01 -1.191720813512802124e-01 3.349683582782745361e-01 -1.041053757071495056e-01 -2.223763018846511841e-01 -1.760482490062713623e-01 -2.590124309062957764e-01 -2.610833942890167236e-01 -2.691729664802551270e-01 3.588566184043884277e-02 2.108077853918075562e-01 -3.898003138601779938e-03 9.235610067844390869e-02 -1.624738425016403198e-02 -1.547570377588272095e-01 6.720077246427536011e-02 3.276698291301727295e-02 1.904631108045578003e-01 -2.546303719282150269e-02 2.043988406658172607e-01 -2.451603263616561890e-01 -2.616320848464965820e-01 -8.364022523164749146e-02 -1.052663028240203857e-01 2.458783090114593506e-01 -1.636762619018554688e-01 1.826732754707336426e-01 2.401788718998432159e-02 1.567599773406982422e-01 2.705734074115753174e-01 8.617654442787170410e-02
-2.272892594337463379e-01 3.791698254644870758e-03 -3.418966233730316162e-01 6.540785729885101318e-02 -5.735994502902030945e-02 1.688112616539001465e-01 -2.037764191627502441e-01 6.486871838569641113e-02 -2.585965692996978760e-01 1.951636746525764465e-02 5.092317983508110046e-02 6.860975921154022217e-02 -5.091225728392601013e-02 -1.172145828604698181e-01 -8.872043341398239136e-02 -1.973319202661514282e-01 3.222608268260955811e-01 1.988433748483657837e-01 3.270240426063537598e-01 2.079516500234603882e-01 1.144556999206542969e-01 -2.165464311838150024e-01 -2.611792981624603271e-01 9.829730540513992310e-02 -5.283938720822334290e-02 -4.904284700751304626e-02 -2.845710515975952148e-01 -7.897657155990600586e-02 -2.221603840589523315e-01 -4.949525371193885803e-02 1.471538692712783813e-01 -1.208893135190010071e-01
1.573295444250106812e-01 2.036853879690170288e-01 -1.570138633251190186e-01 2.993757426738739014e-01 9.331962466239929199e-02 -1.973306536674499512e-01 -1.719881892204284668e-01 -1.347131431102752686e-01 6.477788090705871582e-02 1.749058514833450317e-01 -3.661117702722549438e-02 -2.673224918544292450e-02 -1.127066910266876221e-01 -1.093477085232734680e-01 -4.094859063625335693e-01 1.058060154318809509e-01 1.768178939819335938e-01 2.039787322282791138e-01 1.957322210073471069e-01 1.064566299319267273e-01 1.396110355854034424e-01 -2.607257962226867676e-01 -1.177710294723510742e-01 -8.011334389448165894e-02 -1.468213498592376709e-01 2.065712772309780121e-02 2.225808054208755493e-01 5.710225924849510193e-02 -3.627022504806518555e-01 2.400139346718788147e-02 -3.762433305382728577e-03 -2.156988084316253662e-01
-1.825231462717056274e-01 8.578255027532577515e-02 1.131592784076929092e-03 3.246355652809143066e-01 -2.351530939340591431e-01 -2.012608498334884644e-01 -4.406817853450775146e-01 -1.290854997932910919e-02 -5.474796518683433533e-02 -2.826661169528961182e-01 -1.971395462751388550e-01 5.719777569174766541e-02 -1.959965825080871582e-01 5.219106748700141907e-02 3.155986964702606201e-02 1.841810718178749084e-02 5.513909831643104553e-02 9.712813049554824829e-02 1.535742282867431641e-01 3.233184218406677246e-01 7.849698513746261597e-02 -5.187241360545158386e-02 -3.247579932212829590e-01 -1.821304112672805786e-01 2.085422724485397339e-02 -1.123773772269487381e-02 5.065014585852622986e-03 -1.496793180704116821e-01 9.283188730478286743e-02 -1.100123673677444458e-01 1.085229776799678802e-02 -2.536640167236328125e-01
1.836982965469360352e-01 -1.818254142999649048e-01 1.190639957785606384e-01 -2.850592881441116333e-02 -1.465310007333755493e-01 -3.106445670127868652e-01 -5.975571647286415100e-02 -2.809245288372039795e-01 -2.596802115440368652e-01 -1.785276979207992554e-01 1.058088839054107666e-01 2.516318559646606445e-01 -5.303156375885009766e-02 8.520904928445816040e-02 -8.324269950389862061e-02 -1.139256134629249573e-01 2.167583853006362915e-01 7.001017034053802490e-02 1.672369390726089478e-01 2.772360444068908691e-01 2.553981542587280273e-01 -1.011343225836753845e-01 -3.396986126899719238e-01 -1.156542897224426270e-01 -1.385333575308322906e-02 9.575337916612625122e-02 -2.340062707662582397e-01 1.490916162729263306e-01 -1.314240992069244385e-01 1.550867222249507904e-02 1.873515546321868896e-01 -1.184954419732093811e-01
6.131431087851524353e-02 1.310961842536926270e-01 -1.355114132165908813e-01 2.754414081573486328e-01 1.526595354080200195e-01 -7.517856359481811523e-02 -9.495679289102554321e-02 -2.812837958335876465e-01 -3.419062122702598572e-02 1.683828979730606079e-02 1.452739350497722626e-02 -1.171453595161437988e-01 -2.178308367729187012e-01 -5.970274657011032104e-02 -3.072060346603393555e-01 9.927475452423095703e-02 1.911615431308746338e-01 1.337661407887935638e-02 4.132401347160339355e-01 1.597907841205596924e-01 2.618156671524047852e-01 -2.320393919944763184e-01 -6.263978034257888794e-02 -2.251151353120803833e-01 4.848021548241376877e-03 2.248721122741699219e-01 4.906864464282989502e-02 8.794359862804412842e-02 -3.500132262706756592e-01 -1.199651788920164108e-02 -2.045907266438007355e-02 -5.726739019155502319e-02
6.659729778766632080e-02 -5.358009785413742065e-02 1.398835629224777222e-01 3.466387093067169189e-01 -4.479211568832397461e-02 -1.461075395345687866e-01 -4.879837855696678162e-02 1.649305224418640137e-01 -6.740578263998031616e-02 2.741305828094482422e-01 -8.832716941833496094e-02 -2.124596089124679565e-01 -3.058711290359497070e-01 1.601250767707824707e-01 -5.985648185014724731e-02 -1.011664569377899170e-01 3.315249085426330566e-02 -2.627314534038305283e-03 3.524987697601318359e-01 -8.892033994197845459e-02 -8.955187350511550903e-02 -5.636432021856307983e-02 -2.078501582145690918e-01 -1.837476193904876709e-01 -1.092567592859268188e-01 -1.893474012613296509e-01 -8.360203355550765991e-02 3.488511741161346436e-01 -3.237456381320953369e-01 -1.556516140699386597e-01 2.876370586454868317e-02 -8.132122457027435303e-02
-1.366148442029953003e-01 1.833591759204864502e-01 -9.505988657474517822e-02 3.554355502128601074e-01 3.177296742796897888e-02 -2.344508022069931030e-01 -8.090732246637344360e-02 -2.432972192764282227e-02 7.013076543807983398e-02 1.337959915399551392e-01 -4.326272383332252502e-02 1.624829508364200592e-02 -4.163767769932746887e-02 4.099923372268676758e-01 2.054151296615600586e-01 -7.349326461553573608e-02 2.020995318889617920e-01 7.857543230056762695e-02 2.436905354261398315e-01 -1.271614432334899902e-02 1.024278104305267334e-01 -1.195447295904159546e-01 -3.515234291553497314e-01 -2.642336785793304443e-01 -1.667073816061019897e-01 -2.962920814752578735e-02 -8.197312057018280029e-02 2.325570285320281982e-01 -1.470501422882080078e-01 8.610715717077255249e-02 -2.374620586633682251e-01 -8.495434373617172241e-02
-1.053578406572341919e-01 -4.489085078239440918e-02 -3.691452741622924805e-02 2.209510505199432373e-01 -3.114061653614044189e-01 -3.852787911891937256e-01 -7.833754643797874451e-03 -1.587844341993331909e-01 5.684203281998634338e-02 8.997849375009536743e-02 -4.292213171720504761e-02 -1.848379522562026978e-01 -2.075199484825134277e-01 2.792304567992687225e-02 2.298957258462905884e-01 1.599775440990924835e-02 -2.299617603421211243e-02 -1.262858211994171143e-01 1.705092787742614746e-01 3.944385424256324768e-02 2.410387694835662842e-01 5.266380682587623596e-02 -2.210405468940734863e-01 -1.876700669527053833e-01 -1.148784905672073364e-01 -3.404694199562072754e-01 -2.242476344108581543e-01 -2.898466400802135468e-02 -2.199690043926239014e-01 -1.549379993230104446e-02 -9.998626261949539185e-02 -3.013349771499633789e-01
-5.127130076289176941e-02 -2.041398137807846069e-01 6.103924475610256195e-03 -1.307066828012466431e-01 3.860127553343772888e-02 8.789611048996448517e-03 1.962632387876510620e-01 -2.358653694391250610e-01 -8.246132731437683105e-02 -7.772687822580337524e-02 -1.479116082191467285e-01 -4.254964366555213928e-02 -1.031643822789192200e-01 2.406950294971466064e-01 7.956615835428237915e-02 2.811644077301025391e-01 5.548283830285072327e-02 -9.008385241031646729e-02 2.326636016368865967e-01 1.701644994318485260e-02 -1.902406215667724609e-01 -4.644250497221946716e-03 -3.889715373516082764e-01 -4.363320022821426392e-02 -1.111122891306877136e-01 -3.641164302825927734e-01 -9.628035128116607666e-02 2.273060977458953857e-01 -3.648244440555572510e-01 -1.577410846948623657e-01 1.404943168163299561e-01 -1.172743439674377441e-01
[truncated: 3,282,751 more chars]
