# Supplementary material for: The Language of Innovation
Source: PLoS One. 2020 Apr 30;15(4):e0230107. doi: 10.1371/journal.pone.0230107 (PMC7194493; doi:10.1371/journal.pone.0230107)
Supplement: S8 File — (GZ) [file pone.0230107.s008.tar.gz › 1986-1990/V2Run_24_VS_4500_embeddings1986-1990ED32.txt]

3.207041323184967041e-01 7.078677415847778320e-02 -7.744662463665008545e-02 -8.166599273681640625e-02 1.527726650238037109e-01 5.103875324130058289e-02 -3.047638237476348877e-01 -4.299751222133636475e-01 2.209994345903396606e-01 1.592208445072174072e-01 6.194746866822242737e-02 -4.902768507599830627e-02 2.612157911062240601e-02 -2.148211896419525146e-01 -2.473867125809192657e-02 4.117457270622253418e-01 -2.364737689495086670e-01 -6.187211722135543823e-02 -1.581685803830623627e-02 -1.669094115495681763e-01 1.011332646012306213e-01 7.774104177951812744e-02 -1.116141229867935181e-01 1.631046831607818604e-01 9.733539074659347534e-02 -1.929840259253978729e-02 -3.368913009762763977e-02 -1.319317985326051712e-02 2.589515745639801025e-01 2.705630287528038025e-02 2.321486473083496094e-01 4.827579110860824585e-02
7.383371144533157349e-02 1.411680430173873901e-01 1.043181493878364563e-01 2.038711309432983398e-01 3.180945292115211487e-02 6.559801846742630005e-02 -2.574008405208587646e-01 -8.938223868608474731e-02 7.598929107189178467e-02 -3.975138068199157715e-02 3.220919370651245117e-01 -2.249765396118164062e-01 -6.300852447748184204e-02 -1.230509281158447266e-01 3.136405646800994873e-01 1.280374228954315186e-01 -2.797448933124542236e-01 -7.612123340368270874e-02 -2.609144747257232666e-01 2.799921333789825439e-01 -3.079784512519836426e-01 -9.317495860159397125e-03 1.938329637050628662e-01 -5.244499770924448967e-04 1.961901187896728516e-01 -4.416189715266227722e-02 3.001368045806884766e-02 1.101996898651123047e-01 1.709414720535278320e-01 1.099489927291870117e-01 -1.980231106281280518e-01 2.235759198665618896e-01
-1.086169108748435974e-01 -5.456715077161788940e-02 1.596455723047256470e-01 -1.629265099763870239e-01 -1.049627438187599182e-01 -7.304624468088150024e-02 -2.328018695116043091e-01 -6.824702024459838867e-02 5.064742565155029297e-01 -2.345015257596969604e-01 2.730103433132171631e-01 -8.745535276830196381e-03 2.776267006993293762e-02 -2.280872166156768799e-01 1.666573882102966309e-01 9.436408989131450653e-03 -1.598697900772094727e-01 -1.548284739255905151e-01 -1.581658869981765747e-01 1.316095292568206787e-01 -1.000055894255638123e-01 1.716785281896591187e-01 -3.330704197287559509e-02 -4.265339672565460205e-02 2.161515057086944580e-01 -3.073995113372802734e-01 2.503483742475509644e-02 -1.727469116449356079e-01 1.665332615375518799e-01 -1.048240661621093750e-01 -1.433929651975631714e-01 1.611551791429519653e-01
8.612915128469467163e-02 4.487888887524604797e-02 1.405805051326751709e-01 4.103476181626319885e-02 8.687416464090347290e-02 -1.607252508401870728e-01 -7.808838039636611938e-02 -2.643123567104339600e-01 -3.007419407367706299e-02 -3.014135062694549561e-01 1.907703727483749390e-01 -1.637879610061645508e-01 7.259375602006912231e-02 -2.293071895837783813e-01 5.470212921500205994e-02 -8.048023283481597900e-02 -4.597187340259552002e-01 1.376311667263507843e-02 4.767167940735816956e-02 -9.355827234685420990e-03 -1.441850662231445312e-01 3.789419424720108509e-04 1.549812685698270798e-02 -5.886425077915191650e-02 4.018209874629974365e-01 -2.862689793109893799e-01 1.294492036104202271e-01 1.990151032805442810e-02 2.841563820838928223e-01 -2.373563945293426514e-01 3.403580188751220703e-02 1.723056472837924957e-02
1.997634395956993103e-02 5.557822063565254211e-02 3.798823058605194092e-01 1.146408915519714355e-01 1.928378641605377197e-01 -1.458808332681655884e-01 -1.940433830022811890e-01 -1.392202675342559814e-01 1.032886132597923279e-01 2.527232095599174500e-02 9.322089701890945435e-02 -1.105045452713966370e-01 -1.490465253591537476e-01 -3.129062056541442871e-01 3.155171573162078857e-01 2.299686968326568604e-01 -1.846010684967041016e-01 -5.802975967526435852e-02 7.610161788761615753e-03 1.091824099421501160e-01 -1.149650961160659790e-01 -2.672634720802307129e-01 -9.968405216932296753e-02 -2.351970225572586060e-01 1.063665375113487244e-01 2.179542556405067444e-02 5.299273505806922913e-02 -9.004621952772140503e-02 3.542734980583190918e-01 -4.146806150674819946e-02 1.306437551975250244e-01 2.290379256010055542e-01
9.705395996570587158e-02 -4.204865917563438416e-02 -5.989551544189453125e-02 -1.195773296058177948e-02 -2.981908619403839111e-02 -4.218245670199394226e-02 -3.889850080013275146e-01 -1.341836154460906982e-01 4.201162755489349365e-01 -7.686813175678253174e-02 1.823814660310745239e-01 -1.741551309823989868e-01 -1.131088510155677795e-01 -1.589401066303253174e-01 1.204617619514465332e-01 -1.098254695534706116e-01 -4.262805581092834473e-01 -1.430922597646713257e-01 -1.101072058081626892e-01 -3.176809102296829224e-02 1.745945774018764496e-02 1.259737014770507812e-01 6.577184796333312988e-02 -9.307895600795745850e-02 2.362809032201766968e-01 1.559723168611526489e-02 2.318220436573028564e-01 1.838353574275970459e-01 3.001076579093933105e-01 -3.675504028797149658e-02 1.381115019321441650e-01 -6.232927367091178894e-02
6.841898709535598755e-02 1.563006639480590820e-01 8.311686664819717407e-02 -4.026658460497856140e-02 -4.199917241930961609e-02 -1.231757253408432007e-01 -3.900835514068603516e-01 -1.458664089441299438e-01 2.971080541610717773e-01 2.411752566695213318e-02 4.140521585941314697e-01 -3.962599337100982666e-01 -5.733029916882514954e-02 -2.737277746200561523e-01 1.925596445798873901e-01 -4.967497289180755615e-02 -2.822762727737426758e-01 5.218750983476638794e-02 -2.664440497756004333e-02 1.683306181803345680e-03 3.350283578038215637e-02 -1.979989558458328247e-01 -8.645445108413696289e-02 -5.383237823843955994e-02 1.911035738885402679e-02 -1.391971763223409653e-02 1.418593525886535645e-01 -1.011612173169851303e-02 9.023156762123107910e-02 -2.687682509422302246e-01 -1.651468453928828239e-03 -4.386190325021743774e-02
-8.405005931854248047e-02 -1.486735790967941284e-01 1.846510767936706543e-01 2.669625170528888702e-02 6.449443846940994263e-02 1.144843399524688721e-01 -5.450472980737686157e-02 -3.287802934646606445e-01 1.198857575654983521e-01 1.427586227655410767e-01 1.081728041172027588e-01 -1.705058217048645020e-01 -3.063596785068511963e-01 -1.792114973068237305e-01 3.571453094482421875e-01 1.101200059056282043e-01 -3.605901598930358887e-01 4.107365757226943970e-02 1.042459383606910706e-01 -7.586506754159927368e-02 -2.066443264484405518e-01 -1.736849248409271240e-01 -1.925706416368484497e-01 -1.540614962577819824e-01 2.286686301231384277e-01 -4.503798857331275940e-02 1.722150295972824097e-02 1.773953288793563843e-01 1.980014890432357788e-01 9.529098868370056152e-03 2.789118699729442596e-02 2.415214478969573975e-01
-7.772947847843170166e-02 -1.206645593047142029e-01 1.563498079776763916e-01 1.116248369216918945e-01 -1.553967893123626709e-01 -1.014635860919952393e-01 -2.798042297363281250e-01 -3.601324260234832764e-01 -9.435140341520309448e-02 -8.372439444065093994e-02 1.478949636220932007e-01 -1.926061064004898071e-01 -1.142050176858901978e-01 4.240262135863304138e-02 2.632253170013427734e-01 1.639421880245208740e-01 2.882054261863231659e-02 -9.957869350910186768e-02 -1.493947207927703857e-01 4.629433155059814453e-02 -1.937274932861328125e-01 -2.583622932434082031e-01 -3.287647617980837822e-03 1.042624283581972122e-02 1.985443830490112305e-01 -3.846687078475952148e-02 9.138470143079757690e-02 1.145767234265804291e-02 3.380660116672515869e-01 -8.334229141473770142e-02 2.652075886726379395e-01 3.655349016189575195e-01
4.654443636536598206e-02 9.864810109138488770e-02 7.809039205312728882e-02 3.532773554325103760e-01 -1.306227594614028931e-01 -1.352325081825256348e-01 -3.985102847218513489e-02 -2.132327705621719360e-01 2.469796985387802124e-01 -3.782534599304199219e-02 1.947507113218307495e-01 -1.241502091288566589e-01 -6.050289794802665710e-02 -9.915673732757568359e-02 1.970834285020828247e-01 1.581371761858463287e-02 2.772478200495243073e-02 1.242498159408569336e-01 -3.915966749191284180e-01 -2.301811985671520233e-02 -2.266281545162200928e-01 -2.361547052860260010e-01 -3.792524337768554688e-02 -3.823307156562805176e-02 2.976017817854881287e-02 -6.444354355335235596e-02 1.003823727369308472e-01 2.151151150465011597e-01 4.497341811656951904e-01 9.766544401645660400e-02 -2.912093186751008034e-03 2.304900288581848145e-01
6.139822769910097122e-03 2.863537669181823730e-01 3.714785873889923096e-01 -2.095796316862106323e-01 -4.836515057832002640e-03 -3.379532322287559509e-02 -2.496279031038284302e-01 1.077846065163612366e-01 2.524472773075103760e-01 1.134341210126876831e-01 3.578881919384002686e-02 -3.538240119814872742e-02 4.870221763849258423e-02 -1.279397755861282349e-01 2.215959131717681885e-01 4.459803104400634766e-01 -2.676654756069183350e-01 -2.225136198103427887e-02 1.648850739002227783e-02 6.497904658317565918e-02 1.168104633688926697e-01 -2.298325486481189728e-02 -1.688224077224731445e-01 1.293161362409591675e-01 -1.436267048120498657e-01 -3.201892077922821045e-01 1.036476865410804749e-01 5.520161241292953491e-02 1.332901567220687866e-01 -5.708058923482894897e-02 1.632643677294254303e-02 -1.442632526159286499e-01
8.791663497686386108e-02 9.876421838998794556e-02 -9.594421088695526123e-02 4.543375968933105469e-02 -6.223311647772789001e-03 -2.208129316568374634e-01 -1.243563368916511536e-01 -1.693912595510482788e-01 9.030967205762863159e-02 2.783399820327758789e-02 4.916778579354286194e-02 -3.838503956794738770e-01 1.652175486087799072e-01 -1.916169077157974243e-01 8.884992450475692749e-02 4.010836482048034668e-01 -3.581022620201110840e-01 -3.035278618335723877e-01 1.277240365743637085e-01 2.112748846411705017e-02 -1.592004299163818359e-01 -2.459386289119720459e-01 -2.490722574293613434e-02 -8.612772822380065918e-02 -1.043629944324493408e-01 -4.179027676582336426e-02 -5.976614728569984436e-02 -6.424840539693832397e-02 2.450726777315139771e-01 -2.041341662406921387e-01 1.635452657938003540e-01 8.375597000122070312e-02
6.230603903532028198e-02 7.312183082103729248e-02 -1.804682016372680664e-01 -2.521600015461444855e-02 5.164587870240211487e-02 -3.674158826470375061e-02 -5.621889829635620117e-01 -1.804916411638259888e-01 3.756789565086364746e-01 -6.479791551828384399e-02 1.670152395963668823e-01 5.688502639532089233e-02 -1.797288656234741211e-01 -2.092282772064208984e-01 -1.257310993969440460e-02 1.049546450376510620e-01 -1.181334778666496277e-01 -2.097173631191253662e-01 -1.955033279955387115e-02 -3.142301365733146667e-02 -1.705236583948135376e-01 -8.900105953216552734e-02 6.276547792367637157e-04 -7.175007462501525879e-02 2.569018490612506866e-02 4.415401257574558258e-03 1.623185575008392334e-01 -2.143565118312835693e-01 3.663669824600219727e-01 -1.220530644059181213e-01 -1.202023550868034363e-01 5.656297504901885986e-02
-1.948835551738739014e-01 5.841352418065071106e-02 8.225027471780776978e-02 9.829910844564437866e-02 -5.746766552329063416e-02 -9.725885838270187378e-02 -1.005511134862899780e-01 -5.623615384101867676e-01 9.330708533525466919e-02 -4.012791067361831665e-02 -6.107427552342414856e-02 -1.472806930541992188e-01 9.339127689599990845e-02 9.688615053892135620e-02 2.689961493015289307e-01 -4.062665998935699463e-02 -2.704417109489440918e-01 -8.745871484279632568e-03 -1.302380114793777466e-01 -1.136494204401969910e-01 -1.574335247278213501e-01 -2.380777597427368164e-01 9.230150282382965088e-02 -9.132015705108642578e-02 1.024586260318756104e-01 -1.683929860591888428e-01 1.403646171092987061e-01 -2.105571515858173370e-02 3.594160079956054688e-01 -1.387726217508316040e-01 -2.041520737111568451e-02 2.567653357982635498e-01
-7.578601688146591187e-02 2.294996976852416992e-01 -6.593903154134750366e-02 1.166066434234380722e-02 4.056278243660926819e-02 -3.149715960025787354e-01 -3.669919669628143311e-01 6.161513179540634155e-02 1.930807530879974365e-01 1.725485920906066895e-01 2.027442008256912231e-01 -2.305675894021987915e-01 1.546664386987686157e-01 -1.614326238632202148e-01 9.440911561250686646e-02 -6.145101785659790039e-02 -2.147546969354152679e-02 3.772152354940772057e-03 -1.298281103372573853e-01 -1.796187162399291992e-01 -1.800673902034759521e-01 -2.624292671680450439e-01 2.742397487163543701e-01 -1.725402288138866425e-02 5.880795046687126160e-02 -1.650345772504806519e-01 -1.604061201214790344e-02 3.529950380325317383e-01 2.011279016733169556e-01 6.293652951717376709e-02 1.570766270160675049e-01 1.508074849843978882e-01
6.680554896593093872e-02 -2.413207851350307465e-02 2.554600685834884644e-02 -2.571527613326907158e-03 3.569528758525848389e-01 3.383883833885192871e-02 -3.515730202198028564e-01 -1.786521524190902710e-01 1.380119323730468750e-01 1.011758074164390564e-01 4.095356538891792297e-02 -4.648713171482086182e-01 -1.495313197374343872e-01 -1.864409595727920532e-01 8.878184109926223755e-02 9.479188174009323120e-02 -4.147070944309234619e-01 -1.686163991689682007e-02 -6.322558969259262085e-02 -1.376994512975215912e-02 8.597801625728607178e-02 -3.510900586843490601e-02 -9.371723048388957977e-03 8.143438398838043213e-02 3.288243338465690613e-02 -4.431650787591934204e-02 -1.667336933314800262e-02 -1.498244106769561768e-01 2.132697701454162598e-01 -3.537833690643310547e-01 1.542328763753175735e-02 2.661229670047760010e-02
7.615046948194503784e-02 1.741987019777297974e-01 1.811700165271759033e-01 2.669714763760566711e-02 9.214138984680175781e-02 -2.546691335737705231e-02 -1.004762202501296997e-01 -3.187095746397972107e-02 9.605755656957626343e-02 -1.047706454992294312e-01 -1.023377850651741028e-01 5.877409130334854126e-03 -2.467709630727767944e-01 -1.206990703940391541e-01 6.051838770508766174e-02 2.142610549926757812e-01 -4.723490178585052490e-01 -2.077343761920928955e-01 -1.474396586418151855e-01 -2.353330552577972412e-01 2.119092345237731934e-01 1.577920168638229370e-01 2.086973190307617188e-01 2.753898501396179199e-02 -5.176449567079544067e-02 -1.743313968181610107e-01 1.164417862892150879e-01 2.187083661556243896e-01 2.110738903284072876e-01 -2.998641431331634521e-01 -2.249316871166229248e-01 1.315014958381652832e-01
1.769692823290824890e-02 -7.834739238023757935e-02 -2.434994466602802277e-02 3.817580342292785645e-01 1.098014563322067261e-01 -4.065509885549545288e-02 -6.697235256433486938e-02 -2.547518908977508545e-01 5.029639229178428650e-02 -3.548943996429443359e-02 1.105212122201919556e-01 -2.433640211820602417e-01 -1.118803471326828003e-01 -3.158086538314819336e-01 4.044572412967681885e-01 5.767384171485900879e-02 -2.983394563198089600e-01 -1.648854762315750122e-01 -1.679215282201766968e-01 -1.592341437935829163e-02 2.155055552721023560e-01 3.874357044696807861e-02 -2.468772828578948975e-01 -1.371514424681663513e-02 1.430982649326324463e-01 -1.727582663297653198e-01 -2.899713814258575439e-02 4.852968826889991760e-02 3.093652427196502686e-01 -4.913285002112388611e-02 -6.322982162237167358e-02 1.914070919156074524e-02
1.392622441053390503e-01 2.199156731367111206e-01 1.113176792860031128e-01 1.229008380323648453e-02 3.129689767956733704e-02 -2.667684853076934814e-01 -3.825123310089111328e-01 6.769009679555892944e-02 6.589094549417495728e-02 4.460021853446960449e-02 3.494118154048919678e-01 -1.341775208711624146e-01 1.366496086120605469e-01 -1.527070999145507812e-01 1.528927832841873169e-01 1.349654048681259155e-02 -1.043583825230598450e-01 -1.416654884815216064e-01 -2.516195178031921387e-02 -2.214964032173156738e-01 -4.365020990371704102e-01 -1.616664081811904907e-01 -9.916678816080093384e-02 8.220039308071136475e-02 4.571394994854927063e-02 3.370372951030731201e-02 -2.569480538368225098e-01 8.093996345996856689e-02 2.837127447128295898e-01 -4.124584048986434937e-02 9.418728761374950409e-03 1.126378849148750305e-01
-2.674398124217987061e-01 1.620633304119110107e-01 -1.514551490545272827e-01 -1.218866780400276184e-01 -1.631112098693847656e-01 1.589907109737396240e-01 -1.203146651387214661e-01 -2.903534471988677979e-02 2.200380712747573853e-01 3.232689574360847473e-02 7.114889472723007202e-02 -3.125917911529541016e-01 -7.778321392834186554e-03 -2.771021425724029541e-01 3.773903846740722656e-01 2.282258421182632446e-01 -1.998233199119567871e-01 -3.399676457047462463e-02 -2.041669040918350220e-01 -1.529311984777450562e-01 -1.997798085212707520e-01 -4.160252958536148071e-02 1.002383157610893250e-01 -1.306401640176773071e-01 -1.456562578678131104e-01 8.381406962871551514e-02 6.571287661790847778e-02 8.452313393354415894e-02 3.781059384346008301e-01 4.265300184488296509e-02 1.006592214107513428e-01 -6.393010169267654419e-02
-1.200740635395050049e-01 6.192089617252349854e-02 3.585227206349372864e-02 1.012786254286766052e-01 3.578294441103935242e-02 7.758224755525588989e-02 -2.911433577537536621e-01 -2.167367935180664062e-01 1.986732035875320435e-01 2.067950516939163208e-01 2.400617450475692749e-01 -3.761938214302062988e-01 -4.257491528987884521e-01 -2.717491686344146729e-01 1.145604997873306274e-01 6.852293759584426880e-02 -2.726522088050842285e-01 -1.166145205497741699e-01 -2.810027822852134705e-02 6.270807981491088867e-02 1.977240294218063354e-01 -6.119335815310478210e-02 1.056885793805122375e-01 9.631296619772911072e-03 9.591072052717208862e-02 -5.721502006053924561e-02 1.243628066731616855e-04 -4.842366650700569153e-02 1.457884311676025391e-01 -2.221299409866333008e-01 1.780694425106048584e-01 -1.138686388731002808e-01
3.497413918375968933e-02 2.495854049921035767e-01 2.356091886758804321e-01 1.187033206224441528e-01 1.731176674365997314e-02 -8.237013220787048340e-02 -3.617804944515228271e-01 -1.774683445692062378e-01 1.181678250432014465e-01 1.840224266052246094e-01 6.135473400354385376e-02 -3.351742923259735107e-01 -1.969304680824279785e-01 -4.592850506305694580e-01 9.925157576799392700e-02 1.364029347896575928e-01 -1.836421191692352295e-01 6.122255325317382812e-02 -2.143210768699645996e-01 -9.583929926156997681e-02 2.197582870721817017e-01 -1.219455823302268982e-01 4.125944152474403381e-02 -2.804396301507949829e-02 4.576276242733001709e-02 2.707324735820293427e-02 -2.332090586423873901e-02 -1.829046607017517090e-01 3.553026914596557617e-02 -2.322538346052169800e-01 -2.543540485203266144e-02 -6.618977338075637817e-02
4.292802512645721436e-02 -1.217845082283020020e-01 -3.289901465177536011e-02 1.663075685501098633e-01 2.095787227153778076e-01 1.882627010345458984e-01 -5.810682848095893860e-02 -2.579376399517059326e-01 1.833670437335968018e-01 -2.985001504421234131e-01 -6.313091516494750977e-02 -1.884750425815582275e-01 -8.109617233276367188e-02 -1.913630962371826172e-01 5.894324183464050293e-02 3.475022912025451660e-01 -2.666149735450744629e-01 1.071664271876215935e-03 -7.741650193929672241e-02 -4.078825935721397400e-02 -3.094075247645378113e-02 -5.205821618437767029e-02 2.162626087665557861e-01 8.583849668502807617e-02 3.129949793219566345e-02 -1.344975084066390991e-01 -2.338724583387374878e-01 6.583798676729202271e-02 4.661319851875305176e-01 -1.987043321132659912e-01 -3.820058330893516541e-02 5.272040516138076782e-02
2.511800229549407959e-01 -8.760064840316772461e-02 9.841048158705234528e-03 1.087514236569404602e-01 7.621898502111434937e-02 -6.837280839681625366e-02 -1.507164388895034790e-01 -1.276081502437591553e-01 1.265540122985839844e-01 9.346479922533035278e-02 5.663848295807838440e-02 -1.273990273475646973e-01 1.180593855679035187e-02 -2.776825129985809326e-01 1.161863207817077637e-01 3.397628664970397949e-02 -2.508363425731658936e-01 -2.667095959186553955e-01 -2.718045413494110107e-01 8.317463099956512451e-02 -3.097085356712341309e-01 -1.364670097827911377e-01 -1.580134928226470947e-01 -1.862130910158157349e-01 1.888664662837982178e-01 -1.019781082868576050e-01 1.121059358119964600e-01 -2.186434119939804077e-01 4.336816072463989258e-01 -1.360592395067214966e-01 8.608794212341308594e-02 -1.491858363151550293e-01
1.364268455654382706e-02 5.649375263601541519e-03 -1.524733304977416992e-01 2.906673848628997803e-01 -6.799831241369247437e-02 7.895606011152267456e-02 -4.625950753688812256e-01 -9.239628165960311890e-02 1.486653983592987061e-01 -9.044924378395080566e-02 1.835138052701950073e-01 -9.738955646753311157e-02 2.300362437963485718e-01 -2.818387560546398163e-02 1.987477988004684448e-01 1.491055488586425781e-01 -2.873247563838958740e-01 -7.451146841049194336e-02 -1.213177815079689026e-01 -1.587027683854103088e-03 -1.930791288614273071e-01 -8.364561945199966431e-02 -2.889788448810577393e-01 5.353118106722831726e-02 -8.017505705356597900e-02 -8.457665890455245972e-02 -4.131025075912475586e-02 1.186476573348045349e-01 2.939123511314392090e-01 -2.230418473482131958e-01 1.538300514221191406e-01 2.170925885438919067e-01
-1.008395627140998840e-01 2.167165465652942657e-02 1.383281648159027100e-01 1.330469995737075806e-01 7.096418738365173340e-02 -1.412897706031799316e-01 -1.724708974361419678e-01 -2.753382921218872070e-01 4.443176686763763428e-01 2.090664952993392944e-01 2.107518911361694336e-01 -3.190184533596038818e-01 -1.182713359594345093e-01 -3.540733158588409424e-01 3.100809454917907715e-02 4.716470837593078613e-02 -1.925528198480606079e-01 1.472290325909852982e-02 -1.033998131752014160e-01 7.580312341451644897e-02 8.036781847476959229e-02 -2.070914804935455322e-01 7.947734743356704712e-02 3.464081138372421265e-02 2.999840974807739258e-01 -4.413722828030586243e-02 1.804508967325091362e-03 7.110070437192916870e-02 2.089739311486482620e-03 -2.720786035060882568e-01 -5.925022810697555542e-02 8.354045450687408447e-02
-5.937052518129348755e-02 -1.921496391296386719e-01 1.804442405700683594e-01 1.559417843818664551e-01 -1.100906580686569214e-01 -1.327814459800720215e-01 -4.073214828968048096e-01 -2.577734887599945068e-01 3.873485624790191650e-01 -2.101210355758666992e-01 1.934152692556381226e-01 -2.264368832111358643e-01 -9.035212546586990356e-02 -2.990774214267730713e-01 8.915580064058303833e-02 6.058103218674659729e-02 -1.641495078802108765e-01 -1.712083369493484497e-01 -2.130111679434776306e-02 -3.096803557127714157e-03 -1.309357136487960815e-01 1.942138671875000000e-01 1.010693013668060303e-01 1.668093949556350708e-01 -9.122085571289062500e-02 -1.746302992105484009e-01 1.383558064699172974e-01 -4.948348551988601685e-02 1.102846190333366394e-01 9.626907110214233398e-02 -4.235168173909187317e-02 1.233218312263488770e-01
-6.513105332851409912e-02 -5.682025849819183350e-02 1.350454241037368774e-01 -1.959993243217468262e-01 -1.779600232839584351e-02 -8.247670531272888184e-02 -3.605666160583496094e-01 -1.807086169719696045e-01 1.532377749681472778e-01 6.844817847013473511e-02 -5.759746208786964417e-02 -3.240190148353576660e-01 1.166002303361892700e-01 -3.602906167507171631e-01 4.210868850350379944e-02 8.216278254985809326e-02 -2.440734952688217163e-01 1.147882416844367981e-01 -5.005437508225440979e-02 -4.384250566363334656e-02 5.207193270325660706e-02 -9.777824580669403076e-02 7.053212821483612061e-02 -1.666025519371032715e-01 2.438682168722152710e-01 6.451223045587539673e-02 1.956757009029388428e-01 2.728539407253265381e-01 4.086429476737976074e-01 -1.042730510234832764e-01 1.957288943231105804e-02 2.992987632751464844e-02
4.566769674420356750e-02 -3.095240332186222076e-02 1.731738150119781494e-01 1.884106546640396118e-01 3.623644262552261353e-02 -2.236401736736297607e-01 -3.062803149223327637e-01 -2.635076344013214111e-01 1.114305853843688965e-01 1.300728917121887207e-01 -8.191766217350959778e-03 -3.660610318183898926e-01 -2.361926138401031494e-01 -2.554121315479278564e-01 2.175356000661849976e-01 -2.319035120308399200e-02 -2.526078820228576660e-01 7.138688117265701294e-02 -1.534558832645416260e-01 1.067668348550796509e-01 -9.786258637905120850e-02 -1.712658703327178955e-01 1.089813336730003357e-01 2.260895371437072754e-01 1.185752004384994507e-01 -1.631009727716445923e-01 1.169660091400146484e-01 5.524265021085739136e-02 1.705231890082359314e-02 -3.301913142204284668e-01 6.031121313571929932e-02 -9.222140163183212280e-02
2.443852461874485016e-02 2.390938997268676758e-01 1.477472335100173950e-01 1.875486038625240326e-02 8.787591010332107544e-02 -5.656350404024124146e-02 7.245823740959167480e-02 -4.721293449401855469e-01 2.045037895441055298e-01 4.864042624831199646e-02 -9.236580878496170044e-02 -2.460027337074279785e-01 -1.934581696987152100e-01 5.200354754924774170e-02 -1.209773495793342590e-02 2.494967579841613770e-01 -8.200611919164657593e-02 -2.989570200443267822e-01 -1.486311405897140503e-01 -1.096731424331665039e-01 -2.128057330846786499e-01 2.205802798271179199e-01 3.251578509807586670e-01 -1.485629379749298096e-01 1.292626559734344482e-01 -8.837028592824935913e-02 8.537857979536056519e-02 -1.303439680486917496e-02 -3.808171302080154419e-02 -1.800340861082077026e-01 2.067447602748870850e-01 -6.835505366325378418e-02
1.903808414936065674e-01 3.041430935263633728e-02 -9.527344256639480591e-02 -7.282967865467071533e-02 1.436716169118881226e-01 -4.927960410714149475e-02 -4.770720750093460083e-02 -4.894150421023368835e-02 2.781154811382293701e-01 3.581465184688568115e-01 1.889422088861465454e-01 2.102057337760925293e-01 -2.946008741855621338e-01 -6.868734210729598999e-02 2.547990381717681885e-01 1.100456491112709045e-01 -1.515676826238632202e-01 -2.393667846918106079e-01 -2.354967892169952393e-01 -2.407810986042022705e-01 -4.006103798747062683e-02 -1.382989883422851562e-01 3.838796168565750122e-02 -1.653193682432174683e-01 1.841393411159515381e-01 -1.767426282167434692e-01 -1.134599447250366211e-01 1.745003461837768555e-02 6.351955980062484741e-02 7.664123922586441040e-02 3.387847915291786194e-02 3.661232590675354004e-01
-4.909908771514892578e-02 2.504819333553314209e-01 1.219608187675476074e-01 8.953722193837165833e-03 -1.598887443542480469e-01 -9.626486152410507202e-02 -2.008530646562576294e-01 -8.125486969947814941e-02 3.974254131317138672e-01 1.685863137245178223e-01 5.346485599875450134e-02 -1.398685127496719360e-01 1.588889211416244507e-01 7.108813524246215820e-02 3.127098977565765381e-01 4.087499976158142090e-01 -3.281357586383819580e-01 -1.731443107128143311e-01 -6.583604961633682251e-02 -1.458525955677032471e-01 -2.738576754927635193e-02 1.023823916912078857e-01 1.095152869820594788e-01 6.487812846899032593e-02 2.255844175815582275e-01 -1.517640650272369385e-01 -4.871380329132080078e-02 -1.023920178413391113e-01 1.734421551227569580e-01 3.256098181009292603e-02 1.486124098300933838e-01 5.885916203260421753e-02
-2.542776754125952721e-03 9.056461602449417114e-02 6.950922310352325439e-02 -8.781632035970687866e-02 9.334637224674224854e-02 -2.040544599294662476e-01 -3.631035089492797852e-01 -1.549849510192871094e-01 3.214348256587982178e-01 1.516016721725463867e-01 6.716243922710418701e-02 -3.036707639694213867e-01 -2.292325943708419800e-01 -2.719820141792297363e-01 2.882349789142608643e-01 1.334951967000961304e-01 -1.660045534372329712e-01 2.061761729419231415e-02 -4.077673703432083130e-02 -1.171188876032829285e-01 6.410182267427444458e-02 -3.678057715296745300e-02 1.191176027059555054e-01 1.901176571846008301e-01 2.852716743946075439e-01 -1.111910119652748108e-02 2.297422438859939575e-01 -1.978367120027542114e-01 1.362518370151519775e-01 -1.703493297100067139e-01 4.910242184996604919e-02 -1.827041851356625557e-03
1.415608227252960205e-01 -2.477078698575496674e-02 9.551234543323516846e-02 3.194870427250862122e-02 2.509042918682098389e-01 -5.720241740345954895e-02 -1.088326498866081238e-01 -4.374127984046936035e-01 4.882575199007987976e-02 -5.691304057836532593e-02 2.797100245952606201e-01 -4.036760926246643066e-01 5.577160045504570007e-02 -4.957577213644981384e-02 3.132779002189636230e-01 3.481911867856979370e-02 5.442055314779281616e-02 -1.691551208496093750e-01 -1.679246425628662109e-01 7.656782120466232300e-02 -8.961366117000579834e-02 5.975302308797836304e-02 4.275181144475936890e-02 -9.415987133979797363e-02 1.392670571804046631e-01 -2.093942463397979736e-01 9.281796962022781372e-02 -3.054946660995483398e-01 2.276524454355239868e-01 1.397255808115005493e-01 1.484915912151336670e-01 3.939573839306831360e-02
-3.349589556455612183e-02 1.757129728794097900e-01 3.243168890476226807e-01 1.608182936906814575e-01 -4.076074436306953430e-02 -5.160396918654441833e-02 -1.116911917924880981e-01 -1.668451875448226929e-01 9.586723148822784424e-02 1.579785943031311035e-01 6.912286579608917236e-02 9.791810065507888794e-02 1.379266977310180664e-01 -1.469824910163879395e-01 1.324144750833511353e-01 3.537377417087554932e-01 -2.151194363832473755e-01 -2.717920541763305664e-01 1.259095221757888794e-01 4.080061241984367371e-02 -2.824776172637939453e-01 -2.545090615749359131e-01 1.583543717861175537e-01 1.586558073759078979e-01 8.390697836875915527e-02 -3.471783399581909180e-01 -8.732049912214279175e-02 1.699560731649398804e-01 -8.260444737970829010e-03 -1.888379305601119995e-01 -1.143156588077545166e-01 -1.231115311384201050e-01
1.338085234165191650e-01 2.134212255477905273e-01 5.546456947922706604e-02 4.025141894817352295e-02 3.765317797660827637e-02 9.500694274902343750e-02 6.256318837404251099e-02 -1.278382390737533569e-01 2.345977723598480225e-01 -5.148978158831596375e-02 2.244207262992858887e-01 -2.842061221599578857e-01 -1.183473039418458939e-03 -3.042447939515113831e-02 2.967261672019958496e-01 -1.985039189457893372e-02 -1.813754141330718994e-01 1.500322967767715454e-01 -2.866240739822387695e-01 -1.598502695560455322e-01 -2.258858233690261841e-01 2.432870678603649139e-03 -1.937771886587142944e-01 4.758601263165473938e-02 1.105017513036727905e-01 -2.428627908229827881e-01 -1.124117672443389893e-01 -1.980192661285400391e-01 2.063863910734653473e-02 -3.509954214096069336e-01 3.084264695644378662e-01 1.649500131607055664e-01
9.881334006786346436e-02 -3.412882238626480103e-02 1.092089861631393433e-01 3.619961813092231750e-02 4.549114964902400970e-03 4.421611502766609192e-02 -4.732497334480285645e-01 -5.853212252259254456e-02 -1.059647742658853531e-02 -1.522871553897857666e-01 8.563097566366195679e-02 -3.905688524246215820e-01 2.610527910292148590e-02 -3.857016265392303467e-01 -8.208165876567363739e-03 1.541295349597930908e-01 -2.115502953529357910e-01 -6.763492524623870850e-02 -5.975993350148200989e-02 -6.392866373062133789e-03 1.543208211660385132e-01 -2.412697859108448029e-02 5.254972353577613831e-02 1.010871529579162598e-01 3.105942718684673309e-02 -1.169468164443969727e-01 3.874017670750617981e-02 3.260485455393791199e-02 4.197425246238708496e-01 -2.652176320552825928e-01 3.677919879555702209e-02 1.860560923814773560e-01
-1.077550798654556274e-01 3.170769661664962769e-02 1.384855341166257858e-02 3.699566237628459930e-03 3.876825212500989437e-04 1.444284338504076004e-02 -1.105826795101165771e-01 -2.033450268208980560e-02 -7.149403542280197144e-02 -1.129771471023559570e-01 3.329613208770751953e-01 1.086965352296829224e-01 1.386297792196273804e-01 -1.913871318101882935e-01 -7.164329290390014648e-02 4.937236309051513672e-01 -1.918786615133285522e-01 -1.743067800998687744e-01 -2.726694643497467041e-01 -2.384677082300186157e-01 9.163739532232284546e-02 -6.254017353057861328e-02 9.577921777963638306e-02 -9.947039932012557983e-02 -2.446160838007926941e-02 -4.602952301502227783e-01 -5.920614302158355713e-02 4.484126716852188110e-02 8.504819124937057495e-02 -8.003284037113189697e-02 2.592287659645080566e-01 -2.034809626638889313e-02
2.304324358701705933e-01 3.176468014717102051e-01 2.959128022193908691e-01 3.860016167163848877e-02 6.891368329524993896e-02 -1.961592733860015869e-01 -1.599098145961761475e-01 -5.971162021160125732e-02 6.109959632158279419e-02 1.973937153816223145e-01 2.052985280752182007e-01 3.849726915359497070e-02 -2.631935179233551025e-01 4.208237677812576294e-02 -9.948181360960006714e-02 3.306561112403869629e-01 -1.486467570066452026e-01 -9.570493549108505249e-02 -3.311726748943328857e-01 1.851652562618255615e-02 1.673412173986434937e-01 -5.888203158974647522e-02 8.356342464685440063e-02 1.785270273685455322e-01 -1.611172854900360107e-01 -8.500380814075469971e-02 -7.249333709478378296e-02 7.952588796615600586e-02 3.126766383647918701e-01 1.501287817955017090e-01 1.725270785391330719e-02 -1.761208027601242065e-01
1.322430372238159180e-01 -2.099348977208137512e-02 6.557928770780563354e-02 -4.076128080487251282e-02 -4.611540585756301880e-02 -5.138657242059707642e-02 3.231026232242584229e-02 -6.065238639712333679e-02 1.565556228160858154e-01 8.420691639184951782e-02 2.834089696407318115e-01 2.750548720359802246e-01 -1.897447556257247925e-01 3.960207104682922363e-02 -1.042871698737144470e-01 5.006420612335205078e-01 -1.790261715650558472e-01 -9.076806902885437012e-02 -1.963277906179428101e-01 2.079587876796722412e-01 -6.369801610708236694e-02 -4.250243678689002991e-02 5.094184726476669312e-02 -1.356046348810195923e-01 1.845697611570358276e-01 -2.290501743555068970e-01 1.484901607036590576e-01 7.155273854732513428e-02 2.316291928291320801e-01 -2.432266175746917725e-01 3.153844773769378662e-01 7.104305922985076904e-02
1.817792952060699463e-01 -1.047927290201187134e-01 4.226980358362197876e-02 6.384920328855514526e-02 -6.833525002002716064e-02 1.857300102710723877e-01 -1.058441773056983948e-01 -3.061124980449676514e-01 3.333985507488250732e-01 3.144734203815460205e-01 2.995114624500274658e-01 -2.386332452297210693e-01 1.488536745309829712e-01 1.121295839548110962e-01 8.665546029806137085e-02 1.535923313349485397e-02 -1.465962976217269897e-01 -1.688147634267807007e-01 -1.245695278048515320e-01 -1.420380026102066040e-01 -2.379446178674697876e-01 1.757839322090148926e-01 4.541818797588348389e-02 4.185058921575546265e-02 -1.161546036601066589e-01 -2.656401991844177246e-01 -1.176136881113052368e-01 -1.494529098272323608e-01 2.930167317390441895e-01 -5.018110852688550949e-03 1.537996083498001099e-01 9.182139299809932709e-03
5.609266087412834167e-02 8.857626467943191528e-02 2.756153643131256104e-01 1.691287755966186523e-01 1.488878428936004639e-01 3.886438161134719849e-02 -3.982088863849639893e-01 -1.111084669828414917e-01 1.378554701805114746e-01 -1.528036743402481079e-01 8.379841595888137817e-02 -1.105824485421180725e-01 -2.228167802095413208e-01 -1.494486629962921143e-01 -4.192309081554412842e-02 1.353594362735748291e-01 -9.167067706584930420e-03 -5.854326859116554260e-02 -4.414733350276947021e-01 -2.108598649501800537e-01 9.224064648151397705e-02 8.189793676137924194e-02 -1.960230916738510132e-01 -8.447664231061935425e-02 3.674483597278594971e-01 -3.542622551321983337e-02 -2.030186355113983154e-01 1.753042824566364288e-02 2.180642634630203247e-01 6.127608940005302429e-02 5.168301239609718323e-02 2.750411443412303925e-02
1.246064305305480957e-01 -3.487358614802360535e-02 2.621123492717742920e-01 1.135069876909255981e-01 -6.392791867256164551e-02 -8.606173843145370483e-02 -2.870590388774871826e-01 -1.788551956415176392e-01 3.581560254096984863e-01 -3.223719894886016846e-01 2.498409152030944824e-01 1.428812593221664429e-01 4.607285559177398682e-02 -3.450520038604736328e-01 -4.522845521569252014e-02 -5.556616932153701782e-02 -1.982709467411041260e-01 -1.474369913339614868e-01 -1.717427819967269897e-01 2.136941105127334595e-01 -2.483089417219161987e-01 -7.079076766967773438e-02 3.289283066987991333e-02 -1.662534177303314209e-01 -4.429917037487030029e-02 -3.597784414887428284e-02 -3.469330817461013794e-02 7.557191699743270874e-02 2.371332943439483643e-01 -1.003664433956146240e-01 1.596732586622238159e-01 -2.932114899158477783e-02
3.823642432689666748e-01 1.628871075809001923e-02 1.930951476097106934e-01 5.634995549917221069e-02 9.608466923236846924e-02 -1.586172729730606079e-01 -2.872339487075805664e-01 3.838683292269706726e-02 4.062526822090148926e-01 -3.570126369595527649e-03 3.402298316359519958e-02 -3.163825273513793945e-01 -1.062847152352333069e-01 -2.487037032842636108e-01 -2.344745025038719177e-02 8.602459728717803955e-02 -1.725042164325714111e-01 -1.432854980230331421e-01 -3.843936324119567871e-02 1.197790205478668213e-01 4.789000377058982849e-02 -1.424413323402404785e-01 6.430658698081970215e-02 -1.828896850347518921e-01 2.333857119083404541e-01 -1.695159375667572021e-01 1.159417778253555298e-01 1.777783781290054321e-02 2.366761118173599243e-01 -2.601294815540313721e-01 1.872316747903823853e-02 -4.067940637469291687e-03
-1.640989482402801514e-01 1.602117419242858887e-01 4.893085360527038574e-01 -1.064955443143844604e-02 1.193726956844329834e-01 7.110978662967681885e-02 -2.484960556030273438e-01 -1.468800567090511322e-02 1.782813575118780136e-03 1.014125868678092957e-01 9.862886369228363037e-02 1.986770480871200562e-01 -1.236074715852737427e-01 -2.314365953207015991e-01 1.464938074350357056e-01 2.590014934539794922e-01 -2.569813132286071777e-01 3.034296259284019470e-02 -5.932827293872833252e-02 -1.689402312040328979e-01 4.751039668917655945e-02 3.558028489351272583e-02 1.947417855262756348e-01 3.563046157360076904e-01 1.875083446502685547e-01 -1.672805696725845337e-01 3.936598822474479675e-02 1.193487942218780518e-01 2.167800217866897583e-01 -3.677117452025413513e-02 1.013209968805313110e-01 -6.895127892494201660e-02
6.086611654609441757e-03 1.600842773914337158e-01 1.894543915987014771e-01 1.573994010686874390e-01 3.343380391597747803e-01 -1.778226345777511597e-01 -1.781005710363388062e-01 -7.500244677066802979e-02 1.234838068485260010e-01 2.124346792697906494e-01 8.134325593709945679e-02 -1.164485663175582886e-01 -8.904427289962768555e-02 -4.194734990596771240e-01 2.637550234794616699e-02 -1.598832011222839355e-01 -2.510863244533538818e-01 -1.383916139602661133e-01 1.228089258074760437e-01 -5.065036937594413757e-02 2.332698553800582886e-03 -1.668370515108108521e-02 1.917840093374252319e-01 -1.086762174963951111e-01 2.002195268869400024e-01 -2.197298407554626465e-01 3.824055194854736328e-02 1.563525497913360596e-01 2.136085480451583862e-01 -3.254942595958709717e-02 3.576486110687255859e-01 -6.800023466348648071e-02
1.245115846395492554e-01 2.651873230934143066e-01 1.955607682466506958e-01 1.316182911396026611e-01 -3.472238313406705856e-03 -2.618808448314666748e-01 -2.600592672824859619e-01 -4.603331536054611206e-02 1.062179580330848694e-01 1.427547484636306763e-01 1.563603729009628296e-01 8.797625452280044556e-02 -2.211530953645706177e-01 6.200871989130973816e-02 4.637821391224861145e-02 2.653054893016815186e-01 -4.037259817123413086e-01 -1.963550746440887451e-01 -1.684458553791046143e-02 -2.809537053108215332e-01 -4.670494422316551208e-02 1.974567212164402008e-02 3.015849366784095764e-02 2.475931048393249512e-01 3.755902126431465149e-02 -2.289814502000808716e-01 3.126636743545532227e-01 3.501764312386512756e-02 2.284831367433071136e-02 -1.809566468000411987e-02 3.010679967701435089e-03 -1.785552054643630981e-01
5.998877808451652527e-02 -6.955884397029876709e-02 -7.278317213058471680e-02 6.626935303211212158e-02 1.328167021274566650e-01 5.425763502717018127e-02 -3.191642463207244873e-01 -2.194492965936660767e-01 2.628383636474609375e-01 2.205917425453662872e-02 2.699159383773803711e-01 -4.108310639858245850e-01 -6.995756179094314575e-02 -4.686593115329742432e-01 1.867372840642929077e-01 1.689732372760772705e-01 -5.808402225375175476e-02 1.687678992748260498e-01 -2.396537065505981445e-01 -7.929977960884571075e-03 -1.354332361370325089e-02 -1.143364310264587402e-01 -8.735381811857223511e-02 1.994268447160720825e-01 1.373155266046524048e-01 -1.137550473213195801e-01 -1.231085360050201416e-01 -2.678114920854568481e-02 4.311976954340934753e-03 1.037916317582130432e-01 -1.656781183555722237e-03 6.021733954548835754e-02
2.599647045135498047e-01 3.015666604042053223e-01 5.443424731492996216e-02 3.354339674115180969e-02 -1.893841326236724854e-01 1.728109866380691528e-01 -6.944796442985534668e-02 -2.775247395038604736e-01 2.131135761737823486e-01 2.251876294612884521e-01 4.668243974447250366e-02 -2.531598806381225586e-01 1.796460747718811035e-01 -3.892992809414863586e-02 4.105006158351898193e-02 1.072372794151306152e-01 -1.608955115079879761e-01 9.176913648843765259e-02 -4.108180999755859375e-01 -9.355653077363967896e-02 -6.844466179609298706e-02 -1.010942384600639343e-01 9.191130846738815308e-02 -3.022911213338375092e-02 1.226239651441574097e-01 -1.319617629051208496e-01 -1.145595982670783997e-01 -7.223193347454071045e-02 1.332732737064361572e-01 -2.789668738842010498e-01 2.834172844886779785e-01 1.328319460153579712e-01
1.221183538436889648e-01 1.818870892748236656e-03 2.754804193973541260e-01 9.514745324850082397e-02 -2.128919363021850586e-01 -3.079731762409210205e-02 3.131041768938302994e-03 -1.681425422430038452e-01 3.808992803096771240e-01 3.167733550071716309e-01 1.314706802368164062e-01 -1.742275618016719818e-02 6.543447822332382202e-02 4.005366563796997070e-02 3.281403481960296631e-01 1.347963362932205200e-01 -2.768323421478271484e-01 -1.916953735053539276e-02 -2.937102615833282471e-01 -1.754450350999832153e-01 -5.117322504520416260e-02 7.636609673500061035e-02 9.479387104511260986e-02 5.378458276391029358e-02 9.207084029912948608e-02 -1.105750426650047302e-01 -1.742756217718124390e-01 -3.984176367521286011e-02 3.002682924270629883e-01 -2.638673037290573120e-02 2.116797566413879395e-01 1.677204817533493042e-01
7.809950411319732666e-02 -1.846932023763656616e-01 1.830839812755584717e-01 -9.501103311777114868e-02 -1.278300955891609192e-02 -2.080968208611011505e-02 5.491604283452033997e-02 -1.056811073794960976e-03 2.330047488212585449e-01 1.221440732479095459e-01 1.445432156324386597e-01 -1.385200321674346924e-01 -2.405633926391601562e-01 -2.825305461883544922e-01 8.529573678970336914e-02 1.277762744575738907e-02 -7.668262720108032227e-02 1.682053208351135254e-01 -9.168296307325363159e-02 -2.582906186580657959e-01 1.009697467088699341e-01 -1.462009847164154053e-01 -3.156439168378710747e-03 -4.321342334151268005e-02 -5.880858004093170166e-02 -1.210727542638778687e-01 1.253872215747833252e-01 4.070383012294769287e-01 5.467884540557861328e-01 -1.305307000875473022e-01 2.777382172644138336e-02 1.258574798703193665e-02
3.077371045947074890e-02 1.841077059507369995e-01 8.263976871967315674e-02 3.216444849967956543e-01 6.761784316040575504e-04 -1.441126167774200439e-01 -3.758810460567474365e-01 -1.570310443639755249e-01 1.795326024293899536e-01 2.186694890260696411e-01 2.583467364311218262e-01 8.400196582078933716e-02 1.604266166687011719e-01 2.015968784689903259e-02 6.988189369440078735e-02 1.081183180212974548e-01 -2.533115148544311523e-01 -2.192263901233673096e-01 -1.082497239112854004e-01 -2.773094177246093750e-01 -5.188407376408576965e-02 -4.810730367898941040e-02 7.771553099155426025e-02 -3.081039190292358398e-01 1.628329306840896606e-01 -2.110812962055206299e-01 -1.795471757650375366e-01 -1.530151069164276123e-01 9.926327317953109741e-02 1.140164583921432495e-01 1.217463463544845581e-01 1.948612928390502930e-02
7.150547951459884644e-02 -1.119647100567817688e-01 2.701819241046905518e-01 -1.060612276196479797e-01 2.316217422485351562e-01 -8.147445321083068848e-02 -1.278379857540130615e-01 -3.453590273857116699e-01 -1.043846830725669861e-02 6.296557933092117310e-02 1.116045638918876648e-01 -7.686853408813476562e-02 1.616721227765083313e-02 -1.858982294797897339e-01 3.363150358200073242e-01 5.878361407667398453e-03 -9.797806292772293091e-02 -4.238771274685859680e-02 1.027453690767288208e-01 -8.883719146251678467e-02 1.633367538452148438e-01 -1.333694607019424438e-01 7.795576751232147217e-02 -4.369362443685531616e-02 3.945719301700592041e-01 -1.058161631226539612e-01 5.996003001928329468e-02 -5.028900224715471268e-03 4.632669091224670410e-01 -1.004150658845901489e-01 2.035711407661437988e-01 -1.133959516882896423e-01
1.073864698410034180e-01 7.686941325664520264e-02 1.171955615282058716e-01 5.072619765996932983e-02 1.944850236177444458e-01 -5.307708680629730225e-02 -1.933833211660385132e-01 -1.274842619895935059e-01 1.081133708357810974e-01 -1.899030655622482300e-01 -7.288242131471633911e-02 5.607116501778364182e-03 -1.058172211050987244e-01 -4.253299534320831299e-01 1.769225001335144043e-01 1.879122667014598846e-02 -3.413743078708648682e-01 9.524425864219665527e-02 -2.767644226551055908e-01 -1.152126640081405640e-01 -2.604358596727252007e-04 2.237112969160079956e-01 1.571449264883995056e-02 -2.126209996640682220e-02 5.457416549324989319e-02 7.418105006217956543e-02 -2.354063540697097778e-01 3.851092606782913208e-02 5.000838637351989746e-01 -9.331841021776199341e-02 4.742246121168136597e-02 4.960212484002113342e-02
-1.954811066389083862e-01 2.527500987052917480e-01 2.920976094901561737e-02 2.023102641105651855e-01 -2.061562538146972656e-01 -1.673517227172851562e-01 -1.764890700578689575e-01 -1.076634228229522705e-01 4.535763263702392578e-01 9.979712218046188354e-02 1.702766567468643188e-01 -1.643021106719970703e-01 -6.238220259547233582e-02 -8.459187299013137817e-02 -3.017220459878444672e-02 7.445503026247024536e-02 -4.259437322616577148e-01 -2.129156440496444702e-01 -4.387121647596359253e-02 -3.412855789065361023e-02 -1.201767548918724060e-01 -3.906475007534027100e-02 -1.029833778738975525e-01 5.437621846795082092e-02 -1.368761360645294189e-01 -1.750483512878417969e-01 -2.183448970317840576e-01 4.087142646312713623e-02 2.109632939100265503e-01 -1.887097209692001343e-01 -1.200054511427879333e-01 -3.273920714855194092e-02
-9.253539144992828369e-02 1.677667796611785889e-01 2.062457501888275146e-01 8.117934316396713257e-02 -1.526013612747192383e-01 -4.846597462892532349e-02 -1.719871461391448975e-01 -2.229140698909759521e-01 2.905903458595275879e-01 7.463024556636810303e-02 2.580464184284210205e-01 -1.127357259392738342e-01 9.961390495300292969e-02 2.355467826128005981e-01 3.081773221492767334e-01 1.763031780719757080e-01 -3.109906911849975586e-01 -4.764853417873382568e-02 -1.683956533670425415e-01 -2.924672067165374756e-01 -1.211815327405929565e-01 -8.414580672979354858e-02 6.979471445083618164e-02 -1.292969733476638794e-01 1.940316855907440186e-01 -2.843717336654663086e-01 1.654999144375324249e-02 -2.192986011505126953e-01 6.039845943450927734e-02 -8.700296282768249512e-02 8.818936347961425781e-02 7.985197007656097412e-02
-1.999786794185638428e-01 2.380621992051601410e-02 6.501436978578567505e-02 1.298440992832183838e-01 9.622987359762191772e-02 -2.656153440475463867e-01 -1.077120974659919739e-01 -3.414369523525238037e-01 1.106497943401336670e-01 -5.957454070448875427e-02 1.325350552797317505e-01 -2.724159359931945801e-01 -2.494070976972579956e-01 -2.969077527523040771e-01 1.492455303668975830e-01 -7.896898314356803894e-03 -1.777831315994262695e-01 -1.674247235059738159e-01 -4.365940112620592117e-03 -1.923776119947433472e-01 6.364222615957260132e-02 -2.038739919662475586e-01 -2.583853341639041901e-02 2.343889027833938599e-01 2.216754704713821411e-01 -2.860068976879119873e-01 1.481838524341583252e-01 -1.343161463737487793e-01 2.180178761482238770e-01 -1.348155587911605835e-01 9.014841169118881226e-02 -8.625239878892898560e-02
3.177675306797027588e-01 -1.757584363222122192e-01 -4.666031152009963989e-02 1.841336786746978760e-01 2.251182198524475098e-01 5.688624829053878784e-02 -1.535646021366119385e-01 -1.609067767858505249e-01 7.183401286602020264e-02 -1.874004006385803223e-01 9.224109351634979248e-03 -5.849134549498558044e-02 -5.734473466873168945e-02 -1.444341689348220825e-01 3.439075648784637451e-01 3.444364368915557861e-01 -1.401805430650711060e-01 1.068829670548439026e-01 -1.027019396424293518e-01 -9.480162709951400757e-02 4.720926657319068909e-02 -9.943962842226028442e-02 2.436146885156631470e-01 -3.437139093875885010e-02 -1.972403228282928467e-01 -2.526198029518127441e-01 -3.430358320474624634e-02 3.032159619033336639e-02 3.646111786365509033e-01 -1.699366271495819092e-01 -1.570723354816436768e-01 9.620355069637298584e-02
1.735317558050155640e-01 -6.060018669813871384e-03 2.223579138517379761e-01 2.634130716323852539e-01 -1.300601512193679810e-01 -5.022463947534561157e-02 -1.777700632810592651e-01 -9.562090039253234863e-02 2.769609391689300537e-01 2.408822327852249146e-01 1.107651069760322571e-01 -1.430602222681045532e-01 -2.368946000933647156e-02 -3.400280773639678955e-01 3.399522602558135986e-01 1.824739156290888786e-03 9.770953096449375153e-03 1.364609301090240479e-01 -8.504336327314376831e-02 -9.005822241306304932e-02 -7.055460661649703979e-02 3.188074231147766113e-01 -5.445579066872596741e-02 -1.232851669192314148e-01 -8.761157840490341187e-02 -1.839860528707504272e-01 -3.988826647400856018e-02 3.393011689186096191e-01 6.653083860874176025e-02 -3.462669625878334045e-02 1.571403741836547852e-01 -2.102776914834976196e-01
2.388997524976730347e-01 -1.150315776467323303e-01 1.158641651272773743e-01 -8.730065822601318359e-02 9.721846878528594971e-02 -9.264009445905685425e-02 -1.056826487183570862e-01 -1.497695893049240112e-01 2.440819591283798218e-01 1.515907817520201206e-03 1.625600308179855347e-01 -1.936676502227783203e-01 1.585449874401092529e-01 -4.543193578720092773e-01 4.812224954366683960e-02 3.649303689599037170e-02 -3.533887267112731934e-01 6.518142670392990112e-02 8.371131122112274170e-02 -1.251933444291353226e-02 -2.136764675378799438e-01 -8.189356327056884766e-02 4.488722607493400574e-02 -9.471201896667480469e-02 3.450064063072204590e-01 -1.166822090744972229e-01 2.408204078674316406e-01 1.837382465600967407e-02 1.847010701894760132e-01 -2.100694552063941956e-02 8.321192115545272827e-02 2.573168277740478516e-01
-8.523110300302505493e-02 5.067000165581703186e-02 1.765255928039550781e-01 -1.751342904753983021e-03 -2.616851963102817535e-02 2.081959694623947144e-02 -2.835802137851715088e-01 -4.487715065479278564e-01 -2.548908255994319916e-02 7.055934518575668335e-02 1.942742168903350830e-01 -9.688033908605575562e-02 1.335824877023696899e-01 -2.290915250778198242e-01 8.373067528009414673e-02 -1.099274381995201111e-01 -8.716837316751480103e-02 1.223642961122095585e-03 -1.959396712481975555e-02 -1.503025144338607788e-01 6.338823586702346802e-02 -4.053326696157455444e-02 2.823961079120635986e-01 -6.956423819065093994e-02 9.331641346216201782e-02 -4.676758125424385071e-02 2.114613652229309082e-01 -2.102426290512084961e-01 3.874863386154174805e-01 -3.327652215957641602e-01 4.574334993958473206e-02 -2.242478281259536743e-01
-3.034201450645923615e-02 -1.910427957773208618e-01 1.564904861152172089e-02 3.955407999455928802e-03 1.051574200391769409e-01 3.720089793205261230e-02 -1.309628784656524658e-01 -4.774216413497924805e-01 1.287920624017715454e-01 -1.101163774728775024e-01 -9.071455895900726318e-02 -7.236805558204650879e-02 -8.617297559976577759e-02 -2.199702560901641846e-01 2.235399931669235229e-01 2.159153223037719727e-01 -3.667021393775939941e-01 -2.228841036558151245e-01 1.084857136011123657e-01 2.003865391016006470e-01 -2.612145841121673584e-01 -1.451080590486526489e-01 1.330217570066452026e-01 -1.973667554557323456e-02 1.305013746023178101e-01 -5.526550114154815674e-02 -1.511822044849395752e-01 -3.012691065669059753e-02 2.342267930507659912e-01 1.043402478098869324e-01 1.805157959461212158e-01 1.568002104759216309e-01
-4.885947331786155701e-02 2.367123067378997803e-01 2.456705570220947266e-01 6.669948250055313110e-02 -8.967846632003784180e-02 -3.041809238493442535e-02 -1.919957995414733887e-01 -9.515223652124404907e-02 2.000374943017959595e-01 2.921850979328155518e-01 7.596763968467712402e-02 1.556186228990554810e-01 -2.555785328149795532e-02 -7.082457095384597778e-02 2.928175628185272217e-01 4.812100231647491455e-01 -1.384617090225219727e-01 -1.709959506988525391e-01 9.753269702196121216e-02 2.427019476890563965e-01 -1.235415339469909668e-01 -1.605816185474395752e-01 -7.750063389539718628e-02 1.218654811382293701e-01 1.199384257197380066e-01 -1.010440886020660400e-01 -9.134603291749954224e-02 4.011641070246696472e-02 4.904992505908012390e-02 -3.565334081649780273e-01 -2.075626328587532043e-02 -1.753967255353927612e-02
-1.208316311240196228e-01 3.012576512992382050e-02 5.845365580171346664e-03 -1.257290244102478027e-01 4.289434850215911865e-02 -4.352573305368423462e-02 -1.590800732374191284e-01 -3.006087541580200195e-01 1.604847609996795654e-01 -1.598084121942520142e-01 8.707952499389648438e-02 -1.276716142892837524e-01 7.557386904954910278e-02 -4.782142937183380127e-01 2.318490482866764069e-02 1.066527590155601501e-01 -4.637533724308013916e-01 -1.087871268391609192e-01 4.323964193463325500e-02 1.625710912048816681e-02 -1.958384215831756592e-01 8.355201780796051025e-02 7.498090714216232300e-02 -8.838412165641784668e-02 2.923778491094708443e-03 -1.783073414117097855e-03 -2.103641480207443237e-01 2.390326857566833496e-01 2.300008684396743774e-01 9.310058504343032837e-02 2.773255705833435059e-01 -8.473058231174945831e-03
-1.391471326351165771e-01 1.711028665304183960e-01 3.141692578792572021e-01 -1.654905527830123901e-01 1.593696326017379761e-01 -9.256675839424133301e-02 -1.339095681905746460e-01 -8.883903920650482178e-02 7.998262345790863037e-02 1.985969543457031250e-01 -1.382991373538970947e-01 3.759867977350950241e-03 -2.517227828502655029e-02 -1.423748284578323364e-01 9.522847086191177368e-02 4.015321731567382812e-01 -2.962284684181213379e-01 1.691409498453140259e-01 -1.640385836362838745e-01 -2.432212084531784058e-01 9.769959747791290283e-02 1.248225476592779160e-02 1.458182781934738159e-01 6.270507723093032837e-02 4.909977689385414124e-02 -3.225138485431671143e-01 4.751030821353197098e-03 1.846040189266204834e-01 3.134167492389678955e-01 5.897771567106246948e-02 -6.902058422565460205e-02 -1.580537855625152588e-01
-4.655205830931663513e-02 -7.117640972137451172e-02 1.711163669824600220e-01 1.348257958889007568e-01 3.693896830081939697e-01 5.687960609793663025e-02 -1.050981879234313965e-01 -2.042207419872283936e-01 1.819497048854827881e-01 -4.091360792517662048e-02 2.431842535734176636e-01 -2.063127756118774414e-01 -9.723541140556335449e-02 1.907889097929000854e-01 1.299691852182149887e-02 -6.242032721638679504e-02 -1.740795820951461792e-01 3.987995442003011703e-04 -2.754577696323394775e-01 -9.706819057464599609e-02 -1.757296472787857056e-01 1.339317765086889267e-02 -1.863109320402145386e-01 7.320564985275268555e-02 1.009956821799278259e-01 -4.873023629188537598e-01 -8.036689460277557373e-02 -2.832990884780883789e-02 3.043576776981353760e-01 6.099742650985717773e-02 8.505562692880630493e-02 -1.456726789474487305e-01
1.183795370161533356e-02 1.393298506736755371e-01 3.633675873279571533e-01 -1.972642242908477783e-01 3.079301714897155762e-01 9.058994054794311523e-02 -2.358394563198089600e-01 2.915128692984580994e-02 -3.949092701077461243e-02 1.123792082071304321e-01 -3.401101008057594299e-02 -4.862536862492561340e-02 -5.639419704675674438e-02 -1.218142583966255188e-01 5.376585200428962708e-02 3.282094299793243408e-01 -3.766938149929046631e-01 -4.023578763008117676e-02 6.798421032726764679e-03 -2.719856202602386475e-01 1.139063835144042969e-01 5.714395642280578613e-02 1.091586798429489136e-01 1.022710353136062622e-01 1.166986376047134399e-01 -1.609086990356445312e-01 -2.166299894452095032e-02 3.467259109020233154e-01 2.482600212097167969e-01 1.315468107350170612e-03 1.493107080459594727e-01 5.812152475118637085e-02
1.717646121978759766e-01 5.586280673742294312e-02 -1.037648469209671021e-01 1.273565143346786499e-01 9.479361772537231445e-02 5.304175242781639099e-02 -1.136897876858711243e-01 -4.741618037223815918e-01 2.456247508525848389e-01 3.041840791702270508e-01 1.167619526386260986e-01 -2.570912539958953857e-01 1.161430627107620239e-01 7.825165987014770508e-02 4.042133688926696777e-02 1.254501044750213623e-01 1.549599226564168930e-02 -9.754478186368942261e-02 -7.711876928806304932e-02 -1.329967528581619263e-01 -2.122919112443923950e-01 7.184288650751113892e-02 9.109710901975631714e-02 2.717133425176143646e-02 -1.239863634109497070e-01 -2.322518825531005859e-01 -9.923071414232254028e-02 -1.477482169866561890e-01 2.942618429660797119e-01 1.768510639667510986e-01 2.411440014839172363e-01 2.271547764539718628e-01
8.820066601037979126e-02 1.852925121784210205e-02 -1.492288261651992798e-01 1.016469746828079224e-01 1.613983660936355591e-01 -7.124879956245422363e-02 -6.462623924016952515e-02 -2.154579758644104004e-01 1.516368836164474487e-01 1.831238716840744019e-02 2.170207947492599487e-01 4.898962378501892090e-02 -9.602127224206924438e-02 -3.461771830916404724e-02 1.320448517799377441e-01 7.021980732679367065e-02 -3.286775648593902588e-01 -9.790634363889694214e-02 -8.656045794486999512e-02 5.269080400466918945e-02 -1.321817189455032349e-01 8.585296571254730225e-02 2.098174206912517548e-02 -1.102565526962280273e-01 8.324407786130905151e-02 -3.273569047451019287e-01 -2.825294733047485352e-01 9.825748950242996216e-02 3.443411588668823242e-01 -1.205365732312202454e-01 2.614946961402893066e-01 4.489623606204986572e-01
2.454956471920013428e-01 -7.735005766153335571e-02 -8.606204390525817871e-02 2.762534618377685547e-01 -6.532262545078992844e-03 -2.258617877960205078e-01 -1.317555755376815796e-01 -1.447737365961074829e-01 2.088796347379684448e-01 3.890951350331306458e-02 1.370847076177597046e-01 4.996504867449402809e-04 -3.013933897018432617e-01 -2.545498013496398926e-01 2.745139300823211670e-01 9.440162777900695801e-02 -8.660691231489181519e-02 -1.143644824624061584e-01 -2.116277813911437988e-02 9.231096506118774414e-02 -1.552050858736038208e-01 -3.400728851556777954e-02 -2.084698155522346497e-02 -5.023398902267217636e-03 4.481116309762001038e-02 -2.953515946865081787e-01 -3.193474607542157173e-03 3.697461187839508057e-01 -6.542801856994628906e-02 -3.631294369697570801e-01 1.314254105091094971e-01 -1.489198356866836548e-01
-7.981315255165100098e-03 -7.120918482542037964e-02 1.176645606756210327e-01 -2.228081924840807915e-03 1.322392523288726807e-01 5.316831916570663452e-02 -4.376686215400695801e-01 -3.422494828701019287e-01 2.474153637886047363e-01 6.593916565179824829e-02 2.294155210256576538e-01 -2.251477688550949097e-01 1.414010971784591675e-01 -2.578105628490447998e-01 4.424532130360603333e-02 2.518850862979888916e-01 -1.019167304039001465e-01 -1.211935356259346008e-01 1.417919546365737915e-01 1.031480208039283752e-01 1.848261207342147827e-01 -9.291557222604751587e-02 2.898856401443481445e-01 1.298054605722427368e-01 1.738269776105880737e-01 1.603702642023563385e-02 2.360960394144058228e-01 2.157843299210071564e-02 9.336026012897491455e-02 -2.615211345255374908e-02 -4.692333191633224487e-02 -1.829896122217178345e-01
1.179103106260299683e-01 -3.433397784829139709e-02 6.561557948589324951e-02 -1.621255092322826385e-02 1.947489380836486816e-01 -1.649837493896484375e-01 -3.814443647861480713e-01 -3.045009672641754150e-01 -3.799929469823837280e-02 -1.715777367353439331e-01 2.191106826066970825e-01 -3.034979403018951416e-01 -1.895640790462493896e-01 -1.172800436615943909e-01 4.451236128807067871e-01 1.010069400072097778e-01 -2.405500113964080811e-01 -4.443386197090148926e-02 1.762559264898300171e-01 4.314625263214111328e-02 2.037262730300426483e-02 -1.977703422307968140e-01 -1.334404647350311279e-01 -1.478466689586639404e-01 1.006858125329017639e-01 -1.696094125509262085e-01 6.851302087306976318e-02 -6.851595640182495117e-02 1.359731853008270264e-01 -5.868852511048316956e-02 7.492496073246002197e-02 -1.236851885914802551e-02
6.324230879545211792e-02 -1.071046888828277588e-01 2.028222829103469849e-01 -1.072395220398902893e-01 -1.241797357797622681e-01 -9.653728455305099487e-02 -3.385531306266784668e-01 -3.279097974300384521e-01 3.878554999828338623e-01 -1.218840256333351135e-01 5.238354951143264771e-02 -7.508976012468338013e-02 -2.481140643358230591e-01 -1.660156100988388062e-01 1.523542553186416626e-01 -2.451808005571365356e-01 -5.956118181347846985e-02 -3.054666519165039062e-01 -2.926566079258918762e-02 -9.703524410724639893e-03 -2.461988246068358421e-03 -5.676196888089179993e-02 -3.075287491083145142e-02 3.644199296832084656e-02 9.026412665843963623e-02 -2.249547243118286133e-01 6.388838589191436768e-02 -6.764843314886093140e-02 3.110988438129425049e-01 -2.616569101810455322e-01 5.275269597768783569e-02 1.190024893730878830e-02
1.545015275478363037e-01 3.239451348781585693e-02 2.056606560945510864e-01 -9.284935146570205688e-02 1.385570913553237915e-01 8.585397899150848389e-02 -3.813053667545318604e-01 -3.736327886581420898e-01 -5.453634262084960938e-02 1.070280969142913818e-01 1.729634357616305351e-03 -1.505922079086303711e-01 6.074221432209014893e-02 -1.557051241397857666e-01 2.538476884365081787e-01 2.827161923050880432e-02 1.312154252082109451e-02 -2.811244130134582520e-01 1.051350384950637817e-01 2.056743055582046509e-01 7.809431105852127075e-02 -1.131938770413398743e-01 2.117161750793457031e-01 8.360765874385833740e-02 3.494298160076141357e-01 -8.682601898908615112e-02 1.984654963016510010e-01 3.633338585495948792e-02 2.195585817098617554e-01 -7.222025096416473389e-02 2.006436139345169067e-01 -1.224917620420455933e-01
-2.552041597664356232e-02 5.805278569459915161e-02 7.681086659431457520e-02 3.111698925495147705e-01 9.073904156684875488e-02 -1.200828626751899719e-01 -6.407570838928222656e-02 -3.055961132049560547e-01 3.041781783103942871e-01 1.964083015918731689e-01 3.161273002624511719e-01 -1.104004383087158203e-01 -1.008752882480621338e-01 -8.659800514578819275e-03 -1.363844722509384155e-01 -5.615124106407165527e-02 -2.833572328090667725e-01 -1.948865503072738647e-01 -7.770436257123947144e-02 -7.051866501569747925e-02 -1.471416056156158447e-01 1.284358948469161987e-01 -8.217585273087024689e-03 1.359981149435043335e-01 3.068628907203674316e-01 8.628647774457931519e-02 -7.659649127162992954e-04 -1.903994381427764893e-02 3.369203507900238037e-01 -2.688027620315551758e-01 1.398262381553649902e-01 -6.772582232952117920e-02
9.024675190448760986e-02 2.619771063327789307e-01 4.308172464370727539e-01 8.624424785375595093e-02 1.808113008737564087e-01 7.022039592266082764e-02 -1.336264461278915405e-01 6.170386075973510742e-02 1.101765707135200500e-01 1.643537282943725586e-01 7.728530466556549072e-02 -1.041569635272026062e-01 7.949476689100265503e-02 -1.547479629516601562e-01 1.412678211927413940e-01 2.795029878616333008e-01 -3.647989630699157715e-01 2.442896813154220581e-01 8.612973242998123169e-02 -2.359576970338821411e-01 2.017111144959926605e-02 1.549500133842229843e-02 -3.977370634675025940e-02 9.498079121112823486e-02 -2.670744061470031738e-02 -3.757325708866119385e-01 -2.389675937592983246e-02 1.301201134920120239e-01 1.423974186182022095e-01 -8.321130275726318359e-02 -1.492081135511398315e-01 -1.030636355280876160e-01
1.519852411001920700e-02 2.225544862449169159e-02 2.346292324364185333e-02 2.622335217893123627e-02 1.335987597703933716e-01 -2.795308828353881836e-01 -1.369341090321540833e-02 -5.449718832969665527e-01 7.468296587467193604e-02 -4.079527035355567932e-02 3.220106661319732666e-01 -1.777620166540145874e-01 1.440679728984832764e-01 -8.453212678432464600e-02 2.909388840198516846e-01 1.081674024462699890e-01 -2.048671692609786987e-01 -1.693581789731979370e-01 -2.621166706085205078e-01 1.010683551430702209e-01 2.413963526487350464e-01 2.763725817203521729e-02 2.152339741587638855e-02 3.265090659260749817e-02 -6.027054041624069214e-02 -9.294364601373672485e-03 1.177113503217697144e-01 -2.912032417953014374e-02 3.102732598781585693e-01 7.394599914550781250e-02 7.124944776296615601e-02 5.209198594093322754e-02
2.018665820360183716e-01 9.116610884666442871e-02 7.765104621648788452e-02 4.546508193016052246e-02 -2.583355270326137543e-02 -1.241504102945327759e-01 3.597494214773178101e-02 -3.501141667366027832e-01 2.476405054330825806e-01 -1.208813264966011047e-01 -1.550135901197791100e-03 9.516671299934387207e-02 1.405047625303268433e-01 -1.510637998580932617e-01 3.613828718662261963e-01 -8.288281969726085663e-03 -7.864869385957717896e-02 -2.259505391120910645e-01 -1.134149283170700073e-01 -8.486054837703704834e-02 -9.874832630157470703e-02 2.720803320407867432e-01 -1.280616074800491333e-01 -2.903124690055847168e-01 2.289811968803405762e-01 -2.788148820400238037e-01 -1.754874736070632935e-01 2.008865959942340851e-02 -5.148143391124904156e-04 -1.251833885908126831e-01 3.082402646541595459e-01 1.041410714387893677e-01
-8.101785928010940552e-02 2.778848707675933838e-01 -2.047902643680572510e-01 -8.856484293937683105e-02 -2.807739423587918282e-03 2.680004388093948364e-02 -2.164056599140167236e-01 -1.968215554952621460e-01 7.591590285301208496e-02 -1.415572464466094971e-01 1.257432550191879272e-01 -1.050394251942634583e-01 -2.190530449151992798e-01 7.725341618061065674e-02 3.727881610393524170e-01 5.127720907330513000e-02 -1.742308586835861206e-01 -3.247160315513610840e-01 -2.355903089046478271e-01 -1.432507336139678955e-01 5.909908562898635864e-02 -2.614198252558708191e-02 1.957361847162246704e-01 9.462291002273559570e-02 -9.215315431356430054e-02 -2.842849493026733398e-01 -7.796168327331542969e-02 6.401155143976211548e-02 3.353192806243896484e-01 1.229628920555114746e-01 1.307566910982131958e-01 1.566316932439804077e-01
2.050136774778366089e-01 1.567943543195724487e-01 -8.967497199773788452e-02 -9.273217059671878815e-03 -1.580299288034439087e-01 1.947047421708703041e-03 -1.200310215353965759e-01 -3.827025890350341797e-01 9.857474360615015030e-04 1.321745812892913818e-01 6.956890970468521118e-02 -1.235915124416351318e-01 8.419086039066314697e-02 -5.651022866368293762e-02 7.539666444063186646e-02 -2.781662344932556152e-02 -3.343692719936370850e-01 3.723482787609100342e-02 -3.093301355838775635e-01 -2.698810100555419922e-01 -3.466509655117988586e-02 5.302813276648521423e-02 -2.301997244358062744e-01 1.405203193426132202e-01 -1.817064173519611359e-02 -1.881942749023437500e-01 -6.551347672939300537e-02 -1.831004470586776733e-01 1.120434477925300598e-01 -1.760884076356887817e-01 4.293490648269653320e-01 1.586109101772308350e-01
4.977202042937278748e-02 9.315937012434005737e-02 3.563944250345230103e-02 2.660592459142208099e-02 2.093762755393981934e-01 -1.032003164291381836e-01 -3.493017256259918213e-01 -3.664833903312683105e-01 2.437513917684555054e-01 9.893189370632171631e-02 2.122857123613357544e-01 -1.419862359762191772e-01 1.932346075773239136e-01 -3.738513290882110596e-01 3.984988480806350708e-02 -1.906728148460388184e-01 -9.347267448902130127e-02 -1.104608457535505295e-02 4.033951088786125183e-02 -5.084021482616662979e-03 5.033975467085838318e-03 -6.653806567192077637e-02 -6.047344580292701721e-02 -1.627590954303741455e-01 3.842930197715759277e-01 -1.781710535287857056e-01 -2.739016115665435791e-01 6.056252121925354004e-02 8.331666886806488037e-02 7.881227880716323853e-02 1.009850800037384033e-01 -1.270662614842876792e-04
2.238552272319793701e-01 1.199676771648228168e-03 3.360907137393951416e-01 -1.805319450795650482e-02 -9.845150262117385864e-02 -1.324437260627746582e-01 -3.799951076507568359e-01 -4.808634053915739059e-03 2.002872824668884277e-01 1.559445858001708984e-01 9.359088540077209473e-02 6.392861157655715942e-02 -4.236046969890594482e-02 -8.096185326576232910e-02 1.034518796950578690e-02 1.503062844276428223e-01 -1.709193438291549683e-01 8.277360349893569946e-02 -1.417785286903381348e-01 -3.142156600952148438e-01 -2.809201367199420929e-03 -2.469060719013214111e-01 8.042801916599273682e-02 4.241669178009033203e-02 -3.096322715282440186e-01 -3.902715146541595459e-01 1.029281169176101685e-01 6.572906672954559326e-02 1.990453749895095825e-01 5.938715115189552307e-02 -9.956258535385131836e-02 -1.277891099452972412e-01
-7.046604063361883163e-03 2.509176731109619141e-02 -6.772914528846740723e-02 -4.918149113655090332e-02 7.045833021402359009e-02 -4.748978093266487122e-02 -3.055286407470703125e-01 -2.761905789375305176e-01 1.543856114149093628e-01 4.488609358668327332e-02 7.987137883901596069e-02 -1.728154569864273071e-01 -2.316583544015884399e-01 -2.962313406169414520e-02 6.176185607910156250e-02 1.949295401573181152e-01 9.287487715482711792e-03 -8.872795850038528442e-03 -4.876835644245147705e-01 1.518796980381011963e-01 -1.184305623173713684e-01 -7.481238245964050293e-02 -2.071474939584732056e-01 1.589588634669780731e-02 2.802984714508056641e-01 8.432526886463165283e-02 -7.712047226959839463e-05 1.601863950490951538e-01 3.866542279720306396e-01 8.854005485773086548e-03 -1.971168518066406250e-01 1.827317029237747192e-01
1.706961691379547119e-01 1.555587649345397949e-01 1.415170878171920776e-01 -6.486652791500091553e-02 -1.894548386335372925e-01 -8.666288852691650391e-02 -8.089207112789154053e-02 -1.517580449581146240e-01 4.663018286228179932e-01 5.185629054903984070e-02 1.554305702447891235e-01 3.738220408558845520e-02 1.770069897174835205e-01 2.335209213197231293e-02 1.180770024657249451e-01 3.338788449764251709e-01 -1.066319048404693604e-01 -9.790179133415222168e-02 -2.739090621471405029e-01 -4.304898977279663086e-01 -1.910951919853687286e-02 -1.278183422982692719e-02 -4.924527183175086975e-02 1.712769444566220045e-04 2.357570976018905640e-01 -2.042330503463745117e-01 -2.613522228784859180e-04 -2.180204689502716064e-01 1.236977055668830872e-01 4.552520811557769775e-02 -3.792442730627954006e-04 -4.427765961736440659e-03
3.212454617023468018e-01 -2.768055535852909088e-02 2.378147691488265991e-01 8.424461632966995239e-02 9.607416391372680664e-02 4.200482368469238281e-02 -7.926102727651596069e-03 -3.558164238929748535e-01 9.181542694568634033e-02 -3.697077184915542603e-02 1.663044244050979614e-01 -7.397594302892684937e-02 -1.974339038133621216e-01 9.309727698564529419e-02 -6.919860094785690308e-02 1.433509141206741333e-01 -1.078668385744094849e-01 -1.275931298732757568e-01 -1.641202718019485474e-01 -1.424496322870254517e-01 -2.418915629386901855e-01 1.008854135870933533e-01 6.992205977439880371e-02 1.736508011817932129e-01 2.548561990261077881e-02 -5.081454515457153320e-01 -6.143505498766899109e-02 -2.341626137495040894e-01 2.277352660894393921e-01 1.122388690710067749e-01 -1.209678500890731812e-01 -5.805331841111183167e-02
6.707942485809326172e-02 -3.013277053833007812e-02 7.186669390648603439e-03 -5.266099423170089722e-02 3.478991985321044922e-02 -4.254306666553020477e-03 -1.128832176327705383e-01 -1.649931669235229492e-01 2.326279878616333008e-01 1.105800047516822815e-01 -6.014889106154441833e-02 -2.753412723541259766e-01 -9.778587520122528076e-02 -4.293814301490783691e-01 6.717183440923690796e-02 3.132811561226844788e-02 -2.301981151103973389e-01 -2.605376243591308594e-01 -1.119855865836143494e-01 4.895692318677902222e-02 -2.552902400493621826e-01 -2.282460331916809082e-01 -1.905230432748794556e-01 -1.572434902191162109e-01 2.350584268569946289e-01 -1.974014192819595337e-01 1.572009623050689697e-01 -3.068334423005580902e-02 3.842567205429077148e-01 -1.220214292407035828e-01 1.325034815818071365e-02 -9.317407011985778809e-02
-9.245035797357559204e-02 1.174786984920501709e-01 -1.603525876998901367e-01 -3.156479820609092712e-02 -2.210224121809005737e-01 -1.201210543513298035e-01 -1.232509464025497437e-01 -2.707895338535308838e-01 1.514234393835067749e-01 -3.501908108592033386e-02 1.051146611571311951e-01 -1.229302734136581421e-01 9.582819044589996338e-02 -2.274378985166549683e-01 -2.390283904969692230e-02 1.785597056150436401e-01 -3.866154849529266357e-01 -1.469987332820892334e-01 -1.720631681382656097e-02 -6.812272220849990845e-02 -3.532876670360565186e-01 -6.430703401565551758e-02 4.978331178426742554e-02 -1.869767308235168457e-01 5.164932832121849060e-02 3.192390874028205872e-02 6.439714226871728897e-03 1.654415130615234375e-01 4.761510193347930908e-01 -1.207463592290878296e-01 1.974641382694244385e-01 4.084789380431175232e-02
-9.288846701383590698e-02 -7.161798328161239624e-02 2.359873354434967041e-01 4.682285711169242859e-02 1.846479624509811401e-01 3.310696035623550415e-02 -4.775241315364837646e-01 -2.578228712081909180e-01 2.613557279109954834e-01 1.075282618403434753e-01 2.946021594107151031e-02 -2.995509207248687744e-01 8.334390074014663696e-02 -2.324050217866897583e-01 3.207140564918518066e-01 -2.817082917317748070e-03 -1.580881625413894653e-01 6.174110248684883118e-02 3.076757118105888367e-02 4.510811343789100647e-02 2.013212889432907104e-01 1.853167451918125153e-02 1.239843666553497314e-02 3.767076879739761353e-02 2.044709622859954834e-01 -1.822684407234191895e-01 2.424402683973312378e-01 -3.654295206069946289e-02 2.461186796426773071e-02 -2.033622413873672485e-01 1.787822879850864410e-02 -1.127816513180732727e-01
-1.429146621376276016e-02 1.017792243510484695e-02 6.538615375757217407e-02 3.344704210758209229e-02 1.092706248164176941e-01 4.769093170762062073e-02 -2.242486178874969482e-01 -2.047855556011199951e-01 1.260192394256591797e-01 4.277863353490829468e-02 1.350662559270858765e-01 -4.632346034049987793e-01 -1.801688410341739655e-02 -4.002739191055297852e-01 2.567599117755889893e-01 1.107384264469146729e-01 7.672005146741867065e-02 8.265247195959091187e-02 6.664377287961542606e-04 -1.161623522639274597e-01 -3.274474292993545532e-02 -9.552215784788131714e-02 1.038168743252754211e-01 -1.103559881448745728e-01 1.212361976504325867e-01 -1.040946692228317261e-01 3.114821612834930420e-01 6.246352195739746094e-02 2.552611231803894043e-01 1.195540931075811386e-02 2.118380814790725708e-01 -3.202942609786987305e-01
4.327361285686492920e-02 2.127107232809066772e-01 1.926989853382110596e-02 1.276839524507522583e-01 -6.027984619140625000e-02 -2.374467104673385620e-01 -6.769897788763046265e-02 -1.575075089931488037e-01 -1.321979761123657227e-01 -4.611645638942718506e-02 3.593202531337738037e-01 -8.944499492645263672e-02 2.260200120508670807e-02 -1.060461625456809998e-02 2.366278320550918579e-01 2.810165584087371826e-01 -3.210299089550971985e-02 4.481649026274681091e-03 -2.213064879179000854e-01 -1.612748801708221436e-01 -1.200533360242843628e-01 3.344115316867828369e-01 -7.094901055097579956e-02 2.795857936143875122e-02 -7.038535922765731812e-02 -2.592070996761322021e-01 -2.201017886400222778e-01 1.918930113315582275e-01 1.291818022727966309e-01 -9.861432947218418121e-03 4.149667620658874512e-01 3.342794487252831459e-03
-3.294608369469642639e-02 1.277950257062911987e-01 1.299305912107229233e-02 8.141153305768966675e-02 -2.038729339838027954e-01 -8.290187269449234009e-02 -4.173189699649810791e-01 2.052942663431167603e-02 1.298297345638275146e-01 1.623534858226776123e-01 1.116516366600990295e-01 1.226619556546211243e-01 7.199533283710479736e-02 -1.610323339700698853e-01 -1.867296397686004639e-01 2.070216089487075806e-01 -4.658758640289306641e-01 -1.255392134189605713e-01 -2.010243088006973267e-01 6.222469359636306763e-02 -4.708726331591606140e-02 7.599713280797004700e-03 -1.067795455455780029e-01 2.702440880239009857e-02 -2.377650327980518341e-02 -1.355752795934677124e-01 -1.673245429992675781e-01 -2.561094425618648529e-02 4.008242487907409668e-01 -9.492623805999755859e-02 1.958667635917663574e-01 1.614973843097686768e-01
7.668180763721466064e-02 2.846170067787170410e-01 9.990785270929336548e-02 1.496115326881408691e-01 8.842757344245910645e-02 2.033752202987670898e-01 6.050779949873685837e-03 -1.383956223726272583e-01 -1.922025345265865326e-02 -4.917867481708526611e-04 1.613393425941467285e-01 -1.504644304513931274e-01 -2.509524822235107422e-01 -8.202610164880752563e-02 4.393623173236846924e-01 1.011187136173248291e-01 -2.325584441423416138e-01 -2.530504763126373291e-01 6.037925183773040771e-02 -4.679566249251365662e-02 8.502802997827529907e-02 -8.966407179832458496e-02 1.884900033473968506e-01 -2.547153234481811523e-01 -9.788777679204940796e-02 -2.414968311786651611e-01 -4.400771856307983398e-02 2.194454893469810486e-02 3.034125864505767822e-01 -8.580827852711081505e-04 7.920818775892257690e-02 2.864991724491119385e-01
1.547122150659561157e-01 4.487113356590270996e-01 6.267611682415008545e-02 -8.248499594628810883e-03 -7.000967115163803101e-02 -1.417700853198766708e-02 -6.757229566574096680e-02 -1.726309806108474731e-01 1.350364536046981812e-01 5.327405408024787903e-02 1.953512132167816162e-01 -1.631950438022613525e-01 2.393768355250358582e-02 -1.042876243591308594e-01 1.532553583383560181e-01 1.093405857682228088e-02 -4.143766462802886963e-01 2.047010809183120728e-01 -3.760792911052703857e-01 -2.890258431434631348e-01 -5.899794399738311768e-02 8.181453496217727661e-02 -8.016698807477951050e-02 3.834995999932289124e-02 2.261849343776702881e-01 -4.202375560998916626e-02 -2.843859419226646423e-02 1.308215968310832977e-02 -1.266864407807588577e-02 -9.190615266561508179e-02 2.206282466650009155e-01 2.061291933059692383e-01
1.683117002248764038e-01 1.003526672720909119e-01 8.479364216327667236e-03 3.973327949643135071e-02 4.453648254275321960e-02 -1.199657544493675232e-01 6.865084171295166016e-02 -2.829074263572692871e-01 3.232536911964416504e-01 2.586689591407775879e-01 1.242260113358497620e-01 -1.035532802343368530e-01 1.469824612140655518e-01 1.289126873016357422e-01 3.888783603906631470e-02 4.824618995189666748e-02 -2.452813088893890381e-01 -2.368621379137039185e-01 -1.994878798723220825e-01 -6.999022513628005981e-02 -2.052909135818481445e-01 1.921183615922927856e-01 1.576636880636215210e-01 2.744100056588649750e-02 -8.513053506612777710e-02 -3.353319466114044189e-01 4.833290353417396545e-02 -2.145527489483356476e-02 4.483840167522430420e-01 1.893118582665920258e-02 1.634599566459655762e-01 5.442878231406211853e-02
-1.649232022464275360e-02 2.087087556719779968e-02 1.364048272371292114e-01 1.486637145280838013e-01 -2.856045961380004883e-03 -3.507010638713836670e-01 -2.824960947036743164e-01 -2.287171930074691772e-01 1.117613911628723145e-01 7.964800298213958740e-02 1.708407998085021973e-01 -1.191651374101638794e-01 -4.038610160350799561e-01 -2.025762796401977539e-01 1.851382255554199219e-01 1.912665739655494690e-02 -5.059966444969177246e-01 9.482869878411293030e-03 9.442158974707126617e-03 7.498589158058166504e-02 -5.679450184106826782e-02 -1.348977386951446533e-01 -5.845436826348304749e-02 -3.673864901065826416e-02 1.856717020273208618e-01 -4.750622808933258057e-02 1.531264632940292358e-01 9.515266865491867065e-02 2.456769905984401703e-02 -9.058752655982971191e-02 1.471798270940780640e-01 1.213986352086067200e-01
-5.370416119694709778e-02 -3.485817834734916687e-02 1.472607553005218506e-01 3.905695676803588867e-02 2.406313419342041016e-01 1.718879938125610352e-01 -4.602867066860198975e-01 -3.760011494159698486e-01 -4.049823805689811707e-02 7.402261346578598022e-02 2.412383258342742920e-01 -2.914108932018280029e-01 -5.601492524147033691e-02 -8.642234653234481812e-02 2.861575186252593994e-01 1.299346834421157837e-01 -5.663723126053810120e-02 -1.969095692038536072e-02 1.431692689657211304e-01 -8.149751275777816772e-02 1.453870832920074463e-01 -3.375677391886711121e-02 2.259361892938613892e-01 7.070481777191162109e-02 7.872151583433151245e-02 3.052724339067935944e-02 2.529948949813842773e-01 -7.992655038833618164e-03 2.560690641403198242e-01 -5.305450037121772766e-02 5.111290514469146729e-02 -1.453704237937927246e-01
-1.025601178407669067e-01 5.181196331977844238e-02 1.419267952442169189e-01 8.766250312328338623e-02 1.934820115566253662e-01 8.751171082258224487e-02 -5.309061408042907715e-01 -2.352452725172042847e-01 4.439098536968231201e-01 -3.029002249240875244e-01 -4.442317783832550049e-02 1.939907483756542206e-02 6.014902517199516296e-02 -3.331749886274337769e-02 9.165660478174686432e-03 -4.871192853897809982e-03 -9.214323014020919800e-02 -2.517759054899215698e-02 -1.739336848258972168e-01 1.609271205961704254e-02 -8.171046525239944458e-02 2.333852350711822510e-01 -1.304583717137575150e-02 8.734627813100814819e-02 1.169557720422744751e-01 -6.332410126924514771e-02 6.412826478481292725e-02 2.531450428068637848e-02 2.556849122047424316e-01 -1.183356344699859619e-01 2.640985846519470215e-01 -2.312239818274974823e-02
-9.426874667406082153e-02 1.508404463529586792e-01 1.289829909801483154e-01 1.062973737716674805e-01 2.427973449230194092e-01 -2.821220457553863525e-01 -1.657129377126693726e-01 -7.233294844627380371e-02 2.270079404115676880e-01 2.606637179851531982e-01 3.710390031337738037e-01 -2.069228440523147583e-01 2.835531532764434814e-02 -5.971793830394744873e-02 1.188560798764228821e-01 3.670062869787216187e-02 -2.344516813755035400e-01 -4.302709363400936127e-03 -1.002504676580429077e-01 1.747691631317138672e-01 -6.710921972990036011e-02 5.652818456292152405e-02 2.351592853665351868e-02 2.483749836683273315e-01 1.249021440744400024e-01 -5.914178118109703064e-02 -3.548125550150871277e-02 -1.233157962560653687e-01 4.203457832336425781e-01 -2.119283080101013184e-01 1.630463302135467529e-01 -1.021139696240425110e-02
3.974875211715698242e-01 -2.598397061228752136e-02 1.705899387598037720e-01 1.479887366294860840e-01 5.002033710479736328e-02 -2.948937714099884033e-01 -1.551623493432998657e-01 -1.462209224700927734e-01 3.805110231041908264e-02 -1.099958941340446472e-01 1.854128688573837280e-01 -1.900932635180652142e-03 -1.614964753389358521e-01 -2.010148465633392334e-01 8.457660675048828125e-02 1.325072050094604492e-01 -1.365976035594940186e-01 1.751706004142761230e-01 -2.142942100763320923e-01 -1.336450725793838501e-01 5.024420097470283508e-02 2.806985676288604736e-01 -6.953980028629302979e-02 -3.425386548042297363e-01 4.154029116034507751e-02 -2.619419097900390625e-01 2.537508308887481689e-01 2.724740095436573029e-02 -1.362122874706983566e-02 -2.357020378112792969e-01 3.737638518214225769e-02 8.401361852884292603e-02
3.140756487846374512e-01 -7.520377403125166893e-04 6.356924772262573242e-02 -1.776778101921081543e-01 -1.192953810095787048e-01 -1.343041192740201950e-02 9.635265171527862549e-02 -3.581132888793945312e-01 3.179970979690551758e-01 4.387753605842590332e-01 1.408196985721588135e-01 -7.831087708473205566e-02 1.251663416624069214e-01 4.470168426632881165e-02 -5.282572284340858459e-02 5.860640481114387512e-02 -2.392853945493698120e-01 -1.088829487562179565e-01 -2.920970916748046875e-01 -1.019644439220428467e-01 -1.843818128108978271e-01 1.546604279428720474e-02 5.772864818572998047e-02 7.865419611334800720e-03 -9.410776197910308838e-02 -2.606821954250335693e-01 1.035175286233425140e-02 9.907144308090209961e-02 1.829562038183212280e-01 -1.061435136944055557e-02 1.735381931066513062e-01 1.319478452205657959e-01
-1.316287834197282791e-02 -1.431624591350555420e-01 1.588103473186492920e-01 -6.929842382669448853e-02 1.778803765773773193e-01 9.215278178453445435e-02 -6.308549642562866211e-01 -2.209515720605850220e-01 3.093865811824798584e-01 -2.077126204967498779e-01 1.483121067285537720e-01 1.867165043950080872e-02 -2.272532135248184204e-02 -5.041455104947090149e-02 1.196972578763961792e-01 4.711423441767692566e-02 -1.024722382426261902e-01 -1.443467438220977783e-01 -1.814790368080139160e-01 1.038512587547302246e-01 -3.569113835692405701e-02 8.875667303800582886e-02 -1.329323351383209229e-01 2.766672670841217041e-01 -4.672165494412183762e-03 -6.273989379405975342e-02 -6.784965842962265015e-02 -4.667215421795845032e-02 1.557779461145401001e-01 -1.313180010765790939e-02 2.511978447437286377e-01 -6.970624625682830811e-02
8.027179539203643799e-02 4.480714723467826843e-02 9.794384986162185669e-02 -1.591543108224868774e-01 1.383201628923416138e-01 -4.046005904674530029e-01 -7.545577734708786011e-02 -5.128808021545410156e-01 1.174790263175964355e-01 -1.051947250962257385e-01 5.682054907083511353e-02 -2.894999682903289795e-01 5.909556150436401367e-02 -2.514409646391868591e-02 8.890730887651443481e-02 3.596859797835350037e-02 -9.480681270360946655e-02 -6.848408281803131104e-02 -2.421531379222869873e-01 7.172552496194839478e-02 9.842155501246452332e-03 -1.128024980425834656e-01 9.489939361810684204e-02 1.166168134659528732e-02 2.154355496168136597e-01 -2.297344803810119629e-01 1.150045767426490784e-01 -1.932733058929443359e-01 3.030666708946228027e-01 9.335803240537643433e-02 1.608477830886840820e-01 -6.473127752542495728e-02
8.593291044235229492e-02 2.222586870193481445e-01 5.563570559024810791e-02 7.739031314849853516e-02 7.380662113428115845e-02 3.596593812108039856e-02 5.421156063675880432e-02 -2.872016429901123047e-01 3.614138364791870117e-01 1.031754165887832642e-01 5.561069399118423462e-02 -3.528275489807128906e-01 2.389986813068389893e-01 -7.814489305019378662e-02 5.575018376111984253e-02 4.004789516329765320e-02 -2.004529237747192383e-01 1.333601027727127075e-01 -4.452818930149078369e-01 -1.446965895593166351e-02 -1.652941256761550903e-01 1.420673727989196777e-01 1.542535889893770218e-02 1.832751333713531494e-01 -1.703457534313201904e-02 -2.663849294185638428e-01 8.727734535932540894e-02 -1.472707241773605347e-01 1.061150431632995605e-01 -5.722447484731674194e-02 1.411627680063247681e-01 1.799434721469879150e-01
3.766408935189247131e-02 2.924718521535396576e-02 1.284999251365661621e-01 1.537617146968841553e-01 -9.164214879274368286e-02 2.927678078413009644e-02 -3.135803043842315674e-01 -1.713178455829620361e-01 3.051531612873077393e-01 1.333689987659454346e-01 -2.669290266931056976e-02 3.128160536289215088e-02 2.324304170906543732e-02 4.679241403937339783e-02 1.462668925523757935e-02 4.594762027263641357e-01 -3.390603363513946533e-01 3.894214704632759094e-02 -2.311991602182388306e-01 -1.812563985586166382e-01 -3.644811213016510010e-01 -1.463963240385055542e-01 1.084981784224510193e-01 -5.959123745560646057e-02 1.507788598537445068e-01 -4.792514443397521973e-02 -1.185579448938369751e-01 9.421958029270172119e-02 1.795112341642379761e-01 -2.121088653802871704e-02 -1.818975806236267090e-01 8.867103606462478638e-02
4.855595529079437256e-02 1.155440434813499451e-01 -1.729816012084484100e-02 5.457372963428497314e-02 5.829901620745658875e-02 1.779705658555030823e-02 -1.333259642124176025e-01 -1.205807328224182129e-01 2.545366585254669189e-01 -2.185791283845901489e-01 4.911957657895982265e-04 -2.441296279430389404e-01 1.826380342245101929e-01 -3.942186534404754639e-01 5.649714171886444092e-02 1.500919014215469360e-01 -2.738647460937500000e-01 -1.773474365472793579e-01 2.970208600163459778e-02 -3.083325736224651337e-02 -2.630898952484130859e-01 -5.226851627230644226e-02 -2.153367735445499420e-02 -6.694601476192474365e-02 4.019737243652343750e-02 -3.316022455692291260e-02 7.137090712785720825e-02 1.170811504125595093e-01 5.191154479980468750e-01 -1.128431037068367004e-01 2.632342576980590820e-01 -1.137041021138429642e-02
-7.944537699222564697e-02 -1.767849177122116089e-02 -2.716386504471302032e-02 -3.405251726508140564e-02 3.871246278285980225e-01 -1.867891699075698853e-01 -3.604186475276947021e-01 -1.290917992591857910e-01 1.923560053110122681e-01 -1.020130291581153870e-01 2.962726913392543793e-02 -6.540840864181518555e-02 -1.861252188682556152e-01 -2.843463607132434845e-02 1.683564335107803345e-01 2.078828364610671997e-01 -3.769918382167816162e-01 1.609931439161300659e-01 3.990324330516159534e-04 6.667105108499526978e-02 -1.173544377088546753e-01 -1.056282892823219299e-01 -1.497818678617477417e-01 -1.631493121385574341e-01 -1.436768472194671631e-01 -2.515209913253784180e-01 1.226061722263693810e-03 2.844304144382476807e-01 2.183584719896316528e-01 1.859492622315883636e-02 -1.123786866664886475e-01 1.692655384540557861e-01
1.651395112276077271e-01 -9.103276580572128296e-02 7.137037068605422974e-02 5.790736526250839233e-02 2.105123847723007202e-01 -8.142147958278656006e-02 -3.037041425704956055e-01 -2.916466295719146729e-01 8.422790467739105225e-02 -9.521507471799850464e-02 1.988601982593536377e-01 -8.188638836145401001e-02 -6.384520232677459717e-02 -4.022864699363708496e-01 3.202758431434631348e-01 1.965338364243507385e-03 1.756702177226543427e-02 -1.252517998218536377e-01 9.514201432466506958e-02 -1.179626807570457458e-01 -1.001763790845870972e-01 -1.036450043320655823e-01 -3.997214883565902710e-02 -1.797875612974166870e-01 -4.126806743443012238e-03 3.881613537669181824e-02 -2.620015144348144531e-01 2.880896329879760742e-01 2.318004965782165527e-01 -2.371800541877746582e-01 -1.359514445066452026e-01 1.468279361724853516e-01
9.153827093541622162e-03 1.273326575756072998e-01 3.367951214313507080e-01 6.935087591409683228e-02 1.737824380397796631e-01 -1.953269541263580322e-01 2.674168720841407776e-02 -1.786016225814819336e-01 2.426267117261886597e-01 3.487557768821716309e-01 2.235995084047317505e-01 -3.270186856389045715e-02 1.511881053447723389e-01 1.268359571695327759e-01 2.621410787105560303e-01 3.714562654495239258e-01 -2.405392974615097046e-01 -1.574720442295074463e-02 4.126527160406112671e-02 -2.278389185667037964e-01 -2.851676940917968750e-01 3.971804305911064148e-02 1.259013544768095016e-02 -2.245713584125041962e-02 -1.531310826539993286e-01 -6.091909483075141907e-02 7.495932281017303467e-02 -2.317548915743827820e-02 9.905517846345901489e-02 4.677981138229370117e-02 8.472979813814163208e-02 1.987740248441696167e-01
2.167833149433135986e-01 -1.301624029874801636e-01 3.366618650034070015e-03 -9.321539849042892456e-02 3.841604664921760559e-02 -8.840064704418182373e-02 -1.098462343215942383e-01 -5.203140377998352051e-01 1.921342313289642334e-01 -9.677749127149581909e-02 4.792531952261924744e-02 5.509041994810104370e-02 -4.538648203015327454e-02 -1.549898982048034668e-01 -5.843331292271614075e-02 2.152230441570281982e-01 -4.287056252360343933e-02 -2.134259976446628571e-02 1.909143291413784027e-02 -1.008978411555290222e-01 -1.357696354389190674e-01 -1.170775368809700012e-01 1.039891410619020462e-02 -1.057423576712608337e-01 -2.978592216968536377e-01 -1.745713651180267334e-01 1.675928831100463867e-01 -3.390206992626190186e-01 2.707280814647674561e-01 9.955532103776931763e-02 1.939492374658584595e-01 2.618037164211273193e-01
-1.576662212610244751e-01 7.121736556291580200e-02 5.276662707328796387e-01 1.653311075642704964e-03 9.349801391363143921e-02 7.196594029664993286e-02 -1.261134296655654907e-01 -2.171282768249511719e-01 4.951812326908111572e-02 1.761838421225547791e-02 -3.600310999900102615e-03 8.219983428716659546e-03 -1.468209028244018555e-01 -2.244072034955024719e-02 5.962822586297988892e-02 2.995260655879974365e-01 -3.959905207157135010e-01 -7.250501960515975952e-02 -3.406365215778350830e-02 -1.632732599973678589e-01 2.406250685453414917e-01 8.553846180438995361e-02 1.841456294059753418e-01 2.166967988014221191e-01 4.306654259562492371e-02 -2.616325914859771729e-01 -1.339039802551269531e-01 1.296319216489791870e-01 4.651749134063720703e-02 -1.689642667770385742e-01 1.073818281292915344e-01 -1.150539144873619080e-01
-7.335778791457414627e-03 3.141881227493286133e-01 -4.544222354888916016e-02 -5.065302830189466476e-03 -2.994893677532672882e-02 -1.471302378922700882e-02 -1.428890228271484375e-01 -2.347175925970077515e-01 1.120011955499649048e-01 1.183703392744064331e-01 8.796507865190505981e-02 6.618417799472808838e-02 -3.753702044486999512e-01 1.341939717531204224e-01 3.606370091438293457e-01 5.463023856282234192e-02 -2.312537282705307007e-01 -1.302647143602371216e-01 -1.306805312633514404e-01 1.069260463118553162e-01 7.861927151679992676e-02 9.241724386811256409e-03 2.292356491088867188e-01 -2.675513923168182373e-01 -4.379500448703765869e-02 -2.819057404994964600e-01 -9.408079087734222412e-02 2.752194404602050781e-01 2.863695919513702393e-01 -4.001154005527496338e-02 7.045827060937881470e-02 8.930100500583648682e-02
7.579915970563888550e-02 1.975094527006149292e-01 4.618781059980392456e-02 6.526879221200942993e-02 3.242093324661254883e-01 -1.953679770231246948e-01 1.591333746910095215e-02 -1.732672750949859619e-01 3.477922976016998291e-01 2.119890600442886353e-01 1.287055760622024536e-01 -2.302527278661727905e-01 -5.248660594224929810e-02 -2.613068185746669769e-02 3.369313850998878479e-02 2.226575613021850586e-01 8.879956789314746857e-03 1.179369613528251648e-01 -8.912032097578048706e-02 -6.127046048641204834e-02 1.346656680107116699e-01 1.069741472601890564e-01 8.259354531764984131e-02 -2.636739909648895264e-01 1.771138459444046021e-01 -2.900887727737426758e-01 -1.559517979621887207e-01 8.037489652633666992e-02 8.825500309467315674e-02 -6.924509257078170776e-02 1.285347342491149902e-01 4.226714372634887695e-01
1.792419329285621643e-02 5.608743056654930115e-02 1.105812415480613708e-01 1.965239085257053375e-02 1.764075011014938354e-01 -1.451326441019773483e-02 -7.297423481941223145e-02 -6.118386611342430115e-02 2.273409813642501831e-01 -8.825800567865371704e-02 1.661800146102905273e-01 4.476228728890419006e-02 -2.244124412536621094e-01 1.230809539556503296e-01 3.630889356136322021e-01 2.955635786056518555e-01 -2.747726440429687500e-01 -8.947755396366119385e-02 7.494444400072097778e-02 7.257476449012756348e-02 -2.002467215061187744e-01 7.190833985805511475e-02 -7.919822633266448975e-02 -2.486441284418106079e-01 -1.248608063906431198e-02 -2.677797377109527588e-01 -2.361629754304885864e-01 1.201269626617431641e-01 1.624615937471389771e-01 -6.229419261217117310e-02 1.836664974689483643e-01 3.948375284671783447e-01
-5.436754971742630005e-02 8.686642348766326904e-02 2.557433545589447021e-01 4.843099787831306458e-02 3.237379482015967369e-03 -3.457023948431015015e-02 -3.662466704845428467e-01 -2.974242269992828369e-01 1.362316459417343140e-01 -7.801538705825805664e-02 2.896554954349994659e-02 -3.264594674110412598e-01 1.342977583408355713e-01 -2.326985746622085571e-01 3.220416903495788574e-01 1.763710677623748779e-01 -1.327936053276062012e-01 -9.945141524076461792e-02 1.698502525687217712e-02 -1.190785318613052368e-01 2.627562582492828369e-01 -1.654474437236785889e-01 1.510467827320098877e-01 1.981589756906032562e-02 2.049303799867630005e-01 -7.073275744915008545e-02 1.054553613066673279e-01 -3.408174216747283936e-02 9.515711665153503418e-02 -2.531491816043853760e-01 3.266023844480514526e-02 -2.525469362735748291e-01
-7.027372717857360840e-02 1.096310168504714966e-01 5.049217939376831055e-01 -1.621799618005752563e-01 2.215220183134078979e-01 3.186054527759552002e-02 -1.956099569797515869e-01 -1.270484775304794312e-01 1.528122127056121826e-01 1.057540550827980042e-01 -1.413491368293762207e-01 -7.207924127578735352e-02 -2.381350100040435791e-02 -1.660583019256591797e-01 -7.710800855420529842e-04 3.706377148628234863e-01 -3.103462755680084229e-01 1.369506865739822388e-01 -2.282479964196681976e-02 -2.850957214832305908e-01 4.447047784924507141e-02 -1.964630186557769775e-02 6.328167021274566650e-02 1.421618163585662842e-01 1.236166656017303467e-01 -2.069757282733917236e-01 9.928391873836517334e-02 1.415444463491439819e-01 1.386442780494689941e-01 -8.525701612234115601e-02 -1.691995412111282349e-01 7.413545995950698853e-02
-6.974934041500091553e-02 1.085488274693489075e-01 -6.349571794271469116e-02 -4.890149086713790894e-02 1.053855754435062408e-02 -1.682393252849578857e-01 -2.179783135652542114e-01 -2.883508801460266113e-01 9.340359270572662354e-02 3.071526587009429932e-01 -7.165656238794326782e-02 2.557193338871002197e-01 -1.776833832263946533e-02 -1.968082487583160400e-01 1.187000945210456848e-01 3.747884035110473633e-01 -2.224784642457962036e-01 -6.437780708074569702e-02 -1.964483037590980530e-02 1.528210341930389404e-01 -1.402374356985092163e-01 -2.354639619588851929e-01 1.433487683534622192e-01 9.663073718547821045e-02 1.343216896057128906e-01 -3.909125924110412598e-01 -4.465096630156040192e-03 2.790482342243194580e-02 -1.633474379777908325e-01 -2.295418232679367065e-01 3.665158897638320923e-02 1.261236369609832764e-01
3.188947439193725586e-01 -1.393138170242309570e-01 2.348172012716531754e-03 -1.279883086681365967e-01 -8.540122956037521362e-02 -2.930721044540405273e-01 -1.490913182497024536e-01 -4.199215173721313477e-01 3.924510627985000610e-02 8.486749976873397827e-02 -3.408296406269073486e-02 -1.782063096761703491e-01 2.410403341054916382e-01 8.285159617662429810e-02 9.984964877367019653e-02 2.333038747310638428e-01 -1.977715194225311279e-01 -2.531574293971061707e-02 -3.487592041492462158e-01 1.206947416067123413e-01 -3.442804515361785889e-02 1.393283754587173462e-01 -9.389445185661315918e-02 -1.107837036252021790e-01 1.379481852054595947e-01 -2.876465618610382080e-01 -2.048001810908317566e-02 1.289790123701095581e-01 -2.668511681258678436e-02 -2.188643962144851685e-01 1.205479428172111511e-01 1.116734929382801056e-02
2.718545794486999512e-01 9.053914994001388550e-02 -2.269345708191394806e-02 -2.227646112442016602e-01 -2.132590413093566895e-01 1.157415136694908142e-01 -6.584573537111282349e-02 -4.692473411560058594e-01 2.178207933902740479e-01 6.142208725214004517e-02 -1.311268210411071777e-01 -2.191720455884933472e-01 1.886054575443267822e-01 1.878873072564601898e-02 1.185301989316940308e-01 1.329465806484222412e-01 -1.549349576234817505e-01 2.709345147013664246e-02 -1.602097004652023315e-01 1.713600307703018188e-01 -2.430904358625411987e-01 1.952993273735046387e-01 3.748846054077148438e-02 -2.437044680118560791e-02 8.391986042261123657e-02 -3.310595750808715820e-01 -1.585212349891662598e-02 -9.976606070995330811e-02 2.409859299659729004e-01 -1.819121092557907104e-01 -4.383131489157676697e-02 -3.628744184970855713e-02
-1.192539557814598083e-01 2.147623151540756226e-01 -3.773643448948860168e-02 5.849400535225868225e-02 1.917253732681274414e-01 -7.042614277452230453e-03 -1.013024672865867615e-01 -1.043073460459709167e-01 2.349790781736373901e-01 -2.293135672807693481e-01 -5.672856792807579041e-02 -1.025569587945938110e-01 -9.208396077156066895e-02 -2.234501689672470093e-01 4.163938760757446289e-01 1.960283964872360229e-01 -4.116623401641845703e-01 -1.811289340257644653e-01 -8.669955655932426453e-03 1.233659312129020691e-01 -2.709040641784667969e-01 -2.577680535614490509e-02 3.440561518073081970e-02 -3.860376775264739990e-02 -1.836277730762958527e-02 -1.043630465865135193e-01 1.094292700290679932e-01 -9.825986810028553009e-03 2.178795784711837769e-01 -2.385976165533065796e-01 2.424466609954833984e-01 -6.578085571527481079e-02
-9.895513206720352173e-02 3.197198212146759033e-01 1.677626222372055054e-01 -3.822350641712546349e-03 2.753613293170928955e-01 -3.013639450073242188e-01 -2.970615029335021973e-01 -2.724665403366088867e-01 1.471450924873352051e-01 5.875045433640480042e-02 9.267382323741912842e-02 -1.681027710437774658e-01 9.863884001970291138e-02 -4.292105138301849365e-01 2.396856248378753662e-02 -6.160952150821685791e-02 -3.397389128804206848e-02 -1.556017100811004639e-01 1.368579566478729248e-01 4.045249521732330322e-02 -2.311641722917556763e-02 -4.324680939316749573e-02 -4.892440885305404663e-02 6.060968711972236633e-02 2.020259499549865723e-01 -1.529890894889831543e-01 -3.050813674926757812e-01 -4.873885773122310638e-03 1.210834681987762451e-01 -1.621950417757034302e-02 1.922038048505783081e-01 8.390083163976669312e-02
-1.579982414841651917e-02 1.451224386692047119e-01 1.565011590719223022e-01 1.465331465005874634e-01 -3.266002982854843140e-02 -2.374798655509948730e-01 -1.776652038097381592e-01 -2.135397493839263916e-01 3.781074285507202148e-01 2.626692056655883789e-01 -4.854627326130867004e-02 9.402435272932052612e-02 2.300533205270767212e-01 -3.938238695263862610e-02 3.851069211959838867e-01 2.038751691579818726e-01 -3.058222532272338867e-01 -8.604524284601211548e-02 -1.864452213048934937e-01 -9.860297292470932007e-02 -1.998435109853744507e-01 -1.171859800815582275e-01 1.021663751453161240e-02 3.573437035083770752e-02 2.273940145969390869e-01 -7.089930027723312378e-02 1.305125057697296143e-01 -7.661995291709899902e-02 1.507250685244798660e-02 8.168829977512359619e-02 6.417933106422424316e-02 1.986640542745590210e-01
-7.515103369951248169e-02 -4.526102915406227112e-02 1.644435077905654907e-01 3.645625710487365723e-02 1.530568450689315796e-01 -9.905764460563659668e-02 -4.380730688571929932e-01 -9.081239253282546997e-02 4.620610475540161133e-01 -2.448025904595851898e-02 2.198808081448078156e-02 -2.075811475515365601e-01 -2.177298218011856079e-01 -2.554976344108581543e-01 5.751767661422491074e-03 -1.095266491174697876e-01 -1.607639640569686890e-01 -2.198526263236999512e-01 -9.235337376594543457e-03 -1.049001812934875488e-01 -5.375307053327560425e-02 2.031614445149898529e-02 -8.927817642688751221e-02 -1.152825206518173218e-01 7.715864479541778564e-02 -1.990391761064529419e-01 1.483669877052307129e-01 -1.752751180902123451e-03 3.269678056240081787e-01 -2.497544437646865845e-01 -2.270676381886005402e-02 -3.053925000131130219e-02
1.729256808757781982e-01 3.082012236118316650e-01 1.885063499212265015e-01 -1.270055491477251053e-02 1.788161396980285645e-01 -2.376974672079086304e-01 -2.539439499378204346e-01 -8.112863451242446899e-02 1.726970076560974121e-01 3.408157452940940857e-02 2.641277015209197998e-01 -8.801101893186569214e-02 -1.040210872888565063e-01 -3.808104395866394043e-01 -5.018014460802078247e-02 -9.142079949378967285e-02 -1.922675371170043945e-01 1.035714074969291687e-01 8.668405562639236450e-02 1.193449646234512329e-01 -1.071807742118835449e-01 -1.800254583358764648e-01 2.029553651809692383e-01 -1.400888524949550629e-02 2.191828638315200806e-01 -2.042627781629562378e-01 -2.824436500668525696e-02 3.762995079159736633e-02 2.339075952768325806e-01 -1.444893032312393188e-01 2.827224433422088623e-01 -4.924359172582626343e-02
-1.164940297603607178e-01 -8.979424834251403809e-02 3.277600184082984924e-02 -7.417788356542587280e-02 3.332766592502593994e-01 -1.166107654571533203e-01 -2.283877581357955933e-01 -1.414481252431869507e-01 -5.782265588641166687e-02 -4.569099098443984985e-02 1.226751282811164856e-01 -9.109312295913696289e-02 5.034753680229187012e-02 -3.173710703849792480e-01 3.472833633422851562e-01 1.768086850643157959e-01 -2.367321699857711792e-01 -2.564055919647216797e-01 -1.048026382923126221e-01 -1.183439344167709351e-01 -2.656869888305664062e-01 5.779722332954406738e-02 8.738379925489425659e-03 -8.483976870775222778e-02 3.704920113086700439e-01 6.741853803396224976e-02 1.588678359985351562e-01 -5.142822116613388062e-02 1.830540448427200317e-01 -7.765787839889526367e-02 3.728217259049415588e-02 -2.290040552616119385e-01
-9.985028952360153198e-02 1.611581146717071533e-01 -9.710190817713737488e-03 -1.785835064947605133e-02 2.302138209342956543e-01 1.582308262586593628e-01 -2.649284601211547852e-01 -5.999863892793655396e-02 -1.202751765958964825e-03 1.986731737852096558e-01 2.513568997383117676e-01 1.244721114635467529e-01 -2.931822836399078369e-01 1.668110257014632225e-03 2.710308432579040527e-01 1.281703114509582520e-01 -3.796413242816925049e-01 -8.238878101110458374e-02 2.808910096064209938e-03 7.698716130107641220e-03 -1.988296806812286377e-01 -1.976425349712371826e-01 -9.805240482091903687e-02 -3.073003888130187988e-01 1.173196807503700256e-01 -1.703924536705017090e-01 -1.765451133251190186e-01 1.112595200538635254e-01 2.264118045568466187e-01 -1.105792354792356491e-02 8.350419998168945312e-02 1.987572908401489258e-01
2.253456264734268188e-01 7.597699016332626343e-02 2.477917447686195374e-02 1.472145169973373413e-01 -3.038044869899749756e-01 4.062453284859657288e-02 -2.719801366329193115e-01 -1.816878467798233032e-01 2.848537862300872803e-01 2.564717531204223633e-01 -1.372567564249038696e-01 1.577936857938766479e-02 2.401942610740661621e-01 -1.653630435466766357e-01 4.224608093500137329e-02 2.700075209140777588e-01 -2.540339231491088867e-01 -4.763636738061904907e-02 -6.188831478357315063e-02 -1.365780383348464966e-01 -2.364057749509811401e-01 -2.067151069641113281e-01 2.469382286071777344e-01 -6.555653363466262817e-02 -1.682957448065280914e-02 -2.628351449966430664e-01 3.430955111980438232e-02 -1.444017142057418823e-01 2.871817164123058319e-02 -4.312530159950256348e-02 2.126778662204742432e-01 4.474824666976928711e-02
1.899324655532836914e-01 2.349895425140857697e-02 2.602182514965534210e-02 -8.947367221117019653e-02 1.187798082828521729e-01 -5.985524132847785950e-02 -1.676052063703536987e-01 -1.288473457098007202e-01 2.467858940362930298e-01 3.222852200269699097e-02 1.092370599508285522e-01 -2.066859006881713867e-01 -6.334015727043151855e-02 -4.684860408306121826e-01 -2.387169748544692993e-03 -2.904464118182659149e-02 -2.315113991498947144e-01 -1.875931322574615479e-01 -1.654735952615737915e-01 2.187005802989006042e-02 1.088900491595268250e-01 -1.608691513538360596e-01 -1.339904516935348511e-01 -2.148246169090270996e-01 1.636860221624374390e-01 -1.370362341403961182e-01 2.356770336627960205e-01 -2.285063080489635468e-02 2.081101238727569580e-01 -3.996214568614959717e-01 1.206541880965232849e-01 1.169706359505653381e-01
2.413525730371475220e-01 -9.869828820228576660e-02 3.002310357987880707e-02 -1.250498741865158081e-01 7.542905211448669434e-02 -1.236460357904434204e-01 -3.319482877850532532e-02 -8.425560593605041504e-02 1.021329388022422791e-01 1.934145390987396240e-01 2.596020102500915527e-01 -1.347163766622543335e-01 -2.127785086631774902e-01 -3.030142486095428467e-01 2.393261194229125977e-01 -3.536309674382209778e-02 -3.284065127372741699e-01 -3.524499759078025818e-02 1.177915856242179871e-01 -1.190833002328872681e-01 1.053618639707565308e-01 1.174807623028755188e-01 1.823432445526123047e-01 1.149239093065261841e-01 7.743598520755767822e-02 -3.424724936485290527e-01 -1.362059265375137329e-01 9.938793629407882690e-02 3.221782147884368896e-01 3.173181042075157166e-02 -1.824225783348083496e-01 2.428629547357559204e-01
1.621130108833312988e-01 -2.700025029480457306e-02 2.199666053056716919e-01 2.453587390482425690e-02 8.013732731342315674e-02 7.350283116102218628e-02 5.283530429005622864e-02 -7.497945427894592285e-02 5.601870268583297729e-02 -2.669225335121154785e-01 -1.821440458297729492e-02 -1.252528429031372070e-01 -2.162314951419830322e-01 -3.052297234535217285e-01 8.282059431076049805e-02 4.215683639049530029e-01 -2.366644293069839478e-01 -2.330280694877728820e-04 -2.492589950561523438e-01 -4.588577896356582642e-02 -1.454215589910745621e-02 7.638921029865741730e-03 1.908108890056610107e-01 1.998080462217330933e-01 -2.271426469087600708e-02 -2.562824785709381104e-01 6.190855056047439575e-02 1.806983947753906250e-01 1.774059087038040161e-01 -1.022979989647865295e-01 -9.297055751085281372e-02 3.724902868270874023e-01
-9.239489585161209106e-02 -1.094656065106391907e-01 1.135880574584007263e-01 1.142263337969779968e-01 -7.243657112121582031e-02 -1.079141572117805481e-01 -2.696557044982910156e-01 -2.982707619667053223e-01 4.800862446427345276e-02 2.603297680616378784e-02 1.538977026939392090e-01 1.244018152356147766e-01 4.361846018582582474e-03 -4.328013360500335693e-01 3.451330959796905518e-01 -3.660998865962028503e-02 -1.407874971628189087e-01 -1.710951179265975952e-01 -2.456081062555313110e-01 1.290915608406066895e-01 -5.113195627927780151e-02 -2.089188694953918457e-01 -1.032753512263298035e-01 -2.996250092983245850e-01 6.521909683942794800e-02 -2.997947931289672852e-01 1.817851811647415161e-01 -1.467329170554876328e-02 -4.916683956980705261e-02 4.987903311848640442e-02 7.662066072225570679e-02 1.186154335737228394e-01
4.834841471165418625e-03 1.387256532907485962e-01 3.117831349372863770e-01 -7.628700882196426392e-02 1.655097305774688721e-02 -2.698515169322490692e-02 -4.526933729648590088e-01 -1.799760609865188599e-01 4.726380705833435059e-01 -6.346029788255691528e-02 2.529402673244476318e-01 -3.013374842703342438e-02 -9.898508340120315552e-02 -1.451588273048400879e-01 2.914573438465595245e-02 -1.652654856443405151e-01 -1.412445902824401855e-01 -3.662003576755523682e-01 -1.497194468975067139e-01 2.927926136180758476e-03 5.031368881464004517e-02 2.038531899452209473e-01 -5.919644609093666077e-03 -7.573064416646957397e-02 -8.735423535108566284e-02 5.685827508568763733e-02 7.578814774751663208e-02 6.506416946649551392e-02 1.275114119052886963e-01 -1.466089189052581787e-01 -3.651352971792221069e-02 -4.223762825131416321e-02
3.614914715290069580e-01 -3.760725632309913635e-02 -7.951501011848449707e-02 1.119268983602523804e-01 5.557456519454717636e-03 -1.210200339555740356e-01 -1.946220248937606812e-01 -2.039075791835784912e-01 -3.437553346157073975e-02 2.435981482267379761e-01 2.777236700057983398e-02 -1.869894713163375854e-01 -3.006362617015838623e-01 -3.031443655490875244e-01 3.673462867736816406e-01 1.079885661602020264e-02 -9.166803956031799316e-02 7.464001327753067017e-02 3.640206158161163330e-02 -8.002286404371261597e-02 -9.274950623512268066e-02 1.515998542308807373e-01 1.139070317149162292e-01 1.072606295347213745e-01 6.881298869848251343e-02 -2.757647037506103516e-01 1.183160766959190369e-01 2.580407261848449707e-01 1.754538342356681824e-02 -3.128387629985809326e-01 4.133983701467514038e-02 -4.808603599667549133e-02
4.325529932975769043e-02 2.201549261808395386e-01 6.409238278865814209e-02 -8.322089910507202148e-02 1.407990604639053345e-01 -2.222469747066497803e-01 -1.179323494434356689e-01 -1.020556613802909851e-01 3.300397694110870361e-01 -2.812897264957427979e-01 1.083516329526901245e-01 -3.101290203630924225e-02 1.985820978879928589e-01 -3.900301456451416016e-01 2.351908385753631592e-01 1.149642616510391235e-01 -1.798630803823471069e-01 -1.177885308861732483e-01 1.267989575862884521e-01 2.756192535161972046e-02 -1.941485553979873657e-01 3.564975410699844360e-02 4.069912061095237732e-02 1.534670032560825348e-02 -1.533800810575485229e-01 4.224546998739242554e-02 1.294663846492767334e-01 3.043821826577186584e-02 3.367410898208618164e-01 -1.752865314483642578e-01 2.510482966899871826e-01 1.737280339002609253e-01
-1.615666151046752930e-01 1.547467112541198730e-01 1.229195222258567810e-01 -2.043624371290206909e-01 -8.038328588008880615e-02 -3.868982894346117973e-03 -3.998062610626220703e-01 -1.095687970519065857e-01 -1.413237005472183228e-01 3.311195075511932373e-01 9.660888463258743286e-02 -1.239746436476707458e-01 9.878002107143402100e-03 -5.276191979646682739e-02 1.045137420296669006e-01 2.144918441772460938e-01 -2.962228953838348389e-01 -2.398961782455444336e-01 2.053382433950901031e-02 -8.288729935884475708e-02 7.832150906324386597e-02 -5.283256992697715759e-02 -1.469331979751586914e-01 1.837530285120010376e-01 -8.709416538476943970e-02 -4.326589107513427734e-01 1.183289382606744766e-02 -1.224044635891914368e-01 7.287686318159103394e-02 -2.001245915889739990e-01 3.550640540197491646e-03 1.687515527009963989e-01
1.065199375152587891e-01 1.642547100782394409e-01 -8.185865730047225952e-02 -2.761304378509521484e-02 1.323393285274505615e-01 -7.242901623249053955e-02 -4.121364057064056396e-01 -2.174840569496154785e-01 9.908416867256164551e-02 1.802893429994583130e-01 1.810654550790786743e-01 -9.862033277750015259e-02 9.220730513334274292e-02 -4.879083633422851562e-01 -1.854097936302423477e-03 -8.409425616264343262e-02 -2.125672847032546997e-01 2.905048429965972900e-02 1.677749902009963989e-01 1.192748472094535828e-01 -1.625227481126785278e-01 7.839561998844146729e-02 -1.111326646059751511e-02 1.836285144090652466e-01 1.298488676548004150e-01 -2.584688067436218262e-01 -2.630943357944488525e-01 2.364690974354743958e-02 7.703713327646255493e-02 7.313416153192520142e-02 1.654791086912155151e-01 1.700383722782135010e-01
-8.818550966680049896e-03 2.353741824626922607e-01 -5.355559289455413818e-02 2.964875102043151855e-02 7.824963331222534180e-02 6.633327156305313110e-02 -7.233706116676330566e-02 -1.632076054811477661e-01 1.965728849172592163e-01 4.427050650119781494e-01 1.949664950370788574e-01 5.110379308462142944e-02 -3.283211588859558105e-01 1.881201006472110748e-02 2.158895879983901978e-01 1.942841857671737671e-01 -1.093105003237724304e-01 -2.149259150028228760e-01 -8.479201793670654297e-02 -1.576507836580276489e-01 -1.988810747861862183e-01 4.436020925641059875e-02 5.622601509094238281e-02 -1.797066330909729004e-01 -9.179840236902236938e-02 -4.976863041520118713e-02 -1.443873066455125809e-02 -3.263998776674270630e-02 3.364442288875579834e-01 8.254560083150863647e-02 1.314428597688674927e-01 3.376385569572448730e-01
-4.888706281781196594e-02 -4.460376501083374023e-02 5.055739730596542358e-02 1.548216491937637329e-01 1.453256756067276001e-01 -1.258646398782730103e-01 -2.382131218910217285e-01 -3.090316653251647949e-01 2.859741076827049255e-02 1.061166822910308838e-02 1.043577343225479126e-01 -1.039483621716499329e-01 -4.319038093090057373e-01 -2.944608032703399658e-01 2.400298416614532471e-01 1.764196157455444336e-01 -2.996142208576202393e-01 -1.989506036043167114e-01 -1.123642846941947937e-01 -2.044924348592758179e-02 -4.726022109389305115e-02 -3.549382090568542480e-01 -8.165049366652965546e-03 3.945989906787872314e-02 2.781088650226593018e-01 5.034212023019790649e-03 5.520972982048988342e-02 1.714050918817520142e-01 1.733475551009178162e-02 -9.688816033303737640e-03 1.126599758863449097e-01 -1.257917284965515137e-02
6.356765329837799072e-02 -1.642822027206420898e-01 4.402592033147811890e-02 -1.895991265773773193e-01 6.750156730413436890e-02 4.509808123111724854e-02 -2.723919413983821869e-02 -4.002490341663360596e-01 1.846551895141601562e-01 -9.560991078615188599e-03 8.130196481943130493e-02 -2.056439220905303955e-01 -2.680915407836437225e-02 -1.402157843112945557e-01 1.044832691550254822e-01 3.277091979980468750e-01 -1.263508498668670654e-01 -2.323211431503295898e-01 -2.099056541919708252e-01 1.680723875761032104e-01 -1.363060772418975830e-01 2.064725458621978760e-01 -3.633121028542518616e-03 -4.587195441126823425e-02 1.163431629538536072e-01 -1.180168539285659790e-01 4.542413055896759033e-01 9.776939451694488525e-02 -1.117077991366386414e-01 -4.959732294082641602e-03 2.424001246690750122e-01 1.469094157218933105e-01
2.723309099674224854e-01 -3.633315116167068481e-02 -3.071151487529277802e-02 1.626638881862163544e-02 1.925086379051208496e-01 -2.008963823318481445e-01 -1.967519372701644897e-01 -3.225821256637573242e-01 1.077432408928871155e-01 3.617591410875320435e-02 -4.040887579321861267e-03 -1.538295298814773560e-01 -2.173342853784561157e-01 -4.141119122505187988e-01 1.985658854246139526e-01 3.939235210418701172e-02 -2.732561528682708740e-01 8.490875363349914551e-02 -1.387617364525794983e-02 2.609906531870365143e-02 -5.307195335626602173e-02 1.170709803700447083e-01 -3.602759540081024170e-02 1.827598363161087036e-02 -1.206989586353302002e-01 -1.393499374389648438e-01 -2.741708457469940186e-01 2.318029254674911499e-01 2.350807338953018188e-01 -9.535431116819381714e-02 -9.151604771614074707e-02 2.651274204254150391e-01
-1.327380388975143433e-01 -2.826405316591262817e-02 3.210575580596923828e-01 -3.545033186674118042e-02 1.812075823545455933e-02 -2.874929457902908325e-02 -4.477192163467407227e-01 -2.593405246734619141e-01 3.356387615203857422e-01 -3.060704767704010010e-01 -1.429835427552461624e-02 -8.560296893119812012e-02 -8.763954788446426392e-02 -2.615126594901084900e-02 -7.838274538516998291e-02 8.410237729549407959e-02 -2.260382920503616333e-01 1.556850317865610123e-02 -2.640413939952850342e-01 5.885539203882217407e-02 -1.426850706338882446e-01 1.368781477212905884e-01 -7.836668938398361206e-02 2.399953454732894897e-01 1.028283406049013138e-02 -4.386610165238380432e-02 5.188756063580513000e-02 3.537022322416305542e-02 1.846592426300048828e-01 -1.972839981317520142e-01 2.179860770702362061e-01 -1.381061375141143799e-01
3.786652162671089172e-02 8.350739628076553345e-02 -8.668486028909683228e-02 2.962271310389041901e-02 8.858744800090789795e-02 -2.501905262470245361e-01 -1.694859713315963745e-01 -4.249158501625061035e-01 -2.030915021896362305e-02 -5.009538680315017700e-02 2.531668841838836670e-01 -2.029554843902587891e-01 5.525680258870124817e-02 -1.999418884515762329e-01 -1.400157511234283447e-01 2.177763357758522034e-02 -7.440043240785598755e-02 -2.590544335544109344e-02 -5.938326194882392883e-02 -6.710184365510940552e-02 -2.356244921684265137e-01 -6.114057451486587524e-02 1.530438959598541260e-01 1.048668194562196732e-02 3.600502610206604004e-01 -2.738559544086456299e-01 -1.234546750783920288e-01 -1.590407341718673706e-01 1.559236794710159302e-01 -4.692144691944122314e-02 3.881471157073974609e-01 -1.131300404667854309e-01
-9.006264805793762207e-02 -4.340208135545253754e-03 3.560414910316467285e-02 -1.464884877204895020e-01 -9.410298615694046021e-02 -8.009040355682373047e-02 -6.209679692983627319e-02 -3.445304036140441895e-01 3.073985315859317780e-02 1.754110902547836304e-01 9.948182851076126099e-02 -3.758451044559478760e-01 -3.664526715874671936e-02 8.182273805141448975e-02 2.545697689056396484e-01 -8.318856358528137207e-03 -1.463735848665237427e-01 -2.082339823246002197e-01 -1.963931173086166382e-01 -4.973896220326423645e-02 -3.089767321944236755e-02 -1.074335947632789612e-01 1.599397361278533936e-01 -1.470359414815902710e-01 2.151373922824859619e-01 -3.098171651363372803e-01 3.042553365230560303e-02 -2.691905573010444641e-02 4.053541421890258789e-01 1.778605282306671143e-01 1.658531874418258667e-01 2.064722627401351929e-01
-6.816787272691726685e-02 1.060921102762222290e-01 1.334127504378557205e-02 -5.567906796932220459e-02 8.275624364614486694e-02 -1.867238879203796387e-01 -1.401246152818202972e-02 -4.142056107521057129e-01 3.439459018409252167e-03 -3.326875856146216393e-03 2.794847488403320312e-01 -2.425211519002914429e-01 5.288865882903337479e-03 3.424208378419280052e-03 3.417179882526397705e-01 2.024416439235210419e-02 -1.443990468978881836e-01 -1.339477896690368652e-01 -2.961805462837219238e-01 -2.527223527431488037e-01 1.804984062910079956e-01 5.772151798009872437e-02 -2.136615850031375885e-02 -8.690837770700454712e-02 -9.957274794578552246e-02 -1.688836216926574707e-01 6.495371460914611816e-02 -1.145798116922378540e-01 4.385320246219635010e-01 -1.756908744573593140e-02 1.069448590278625488e-01 1.379307508468627930e-01
3.822698593139648438e-01 -3.369747474789619446e-02 1.709732860326766968e-01 -8.818497508764266968e-02 7.639890909194946289e-02 -1.453900188207626343e-01 -3.377596139907836914e-01 -1.601327359676361084e-01 1.933565735816955566e-01 1.502062380313873291e-01 9.996745735406875610e-02 2.422426827251911163e-02 -2.562063932418823242e-02 -5.748553201556205750e-02 2.877620160579681396e-01 1.394325494766235352e-01 1.526884548366069794e-02 -1.177506800740957260e-02 -4.700486734509468079e-02 -6.640538573265075684e-02 9.759575873613357544e-02 4.813136756420135498e-01 1.500900536775588989e-01 -1.392246931791305542e-01 1.290151476860046387e-01 -2.104678303003311157e-01 -2.099282890558242798e-01 2.180984467267990112e-01 1.462097316980361938e-01 -4.700779542326927185e-02 4.202153533697128296e-02 -6.532804667949676514e-02
-5.705062299966812134e-03 9.855837374925613403e-02 2.373342216014862061e-01 -2.655885927379131317e-02 -1.645731925964355469e-01 1.674170955084264278e-03 -2.244946360588073730e-01 -1.354779899120330811e-01 3.652356863021850586e-01 1.225537210702896118e-01 1.619431078433990479e-01 -7.769386470317840576e-02 1.246587634086608887e-01 1.038131415843963623e-01 2.122626900672912598e-01 3.853014111518859863e-01 -2.717669308185577393e-01 -3.515842929482460022e-02 -9.500544518232345581e-02 -2.972287833690643311e-01 -1.072134524583816528e-01 -8.194303512573242188e-02 6.528038531541824341e-02 -2.262287586927413940e-02 1.444147080183029175e-01 -1.734578013420104980e-01 1.791317760944366455e-02 -2.778895497322082520e-01 2.707757949829101562e-01 8.659131079912185669e-02 7.908730208873748779e-02 1.608338207006454468e-01
2.202311903238296509e-01 1.347631961107254028e-01 1.406745314598083496e-01 -5.761227570474147797e-03 -5.761472508311271667e-02 -5.007849261164665222e-02 -2.200723737478256226e-01 1.107318028807640076e-01 9.091876447200775146e-02 2.383339852094650269e-01 -4.513134807348251343e-02 1.271121948957443237e-01 -2.713542617857456207e-02 -2.709057629108428955e-01 7.253348827362060547e-02 3.626993596553802490e-01 -2.001263052225112915e-01 -3.719289302825927734e-01 -1.817419752478599548e-02 -2.283338010311126709e-01 -2.282231897115707397e-01 -2.515302002429962158e-01 6.241380050778388977e-02 7.495258003473281860e-02 2.476352900266647339e-01 -1.887518763542175293e-01 1.449993066489696503e-02 5.744723975658416748e-02 1.433934122323989868e-01 -2.116276919841766357e-01 1.486957222223281860e-01 -9.569693356752395630e-02
3.887354955077171326e-02 7.923312485218048096e-03 9.698564559221267700e-02 -5.317128449678421021e-02 1.263552010059356689e-01 -1.213786453008651733e-01 -2.857380211353302002e-01 -1.609386801719665527e-01 4.971259087324142456e-02 1.153952553868293762e-01 1.261585354804992676e-01 -1.766805350780487061e-01 -1.121134907007217407e-01 -4.159629940986633301e-01 4.659654200077056885e-01 -1.830831356346607208e-02 -4.494763910770416260e-01 -1.580143719911575317e-01 -1.481867954134941101e-02 1.939349062740802765e-02 5.728891119360923767e-02 -2.865454852581024170e-01 4.609485715627670288e-02 -7.654973864555358887e-02 1.632079780101776123e-01 -8.396220207214355469e-02 -2.681602910161018372e-02 1.673717750236392021e-03 -3.229216858744621277e-02 -1.941849105060100555e-02 1.411588937044143677e-01 7.246817648410797119e-02
7.968946546316146851e-02 1.029070988297462463e-01 5.148206949234008789e-01 -1.222456991672515869e-01 1.221710816025733948e-01 -9.242946654558181763e-02 -9.755033254623413086e-02 -8.725461363792419434e-02 3.266675164923071861e-03 2.081457376480102539e-01 -5.501846969127655029e-02 1.093190982937812805e-01 -5.761488527059555054e-02 -2.225406654179096222e-02 3.246986269950866699e-01 3.097617030143737793e-01 -3.335195779800415039e-01 -7.197113335132598877e-02 -1.557403951883316040e-01 -2.417831122875213623e-01 8.494201302528381348e-02 -8.789370208978652954e-02 -3.939857333898544312e-02 2.340044826269149780e-01 1.423349827527999878e-01 -2.477538883686065674e-01 3.915445506572723389e-02 1.189426109194755554e-01 1.452462375164031982e-01 -3.068649768829345703e-02 -9.067043662071228027e-02 -3.172955289483070374e-02
6.083324551582336426e-03 1.267857402563095093e-01 -3.226667642593383789e-02 -1.414418071508407593e-01 -8.401796221733093262e-03 1.509095579385757446e-01 2.842472167685627937e-03 -1.419543325901031494e-01 8.712161332368850708e-02 4.497950896620750427e-02 -2.232231758534908295e-02 -1.560146808624267578e-01 -1.360819190740585327e-01 -4.232224524021148682e-01 -4.671810194849967957e-02 -2.932999096810817719e-02 -3.161833584308624268e-01 1.839089244604110718e-01 -1.617696136236190796e-01 -3.692431151866912842e-01 -5.339948087930679321e-02 -7.715621590614318848e-02 2.461495622992515564e-02 6.686167418956756592e-02 -2.218224257230758667e-01 -3.401262164115905762e-01 1.212626472115516663e-01 2.730603218078613281e-01 2.813224792480468750e-01 -2.551743574440479279e-02 1.843805164098739624e-01 -8.108704537153244019e-02
8.332195878028869629e-02 -1.290460526943206787e-01 8.328351378440856934e-02 -1.089435443282127380e-01 -7.557544857263565063e-02 -7.587569765746593475e-03 -4.370268434286117554e-02 -1.881949901580810547e-01 1.615229249000549316e-01 1.043497323989868164e-01 1.627196371555328369e-02 -1.322518885135650635e-01 -4.369336366653442383e-02 -1.955075412988662720e-01 3.195038139820098877e-01 1.654198169708251953e-01 -7.453953847289085388e-03 2.735128700733184814e-01 -2.577328309416770935e-02 -3.315091878175735474e-02 -2.718793749809265137e-01 2.034615874290466309e-01 -1.805501803755760193e-02 -2.766337990760803223e-01 1.518532484769821167e-01 -4.865732491016387939e-01 2.323195040225982666e-01 -2.071954905986785889e-01 1.052456796169281006e-01 -1.454712450504302979e-01 1.637256145477294922e-01 -7.506950199604034424e-02
7.603892683982849121e-02 1.616168022155761719e-01 4.600830376148223877e-02 1.456088125705718994e-01 1.333157867193222046e-01 -7.910966128110885620e-02 -3.754976391792297363e-01 -2.869407832622528076e-01 1.474716234952211380e-02 -5.954150483012199402e-02 -1.228590756654739380e-01 -3.444897234439849854e-01 -1.756193786859512329e-01 -4.096852988004684448e-02 1.713217496871948242e-01 1.137071102857589722e-01 4.633479937911033630e-02 -1.072772294282913208e-01 -3.846320509910583496e-01 1.710400432348251343e-01 -6.343983858823776245e-02 1.022896915674209595e-01 -1.268244981765747070e-01 1.362189650535583496e-01 1.796240210533142090e-01 -1.421995609998703003e-01 -2.028613537549972534e-01 2.082036882638931274e-01 8.119553327560424805e-02 -9.648881852626800537e-02 2.903521060943603516e-01 8.893460780382156372e-02
2.564447224140167236e-01 7.446553558111190796e-02 1.324828565120697021e-01 -1.105878651142120361e-01 -1.353894621133804321e-01 3.848030045628547668e-02 -1.163539662957191467e-01 -1.767745465040206909e-01 2.382418513298034668e-01 -4.205508902668952942e-02 2.472677528858184814e-01 -1.455905884504318237e-01 1.380873471498489380e-01 7.857849448919296265e-02 1.659237593412399292e-01 5.812001228332519531e-02 -2.795234918594360352e-01 1.307439804077148438e-01 -5.108309984207153320e-01 -2.500853836536407471e-01 -1.208240464329719543e-01 -3.367675840854644775e-02 1.445982456207275391e-01 -8.059184998273849487e-02 -5.255259200930595398e-02 -1.538873314857482910e-01 -2.125120460987091064e-01 1.370615065097808838e-01 1.675104796886444092e-01 -1.570999175310134888e-01 7.439221441745758057e-02 1.636300832033157349e-01
1.823630481958389282e-01 5.818913504481315613e-02 2.655995488166809082e-01 1.753342151641845703e-01 -1.688636839389801025e-01 3.056227974593639374e-02 -1.284532397985458374e-01 -2.192077338695526123e-01 3.857784867286682129e-01 1.557796448469161987e-01 9.363707900047302246e-02 -3.639595583081245422e-02 1.187724471092224121e-01 2.738354168832302094e-02 2.634075582027435303e-01 9.612137079238891602e-02 -1.297995299100875854e-01 3.257694840431213379e-02 -8.254041522741317749e-02 -3.914111256599426270e-01 -1.409591287374496460e-01 -5.336933210492134094e-02 2.322469651699066162e-01 1.480417400598526001e-01 2.296289503574371338e-01 -2.777369916439056396e-01 -1.029927283525466919e-01 -1.798513382673263550e-01 1.875859797000885010e-01 6.546657532453536987e-02 5.101391300559043884e-02 3.335016546770930290e-03
1.619700342416763306e-01 -1.862971484661102295e-02 -1.798340380191802979e-01 -5.846509337425231934e-02 -8.539763838052749634e-02 -5.282495170831680298e-02 -2.039807103574275970e-02 -3.167519867420196533e-01 -3.449821844696998596e-02 1.182944849133491516e-01 2.384964227676391602e-01 -3.926606178283691406e-01 2.102803671732544899e-03 -2.745852768421173096e-01 4.279266595840454102e-01 1.282233595848083496e-01 -1.617824435234069824e-01 1.991651766002178192e-02 -2.221841514110565186e-01 -4.399100691080093384e-02 1.037906482815742493e-01 1.900428384542465210e-01 -7.646392285823822021e-02 -1.377154490910470486e-03 5.964851006865501404e-02 -2.171969264745712280e-01 -2.203417196869850159e-02 -1.300930380821228027e-01 2.159105986356735229e-01 -7.894588261842727661e-02 1.245034262537956238e-01 -2.419024258852005005e-01
-2.358837984502315521e-02 -1.554258465766906738e-01 2.377994060516357422e-01 6.746225059032440186e-02 7.610017061233520508e-02 4.401543736457824707e-02 -4.780475497245788574e-01 -3.234836459159851074e-01 4.366024434566497803e-01 -1.022250279784202576e-01 -4.911794140934944153e-02 6.051859259605407715e-02 7.554814964532852173e-02 -2.036018371582031250e-01 -1.151418834924697876e-01 1.436751615256071091e-02 -2.009977847337722778e-01 -7.178446650505065918e-02 -3.248893618583679199e-01 3.770398721098899841e-02 3.964511677622795105e-02 4.478980228304862976e-02 -8.404570817947387695e-02 2.117738872766494751e-01 3.174310922622680664e-02 -6.609693169593811035e-02 7.824948430061340332e-02 3.794698743149638176e-03 1.466094702482223511e-01 -6.770996260456740856e-04 2.539375722408294678e-01 2.133978530764579773e-03
8.832024037837982178e-02 2.035836875438690186e-01 5.779209733009338379e-02 -1.423449367284774780e-01 -7.698750495910644531e-02 4.298440366983413696e-02 -2.582716941833496094e-01 -2.378115803003311157e-01 -1.512054353952407837e-01 1.748418658971786499e-01 1.529789417982101440e-01 7.711543142795562744e-02 -2.179246544837951660e-01 4.904979839920997620e-02 3.478757739067077637e-01 1.920250207185745239e-01 -2.870401442050933838e-01 -1.791502982378005981e-01 5.348019767552614212e-03 -4.387585911899805069e-03 -8.675463497638702393e-03 -7.497207820415496826e-02 1.985200643539428711e-01 -2.199875712394714355e-01 1.193943340331315994e-02 -2.569500207901000977e-01 -2.608993649482727051e-01 1.600048840045928955e-01 2.716201841831207275e-01 2.892517484724521637e-02 2.162032015621662140e-02 2.501886785030364990e-01
1.590378768742084503e-02 1.086559370160102844e-01 -4.877779260277748108e-02 -1.332147866487503052e-01 2.049843519926071167e-01 1.761360913515090942e-01 1.283296793699264526e-01 -2.126249969005584717e-01 3.893481567502021790e-02 -4.953502491116523743e-02 -1.352555956691503525e-02 -7.954557240009307861e-02 5.542947724461555481e-02 -3.931870758533477783e-01 1.459519267082214355e-01 4.499658825807273388e-04 -1.710197627544403076e-01 2.045495212078094482e-01 -2.900793850421905518e-01 2.247870666906237602e-03 -6.516194343566894531e-02 8.978920429944992065e-02 2.334672361612319946e-01 2.569053508341312408e-02 2.033623680472373962e-02 -2.544385492801666260e-01 1.964104324579238892e-01 3.149230182170867920e-01 3.009794354438781738e-01 -3.266189396381378174e-01 -7.325824350118637085e-02 1.240506172180175781e-01
2.731554850470274687e-04 2.628058195114135742e-01 4.065938591957092285e-01 -1.683348715305328369e-01 9.301070123910903931e-02 -5.800263583660125732e-02 -2.012697756290435791e-01 -1.964188218116760254e-01 -8.661390841007232666e-02 1.220477670431137085e-01 -5.267774313688278198e-02 1.170129850506782532e-01 -3.398074209690093994e-02 -3.913890570402145386e-02 1.991255134344100952e-01 2.418077886104583740e-01 -1.796497106552124023e-01 -7.984422892332077026e-02 1.097291484475135803e-01 -2.076141387224197388e-01 2.695821411907672882e-02 2.829287759959697723e-02 -1.191240772604942322e-01 2.296157479286193848e-01 -1.092882603406906128e-01 -3.443360030651092529e-01 2.495864480733871460e-01 4.140216484665870667e-02 3.044908940792083740e-01 -1.020201295614242554e-01 -3.035458736121654510e-02 2.137804776430130005e-01
4.738811776041984558e-02 2.525037527084350586e-01 4.434091970324516296e-02 -2.812986075878143311e-01 1.413379013538360596e-01 -1.027907803654670715e-02 -1.250007934868335724e-02 -3.604807555675506592e-01 8.327808231115341187e-03 -1.151349246501922607e-01 8.834732323884963989e-02 6.973514705896377563e-02 -6.770697981119155884e-02 -4.197486340999603271e-01 1.952205300331115723e-01 5.454676970839500427e-02 -3.532216846942901611e-01 2.299791015684604645e-02 5.907513201236724854e-03 2.493054270744323730e-01 3.675247356295585632e-02 -8.863645046949386597e-02 2.283624857664108276e-01 -5.216028913855552673e-02 -2.224685437977313995e-02 -3.526430577039718628e-02 6.744147092103958130e-02 1.415381133556365967e-01 3.218779563903808594e-01 -2.160948514938354492e-01 1.380509585142135620e-01 -8.731004595756530762e-02
2.860223650932312012e-01 1.096128523349761963e-01 -1.991823315620422363e-01 1.328804343938827515e-01 -4.389299452304840088e-02 4.227708280086517334e-02 -2.111865878105163574e-01 -2.757047116756439209e-01 1.768018007278442383e-01 6.989623606204986572e-02 1.288643330335617065e-01 9.963044896721839905e-03 -4.758433997631072998e-02 -2.642345726490020752e-01 1.448295861482620239e-01 1.896555423736572266e-01 2.077585309743881226e-01 -1.569249778985977173e-01 7.523331791162490845e-02 -2.379628419876098633e-01 1.284174025058746338e-01 1.751021891832351685e-01 -2.015702612698078156e-02 1.912881433963775635e-01 2.446530461311340332e-01 -3.065304458141326904e-01 -4.821421578526496887e-03 2.014849931001663208e-01 2.264716476202011108e-01 -2.722287476062774658e-01 8.556337654590606689e-02 3.550823405385017395e-02
6.133833155035972595e-02 -3.442364186048507690e-02 2.451717294752597809e-02 1.865730583667755127e-01 1.260616630315780640e-01 -1.033309325575828552e-01 -9.598804265260696411e-02 -2.644510567188262939e-01 3.667928874492645264e-01 -1.582602113485336304e-01 2.424649000167846680e-01 -1.997683793306350708e-01 -2.190884388983249664e-02 7.178033236414194107e-03 3.497501015663146973e-01 2.589690387248992920e-01 -6.851748377084732056e-02 -1.344128549098968506e-01 1.237620562314987183e-01 2.175403088331222534e-01 -2.156746834516525269e-01 -1.363862454891204834e-01 -1.808160096406936646e-01 -1.814893037080764771e-01 6.670985370874404907e-02 3.737229481339454651e-02 3.933388367295265198e-02 4.759313538670539856e-02 3.485198318958282471e-01 -1.021332591772079468e-01 2.191134840250015259e-01 2.158293267711997032e-03
7.932014018297195435e-02 2.069407850503921509e-01 3.409641608595848083e-02 1.224258840084075928e-01 -6.403709948062896729e-02 -2.601484656333923340e-01 -2.326862066984176636e-01 -2.688768804073333740e-01 1.306397765874862671e-01 5.101046990603208542e-03 2.038626521825790405e-01 -2.952457666397094727e-01 -2.434405498206615448e-02 -1.641778051853179932e-01 -2.433818280696868896e-01 -9.745998680591583252e-02 -2.508667707443237305e-01 4.134373739361763000e-02 -5.828319862484931946e-02 -1.402414217591285706e-02 -2.251106947660446167e-01 -1.859421283006668091e-02 1.894802004098892212e-01 3.077932000160217285e-01 2.075919657945632935e-01 -2.847334146499633789e-01 -1.780512183904647827e-01 1.108605936169624329e-01 1.747637242078781128e-01 1.090071499347686768e-01 1.696493327617645264e-01 7.177548855543136597e-02
-7.274511456489562988e-02 9.938854724168777466e-02 1.441833972930908203e-01 9.067825973033905029e-02 3.134768009185791016e-01 -1.756978929042816162e-01 -2.177540957927703857e-01 -2.008881866931915283e-01 2.130360454320907593e-01 2.838182263076305389e-02 5.287420749664306641e-02 3.896509297192096710e-03 1.137434970587491989e-02 -2.034499496221542358e-01 7.584480196237564087e-02 1.134047061204910278e-01 2.715350687503814697e-01 -2.827371098101139069e-02 -2.075182646512985229e-01 -1.540675014257431030e-01 -2.229481786489486694e-01 -4.217904061079025269e-02 1.551064103841781616e-01 -2.140056341886520386e-01 2.128240615129470825e-01 -3.275246024131774902e-01 -9.918142110109329224e-02 2.257349044084548950e-01 -1.492269523441791534e-02 1.397324055433273315e-01 8.593279868364334106e-03 3.659495413303375244e-01
1.136671900749206543e-01 -2.629229798913002014e-02 9.525761753320693970e-02 -2.392965406179428101e-01 -1.639308929443359375e-01 8.662875741720199585e-03 -2.410676777362823486e-01 -2.417896389961242676e-01 -3.823395445942878723e-02 -2.018057107925415039e-01 4.082648158073425293e-01 -4.392590373754501343e-02 9.702515602111816406e-02 -3.148707151412963867e-01 -7.625316083431243896e-02 -5.015918053686618805e-03 -3.003574609756469727e-01 -2.037628889083862305e-01 -1.003095731139183044e-01 -1.050561293959617615e-01 -2.122457697987556458e-02 -2.010634727776050568e-02 -1.183107495307922363e-01 -5.027975887060165405e-02 2.488277554512023926e-01 -1.505748331546783447e-01 -2.203050851821899414e-01 2.190832979977130890e-02 3.405593633651733398e-01 1.272120177745819092e-01 8.754310011863708496e-02 -8.769571781158447266e-02
-1.121464520692825317e-01 -1.071065440773963928e-01 -1.052021235227584839e-01 -2.025913074612617493e-02 -9.381339699029922485e-02 9.605234116315841675e-02 -4.147068262100219727e-01 -3.115812242031097412e-01 1.321734637022018433e-01 9.992646425962448120e-02 8.537229150533676147e-02 -2.187036871910095215e-01 -3.067670622840523720e-03 -1.752379536628723145e-01 2.642419040203094482e-01 1.162653490900993347e-01 -9.367134422063827515e-02 -2.635348141193389893e-01 -2.772844955325126648e-02 -2.722280621528625488e-01 8.435518294572830200e-02 -1.880868971347808838e-01 -1.413907273672521114e-03 8.846503496170043945e-02 2.643905580043792725e-01 5.460540205240249634e-02 3.172199428081512451e-01 5.497374758124351501e-02 2.211176007986068726e-01 -1.809858083724975586e-01 1.048159375786781311e-01 -9.030742198228836060e-02
4.659481644630432129e-01 -1.523842476308345795e-02 3.034664988517761230e-01 8.872531354427337646e-02 -7.935443893074989319e-03 3.955915942788124084e-02 -3.171513676643371582e-01 -2.927938103675842285e-01 1.371080130338668823e-01 1.378339827060699463e-01 1.974897831678390503e-01 -1.893779337406158447e-01 2.238843590021133423e-02 -1.643570065498352051e-01 3.482993543148040771e-01 5.203105509281158447e-02 1.974486932158470154e-02 6.362145394086837769e-02 8.968213200569152832e-02 -1.391057949513196945e-02 -8.097139745950698853e-02 1.052711457014083862e-01 2.023267745971679688e-02 -2.317219823598861694e-01 -7.277643680572509766e-02 -5.591529980301856995e-02 -1.114354580640792847e-01 1.530673950910568237e-01 -4.840687848627567291e-03 -2.728046849370002747e-02 2.495250105857849121e-01 -1.970796734094619751e-01
-1.591327786445617676e-01 -1.728215441107749939e-02 6.731092929840087891e-02 1.384757366031408310e-02 -6.719239056110382080e-02 -3.731195628643035889e-02 -1.773656457662582397e-01 -2.521234750747680664e-01 -2.737814746797084808e-02 1.659472137689590454e-01 2.033604085445404053e-01 5.293660238385200500e-02 1.328200697898864746e-01 -2.189352363348007202e-01 3.911919295787811279e-01 1.187017336487770081e-01 -1.523444652557373047e-01 1.095304340124130249e-01 -2.737768888473510742e-01 7.361590862274169922e-02 -8.335819095373153687e-02 -1.904261410236358643e-01 3.326076567173004150e-01 -4.156163707375526428e-02 -5.409601703286170959e-02 -3.158144950866699219e-01 -2.400955259799957275e-01 -9.962134808301925659e-02 2.422542423009872437e-01 1.588526964187622070e-01 -5.066822469234466553e-02 -1.889820396900177002e-01
7.771792262792587280e-02 3.125109076499938965e-01 2.999196946620941162e-01 9.146782755851745605e-02 -1.795162111520767212e-01 4.449609667062759399e-02 -2.371053546667098999e-01 -3.207281976938247681e-02 2.011368423700332642e-01 6.013334915041923523e-02 -7.044422440230846405e-03 -3.747587651014328003e-02 -1.064499169588088989e-01 7.654313743114471436e-02 3.391428664326667786e-02 3.185687661170959473e-01 -2.499701380729675293e-01 -8.734636357985436916e-04 -2.017677575349807739e-02 -2.403562068939208984e-01 7.653262466192245483e-02 -1.138709187507629395e-01 2.364541590213775635e-02 1.907091736793518066e-01 -9.025241434574127197e-02 -4.733650088310241699e-01 1.203799024224281311e-01 2.901587784290313721e-01 1.816881746053695679e-01 -1.396977622061967850e-02 2.375648729503154755e-02 -9.049824438989162445e-03
2.753853201866149902e-01 1.732476800680160522e-01 1.169473081827163696e-01 -1.667013168334960938e-01 -2.358753681182861328e-01 7.831506431102752686e-02 -2.372145839035511017e-02 -5.232496857643127441e-01 3.307671844959259033e-01 1.235568895936012268e-01 -4.130224511027336121e-02 -9.232098609209060669e-02 6.295448541641235352e-02 -6.034111604094505310e-02 1.242218390107154846e-01 4.913177341222763062e-02 -1.440155655145645142e-01 1.088727861642837524e-01 -2.469169795513153076e-01 -1.376297771930694580e-01 -5.380741879343986511e-02 -3.111067414283752441e-02 5.864387005567550659e-02 7.499047368764877319e-02 -9.913385845720767975e-03 -9.664491564035415649e-02 -6.212152913212776184e-02 -1.276132911443710327e-01 4.820564761757850647e-02 -1.322330236434936523e-01 3.180120587348937988e-01 2.832913398742675781e-01
-1.736244112253189087e-01 -2.303615808486938477e-01 1.481805890798568726e-01 1.612767390906810760e-02 1.101161614060401917e-01 1.524254232645034790e-01 -2.951284684240818024e-02 -2.566684782505035400e-01 1.733690053224563599e-01 -3.782512992620468140e-02 2.800226807594299316e-01 -1.294648349285125732e-01 -8.137234300374984741e-02 -1.584494858980178833e-01 2.715387642383575439e-01 2.547621428966522217e-01 3.810818493366241455e-02 -2.544788420200347900e-01 -1.305575519800186157e-01 1.164977774024009705e-01 -4.132743179798126221e-01 -7.680434267967939377e-03 -2.701302617788314819e-02 -5.199283733963966370e-02 3.027390129864215851e-02 -2.941265404224395752e-01 1.582566946744918823e-01 8.484217524528503418e-02 -9.439760446548461914e-02 1.942290514707565308e-01 2.192149609327316284e-01 -9.978874027729034424e-02
7.419834285974502563e-02 2.606134712696075439e-01 3.393355011940002441e-01 2.185307443141937256e-02 9.433362632989883423e-02 -1.379625499248504639e-01 -1.553289592266082764e-01 -3.863401338458061218e-02 2.707122638821601868e-02 1.831331253051757812e-01 -8.224981278181076050e-02 1.112408116459846497e-01 1.982076913118362427e-01 -1.656016409397125244e-01 1.625585407018661499e-01 2.026038765907287598e-01 -3.345417380332946777e-01 -1.521860808134078979e-01 -7.604101300239562988e-02 2.161982096731662750e-02 2.428284659981727600e-02 -5.059438571333885193e-02 -1.848106980323791504e-01 2.036249935626983643e-01 -1.095496118068695068e-02 -5.101015567779541016e-01 1.811667531728744507e-01 9.708107262849807739e-02 1.558886319398880005e-01 -4.987283423542976379e-02 -1.317985057830810547e-01 5.457014217972755432e-02
1.386621743440628052e-01 1.271994113922119141e-01 9.325373917818069458e-02 -1.871271803975105286e-02 -1.056952774524688721e-01 -2.779042124748229980e-01 -1.750657558441162109e-01 -1.173563599586486816e-01 8.136686682701110840e-02 5.908667668700218201e-02 2.599711418151855469e-01 -5.621309205889701843e-02 -4.221986047923564911e-03 -8.160721510648727417e-03 4.281120002269744873e-02 2.181825935840606689e-01 3.742024675011634827e-02 1.245888769626617432e-01 1.499543040990829468e-01 -1.812838912010192871e-01 -4.395072534680366516e-02 -8.014724403619766235e-02 2.631700932979583740e-01 -2.226037234067916870e-01 2.304941564798355103e-01 -3.678829073905944824e-01 -1.418537646532058716e-01 7.841146737337112427e-02 2.823257446289062500e-01 -1.175975576043128967e-01 -1.616511121392250061e-02 4.293865859508514404e-01
1.252231597900390625e-01 -8.487182855606079102e-02 1.639385223388671875e-01 -1.744480803608894348e-02 2.271784842014312744e-01 -1.146340556442737579e-02 -2.730360329151153564e-01 1.555594336241483688e-02 2.619908750057220459e-01 -1.058107763528823853e-01 4.510545730590820312e-02 -2.675208151340484619e-01 -2.241200655698776245e-01 -4.916278272867202759e-02 1.551928278058767319e-02 1.373860612511634827e-02 4.879084229469299316e-02 -8.520740270614624023e-02 -4.141016602516174316e-01 3.994815517216920853e-03 -1.355237215757369995e-01 -1.319240182638168335e-01 -2.205543071031570435e-01 -1.359338015317916870e-01 2.416187375783920288e-01 -1.364210844039916992e-01 9.705009311437606812e-02 3.022781610488891602e-01 8.147913217544555664e-02 -3.723560273647308350e-02 3.613568842411041260e-01 -1.283553838729858398e-01
-2.139369398355484009e-01 -8.139757812023162842e-02 1.835456937551498413e-01 -2.207128107547760010e-01 7.295732386410236359e-03 7.417415827512741089e-02 7.974935322999954224e-02 -2.990813851356506348e-01 2.167918980121612549e-01 -3.073680214583873749e-02 2.261523753404617310e-01 -1.144325956702232361e-01 -1.468864977359771729e-01 -7.337321341037750244e-02 2.636218667030334473e-01 2.700370252132415771e-01 -2.382516395300626755e-03 -2.724569290876388550e-02 -1.858492568135261536e-02 -4.978458955883979797e-02 -2.296863645315170288e-01 -1.190503127872943878e-03 1.272191256284713745e-01 -7.892115414142608643e-02 1.726558804512023926e-01 -3.834606707096099854e-01 3.614128232002258301e-01 3.838580846786499023e-02 -6.001159176230430603e-02 1.648725569248199463e-02 2.779552042484283447e-01 -1.160137057304382324e-01
1.143313348293304443e-01 -1.199875771999359131e-01 1.290274262428283691e-01 -1.419329345226287842e-01 9.795723855495452881e-02 2.659529149532318115e-01 -1.923673599958419800e-01 -4.293352067470550537e-01 1.206936985254287720e-01 5.938141420483589172e-02 9.114918112754821777e-02 -1.565414071083068848e-01 1.952709555625915527e-01 -2.978712916374206543e-01 2.702556252479553223e-01 1.181597188115119934e-01 -7.551128417253494263e-02 2.934951186180114746e-01 -1.117954105138778687e-01 -1.581145972013473511e-01 -1.065757125616073608e-02 2.986755967140197754e-01 -4.335480183362960815e-02 -1.778939813375473022e-01 4.924014210700988770e-02 -1.430143713951110840e-01 -3.081679716706275940e-02 1.698648035526275635e-01 -1.296572983264923096e-01 -1.867220848798751831e-01 1.710742525756359100e-02 -1.116999760270118713e-01
1.681387424468994141e-01 -5.543492734432220459e-03 1.651091384701430798e-03 -3.411396592855453491e-02 2.539923787117004395e-01 5.291397869586944580e-02 -3.575419485569000244e-01 -3.229026794433593750e-01 2.139696925878524780e-01 -1.395398378372192383e-01 -1.454646587371826172e-01 -2.014699578285217285e-01 -1.806010305881500244e-01 -3.888005912303924561e-01 2.351829409599304199e-01 3.347974643111228943e-02 -1.640473306179046631e-01 7.676319777965545654e-02 -4.307468608021736145e-02 -5.429570376873016357e-02 -5.453433468937873840e-02 1.274928599596023560e-01 -2.117224037647247314e-02 6.097112223505973816e-02 -1.570923775434494019e-01 -7.676714658737182617e-02 -3.062206804752349854e-01 2.436401247978210449e-01 1.590306758880615234e-01 -1.413583159446716309e-01 2.360284887254238129e-02 1.156039834022521973e-01
3.115215003490447998e-01 4.094000160694122314e-02 -1.667012088000774384e-02 -3.676456809043884277e-01 4.816688224673271179e-02 -1.939011365175247192e-01 -2.406111061573028564e-01 -2.135088592767715454e-01 3.249333202838897705e-01 -4.362802579998970032e-02 2.250584773719310760e-02 -7.220575958490371704e-02 1.174116060137748718e-01 -3.316096067428588867e-01 1.430408805608749390e-01 1.149268895387649536e-01 5.490243807435035706e-02 -2.212015986442565918e-01 -1.545768380165100098e-01 -1.374437808990478516e-01 -8.344050496816635132e-02 1.199060231447219849e-01 -8.726403117179870605e-02 -7.475842535495758057e-02 -4.417208954691886902e-02 -3.410819768905639648e-01 -6.034265086054801941e-02 -4.182194173336029053e-02 -2.485321909189224243e-01 8.892334997653961182e-02 1.583641618490219116e-01 6.410123407840728760e-02
-2.072460800409317017e-01 5.108410492539405823e-02 -1.107151135802268982e-01 -1.843517422676086426e-01 7.555472850799560547e-02 -1.077008470892906189e-01 -3.165302053093910217e-02 1.287095621228218079e-02 2.420793324708938599e-01 -1.376430243253707886e-01 1.416938453912734985e-01 4.120972752571105957e-02 1.604900211095809937e-01 -4.425398111343383789e-01 4.126625061035156250e-01 2.934638559818267822e-01 -2.607111334800720215e-01 3.587273508310317993e-02 -1.328981816768646240e-01 -3.266625106334686279e-02 -2.090928256511688232e-01 -1.707192957401275635e-01 -5.470341444015502930e-02 -1.346869617700576782e-01 3.461328521370887756e-02 -6.033959984779357910e-02 1.176577731966972351e-01 4.426221922039985657e-02 2.235168963670730591e-01 1.214451156556606293e-02 1.363175511360168457e-01 2.026620805263519287e-01
5.749007314443588257e-02 3.973960578441619873e-01 9.761991351842880249e-02 -7.863893359899520874e-02 -7.567617297172546387e-02 7.913628965616226196e-02 -9.450232982635498047e-02 -3.003057539463043213e-01 2.309727370738983154e-01 1.939341574907302856e-01 1.730290800333023071e-01 -5.025735124945640564e-02 1.167694479227066040e-01 -2.612836286425590515e-02 1.954292804002761841e-01 -1.473791599273681641e-01 -2.532107532024383545e-01 2.363884598016738892e-01 -2.877430021762847900e-01 -1.563929915428161621e-01 -1.750727891921997070e-01 -1.772450096905231476e-02 -4.874504357576370239e-02 3.181853890419006348e-02 -5.700477957725524902e-02 -2.092386782169342041e-01 -1.470485180616378784e-01 -1.014049798250198364e-01 1.718213856220245361e-01 -2.055410146713256836e-01 2.340325713157653809e-01 2.172975242137908936e-01
-2.523910254240036011e-02 -1.035570353269577026e-01 2.617840170860290527e-01 -1.417298913002014160e-01 1.040285006165504456e-01 -8.587177097797393799e-02 -1.609121412038803101e-01 6.471360474824905396e-02 1.347384750843048096e-01 2.975489757955074310e-02 -3.979220986366271973e-02 -1.263486407697200775e-02 -7.845931500196456909e-02 -1.313614249229431152e-01 1.110671237111091614e-01 4.001233279705047607e-01 -2.316627949476242065e-01 -1.132452934980392456e-01 -6.778324395418167114e-02 -1.574706882238388062e-01 2.036262899637222290e-01 1.871113926172256470e-01 1.390112340450286865e-01 2.240908592939376831e-01 8.332803100347518921e-02 -3.645004034042358398e-01 -7.761292159557342529e-02 1.745366454124450684e-01 3.186326026916503906e-01 -1.796240955591201782e-01 -1.368637382984161377e-01 2.537757754325866699e-01
1.367709040641784668e-01 1.666999980807304382e-02 -1.454880386590957642e-01 -3.213028237223625183e-02 -1.576635986566543579e-01 8.449007570743560791e-02 -2.536989152431488037e-01 -3.375097215175628662e-01 1.593946963548660278e-01 -8.358184993267059326e-02 5.387340113520622253e-02 -4.791513085365295410e-02 -6.719100475311279297e-02 6.471720337867736816e-02 4.418304562568664551e-01 5.964300781488418579e-02 -9.680554270744323730e-02 1.318951547145843506e-01 -2.327364534139633179e-01 -1.014382112771272659e-02 -3.469210118055343628e-02 -2.519876956939697266e-01 1.590453386306762695e-01 -1.533284336328506470e-01 1.635538488626480103e-01 -2.849700152873992920e-01 1.911827027797698975e-01 -6.769783794879913330e-02 2.720446288585662842e-01 -5.596690624952316284e-02 -3.676732257008552551e-02 2.852226197719573975e-01
1.089071556925773621e-01 2.087470591068267822e-01 2.896174192428588867e-01 -4.553113132715225220e-02 -1.431751549243927002e-01 1.001603081822395325e-01 8.442641049623489380e-02 -2.125481963157653809e-01 1.668381094932556152e-01 -1.000279337167739868e-01 2.605952620506286621e-01 -1.233598124235868454e-02 1.563696265220642090e-01 -1.352362930774688721e-01 1.992919892072677612e-01 1.723082214593887329e-01 -1.338921934366226196e-01 5.342572554945945740e-02 -2.307994961738586426e-01 1.254941821098327637e-01 -2.102783173322677612e-01 -4.569262638688087463e-02 -1.586175709962844849e-01 -3.728488981723785400e-01 8.548334985971450806e-02 5.776003934442996979e-03 5.102018639445304871e-02 1.124033983796834946e-02 3.590122759342193604e-01 -2.257818281650543213e-01 1.205196008086204529e-01 -2.301842123270034790e-01
1.986540853977203369e-02 1.413559168577194214e-01 6.405793130397796631e-02 -2.452234029769897461e-01 -8.575695753097534180e-02 -3.168549239635467529e-01 -3.226639330387115479e-01 -2.429234236478805542e-01 1.340163052082061768e-01 -2.726681157946586609e-02 2.637819647789001465e-01 3.221170231699943542e-02 8.003275841474533081e-02 -1.116016134619712830e-01 2.502819895744323730e-01 1.035045906901359558e-01 -1.108969375491142273e-02 6.134738028049468994e-02 1.968493685126304626e-03 -6.620240956544876099e-02 -2.292318493127822876e-01 3.393936157226562500e-01 8.497855812311172485e-02 -1.395821664482355118e-02 2.142392992973327637e-01 -1.761792153120040894e-01 -6.391720473766326904e-02 1.841791868209838867e-01 -6.349411606788635254e-02 -2.531167492270469666e-02 8.476381748914718628e-02 3.908290266990661621e-01
-1.739647537469863892e-01 1.668309979140758514e-02 1.343123614788055420e-01 -1.534194499254226685e-01 -5.844438821077346802e-02 -1.671807318925857544e-01 -1.232607588171958923e-01 -4.445067942142486572e-01 1.349484920501708984e-02 -2.214891761541366577e-01 2.052610814571380615e-01 6.824760138988494873e-02 -1.648729145526885986e-01 -8.514973521232604980e-02 1.741049289703369141e-01 4.069893062114715576e-01 1.178926900029182434e-01 7.371144741773605347e-02 1.148685216903686523e-01 1.818261146545410156e-01 -2.733302861452102661e-02 2.470681816339492798e-01 1.104281172156333923e-01 -4.355115070939064026e-02 -1.247915476560592651e-01 -2.308011502027511597e-01 1.176017224788665771e-01 2.356429845094680786e-01 6.968932598829269409e-02 -3.212662413716316223e-02 2.522514760494232178e-01 9.017992764711380005e-02
2.892695553600788116e-02 -7.998066395521163940e-02 -1.164242811501026154e-02 1.130046099424362183e-01 -5.095437634736299515e-03 2.356984838843345642e-02 -1.642917841672897339e-01 -2.069883793592453003e-01 -1.446157973259687424e-02 -1.469233334064483643e-01 1.264807186089456081e-03 -1.577457040548324585e-01 -1.491646021604537964e-01 -3.622168600559234619e-01 7.164615392684936523e-02 3.575616776943206787e-01 -2.157439291477203369e-01 -8.000984042882919312e-02 3.982641175389289856e-02 -6.240418925881385803e-02 -1.610700190067291260e-01 1.166794598102569580e-01 2.687818408012390137e-01 -2.731761932373046875e-01 9.776832163333892822e-02 -1.256034825928509235e-03 -1.310114515945315361e-03 1.419188231229782104e-01 5.486255288124084473e-01 -8.526092395186424255e-03 6.023085676133632660e-03 -2.592163346707820892e-02
8.601976931095123291e-02 9.156803786754608154e-02 9.009660780429840088e-02 2.299187481403350830e-01 8.568720519542694092e-02 -6.648939847946166992e-02 -2.395617365837097168e-01 -1.347600072622299194e-01 2.769702970981597900e-01 2.200287580490112305e-01 -7.113058865070343018e-02 -9.267672896385192871e-03 1.279284954071044922e-01 7.687033712863922119e-02 1.164588108658790588e-01 1.427102982997894287e-01 -1.097481697797775269e-01 -2.481139637529850006e-02 -2.601509988307952881e-01 -1.692121773958206177e-01 -3.522026538848876953e-01 1.819245666265487671e-01 1.637122780084609985e-01 -3.215343058109283447e-01 -2.026986330747604370e-01 -3.431947529315948486e-01 -1.118777915835380554e-01 1.118982094340026379e-03 1.681960821151733398e-01 -1.361608207225799561e-01 7.216787338256835938e-02 1.724013686180114746e-01
-1.492176055908203125e-01 -8.929862082004547119e-02 9.071904234588146210e-03 -5.246010795235633850e-02 1.019893065094947815e-01 -2.031349390745162964e-02 -3.090370632708072662e-02 -4.488360285758972168e-01 1.321772038936614990e-01 -1.537854690104722977e-02 1.588235795497894287e-01 -2.646765112876892090e-01 1.320602148771286011e-01 1.354074776172637939e-01 2.191148251295089722e-01 1.827903538942337036e-01 1.322925835847854614e-01 -3.174540996551513672e-01 -2.478085458278656006e-01 3.155628591775894165e-02 6.500332802534103394e-02 6.941334810107946396e-03 4.819723963737487793e-02 -2.339919060468673706e-01 -9.277851134538650513e-02 -1.319753825664520264e-01 1.223015710711479187e-01 -2.337163500487804413e-02 2.332216352224349976e-01 -3.161984384059906006e-01 2.885009646415710449e-01 -4.847249016165733337e-02
3.131834864616394043e-01 1.631208211183547974e-01 1.519015431404113770e-01 5.018472671508789062e-02 -5.875593051314353943e-02 -1.746263005770742893e-03 -3.390149176120758057e-01 -1.941584050655364990e-01 2.657649219036102295e-01 2.632449865341186523e-01 9.777666069567203522e-03 -1.801967471837997437e-01 -1.347503960132598877e-01 -1.625572293996810913e-01 4.443286955356597900e-01 2.106108516454696655e-01 4.188328981399536133e-02 9.244380146265029907e-02 6.863911449909210205e-02 -7.951685041189193726e-02 8.352661505341529846e-03 2.103101462125778198e-01 -1.048516854643821716e-01 -1.766123175621032715e-01 -2.250113338232040405e-02 -3.495312854647636414e-02 -4.098207503557205200e-02 1.953804492950439453e-01 1.210835948586463928e-02 7.351876050233840942e-02 1.318090260028839111e-01 -2.498833835124969482e-01
-2.536378800868988037e-02 3.177666068077087402e-01 2.379926852881908417e-02 -5.945940688252449036e-02 1.421125046908855438e-02 -1.601384133100509644e-01 -2.312041074037551880e-01 -5.485675856471061707e-02 1.153930798172950745e-01 1.798335611820220947e-01 2.502532601356506348e-01 -2.006410807371139526e-01 7.312618941068649292e-02 -1.690432429313659668e-01 8.856468647718429565e-02 -3.028839128091931343e-03 -2.881967127323150635e-01 6.793471425771713257e-02 1.578342020511627197e-01 -6.326107680797576904e-02 -3.061007857322692871e-01 3.315504640340805054e-02 2.203389555215835571e-01 5.796060897409915924e-03 2.476158291101455688e-01 -2.408193498849868774e-01 -2.749258875846862793e-01 1.538285911083221436e-01 2.741559743881225586e-01 -8.599352836608886719e-02 -4.199124500155448914e-02 2.425132691860198975e-01
2.044082805514335632e-02 1.789140552282333374e-01 1.190455332398414612e-01 1.963223814964294434e-01 1.435858905315399170e-01 -7.836174219846725464e-02 -2.813988626003265381e-01 -2.826705873012542725e-01 -1.075867339968681335e-01 -2.265058644115924835e-02 -6.684397161006927490e-02 -4.936078563332557678e-02 -3.329554572701454163e-02 5.285821110010147095e-02 3.277878761291503906e-01 2.846259176731109619e-01 4.788604751229286194e-02 7.753478735685348511e-02 -3.105965256690979004e-01 -1.491452753543853760e-01 -9.392122179269790649e-02 2.235205173492431641e-01 8.108613640069961548e-02 -1.048208475112915039e-01 1.363219767808914185e-01 -1.049869507551193237e-01 1.007746458053588867e-01 -1.094301715493202209e-01 3.666286170482635498e-01 3.064113669097423553e-02 -1.885153353214263916e-02 3.561586737632751465e-01
-4.958040267229080200e-02 2.515882849693298340e-01 -3.139751031994819641e-02 -1.092606037855148315e-01 2.612802684307098389e-01 7.821484655141830444e-02 -5.329497456550598145e-01 -2.055543512105941772e-01 4.493436589837074280e-02 -1.956242024898529053e-01 -4.300491139292716980e-02 -2.217583507299423218e-01 -1.497993469238281250e-01 -2.504873871803283691e-01 1.406604051589965820e-01 2.372182160615921021e-01 -2.257471829652786255e-01 2.678368985652923584e-01 -1.879411488771438599e-01 1.925644837319850922e-02 8.879789151251316071e-03 1.588547974824905396e-01 -1.490979641675949097e-01 -5.137522518634796143e-02 1.218567341566085815e-01 -8.078439533710479736e-02 -1.205209940671920776e-01 -5.635187029838562012e-02 -1.207979675382375717e-02 -1.286396384239196777e-01 5.855279043316841125e-02 1.788710243999958038e-02
9.114543348550796509e-02 8.442759513854980469e-03 -6.338755041360855103e-02 -7.748680561780929565e-02 1.648636907339096069e-01 1.853553056716918945e-01 1.786913350224494934e-02 -1.431463211774826050e-01 3.722147047519683838e-01 -2.019826918840408325e-01 1.384331732988357544e-01 -9.737517684698104858e-02 1.180177628993988037e-01 -3.616714477539062500e-01 -7.438260316848754883e-02 1.768238991498947144e-01 -2.304373234510421753e-01 1.382795423269271851e-01 7.100608199834823608e-03 -3.811945617198944092e-01 1.289835870265960693e-01 -1.512854695320129395e-01 -1.114589162170886993e-02 -2.039661258459091187e-01 2.152793481945991516e-02 -1.443473249673843384e-01 1.064677536487579346e-01 1.527165770530700684e-01 3.646550774574279785e-01 1.672251708805561066e-02 1.451826244592666626e-01 -2.471498213708400726e-02
2.227728813886642456e-02 1.486279964447021484e-01 3.027579188346862793e-01 -1.463317424058914185e-01 1.327270418405532837e-01 -9.862011671066284180e-02 -5.799427162855863571e-03 -4.359893202781677246e-01 3.973482921719551086e-02 1.254781037569046021e-01 -2.514456398785114288e-02 -8.939690887928009033e-02 -1.290852129459381104e-01 -3.006795980036258698e-02 8.655718713998794556e-02 1.587656885385513306e-01 1.630073040723800659e-02 -3.651147782802581787e-01 -2.471465766429901123e-01 8.624588139355182648e-03 -4.750784039497375488e-01 -1.804666593670845032e-02 -8.588693104684352875e-03 -3.004892170429229736e-01 -5.853331461548805237e-02 -1.020031124353408813e-01 8.114174008369445801e-02 1.100160703063011169e-01 4.421878978610038757e-02 -2.336290781386196613e-04 1.295816749334335327e-01 -9.096049517393112183e-02
2.762538753449916840e-02 2.218820750713348389e-01 -8.164147287607192993e-02 3.307025879621505737e-02 -8.079595118761062622e-02 5.688515957444906235e-03 -1.000681370496749878e-01 -1.092759072780609131e-01 1.991887688636779785e-01 2.213746160268783569e-01 1.910489201545715332e-01 -2.148797176778316498e-02 1.486241519451141357e-01 2.915312722325325012e-02 5.562125444412231445e-01 1.201652064919471741e-01 -1.292446255683898926e-01 4.993021022528409958e-03 -1.798896342515945435e-01 -3.047135472297668457e-01 -1.502345949411392212e-01 -1.179184690117835999e-01 1.806605458259582520e-01 -2.072906494140625000e-01 -7.444455474615097046e-02 -1.360922157764434814e-01 2.071187943220138550e-01 -9.362848103046417236e-02 2.519597113132476807e-01 -1.534380912780761719e-01 -5.584789067506790161e-02 1.464229971170425415e-01
2.015137225389480591e-01 2.736134454607963562e-02 -1.225864961743354797e-01 -6.676837056875228882e-02 3.068270720541477203e-02 -3.111227154731750488e-01 -2.628453075885772705e-01 -5.980818271636962891e-01 2.092642039060592651e-01 8.506290614604949951e-02 4.223950952291488647e-02 -1.158223673701286316e-01 -2.104180008172988892e-01 -1.664338409900665283e-01 -4.666086751967668533e-03 1.202713623642921448e-01 -2.276228182017803192e-02 -2.648043446242809296e-02 -8.122953027486801147e-02 -1.105225761421024799e-03 -9.575187228620052338e-03 -1.521834880113601685e-01 -9.314332157373428345e-02 -2.010702043771743774e-01 1.816254109144210815e-01 4.186511412262916565e-02 -7.668454945087432861e-02 -1.487104445695877075e-01 2.493216097354888916e-01 -8.079820871353149414e-02 6.587994098663330078e-02 -2.144759446382522583e-01
1.255574077367782593e-01 1.293887048959732056e-01 3.672027727589011192e-03 1.255041509866714478e-01 7.262308895587921143e-02 -3.679775297641754150e-01 -2.917688190937042236e-01 -5.707870721817016602e-01 -8.674617856740951538e-02 2.967556938529014587e-02 6.980640441179275513e-02 -2.212510257959365845e-01 -3.095662407577037811e-02 -1.959136277437210083e-01 1.311796009540557861e-01 1.118084564805030823e-01 -2.364157326519489288e-02 -1.114635914564132690e-01 -1.246874406933784485e-01 -6.207096204161643982e-02 5.618898570537567139e-02 -2.013607621192932129e-01 -1.990579366683959961e-01 -2.443785369396209717e-01 -8.932564407587051392e-02 -9.215365350246429443e-02 7.382131367921829224e-02 -5.402016639709472656e-02 1.637569814920425415e-01 -4.544651880860328674e-02 5.159203335642814636e-02 -1.924234479665756226e-01
-1.944677531719207764e-01 -9.030811488628387451e-03 6.269291043281555176e-02 9.737733751535415649e-02 -2.142235487699508667e-01 -1.088580042123794556e-01 1.655136793851852417e-01 -3.318365216255187988e-01 1.849057078361511230e-01 2.649485766887664795e-01 3.153259158134460449e-01 7.068497687578201294e-02 -2.968448214232921600e-03 -2.293499708175659180e-01 2.688981890678405762e-01 2.805797755718231201e-01 -1.044174358248710632e-01 1.050149872899055481e-01 -7.466056942939758301e-02 2.284724079072475433e-02 4.269232600927352905e-02 -9.831600636243820190e-02 7.025066018104553223e-02 -5.273171886801719666e-02 2.677226439118385315e-02 -3.009491562843322754e-01 -3.828723430633544922e-01 6.252127885818481445e-02 1.897033751010894775e-01 -4.086110740900039673e-02 8.235771954059600830e-02 8.672294765710830688e-02
-1.793657392263412476e-01 6.092501059174537659e-02 -3.295848891139030457e-02 -6.062937900424003601e-02 -2.816577628254890442e-02 -1.869623512029647827e-01 -2.254178673028945923e-01 -3.895919919013977051e-01 9.197708219289779663e-02 1.333380583673715591e-02 2.790665030479431152e-01 -6.038838252425193787e-02 1.081456467509269714e-01 -3.612275123596191406e-01 1.785744428634643555e-01 1.262051165103912354e-01 -1.877692528069019318e-03 6.403705477714538574e-02 1.595193594694137573e-01 -1.236702576279640198e-01 1.325447112321853638e-01 3.902984261512756348e-01 6.626514345407485962e-02 -3.165233880281448364e-02 3.063683956861495972e-02 -1.909419000148773193e-01 1.209445521235466003e-01 1.046175695955753326e-02 3.147617578506469727e-01 1.649976670742034912e-01 1.238841116428375244e-01 1.641062796115875244e-01
-8.090569078922271729e-02 -2.640592120587825775e-02 2.403645217418670654e-02 -5.287619680166244507e-02 -1.182017475366592407e-01 4.283399507403373718e-02 4.825557768344879150e-02 -2.491923868656158447e-01 2.088258266448974609e-01 2.228746116161346436e-01 5.913434922695159912e-02 1.400433331727981567e-01 -2.793943881988525391e-01 6.233224179595708847e-03 5.563334375619888306e-02 5.845551490783691406e-01 -4.001089334487915039e-01 5.889093503355979919e-02 -1.278511732816696167e-01 -1.279581636190414429e-01 -3.354591876268386841e-02 -1.915671825408935547e-01 2.822366170585155487e-02 1.215240359306335449e-01 -6.818041950464248657e-02 -2.946894466876983643e-01 -1.636146754026412964e-02 1.211864799261093140e-01 7.055878639221191406e-02 -5.615333840250968933e-02 7.485889643430709839e-02 -4.356402903795242310e-03
1.482302248477935791e-01 1.617120951414108276e-01 -1.707060933113098145e-01 7.053195685148239136e-02 2.270743995904922485e-02 -5.102908238768577576e-03 -4.610254243016242981e-02 -1.533102244138717651e-01 1.432286351919174194e-01 1.980031132698059082e-01 2.525210380554199219e-01 1.331066489219665527e-01 -1.382747739553451538e-01 -2.236465960741043091e-01 3.099880218505859375e-01 2.983796596527099609e-01 1.354209184646606445e-01 1.826874762773513794e-01 -5.069870501756668091e-03 -1.874386072158813477e-01 -8.218766003847122192e-02 1.149879693984985352e-01 3.591674193739891052e-02 5.978634580969810486e-02 3.043179214000701904e-01 -3.221760988235473633e-01 7.598248124122619629e-02 1.227447465062141418e-01 1.015042141079902649e-01 -3.871333599090576172e-01 5.563548300415277481e-03 -8.342193812131881714e-02
1.058088466525077820e-01 3.189067840576171875e-01 1.499412581324577332e-03 -1.881847530603408813e-01 1.006971150636672974e-01 -9.565406292676925659e-02 -2.405916452407836914e-01 -2.688999176025390625e-01 5.885061249136924744e-02 2.914339303970336914e-02 1.631717830896377563e-01 9.067617356777191162e-02 -2.589206993579864502e-01 -1.856149872764945030e-03 2.056296169757843018e-01 1.683870106935501099e-01 -1.123399510979652405e-01 3.103702664375305176e-01 -1.751581579446792603e-01 -1.198562234640121460e-01 -6.370253115892410278e-02 -1.942424103617668152e-02 2.295260280370712280e-01 -1.897301822900772095e-01 1.776008009910583496e-01 -2.370622903108596802e-01 -2.165989130735397339e-01 -7.471904158592224121e-02 1.531590986996889114e-02 -1.125618889927864075e-01 1.784849315881729126e-01 3.053753077983856201e-01
3.966534137725830078e-02 2.761805355548858643e-01 1.551736742258071899e-01 2.543518841266632080e-01 -6.078125908970832825e-02 8.416163176298141479e-02 -5.209063366055488586e-02 -2.345122247934341431e-01 4.305346608161926270e-01 1.772200167179107666e-01 1.129767205566167831e-02 -1.502752583473920822e-02 1.700858771800994873e-01 1.428720206022262573e-01 2.600642442703247070e-01 2.823416292667388916e-01 -5.812452360987663269e-02 -1.139513328671455383e-01 -6.542243063449859619e-02 -1.289396584033966064e-01 -1.974553614854812622e-01 -1.138559430837631226e-01 -5.466593429446220398e-02 -1.050288006663322449e-01 3.794663250446319580e-01 -8.694577962160110474e-02 7.922777533531188965e-02 -4.021745547652244568e-02 2.118865400552749634e-01 -3.656088560819625854e-02 1.173882782459259033e-01 1.684525758028030396e-01
-5.592169705778360367e-03 2.195060402154922485e-01 3.706696629524230957e-01 1.880963742733001709e-01 -1.525636762380599976e-03 -6.195203214883804321e-02 4.841424897313117981e-02 -3.392270207405090332e-01 8.994754403829574585e-02 -3.110806643962860107e-02 3.232479989528656006e-01 -1.075002625584602356e-01 5.233053583651781082e-03 -1.413629204034805298e-01 8.928771130740642548e-03 1.533571481704711914e-01 -7.899867743253707886e-02 7.407165318727493286e-02 -3.400802612304687500e-01 -1.825535595417022705e-01 -6.363544613122940063e-02 1.255362778902053833e-01 7.549951225519180298e-02 -1.361413598060607910e-01 -2.571303546428680420e-01 -1.596958003938198090e-02 4.090275764465332031e-01 1.176928505301475525e-01 -9.363165497779846191e-02 -4.046956077218055725e-02 1.151808872818946838e-01 -1.144064143300056458e-01
-1.032919362187385559e-01 1.472854316234588623e-01 1.087651699781417847e-01 -6.987942755222320557e-02 -1.306967809796333313e-02 -1.432484686374664307e-01 -1.854125037789344788e-02 -4.366135299205780029e-01 3.752771019935607910e-02 8.806630223989486694e-02 7.067839056253433228e-02 -2.732501327991485596e-01 1.825751364231109619e-01 -3.885507956147193909e-02 1.861292868852615356e-01 7.477852702140808105e-02 -1.125970259308815002e-01 3.131584450602531433e-02 -2.984700500965118408e-01 2.145851999521255493e-01 -2.184214442968368530e-01 2.687828540802001953e-01 -9.342875331640243530e-02 -9.940676391124725342e-03 -1.906955800950527191e-02 -3.724112510681152344e-01 -2.103647775948047638e-02 -6.105216592550277710e-02 9.047593921422958374e-02 -1.550507098436355591e-01 3.199851810932159424e-01 -1.412214934825897217e-01
-9.099067002534866333e-02 1.654979735612869263e-01 2.855718135833740234e-01 -1.955354027450084686e-02 -3.743681684136390686e-02 1.088115647435188293e-01 -3.139651715755462646e-01 -2.526338398456573486e-01 1.719381064176559448e-01 -6.545982509851455688e-02 2.710091695189476013e-02 -3.074932694435119629e-01 -4.727650061249732971e-02 -3.364874720573425293e-01 3.170230686664581299e-01 -5.246973410248756409e-02 -1.845374256372451782e-01 -1.941871196031570435e-01 7.080477476119995117e-02 -3.689048439264297485e-02 1.707902252674102783e-01 3.091971762478351593e-02 2.447762638330459595e-01 1.710864454507827759e-01 2.686005830764770508e-01 -1.585431247949600220e-01 1.099706292152404785e-01 3.888160362839698792e-02 1.250005364418029785e-01 -1.012245938181877136e-01 3.242094069719314575e-02 -1.537849456071853638e-01
-7.063488662242889404e-02 3.524122759699821472e-02 1.435881853103637695e-01 -1.877347938716411591e-02 6.736260652542114258e-02 -1.675593703985214233e-01 -2.927168011665344238e-01 -1.250249594449996948e-01 1.677412390708923340e-01 3.542473316192626953e-01 -7.539176847785711288e-03 2.888767719268798828e-01 1.020446568727493286e-01 -7.997703552246093750e-02 2.817759811878204346e-01 3.870608210563659668e-01 -1.309148222208023071e-01 -3.015625476837158203e-01 -7.281812280416488647e-02 3.341308562085032463e-03 -8.316234499216079712e-02 -1.731358170509338379e-01 1.028293967247009277e-01 1.497982442378997803e-01 8.823711425065994263e-02 -2.395333498716354370e-01 5.120999179780483246e-03 4.666819795966148376e-02 6.275582313537597656e-02 -2.765118777751922607e-01 -1.276778429746627808e-01 9.137767553329467773e-02
4.046044871211051941e-02 2.925625443458557129e-01 -3.263176977634429932e-01 -5.625651404261589050e-02 3.847301304340362549e-01 -9.963801503181457520e-02 -1.715833395719528198e-01 -2.182344198226928711e-01 2.605201303958892822e-01 -2.480396181344985962e-01 9.595870971679687500e-02 -1.108957156538963318e-01 2.564788423478603363e-02 -1.469128131866455078e-01 6.041266024112701416e-02 2.711626887321472168e-01 -8.300119638442993164e-02 4.862015694379806519e-02 -6.513907015323638916e-02 -1.344251483678817749e-01 -2.434373348951339722e-01 5.878128483891487122e-02 -9.565852582454681396e-02 1.076311171054840088e-01 4.971928149461746216e-02 -8.795449882745742798e-02 9.984247386455535889e-02 -7.824543118476867676e-02 3.237032294273376465e-01 -5.147035792469978333e-02 1.701534166932106018e-02 2.622025012969970703e-01
1.065505370497703552e-01 3.173691630363464355e-01 4.668405354022979736e-01 3.656850755214691162e-02 2.620698511600494385e-02 -2.148988470435142517e-02 -1.929200887680053711e-01 2.648400515317916870e-02 6.654249876737594604e-02 2.956801056861877441e-01 -3.500420972704887390e-02 3.711659461259841919e-02 7.993476092815399170e-02 -1.436784565448760986e-01 1.922114938497543335e-01 2.465530484914779663e-01 -2.995278239250183105e-01 -2.991830930113792419e-02 -7.592201232910156250e-02 -1.225598156452178955e-02 8.120868355035781860e-02 -7.528907805681228638e-02 -3.847532719373703003e-02 1.124846264719963074e-01 -7.085387408733367920e-02 -4.549820721149444580e-01 1.319625526666641235e-01 1.381649971008300781e-01 1.814875751733779907e-01 -4.953140392899513245e-02 -4.387689754366874695e-02 -3.977562859654426575e-02
4.214326143264770508e-01 -2.070376090705394745e-02 1.594939641654491425e-02 8.089299499988555908e-02 -9.727364033460617065e-02 -5.905258003622293472e-03 -3.344159126281738281e-01 -1.181019321084022522e-01 2.134876996278762817e-01 2.194184362888336182e-01 2.609519064426422119e-01 -1.533377170562744141e-01 1.660765148699283600e-02 -2.440253794193267822e-01 3.261881470680236816e-01 1.870616674423217773e-01 -1.552480608224868774e-01 4.367313906550407410e-02 4.040608182549476624e-02 -1.297132372856140137e-01 2.331304177641868591e-02 1.074500828981399536e-01 9.891905635595321655e-02 -1.162318140268325806e-01 9.914751164615154266e-03 -1.111195981502532959e-01 -1.120160371065139771e-01 3.213734328746795654e-01 -1.643194407224655151e-01 -9.760425984859466553e-02 5.564357340335845947e-02 -2.135288715362548828e-01
2.703361809253692627e-01 2.349886298179626465e-02 3.728643804788589478e-02 -5.801091343164443970e-02 -1.115299984812736511e-01 -2.482701390981674194e-01 -1.382922381162643433e-01 -5.381910800933837891e-01 -1.103557124733924866e-01 -1.505405083298683167e-02 -6.228546425700187683e-02 -2.761402726173400879e-01 1.814516782760620117e-01 1.316589266061782837e-01 7.774790376424789429e-02 9.984970837831497192e-02 -2.495787441730499268e-01 2.474523149430751801e-02 -1.193020939826965332e-01 -7.332482188940048218e-02 -1.342144906520843506e-01 1.488300859928131104e-01 -7.922688126564025879e-02 -1.661536470055580139e-02 1.987183690071105957e-01 -3.039193451404571533e-01 -1.118315197527408600e-02 2.139434367418289185e-01 1.173241361975669861e-01 -2.163527011871337891e-01 2.974762767553329468e-02 -1.072768196463584900e-01
6.077225506305694580e-02 1.753526628017425537e-01 2.534304857254028320e-01 -1.684799790382385254e-01 2.594748139381408691e-01 8.525907993316650391e-02 -1.805781573057174683e-01 7.107635587453842163e-02 2.140628695487976074e-01 5.740291625261306763e-02 -5.875591188669204712e-02 -4.516045097261667252e-03 5.394889786839485168e-02 -1.426760405302047729e-01 2.555855810642242432e-01 2.897294461727142334e-01 -2.812418341636657715e-01 2.276936769485473633e-01 -7.775488495826721191e-02 -2.764573097229003906e-01 1.367717832326889038e-01 -2.245951257646083832e-02 1.068358421325683594e-01 1.389903575181961060e-01 1.023733615875244141e-01 -4.057022035121917725e-01 1.333344876766204834e-01 1.312824338674545288e-01 2.179436385631561279e-01 -2.688605897128582001e-02 -5.197679623961448669e-02 1.057988703250885010e-01
2.895064651966094971e-01 -6.278295814990997314e-02 5.070869997143745422e-02 8.533550426363945007e-03 6.626531481742858887e-02 4.371319338679313660e-02 -1.757201254367828369e-01 -2.166212350130081177e-01 6.865990906953811646e-02 -3.637986257672309875e-02 3.692377209663391113e-01 -2.139652371406555176e-01 -5.091213434934616089e-02 1.251091659069061279e-01 1.749924570322036743e-02 1.080673858523368835e-01 7.126270979642868042e-02 1.675896532833576202e-02 -2.879662215709686279e-01 -6.569681316614151001e-02 -2.642259299755096436e-01 8.478802442550659180e-02 -1.005274727940559387e-01 1.936458796262741089e-01 2.781793847680091858e-02 -4.262379407882690430e-01 1.774385198950767517e-02 -3.489789366722106934e-02 4.354377686977386475e-01 -6.730016320943832397e-02 9.943722188472747803e-02 -4.352365434169769287e-02
8.041280508041381836e-02 2.861090898513793945e-01 2.355940192937850952e-01 -1.354272067546844482e-01 3.675374388694763184e-02 1.929227709770202637e-01 -2.081778794527053833e-01 -1.209485456347465515e-01 8.398123830556869507e-02 -2.768910825252532959e-01 2.439741641283035278e-01 -4.929249361157417297e-02 1.689268797636032104e-01 -4.120534360408782959e-01 1.431228667497634888e-01 -6.170379463583230972e-03 -2.826905548572540283e-01 -1.072822064161300659e-01 1.488316431641578674e-02 -1.912744045257568359e-01 1.203359221108257771e-03 -3.429453074932098389e-02 -4.641622677445411682e-02 -1.754546463489532471e-01 -3.599384054541587830e-02 -3.036656230688095093e-02 -1.502039879560470581e-01 9.909556061029434204e-02 3.023662269115447998e-01 1.920978575944900513e-01 2.004419863224029541e-01 -1.064083799719810486e-01
2.369361519813537598e-01 8.512981235980987549e-02 5.863888561725616455e-02 -1.722837984561920166e-01 7.040735334157943726e-02 -1.028637811541557312e-01 -7.443894445896148682e-02 -1.774193048477172852e-01 -4.114584997296333313e-02 -2.490354478359222412e-01 1.052194759249687195e-01 -1.298482567071914673e-01 1.563180238008499146e-02 -3.300689160823822021e-01 -1.208692267537117004e-01 2.578519880771636963e-01 -2.715238630771636963e-01 5.712186917662620544e-02 -8.422379195690155029e-02 -3.199204802513122559e-01 -1.142024993896484375e-01 6.173387914896011353e-02 -8.378835394978523254e-03 -8.627592027187347412e-02 6.327474862337112427e-02 7.220268249511718750e-02 1.581312865018844604e-01 1.102447211742401123e-01 4.867962300777435303e-01 -5.346025899052619934e-02 2.640777230262756348e-01 -4.761338979005813599e-02
-7.847126573324203491e-02 -5.270458385348320007e-02 2.276620455086231232e-02 1.468365043401718140e-01 1.227332837879657745e-02 -1.463583856821060181e-01 -2.980656921863555908e-01 -4.561032652854919434e-01 7.300250977277755737e-02 6.826442666351795197e-03 3.807161748409271240e-02 -1.534487158060073853e-01 -1.867183893918991089e-01 -3.444711565971374512e-01 3.269253969192504883e-01 4.498204961419105530e-02 -1.243035867810249329e-01 -7.363294064998626709e-02 5.789134651422500610e-02 3.251116871833801270e-01 6.279034167528152466e-02 -9.836247563362121582e-02 -4.472766071557998657e-03 -1.451896429061889648e-01 -6.578008830547332764e-02 -3.880694210529327393e-01 1.339846253395080566e-01 6.563275307416915894e-02 1.023410186171531677e-01 3.370631113648414612e-02 -6.539595127105712891e-02 -5.460932385176420212e-03
2.295871526002883911e-01 -2.097601592540740967e-01 2.222510874271392822e-01 -2.155435979366302490e-01 2.310858666896820068e-01 -4.013960808515548706e-02 -2.205571383237838745e-01 -9.582965075969696045e-02 2.731247246265411377e-01 -6.366404891014099121e-02 3.592700958251953125e-01 -1.372462958097457886e-01 -4.756010323762893677e-02 -2.612150311470031738e-01 -1.671301014721393585e-02 1.406493335962295532e-01 -4.010937213897705078e-01 9.043817967176437378e-02 -4.008892178535461426e-02 3.253661468625068665e-02 7.426112145185470581e-02 -1.411839574575424194e-02 2.023217640817165375e-02 -6.565877236425876617e-03 -6.750195473432540894e-02 -1.083610928617417812e-03 1.910242438316345215e-01 1.370070427656173706e-01 2.948234379291534424e-01 1.946066617965698242e-01 -8.684210479259490967e-02 8.623322844505310059e-02
2.383559942245483398e-01 -8.442346006631851196e-02 -1.128981858491897583e-01 -4.108612835407257080e-01 1.801626682281494141e-01 2.152182534337043762e-02 -8.972196280956268311e-02 -3.481407463550567627e-01 2.138577587902545929e-02 1.498630195856094360e-01 2.662697434425354004e-01 -5.910434946417808533e-02 2.318294197320938110e-01 -1.765205711126327515e-01 -2.635740675032138824e-02 -1.017244607210159302e-01 -5.352311208844184875e-02 -1.552034765481948853e-01 -1.318352371454238892e-01 3.707099473103880882e-03 -1.116530895233154297e-01 -2.268712669610977173e-01 1.142641901969909668e-01 -1.229952052235603333e-01 5.803815275430679321e-02 -2.540487349033355713e-01 1.867703646421432495e-01 9.841146320104598999e-02 2.626629769802093506e-01 -1.609135717153549194e-01 2.339148670434951782e-01 -2.301433309912681580e-02
2.307616174221038818e-03 1.294806301593780518e-01 4.706294536590576172e-01 -2.208180427551269531e-01 1.676820814609527588e-01 -8.785901963710784912e-02 -1.079372242093086243e-01 -6.899186968803405762e-02 -5.674365907907485962e-03 1.390604823827743530e-01 -1.122513879090547562e-02 -1.379477083683013916e-01 -8.901075273752212524e-02 -8.156622201204299927e-02 1.526994407176971436e-01 2.396379560232162476e-01 -3.106405138969421387e-01 8.993031829595565796e-02 -5.212632566690444946e-02 -2.902776300907135010e-01 -6.785638164728879929e-03 1.248496547341346741e-01 2.147723734378814697e-01 1.968946456909179688e-01 -6.424240022897720337e-02 -3.334071934223175049e-01 -2.175747603178024292e-01 1.683062016963958740e-01 2.023573219776153564e-01 5.272169411182403564e-02 6.593812257051467896e-03 -8.297721855342388153e-03
3.615511655807495117e-01 -9.588108956813812256e-02 5.533466488122940063e-02 1.701842844486236572e-01 1.863437145948410034e-02 -7.905400358140468597e-03 -2.466167062520980835e-01 -1.947746127843856812e-01 1.186794713139533997e-01 2.269393354654312134e-01 6.325025856494903564e-02 5.011761561036109924e-02 -2.540682628750801086e-02 -3.807207942008972168e-01 4.044804275035858154e-01 8.123355358839035034e-02 -6.505181640386581421e-02 1.733045428991317749e-01 -4.284161701798439026e-02 -3.461803495883941650e-02 8.620249480009078979e-02 1.989209838211536407e-02 -6.676645576953887939e-02 -7.047726958990097046e-02 5.570048838853836060e-02 -1.885759830474853516e-01 1.096364855766296387e-01 3.035319745540618896e-01 -3.569089248776435852e-02 -2.625113725662231445e-01 2.511787712574005127e-01 -1.017691642045974731e-01
1.470669060945510864e-01 -6.682141870260238647e-02 9.453337639570236206e-02 -1.688127368688583374e-01 8.698004484176635742e-02 -2.106495350599288940e-01 -1.444635093212127686e-01 -3.378856480121612549e-01 1.587754189968109131e-01 3.541928231716156006e-01 -7.291673868894577026e-02 -1.240105703473091125e-01 1.184842213988304138e-01 -2.395066320896148682e-01 7.024084776639938354e-02 3.106664307415485382e-02 -1.020935177803039551e-01 2.599027240648865700e-03 -6.542767584323883057e-02 -1.967691183090209961e-01 -3.900360316038131714e-02 1.662289202213287354e-01 -5.213673114776611328e-01 -1.672503352165222168e-02 2.360319942235946655e-01 -1.764523983001708984e-01 3.414539620280265808e-02 -7.444588094949722290e-02 6.737830489873886108e-02 -1.548249721527099609e-01 1.263559162616729736e-01 -9.011955559253692627e-02
2.460051774978637695e-01 2.422651946544647217e-01 1.103546619415283203e-01 1.824624836444854736e-03 -2.331980764865875244e-01 -6.643025670200586319e-03 -1.587030291557312012e-02 -1.733736693859100342e-01 2.158077359199523926e-01 1.980234086513519287e-01 1.392707973718643188e-01 -2.779379785060882568e-01 -6.652589887380599976e-03 -1.673500537872314453e-01 1.358310282230377197e-01 -3.410011157393455505e-02 -2.788235545158386230e-01 1.358369588851928711e-01 -2.078946232795715332e-01 -1.876980215311050415e-01 -3.129674196243286133e-01 -9.058594703674316406e-03 -1.369466185569763184e-01 -8.028899319469928741e-03 -5.891660600900650024e-02 -2.693409919738769531e-01 -4.081309959292411804e-02 -1.184041351079940796e-01 -1.275372970849275589e-02 -1.494869589805603027e-01 3.245212435722351074e-01 2.067800462245941162e-01
-1.402801424264907837e-01 3.022663295269012451e-01 1.530309915542602539e-01 -1.341395974159240723e-01 2.652080170810222626e-02 1.517288684844970703e-01 -3.836204530671238899e-03 -3.585807383060455322e-01 2.480629682540893555e-01 7.188019901514053345e-02 1.596986055374145508e-01 -2.018258571624755859e-01 3.448298200964927673e-02 1.025173664093017578e-01 5.593520775437355042e-02 9.045225381851196289e-02 -8.620365709066390991e-02 -3.475160598754882812e-01 -1.382946521043777466e-01 -7.118431851267814636e-03 -4.034299552440643311e-01 1.454097181558609009e-01 1.202190369367599487e-01 -2.380299568176269531e-01 -1.483803242444992065e-01 -2.231402099132537842e-01 7.888043299317359924e-03 1.257425397634506226e-01 1.175827383995056152e-01 -4.489129036664962769e-02 5.001140013337135315e-02 1.756906807422637939e-01
-1.366036385297775269e-01 -3.115734644234180450e-02 2.478755861520767212e-01 1.217317804694175720e-01 1.394937932491302490e-01 -3.324659466743469238e-01 -2.778684198856353760e-01 -3.087099194526672363e-01 1.961467564105987549e-01 1.151015162467956543e-01 3.757583200931549072e-01 -1.378102898597717285e-01 -1.515755709260702133e-02 -2.453654110431671143e-01 -2.964509883895516396e-03 -5.763326957821846008e-02 -6.959000229835510254e-02 3.971088305115699768e-02 -1.368050724267959595e-01 -4.191592801362276077e-03 -7.148584700189530849e-04 -6.590989977121353149e-02 1.771069131791591644e-02 1.609223783016204834e-01 6.764058768749237061e-02 4.383246228098869324e-02 -7.043081521987915039e-02 -2.300825528800487518e-02 3.230946660041809082e-01 -2.831906378269195557e-01 2.545280158519744873e-01 -9.415557235479354858e-02
2.143905907869338989e-01 -2.027915716171264648e-01 2.146930992603302002e-01 -1.337725669145584106e-01 -2.263072431087493896e-01 2.027060240507125854e-01 -1.545069366693496704e-01 -2.093781381845474243e-01 4.314913749694824219e-01 9.772619605064392090e-02 2.129765301942825317e-01 1.958792954683303833e-01 2.116313949227333069e-02 1.109521985054016113e-01 1.820938587188720703e-01 7.861201465129852295e-02 -2.062126398086547852e-01 1.689388789236545563e-02 -1.911904662847518921e-01 -4.507245868444442749e-02 -7.575186342000961304e-02 -2.478454560041427612e-01 2.284569293260574341e-01 -2.247053198516368866e-02 7.064148038625717163e-02 -9.857072681188583374e-02 -3.202126547694206238e-02 2.347488403320312500e-01 1.703346967697143555e-01 -3.286154940724372864e-02 1.648455113172531128e-01 -1.672849506139755249e-01
1.461388766765594482e-01 1.669051349163055420e-01 2.583308815956115723e-01 -1.471364311873912811e-02 -1.681585758924484253e-01 -1.241634786128997803e-01 -1.573969721794128418e-01 -2.560246288776397705e-01 -1.104736514389514923e-02 -5.625141412019729614e-02 -1.202826052904129028e-01 -3.709706664085388184e-01 -6.345685571432113647e-02 5.951467528939247131e-02 1.405007392168045044e-01 9.932085871696472168e-03 -1.522435098886489868e-01 -2.450372576713562012e-01 -1.138577312231063843e-01 1.572130480781197548e-03 -4.347883462905883789e-01 2.115410268306732178e-01 9.022890031337738037e-02 -1.452527642250061035e-01 1.236578598618507385e-01 -2.639973163604736328e-01 2.151657044887542725e-01 2.542689442634582520e-01 8.250951766967773438e-02 4.345966503024101257e-02 5.366460978984832764e-02 1.756080612540245056e-02
-2.795073203742504120e-02 3.294290741905570030e-03 -1.053105071187019348e-01 -8.180138655006885529e-03 -1.535488665103912354e-01 -3.548336774110794067e-02 3.765495121479034424e-02 -2.598792910575866699e-01 2.345708897337317467e-03 -1.877281963825225830e-01 1.896726489067077637e-01 1.263800859451293945e-01 -1.457868069410324097e-01 -1.942746490240097046e-01 -9.503426961600780487e-03 3.217690587043762207e-01 -1.627889275550842285e-01 -8.626035600900650024e-02 -4.261317849159240723e-01 2.121790647506713867e-01 -2.202308028936386108e-01 5.123975570313632488e-04 5.415137112140655518e-02 1.196560412645339966e-01 1.407903879880905151e-01 -3.098568916320800781e-01 2.391331344842910767e-01 1.064778193831443787e-01 -4.165903851389884949e-02 -1.976617425680160522e-01 3.025877773761749268e-01 3.768739104270935059e-02
8.547106385231018066e-02 1.427527219057083130e-01 3.101741429418325424e-03 2.529775500297546387e-01 7.664375752210617065e-02 1.215010657906532288e-01 -2.760231196880340576e-01 -4.805456101894378662e-02 3.588350415229797363e-01 2.381000965833663940e-01 -8.596544153988361359e-03 1.185804754495620728e-01 1.169402450323104858e-01 -1.130907833576202393e-01 -4.618705436587333679e-02 1.304460465908050537e-01 -2.932780981063842773e-01 -3.045744262635707855e-02 -1.950274854898452759e-01 -7.098259776830673218e-02 -2.419960945844650269e-01 5.006797239184379578e-02 -7.975209504365921021e-02 -2.395289540290832520e-01 -1.666901856660842896e-01 -2.664258778095245361e-01 1.863736473023891449e-02 -1.718465983867645264e-01 1.983133554458618164e-01 -5.867797508835792542e-02 1.333808153867721558e-01 3.463304638862609863e-01
1.785745471715927124e-01 1.783559322357177734e-01 1.859078109264373779e-01 -3.377761319279670715e-02 2.430474013090133667e-01 -1.354463696479797363e-01 -1.330454945564270020e-01 -2.443732917308807373e-01 1.710360199213027954e-01 -1.849469840526580811e-01 2.605924308300018311e-01 3.191865608096122742e-02 -1.293005496263504028e-01 7.763200998306274414e-02 6.464948505163192749e-02 3.458367288112640381e-01 1.105385422706604004e-01 6.508624553680419922e-02 -1.385170072317123413e-01 -8.914759382605552673e-03 -1.597814145497977734e-03 3.831180557608604431e-02 -1.761265695095062256e-01 -1.412940025329589844e-01 -3.981804847717285156e-02 -4.258391559123992920e-01 6.163305416703224182e-02 -3.076337575912475586e-01 1.954970061779022217e-01 1.285789310932159424e-01 -1.919088363647460938e-01 -7.568415254354476929e-02
4.292580857872962952e-02 -2.206514477729797363e-01 6.025683134794235229e-02 6.891629099845886230e-02 1.243923082947731018e-01 -1.043521836400032043e-01 -2.302554100751876831e-01 -2.890587747097015381e-01 1.397314220666885376e-01 3.459900245070457458e-02 2.887271046638488770e-01 -6.298011541366577148e-02 -7.089910656213760376e-02 -4.169972836971282959e-01 4.011019468307495117e-01 1.236300691962242126e-01 -1.755117326974868774e-01 -1.199695914983749390e-01 -2.017345093190670013e-02 2.808176875114440918e-01 1.048909220844507217e-02 -1.916209608316421509e-01 -2.390780113637447357e-02 -1.558833718299865723e-01 6.677914410829544067e-02 -2.443549782037734985e-01 8.692621439695358276e-02 -1.343071013689041138e-01 -3.351173549890518188e-02 1.195204854011535645e-01 9.922968596220016479e-02 1.176514253020286560e-01
7.421850413084030151e-02 5.485685169696807861e-02 -3.298370540142059326e-02 1.151511445641517639e-02 -1.578154414892196655e-01 -2.144178152084350586e-01 -2.884133458137512207e-01 -1.850371360778808594e-01 -5.242436379194259644e-02 1.333371549844741821e-01 7.503820210695266724e-02 -1.248157471418380737e-01 -2.655936777591705322e-02 -2.145366370677947998e-01 -1.530069112777709961e-01 1.979838013648986816e-01 -4.591138958930969238e-01 -8.997350186109542847e-02 -1.006593778729438782e-01 8.001680672168731689e-02 -9.453839808702468872e-02 -1.852130331099033356e-02 -6.198030430823564529e-03 -4.662565290927886963e-01 3.043606877326965332e-02 -1.824873089790344238e-01 6.230713799595832825e-02 4.553828760981559753e-02 2.820410132408142090e-01 1.172695308923721313e-01 3.981521818786859512e-03 2.350623309612274170e-01
3.842159733176231384e-02 9.238874912261962891e-02 2.769922018051147461e-01 9.665342420339584351e-02 2.177583612501621246e-02 -2.218081504106521606e-01 -3.023995757102966309e-01 -1.540933996438980103e-01 1.139161512255668640e-01 1.198561303317546844e-02 8.712878823280334473e-02 -1.452363878488540649e-01 1.363953053951263428e-01 -2.975173890590667725e-01 3.973217606544494629e-01 5.917127057909965515e-02 -2.537662982940673828e-01 -1.169052794575691223e-01 -5.870143324136734009e-02 -6.156248971819877625e-02 6.703468412160873413e-02 -1.103583276271820068e-01 2.038642577826976776e-02 1.416160166263580322e-01 4.489132761955261230e-01 -3.990074992179870605e-02 1.525413691997528076e-01 1.352791935205459595e-01 -5.597485229372978210e-03 9.675154089927673340e-02 1.833619922399520874e-01 -1.364732086658477783e-01
-6.234161928296089172e-02 -1.427946239709854126e-01 8.405573666095733643e-02 -4.910435155034065247e-02 1.286674439907073975e-01 1.266529411077499390e-01 -3.511287271976470947e-01 -2.685085535049438477e-01 7.954072952270507812e-02 -5.125359818339347839e-02 1.279203146696090698e-01 -6.634102761745452881e-02 5.452069640159606934e-02 -2.026411741971969604e-01 1.315705478191375732e-01 1.895813941955566406e-01 -3.608225658535957336e-02 1.702715009450912476e-01 -3.762341439723968506e-01 6.500668823719024658e-02 -9.350425004959106445e-02 2.473273128271102905e-01 -4.805333539843559265e-02 -1.093660593032836914e-01 3.335606306791305542e-02 -1.471500694751739502e-01 -1.890240907669067383e-01 1.507840007543563843e-01 4.461452364921569824e-02 -2.256448566913604736e-01 8.368822932243347168e-02 -4.581030309200286865e-01
-3.367431927472352982e-03 -1.015400048345327377e-02 1.167166307568550110e-01 -2.636040449142456055e-01 1.983645707368850708e-01 3.945067822933197021e-01 -3.217267394065856934e-01 -2.708286941051483154e-01 2.624974027276039124e-02 2.914917469024658203e-02 -1.319801434874534607e-02 -1.430599689483642578e-01 -1.023594588041305542e-01 1.978244632482528687e-03 1.719634383916854858e-01 3.040277957916259766e-02 1.121535971760749817e-01 -3.206996321678161621e-01 -1.262657046318054199e-01 -7.294590026140213013e-02 -2.976393401622772217e-01 1.775502711534500122e-01 -1.345333158969879150e-01 -2.065483480691909790e-01 -8.509652316570281982e-02 -1.653983741998672485e-01 -4.725853912532329559e-03 5.792131647467613220e-02 8.029115945100784302e-02 -2.639825940132141113e-01 1.736919283866882324e-01 1.411949247121810913e-01
1.552457362413406372e-01 1.597754806280136108e-01 2.002243101596832275e-01 -8.264230936765670776e-02 1.373781561851501465e-01 -2.757560908794403076e-01 -1.887217760086059570e-01 -1.649553328752517700e-01 1.540910452604293823e-01 5.341158062219619751e-02 3.745845258235931396e-01 7.055202126502990723e-02 -2.201901525259017944e-01 -8.332094550132751465e-02 1.680691689252853394e-01 2.691380381584167480e-01 5.538863688707351685e-02 -5.525319278240203857e-02 -1.874623596668243408e-01 5.648680031299591064e-02 -9.262065589427947998e-02 -6.912466883659362793e-02 -2.820152640342712402e-01 -9.844043105840682983e-02 -6.284582614898681641e-02 -2.335952222347259521e-01 2.152099311351776123e-01 -3.022292256355285645e-01 1.086201071739196777e-01 2.478757351636886597e-01 1.016562152653932571e-02 -3.408966585993766785e-02
1.512708812952041626e-01 9.892486967146396637e-03 -9.204238653182983398e-02 -2.414640784263610840e-01 -1.948699951171875000e-01 -1.149744465947151184e-01 -2.169590592384338379e-01 -4.987817406654357910e-01 -8.871140331029891968e-02 2.988350577652454376e-02 1.334909349679946899e-01 -2.292052060365676880e-01 9.232075512409210205e-02 2.710190974175930023e-02 2.238281965255737305e-01 1.307686120271682739e-01 -3.440916538238525391e-01 4.593344777822494507e-02 -4.842397570610046387e-02 9.513760358095169067e-02 -3.511402010917663574e-01 2.478947490453720093e-01 -5.136223509907722473e-02 -4.149615764617919922e-02 9.931446611881256104e-02 -2.276906371116638184e-01 -2.532031014561653137e-02 1.170693561434745789e-01 8.818645030260086060e-02 5.141988024115562439e-02 2.158219693228602409e-03 -1.120626553893089294e-02
1.312718391418457031e-01 6.793701648712158203e-02 9.400039166212081909e-02 -5.213026329874992371e-02 4.829635098576545715e-02 4.657864198088645935e-02 -2.985761165618896484e-01 -1.122624054551124573e-01 2.619102895259857178e-01 -4.703680425882339478e-02 6.781610846519470215e-02 -2.262284606695175171e-01 -2.873390913009643555e-01 -3.425046503543853760e-01 -8.795507997274398804e-02 1.282610464841127396e-02 -3.136453628540039062e-01 4.357904661446809769e-03 -4.396380856633186340e-02 1.400329917669296265e-01 1.626750975847244263e-01 -1.245427280664443970e-01 -4.628764465451240540e-02 -5.803415179252624512e-02 1.124234274029731750e-01 -2.429355829954147339e-01 1.058235242962837219e-01 4.936445504426956177e-02 3.932880461215972900e-01 -3.377655446529388428e-01 6.506562978029251099e-02 -1.669836789369583130e-02
3.404387040063738823e-03 1.133558973670005798e-01 1.123445555567741394e-01 1.866336315870285034e-01 -1.597512215375900269e-01 -2.664370238780975342e-01 -7.950386032462120056e-03 -3.531755208969116211e-01 2.496662586927413940e-01 2.332383245229721069e-01 1.312040090560913086e-01 -1.018662601709365845e-01 -5.041772034019231796e-03 1.875615306198596954e-02 2.928808033466339111e-01 3.284591138362884521e-01 -1.769434511661529541e-01 -8.145385980606079102e-02 -6.919988989830017090e-02 -1.435161530971527100e-01 6.705355644226074219e-02 -1.931747347116470337e-01 2.123337686061859131e-01 -4.497640952467918396e-02 -1.165415942668914795e-01 -7.638366520404815674e-02 -1.624206751585006714e-01 -9.672296047210693359e-02 3.530520796775817871e-01 -2.254333347082138062e-02 8.180434815585613251e-03 2.176932096481323242e-01
2.243912592530250549e-02 2.512558698654174805e-01 3.461452424526214600e-01 -1.368240267038345337e-01 1.282849311828613281e-01 -1.959420889616012573e-01 -2.241004407405853271e-01 -2.655741572380065918e-02 2.507792040705680847e-02 2.094731181859970093e-01 -6.039850041270256042e-02 9.210207313299179077e-02 1.161338482052087784e-02 -8.282531052827835083e-02 2.461946457624435425e-01 1.539937555789947510e-01 -2.851503491401672363e-01 -4.585196264088153839e-03 -2.220875769853591919e-02 -1.593166738748550415e-01 1.156899929046630859e-01 -9.846112877130508423e-02 -4.753707721829414368e-02 2.478570640087127686e-01 -9.517409652471542358e-02 -4.118459224700927734e-01 2.133966386318206787e-01 1.768456399440765381e-01 1.619264483451843262e-01 -1.890111565589904785e-01 -5.089200567454099655e-03 1.807102411985397339e-01
-1.704699844121932983e-01 1.803493499755859375e-02 1.310367435216903687e-01 -4.551647603511810303e-02 1.569043695926666260e-01 -2.841865643858909607e-02 -2.680231332778930664e-01 -2.866054177284240723e-01 1.293236315250396729e-01 1.680879145860671997e-01 -7.657681591808795929e-03 -1.477029174566268921e-01 1.383374333381652832e-01 -3.364380896091461182e-01 3.081314861774444580e-01 5.865732207894325256e-02 -3.299831151962280273e-01 -4.634588211774826050e-02 -4.783826880156993866e-03 -2.252523601055145264e-01 1.276752948760986328e-01 -6.810205988585948944e-03 3.163886666297912598e-01 5.238309130072593689e-02 3.032988905906677246e-01 -8.011838793754577637e-02 1.641652435064315796e-01 -2.049131505191326141e-02 3.871326567605137825e-03 -1.911747008562088013e-01 1.420328766107559204e-01 -1.043711453676223755e-01
1.540359258651733398e-01 2.291995733976364136e-01 -1.760374754667282104e-01 4.283872619271278381e-02 2.220407575368881226e-01 4.116432741284370422e-02 -2.508397400379180908e-01 -3.571096062660217285e-01 1.119858473539352417e-01 -2.417576909065246582e-01 -4.398152523208409548e-04 -3.498852550983428955e-01 1.029028967022895813e-01 -6.691638380289077759e-02 2.366064786911010742e-01 3.233214020729064941e-01 1.021535694599151611e-01 1.213921159505844116e-01 -2.312290966510772705e-01 3.877436369657516479e-02 -9.375062584877014160e-02 -4.198227077722549438e-03 1.606657207012176514e-01 -9.204363077878952026e-02 7.924818433821201324e-03 -1.899659186601638794e-01 1.556608527898788452e-01 1.288237869739532471e-01 1.094876322895288467e-02 5.998419225215911865e-02 1.121014952659606934e-01 2.529497146606445312e-01
1.407413482666015625e-01 2.433911263942718506e-01 3.632359206676483154e-01 -7.367162406444549561e-02 -8.286312222480773926e-02 2.916266955435276031e-02 -2.183151394128799438e-01 -2.700126916170120239e-02 7.609933963976800442e-04 2.674252688884735107e-01 -3.408169746398925781e-02 7.311011850833892822e-02 7.934649288654327393e-02 -1.395906060934066772e-01 2.254415899515151978e-01 1.835624277591705322e-01 -2.528540492057800293e-01 -6.551761925220489502e-02 -1.391587108373641968e-01 -3.564595058560371399e-02 6.002802867442369461e-03 -8.657894283533096313e-02 -2.194365262985229492e-01 2.100346535444259644e-01 -9.282521158456802368e-02 -4.511606395244598389e-01 1.652753502130508423e-01 1.895090639591217041e-01 2.108545303344726562e-01 -8.895087242126464844e-02 -1.503407210111618042e-01 1.116579771041870117e-02
-4.521033167839050293e-02 8.860452473163604736e-02 2.358013391494750977e-02 2.223341763019561768e-01 4.967296868562698364e-02 4.242070391774177551e-02 -3.629081547260284424e-01 -8.132376521825790405e-02 2.063709199428558350e-01 -7.752887904644012451e-02 1.846853643655776978e-01 -2.708531543612480164e-02 -1.100471764802932739e-01 -2.290756106376647949e-01 9.274238720536231995e-03 2.158766537904739380e-01 -3.058938086032867432e-01 8.712765574455261230e-02 -1.365257501602172852e-01 6.750778853893280029e-02 -6.525161862373352051e-02 -5.662411823868751526e-02 -1.516812592744827271e-01 1.855010166764259338e-02 -3.525665402412414551e-02 4.504885151982307434e-02 7.391479611396789551e-02 6.301179528236389160e-02 5.626931786537170410e-01 -9.174641966819763184e-02 -1.430775970220565796e-02 3.311961889266967773e-01
1.721666939556598663e-02 9.058852493762969971e-02 1.733559668064117432e-01 3.630663454532623291e-02 -8.960557170212268829e-03 -7.109197974205017090e-02 -4.221938848495483398e-01 -1.237213313579559326e-01 4.816559851169586182e-01 -1.314651817083358765e-01 1.281761825084686279e-01 -1.828443408012390137e-01 -1.401709914207458496e-01 -1.684338599443435669e-01 7.033740170300006866e-03 -3.759325668215751648e-02 -1.065583899617195129e-01 -2.590723931789398193e-01 5.121444538235664368e-02 -2.965468354523181915e-02 -2.219733037054538727e-02 -6.315432488918304443e-02 -2.489459514617919922e-02 -1.172509714961051941e-01 2.800696343183517456e-02 -1.280322223901748657e-01 -1.025527063757181168e-02 -5.011176690459251404e-02 4.672978520393371582e-01 -2.671395540237426758e-01 4.894007742404937744e-02 -8.787030354142189026e-03
1.259067356586456299e-01 1.923143863677978516e-01 8.718219399452209473e-02 -2.194599956274032593e-01 -3.698926046490669250e-02 -3.016570210456848145e-01 -1.740452051162719727e-01 -2.730105221271514893e-01 5.815525352954864502e-02 4.073752462863922119e-02 1.109070703387260437e-01 -3.162699937820434570e-01 1.595229655504226685e-01 -1.216199342161417007e-02 1.866219006478786469e-02 2.475368976593017578e-01 5.327627062797546387e-02 -2.914614416658878326e-02 -7.866420783102512360e-03 7.734328508377075195e-02 -1.075062528252601624e-01 4.477812722325325012e-02 -1.135327368974685669e-01 1.442251652479171753e-01 8.498189598321914673e-02 -1.693515479564666748e-01 2.125532180070877075e-01 3.925786316394805908e-01 1.980023533105850220e-01 -3.040738403797149658e-02 2.466213554143905640e-01 -3.106209039688110352e-01
1.312710195779800415e-01 1.338867563754320145e-02 1.506608873605728149e-01 1.432608440518379211e-02 5.625339597463607788e-02 -1.236599963158369064e-02 -2.736601531505584717e-01 -1.535591930150985718e-01 2.821187973022460938e-01 -1.574249118566513062e-01 3.027335107326507568e-01 -1.422563195228576660e-01 -1.188836097717285156e-01 -2.993461191654205322e-01 -5.141195841133594513e-03 1.856361180543899536e-01 -2.246859967708587646e-01 -1.439594477415084839e-01 4.720019921660423279e-02 4.266095906496047974e-02 2.214855402708053589e-01 -1.368039697408676147e-01 5.521156825125217438e-03 1.559082865715026855e-01 1.489288061857223511e-01 1.486131735146045685e-02 -1.960961222648620605e-01 8.201964944601058960e-02 4.531184732913970947e-01 -2.509153485298156738e-01 -1.342921424657106400e-02 2.960383892059326172e-03
2.089027464389801025e-01 1.970889419317245483e-02 1.776122152805328369e-01 -3.845098614692687988e-02 -2.071366608142852783e-01 1.204126551747322083e-01 -7.018542289733886719e-02 -1.211571097373962402e-01 2.735660374164581299e-01 1.677215844392776489e-01 9.394373744726181030e-02 -1.500527411699295044e-01 9.155994653701782227e-02 1.499625593423843384e-01 2.427734285593032837e-01 3.445691168308258057e-01 -4.487720727920532227e-01 7.698810659348964691e-03 -2.089307606220245361e-01 -9.657623618841171265e-02 -7.994724810123443604e-02 4.686831310391426086e-02 2.016103863716125488e-01 4.192109405994415283e-02 -1.075200214982032776e-01 -3.154276609420776367e-01 -6.050431355834007263e-02 -1.890731230378150940e-02 -4.084276780486106873e-02 -7.602300029247999191e-03 2.823037207126617432e-01 3.415073826909065247e-02
-1.468409299850463867e-01 9.045174345374107361e-03 -2.785214595496654510e-02 1.581040173768997192e-01 -1.320117712020874023e-01 -8.968348801136016846e-02 -4.100691378116607666e-01 1.330714374780654907e-01 2.731889486312866211e-01 -3.413738310337066650e-02 1.086547970771789551e-01 -4.194145649671554565e-02 -5.250311642885208130e-02 -2.920486219227313995e-02 3.215419054031372070e-01 2.995983362197875977e-01 -1.327664554119110107e-01 -1.262149866670370102e-02 8.203568868339061737e-03 2.438368350267410278e-01 -1.655935049057006836e-01 2.307748049497604370e-02 -6.374415941536426544e-03 2.959212288260459900e-03 -2.184436917304992676e-01 -3.910739123821258545e-01 -1.303080022335052490e-01 -1.846455335617065430e-01 2.592243552207946777e-01 -1.100403368473052979e-01 1.350487619638442993e-01 -2.323650754988193512e-02
-1.021522581577301025e-01 2.320778071880340576e-01 1.751818358898162842e-01 -2.087186723947525024e-01 -3.148968797177076340e-03 -8.611910790205001831e-02 -3.765496015548706055e-01 -2.897480726242065430e-01 5.063144564628601074e-01 -2.302819341421127319e-01 7.963772118091583252e-02 6.676510442048311234e-03 -1.477579772472381592e-01 -2.076892256736755371e-01 -1.170502528548240662e-01 -9.327962994575500488e-02 -6.699212640523910522e-02 -1.943319588899612427e-01 -2.948458120226860046e-02 -1.232157871127128601e-01 8.757135272026062012e-02 -9.096334874629974365e-02 -1.939400434494018555e-01 -7.174110040068626404e-03 -1.478272080421447754e-01 -9.094011038541793823e-02 1.028323024511337280e-01 8.614849299192428589e-02 2.051513195037841797e-01 -1.221540644764900208e-01 -1.014627795666456223e-02 8.944564312696456909e-02
8.047936856746673584e-02 2.378695160150527954e-01 -9.551417827606201172e-02 1.059974431991577148e-01 -9.192873537540435791e-02 -2.948141396045684814e-01 -6.990505009889602661e-02 -1.194656342267990112e-01 -6.435391306877136230e-02 1.441248804330825806e-01 1.963374614715576172e-01 -1.484625041484832764e-01 -3.611934930086135864e-02 -1.453679203987121582e-01 3.860001266002655029e-01 3.309378027915954590e-02 -1.021735966205596924e-01 -8.559038490056991577e-02 -2.981973886489868164e-01 4.926434159278869629e-02 7.192818075418472290e-02 -2.274698577821254730e-03 -2.401942573487758636e-02 -1.132998093962669373e-01 1.628079265356063843e-01 -5.124130249023437500e-01 9.231090545654296875e-02 -1.566853970289230347e-01 2.129629850387573242e-01 -7.764828205108642578e-02 -6.026726961135864258e-02 1.978908628225326538e-01
1.841267496347427368e-01 -9.290084987878799438e-02 1.560696810483932495e-01 -3.534295130521059036e-03 -2.721358463168144226e-02 7.928746938705444336e-02 -2.906004786491394043e-01 -1.170637160539627075e-01 9.791387617588043213e-02 -1.848994940519332886e-01 1.720274686813354492e-01 -3.375110030174255371e-01 -1.059376727789640427e-02 -1.930065751075744629e-01 7.680580765008926392e-02 2.284786552190780640e-01 -2.204171121120452881e-01 6.762594729661941528e-02 -1.222730875015258789e-01 1.876009441912174225e-02 1.779348850250244141e-01 -1.043765023350715637e-01 1.247208565473556519e-01 4.335418716073036194e-02 1.697283834218978882e-01 2.433224394917488098e-02 -1.223322972655296326e-01 1.185957491397857666e-01 4.216187596321105957e-01 -3.807847797870635986e-01 1.291131079196929932e-01 1.373317688703536987e-01
-1.907883733510971069e-01 -1.692981123924255371e-01 8.361811935901641846e-02 -5.651671066880226135e-02 1.176156848669052124e-01 -3.057090193033218384e-02 1.848296448588371277e-02 -3.057248890399932861e-01 2.274034023284912109e-01 -1.579008400440216064e-01 -3.881838545203208923e-02 -1.542355567216873169e-01 -2.402860969305038452e-01 -4.047479033470153809e-01 1.205339133739471436e-01 2.433287501335144043e-01 -1.377936750650405884e-01 -2.871026471257209778e-02 7.625170401297509670e-04 8.442016690969467163e-02 -1.314401030540466309e-01 6.612129509449005127e-02 8.921338617801666260e-02 -1.568679511547088623e-01 2.324043959379196167e-01 -4.092393815517425537e-01 2.536258399486541748e-01 3.609709814190864563e-02 -8.023250102996826172e-02 -8.126561343669891357e-02 7.430810481309890747e-02 -1.791756451129913330e-01
-3.251488134264945984e-02 2.335476726293563843e-01 1.782636493444442749e-01 -1.959161013364791870e-01 1.134466752409934998e-02 1.032779216766357422e-01 7.147422432899475098e-02 -3.988622725009918213e-01 1.887368112802505493e-01 1.008154824376106262e-01 -5.631177499890327454e-02 -1.985994428396224976e-01 -4.927503690123558044e-02 -3.346025198698043823e-02 2.475889958441257477e-02 7.360035926103591919e-02 -1.980139613151550293e-01 -3.169485926628112793e-01 -2.780967652797698975e-01 -9.689044207334518433e-02 -3.252797424793243408e-01 3.654835373163223267e-02 2.231518775224685669e-01 -2.086280137300491333e-01 -1.308497190475463867e-01 -3.636281788349151611e-01 6.228250637650489807e-02 -2.755163423717021942e-02 -1.938720606267452240e-02 9.097881615161895752e-03 1.618950627744197845e-02 1.403719335794448853e-01
3.546755015850067139e-01 6.979482620954513550e-02 1.012997403740882874e-01 1.733037233352661133e-01 5.276664346456527710e-02 -5.384844262152910233e-04 7.620906829833984375e-02 -2.707171738147735596e-01 -1.287434548139572144e-01 -1.268499642610549927e-01 3.434936106204986572e-01 9.823904186487197876e-02 1.887190639972686768e-01 -1.540430039167404175e-01 3.102822229266166687e-02 3.037109076976776123e-01 -2.201775759458541870e-01 4.678135737776756287e-02 -2.218195796012878418e-01 -1.692277342081069946e-01 8.445564657449722290e-02 -3.422102704644203186e-02 4.379895702004432678e-02 -1.931661963462829590e-01 6.069183349609375000e-02 -3.777321875095367432e-01 7.592440396547317505e-02 1.893208324909210205e-01 -1.891359090805053711e-01 -1.052707880735397339e-01 1.061726063489913940e-01 1.102875471115112305e-01
1.635707765817642212e-01 1.529247313737869263e-01 8.468531072139739990e-02 -7.053507119417190552e-02 2.601565718650817871e-01 -9.741640836000442505e-02 -2.203460969030857086e-02 -3.511546850204467773e-01 1.609608530998229980e-01 -8.308052271604537964e-02 3.110511898994445801e-01 1.062716320157051086e-01 -1.018835902214050293e-01 -1.708122491836547852e-01 1.364022400230169296e-02 1.804804503917694092e-01 -3.285065293312072754e-02 5.868323519825935364e-02 -4.458962753415107727e-02 1.324037462472915649e-01 4.786537587642669678e-02 -3.453021049499511719e-01 -3.281909972429275513e-02 -1.232443228363990784e-01 -2.349833250045776367e-01 -3.104230463504791260e-01 5.730033293366432190e-02 -2.192282378673553467e-01 2.155564427375793457e-01 1.757023036479949951e-01 2.015444785356521606e-01 2.021359503269195557e-01
4.457458853721618652e-02 5.817902088165283203e-02 2.831861674785614014e-01 1.192427873611450195e-01 -1.624065041542053223e-01 -4.896491393446922302e-02 -2.032182663679122925e-01 -1.706744283437728882e-01 4.124398231506347656e-01 4.126194119453430176e-02 2.052729576826095581e-01 -4.974221065640449524e-02 1.105345413088798523e-01 1.209120154380798340e-01 9.381209313869476318e-02 3.543725311756134033e-01 -3.355622887611389160e-01 -1.361655164510011673e-02 -1.120645087212324142e-03 -4.179412722587585449e-01 -2.029319703578948975e-01 9.438915550708770752e-02 3.613529726862907410e-02 -1.732348278164863586e-02 2.252061665058135986e-01 -8.505173772573471069e-02 3.212521970272064209e-02 4.678490385413169861e-02 1.296404004096984863e-01 4.548684507608413696e-02 -7.784621790051460266e-03 6.408289074897766113e-02
1.078425496816635132e-01 2.902879565954208374e-02 1.407144516706466675e-01 -5.434529483318328857e-02 -1.029244288802146912e-01 -1.088934019207954407e-01 -2.102933228015899658e-01 -1.309199631214141846e-01 3.940179347991943359e-01 2.242203615605831146e-02 2.086344957351684570e-01 -9.207318723201751709e-02 2.391313016414642334e-01 1.684484072029590607e-02 1.331620514392852783e-01 3.198547065258026123e-01 -1.522794216871261597e-01 -1.240882873535156250e-01 -1.527701765298843384e-01 -4.266613721847534180e-01 -2.401570379734039307e-01 -1.351376250386238098e-02 1.140770465135574341e-01 -2.816444076597690582e-02 1.038025021553039551e-01 -2.692351341247558594e-01 4.674322903156280518e-02 -2.843460142612457275e-01 3.294770419597625732e-02 7.035231590270996094e-02 3.506419435143470764e-02 8.061438798904418945e-02
1.391156166791915894e-01 2.966165542602539062e-01 5.450040847063064575e-02 -1.571079492568969727e-01 -5.348467733711004257e-03 1.059986799955368042e-01 8.365768939256668091e-02 -3.429371416568756104e-01 2.176104485988616943e-01 2.469377666711807251e-01 -5.483431741595268250e-02 -1.891287118196487427e-01 -5.620323866605758667e-02 -1.363866925239562988e-01 1.158690359443426132e-02 2.503196597099304199e-01 -5.874268710613250732e-02 -3.232783973217010498e-01 -2.710877656936645508e-01 -2.489462196826934814e-01 -1.429376453161239624e-01 1.504080593585968018e-01 8.445636928081512451e-02 -2.789348363876342773e-01 -4.355110228061676025e-02 -1.886676996946334839e-01 9.814427047967910767e-02 -1.489128619432449341e-01 1.021356806159019470e-01 2.148278653621673584e-01 8.099284954369068146e-03 -1.087801437824964523e-02
1.236123591661453247e-01 1.731853932142257690e-01 2.305737286806106567e-01 1.292365342378616333e-01 -1.676293611526489258e-01 4.198700189590454102e-02 -2.976436614990234375e-01 -7.434414327144622803e-02 3.325745165348052979e-01 8.791240304708480835e-02 1.558027118444442749e-01 6.199305411428213120e-03 9.179723262786865234e-02 1.847305893898010254e-01 1.981014460325241089e-01 3.497780263423919678e-01 -3.779106140136718750e-01 3.566184639930725098e-02 -2.345364093780517578e-01 -2.765322327613830566e-01 -1.226890385150909424e-01 -1.220656186342239380e-01 1.437664180994033813e-01 4.391630738973617554e-02 -1.644178479909896851e-02 -1.042573750019073486e-01 7.555484026670455933e-02 -4.301379621028900146e-02 1.537231504917144775e-01 -1.425132155418395996e-01 6.246798858046531677e-02 1.394046992063522339e-01
6.343196332454681396e-02 1.114414073526859283e-02 -1.029571592807769775e-01 1.274997740983963013e-01 2.328874617815017700e-01 -1.158239133656024933e-02 -2.284996062517166138e-01 -2.766235545277595520e-02 9.395881742238998413e-02 2.340924367308616638e-02 1.742450147867202759e-01 9.125574678182601929e-02 -1.537941247224807739e-01 -5.040583759546279907e-02 2.173499464988708496e-01 5.174532532691955566e-01 -3.027453720569610596e-01 -1.343167480081319809e-02 -2.348985075950622559e-01 6.904013454914093018e-02 -2.433780431747436523e-01 -7.544936984777450562e-02 1.150668188929557800e-01 2.443519234657287598e-02 -1.210340037941932678e-01 -2.686834335327148438e-01 -1.020950824022293091e-01 -1.404088437557220459e-01 4.965070635080337524e-02 -2.402120381593704224e-01 1.194568797945976257e-01 2.245740592479705811e-01
1.250766068696975708e-01 4.715504124760627747e-02 -2.219056524336338043e-02 -3.302398324012756348e-01 -8.822062611579895020e-02 -6.228269264101982117e-02 1.239161065313965082e-04 -3.864623606204986572e-01 2.602920830249786377e-01 1.815538704395294189e-01 -8.512473851442337036e-02 -1.728001981973648071e-01 -6.152748689055442810e-02 -1.677950322628021240e-01 -1.623492538928985596e-01 1.408314704895019531e-02 -3.656363487243652344e-01 -2.107288688421249390e-02 -2.054386138916015625e-01 -8.744474500417709351e-02 3.733408451080322266e-02 -5.246077105402946472e-02 -1.799785196781158447e-01 -1.046283692121505737e-01 2.568567991256713867e-01 -4.142638742923736572e-01 7.790369540452957153e-02 -1.408967971801757812e-01 -7.728681713342666626e-02 -2.632335200905799866e-02 1.138001903891563416e-01 -2.552725933492183685e-02
8.557009696960449219e-02 -5.364147946238517761e-02 2.094911336898803711e-01 -1.110779717564582825e-01 1.116963624954223633e-01 1.901874691247940063e-01 -2.073974609375000000e-01 -2.405405491590499878e-01 -1.634950786828994751e-01 -5.634797737002372742e-03 2.362668514251708984e-01 5.064953863620758057e-02 6.486555933952331543e-02 -7.923097908496856689e-02 -4.202554374933242798e-02 3.703995347023010254e-01 -2.829737365245819092e-01 9.229040704667568207e-03 -2.050885707139968872e-01 -2.277953475713729858e-01 9.293287247419357300e-02 -2.288328409194946289e-01 2.314183413982391357e-01 -2.097337692975997925e-01 1.707679405808448792e-02 -3.477559685707092285e-01 -6.858920305967330933e-02 4.037429764866828918e-02 -7.357579469680786133e-02 -2.860900163650512695e-01 -2.403596183285117149e-03 4.444787651300430298e-02
-1.075650975108146667e-01 -3.482279554009437561e-02 2.899311184883117676e-01 3.578864783048629761e-02 -6.938796490430831909e-02 1.163071915507316589e-01 -1.547377854585647583e-01 -3.716447651386260986e-01 3.113068640232086182e-01 3.462417125701904297e-01 2.389708161354064941e-01 8.550696820020675659e-02 -6.230732798576354980e-02 2.199478447437286377e-01 3.143633008003234863e-01 2.147302962839603424e-02 -2.403054684400558472e-01 -4.272827133536338806e-02 -1.059584766626358032e-01 -1.112907454371452332e-01 -1.029999628663063049e-01 -2.086949348449707031e-01 -1.341194845736026764e-03 -1.159622054547071457e-02 -2.072235494852066040e-01 -1.139468327164649963e-01 5.462722480297088623e-02 2.165329009294509888e-01 1.557607799768447876e-01 3.467896580696105957e-02 1.374910920858383179e-01 -3.262017667293548584e-02
6.515723466873168945e-02 3.675665333867073059e-02 2.858290076255798340e-01 -2.411240339279174805e-01 1.423079967498779297e-01 2.810908667743206024e-02 -3.145109415054321289e-01 -1.819968670606613159e-01 3.476400971412658691e-01 -4.184676334261894226e-02 1.890674680471420288e-01 -1.675685793161392212e-01 -2.482361793518066406e-01 -1.453591734170913696e-01 -5.559119395911693573e-03 -3.011770732700824738e-02 4.845154471695423126e-03 -2.836665213108062744e-01 -6.561060436069965363e-03 -4.555086139589548111e-03 -4.429727047681808472e-02 1.692755967378616333e-01 -5.173960328102111816e-02 3.195277154445648193e-01 3.409605026245117188e-01 2.422942407429218292e-02 1.871252804994583130e-01 8.853785693645477295e-02 8.431611955165863037e-02 -1.641209572553634644e-01 1.366387605667114258e-01 5.483975633978843689e-02
1.394207924604415894e-01 6.974541395902633667e-02 1.175774410367012024e-01 7.409100234508514404e-02 3.448757231235504150e-01 1.729939877986907959e-02 -1.324783265590667725e-01 -2.376914024353027344e-01 4.393009468913078308e-02 -7.497613877058029175e-02 2.932781577110290527e-01 -4.882028326392173767e-02 -1.103272214531898499e-01 -1.501189768314361572e-01 4.375162422657012939e-01 4.963791463524103165e-03 -2.836616635322570801e-01 -2.200193330645561218e-02 7.390446215867996216e-02 4.781224951148033142e-02 -4.954823106527328491e-02 -3.061790764331817627e-01 4.022308066487312317e-02 -2.416818290948867798e-01 1.780965626239776611e-01 -1.262763887643814087e-01 2.244245409965515137e-01 7.365555316209793091e-02 1.599574387073516846e-01 -5.879437550902366638e-02 2.507530748844146729e-01 2.640372328460216522e-02
3.392843529582023621e-02 1.453795582056045532e-01 8.075908571481704712e-02 1.248009130358695984e-01 7.431400567293167114e-02 -9.531490504741668701e-02 -1.468742489814758301e-01 -3.889450430870056152e-01 3.836671239696443081e-04 3.054091148078441620e-02 1.486771851778030396e-01 -7.819405943155288696e-02 1.824866086244583130e-01 -7.062047719955444336e-02 -1.535805314779281616e-01 1.614557206630706787e-01 -2.837014496326446533e-01 -2.090695947408676147e-01 -1.891583800315856934e-01 -2.239694595336914062e-01 -8.570404350757598877e-02 2.391898483037948608e-01 9.994351118803024292e-02 -2.058281153440475464e-01 -1.694965809583663940e-01 -2.116833329200744629e-01 3.470781743526458740e-01 -1.030757427215576172e-01 -1.190870329737663269e-01 -2.084730118513107300e-01 -1.914656162261962891e-01 -1.583777517080307007e-01
-5.155716463923454285e-02 1.113095283508300781e-01 8.095427602529525757e-02 -1.908114999532699585e-01 1.419331580400466919e-01 -7.864363491535186768e-02 -3.647108078002929688e-01 -2.793889045715332031e-01 5.376729741692543030e-02 2.564576268196105957e-01 2.566778361797332764e-01 -2.483951672911643982e-02 1.960807293653488159e-01 -2.871919795870780945e-02 3.238192200660705566e-01 1.066653653979301453e-01 -3.034898824989795685e-02 -4.638380184769630432e-02 -5.008563771843910217e-02 6.649862229824066162e-02 1.357145905494689941e-01 2.285700477659702301e-02 1.864810287952423096e-01 7.136167027056217194e-03 3.995677530765533447e-01 -8.481334894895553589e-02 8.459071069955825806e-02 7.398496568202972412e-02 2.662220895290374756e-01 -1.887720525264739990e-01 -1.062374338507652283e-01 -2.299434989690780640e-01
3.119952976703643799e-02 1.090706288814544678e-01 -7.119336724281311035e-02 2.204480953514575958e-02 1.635158061981201172e-01 5.065702367573976517e-03 -3.769569396972656250e-01 -2.597717046737670898e-01 1.198725998401641846e-01 -1.297554522752761841e-01 3.291605785489082336e-02 -2.183956652879714966e-01 -1.745155155658721924e-01 -5.337379574775695801e-01 1.426763832569122314e-01 6.552708894014358521e-02 -2.463126629590988159e-01 2.877614200115203857e-01 -1.018734648823738098e-01 2.207204326987266541e-02 -9.112574905157089233e-02 8.528633043169975281e-03 -1.434846520423889160e-01 -1.627088785171508789e-01 5.435334518551826477e-02 -1.294659972190856934e-01 -1.748531907796859741e-01 7.378607243299484253e-02 6.085219606757164001e-02 -6.266009807586669922e-02 2.281426340341567993e-01 -8.594744838774204254e-03
9.815660119056701660e-02 -3.912442177534103394e-02 -7.925914600491523743e-03 5.128019303083419800e-02 -2.052557654678821564e-02 -1.110036075115203857e-01 -7.856454700231552124e-02 -3.322068154811859131e-01 1.626213937997817993e-01 -1.435839682817459106e-01 1.642192006111145020e-01 -1.231250315904617310e-01 -3.579669296741485596e-01 -3.821302652359008789e-01 1.088431999087333679e-01 2.416153252124786377e-01 -1.906943470239639282e-01 1.551004350185394287e-01 -1.759741008281707764e-01 -9.032946079969406128e-02 4.416537005454301834e-03 9.963595122098922729e-02 8.366061002016067505e-02 -1.402163528837263584e-03 -9.966998547315597534e-02 -2.122673243284225464e-01 2.758551836013793945e-01 -3.593789339065551758e-01 1.037563905119895935e-01 1.400560736656188965e-01 1.098751127719879150e-01 6.401342153549194336e-02
-2.034947508946061134e-03 1.820651739835739136e-01 -7.631519436836242676e-02 -1.109671592712402344e-01 3.160181269049644470e-02 -9.503470361232757568e-02 -4.764029979705810547e-01 -1.828854978084564209e-01 3.237487003207206726e-02 -8.924415707588195801e-02 3.070006668567657471e-01 -2.636437863111495972e-02 1.420192420482635498e-01 -2.842649817466735840e-01 2.811682820320129395e-01 4.634892567992210388e-02 3.252114728093147278e-02 4.704562947154045105e-02 1.855466663837432861e-01 -1.460198312997817993e-02 3.737749531865119934e-02 2.821448147296905518e-01 -1.558016836643218994e-01 -2.031498402357101440e-01 8.178360015153884888e-02 -3.120702803134918213e-01 4.493579268455505371e-02 7.455002516508102417e-02 1.814607679843902588e-01 1.179019338451325893e-03 2.475619167089462280e-01 4.252207651734352112e-02
-3.956425189971923828e-02 3.007906861603260040e-02 -9.999832510948181152e-02 -1.349292248487472534e-01 -2.447710335254669189e-01 -2.123361825942993164e-01 -1.317181140184402466e-01 -3.173680901527404785e-01 1.998873203992843628e-01 1.407568305730819702e-01 1.618893593549728394e-01 -5.478954315185546875e-02 -2.387910634279251099e-01 -7.253142446279525757e-02 3.317385911941528320e-01 1.619911938905715942e-01 -1.761463284492492676e-01 5.196668952703475952e-02 7.500536739826202393e-04 -9.264887310564517975e-03 -5.391452461481094360e-02 -3.621763363480567932e-02 -1.233538053929805756e-02 3.974216524511575699e-03 -7.207378745079040527e-02 -1.760245114564895630e-01 2.554288804531097412e-01 -1.322512626647949219e-01 2.858341634273529053e-01 -8.696300536394119263e-02 -2.893462181091308594e-01 3.586115837097167969e-01
4.054227471351623535e-02 -2.668104767799377441e-01 4.769220203161239624e-02 1.094495952129364014e-01 2.600862979888916016e-01 -2.126964628696441650e-01 -1.468196809291839600e-01 -3.057308793067932129e-01 -8.980409055948257446e-02 1.254451423883438110e-01 1.032415926456451416e-01 -2.502269744873046875e-01 -1.382305771112442017e-01 -3.831489682197570801e-01 3.456974029541015625e-01 6.075636297464370728e-02 -2.497793287038803101e-01 -2.338712215423583984e-01 1.717285718768835068e-03 1.681101322174072266e-02 -1.189563237130641937e-02 -1.548942476511001587e-01 -4.999516531825065613e-02 -4.107699543237686157e-02 -8.569700876250863075e-04 -2.708259224891662598e-01 6.119483336806297302e-02 9.488765150308609009e-02 2.346973419189453125e-01 -5.656412988901138306e-02 -8.514034003019332886e-02 3.874975070357322693e-02
4.602519795298576355e-03 -1.571525186300277710e-01 -8.808474987745285034e-03 2.111595869064331055e-01 1.056548557244241238e-03 -1.410770714282989502e-01 -4.863440245389938354e-02 -4.837107658386230469e-01 -3.658791258931159973e-02 1.655078530311584473e-01 2.963819205760955811e-01 -9.845217317342758179e-02 2.507674992084503174e-01 -2.589194476604461670e-01 8.387100696563720703e-02 1.140346676111221313e-01 -4.822508618235588074e-02 -3.179889172315597534e-02 -2.586547434329986572e-01 8.540237694978713989e-02 -5.753073468804359436e-02 -1.180927827954292297e-01 2.387000024318695068e-01 9.557471424341201782e-02 2.612830139696598053e-02 -2.207808047533035278e-01 -2.459607273340225220e-01 -1.679635643959045410e-01 2.330436557531356812e-01 -7.342117279767990112e-02 1.639549136161804199e-01 -1.119161769747734070e-01
-3.919774666428565979e-02 1.573092788457870483e-01 2.344577945768833160e-02 -4.515543952584266663e-02 6.215646490454673767e-02 1.328420788049697876e-01 -2.300830185413360596e-01 -3.884553313255310059e-01 1.122319325804710388e-01 6.117794662714004517e-02 1.973465830087661743e-01 -1.467032879590988159e-01 -2.823155522346496582e-01 8.251426368951797485e-02 -1.810257136821746826e-01 5.125023797154426575e-02 -1.742221787571907043e-02 -1.686904724920168519e-04 -2.573753595352172852e-01 -1.137894093990325928e-01 -3.471766114234924316e-01 -3.953100182116031647e-03 1.524307578802108765e-02 3.201583325862884521e-01 -1.562719494104385376e-01 -2.949840426445007324e-01 4.097272828221321106e-02 -4.563846066594123840e-02 2.771958112716674805e-01 -9.103418886661529541e-02 -8.267419412732124329e-03 -2.095297873020172119e-01
-2.415997087955474854e-01 -9.084240533411502838e-03 3.216427564620971680e-01 2.600302696228027344e-01 1.211185101419687271e-02 1.294788438826799393e-02 -2.351288050413131714e-01 -8.404346555471420288e-02 4.807331133633852005e-03 3.206782639026641846e-01 3.303833007812500000e-01 -9.175549447536468506e-02 -6.776949763298034668e-02 2.450046688318252563e-02 2.652031183242797852e-01 3.025347888469696045e-01 -2.323794066905975342e-01 -1.552960425615310669e-01 -2.979656681418418884e-02 -1.120670139789581299e-01 -1.712342947721481323e-01 -4.864738509058952332e-02 7.241009920835494995e-02 2.815384864807128906e-01 4.939142148941755295e-03 -2.007196247577667236e-01 1.096041351556777954e-01 1.888862252235412598e-01 7.588517665863037109e-02 1.270056217908859253e-01 -3.116463497281074524e-02 -4.133306071162223816e-02
-1.370025239884853363e-02 9.558024257421493530e-02 4.576789587736129761e-02 2.844901941716670990e-02 3.094881474971771240e-01 -9.477321058511734009e-02 -3.369869589805603027e-01 -3.186428546905517578e-01 1.661227196455001831e-01 -2.009276486933231354e-02 -1.545556187629699707e-01 -1.835247278213500977e-01 -7.975690998136997223e-03 -2.740105688571929932e-01 4.242905974388122559e-01 2.435960620641708374e-02 -2.825467288494110107e-01 -6.822635978460311890e-02 1.101550906896591187e-01 3.812241135165095329e-03 3.793432563543319702e-02 -1.951134055852890015e-01 1.424811780452728271e-01 7.372607290744781494e-02 2.663272023200988770e-01 -1.544950306415557861e-01 1.744214296340942383e-01 1.599947661161422729e-01 3.528725355863571167e-02 -4.381288588047027588e-02 8.709703385829925537e-02 -5.596580356359481812e-02
-1.147593483328819275e-01 2.734588645398616791e-02 1.382634639739990234e-01 -1.122686266899108887e-01 -4.546157270669937134e-02 -4.416673257946968079e-02 -4.545178115367889404e-01 -1.727284044027328491e-01 3.854549825191497803e-01 -3.348396718502044678e-01 7.429203391075134277e-02 -6.296778470277786255e-02 -5.158214271068572998e-02 -1.470554322004318237e-01 1.513606458902359009e-01 1.196381226181983948e-01 2.192560350522398949e-03 -1.893016546964645386e-01 -2.647364139556884766e-01 1.374489963054656982e-01 1.240604296326637268e-01 1.389304548501968384e-01 -2.221197821199893951e-02 1.651095598936080933e-01 -9.209249168634414673e-02 -2.431541308760643005e-02 -7.772345095872879028e-02 1.363168060779571533e-01 3.144913911819458008e-01 -1.799599379301071167e-01 1.677948087453842163e-01 -4.278200864791870117e-02
-1.482442021369934082e-01 7.506167888641357422e-02 4.407714307308197021e-02 1.010101940482854843e-02 1.023133844137191772e-01 -1.992946118116378784e-02 -1.721037924289703369e-01 -4.096839725971221924e-01 2.968468703329563141e-02 2.555974014103412628e-02 3.508160114288330078e-01 -2.459355890750885010e-01 8.950740098953247070e-03 -4.418206214904785156e-02 3.178452253341674805e-01 1.187147200107574463e-01 -1.194597035646438599e-02 -1.307328194379806519e-01 -2.841189801692962646e-01 1.722313812933862209e-03 1.593123525381088257e-01 4.549546912312507629e-02 7.487548887729644775e-02 -2.263510227203369141e-02 6.592441350221633911e-03 -3.976830467581748962e-02 8.044714480638504028e-02 -1.801704764366149902e-01 5.234594345092773438e-01 -3.733749315142631531e-02 3.652559965848922729e-02 1.046498939394950867e-01
3.671045005321502686e-01 1.974176168441772461e-01 -1.369621604681015015e-01 8.048708736896514893e-02 1.005171313881874084e-01 -2.109572440385818481e-01 -1.278870552778244019e-01 -1.274326294660568237e-01 2.191853225231170654e-01 -1.331310570240020752e-01 3.525929450988769531e-01 -2.656405568122863770e-01 -1.495225727558135986e-01 -1.693122833967208862e-01 8.542256057262420654e-02 2.723364718258380890e-02 -1.277977377176284790e-01 -1.103684753179550171e-01 -1.046549645252525806e-03 -9.500906616449356079e-02 2.480654120445251465e-01 9.313305839896202087e-03 -6.736642867326736450e-02 -2.091291248798370361e-01 -1.974195986986160278e-01 -2.527146339416503906e-01 2.802917547523975372e-02 1.491838991641998291e-01 1.278610229492187500e-01 2.002729028463363647e-01 2.276042550802230835e-01 1.119296997785568237e-01
-1.602015048265457153e-01 -1.362832039594650269e-01 3.006068170070648193e-01 -3.042683303356170654e-01 -9.133040904998779297e-02 9.378457441926002502e-03 -3.162211477756500244e-01 -3.160572052001953125e-01 8.490040153264999390e-02 1.301505416631698608e-01 -8.719541132450103760e-02 -1.597245931625366211e-01 -1.256938278675079346e-01 6.622740067541599274e-03 -5.329214036464691162e-02 3.831301927566528320e-01 -2.007718235254287720e-01 -3.945789486169815063e-02 -2.471838593482971191e-01 -6.047764047980308533e-02 -2.022188752889633179e-01 2.791293263435363770e-01 1.250437498092651367e-01 -7.143364101648330688e-02 -7.202777266502380371e-02 -1.163450907915830612e-02 5.720574781298637390e-02 -1.332336366176605225e-01 1.820813566446304321e-01 9.738887846469879150e-02 1.268295645713806152e-01 -1.026097014546394348e-01
1.396397594362497330e-02 5.882955715060234070e-02 1.493072658777236938e-01 7.458921521902084351e-02 -1.114277988672256470e-01 1.070006936788558960e-01 -2.064956724643707275e-01 -1.449376493692398071e-01 3.331130445003509521e-01 1.394435465335845947e-01 7.588263601064682007e-02 1.396472305059432983e-01 1.336490660905838013e-01 7.499792426824569702e-02 1.856558471918106079e-01 4.900652170181274414e-01 -2.989937365055084229e-01 -1.263741217553615570e-02 -9.483474306762218475e-03 -3.381550014019012451e-01 -1.831992119550704956e-01 8.804291486740112305e-03 1.007563546299934387e-01 -1.176137942820787430e-02 1.098002046346664429e-01 -1.387208849191665649e-01 -7.722861319780349731e-02 1.777428537607192993e-01 2.129293233156204224e-01 -6.195240095257759094e-02 -2.330137640237808228e-01 -8.327164500951766968e-02
1.647609025239944458e-01 -2.653290517628192902e-02 1.904299706220626831e-01 3.029077947139739990e-01 2.388553470373153687e-01 -8.703527599573135376e-02 -2.648464404046535492e-02 -3.937501311302185059e-01 1.136030070483684540e-03 1.281902939081192017e-01 2.337242960929870605e-01 1.683410815894603729e-02 -3.474856540560722351e-02 -3.404671251773834229e-01 -7.749640941619873047e-02 2.952604889869689941e-01 -7.674057036638259888e-02 -5.853312462568283081e-02 -3.606986626982688904e-02 -5.753801390528678894e-02 -3.999287635087966919e-02 1.777772605419158936e-01 1.060514077544212341e-01 -2.069545984268188477e-01 1.018981561064720154e-01 -2.989334166049957275e-01 2.781420350074768066e-01 -2.105498760938644409e-01 -5.899501964449882507e-03 9.552389383316040039e-02 8.681825548410415649e-02 5.260616168379783630e-02
2.009565979242324829e-01 2.705933749675750732e-01 -2.107207477092742920e-01 1.368868798017501831e-01 -4.263875260949134827e-02 -2.645235508680343628e-02 -1.611320376396179199e-01 -1.684773713350296021e-02 2.421009987592697144e-01 5.454598367214202881e-02 3.022902905941009521e-01 -1.974766999483108521e-01 3.962890058755874634e-02 -1.190068721771240234e-01 1.758794635534286499e-01 1.602779375389218330e-03 -9.392552822828292847e-02 4.416482150554656982e-02 -1.432271003723144531e-01 -6.966196000576019287e-02 8.255309611558914185e-02 -6.099617853760719299e-02 6.804016977548599243e-02 -2.033916115760803223e-01 2.742762267589569092e-01 -4.231133162975311279e-01 -3.640228882431983948e-02 1.020486801862716675e-01 1.570477038621902466e-01 1.888099908828735352e-01 1.270993985235691071e-02 3.697526156902313232e-01
4.141102731227874756e-02 -1.226848959922790527e-01 8.897530287504196167e-02 -1.665396839380264282e-01 1.635190695524215698e-01 2.666608616709709167e-02 -1.672428399324417114e-01 -6.961801648139953613e-02 1.066049188375473022e-01 -1.159349456429481506e-01 3.284621834754943848e-01 -9.446264803409576416e-02 -1.824698001146316528e-01 -1.430350095033645630e-01 9.319097548723220825e-02 4.077799245715141296e-02 -1.266902983188629150e-01 3.374964371323585510e-02 4.562827944755554199e-02 -3.087276816368103027e-01 1.965015530586242676e-01 -1.059505194425582886e-01 3.414897620677947998e-02 8.842843770980834961e-02 -6.296224147081375122e-02 -3.392087817192077637e-01 8.770503103733062744e-02 3.368831276893615723e-01 4.803049564361572266e-01 -8.319542557001113892e-02 -1.503892838954925537e-01 8.802486211061477661e-02
1.599605381488800049e-01 2.150467969477176666e-02 -4.308712109923362732e-02 9.838178008794784546e-02 2.275175601243972778e-02 6.113210693001747131e-02 -1.894328147172927856e-01 -1.680571883916854858e-01 3.250999748706817627e-01 1.719809621572494507e-01 1.247240379452705383e-01 -1.016067042946815491e-01 1.020741686224937439e-01 1.890797764062881470e-01 1.062004193663597107e-01 2.012394964694976807e-01 -4.356898069381713867e-01 2.671595290303230286e-02 -2.318656742572784424e-01 -2.593507766723632812e-01 -1.986581385135650635e-01 -1.775008812546730042e-02 1.689555048942565918e-01 -1.940179802477359772e-02 -1.570170372724533081e-01 -2.472711652517318726e-01 -8.171828836202621460e-02 8.649187162518501282e-03 3.326827585697174072e-01 5.894691124558448792e-02 1.081386581063270569e-01 1.904609054327011108e-01
2.135575860738754272e-01 1.748191565275192261e-01 -1.277304738759994507e-01 -4.019412398338317871e-01 1.766680181026458740e-01 7.323651760816574097e-02 -7.635825127363204956e-02 -1.626082360744476318e-01 1.005191802978515625e-01 4.798411950469017029e-02 2.253580242395401001e-01 -2.114904113113880157e-02 -1.683130264282226562e-01 -3.448637127876281738e-01 1.688238792121410370e-02 5.705600231885910034e-02 -3.779820799827575684e-01 -2.932156249880790710e-02 -1.278879493474960327e-01 -1.673272401094436646e-01 -6.124606356024742126e-02 -8.116204291582107544e-03 2.676724195480346680e-01 8.112218976020812988e-02 -1.470742374658584595e-01 -3.383724391460418701e-02 2.385001629590988159e-01 1.243841499090194702e-01 2.649005353450775146e-01 -1.204849407076835632e-01 -3.458675369620323181e-02 -1.073631569743156433e-01
-4.999211430549621582e-02 3.883009403944015503e-02 1.229935809969902039e-01 2.201209664344787598e-01 -1.764689385890960693e-01 -8.203130960464477539e-02 -1.590246707201004028e-01 -2.334676682949066162e-01 2.210007905960083008e-01 1.140994951128959656e-01 2.727891877293586731e-02 9.476494789123535156e-02 1.886607892811298370e-02 -1.783069521188735962e-01 -1.324283238500356674e-02 4.800684154033660889e-01 -3.429817557334899902e-01 -1.929143071174621582e-01 -1.076232269406318665e-01 -3.297811746597290039e-01 -2.698740065097808838e-01 -1.469751596450805664e-01 6.228306517004966736e-02 1.067771092057228088e-01 -2.457685396075248718e-02 -1.370296534150838852e-02 -1.380018293857574463e-01 1.537992954254150391e-01 2.019378393888473511e-01 8.960376679897308350e-02 4.871669039130210876e-02 2.818927913904190063e-02
2.444600313901901245e-01 1.007372289896011353e-01 1.214290782809257507e-01 -1.393503397703170776e-01 -6.683401763439178467e-03 1.273463219404220581e-01 -1.524885147809982300e-01 -1.762797087430953979e-01 -6.200214102864265442e-02 1.925802603363990784e-02 1.315723061561584473e-01 -1.775494962930679321e-01 -1.710912734270095825e-01 -4.837257564067840576e-01 1.926042139530181885e-01 2.348347604274749756e-01 -1.356261372566223145e-01 6.140433996915817261e-02 -2.697751522064208984e-01 2.631594240665435791e-01 2.342778444290161133e-01 9.041196852922439575e-02 5.294696986675262451e-02 -5.065628513693809509e-02 1.634748876094818115e-01 -1.185682192444801331e-01 -2.770569920539855957e-01 1.095269918441772461e-01 1.512483358383178711e-01 6.394413858652114868e-02 4.088611155748367310e-02 -1.611833274364471436e-01
1.527362167835235596e-01 1.844377629458904266e-02 -9.543795883655548096e-02 -1.153132915496826172e-01 8.805695921182632446e-02 -1.672711223363876343e-01 -7.369226962327957153e-02 -2.375984638929367065e-01 3.010650873184204102e-01 1.867172122001647949e-02 1.135429069399833679e-01 -2.160241901874542236e-01 2.778372764587402344e-01 1.898630410432815552e-01 3.266190886497497559e-01 2.133607119321823120e-01 -9.550077468156814575e-02 -2.261597663164138794e-01 -2.153778374195098877e-01 -1.850983798503875732e-01 1.821664869785308838e-01 -1.004403680562973022e-01 1.328206211328506470e-01 -2.551155984401702881e-01 2.255712822079658508e-02 -1.479595452547073364e-01 -3.463932126760482788e-02 8.261021971702575684e-02 3.708546757698059082e-01 1.516948541393503547e-04 4.803340509533882141e-02 5.599677935242652893e-02
-1.212243661284446716e-01 7.383837550878524780e-02 1.536729037761688232e-01 -6.502715498208999634e-02 -1.014836225658655167e-02 -1.290922313928604126e-01 -1.519253253936767578e-01 -1.420666575431823730e-01 2.083282172679901123e-01 2.988331615924835205e-01 -3.374510211870074272e-03 2.518815994262695312e-01 6.759071722626686096e-03 -1.480021625757217407e-01 1.550685763359069824e-01 3.517061769962310791e-01 -9.020780026912689209e-02 -2.960985302925109863e-01 -3.735344856977462769e-02 6.046728044748306274e-02 -9.948060661554336548e-02 -2.363847345113754272e-01 9.881436079740524292e-02 7.640865445137023926e-02 1.172420680522918701e-01 -4.203004240989685059e-01 -2.268464565277099609e-01 8.214496821165084839e-02 1.734161376953125000e-02 -2.984425127506256104e-01 -5.710518918931484222e-03 7.667221128940582275e-02
-1.477929055690765381e-01 7.641776651144027710e-02 1.515144258737564087e-01 7.154036313295364380e-02 1.800068169832229614e-01 -3.877810016274452209e-02 -2.120516300201416016e-01 -1.620361208915710449e-01 2.067652493715286255e-01 1.212505474686622620e-01 9.129357337951660156e-02 7.238800823688507080e-02 -1.603671163320541382e-01 -2.114965766668319702e-01 1.369264274835586548e-01 2.515792846679687500e-01 3.058410882949829102e-01 1.758686602115631104e-01 -2.023812979459762573e-01 3.057907894253730774e-02 -1.464193165302276611e-01 -4.190985858440399170e-02 1.908926069736480713e-01 -2.685130834579467773e-01 8.306463062763214111e-02 -1.724998503923416138e-01 -1.590891629457473755e-01 1.501533985137939453e-01 2.927996516227722168e-01 4.902561753988265991e-02 2.456393092870712280e-01 2.907167971134185791e-01
2.845726311206817627e-01 2.039712965488433838e-01 1.316195875406265259e-01 -8.455437421798706055e-02 4.049410298466682434e-02 1.877399981021881104e-01 1.202057451009750366e-01 -1.547840535640716553e-01 3.490674134809523821e-05 -1.885751336812973022e-01 4.514152705669403076e-01 2.291435450315475464e-01 8.045520633459091187e-02 -1.011282876133918762e-01 8.094138652086257935e-02 3.558669090270996094e-01 -1.431813091039657593e-01 -1.111097633838653564e-02 -3.783305287361145020e-01 -1.041954159736633301e-01 7.237798720598220825e-02 5.994892679154872894e-03 -4.551444202661514282e-02 2.564455196261405945e-02 1.686268746852874756e-01 -2.765229940414428711e-01 1.015116348862648010e-01 6.331547349691390991e-02 -1.264262199401855469e-02 -1.277285069227218628e-01 5.615613982081413269e-02 1.202144324779510498e-01
-1.834570020437240601e-01 2.673563957214355469e-01 3.174135386943817139e-01 -2.871236577630043030e-02 -5.975232645869255066e-02 1.007818654179573059e-01 3.016987256705760956e-02 -2.469522207975387573e-01 2.996418438851833344e-02 1.412400603294372559e-01 2.627161145210266113e-01 1.483846902847290039e-01 -1.971558183431625366e-01 -6.067699566483497620e-02 1.279249489307403564e-01 7.432026416063308716e-02 -1.219162195920944214e-01 -2.443122565746307373e-01 -7.847420126199722290e-02 -3.784673213958740234e-01 -3.876266181468963623e-01 5.352100357413291931e-02 2.384267747402191162e-01 -2.746755629777908325e-02 6.890304386615753174e-02 -1.308953911066055298e-01 -3.184997185599058867e-04 1.464475542306900024e-01 5.330433323979377747e-02 -1.584811955690383911e-01 9.982417523860931396e-02 1.594407409429550171e-01
1.089352965354919434e-01 2.222272008657455444e-01 7.123906165361404419e-02 -5.274004116654396057e-02 -7.222308963537216187e-02 -2.459875941276550293e-01 -1.437949538230895996e-01 -3.087933063507080078e-01 1.065448895096778870e-01 -1.197813451290130615e-01 1.828164905309677124e-01 1.479380130767822266e-01 -1.147691011428833008e-01 -1.930389255285263062e-01 -1.176871657371520996e-01 3.985192477703094482e-01 -1.127628702670335770e-02 -2.083527110517024994e-02 -9.098124504089355469e-02 1.183046251535415649e-01 -2.888002097606658936e-01 -4.986072331666946411e-02 -5.378384143114089966e-02 -1.676657348871231079e-01 -2.476965636014938354e-02 -3.527135848999023438e-01 2.540771104395389557e-02 -2.090357393026351929e-01 9.604193270206451416e-02 3.056653738021850586e-01 6.809528917074203491e-02 -1.692312210798263550e-01
1.902843127027153969e-03 1.925003230571746826e-01 2.032800167798995972e-01 2.477944791316986084e-01 1.345934462733566761e-03 -1.200000047683715820e-01 -4.155400097370147705e-01 6.479753646999597549e-03 1.480858474969863892e-01 3.361615240573883057e-01 9.876830130815505981e-02 -5.474851652979850769e-02 -9.665782749652862549e-02 -3.147955238819122314e-02 8.427588641643524170e-02 3.922584950923919678e-01 -1.255203783512115479e-01 -4.166806489229202271e-02 -1.884265840053558350e-01 -2.502771317958831787e-01 1.598607003688812256e-01 -9.285388141870498657e-02 1.474281656555831432e-03 1.084674298763275146e-01 -8.889542520046234131e-02 -2.440442740917205811e-01 3.289482295513153076e-01 8.113493770360946655e-02 4.494022578001022339e-02 4.994786158204078674e-02 5.483201518654823303e-02 -5.251669883728027344e-02
1.722336262464523315e-01 1.413145684637129307e-03 3.574307858943939209e-01 3.122087195515632629e-02 2.145787477493286133e-01 1.040338277816772461e-01 -8.980374783277511597e-02 -1.081705838441848755e-01 1.651282012462615967e-01 2.386130578815937042e-02 1.065897047519683838e-01 -3.062636405229568481e-02 -1.445002853870391846e-01 8.644801378250122070e-02 2.977560646831989288e-02 3.349252045154571533e-01 -1.757576614618301392e-01 -1.165760681033134460e-01 -2.479679882526397705e-01 -2.761213108897209167e-02 7.675906270742416382e-02 -1.203414499759674072e-01 1.019713804125785828e-01 5.424876883625984192e-02 -9.681727737188339233e-02 -5.339313745498657227e-01 1.107096858322620392e-02 -1.194924339652061462e-01 1.114987060427665710e-01 2.853612005710601807e-01 1.938176304101943970e-01 -5.182931199669837952e-02
2.727049291133880615e-01 -6.873474270105361938e-02 2.033775448799133301e-01 6.037173792719841003e-02 9.917901456356048584e-02 -5.260191857814788818e-02 -3.285715281963348389e-01 -6.494118832051753998e-03 2.350231856107711792e-01 1.207556799054145813e-01 3.478544652462005615e-01 -2.544976770877838135e-01 -1.540899276733398438e-02 -9.814855456352233887e-02 -1.224273666739463806e-01 1.995594650506973267e-01 8.971204608678817749e-02 -5.176628753542900085e-02 -3.441002368927001953e-01 -5.177045240998268127e-02 -2.538552582263946533e-01 8.617416024208068848e-02 -8.744561672210693359e-02 1.909866183996200562e-01 -2.397541850805282593e-01 -2.285491526126861572e-01 2.273341715335845947e-01 5.066081881523132324e-03 1.245540529489517212e-01 -5.369469895958900452e-02 -6.175546348094940186e-02 5.987226963043212891e-02
4.992304742336273193e-02 -3.083030134439468384e-02 1.001063436269760132e-01 -4.440525546669960022e-02 7.283781468868255615e-02 -2.564301490783691406e-01 -8.793899789452552795e-03 9.729083627462387085e-02 2.798005044460296631e-01 -8.837614953517913818e-02 -2.991370111703872681e-02 8.208505064249038696e-02 -1.447604447603225708e-01 -1.631023734807968140e-01 3.038974106311798096e-02 4.102530181407928467e-01 -3.060335814952850342e-01 1.912456750869750977e-02 -2.414447665214538574e-01 -1.554614752531051636e-01 1.245255395770072937e-02 1.464593317359685898e-02 8.485019952058792114e-02 -1.010932102799415588e-01 -1.363734602928161621e-01 -3.684959113597869873e-01 -5.034109577536582947e-02 1.924324035644531250e-01 1.553182452917098999e-01 -3.830753862857818604e-01 -7.857628911733627319e-02 1.678323000669479370e-01
1.272162348031997681e-01 7.405444234609603882e-02 -1.711702905595302582e-02 3.257426992058753967e-02 -1.873152554035186768e-01 -8.162695169448852539e-02 -3.771165013313293457e-01 -8.599099703133106232e-03 2.415600419044494629e-01 1.219278499484062195e-01 1.285016536712646484e-01 2.144224345684051514e-01 4.117377102375030518e-02 -4.252432659268379211e-02 2.197026312351226807e-01 4.656600058078765869e-01 -1.653070300817489624e-01 -2.259134501218795776e-01 -2.514314651489257812e-01 -1.104661598801612854e-01 -2.930704951286315918e-01 -1.453588064759969711e-02 -8.548772335052490234e-02 9.625442326068878174e-02 2.305848002433776855e-01 -1.050343140959739685e-01 -7.299986481666564941e-02 7.593942433595657349e-02 6.403318792581558228e-02 4.487470537424087524e-02 -2.180782109498977661e-01 5.647787824273109436e-02
-8.708339184522628784e-02 2.453424185514450073e-01 4.244121015071868896e-01 -6.662719696760177612e-02 1.315977275371551514e-01 -2.310106717050075531e-02 1.548276096582412720e-02 -2.033677510917186737e-02 2.019647359848022461e-01 -1.276122778654098511e-02 -8.102387934923171997e-02 8.643138408660888672e-02 -4.543546214699745178e-02 -7.659476995468139648e-02 1.480282098054885864e-01 4.026314318180084229e-01 -3.677551150321960449e-01 -1.627608947455883026e-02 -1.606575585901737213e-02 -1.931220442056655884e-01 -1.374533679336309433e-02 -6.996318697929382324e-02 1.230637431144714355e-01 6.012994796037673950e-02 7.834824174642562866e-02 -4.342592656612396240e-01 -1.153552159667015076e-02 2.384952753782272339e-01 5.602481216192245483e-02 -5.027351155877113342e-02 -1.393881738185882568e-01 9.206189215183258057e-02
-3.761288896203041077e-02 1.788754463195800781e-01 1.067181378602981567e-01 1.731850020587444305e-02 1.684708297252655029e-01 9.592434763908386230e-02 -1.349764466285705566e-01 -4.283076822757720947e-01 2.730994224548339844e-01 -6.350421346724033356e-03 1.842117607593536377e-01 8.872948586940765381e-02 -1.368143409490585327e-01 -1.701028496026992798e-01 1.550937294960021973e-01 4.250049218535423279e-02 1.198143362998962402e-01 1.001521125435829163e-01 -1.143673509359359741e-01 5.596790835261344910e-02 -3.544380515813827515e-02 -7.420118898153305054e-02 2.471706569194793701e-01 -1.775390356779098511e-01 1.313436627388000488e-01 -2.229433506727218628e-01 -8.186136931180953979e-02 1.205661743879318237e-01 -1.354617159813642502e-02 -2.268081903457641602e-01 -1.613108068704605103e-01 4.689280092716217041e-01
2.711906433105468750e-01 1.456161886453628540e-01 5.103028938174247742e-02 -2.316403836011886597e-01 1.225538104772567749e-01 -1.959856748580932617e-01 5.398476496338844299e-03 -2.034340053796768188e-01 1.523864716291427612e-01 -7.831078022718429565e-02 1.215815469622612000e-01 6.734248995780944824e-02 4.455060511827468872e-02 -4.231228828430175781e-01 2.566027343273162842e-01 5.430967360734939575e-02 -7.401381433010101318e-02 -7.212631404399871826e-02 -2.959213554859161377e-01 -1.255445927381515503e-01 8.343745023012161255e-02 1.296608448028564453e-01 1.085571870207786560e-01 6.187288835644721985e-02 2.126355618238449097e-01 -3.376704454421997070e-01 -1.784474998712539673e-01 2.398392707109451294e-01 -1.571090370416641235e-01 -5.334244295954704285e-02 -5.628206580877304077e-02 -1.515474617481231689e-01
1.752365231513977051e-01 1.001466587185859680e-01 1.018501594662666321e-01 9.332877583801746368e-03 1.767223328351974487e-01 1.163274049758911133e-02 -2.586487829685211182e-01 -3.150328993797302246e-01 1.824606060981750488e-01 -6.500056479126214981e-03 4.415226578712463379e-01 1.869083493947982788e-01 -7.522679120302200317e-02 -1.317409276962280273e-01 -1.224104408174753189e-02 2.780420184135437012e-01 -4.040323197841644287e-02 -4.163795337080955505e-02 -9.273711591958999634e-02 1.901379376649856567e-01 7.815852016210556030e-02 1.421689093112945557e-01 -9.211555123329162598e-02 -9.031004272401332855e-03 4.071663692593574524e-02 -2.460696101188659668e-01 3.883601457346230745e-04 -2.927460074424743652e-01 8.434247225522994995e-02 3.445394635200500488e-01 -1.209508329629898071e-01 -1.274487674236297607e-01
1.974068395793437958e-02 -1.997814327478408813e-01 1.284900307655334473e-01 -5.128609761595726013e-02 2.874746024608612061e-01 -1.345417350530624390e-01 -1.494643092155456543e-01 -2.762602269649505615e-01 1.530140936374664307e-01 1.507229954004287720e-01 1.583849191665649414e-01 -2.087993323802947998e-01 2.495227456092834473e-01 -3.025065958499908447e-01 4.415968358516693115e-01 1.235621869564056396e-01 -9.015256166458129883e-02 8.136634714901447296e-03 -6.512562930583953857e-02 4.469741880893707275e-02 1.202465593814849854e-01 -1.338895112276077271e-01 2.277616262435913086e-01 3.455922380089759827e-02 1.481556892395019531e-01 -2.616169862449169159e-02 3.028286099433898926e-01 3.051381744444370270e-02 1.804455816745758057e-01 -5.050194635987281799e-02 1.005363762378692627e-01 4.378297924995422363e-02
-4.018262773752212524e-02 5.753976106643676758e-02 1.109847202897071838e-01 -1.261691451072692871e-01 -2.006731033325195312e-01 3.495632484555244446e-02 -1.058099493384361267e-01 -3.543612957000732422e-01 1.566908061504364014e-01 6.963294744491577148e-02 1.605576127767562866e-01 1.370281428098678589e-01 -3.031409680843353271e-01 -1.656083166599273682e-01 3.133863955736160278e-02 4.969192668795585632e-02 -1.789870560169219971e-01 6.266093999147415161e-02 1.315290033817291260e-01 -1.946971416473388672e-01 -1.158583462238311768e-01 4.087074995040893555e-01 -5.646230280399322510e-02 4.155113548040390015e-02 3.334562778472900391e-01 -9.554726630449295044e-02 1.126700192689895630e-01 3.062159717082977295e-01 1.164113432168960571e-01 -9.358108788728713989e-02 6.163664907217025757e-02 2.498168647289276123e-01
1.613410264253616333e-01 -2.488047480583190918e-01 1.949591338634490967e-01 5.807624757289886475e-02 3.399969935417175293e-01 -5.079493671655654907e-02 -2.328291088342666626e-01 2.021182700991630554e-02 5.702621117234230042e-02 -3.543958533555269241e-03 1.551713645458221436e-01 -2.733577489852905273e-01 1.032883208245038986e-02 -1.888785660266876221e-01 7.981530576944351196e-02 1.762152463197708130e-01 -4.217451214790344238e-01 1.462296582758426666e-02 -1.489240676164627075e-01 -1.170801930129528046e-02 -7.803792506456375122e-02 3.858134523034095764e-02 5.037322640419006348e-02 -1.147679165005683899e-01 -1.230717673897743225e-01 -8.914820104837417603e-02 -2.270296961069107056e-02 3.884509205818176270e-01 2.620690464973449707e-01 -1.344418674707412720e-01 -3.695368766784667969e-02 1.905427277088165283e-01
-1.215111464262008667e-01 1.525769829750061035e-01 2.380176633596420288e-01 -1.640421152114868164e-01 3.410309180617332458e-02 2.115056365728378296e-01 -2.377468198537826538e-01 -3.310403227806091309e-01 -1.676841825246810913e-01 6.090036034584045410e-02 8.629868924617767334e-02 1.472176164388656616e-01 -2.177808433771133423e-02 -1.844132244586944580e-01 3.081040680408477783e-01 1.754726618528366089e-01 -7.696235552430152893e-03 6.326659768819808960e-02 -3.021618425846099854e-01 -5.414632335305213928e-02 3.651741147041320801e-02 1.766040027141571045e-01 -1.953717470169067383e-01 -2.178002446889877319e-01 -1.062693372368812561e-01 -5.914616957306861877e-02 -1.546754240989685059e-01 2.528097927570343018e-01 -6.006406620144844055e-03 -3.411891758441925049e-01 -1.959937065839767456e-02 -9.670288860797882080e-02
1.735199689865112305e-01 3.308308124542236328e-02 -2.480788975954055786e-01 -1.652569621801376343e-01 7.834312319755554199e-02 2.244936116039752960e-02 -1.477943956851959229e-01 -3.759596645832061768e-01 2.574384808540344238e-01 -2.490283995866775513e-01 2.577575743198394775e-01 2.829591929912567139e-01 -1.141610741615295410e-01 -1.902123987674713135e-01 2.777751684188842773e-01 -1.120064854621887207e-01 -2.433429956436157227e-01 4.996421188116073608e-02 7.296678423881530762e-02 -1.285727620124816895e-01 -1.626636981964111328e-01 -8.301150053739547729e-02 1.005509868264198303e-02 -9.113880246877670288e-02 5.198616907000541687e-02 -1.724420189857482910e-01 6.869336217641830444e-02 1.017923578619956970e-01 2.425690889358520508e-01 -1.095948368310928345e-01 -3.180794417858123779e-02 2.273619771003723145e-01
-3.844516351819038391e-02 1.525146663188934326e-01 1.887208223342895508e-01 1.424040347337722778e-01 2.316340804100036621e-01 -2.070067822933197021e-01 -3.837119042873382568e-01 -1.442922204732894897e-01 1.733513325452804565e-01 6.934204697608947754e-02 2.365034669637680054e-01 -1.123978346586227417e-01 5.805672612041234970e-03 -3.036665320396423340e-01 -2.626096084713935852e-02 -1.758893579244613647e-01 1.919944584369659424e-02 7.978907227516174316e-02 1.465047523379325867e-02 3.418926522135734558e-02 -1.564471274614334106e-01 3.190135955810546875e-02 4.473079741001129150e-02 6.389059126377105713e-02 1.566465646028518677e-01 -2.832921147346496582e-01 -2.976120710372924805e-01 1.469789743423461914e-01 2.871391177177429199e-01 -1.134919449687004089e-01 2.212158441543579102e-01 -1.690467745065689087e-01
2.413181662559509277e-01 9.337878972291946411e-02 5.417295172810554504e-02 -6.257785856723785400e-02 -3.736541792750358582e-02 -4.607884213328361511e-02 8.913345634937286377e-02 -4.295262396335601807e-01 1.552417576313018799e-01 3.566410243511199951e-01 2.249641716480255127e-02 -1.097140982747077942e-01 -2.897135354578495026e-02 7.695304695516824722e-03 -1.071946546435356140e-01 3.837762400507926941e-02 -2.201290279626846313e-01 -1.063968539237976074e-01 -2.865215539932250977e-01 -7.924324274063110352e-02 -2.119820266962051392e-01 2.394006699323654175e-01 5.576356127858161926e-02 -1.068961247801780701e-02 -7.466244697570800781e-02 -3.116554617881774902e-01 -2.487460710108280182e-02 6.406317930668592453e-03 3.066750466823577881e-01 7.661962509155273438e-02 2.248080074787139893e-01 2.123529613018035889e-01
8.646602183580398560e-02 2.017650008201599121e-01 1.281424462795257568e-01 -1.614840477705001831e-01 9.899292141199111938e-02 -1.906570196151733398e-01 -3.633620142936706543e-01 -1.256911754608154297e-01 3.954066336154937744e-01 1.566717959940433502e-02 1.303842663764953613e-01 -2.091666162014007568e-01 -2.102915495634078979e-01 -1.849021464586257935e-01 3.243723884224891663e-02 -1.021143272519111633e-01 -1.155045926570892334e-01 -1.027931049466133118e-01 -6.897959113121032715e-02 4.368063062429428101e-02 1.434124708175659180e-01 -8.691810071468353271e-02 -4.097276180982589722e-02 -7.466082274913787842e-02 -4.728426784276962280e-02 -1.793557405471801758e-01 1.323498785495758057e-01 -1.249703541398048401e-01 3.859459757804870605e-01 -3.528177738189697266e-01 -3.212743625044822693e-02 1.222723536193370819e-02
-5.798550322651863098e-02 9.150189161300659180e-02 -7.985288277268409729e-03 9.953773021697998047e-02 2.355671972036361694e-01 -5.105136707425117493e-02 -1.703368276357650757e-01 -3.396068811416625977e-01 1.527777314186096191e-01 6.489791721105575562e-02 -7.397398352622985840e-02 -9.728695452213287354e-02 -3.470799699425697327e-02 -9.989247471094131470e-02 -7.095650583505630493e-02 1.302704513072967529e-01 1.114605925977230072e-02 2.340667396783828735e-01 -1.081649959087371826e-01 -2.731460332870483398e-01 -2.631857059895992279e-02 5.172725394368171692e-02 2.305186390876770020e-01 -3.974074125289916992e-01 1.850386112928390503e-01 -2.774587273597717285e-01 -5.043242499232292175e-02 2.860033214092254639e-01 1.862033456563949585e-01 -1.732469350099563599e-02 1.946007162332534790e-01 2.758709490299224854e-01
8.263524621725082397e-02 1.706929653882980347e-01 2.647531777620315552e-02 4.349265992641448975e-02 1.336495429277420044e-01 -9.098765254020690918e-02 -1.763096004724502563e-01 -3.844917416572570801e-01 -6.793705374002456665e-02 -8.326591551303863525e-02 2.092023193836212158e-01 -1.880192905664443970e-01 2.921462431550025940e-02 5.792249739170074463e-02 3.358891904354095459e-01 5.653291940689086914e-02 5.878659337759017944e-02 -1.666686031967401505e-03 -3.989741802215576172e-01 -1.470648199319839478e-01 7.660822570323944092e-02 3.092107176780700684e-02 -1.359548121690750122e-01 -1.276872009038925171e-01 -2.871941030025482178e-02 -5.154030025005340576e-02 -7.262615859508514404e-02 8.124365657567977905e-02 5.223191976547241211e-01 1.756757870316505432e-02 -9.735157340764999390e-02 1.471454650163650513e-01
8.363183587789535522e-02 1.469201296567916870e-01 1.256891041994094849e-01 2.817288935184478760e-01 4.547277092933654785e-02 -7.595933973789215088e-02 -3.230325281620025635e-01 -2.678312659263610840e-01 1.227250397205352783e-01 -1.382649689912796021e-01 -1.917818337678909302e-01 -3.619420826435089111e-01 5.351374857127666473e-03 -2.360271513462066650e-01 1.290282160043716431e-01 1.246215924620628357e-01 4.032308980822563171e-02 8.111804723739624023e-02 -4.039995670318603516e-01 -6.749086827039718628e-02 -5.257996171712875366e-02 1.844772547483444214e-01 -1.423650234937667847e-01 4.069820791482925415e-02 2.709151506423950195e-01 -2.186545133590698242e-01 -1.035176664590835571e-01 -5.617168918251991272e-02 8.054795116186141968e-02 -5.645279958844184875e-02 1.182140782475471497e-01 9.502659738063812256e-02
1.386778652667999268e-01 -9.692545235157012939e-02 3.596151247620582581e-02 1.306751072406768799e-01 -1.206499040126800537e-01 -6.598411500453948975e-02 -2.456649988889694214e-01 -3.398889601230621338e-01 -1.310343481600284576e-02 -9.921194612979888916e-02 1.748809814453125000e-01 -1.040383279323577881e-01 -8.456999808549880981e-02 -4.383335411548614502e-01 3.324615061283111572e-01 4.486805200576782227e-02 -2.276193052530288696e-01 -2.011261880397796631e-01 -1.741131953895092010e-02 1.370109021663665771e-01 7.175371050834655762e-02 -2.038217633962631226e-01 -2.829224430024623871e-02 -1.616435945034027100e-01 2.952755801379680634e-02 -2.808935940265655518e-01 1.442714482545852661e-01 -9.621651470661163330e-02 7.218782603740692139e-02 1.835977733135223389e-01 1.930064111948013306e-01 1.548878252506256104e-01
6.046643108129501343e-02 -8.006180636584758759e-03 4.434904456138610840e-02 1.440010517835617065e-01 1.081274151802062988e-01 -1.394942998886108398e-01 -5.204747896641492844e-03 -3.492742776870727539e-01 3.823792338371276855e-01 6.946405768394470215e-02 1.862190216779708862e-01 -6.655497103929519653e-02 -1.369191799312829971e-02 -4.685837924480438232e-01 -6.707973033189773560e-02 3.370942175388336182e-01 3.162178397178649902e-02 1.549976468086242676e-01 4.272940754890441895e-02 1.447663307189941406e-01 -1.588728427886962891e-01 -1.728057488799095154e-02 2.924543917179107666e-01 -1.293511092662811279e-01 -5.344594269990921021e-02 -1.636717021465301514e-01 2.585297524929046631e-01 -1.604107022285461426e-02 -6.626176834106445312e-02 9.317223913967609406e-03 -1.244945153594017029e-01 -6.807202007621526718e-03
-1.625044494867324829e-01 1.649084091186523438e-01 2.466572076082229614e-01 -1.749730668962001801e-02 1.113647595047950745e-01 1.134400963783264160e-01 -2.214622050523757935e-01 -1.636674851179122925e-01 2.359070479869842529e-01 -1.928334236145019531e-01 7.342951744794845581e-02 -2.515201568603515625e-01 -6.887197494506835938e-02 -1.525026410818099976e-01 1.656218916177749634e-01 1.472275108098983765e-01 -1.286465227603912354e-01 1.856038272380828857e-01 -3.853638768196105957e-01 2.085750401020050049e-01 2.686784602701663971e-02 6.272908300161361694e-02 -2.915002703666687012e-01 -4.726700857281684875e-02 1.787543296813964844e-01 -1.894073039293289185e-01 -2.761697769165039062e-01 9.447000175714492798e-02 7.268938422203063965e-02 -8.815498650074005127e-02 1.435525715351104736e-01 1.549002379179000854e-01
1.712322086095809937e-01 6.111095100641250610e-02 2.902982383966445923e-02 -1.167689263820648193e-01 1.386632025241851807e-01 -1.064606830477714539e-01 3.786271438002586365e-02 -2.521951794624328613e-01 2.623662352561950684e-01 1.361814737319946289e-01 2.140683233737945557e-01 -2.237471044063568115e-01 -3.739785775542259216e-02 1.188921742141246796e-02 1.639782190322875977e-01 9.649025648832321167e-02 -2.974302470684051514e-01 -2.137714326381683350e-01 -8.038049563765525818e-03 1.598477810621261597e-01 -3.261140286922454834e-01 -5.763673409819602966e-02 -1.741753220558166504e-01 -2.351793348789215088e-01 7.322292774915695190e-02 -7.912131398916244507e-02 5.291129276156425476e-02 -5.190772563219070435e-02 3.835856318473815918e-01 -1.436343193054199219e-01 6.513269245624542236e-02 -3.027156889438629150e-01
2.039199471473693848e-01 1.946781724691390991e-01 -1.245385780930519104e-02 -4.062500968575477600e-02 -1.418364942073822021e-01 -1.157347671687602997e-02 -1.386333703994750977e-01 -3.110436797142028809e-01 2.940815687179565430e-01 2.087984830141067505e-01 -4.347441345453262329e-02 -8.038306981325149536e-02 1.126476749777793884e-01 -1.271468494087457657e-02 4.404136165976524353e-02 -4.615307599306106567e-02 -2.693839073181152344e-01 -2.957902848720550537e-02 -4.151262044906616211e-01 -1.811457276344299316e-01 -2.029689997434616089e-01 1.078455746173858643e-01 3.640484530478715897e-03 2.018318027257919312e-01 1.438880153000354767e-02 -2.462206184864044189e-01 -2.419302985072135925e-02 -1.528453379869461060e-01 2.234956026077270508e-01 -2.158203572034835815e-01 1.242837458848953247e-01 2.412949800491333008e-01
1.840113699436187744e-01 2.037789970636367798e-01 1.686295717954635620e-01 2.111404091119766235e-01 -2.341174706816673279e-02 4.898069053888320923e-02 -2.291794568300247192e-01 2.781159244477748871e-02 3.357602357864379883e-01 1.053361743688583374e-01 1.805962622165679932e-01 -9.688382968306541443e-03 1.917648594826459885e-03 4.694602638483047485e-02 2.677641808986663818e-01 3.294544219970703125e-01 -1.777612119913101196e-01 -9.898672252893447876e-02 -1.278107333928346634e-02 -2.886916697025299072e-01 -1.479044407606124878e-01 -1.023960486054420471e-01 1.483131647109985352e-01 7.124562282115221024e-03 -1.620592363178730011e-02 -1.431858241558074951e-01 3.257553279399871826e-01 -1.864587366580963135e-01 2.195806652307510376e-01 1.719000786542892456e-01 1.596419215202331543e-01 1.102635413408279419e-01
-1.721184998750686646e-01 7.991780340671539307e-02 4.559678584337234497e-02 4.182114452123641968e-02 1.038760915398597717e-01 -2.278077006340026855e-01 -2.567503154277801514e-01 -3.099631369113922119e-01 2.240822464227676392e-01 1.748609393835067749e-01 3.682649880647659302e-02 2.264077663421630859e-01 1.465172879397869110e-02 5.822672694921493530e-02 1.169777214527130127e-01 1.636230349540710449e-01 -1.110261678695678711e-01 1.213415786623954773e-01 2.446415126323699951e-01 -4.143889546394348145e-01 -1.450856924057006836e-01 1.547638047486543655e-02 5.146587267518043518e-02 -1.413912624120712280e-01 8.952676504850387573e-02 -4.002441167831420898e-01 -1.547959595918655396e-01 1.907831989228725433e-02 5.611455813050270081e-02 -2.207477092742919922e-01 9.271624684333801270e-02 -4.949557781219482422e-02
4.787819087505340576e-02 3.486325144767761230e-01 2.398586273193359375e-02 -2.587103247642517090e-01 1.240304857492446899e-01 -2.071299701929092407e-01 -2.096572518348693848e-01 -1.910295188426971436e-01 2.587450742721557617e-01 3.144741952419281006e-01 2.279517650604248047e-01 6.169087439775466919e-02 3.563784807920455933e-02 -1.243445649743080139e-01 3.613360822200775146e-01 1.844996027648448944e-02 -1.505023390054702759e-01 3.435286507010459900e-02 -1.488837152719497681e-01 1.442225575447082520e-01 5.734156444668769836e-02 3.289578557014465332e-01 1.103320121765136719e-01 -1.376877576112747192e-01 -3.294351696968078613e-02 -1.675998717546463013e-01 2.995979785919189453e-02 1.355220675468444824e-01 -1.192273348569869995e-01 1.418902128934860229e-01 -8.047447353601455688e-02 4.452364146709442139e-02
-7.965449243783950806e-02 2.740515768527984619e-01 1.321593523025512695e-01 6.761821359395980835e-02 2.329372763633728027e-01 9.706918150186538696e-02 -3.179276585578918457e-01 -2.693110108375549316e-01 1.651382595300674438e-01 -9.220689535140991211e-02 -6.129869259893894196e-03 -1.275729387998580933e-01 5.327976122498512268e-02 -1.523937433958053589e-01 3.660582304000854492e-01 3.781763464212417603e-02 -7.248309254646301270e-02 2.003120929002761841e-01 -2.341095805168151855e-01 -8.144577592611312866e-02 -5.434419587254524231e-02 1.409277766942977905e-01 -4.136228263378143311e-01 1.074137315154075623e-01 -2.064592950046062469e-02 -1.236983165144920349e-01 -2.355933934450149536e-02 1.549327820539474487e-01 1.736689060926437378e-01 2.186063379049301147e-01 6.521344184875488281e-02 1.044204756617546082e-01
1.072315052151679993e-01 7.352350652217864990e-02 -1.510076876729726791e-02 -1.413384228944778442e-01 -1.997715979814529419e-01 -1.515709701925516129e-02 -2.434518933296203613e-02 -4.334221482276916504e-01 6.009607017040252686e-02 1.689665578305721283e-02 1.610788404941558838e-01 -3.633058443665504456e-02 1.296243667602539062e-01 -2.736189067363739014e-01 3.080762326717376709e-01 1.555783599615097046e-01 -3.079060018062591553e-01 1.471180021762847900e-01 -1.293390244245529175e-01 1.126159355044364929e-01 -1.394805163145065308e-01 1.241754293441772461e-01 -1.347245723009109497e-01 -1.814746409654617310e-01 -4.259932413697242737e-02 -9.409022331237792969e-02 1.718004047870635986e-02 -7.618759572505950928e-02 2.829059362411499023e-01 -1.818655729293823242e-01 6.217392534017562866e-02 -3.560812473297119141e-01
-6.167236343026161194e-02 1.889074966311454773e-02 3.888909518718719482e-01 1.247684583067893982e-01 1.499971002340316772e-01 -1.695060580968856812e-01 -2.729551196098327637e-01 -1.030167341232299805e-01 1.935577839612960815e-01 1.030892804265022278e-01 5.079438090324401855e-01 -1.710858941078186035e-01 -7.418242841958999634e-02 -1.501331776380538940e-01 1.713599194772541523e-03 -5.923159886151552200e-03 -2.203256078064441681e-02 -1.494767069816589355e-01 -2.794482372701168060e-02 7.270868867635726929e-02 -4.812984168529510498e-02 6.764169782400131226e-02 -6.616039574146270752e-02 1.697548478841781616e-01 1.507378071546554565e-01 1.139353513717651367e-01 4.201900586485862732e-02 1.640874445438385010e-01 2.744946777820587158e-01 -2.237576544284820557e-01 2.287988960742950439e-01 -1.345301568508148193e-01
2.011854648590087891e-01 1.063629239797592163e-01 1.242487952113151550e-01 8.616014569997787476e-02 2.803716436028480530e-02 -2.938506603240966797e-01 -1.035147085785865784e-01 -2.123329341411590576e-01 1.909763216972351074e-01 -7.632560282945632935e-02 2.947360510006546974e-03 -8.111806958913803101e-02 6.150319054722785950e-02 -1.883336901664733887e-01 -7.828287035226821899e-02 1.742037087678909302e-01 -2.750615775585174561e-01 8.891719579696655273e-02 -2.536125481128692627e-01 1.056484654545783997e-01 -2.837455272674560547e-01 -2.703717947006225586e-01 -1.097327768802642822e-01 -3.458204269409179688e-01 -1.255712844431400299e-02 -1.645207107067108154e-01 -2.549113892018795013e-02 2.456365674734115601e-01 9.720084816217422485e-02 1.863604038953781128e-01 -1.587416417896747589e-02 2.843728959560394287e-01
4.901899024844169617e-02 1.685207039117813110e-01 -1.341995899565517902e-03 1.031875833868980408e-01 1.007316932082176208e-01 -1.057190671563148499e-01 -5.775344371795654297e-02 -2.827195823192596436e-01 -2.075921371579170227e-02 7.834879308938980103e-02 1.530279964208602905e-01 5.234480649232864380e-02 -7.479263842105865479e-02 -8.274082094430923462e-02 4.422143399715423584e-01 3.902947064489126205e-03 -2.421302199363708496e-01 5.799642950296401978e-02 -2.497431337833404541e-01 -1.712646707892417908e-02 8.669980615377426147e-02 -1.170325130224227905e-01 1.445300411432981491e-02 -2.596521377563476562e-01 1.989479660987854004e-01 -6.301650404930114746e-02 3.963007330894470215e-01 1.470072120428085327e-01 3.706038892269134521e-01 -9.377353638410568237e-02 1.509374231100082397e-01 9.266372025012969971e-02
2.664287574589252472e-02 2.140343487262725830e-01 2.781565189361572266e-01 -7.978560775518417358e-02 -1.343045383691787720e-01 2.798524126410484314e-02 -3.806895613670349121e-01 -1.138538345694541931e-01 -3.025923669338226318e-02 5.110520869493484497e-02 -1.518895179033279419e-01 1.322959270328283310e-02 1.717774569988250732e-01 -8.006419986486434937e-02 1.652601212263107300e-01 2.268558740615844727e-01 -2.651870548725128174e-01 -2.005669176578521729e-01 7.974470406770706177e-02 -9.452172368764877319e-02 -3.313391283154487610e-02 -2.017355859279632568e-01 -1.489975154399871826e-01 -2.598438784480094910e-02 4.996817931532859802e-02 -4.927339851856231689e-01 5.062905326485633850e-02 -1.819286495447158813e-02 3.221162557601928711e-01 -2.982924692332744598e-02 -8.254695683717727661e-02 3.759844228625297546e-02
2.270280718803405762e-01 2.016322016716003418e-01 2.825683355331420898e-02 -1.136849299073219299e-01 -1.472390443086624146e-02 -1.252080500125885010e-01 -2.175633013248443604e-01 -1.947534829378128052e-01 1.256995499134063721e-01 -1.581256836652755737e-02 2.115625441074371338e-01 -1.068317666649818420e-01 -1.229490265250205994e-01 -5.419959425926208496e-01 4.417530596256256104e-01 -1.172620877623558044e-01 -6.930183619260787964e-02 -1.416693329811096191e-01 1.133289635181427002e-01 3.867210820317268372e-02 -7.089591026306152344e-02 1.045469045639038086e-01 1.181516200304031372e-01 -5.888282321393489838e-03 -2.289350889623165131e-02 -1.206274628639221191e-01 -2.283419221639633179e-01 2.175941169261932373e-01 1.183122098445892334e-01 -6.731932610273361206e-02 -7.054992485791444778e-03 -2.499033138155937195e-02
-7.192749530076980591e-02 -9.159874171018600464e-02 1.102310046553611755e-01 1.717569231986999512e-01 -7.089487463235855103e-02 1.063097789883613586e-01 -3.601215481758117676e-01 -1.532345414161682129e-01 3.475716412067413330e-01 1.789147704839706421e-01 -1.142692044377326965e-01 -2.074034139513969421e-02 2.471801042556762695e-01 -8.618249744176864624e-02 1.618581265211105347e-01 3.482436835765838623e-01 -2.197591066360473633e-01 -1.100899428129196167e-01 -8.051824569702148438e-02 -2.612048983573913574e-01 -2.938558161258697510e-01 -1.452079117298126221e-01 1.262489110231399536e-01 -3.526672348380088806e-02 6.228109821677207947e-02 -2.239242941141128540e-02 -1.423018872737884521e-01 1.131297945976257324e-01 2.369648814201354980e-01 9.392487257719039917e-02 1.660064607858657837e-01 5.729199200868606567e-02
-7.369561493396759033e-02 -6.778775900602340698e-02 -8.637131750583648682e-02 1.998018473386764526e-02 1.507811993360519409e-01 -6.483804434537887573e-02 -3.675114214420318604e-01 -3.129136562347412109e-01 -1.383115053176879883e-01 1.899430602788925171e-01 8.645885437726974487e-02 -2.159837931394577026e-01 -1.979295164346694946e-01 -3.493309319019317627e-01 2.891588509082794189e-01 1.161342337727546692e-01 -1.724652796983718872e-01 -2.698216736316680908e-01 -1.579077988862991333e-01 -2.249766513705253601e-02 1.168005913496017456e-01 -1.039698421955108643e-01 -9.495022147893905640e-02 -9.091220051050186157e-02 -5.180461704730987549e-02 -2.844455242156982422e-01 1.672945171594619751e-01 -6.013691797852516174e-02 1.186930090188980103e-01 1.198996230959892273e-01 -1.883175075054168701e-01 -7.555928826332092285e-02
-1.830372400581836700e-02 7.958530634641647339e-02 4.644438326358795166e-01 -1.488478155806660652e-03 1.090063154697418213e-01 4.835589602589607239e-02 -7.560122758150100708e-02 -5.166292190551757812e-02 2.380023300647735596e-01 1.569163650274276733e-01 -1.055604442954063416e-01 8.485874533653259277e-02 7.997192442417144775e-02 -1.591591238975524902e-01 1.853683739900588989e-01 3.883167803287506104e-01 -2.742889523506164551e-01 1.457007080316543579e-01 -1.375731676816940308e-01 -2.788084149360656738e-01 1.631079465150833130e-01 1.293631345033645630e-01 1.024521440267562866e-01 5.124640651047229767e-03 -4.609833657741546631e-02 -2.125785350799560547e-01 1.831142045557498932e-02 2.696751356124877930e-01 2.324475646018981934e-01 -1.095193549990653992e-01 6.279536057263612747e-03 7.140931487083435059e-02
7.131648063659667969e-02 -6.940125022083520889e-03 2.819515466690063477e-01 5.844429880380630493e-02 -1.376978009939193726e-01 8.557665348052978516e-02 -8.519861847162246704e-02 -1.550391465425491333e-01 4.438587129116058350e-01 2.114002592861652374e-02 8.164021372795104980e-02 -1.625962704420089722e-01 2.521721422672271729e-01 6.093412637710571289e-02 3.151005506515502930e-01 3.030813336372375488e-01 -1.741558164358139038e-01 -3.325958177447319031e-02 -1.238043308258056641e-01 -3.371249139308929443e-01 5.939682945609092712e-02 -4.754336178302764893e-02 1.319008171558380127e-01 -4.513808339834213257e-02 2.354391217231750488e-01 -2.073272466659545898e-01 -2.487137913703918457e-02 -1.199140921235084534e-01 1.740100979804992676e-01 -3.799020871520042419e-02 1.584401279687881470e-01 9.737580269575119019e-02
5.584443360567092896e-02 1.940817236900329590e-01 1.314151939004659653e-02 -1.379161626100540161e-01 9.842330962419509888e-02 -4.995653405785560608e-02 -1.837323158979415894e-01 -2.566563487052917480e-01 -7.905733771622180939e-03 1.341056972742080688e-01 -1.001204848289489746e-01 1.571710570715367794e-03 1.842252910137176514e-01 -4.962647333741188049e-02 2.542565166950225830e-01 4.458917304873466492e-02 -4.307011887431144714e-02 -1.001787930727005005e-01 -1.958880871534347534e-01 2.913702726364135742e-01 -2.958063036203384399e-02 7.876343280076980591e-02 1.720025092363357544e-01 -2.382185012102127075e-01 2.515729367733001709e-01 -1.349736601114273071e-01 2.155479192733764648e-01 1.776686459779739380e-01 4.846920967102050781e-01 -9.979978948831558228e-02 2.376029044389724731e-01 -8.746969699859619141e-02
1.519397944211959839e-01 -8.643876761198043823e-02 2.574656903743743896e-01 1.106827855110168457e-01 -1.305390149354934692e-01 5.042015016078948975e-02 -2.179256826639175415e-01 -3.097000718116760254e-01 3.167108893394470215e-01 4.062765836715698242e-01 1.909995526075363159e-01 -8.572904393076896667e-03 -5.413476005196571350e-02 2.006075382232666016e-01 1.750406920909881592e-01 8.495662361383438110e-02 -3.071364164352416992e-01 -1.831095516681671143e-01 -1.678217947483062744e-01 -1.100029945373535156e-01 -6.121038645505905151e-02 -9.854536503553390503e-02 -2.677925117313861847e-02 9.530651383101940155e-03 -8.485586196184158325e-02 -2.378758601844310760e-02 9.307502210140228271e-02 2.944270968437194824e-01 1.144427806138992310e-01 2.056236006319522858e-02 2.138888388872146606e-01 1.363369170576334000e-02
2.196788191795349121e-01 1.355623155832290649e-01 -3.768615052103996277e-02 2.136758714914321899e-01 4.700356349349021912e-02 -9.265666455030441284e-02 -3.844923973083496094e-01 -2.239221036434173584e-01 3.085089921951293945e-01 8.523988723754882812e-02 -4.190636426210403442e-02 7.648319751024246216e-02 1.703807264566421509e-01 1.163833737373352051e-01 2.454950660467147827e-02 5.700964853167533875e-02 -2.834466993808746338e-01 -2.327396273612976074e-01 -3.151226788759231567e-03 -2.533814013004302979e-01 -1.968377083539962769e-01 -8.512986451387405396e-02 2.047235667705535889e-01 -8.823582530021667480e-02 5.071024969220161438e-02 -3.297620713710784912e-01 -7.598660886287689209e-02 1.926577687263488770e-01 -5.000471323728561401e-02 6.382580846548080444e-02 2.368432134389877319e-01 9.875991195440292358e-02
-8.421180397272109985e-02 3.237147629261016846e-02 5.324523150920867920e-02 1.807128638029098511e-01 -1.353119760751724243e-01 -3.585368394851684570e-02 -4.539880752563476562e-01 -1.150334477424621582e-01 1.164335478097200394e-02 5.960327014327049255e-02 2.829483151435852051e-01 4.320825263857841492e-02 3.634497523307800293e-01 -9.582892805337905884e-02 -2.466678433120250702e-02 2.457122504711151123e-01 -2.950065732002258301e-01 -8.749068528413772583e-02 4.166328907012939453e-02 1.076566278934478760e-01 -1.359932422637939453e-01 4.943328350782394409e-02 -2.788966596126556396e-01 1.034189388155937195e-02 -9.510531276464462280e-02 -2.665256559848785400e-01 -8.853000402450561523e-02 6.583839654922485352e-02 2.286203950643539429e-01 -2.049831300973892212e-01 -1.899826824665069580e-01 9.461158886551856995e-03
-7.052810490131378174e-02 1.395910084247589111e-01 2.247153967618942261e-01 9.833925217390060425e-02 -7.281525433063507080e-02 8.632994256913661957e-03 -1.238978207111358643e-01 -7.085722684860229492e-02 1.088023185729980469e-01 9.738916158676147461e-02 -1.832821778953075409e-02 6.400867551565170288e-02 1.419341862201690674e-01 -2.570895552635192871e-01 1.457598209381103516e-01 3.936772346496582031e-01 -1.534771919250488281e-01 -3.392104506492614746e-01 3.145296126604080200e-02 -1.782023459672927856e-01 -8.299715071916580200e-02 -1.988130360841751099e-01 -1.912840306758880615e-01 1.969841569662094116e-01 -1.681560277938842773e-02 -4.458394348621368408e-01 -3.478550538420677185e-02 -9.229507297277450562e-03 3.154685199260711670e-01 -7.737476378679275513e-02 1.159577723592519760e-02 -4.729261621832847595e-02
5.620747804641723633e-02 1.828769296407699585e-01 1.483324170112609863e-01 1.051048934459686279e-01 -6.825655698776245117e-02 -1.105292513966560364e-01 -3.935332000255584717e-01 1.646627858281135559e-02 9.802983701229095459e-02 3.835137486457824707e-01 -3.601089492440223694e-02 -1.377927064895629883e-01 -8.920705318450927734e-02 1.193473488092422485e-01 1.453269273042678833e-01 4.146055877208709717e-01 -1.644208580255508423e-01 -9.630427509546279907e-02 -8.732020109891891479e-02 -1.270378082990646362e-01 -4.366760328412055969e-02 -1.116832271218299866e-01 -2.025090530514717102e-02 5.960128083825111389e-02 4.507185425609350204e-03 -1.052312329411506653e-01 3.495593369007110596e-01 1.680347025394439697e-01 2.291834503412246704e-01 5.188802024349570274e-04 9.668838977813720703e-02 -2.536264657974243164e-01
-1.874315552413463593e-02 -1.418837159872055054e-01 3.619517758488655090e-02 2.300679236650466919e-01 3.836084157228469849e-02 -1.438903212547302246e-01 -1.103945076465606689e-01 -2.954923212528228760e-01 -2.143733501434326172e-01 1.874016970396041870e-01 2.896596491336822510e-01 -1.871158927679061890e-01 -4.517505411058664322e-03 -4.079167246818542480e-01 2.896357476711273193e-01 1.816762834787368774e-01 -1.161472424864768982e-01 2.515383623540401459e-02 -6.449777632951736450e-02 2.043705433607101440e-01 -7.431501895189285278e-02 -5.619619786739349365e-02 7.423485815525054932e-02 -3.264628723263740540e-02 1.746618002653121948e-02 -3.651262223720550537e-01 -5.438948422670364380e-02 -3.471887111663818359e-02 1.868053078651428223e-01 -1.019491930492222309e-03 9.666069597005844116e-02 -2.509222626686096191e-01
1.300376206636428833e-01 7.112853974103927612e-02 9.908602386713027954e-02 1.105800177901983261e-02 5.583013966679573059e-02 -3.733268007636070251e-02 -3.080385327339172363e-01 -4.474860429763793945e-02 2.021285444498062134e-01 1.520989090204238892e-01 1.090534850955009460e-01 -2.905068695545196533e-01 -2.489181011915206909e-01 -3.695690929889678955e-01 2.641540765762329102e-01 6.903808563947677612e-02 -2.914128899574279785e-01 -1.760344393551349640e-02 -1.410438418388366699e-01 9.354574233293533325e-02 1.816300302743911743e-01 -2.262461483478546143e-01 6.453652679920196533e-02 2.021378725767135620e-01 1.239752843976020813e-01 -4.370682314038276672e-02 2.280058264732360840e-01 3.486063564196228981e-03 3.557464107871055603e-02 -1.710800081491470337e-01 2.056936323642730713e-01 2.193806022405624390e-01
-9.517853707075119019e-02 2.376738041639328003e-01 2.020196467638015747e-01 4.017207026481628418e-02 1.075489297509193420e-01 -3.305178880691528320e-02 -2.875355482101440430e-01 -1.721714437007904053e-01 1.812487542629241943e-01 1.009177863597869873e-01 -2.463379129767417908e-02 -1.776730120182037354e-01 1.515922993421554565e-01 -3.979407846927642822e-01 3.279691636562347412e-01 1.101511120796203613e-01 -2.975777983665466309e-01 -1.902686059474945068e-02 -5.619753897190093994e-02 1.122337281703948975e-01 1.753080636262893677e-01 -8.406157791614532471e-02 9.591970592737197876e-02 1.262180805206298828e-01 2.767795920372009277e-01 -6.338097900152206421e-02 2.929993867874145508e-01 3.919159621000289917e-02 9.955243021249771118e-02 -1.636805012822151184e-02 5.338444188237190247e-02 -2.053441405296325684e-01
2.250560522079467773e-01 3.176474869251251221e-01 1.289733052253723145e-01 -3.043509721755981445e-01 1.826105713844299316e-01 1.269705891609191895e-01 -2.169714570045471191e-01 -3.947424590587615967e-01 1.502318084239959717e-01 -2.198960185050964355e-01 1.469470858573913574e-01 7.451043277978897095e-02 -8.113488554954528809e-02 -3.938752785325050354e-02 1.585339903831481934e-01 1.103609055280685425e-01 -3.392475098371505737e-02 2.032471895217895508e-01 -2.377597987651824951e-01 -2.635212838649749756e-01 -1.105288416147232056e-01 -1.503328979015350342e-01 -7.343178242444992065e-02 1.400587707757949829e-01 1.624346077442169189e-01 2.099408768117427826e-03 -2.164202034473419189e-01 2.391992136836051941e-02 7.356595247983932495e-02 4.115200415253639221e-02 1.165163740515708923e-01 1.434029340744018555e-01
1.790367513895034790e-01 1.228041946887969971e-01 6.676503270864486694e-02 -3.450817987322807312e-02 -2.571704387664794922e-01 2.408791705965995789e-02 -1.143539845943450928e-01 -3.041229844093322754e-01 2.259538769721984863e-01 -1.289443075656890869e-01 1.856930404901504517e-01 -1.352132409811019897e-01 3.788068518042564392e-02 -3.907015025615692139e-01 -2.161220610141754150e-01 -2.029901742935180664e-02 -2.244943678379058838e-01 -2.634947001934051514e-01 -7.297702133655548096e-02 -4.046236164867877960e-03 -2.453656494617462158e-01 -1.068705171346664429e-01 -8.714559674263000488e-02 -4.410661384463310242e-02 1.329101920127868652e-01 -2.279409021139144897e-02 7.514313608407974243e-02 -1.409130915999412537e-02 4.448516368865966797e-01 4.408534988760948181e-02 1.495565176010131836e-01 2.673036418855190277e-02
6.356783956289291382e-02 -1.226155310869216919e-01 -4.107460007071495056e-02 -3.565872311592102051e-01 2.264116853475570679e-01 -4.763954877853393555e-02 -7.771512120962142944e-02 -4.109790027141571045e-01 -1.884393766522407532e-02 1.242772638797760010e-01 2.440080344676971436e-01 -2.309426069259643555e-01 2.028181403875350952e-01 -9.929458051919937134e-02 1.135201603174209595e-01 -6.065937504172325134e-02 -1.801065206527709961e-01 -1.399763301014900208e-02 6.248543038964271545e-02 3.898968175053596497e-02 -1.086220666766166687e-01 1.122780740261077881e-01 -2.149001881480216980e-02 -8.000084757804870605e-02 2.859903275966644287e-01 -3.253172039985656738e-01 4.329422861337661743e-02 8.762530982494354248e-03 2.788309454917907715e-01 -1.662672162055969238e-01 2.329679876565933228e-01 -9.385077655315399170e-02
3.001198172569274902e-02 2.540949583053588867e-01 2.329542785882949829e-01 -8.226441591978073120e-02 -1.678731143474578857e-01 5.655739805661141872e-04 -2.447874695062637329e-01 -2.050669342279434204e-01 4.069175720214843750e-01 8.189123123884201050e-02 5.010803043842315674e-02 3.597189486026763916e-02 1.988668739795684814e-01 1.404151767492294312e-01 2.177488356828689575e-01 3.368512392044067383e-01 -1.792701333761215210e-01 -2.058362774550914764e-02 -2.175410836935043335e-01 -3.388254046440124512e-01 -3.926334530115127563e-02 2.411393448710441589e-02 1.887771300971508026e-02 -9.375955909490585327e-02 2.307113856077194214e-01 6.601136922836303711e-02 1.706423014402389526e-01 -9.255500882863998413e-02 1.166105940937995911e-01 -1.785160750150680542e-01 1.998668909072875977e-02 -3.138775238767266273e-03
-9.530587494373321533e-02 1.676871627569198608e-01 5.238202959299087524e-02 -6.145567819476127625e-02 2.885721325874328613e-01 1.082575842738151550e-01 -3.277475833892822266e-01 -2.902742326259613037e-01 1.613290905952453613e-01 -8.420984447002410889e-02 4.582985118031501770e-02 -1.043203398585319519e-01 1.794946193695068359e-01 -3.290705382823944092e-01 3.214162588119506836e-01 1.561503112316131592e-01 -1.374561041593551636e-01 1.357039213180541992e-01 -1.539104729890823364e-01 4.771801084280014038e-02 -5.632409825921058655e-02 2.183800935745239258e-01 -3.163748979568481445e-01 9.493426233530044556e-02 -7.837197184562683105e-02 -8.905962854623794556e-02 -1.255473941564559937e-01 9.206822514533996582e-02 1.011888980865478516e-01 2.293906658887863159e-01 1.132154166698455811e-01 1.344421356916427612e-01
4.163707420229911804e-02 2.490608245134353638e-01 -1.116537749767303467e-01 2.051921486854553223e-01 -1.092486009001731873e-01 -1.517272833734750748e-02 -1.518883705139160156e-01 -2.436120212078094482e-01 1.785210222005844116e-01 7.175792008638381958e-02 1.984077095985412598e-01 3.937717899680137634e-02 -2.418656796216964722e-01 -4.863538965582847595e-02 4.103764593601226807e-01 2.285887897014617920e-01 2.148464024066925049e-01 -2.208580374717712402e-01 -1.255364418029785156e-01 -5.522748688235878944e-04 1.085188835859298706e-01 2.112006694078445435e-01 -1.311748027801513672e-01 1.188908070325851440e-01 7.493454962968826294e-02 -2.162395715713500977e-01 -7.644509896636009216e-03 1.595724746584892273e-02 7.507702708244323730e-02 -3.043724894523620605e-01 1.863974332809448242e-01 2.085406780242919922e-01
1.889233291149139404e-02 2.841193079948425293e-01 1.120589226484298706e-01 1.154782623052597046e-01 1.583277732133865356e-01 2.122717946767807007e-01 -4.259697198867797852e-01 -1.617761254310607910e-01 2.155363857746124268e-01 -1.503567099571228027e-01 -1.983279362320899963e-02 -9.446450322866439819e-02 -6.649973988533020020e-02 -1.613870263099670410e-01 2.985252141952514648e-01 1.676387637853622437e-01 1.576065272092819214e-02 9.582494944334030151e-02 -3.997518122196197510e-01 1.173778027296066284e-01 -4.843382164835929871e-02 4.974843561649322510e-02 -2.624896764755249023e-01 1.131659820675849915e-01 1.887968927621841431e-01 -1.332886070013046265e-01 -1.038259267807006836e-01 1.086338832974433899e-01 1.014740299433469772e-02 1.369506716728210449e-01 1.192249357700347900e-01 1.029945909976959229e-01
2.453623563051223755e-01 3.207858502864837646e-01 2.499504573643207550e-02 1.530118435621261597e-01 1.627172380685806274e-01 3.695047646760940552e-02 -2.493757605552673340e-01 -3.049995601177215576e-01 1.430221050977706909e-01 -8.196016401052474976e-02 1.471628099679946899e-01 -2.804556116461753845e-02 -1.571047008037567139e-01 1.067798808217048645e-01 2.581212818622589111e-01 1.103218719363212585e-01 1.975993514060974121e-01 -4.901328310370445251e-02 9.433614462614059448e-02 6.864590570330619812e-03 1.543561071157455444e-01 3.756047487258911133e-01 3.544935956597328186e-02 1.290968507528305054e-01 1.586169004440307617e-01 -2.279617041349411011e-01 -4.173696041107177734e-02 -4.653505980968475342e-03 1.509004235267639160e-01 -2.939262688159942627e-01 1.160756349563598633e-01 1.748012155294418335e-01
1.119006052613258362e-01 1.074668690562248230e-01 2.891781553626060486e-02 -5.498120933771133423e-02 -1.526993215084075928e-01 3.021961152553558350e-01 -6.111057847738265991e-02 -1.725280433893203735e-01 4.189544916152954102e-01 1.765935719013214111e-01 2.327860705554485321e-02 -5.698773078620433807e-03 2.602185122668743134e-02 -1.883857324719429016e-02 -1.006657332181930542e-01 9.836336970329284668e-02 -2.534156143665313721e-01 -1.701868511736392975e-02 -2.136936187744140625e-01 -2.019706219434738159e-01 -5.092139542102813721e-02 -3.931192681193351746e-02 -2.757675759494304657e-02 1.085497345775365829e-02 -1.085753887891769409e-01 -3.775214254856109619e-01 2.701916098594665527e-01 2.196541726589202881e-01 2.836519181728363037e-01 3.924046456813812256e-02 -2.864212691783905029e-01 -1.501792576164007187e-02
4.371003806591033936e-02 -6.747657060623168945e-02 -9.313090704381465912e-03 -1.591849923133850098e-01 7.634232752025127411e-03 1.053186357021331787e-01 -1.781065016984939575e-01 -9.154948592185974121e-02 5.714879557490348816e-02 2.328510731458663940e-01 3.069099783897399902e-01 -1.728730946779251099e-01 -6.023616343736648560e-02 1.432770639657974243e-01 -4.270067438483238220e-03 2.974027097225189209e-01 -3.459074795246124268e-01 -1.972864717245101929e-01 -9.591032564640045166e-02 1.883995719254016876e-02 -1.618533581495285034e-01 -8.800829946994781494e-02 1.383622735738754272e-01 2.785558439791202545e-02 5.730713531374931335e-02 -5.054992437362670898e-01 3.543548583984375000e-01 -1.247365213930606842e-02 1.285397168248891830e-02 5.271558091044425964e-02 7.193228602409362793e-02 -8.957599103450775146e-02
-5.492210760712623596e-02 1.071490161120891571e-02 2.205835282802581787e-01 1.027021780610084534e-01 -7.950488477945327759e-02 -3.960404172539710999e-02 -1.926825195550918579e-01 -1.805505603551864624e-01 5.319913625717163086e-01 2.063060738146305084e-02 1.811670660972595215e-01 -1.924766749143600464e-01 2.207576781511306763e-01 1.729264706373214722e-01 3.049252927303314209e-01 3.671542108058929443e-01 -1.627069860696792603e-01 7.244175067171454430e-04 -7.521858066320419312e-02 -2.240643650293350220e-01 -1.664031893014907837e-01 1.139746457338333130e-01 4.047268629074096680e-02 -4.040671885013580322e-02 2.065261155366897583e-01 -1.135037168860435486e-01 3.527526045218110085e-03 4.554292187094688416e-02 4.857138916850090027e-02 -3.616037964820861816e-02 -9.119866043329238892e-02 -6.653273105621337891e-02
5.743920430541038513e-02 7.685681432485580444e-02 1.974549740552902222e-01 1.703878305852413177e-02 1.614590920507907867e-02 3.606223687529563904e-02 -5.426291227340698242e-01 -1.287289708852767944e-01 2.408260703086853027e-01 -1.661948561668395996e-01 -4.620780702680349350e-03 8.172658830881118774e-02 1.091434527188539505e-02 -2.299555540084838867e-01 5.523260682821273804e-03 -1.618244871497154236e-02 -1.155808344483375549e-01 -2.244564592838287354e-01 -3.004904389381408691e-01 7.849410921335220337e-02 -3.931688144803047180e-02 1.580245941877365112e-01 -1.799868047237396240e-01 3.234480917453765869e-01 6.549566984176635742e-02 -2.267233654856681824e-02 2.210814952850341797e-01 -6.105812638998031616e-02 2.612894773483276367e-01 -6.220902502536773682e-02 1.918821632862091064e-01 -5.683346465229988098e-02
8.174277096986770630e-02 -1.210152055136859417e-03 -1.315417438745498657e-01 1.212052553892135620e-01 -8.663653582334518433e-02 2.528279721736907959e-01 -5.436524003744125366e-02 -2.349793463945388794e-01 1.156163774430751801e-02 7.208385318517684937e-02 2.644550204277038574e-01 2.548948824405670166e-01 -1.836580336093902588e-01 -4.998462647199630737e-02 2.473426759243011475e-01 3.681011497974395752e-01 1.073365360498428345e-01 1.462478339672088623e-01 -3.762073442339897156e-02 8.150426298379898071e-02 -1.323470920324325562e-01 3.477261960506439209e-02 -2.741000056266784668e-02 -1.608602143824100494e-02 2.168169766664505005e-01 -4.706796109676361084e-01 3.006577305495738983e-02 2.841174006462097168e-01 1.437502950429916382e-01 -1.521112769842147827e-01 5.449556931853294373e-02 3.050810471177101135e-02
3.377708792686462402e-02 1.231220662593841553e-01 -5.018032342195510864e-02 -1.982885748147964478e-01 1.751074790954589844e-01 -6.593076139688491821e-02 -4.421312510967254639e-01 -1.955430805683135986e-01 9.461594372987747192e-02 -1.631102710962295532e-01 7.352062314748764038e-02 -2.991912066936492920e-01 -1.423302143812179565e-01 -2.912537455558776855e-01 1.167397871613502502e-01 2.578551471233367920e-01 -2.536309361457824707e-01 2.592433393001556396e-01 -3.121053278446197510e-01 1.214477196335792542e-01 4.505601152777671814e-02 9.512711316347122192e-02 -1.302748322486877441e-01 -1.526580899953842163e-01 -4.655352979898452759e-02 -7.011915743350982666e-02 -1.289334297180175781e-01 1.218999847769737244e-01 1.656602695584297180e-02 4.510720446705818176e-02 1.280385404825210571e-01 7.165497541427612305e-02
3.557818830013275146e-01 -6.534121185541152954e-02 2.203541696071624756e-01 4.224416986107826233e-02 -3.726806119084358215e-02 1.428404301404953003e-01 -9.687305986881256104e-02 -2.671772539615631104e-01 5.416474491357803345e-02 -6.519533693790435791e-02 9.247273951768875122e-02 2.166866138577461243e-02 -1.743182390928268433e-01 -4.155015051364898682e-01 2.538551390171051025e-01 1.762468665838241577e-01 -6.041612476110458374e-02 1.447139121592044830e-02 3.280748799443244934e-02 -1.251505035907030106e-02 -5.398693028837442398e-03 -4.121427983045578003e-02 2.284551113843917847e-01 -1.342662423849105835e-01 -2.981190979480743408e-01 -2.241496555507183075e-02 2.242784500122070312e-01 7.880023866891860962e-02 1.985538899898529053e-01 -3.307169675827026367e-01 -6.503508985042572021e-02 1.598630398511886597e-01
-2.018972299993038177e-02 2.444356530904769897e-01 2.243166565895080566e-01 -6.085206195712089539e-02 1.310985237360000610e-01 -7.020237296819686890e-02 -1.820951104164123535e-01 -1.362912356853485107e-01 6.459011882543563843e-02 2.456803917884826660e-01 -4.092111252248287201e-03 7.976587861776351929e-02 2.241012826561927795e-02 -7.270089536905288696e-02 2.168966233730316162e-01 4.089314639568328857e-01 6.310272961854934692e-02 -3.854875862598419189e-01 8.504625409841537476e-02 3.732303529977798462e-02 -1.563703566789627075e-01 -2.666787505149841309e-01 1.689640432596206665e-01 1.406109780073165894e-01 5.316776409745216370e-02 -2.842468321323394775e-01 -5.884499475359916687e-02 2.787731215357780457e-02 1.980555057525634766e-01 -2.836913764476776123e-01 8.492601662874221802e-02 -3.356318175792694092e-02
-4.859957844018936157e-02 2.515202760696411133e-01 3.543505817651748657e-02 -5.557029694318771362e-02 -1.859529875218868256e-02 2.067442685365676880e-01 -1.024611061438918114e-03 -2.464300990104675293e-01 2.203777432441711426e-01 -5.535424500703811646e-02 1.157904490828514099e-01 -1.946845203638076782e-01 -1.829871833324432373e-01 -1.198795288801193237e-01 1.381512731313705444e-01 6.332375109195709229e-02 -2.849223315715789795e-01 2.308758646249771118e-01 7.251667231321334839e-02 -4.858773052692413330e-01 -1.736099123954772949e-01 -3.491489589214324951e-02 9.200831502676010132e-02 1.125034317374229431e-01 -2.466695159673690796e-01 -2.733158171176910400e-01 2.209212630987167358e-02 2.093974202871322632e-01 1.896943151950836182e-01 6.839127093553543091e-02 1.258929912000894547e-02 -5.760803446173667908e-02
7.155697047710418701e-02 -1.828667335212230682e-02 3.434559702873229980e-02 2.300589978694915771e-01 -1.122936531901359558e-01 -9.973511099815368652e-02 -8.196623623371124268e-02 -2.361991107463836670e-01 3.574402630329132080e-01 2.516183555126190186e-01 -2.387526445090770721e-02 -2.672799825668334961e-01 1.325811892747879028e-01 1.702784895896911621e-01 1.419970020651817322e-02 2.462255507707595825e-01 -2.442532628774642944e-01 -2.100107073783874512e-01 -3.274191021919250488e-01 -5.041122809052467346e-02 -1.039805784821510315e-01 8.934137970209121704e-02 -1.672047227621078491e-01 8.643265813589096069e-02 -1.163970828056335449e-01 -1.627803593873977661e-01 1.134419143199920654e-01 1.136643812060356140e-01 3.702313005924224854e-01 4.936155676841735840e-02 6.794764101505279541e-02 8.484191447496414185e-02
4.128604233264923096e-01 -9.675916517153382301e-04 -1.145442351698875427e-01 1.291347593069076538e-01 -6.611868739128112793e-02 5.293667316436767578e-02 -2.307485342025756836e-01 -2.924728393554687500e-01 2.527561783790588379e-01 6.991179287433624268e-02 2.083275467157363892e-01 -3.355626761913299561e-02 -1.822959333658218384e-01 -1.394954472780227661e-01 1.450632959604263306e-01 3.586326912045478821e-02 4.572630673646926880e-02 6.653301417827606201e-02 1.198500487953424454e-02 2.804576791822910309e-02 7.179073989391326904e-02 1.116273030638694763e-01 4.145890101790428162e-02 -1.204628404229879379e-02 -3.305105865001678467e-02 -3.460223078727722168e-01 2.316491752862930298e-01 3.625381290912628174e-01 -7.735881209373474121e-02 -2.101683169603347778e-01 2.769413590431213379e-01 -7.597957551479339600e-02
-3.635576367378234863e-02 -5.356758087873458862e-02 5.853339284658432007e-02 1.423637568950653076e-01 -1.509591341018676758e-01 7.223028689622879028e-02 -1.814076751470565796e-01 -1.946132332086563110e-01 2.588010430335998535e-01 1.702286750078201294e-01 7.649996876716613770e-02 1.187133789062500000e-01 6.013339757919311523e-02 -1.319600194692611694e-01 9.126214310526847839e-03 4.339529573917388916e-01 -3.123795986175537109e-01 -1.227796077728271484e-01 -1.222452148795127869e-01 -4.405774176120758057e-01 -2.714035212993621826e-01 -3.392065316438674927e-02 2.186189591884613037e-02 -1.012361608445644379e-02 -2.018577978014945984e-02 -5.104464665055274963e-02 -1.477008163928985596e-01 2.428386658430099487e-01 2.431154698133468628e-01 8.009408414363861084e-02 3.545128926634788513e-02 -1.795006543397903442e-02
2.089075148105621338e-01 1.253929641097784042e-02 -1.828112453222274780e-01 -4.411069750785827637e-01 1.488190889358520508e-01 3.039889037609100342e-03 1.370100080966949463e-01 -3.352762758731842041e-01 9.778133034706115723e-02 1.280872970819473267e-01 5.693480744957923889e-02 -3.267691656947135925e-02 7.593256235122680664e-02 -1.852811127901077271e-01 1.475521624088287354e-01 -6.223803758621215820e-02 -1.884579509496688843e-01 -1.081546172499656677e-01 -1.266718357801437378e-01 -6.674477458000183105e-02 -1.179626435041427612e-01 8.334728330373764038e-02 1.938307434320449829e-01 -7.582680135965347290e-02 -3.326929360628128052e-02 -3.394878804683685303e-01 2.548621594905853271e-01 1.755007803440093994e-01 1.103266626596450806e-01 -1.016804426908493042e-01 3.314847350120544434e-01 4.946136102080345154e-02
-8.060120791196823120e-02 1.543006002902984619e-01 1.139969304203987122e-01 -8.600152283906936646e-02 -1.413922905921936035e-01 3.237691894173622131e-02 -6.762302666902542114e-02 6.182835903018712997e-03 3.401309847831726074e-01 2.739548981189727783e-01 -1.965894736349582672e-02 -1.851451694965362549e-01 7.465422153472900391e-02 -2.521029412746429443e-01 2.251422852277755737e-01 2.651264667510986328e-01 -3.173854649066925049e-01 -3.579917550086975098e-01 -3.390236571431159973e-02 -1.608909815549850464e-01 -2.553523778915405273e-01 -2.622977495193481445e-01 9.526345878839492798e-03 1.063727140426635742e-01 -4.290120303630828857e-02 -3.986287489533424377e-02 1.467868132749572396e-04 -4.736587405204772949e-02 2.466715127229690552e-01 -1.504943221807479858e-01 -1.083021610975265503e-01 -7.681636512279510498e-02
-3.776569291949272156e-02 1.080209463834762573e-01 2.199498564004898071e-01 1.653096675872802734e-01 8.383928239345550537e-02 -3.331418931484222412e-01 -1.856714785099029541e-01 -3.088549673557281494e-01 1.009839773178100586e-01 -1.093578897416591644e-02 2.116900980472564697e-01 -2.918889522552490234e-01 -1.898964494466781616e-01 -2.128052711486816406e-01 1.782328635454177856e-01 1.900565624237060547e-01 -2.989898025989532471e-01 -6.821608543395996094e-02 -5.992897599935531616e-02 2.469506859779357910e-02 -1.464008241891860962e-01 -2.611002884805202484e-02 -9.987477213144302368e-02 7.125301752239465714e-03 1.826667338609695435e-01 9.714428335428237915e-02 1.703428775072097778e-01 4.988092929124832153e-03 -8.392860740423202515e-02 -2.389503717422485352e-01 9.012692421674728394e-02 3.150516450405120850e-01
-5.139367654919624329e-02 2.601929008960723877e-01 -1.086031198501586914e-01 5.640895664691925049e-02 5.355496704578399658e-02 -1.593434065580368042e-02 -1.265573948621749878e-01 -4.576336741447448730e-01 1.248868629336357117e-01 2.375114858150482178e-01 2.924385070800781250e-01 -1.345550268888473511e-01 -1.971684843301773071e-01 -5.770502611994743347e-02 1.158288121223449707e-01 2.909298539161682129e-01 3.644450008869171143e-02 7.732077687978744507e-02 -3.944171965122222900e-02 -1.598172187805175781e-01 1.462852954864501953e-01 -1.914408653974533081e-01 1.364409774541854858e-01 -1.065481826663017273e-01 -2.283116104081273079e-03 -1.504837125539779663e-01 -2.760300934314727783e-01 9.364514052867889404e-02 5.718185380101203918e-02 -6.630061566829681396e-02 1.281765699386596680e-01 3.407197296619415283e-01
-1.535490006208419800e-01 1.298068761825561523e-01 -3.388487035408616066e-03 4.883192479610443115e-02 -8.283702284097671509e-02 -9.299640357494354248e-02 -2.665861509740352631e-02 -3.167258501052856445e-01 1.659072488546371460e-01 -3.694877773523330688e-02 2.393124699592590332e-01 2.990016341209411621e-01 -2.536724805831909180e-01 -3.652497828006744385e-01 1.976309902966022491e-02 1.380863785743713379e-01 -2.865600027143955231e-02 -1.799650490283966064e-01 1.428012270480394363e-02 -1.919022202491760254e-01 2.849722839891910553e-02 3.015082776546478271e-01 -1.387270390987396240e-01 -1.375920046120882034e-02 2.134561389684677124e-01 -2.498866170644760132e-01 -2.678173221647739410e-02 2.977003455162048340e-01 1.011467501521110535e-01 7.555779814720153809e-02 2.207055985927581787e-01 6.685052812099456787e-02
-1.776636242866516113e-01 1.628395766019821167e-01 -4.161329567432403564e-02 3.246832787990570068e-01 1.743836551904678345e-01 1.942938268184661865e-01 -2.433794289827346802e-01 -1.228093802928924561e-01 -1.005780547857284546e-01 -9.462666511535644531e-02 1.000342741608619690e-01 5.942213814705610275e-03 -4.346148297190666199e-02 -5.721353739500045776e-02 -2.745751291513442993e-02 2.982650697231292725e-01 -2.586452960968017578e-01 9.514757245779037476e-02 -3.103226423263549805e-01 -1.879611164331436157e-01 -1.127028688788414001e-01 1.512568742036819458e-01 -2.240218222141265869e-01 -1.276573538780212402e-01 -8.689311146736145020e-02 -2.108827531337738037e-01 1.270849257707595825e-01 2.805297449231147766e-02 3.705719411373138428e-01 -1.169144511222839355e-01 1.725802719593048096e-01 9.446393698453903198e-02
8.859266340732574463e-02 6.971323490142822266e-02 -1.853004656732082367e-02 -1.323243528604507446e-01 -1.292351484298706055e-01 3.021604120731353760e-01 -2.922191619873046875e-01 -2.779271602630615234e-01 4.533672332763671875e-01 1.174804046750068665e-01 3.298031538724899292e-02 -3.763162344694137573e-02 8.843851834535598755e-02 -1.447242591530084610e-02 1.252198219299316406e-01 1.266553904861211777e-02 -2.054848819971084595e-01 6.885667145252227783e-02 -2.167854309082031250e-01 -2.304368168115615845e-01 -1.899869590997695923e-01 3.573481366038322449e-02 1.779523193836212158e-01 2.625629603862762451e-01 -1.678005792200565338e-02 -1.654354333877563477e-01 -1.274029463529586792e-01 -8.486432582139968872e-02 1.980137377977371216e-01 -2.217074036598205566e-01 1.762402430176734924e-02 1.681750863790512085e-01
-2.055961266160011292e-02 2.160474210977554321e-01 2.582702338695526123e-01 -4.370786994695663452e-02 2.441412582993507385e-02 3.572959080338478088e-02 3.658404946327209473e-02 -2.952144742012023926e-01 1.078057810664176941e-01 9.134368598461151123e-02 2.585363686084747314e-01 -2.934667170047760010e-01 8.839453756809234619e-02 -1.975191682577133179e-01 -6.015207991003990173e-02 9.594421088695526123e-02 -9.852681308984756470e-02 -4.186336994171142578e-01 -4.590156674385070801e-02 6.818535178899765015e-02 -1.858134418725967407e-01 1.236907169222831726e-01 7.056115567684173584e-02 -3.056813180446624756e-01 3.322598338127136230e-02 -1.788827031850814819e-01 2.373232841491699219e-01 1.924786418676376343e-01 -4.779595881700515747e-02 -2.427889220416545868e-02 2.637894451618194580e-01 -1.498258560895919800e-01
2.528843879699707031e-01 2.622901462018489838e-02 8.337548375129699707e-02 -1.701270639896392822e-01 7.523504644632339478e-02 8.104374259710311890e-02 -2.989887595176696777e-01 -2.373744845390319824e-01 4.821401834487915039e-02 8.324492722749710083e-02 1.169021651148796082e-01 -1.412831395864486694e-01 -4.935476556420326233e-02 2.612699568271636963e-01 -2.115426026284694672e-02 6.049175560474395752e-02 -6.917286664247512817e-02 1.029874607920646667e-01 -2.797912657260894775e-01 -2.633716464042663574e-01 -2.834514677524566650e-01 2.429528534412384033e-02 7.087318599224090576e-02 3.437121212482452393e-01 1.997711509466171265e-02 -3.980567157268524170e-01 3.008526563644409180e-02 3.524685651063919067e-02 2.894373238086700439e-01 -4.435713868588209152e-03 1.047321632504463196e-01 3.030555695295333862e-02
-8.576423674821853638e-02 2.551702558994293213e-01 1.655163168907165527e-01 -1.423200126737356186e-02 -2.148314863443374634e-01 -8.618426322937011719e-02 -1.002804934978485107e-01 -2.613866925239562988e-01 4.236238896846771240e-01 7.822706550359725952e-02 2.073937505483627319e-01 -6.136881932616233826e-02 9.936115145683288574e-02 1.674677729606628418e-01 3.341428637504577637e-01 1.949124336242675781e-01 -1.662740558385848999e-01 -2.708038315176963806e-02 -1.141401380300521851e-01 -2.497702538967132568e-01 -1.703533828258514404e-01 -3.930397331714630127e-02 1.082458943128585815e-01 6.624643690884113312e-03 2.509735226631164551e-01 -1.030235365033149719e-01 -1.071681547909975052e-02 -6.523024290800094604e-02 2.140490412712097168e-01 6.164461839944124222e-03 2.626383006572723389e-01 9.557529538869857788e-02
3.755877912044525146e-01 9.298045188188552856e-03 -6.223754584789276123e-02 4.009485617280006409e-02 -2.311537414789199829e-01 1.505705118179321289e-01 -9.348878264427185059e-02 -2.603332698345184326e-01 3.658223524689674377e-02 -6.794985383749008179e-03 3.308036029338836670e-01 1.070917993783950806e-01 -1.314018964767456055e-01 -7.574341446161270142e-02 3.127081990242004395e-01 1.750481128692626953e-01 1.282650232315063477e-01 -1.899955421686172485e-01 -1.998926699161529541e-01 4.816775396466255188e-02 -1.128052473068237305e-01 2.404814064502716064e-01 1.367504149675369263e-01 2.167510241270065308e-01 2.013408839702606201e-01 -2.724189460277557373e-01 8.363809436559677124e-02 5.986616760492324829e-02 8.670570701360702515e-02 -1.161780357360839844e-01 2.172951847314834595e-01 -4.904926940798759460e-02
-8.206358551979064941e-02 2.642576992511749268e-01 2.510414123535156250e-01 1.000092476606369019e-01 -1.191216185688972473e-01 -2.675608359277248383e-02 -2.456759661436080933e-01 -1.070410236716270447e-01 3.573365882039070129e-02 3.083964250981807709e-02 9.474484622478485107e-02 1.829058080911636353e-01 1.208698600530624390e-01 2.947366051375865936e-02 1.576552242040634155e-01 3.054709732532501221e-01 -2.112562805414199829e-01 -2.810362875461578369e-01 1.727791428565979004e-01 -2.851316928863525391e-01 1.094659566879272461e-01 -1.606124192476272583e-01 8.150276541709899902e-02 6.809984147548675537e-02 6.159095838665962219e-02 -3.442713320255279541e-01 -1.464960444718599319e-02 2.192668616771697998e-01 2.814634740352630615e-01 -2.103812247514724731e-01 5.797268077731132507e-02 6.411002576351165771e-02
3.011737205088138580e-02 3.469597995281219482e-01 3.563525080680847168e-01 1.336109731346368790e-02 7.856822013854980469e-02 -5.710248649120330811e-02 -3.268406689167022705e-01 -4.882495850324630737e-02 1.062152814120054245e-02 1.514970362186431885e-01 -2.398430183529853821e-02 1.056691110134124756e-01 6.992272287607192993e-02 -1.689214259386062622e-02 1.585812717676162720e-01 2.657953798770904541e-01 -2.998030483722686768e-01 -7.377823442220687866e-02 -1.286497712135314941e-01 3.065156191587448120e-02 5.214449018239974976e-02 -1.268308907747268677e-01 -1.136455237865447998e-01 2.222958356142044067e-01 -2.000752091407775879e-01 -4.495643973350524902e-01 5.762220546603202820e-02 1.255673915147781372e-01 4.977083951234817505e-02 -1.717491149902343750e-01 -4.952273517847061157e-02 -8.674279600381851196e-02
-7.589201629161834717e-02 2.087902836501598358e-02 4.017867147922515869e-02 5.407778918743133545e-02 1.440252661705017090e-01 -1.725472211837768555e-01 -2.546589374542236328e-01 -1.642541438341140747e-01 1.956343501806259155e-01 -7.529340684413909912e-02 4.085248708724975586e-01 -1.327056586742401123e-01 9.636579081416130066e-03 -2.683415412902832031e-01 1.140488311648368835e-01 -4.094111919403076172e-02 -8.044716715812683105e-02 -1.098087951540946960e-01 -9.257734566926956177e-02 9.363108314573764801e-03 -5.095892027020454407e-02 5.374890170060098171e-04 8.809485286474227905e-02 1.750610470771789551e-01 2.454794496297836304e-01 -5.846119485795497894e-03 -2.692641317844390869e-01 -7.833114825189113617e-03 4.277633726596832275e-01 -3.537750244140625000e-01 1.231621578335762024e-01 -8.563061803579330444e-02
2.815901041030883789e-01 4.535166081041097641e-03 5.752540007233619690e-02 -2.192727476358413696e-01 1.773981600999832153e-01 -1.806787848472595215e-01 -1.559854894876480103e-01 -2.219427078962326050e-01 1.055497378110885620e-01 2.485570907592773438e-01 2.329507470130920410e-01 5.036652833223342896e-02 -6.181384995579719543e-02 -4.744944572448730469e-01 3.528102636337280273e-01 8.715077489614486694e-02 -1.581065505743026733e-01 9.078392386436462402e-02 8.096706867218017578e-02 3.242423385381698608e-02 -1.559271663427352905e-01 2.570222616195678711e-01 -9.736435115337371826e-02 8.587273210287094116e-02 -6.844007223844528198e-02 -9.436935186386108398e-02 3.440030664205551147e-02 1.681834310293197632e-01 -1.138109862804412842e-01 -9.774008393287658691e-02 -7.212986703962087631e-03 -1.647434830665588379e-01
-1.356380283832550049e-01 8.520969003438949585e-02 1.015901044011116028e-01 -1.448179781436920166e-01 5.952845513820648193e-02 8.300904184579849243e-02 -4.171175658702850342e-01 -2.683325409889221191e-01 -2.269797958433628082e-02 2.549510002136230469e-01 2.453110516071319580e-01 -9.849651902914047241e-02 9.631977230310440063e-02 6.981867551803588867e-02 3.994314465671777725e-03 3.343060314655303955e-01 -2.820203006267547607e-01 -2.622692286968231201e-01 4.486222565174102783e-02 -2.915307879447937012e-01 -6.653390824794769287e-02 -6.368764489889144897e-02 -1.108177006244659424e-02 9.078148752450942993e-02 -2.138294428586959839e-01 -2.803820073604583740e-01 1.059560757130384445e-02 -1.257247924804687500e-01 -1.402193121612071991e-02 1.747386902570724487e-01 -8.269849233329296112e-03 -4.557708650827407837e-02
-1.835564821958541870e-01 1.127231940627098083e-01 1.147077828645706177e-01 -5.060381814837455750e-02 2.200746238231658936e-01 6.233450770378112793e-02 -2.502126991748809814e-01 -2.743418216705322266e-01 1.901630312204360962e-01 -1.249247323721647263e-02 3.561794385313987732e-02 -2.244295328855514526e-01 -7.961694151163101196e-02 -7.251030765473842621e-03 -7.666091620922088623e-02 -1.406272785970941186e-04 -1.855250149965286255e-01 2.248102799057960510e-02 -5.055158138275146484e-01 -3.487794846296310425e-02 8.279671892523765564e-03 5.142526328563690186e-02 -2.046965062618255615e-01 -2.458727657794952393e-01 1.698092222213745117e-01 -1.858303695917129517e-01 -5.949914455413818359e-02 2.879486978054046631e-01 -2.134745866060256958e-01 -1.551651656627655029e-01 1.693716943264007568e-01 5.057923868298530579e-02
3.151057064533233643e-01 -9.972967952489852905e-02 3.021270632743835449e-01 -1.377955377101898193e-01 2.975981123745441437e-02 -9.980289638042449951e-02 2.555642742663621902e-03 -4.095032513141632080e-01 1.054335013031959534e-01 -1.734898798167705536e-02 -4.895159974694252014e-02 -1.424064189195632935e-01 -3.435054719448089600e-01 8.322761207818984985e-02 1.489841490983963013e-01 2.600654065608978271e-01 -2.379265129566192627e-01 -7.129048462957143784e-03 -2.319410443305969238e-01 -8.699705451726913452e-02 -2.745638489723205566e-01 -3.676203638315200806e-02 -1.775368303060531616e-02 4.227814730256795883e-03 2.075468190014362335e-02 -1.966743469238281250e-01 1.152841225266456604e-01 -7.336984574794769287e-02 -8.075125515460968018e-03 7.052396237850189209e-02 2.221220433712005615e-01 -2.141148895025253296e-01
1.629825383424758911e-01 2.464375346899032593e-01 4.254428297281265259e-02 8.239843696355819702e-02 -1.364743411540985107e-01 9.822890162467956543e-02 -2.667727768421173096e-01 -4.897293150424957275e-01 -2.068701200187206268e-02 -6.580926477909088135e-02 4.201357066631317139e-01 -7.807627320289611816e-02 -5.970890074968338013e-02 -1.521614789962768555e-01 1.003183722496032715e-01 -2.238783286884427071e-03 4.507589340209960938e-02 2.949982509016990662e-02 -1.946457326412200928e-01 -1.559542715549468994e-01 -1.613343209028244019e-01 -7.035046070814132690e-02 -2.716459520161151886e-02 -2.832457423210144043e-02 1.517486423254013062e-01 7.021005451679229736e-02 -1.556963920593261719e-01 1.316615473479032516e-02 -1.655703932046890259e-01 -2.419671714305877686e-01 -2.883284725248813629e-02 3.223037421703338623e-01
-2.493066340684890747e-02 3.515908122062683105e-01 3.867737948894500732e-02 -8.031702786684036255e-02 4.877925291657447815e-02 5.250979214906692505e-03 7.424437999725341797e-02 -4.583275020122528076e-01 1.763462871313095093e-01 2.779776789247989655e-02 -2.021653950214385986e-01 -2.524319104850292206e-03 -3.474594652652740479e-02 -2.231634706258773804e-01 5.406049638986587524e-02 1.604211032390594482e-01 -1.217337138950824738e-02 -3.261290788650512695e-01 -7.860876212362200022e-05 -1.153738144785165787e-02 -6.220071762800216675e-02 2.093629240989685059e-01 2.105178982019424438e-01 -1.951687932014465332e-01 -6.220816820859909058e-02 -3.034867644309997559e-01 1.119217053055763245e-01 7.268045097589492798e-02 2.013465575873851776e-02 -2.849742211401462555e-02 3.588986396789550781e-01 -1.298349648714065552e-01
2.847737669944763184e-01 3.914745897054672241e-02 -2.271428406238555908e-01 -2.434114366769790649e-02 -5.052804574370384216e-02 5.355362594127655029e-02 -1.134585887193679810e-01 -2.190417498350143433e-01 9.349332749843597412e-02 1.413692533969879150e-01 3.692355379462242126e-02 1.766982376575469971e-01 2.851752936840057373e-02 -1.598336100578308105e-01 2.172424793243408203e-01 3.585953414440155029e-01 2.536037564277648926e-01 -1.009199395775794983e-01 -2.725018262863159180e-01 2.582739479839801788e-02 -7.673335075378417969e-02 2.233025580644607544e-01 -4.262618720531463623e-02 1.458081752061843872e-01 -5.829508230090141296e-02 -3.395301401615142822e-01 7.033812999725341797e-02 2.200995981693267822e-01 1.785864084959030151e-01 -6.051213666796684265e-02 2.709960341453552246e-01 1.616721302270889282e-01
1.619735546410083771e-02 4.902662709355354309e-02 1.926885545253753662e-01 -1.184059083461761475e-01 -1.639475524425506592e-01 9.498178213834762573e-02 2.184193134307861328e-01 -1.315218061208724976e-01 2.223153263330459595e-01 -8.678800612688064575e-02 3.167518377304077148e-01 -4.339268803596496582e-02 -3.658235073089599609e-02 -2.113234549760818481e-01 -2.987648127600550652e-03 2.236522585153579712e-01 -2.849649786949157715e-01 1.307417154312133789e-01 -1.189030241221189499e-02 -2.182583361864089966e-01 6.681817024946212769e-02 1.029725149273872375e-01 2.083359509706497192e-01 1.757766157388687134e-01 -1.920469254255294800e-01 -4.444130957126617432e-01 6.632388383150100708e-02 -8.852521888911724091e-03 2.500208020210266113e-01 -2.179562896490097046e-01 2.042241021990776062e-02 7.309845089912414551e-02
2.812054753303527832e-01 -1.642774343490600586e-01 2.796290814876556396e-01 -2.913334667682647705e-01 -4.318447411060333252e-02 -1.501172930002212524e-01 -1.955502927303314209e-01 -3.526872396469116211e-01 2.135312110185623169e-01 -5.347273498773574829e-02 2.256687283515930176e-01 1.463381052017211914e-01 -1.683505177497863770e-01 -2.845821976661682129e-01 1.688499748706817627e-01 5.017087236046791077e-02 1.725550182163715363e-02 1.494473516941070557e-01 -5.108848586678504944e-02 6.653425097465515137e-02 8.115954697132110596e-02 1.401537507772445679e-01 -1.002088934183120728e-01 3.917659167200326920e-03 -1.151834353804588318e-01 -2.962619066238403320e-01 -1.721732318401336670e-01 2.767496109008789062e-01 -2.367576956748962402e-02 -2.471458911895751953e-02 8.416464179754257202e-02 -3.470816090703010559e-02
1.378484666347503662e-01 2.566279657185077667e-02 3.464266061782836914e-01 4.583214595913887024e-02 2.922096848487854004e-02 8.722501806914806366e-03 -2.907530367374420166e-01 3.968699369579553604e-03 1.104666292667388916e-01 3.909531533718109131e-01 -5.662321578711271286e-03 2.075326591730117798e-01 -1.999495178461074829e-02 -2.981839179992675781e-01 2.140259295701980591e-01 3.802627623081207275e-01 -1.257746070623397827e-01 -2.196862995624542236e-01 1.968734525144100189e-02 5.347447469830513000e-02 3.577120660338550806e-04 -7.219332456588745117e-02 1.940882354974746704e-01 1.004369813017547131e-03 -1.085967645049095154e-01 -2.198100686073303223e-01 -1.236298158764839172e-01 -1.351092606782913208e-01 9.242256730794906616e-02 -2.442231774330139160e-01 6.247787177562713623e-02 9.446760267019271851e-02
2.272085249423980713e-01 -8.620528876781463623e-02 5.460245534777641296e-02 1.339439395815134048e-02 -3.392237424850463867e-02 -1.784091889858245850e-01 -3.142508268356323242e-01 -4.803864061832427979e-01 1.554133147001266479e-01 2.619632482528686523e-01 2.521951496601104736e-01 -2.416367083787918091e-01 7.055357564240694046e-03 -1.918344199657440186e-01 1.553162336349487305e-01 5.565688386559486389e-02 3.781136870384216309e-02 1.497357785701751709e-01 -1.797109395265579224e-01 1.870810985565185547e-02 -6.053632870316505432e-02 1.067085042595863342e-01 -1.746402829885482788e-01 -3.572329878807067871e-01 5.975786596536636353e-02 -2.719038352370262146e-02 2.146911248564720154e-02 1.787243336439132690e-01 -6.900376081466674805e-02 4.237265884876251221e-02 1.305218935012817383e-01 -8.043633401393890381e-02
1.295523047447204590e-01 1.643144637346267700e-01 2.289246171712875366e-01 -6.500761955976486206e-02 -1.235375478863716125e-01 2.865559048950672150e-02 -1.494610458612442017e-01 -1.862528771162033081e-01 9.115597605705261230e-02 -7.162278890609741211e-02 1.882992237806320190e-01 -8.497546613216400146e-02 -1.616117209196090698e-01 -2.813038527965545654e-01 3.056749105453491211e-01 1.516848355531692505e-01 -1.300184726715087891e-01 1.740608513355255127e-01 -3.658579587936401367e-01 4.661336075514554977e-03 6.628984212875366211e-02 2.182621806859970093e-01 -2.516446113586425781e-01 -1.861353516578674316e-01 -1.598337106406688690e-02 -1.094768568873405457e-01 2.405040338635444641e-02 3.092222809791564941e-01 -2.979881167411804199e-01 -9.802861511707305908e-02 -9.464839845895767212e-02 -4.217283055186271667e-02
4.223266616463661194e-02 4.381307587027549744e-02 9.889807552099227905e-02 -1.244955807924270630e-01 -1.161796823143959045e-01 -1.262295711785554886e-02 -2.469451576471328735e-01 -4.253186583518981934e-01 1.505264043807983398e-01 -2.869478240609169006e-02 -5.815241858363151550e-02 -2.942055463790893555e-01 4.737068712711334229e-02 -2.048139870166778564e-01 5.673740431666374207e-02 1.025846377015113831e-01 -4.918469116091728210e-02 -1.761796623468399048e-01 3.752924967557191849e-03 -9.359962493181228638e-02 -5.678277015686035156e-01 1.092240661382675171e-01 6.823408603668212891e-02 -1.873114854097366333e-01 1.077739745378494263e-01 -1.309980303049087524e-01 8.289689570665359497e-02 1.309093981981277466e-01 1.104696393013000488e-01 2.218304127454757690e-01 -5.967191979289054871e-02 -1.001777127385139465e-01
3.490301594138145447e-02 5.420006066560745239e-02 -6.220296025276184082e-02 -1.172127947211265564e-01 1.912194490432739258e-01 -5.074597895145416260e-02 -2.204788327217102051e-01 -2.756512463092803955e-01 5.874276533722877502e-02 -1.151409000158309937e-01 2.380718104541301727e-02 -2.136430889368057251e-01 2.556274533271789551e-01 -1.122025251388549805e-01 1.687532365322113037e-01 1.994440108537673950e-01 -1.710562855005264282e-01 -3.231912255287170410e-01 -5.296627879142761230e-01 -3.377626463770866394e-02 1.885922551155090332e-01 -3.906542062759399414e-02 -1.623822003602981567e-01 -2.698214352130889893e-01 -4.325028508901596069e-02 4.644185677170753479e-02 -7.751436531543731689e-02 1.625384837388992310e-01 2.429655008018016815e-02 -7.201687246561050415e-02 -3.235049918293952942e-02 1.022444292902946472e-01
2.102163732051849365e-01 1.792265921831130981e-01 -4.091025516390800476e-02 -3.532145619392395020e-01 1.677543818950653076e-01 -1.320706494152545929e-02 -1.624890267848968506e-01 -9.287248551845550537e-02 -1.117838919162750244e-01 7.129592448472976685e-02 2.806167304515838623e-01 -8.540942519903182983e-02 -8.582591079175472260e-03 -2.943722307682037354e-01 3.455542325973510742e-01 1.507295370101928711e-01 -1.102417334914207458e-01 -2.067935168743133545e-01 -1.144106239080429077e-01 1.857032477855682373e-01 3.003790043294429779e-02 -2.015992067754268646e-02 4.804462939500808716e-02 2.122897505760192871e-01 2.019096165895462036e-01 4.109586402773857117e-02 1.014065444469451904e-01 2.154257595539093018e-01 3.175838887691497803e-01 -2.091981470584869385e-01 7.653372734785079956e-02 -2.507837861776351929e-02
2.836447060108184814e-01 1.163021251559257507e-01 2.620443701744079590e-01 3.331730514764785767e-02 2.346519976854324341e-01 8.872828632593154907e-02 -5.242282897233963013e-02 -1.470660269260406494e-01 6.314088404178619385e-02 1.384106427431106567e-01 2.690494954586029053e-01 -2.136391699314117432e-01 -1.414159536361694336e-01 8.760259300470352173e-02 -1.257089525461196899e-01 1.815458536148071289e-01 2.340369485318660736e-02 -1.510830819606781006e-01 -3.560819923877716064e-01 -1.892166286706924438e-01 -2.715502679347991943e-01 6.023632362484931946e-03 -6.338160485029220581e-02 1.925603747367858887e-01 1.264226343482732773e-02 -3.206962049007415771e-01 1.668514497578144073e-02 -4.365257918834686279e-02 3.380012214183807373e-01 6.098106503486633301e-02 -7.152104377746582031e-02 -4.702483117580413818e-02
1.094700545072555542e-01 2.039298117160797119e-01 1.790850013494491577e-01 -8.353881537914276123e-02 1.658963114023208618e-01 1.200216859579086304e-01 -3.043754696846008301e-01 -3.398814052343368530e-02 7.301381975412368774e-02 -1.425659656524658203e-01 2.792700827121734619e-01 -5.598314404487609863e-01 -1.788557767868041992e-01 -2.268932461738586426e-01 6.531681865453720093e-02 1.673116534948348999e-01 -5.429254472255706787e-02 5.745715461671352386e-03 -6.914109736680984497e-02 -8.418330550193786621e-02 3.177629783749580383e-02 -9.607142210006713867e-02 1.767688430845737457e-02 2.153941243886947632e-01 2.655925974249839783e-02 -5.824295058846473694e-02 2.461612410843372345e-02 8.817836642265319824e-02 2.507565021514892578e-01 -1.303732246160507202e-01 -3.125213459134101868e-02 -2.715464830398559570e-01
3.648276999592781067e-02 1.989132463932037354e-01 1.628419309854507446e-01 -7.971051335334777832e-02 -1.492194384336471558e-01 3.946427386836148798e-05 -1.410162746906280518e-01 -3.486858606338500977e-01 -2.644413150846958160e-02 1.281908154487609863e-02 1.445112079381942749e-01 -2.509639859199523926e-01 -1.286210566759109497e-01 -1.638829857110977173e-01 8.741704374551773071e-02 3.852282166481018066e-01 -3.714514523744583130e-02 -3.828510940074920654e-01 -3.977278992533683777e-02 -1.086633652448654175e-02 -3.253561854362487793e-01 3.384293913841247559e-01 9.358657151460647583e-02 -1.831178963184356689e-01 6.249436363577842712e-02 -7.309655100107192993e-02 -6.474307179450988770e-02 -6.237320974469184875e-02 1.099796406924724579e-02 1.446303129196166992e-01 1.638683676719665527e-01 -2.765968255698680878e-02
1.288841515779495239e-01 -8.391924947500228882e-02 -3.102630376815795898e-02 2.857918478548526764e-02 1.727907061576843262e-01 1.216485872864723206e-01 -4.039669334888458252e-01 -3.477795124053955078e-01 1.587214181199669838e-03 1.645483672618865967e-01 3.065356016159057617e-01 -6.055767834186553955e-02 -1.562944650650024414e-01 -3.866721689701080322e-01 -1.158344969153404236e-01 2.737221680581569672e-02 -4.810785874724388123e-02 1.488907448947429657e-02 -9.898377954959869385e-02 -2.105177789926528931e-01 2.716078162193298340e-01 -1.754754185676574707e-01 4.311494901776313782e-02 4.479360952973365784e-02 1.500214189291000366e-01 3.193924203515052795e-02 5.267182737588882446e-02 4.273185878992080688e-02 2.776678502559661865e-01 -1.632314324378967285e-01 6.902369111776351929e-02 -1.767418384552001953e-01
-3.122581169009208679e-02 -4.274569218978285789e-04 1.839459389448165894e-01 2.090658247470855713e-02 -2.430087029933929443e-01 1.266400516033172607e-01 -2.886603474617004395e-01 -2.926263213157653809e-01 2.135044038295745850e-01 4.854575991630554199e-01 2.058335691690444946e-01 3.561019524931907654e-02 -5.840621888637542725e-02 1.132006123661994934e-01 1.648288369178771973e-01 1.821649074554443359e-01 -1.798082888126373291e-01 -1.253937482833862305e-01 -8.475422859191894531e-02 -1.190897300839424133e-01 -7.563823461532592773e-02 -9.878213703632354736e-02 2.962276153266429901e-02 1.471512317657470703e-01 -8.441659808158874512e-02 -3.041830472648143768e-02 1.699661910533905029e-01 2.788173556327819824e-01 2.000377774238586426e-01 8.212684094905853271e-02 2.231525331735610962e-01 -2.392169646918773651e-02
3.405563533306121826e-01 6.663680076599121094e-02 7.513836026191711426e-02 -1.866654008626937866e-01 2.867685072124004364e-02 -2.715708017349243164e-01 -1.187609881162643433e-01 -3.612554669380187988e-01 2.396212816238403320e-01 -4.933141916990280151e-02 7.147070020437240601e-02 -4.892318695783615112e-02 1.688036918640136719e-01 -1.004710569977760315e-01 7.999932020902633667e-02 5.441738665103912354e-02 -4.564481228590011597e-02 -2.075392305850982666e-01 -1.614358425140380859e-01 -7.345456629991531372e-02 -1.526712439954280853e-02 1.533656269311904907e-01 1.552244275808334351e-01 -1.392740160226821899e-01 1.863418221473693848e-01 -3.280310034751892090e-01 -1.802009344100952148e-01 4.770516976714134216e-02 -8.402629941701889038e-02 -4.287767515052109957e-04 4.132828712463378906e-01 7.620180398225784302e-02
3.395654857158660889e-01 -8.672200888395309448e-02 8.842197805643081665e-02 -1.842216700315475464e-01 5.352836474776268005e-02 -4.118018969893455505e-02 -1.548554748296737671e-01 -2.429488003253936768e-01 4.216266330331563950e-03 -3.097855150699615479e-01 1.726925522089004517e-01 -5.259748920798301697e-02 -1.297256946563720703e-01 -2.440727949142456055e-01 2.341597676277160645e-01 2.678250074386596680e-01 4.457695037126541138e-02 -5.173757672309875488e-02 -2.520014941692352295e-01 4.458680748939514160e-02 3.454119712114334106e-02 1.151412166655063629e-02 2.549039721488952637e-01 -6.733892112970352173e-02 -2.451610714197158813e-01 -1.244705840945243835e-01 1.248304918408393860e-01 -3.710687533020973206e-02 2.634836733341217041e-01 -3.262165784835815430e-01 2.455930784344673157e-02 7.952696084976196289e-02
-4.286678880453109741e-02 3.530372381210327148e-01 4.305829405784606934e-01 -3.131622914224863052e-03 8.934464305639266968e-02 -1.033686250448226929e-01 -1.017357707023620605e-01 -5.725629627704620361e-02 4.935971647500991821e-02 2.153353840112686157e-01 -8.147780597209930420e-02 8.343239873647689819e-02 4.747956991195678711e-02 -1.812131404876708984e-01 1.654545366764068604e-01 3.127859234809875488e-01 -2.666381597518920898e-01 -8.437956683337688446e-03 -7.506796717643737793e-02 -1.535143852233886719e-01 1.266674846410751343e-01 -5.876664817333221436e-02 -8.871776610612869263e-02 1.867792755365371704e-01 -9.868530929088592529e-02 -3.962612748146057129e-01 1.694404035806655884e-01 1.696600466966629028e-01 1.862289607524871826e-01 -8.241126686334609985e-02 -5.331724509596824646e-02 4.376405104994773865e-02
3.238208219408988953e-02 -1.386919338256120682e-02 -1.142799295485019684e-02 -1.081223636865615845e-01 1.119209453463554382e-02 2.080206871032714844e-01 -1.547234207391738892e-01 -2.803150117397308350e-01 5.666188597679138184e-01 8.910806477069854736e-02 9.913535416126251221e-02 -6.752233952283859253e-02 2.214740961790084839e-01 -4.328748211264610291e-02 6.277568638324737549e-02 3.439672663807868958e-02 -1.689555644989013672e-01 5.715010687708854675e-02 -2.542908787727355957e-01 -2.535992860794067383e-01 -1.729048639535903931e-01 -3.699054569005966187e-02 1.359426379203796387e-01 2.698221802711486816e-01 3.649537637829780579e-02 -1.910299956798553467e-01 -2.124348580837249756e-01 -5.150984227657318115e-02 1.590735167264938354e-01 -1.675231903791427612e-01 -6.763933598995208740e-02 1.212627738714218140e-01
2.689787447452545166e-01 -7.516617421060800552e-03 9.650718420743942261e-02 -8.960711769759654999e-03 2.955232560634613037e-01 1.529839187860488892e-01 -2.235075980424880981e-01 -3.730750381946563721e-01 2.554907202720642090e-01 -1.664820313453674316e-01 -1.094494685530662537e-01 -1.730816811323165894e-01 -1.045673117041587830e-01 -2.958573997020721436e-01 2.151399552822113037e-01 4.868784919381141663e-02 -5.266023054718971252e-02 -5.725058168172836304e-02 -1.363580226898193359e-01 -5.158704891800880432e-02 -2.260244078934192657e-02 1.941374093294143677e-01 -2.053549736738204956e-01 4.065337032079696655e-02 -2.334295809268951416e-01 -8.974193595349788666e-03 -1.876065582036972046e-01 2.485383599996566772e-01 2.506446838378906250e-01 -5.364584177732467651e-02 -6.576625257730484009e-02 7.334247976541519165e-02
-4.697255045175552368e-02 1.149647086858749390e-01 2.569940686225891113e-01 1.875052601099014282e-02 -1.637446135282516479e-01 3.043072111904621124e-02 -2.889643907546997070e-01 -8.826221525669097900e-02 6.483045965433120728e-02 1.800814121961593628e-01 -1.099856644868850708e-01 -1.012161001563072205e-02 1.468421220779418945e-01 -1.025973707437515259e-01 1.909594535827636719e-01 2.589314579963684082e-01 -2.005584836006164551e-01 -1.295320540666580200e-01 6.384937465190887451e-02 -1.324608027935028076e-01 5.703113600611686707e-02 -2.748369276523590088e-01 -2.098245173692703247e-01 -4.630889743566513062e-02 5.267982371151447296e-03 -4.912037551403045654e-01 6.074625998735427856e-02 -3.988628461956977844e-02 3.398842215538024902e-01 -2.185316234827041626e-01 -1.523781474679708481e-02 -3.218162432312965393e-02
-2.139309421181678772e-02 3.091423511505126953e-01 3.064976190216839314e-04 7.336551696062088013e-02 3.314734101295471191e-01 -6.770816445350646973e-02 -2.924077212810516357e-01 -4.395970702171325684e-01 3.245561420917510986e-01 -1.070764139294624329e-01 6.042517721652984619e-02 8.182772994041442871e-02 7.495760172605514526e-02 -1.416437327861785889e-01 -1.434876471757888794e-01 4.715770110487937927e-02 -2.408402264118194580e-01 -1.291088312864303589e-01 -3.320725858211517334e-01 -7.582833617925643921e-02 -1.974973268806934357e-02 5.910689756274223328e-02 -8.834182471036911011e-02 2.356095314025878906e-01 -1.110088899731636047e-01 6.223017349839210510e-02 -9.512977302074432373e-02 -4.198191221803426743e-03 1.019974127411842346e-01 -5.520375818014144897e-02 -1.574439853429794312e-01 9.134146571159362793e-02
-4.247093945741653442e-02 5.948960036039352417e-02 6.403879821300506592e-02 1.993853598833084106e-02 -4.843795672059059143e-02 1.058133617043495178e-01 -5.619142055511474609e-01 -3.984437882900238037e-01 3.781274855136871338e-01 -1.809603124856948853e-01 -5.070380121469497681e-02 -6.480722874402999878e-02 9.231737256050109863e-02 -1.883722841739654541e-01 -1.181753650307655334e-01 -9.392792731523513794e-02 -1.338896527886390686e-02 -6.776207685470581055e-02 -2.097352296113967896e-01 5.926378816366195679e-02 -6.560163944959640503e-02 -8.526208996772766113e-02 1.609107553958892822e-01 5.658807978034019470e-02 -4.540757462382316589e-02 -2.513688206672668457e-01 -1.410782188177108765e-01 -7.269182708114385605e-03 1.930299997329711914e-01 -8.344769477844238281e-02 7.280954718589782715e-02 1.585857570171356201e-01
1.873253844678401947e-02 1.229728162288665771e-01 3.228147979825735092e-03 1.419399585574865341e-02 -1.246186420321464539e-01 1.812621653079986572e-01 -5.412857532501220703e-01 -3.453072309494018555e-01 3.454963564872741699e-01 -1.957757920026779175e-01 -5.569611489772796631e-02 -7.694534957408905029e-02 1.173236295580863953e-01 -2.792483270168304443e-01 -1.326033771038055420e-01 -1.441836208105087280e-01 3.664108738303184509e-02 -6.063567101955413818e-02 -1.586777865886688232e-01 -9.011206030845642090e-02 -4.435904696583747864e-02 -1.393680423498153687e-01 2.036537975072860718e-01 1.097819283604621887e-01 -4.610275477170944214e-02 -2.554075419902801514e-01 -8.559832349419593811e-03 9.270101040601730347e-02 1.567552536725997925e-01 1.753498241305351257e-02 1.658293046057224274e-02 1.115793660283088684e-01
6.814103573560714722e-02 -3.516872972249984741e-02 3.544421792030334473e-01 -2.063215672969818115e-01 1.208740100264549255e-01 -9.102023323066532612e-04 -1.171852201223373413e-01 1.082742866128683090e-02 -8.691915124654769897e-02 -1.508422791957855225e-01 1.286184936761856079e-01 -5.366803333163261414e-02 -2.289914488792419434e-01 -8.128572255373001099e-02 1.128438115119934082e-01 4.040957689285278320e-01 -3.990806639194488525e-01 1.188664883375167847e-01 -2.413689196109771729e-01 -1.063823476433753967e-01 -5.646755546331405640e-02 6.690084934234619141e-02 3.360910713672637939e-01 9.046789258718490601e-02 8.601536601781845093e-02 -2.325150370597839355e-01 -6.616394966840744019e-02 2.980760112404823303e-02 1.388041824102401733e-01 -2.229392975568771362e-01 -4.749509319663047791e-02 5.412311851978302002e-02
-1.317756623029708862e-02 1.334692258387804031e-02 8.331597596406936646e-02 1.881388127803802490e-01 1.074331849813461304e-01 -8.874892443418502808e-02 -1.732023954391479492e-01 -3.886793851852416992e-01 5.302620679140090942e-02 -1.529818028211593628e-02 2.795169949531555176e-01 -1.520660668611526489e-01 -1.010319516062736511e-01 -1.123205274343490601e-01 4.395532906055450439e-01 1.062537059187889099e-01 -6.368231773376464844e-02 -9.815182536840438843e-02 -4.405000433325767517e-02 1.220213174819946289e-01 -2.007488161325454712e-01 -4.865854606032371521e-02 -1.405671983957290649e-01 -4.156420007348060608e-03 2.775699198246002197e-01 -1.633169651031494141e-01 8.983680605888366699e-02 -1.678568571805953979e-01 3.824464380741119385e-01 8.913376927375793457e-02 4.413263499736785889e-02 1.900438517332077026e-01
1.647363007068634033e-01 2.955878973007202148e-01 4.226845502853393555e-01 3.006564453244209290e-02 2.304170466959476471e-02 2.069891840219497681e-01 -1.794517338275909424e-01 -8.868148177862167358e-02 2.723915576934814453e-01 1.461346298456192017e-01 1.927164942026138306e-01 -2.099388539791107178e-01 -2.232860028743743896e-01 -1.995126307010650635e-01 -1.086588054895401001e-01 1.031856536865234375e-01 1.011682003736495972e-01 4.148632660508155823e-02 2.024546563625335693e-01 1.013275012373924255e-01 -7.463062554597854614e-02 1.572469025850296021e-01 4.544643685221672058e-02 -9.306310862302780151e-02 1.298325955867767334e-01 1.111659873276948929e-02 9.594688564538955688e-02 1.391021627932786942e-02 4.126031100749969482e-01 -4.317765682935714722e-02 1.178979128599166870e-01 -1.303056329488754272e-01
2.185739725828170776e-01 -2.085186392068862915e-01 -1.532380469143390656e-02 1.528723444789648056e-02 6.676064431667327881e-02 -1.012948378920555115e-01 5.476915836334228516e-02 -3.245032429695129395e-01 8.572760224342346191e-02 6.511756777763366699e-02 2.667824029922485352e-01 -2.315027713775634766e-01 -4.923133924603462219e-02 -3.696297705173492432e-01 1.820744872093200684e-01 1.763566583395004272e-01 -9.897807240486145020e-02 -3.292030468583106995e-02 -1.008044630289077759e-01 8.770512044429779053e-02 2.227161638438701630e-02 1.161288470029830933e-01 1.589716225862503052e-01 -3.347367793321609497e-02 9.568540006875991821e-02 -1.749988347291946411e-01 1.620123237371444702e-01 2.244350910186767578e-01 3.337591290473937988e-01 -1.697185635566711426e-01 -2.056055814027786255e-01 -2.785994708538055420e-01
1.278731375932693481e-01 -4.157695546746253967e-02 -1.242139115929603577e-01 -1.273298412561416626e-01 1.190609205514192581e-02 9.410792589187622070e-02 -1.529221385717391968e-01 -1.398518979549407959e-01 7.890889048576354980e-02 1.938127428293228149e-01 3.687152564525604248e-01 3.700163215398788452e-02 -1.726947128772735596e-01 1.102998182177543640e-01 1.773355305194854736e-01 2.199901342391967773e-01 -2.947984635829925537e-01 -1.326903998851776123e-01 -8.654189854860305786e-02 1.501002460718154907e-01 9.031821042299270630e-02 -2.750355601310729980e-01 6.800300627946853638e-02 -2.035589069128036499e-01 -1.928098648786544800e-01 -4.107837975025177002e-01 3.702688962221145630e-02 9.433316439390182495e-02 4.305605217814445496e-02 -1.643998473882675171e-01 1.768039613962173462e-01 2.338127642869949341e-01
8.550569415092468262e-02 7.129639852792024612e-03 7.411364465951919556e-02 3.432304561138153076e-01 -1.471025943756103516e-01 1.065839976072311401e-01 -3.011199533939361572e-01 -1.780127584934234619e-01 2.916957139968872070e-01 1.473837643861770630e-01 -9.408572316169738770e-02 -1.124742906540632248e-02 1.128289327025413513e-01 -1.042573004961013794e-01 2.085682749748229980e-01 3.358272016048431396e-01 -3.360408842563629150e-01 -1.539778262376785278e-01 -1.063662618398666382e-01 -2.301813364028930664e-01 -2.663620412349700928e-01 -1.100288406014442444e-01 1.245080158114433289e-01 -7.480562478303909302e-02 1.098547205328941345e-01 -8.233166486024856567e-02 -1.330041587352752686e-01 2.186035215854644775e-01 1.372687667608261108e-01 7.195091992616653442e-02 6.651420891284942627e-02 2.140709571540355682e-02
4.998675733804702759e-02 1.923722326755523682e-01 1.316238790750503540e-01 1.809547841548919678e-01 1.692160964012145996e-01 -2.153621427714824677e-02 1.003617942333221436e-01 -3.176013231277465820e-01 1.830808967351913452e-01 3.192670643329620361e-02 2.755741178989410400e-01 2.883231639862060547e-02 1.311143040657043457e-01 -2.481329292058944702e-01 -7.047063857316970825e-02 3.646632730960845947e-01 2.676617167890071869e-02 4.359221085906028748e-02 -6.909466534852981567e-02 -9.850893914699554443e-02 2.870366908609867096e-02 1.822211444377899170e-01 4.223016276955604553e-02 -1.709344387054443359e-01 6.194264441728591919e-02 -2.165464162826538086e-01 4.906435906887054443e-01 -1.943280100822448730e-01 9.077556431293487549e-02 -3.603037819266319275e-02 1.463359296321868896e-01 8.090026676654815674e-03
2.303008437156677246e-01 1.985252797603607178e-01 2.594592273235321045e-01 -4.786586388945579529e-02 -1.807633191347122192e-01 1.668422222137451172e-01 -1.851158738136291504e-01 -1.712510585784912109e-01 2.325910031795501709e-01 -4.384192451834678650e-02 6.342084705829620361e-02 6.519111245870590210e-02 9.612622112035751343e-02 -9.852633625268936157e-02 2.290342450141906738e-01 1.321144681423902512e-02 -3.015032410621643066e-01 1.950442641973495483e-01 -4.026353955268859863e-01 -7.871408760547637939e-02 -1.927215754985809326e-01 -1.809269189834594727e-02 6.072019785642623901e-02 2.953705005347728729e-02 -1.342556923627853394e-01 -9.685467183589935303e-02 -1.880041658878326416e-01 -1.588017791509628296e-01 1.790939420461654663e-01 -1.290412247180938721e-01 2.254544943571090698e-01 2.261632978916168213e-01
6.166762486100196838e-02 1.140822172164916992e-01 1.779125034809112549e-01 7.108528912067413330e-02 -1.880265921354293823e-01 2.243015728890895844e-02 -1.156329214572906494e-01 3.149221418425440788e-03 5.228308439254760742e-01 7.410255819559097290e-02 9.931751992553472519e-04 1.390811800956726074e-02 1.580658853054046631e-01 -9.530648589134216309e-02 2.266291379928588867e-01 1.179845929145812988e-01 -1.165679693222045898e-01 -1.794956028461456299e-01 -1.387995630502700806e-01 -2.424733936786651611e-01 -2.179708033800125122e-01 -2.838944792747497559e-01 2.518321871757507324e-01 1.541664004325866699e-01 1.059849262237548828e-01 -2.882924973964691162e-01 -1.865699291229248047e-01 1.169713139533996582e-01 1.834956407546997070e-01 4.036434739828109741e-02 9.982855990529060364e-03 3.816225752234458923e-02
1.771463602781295776e-01 1.495848596096038818e-01 -5.523808766156435013e-03 -3.739825449883937836e-03 2.807602584362030029e-01 -1.076965481042861938e-01 -3.572622537612915039e-01 -3.921349942684173584e-01 3.092004656791687012e-01 9.018662571907043457e-02 1.233516186475753784e-01 1.183827593922615051e-01 6.583296507596969604e-02 -1.232191249728202820e-01 -3.178050369024276733e-02 1.339266169816255569e-02 -2.168615609407424927e-01 -2.398025691509246826e-01 -3.809653818607330322e-01 1.438979953527450562e-01 7.125020772218704224e-02 2.267648838460445404e-02 4.403430502861738205e-03 2.088069021701812744e-01 -2.076661586761474609e-01 8.147726953029632568e-02 -1.137250214815139771e-01 -1.812382042407989502e-02 -2.464847452938556671e-02 -5.936841294169425964e-02 -1.483964323997497559e-01 1.092138737440109253e-01
2.488578110933303833e-01 9.259470552206039429e-02 5.088598653674125671e-02 -1.270211488008499146e-01 1.426077038049697876e-01 1.270705312490463257e-01 1.114604994654655457e-02 -7.359165698289871216e-02 2.704524099826812744e-01 1.322550028562545776e-01 2.660382986068725586e-01 -2.660201787948608398e-01 3.808792680501937866e-02 -2.931143939495086670e-01 2.567287981510162354e-01 1.235098689794540405e-01 -1.662079840898513794e-01 -2.302823774516582489e-02 -2.982657402753829956e-02 2.031935900449752808e-01 9.410539269447326660e-02 -3.735155798494815826e-03 -1.055654287338256836e-01 -5.446013063192367554e-02 2.481154054403305054e-01 -5.508900061249732971e-02 -8.915089070796966553e-03 8.664472401142120361e-02 2.821959853172302246e-01 -2.643799185752868652e-01 2.034693360328674316e-01 -3.340837359428405762e-01
-9.813279658555984497e-02 -6.587761454284191132e-03 -8.073215931653976440e-02 -1.739123165607452393e-01 6.536900252103805542e-02 4.874031059443950653e-03 -2.782949991524219513e-02 -1.617395728826522827e-01 1.385781466960906982e-01 3.190399333834648132e-02 2.221969813108444214e-01 8.839634805917739868e-02 -1.311760842800140381e-01 -3.564307391643524170e-01 6.630375981330871582e-02 1.842042356729507446e-01 -8.188626170158386230e-02 -1.878792792558670044e-01 1.314684282988309860e-02 -3.275172784924507141e-02 -9.724581241607666016e-02 5.067775249481201172e-01 6.729428470134735107e-02 1.880788058042526245e-02 2.020386904478073120e-01 -4.732946753501892090e-01 -5.540024489164352417e-02 -1.825961098074913025e-02 -4.777832701802253723e-02 -1.633490025997161865e-01 1.451996117830276489e-01 1.722123771905899048e-01
1.655130833387374878e-01 2.320688776671886444e-02 1.948433220386505127e-01 5.188985168933868408e-02 -8.841487765312194824e-02 -1.415840070694684982e-02 -3.551161289215087891e-01 -2.664097547531127930e-01 2.083227038383483887e-01 -3.820145502686500549e-03 2.711180448532104492e-01 2.179304324090480804e-02 1.710457354784011841e-01 -1.600233465433120728e-01 2.837504446506500244e-01 2.414450049400329590e-01 -1.049403101205825806e-02 -5.079415813088417053e-02 2.477319166064262390e-02 2.012916207313537598e-01 1.589814424514770508e-01 4.928462505340576172e-01 4.208615422248840332e-02 -1.180366799235343933e-01 8.824896067380905151e-02 -6.458438932895660400e-02 -1.505362242460250854e-01 1.354466080665588379e-01 -8.064167946577072144e-02 -6.452407687902450562e-02 9.224004298448562622e-02 1.241164803504943848e-01
3.024126961827278137e-02 3.620997667312622070e-01 -5.765891075134277344e-02 4.535990208387374878e-02 2.068826556205749512e-02 -1.185041218996047974e-01 -2.787899076938629150e-01 -1.898972094058990479e-01 7.837255299091339111e-02 -4.086842015385627747e-02 2.886808812618255615e-01 5.637220572680234909e-03 8.286058902740478516e-02 -3.236141502857208252e-01 1.835256814956665039e-01 1.794544607400894165e-02 1.229988709092140198e-01 -8.384926617145538330e-02 2.338789105415344238e-01 -1.316392123699188232e-01 3.299205750226974487e-02 2.093548476696014404e-01 5.482706800103187561e-02 -1.550233811140060425e-01 1.163817867636680603e-01 -2.835620939731597900e-01 2.219673544168472290e-01 4.862139374017715454e-02 3.126611709594726562e-01 7.159417867660522461e-02 1.499377936124801636e-01 2.458877116441726685e-01
2.432008683681488037e-01 7.855512201786041260e-02 8.707335591316223145e-02 -9.193493425846099854e-02 1.059821322560310364e-01 -1.847707182168960571e-01 1.819602027535438538e-02 -3.593348264694213867e-01 3.456386178731918335e-02 -1.954939067363739014e-01 2.798594832420349121e-01 -2.075503170490264893e-01 1.619309745728969574e-02 -2.897028923034667969e-01 4.796935617923736572e-02 1.086110919713973999e-01 -5.081325024366378784e-02 -1.376051008701324463e-01 -6.880460679531097412e-02 4.851083457469940186e-02 -1.285044550895690918e-01 4.983885586261749268e-02 2.711086571216583252e-01 1.269705593585968018e-01 2.529465854167938232e-01 2.812633290886878967e-02 1.065089777112007141e-01 2.440221756696701050e-01 3.706547319889068604e-01 -2.056830003857612610e-02 -8.904112130403518677e-02 -2.571022510528564453e-01
-9.814781695604324341e-02 3.830677270889282227e-01 -5.387327447533607483e-02 1.305732131004333496e-01 1.224789097905158997e-01 6.351314485073089600e-02 -2.122125029563903809e-01 -2.937121093273162842e-01 8.026999980211257935e-02 -1.207185164093971252e-01 1.798951178789138794e-01 6.761002540588378906e-02 6.795024871826171875e-02 -3.256785571575164795e-01 2.313601523637771606e-01 2.664057016372680664e-01 -1.057377755641937256e-01 1.919391453266143799e-01 -3.474071621894836426e-01 7.875437289476394653e-02 -6.026166677474975586e-02 1.621543169021606445e-01 -2.407465577125549316e-01 1.346238553524017334e-01 -8.365239948034286499e-02 -8.116424083709716797e-02 1.020076870918273926e-01 1.894511282444000244e-01 -1.178740039467811584e-01 1.391836106777191162e-01 6.636413931846618652e-02 4.158594831824302673e-02
2.435205131769180298e-01 -9.454241394996643066e-02 9.972380101680755615e-02 -5.222605913877487183e-02 2.443198263645172119e-01 -1.270181089639663696e-01 -3.268966674804687500e-01 -2.477125078439712524e-01 3.394662961363792419e-02 7.871059328317642212e-02 -5.661303922533988953e-02 -7.794281840324401855e-02 -1.960558742284774780e-01 -5.532498359680175781e-01 2.619992792606353760e-01 -1.246817633509635925e-01 -3.155546784400939941e-01 2.943472936749458313e-02 6.406433135271072388e-02 -3.488836064934730530e-02 -7.982915639877319336e-02 -1.858900785446166992e-01 9.156236052513122559e-02 3.516418859362602234e-02 5.184717476367950439e-02 -8.217357099056243896e-02 1.019717082381248474e-01 -3.888069838285446167e-02 1.622732728719711304e-01 -6.359736621379852295e-02 8.405344188213348389e-02 1.208092644810676575e-01
3.315904438495635986e-01 -1.389637291431427002e-01 -3.254468366503715515e-02 -3.262261748313903809e-01 -1.091442406177520752e-01 1.810504645109176636e-01 -8.595726639032363892e-02 -3.494363725185394287e-01 1.719337105751037598e-01 1.140136867761611938e-01 9.937425702810287476e-02 -2.281192094087600708e-01 2.246603220701217651e-01 -1.934772878885269165e-01 3.628761470317840576e-01 -1.757855154573917389e-02 -1.900720447301864624e-01 -1.213929802179336548e-02 -1.286024451255798340e-01 1.507366150617599487e-01 -1.008829995989799500e-01 -1.189620643854141235e-01 3.544006496667861938e-02 3.238870576024055481e-02 -1.428413856774568558e-02 -2.682953774929046631e-01 -1.673260331153869629e-01 2.735877409577369690e-02 2.891201060265302658e-03 -1.259732544422149658e-01 9.893859922885894775e-02 -1.895563453435897827e-01
2.299037724733352661e-01 -8.297576569020748138e-03 1.264257878065109253e-01 -6.265489012002944946e-02 9.091377258300781250e-02 2.857170626521110535e-02 -2.530627548694610596e-01 -4.945110678672790527e-01 1.316500455141067505e-01 2.651070356369018555e-01 2.132878452539443970e-01 -1.488666236400604248e-01 -2.045543193817138672e-01 -3.229441344738006592e-01 -5.445281788706779480e-02 -7.007729727774858475e-03 -2.174159288406372070e-01 3.941794484853744507e-02 1.525945067405700684e-01 -2.870803140103816986e-02 2.291932851076126099e-01 -9.431446343660354614e-02 1.346208900213241577e-01 4.529381915926933289e-02 9.036550670862197876e-02 1.640145033597946167e-01 1.349492818117141724e-01 1.457539349794387817e-01 1.526012122631072998e-01 -1.289379894733428955e-01 1.757097393274307251e-01 -7.243263721466064453e-02
2.671477198600769043e-01 1.221476718783378601e-01 3.934553265571594238e-02 -5.016621947288513184e-02 1.025873422622680664e-01 -5.520725250244140625e-02 9.817800670862197876e-02 -8.320869505405426025e-02 2.071120589971542358e-01 -6.070102751255035400e-02 5.092172324657440186e-02 -9.012249112129211426e-02 5.352239683270454407e-02 -1.756928414106369019e-01 1.181769892573356628e-01 3.002669811248779297e-01 -8.042663335800170898e-02 2.624291228130459785e-03 -4.425874054431915283e-01 -9.999492019414901733e-02 8.901209384202957153e-02 2.436834126710891724e-01 -5.562065914273262024e-02 -1.375903040170669556e-01 -1.758209913969039917e-01 -9.505447745323181152e-02 2.498509734869003296e-01 2.066561430692672729e-01 1.194366365671157837e-01 -2.744395136833190918e-01 3.570996820926666260e-01 1.431383192539215088e-01
7.000079005956649780e-02 2.071149647235870361e-01 2.796469032764434814e-01 1.023189499974250793e-01 -3.796271979808807373e-02 7.985837757587432861e-03 -2.497964501380920410e-01 -8.687997236847877502e-03 5.413966253399848938e-02 2.171111851930618286e-01 3.202790021896362305e-02 1.402757614850997925e-01 1.435473561286926270e-01 -9.932228922843933105e-02 1.917405873537063599e-01 2.789388895034790039e-01 -1.708276420831680298e-01 -3.923765718936920166e-01 -3.858609357848763466e-03 2.580149099230766296e-02 -2.801959402859210968e-02 -1.814287900924682617e-01 3.423964604735374451e-02 1.421367824077606201e-01 1.157556399703025818e-01 -4.264575242996215820e-01 3.234080970287322998e-02 -6.533440947532653809e-02 3.082896471023559570e-01 -2.097907364368438721e-01 2.110152319073677063e-02 -6.899917125701904297e-02
1.698179244995117188e-01 2.666395008563995361e-01 4.003977775573730469e-02 1.182599365711212158e-01 -1.011020839214324951e-01 3.030698001384735107e-02 -3.844323754310607910e-01 -2.159578651189804077e-01 2.933948338031768799e-01 9.233649075031280518e-02 1.646449416875839233e-01 -1.346739083528518677e-01 1.163005605340003967e-01 -1.161618307232856750e-01 2.493263930082321167e-01 1.767061203718185425e-01 -2.280663326382637024e-02 5.392063409090042114e-02 4.967532306909561157e-02 8.767712861299514771e-02 1.084722355008125305e-01 3.255037963390350342e-01 1.110316738486289978e-01 -2.471116930246353149e-01 5.167076364159584045e-02 1.210456434637308121e-02 -2.043127715587615967e-01 3.318704664707183838e-01 7.957586646080017090e-02 -1.503170579671859741e-01 1.589516997337341309e-01 -7.117553800344467163e-02
1.548642367124557495e-01 3.395259976387023926e-01 3.022172152996063232e-01 4.466142877936363220e-02 8.663801103830337524e-02 -8.955037593841552734e-02 -1.791176646947860718e-01 -6.822224240750074387e-03 3.441368043422698975e-02 2.295658141374588013e-01 -2.522975951433181763e-02 5.048847291618585587e-03 1.112087815999984741e-01 -1.307379454374313354e-01 9.494245797395706177e-02 3.321776986122131348e-01 -2.832582294940948486e-01 -2.612571045756340027e-02 -1.419466137886047363e-01 -7.460067281499505043e-04 1.102781221270561218e-01 -1.460584402084350586e-01 -1.698918938636779785e-01 2.137556821107864380e-01 -1.298145353794097900e-01 -4.748225808143615723e-01 2.023940682411193848e-01 1.034317389130592346e-01 9.062843024730682373e-02 -1.884501427412033081e-02 -4.987345263361930847e-02 4.742766544222831726e-02
9.318284690380096436e-02 2.066574841737747192e-01 -4.740214440971612930e-03 -2.646682858467102051e-01 -5.147631466388702393e-02 2.290603965520858765e-01 -1.484950333833694458e-01 -2.094274759292602539e-01 -1.241352036595344543e-01 2.890131473541259766e-01 2.760298252105712891e-01 3.000787645578384399e-02 -2.318063229322433472e-01 -2.931071445345878601e-02 1.709914058446884155e-01 7.192312926054000854e-02 5.274077411741018295e-03 -2.596849203109741211e-01 -2.597621381282806396e-01 -1.855206489562988281e-01 -2.188450545072555542e-01 -1.639331877231597900e-02 1.498674321919679642e-02 -1.822181493043899536e-01 -5.201835557818412781e-02 -3.503776341676712036e-02 -1.517053544521331787e-01 1.392346918582916260e-01 2.736124992370605469e-01 -9.128377586603164673e-02 1.301340758800506592e-01 3.083168566226959229e-01
1.024499684572219849e-01 9.288606792688369751e-02 8.893487602472305298e-02 9.218812733888626099e-02 3.978249430656433105e-01 2.096093297004699707e-01 -4.476917535066604614e-02 -2.096529006958007812e-01 1.184531375765800476e-01 -1.309353858232498169e-01 -1.282175779342651367e-01 -2.070369422435760498e-01 4.802620783448219299e-02 -2.873951494693756104e-01 2.796220183372497559e-01 2.179322987794876099e-01 -3.870587050914764404e-02 5.368869006633758545e-02 -6.324293464422225952e-02 -2.102788984775543213e-01 -1.685559451580047607e-01 3.748055920004844666e-02 1.747051328420639038e-01 1.152611896395683289e-01 -2.033895403146743774e-01 -1.615629047155380249e-01 -2.147418409585952759e-01 1.591087579727172852e-01 1.880095750093460083e-01 -2.727985978126525879e-01 -1.792090684175491333e-01 9.078274667263031006e-02
2.087691575288772583e-01 3.174973726272583008e-01 2.314298003911972046e-01 1.547812521457672119e-01 9.103707969188690186e-02 -3.085213303565979004e-01 -1.984208226203918457e-01 -4.177467823028564453e-01 4.416503012180328369e-02 -3.142113238573074341e-02 3.094429969787597656e-01 2.409205585718154907e-01 -1.559264212846755981e-01 1.760816201567649841e-02 -2.068785727024078369e-01 7.163362205028533936e-02 -1.026546135544776917e-01 8.888177573680877686e-03 -2.384579479694366455e-01 -2.062201313674449921e-02 7.823269814252853394e-02 1.769100874662399292e-02 -7.734097540378570557e-02 1.749607548117637634e-02 -1.054680496454238892e-01 -2.489029914140701294e-01 6.874769926071166992e-03 -1.491862535476684570e-01 -4.314325284212827682e-03 -1.480364650487899780e-01 -1.792310774326324463e-01 -3.723020851612091064e-02
6.764917634427547455e-03 1.101749613881111145e-01 2.232909500598907471e-01 3.315811157226562500e-01 6.238568201661109924e-02 1.299429088830947876e-01 -2.607874274253845215e-01 -1.877320930361747742e-02 2.275525182485580444e-01 5.108902230858802795e-02 5.732816830277442932e-02 2.155063599348068237e-01 -6.079585850238800049e-02 -1.986724883317947388e-01 -6.111115962266921997e-02 9.976755827665328979e-02 -1.951019763946533203e-01 1.264142841100692749e-01 -3.453757166862487793e-01 -1.124577373266220093e-01 -1.917719990015029907e-01 2.000329941511154175e-01 -7.771586626768112183e-02 -1.738833785057067871e-01 -1.393178105354309082e-01 -8.578488975763320923e-02 -8.198992908000946045e-02 -1.667381823062896729e-01 3.381407856941223145e-01 -1.905048638582229614e-01 1.028196662664413452e-01 2.374012470245361328e-01
4.643134772777557373e-02 8.972436189651489258e-03 8.113328367471694946e-02 1.924007087945938110e-01 -8.124976605176925659e-02 -2.393346466124057770e-02 -1.119007542729377747e-02 -9.774551540613174438e-02 3.261716365814208984e-01 1.582548469305038452e-01 3.165834397077560425e-02 -5.478539038449525833e-03 2.354679852724075317e-01 -5.785003304481506348e-02 2.636659443378448486e-01 2.390043586492538452e-01 -3.085452020168304443e-01 -1.468172967433929443e-01 -2.409651130437850952e-01 1.050609163939952850e-02 -1.601089239120483398e-01 -3.008934557437896729e-01 9.923367947340011597e-02 2.177953422069549561e-01 9.104298800230026245e-02 -3.446637094020843506e-01 -4.416817799210548401e-02 -4.127395153045654297e-02 3.128679692745208740e-01 7.422703504562377930e-02 1.093626692891120911e-01 1.579035222530364990e-01
1.358459610491991043e-02 -1.109361350536346436e-01 1.076584532856941223e-01 1.699726656079292297e-02 2.698163390159606934e-01 -1.592980623245239258e-01 5.759765859693288803e-03 -3.165308237075805664e-01 -1.441647708415985107e-01 1.599127054214477539e-01 9.773334115743637085e-02 -1.835675984621047974e-01 -1.183227151632308960e-01 -2.477367967367172241e-01 3.918446898460388184e-01 -7.769490033388137817e-02 -2.897592782974243164e-01 -6.647199392318725586e-02 -2.895582914352416992e-01 -5.248779803514480591e-02 -6.125518679618835449e-02 -6.901851296424865723e-02 -1.334321498870849609e-01 -1.890345290303230286e-02 -2.334640771150588989e-01 -1.970329582691192627e-01 3.759311139583587646e-02 -3.190723806619644165e-02 3.394826650619506836e-01 -1.837540566921234131e-01 -6.678100209683179855e-03 7.872818410396575928e-02
-8.446327596902847290e-02 3.916135174222290516e-04 2.768203020095825195e-01 5.400136113166809082e-02 -1.211492195725440979e-01 2.863360941410064697e-02 -1.945343464612960815e-01 -1.548448950052261353e-01 4.420326948165893555e-01 3.557372838258743286e-02 1.570419222116470337e-01 -5.342895537614822388e-02 2.138477861881256104e-01 5.720394849777221680e-02 2.780267298221588135e-01 4.463868737220764160e-01 -1.699232608079910278e-01 9.334912151098251343e-02 -1.830469071865081787e-01 -2.980841100215911865e-01 -2.555024027824401855e-01 9.113910794258117676e-02 1.380027271807193756e-03 1.862994395196437836e-02 1.569608449935913086e-01 -8.968015760183334351e-02 -4.918837547302246094e-02 -8.149710297584533691e-02 1.015627458691596985e-01 -2.145090606063604355e-03 -1.747240498661994934e-02 3.724508685991168022e-03
-1.451492458581924438e-01 2.911371886730194092e-01 2.163084894418716431e-01 1.798210591077804565e-01 -3.552617877721786499e-02 -8.573046885430812836e-03 -2.767427861690521240e-01 1.942308619618415833e-02 5.601153895258903503e-02 7.915847003459930420e-02 2.522800117731094360e-03 2.716609239578247070e-01 1.563714630901813507e-02 -1.618690229952335358e-02 2.894646525382995605e-01 3.398452997207641602e-01 -1.404925882816314697e-01 -3.458535671234130859e-01 -8.191056549549102783e-02 -1.690973788499832153e-01 -8.323553949594497681e-02 -2.243784219026565552e-01 9.234947711229324341e-02 9.244994819164276123e-02 4.547096043825149536e-02 -1.885847151279449463e-01 1.463629752397537231e-01 7.579044997692108154e-02 3.176327347755432129e-01 -1.491331160068511963e-01 1.176470741629600525e-01 5.449852719902992249e-02
2.122720181941986084e-01 3.926586732268333435e-02 1.401751339435577393e-01 -1.284557115286588669e-02 -1.836164593696594238e-01 -1.405311375856399536e-01 -1.392084211111068726e-01 -3.034802973270416260e-01 1.750512793660163879e-02 -2.745303213596343994e-01 3.264825642108917236e-01 1.550079435110092163e-01 7.111515849828720093e-02 -2.454639524221420288e-01 1.255200505256652832e-01 1.164419278502464294e-01 1.545912623405456543e-01 1.955012381076812744e-01 -8.148189634084701538e-02 -1.519747376441955566e-01 -8.617825806140899658e-02 9.025341272354125977e-02 2.249824553728103638e-01 1.153872758150100708e-01 4.572451114654541016e-02 -2.880522906780242920e-01 2.475806474685668945e-01 7.721675932407379150e-02 2.369553595781326294e-02 -3.571251332759857178e-01 1.253527700901031494e-01 -1.518880855292081833e-02
1.221288591623306274e-01 -2.229025214910507202e-01 2.828824520111083984e-01 1.974898949265480042e-02 9.361745417118072510e-02 -1.440430581569671631e-01 -1.491073518991470337e-01 3.991316631436347961e-02 3.043081797659397125e-02 -1.501941531896591187e-01 2.925053238868713379e-01 -3.337388932704925537e-01 -9.333545714616775513e-02 -9.683314710855484009e-02 1.814911365509033203e-01 3.250859379768371582e-01 -4.065389335155487061e-01 -1.522519998252391815e-02 -2.297381125390529633e-02 1.584389358758926392e-01 -1.636298932135105133e-02 1.117602878366596997e-04 1.395317912101745605e-01 -7.701565325260162354e-02 -7.737998664379119873e-02 -1.830105334520339966e-01 -5.164142698049545288e-02 2.608888745307922363e-01 3.067096173763275146e-01 1.106867287307977676e-02 5.123298615217208862e-02 2.610007859766483307e-02
4.888053610920906067e-02 6.245825067162513733e-02 -3.213599696755409241e-02 -1.747375130653381348e-01 2.026486694812774658e-01 -1.403185725212097168e-01 6.173263769596815109e-03 -1.400918066501617432e-01 1.495176106691360474e-01 2.916040830314159393e-02 2.380421906709671021e-01 -9.541383385658264160e-02 4.780240356922149658e-02 -1.913020014762878418e-01 -1.807669177651405334e-02 1.496755927801132202e-01 -4.731282293796539307e-01 -1.796952039003372192e-01 1.491486746817827225e-02 -2.641763687133789062e-01 -8.751212060451507568e-02 -1.171039789915084839e-01 -1.487550288438796997e-01 -1.453164815902709961e-01 -2.528724670410156250e-01 -2.352594286203384399e-01 2.812998890876770020e-01 2.123274654150009155e-01 2.878267168998718262e-01 9.188101440668106079e-02 3.819955140352249146e-02 -6.419312953948974609e-02
3.311987519264221191e-01 2.258758246898651123e-02 1.222627833485603333e-01 4.304999113082885742e-02 -2.786215918604284525e-04 -7.963953912258148193e-02 -1.792226284742355347e-01 -2.932056486606597900e-01 3.268218934535980225e-01 2.293414771556854248e-01 1.163200065493583679e-01 -3.651454672217369080e-02 -9.846054017543792725e-03 -2.664123177528381348e-01 2.175213694572448730e-01 2.865713834762573242e-01 -1.530309170484542847e-01 6.844643503427505493e-02 -1.857971772551536560e-02 2.551381103694438934e-02 6.678670644760131836e-02 3.635306358337402344e-01 1.011372283101081848e-01 -1.971200555562973022e-01 -1.832124963402748108e-02 1.045689079910516739e-02 -2.057456821203231812e-01 1.154520660638809204e-01 7.523087412118911743e-02 4.062430560588836670e-02 -1.733375526964664459e-02 -3.086460828781127930e-01
3.681549131870269775e-01 -1.002845317125320435e-01 8.599381893873214722e-02 1.091031059622764587e-01 1.511839181184768677e-01 -1.590571701526641846e-01 6.542135030031204224e-02 -2.658939361572265625e-01 2.724083960056304932e-01 -3.257942199707031250e-02 4.601996392011642456e-02 4.232307523488998413e-02 -3.359802663326263428e-01 -3.741857707500457764e-01 2.397149205207824707e-01 1.367224007844924927e-01 -9.215260297060012817e-02 -1.558913290500640869e-01 -8.128890395164489746e-02 -4.879271611571311951e-02 2.351106889545917511e-02 -4.674158990383148193e-02 1.378774940967559814e-01 -1.255684494972229004e-01 -1.040544733405113220e-01 -1.579364538192749023e-01 1.070048734545707703e-01 -1.630910933017730713e-01 3.284631371498107910e-01 5.035739764571189880e-02 -1.410954147577285767e-01 1.424458324909210205e-01
8.085896074771881104e-02 1.753696501255035400e-01 7.830568403005599976e-02 2.646517455577850342e-01 5.563974753022193909e-02 -2.763760983943939209e-01 -3.525222539901733398e-01 -1.953229904174804688e-01 3.427725136280059814e-01 2.609212100505828857e-01 1.571550369262695312e-01 8.084664121270179749e-03 -1.542098168283700943e-02 1.193896383047103882e-01 -1.575125306844711304e-01 1.795566231012344360e-01 -2.437711060047149658e-01 8.171167969703674316e-02 6.036813557147979736e-02 -2.491017282009124756e-01 -1.718756705522537231e-01 -2.606302499771118164e-01 9.761536866426467896e-02 -9.839122742414474487e-02 1.185834035277366638e-01 -1.718531399965286255e-01 -2.495115250349044800e-02 3.561937808990478516e-02 1.507379673421382904e-02 -1.329168379306793213e-01 7.540367543697357178e-02 2.126293778419494629e-01
3.368746116757392883e-02 3.612135723233222961e-02 2.998870052397251129e-02 -2.815636433660984039e-02 1.499176621437072754e-01 -1.560249179601669312e-01 3.838808462023735046e-02 -3.304794430732727051e-01 3.727310001850128174e-01 1.988790780305862427e-01 2.339525669813156128e-01 -1.935509890317916870e-01 -2.006813511252403259e-02 1.245961412787437439e-01 -5.857027694582939148e-02 -3.677775338292121887e-02 -8.963187038898468018e-02 -1.492933183908462524e-01 -1.937839239835739136e-01 -4.341312125325202942e-02 -2.433644533157348633e-01 5.155125260353088379e-02 -1.122577860951423645e-01 9.334629774093627930e-02 -1.128060836344957352e-02 -1.552729904651641846e-01 -7.824884355068206787e-02 5.744395032525062561e-02 5.045951604843139648e-01 -2.986200153827667236e-01 -8.326195925474166870e-02 -9.813823550939559937e-02
-1.200187578797340393e-01 4.751030728220939636e-02 8.254219591617584229e-02 -2.169377654790878296e-01 2.665562555193901062e-03 1.077632047235965729e-02 -4.367038607597351074e-01 -1.411267817020416260e-01 5.536560416221618652e-01 -1.580165530867816415e-06 -7.928455621004104614e-02 -1.758464723825454712e-01 -4.523805156350135803e-02 -1.820752471685409546e-01 -3.253897652029991150e-02 -4.588717594742774963e-02 -5.252977088093757629e-02 -3.001338839530944824e-01 -2.083663046360015869e-01 -1.536665204912424088e-02 -2.661971957422792912e-04 -1.313958764076232910e-01 -2.386382222175598145e-02 1.215596199035644531e-01 -1.672039031982421875e-01 -2.441779971122741699e-01 1.386107876896858215e-02 1.247091293334960938e-01 2.111128419637680054e-01 -8.566510677337646484e-02 -8.961315453052520752e-02 -6.512820720672607422e-02
2.621581219136714935e-02 1.047926023602485657e-02 1.052046939730644226e-02 9.119610488414764404e-02 -1.592596620321273804e-02 -7.114509493112564087e-02 -2.989725172519683838e-01 -1.296819299459457397e-01 5.253553017973899841e-02 6.354278326034545898e-02 3.408722877502441406e-01 -1.238887682557106018e-01 -4.152869060635566711e-02 -1.544714272022247314e-01 -2.345657944679260254e-01 2.226455658674240112e-01 1.883486099541187286e-02 8.266863226890563965e-02 -2.460813224315643311e-01 -2.571020424365997314e-01 -1.630316078662872314e-01 9.573056548833847046e-02 2.719474211335182190e-02 -2.923890054225921631e-01 -2.917275130748748779e-01 -2.125703394412994385e-01 2.514983415603637695e-01 4.161522164940834045e-02 1.861333400011062622e-01 -2.352229803800582886e-01 1.512682735919952393e-01 2.163033783435821533e-01
-1.335209906101226807e-01 1.336010247468948364e-01 3.016813397407531738e-01 7.186813652515411377e-02 2.272966504096984863e-01 -6.705702841281890869e-02 -2.486052662134170532e-01 -1.592606157064437866e-01 1.131529361009597778e-01 6.415793299674987793e-02 2.446458041667938232e-01 -3.874062001705169678e-01 -3.108805119991302490e-01 -1.677624881267547607e-01 2.775969728827476501e-02 7.698064297437667847e-02 -2.830947339534759521e-01 -1.622050553560256958e-01 7.678440958261489868e-02 -1.617137715220451355e-02 -4.829624295234680176e-02 -1.524783968925476074e-01 1.286584138870239258e-01 -2.910005487501621246e-02 3.465878069400787354e-01 -4.784100130200386047e-02 1.265423446893692017e-01 -5.930132698267698288e-03 1.059720888733863831e-01 -1.621910482645034790e-01 1.136334389448165894e-01 1.482353806495666504e-01
-1.483299881219863892e-01 6.366191804409027100e-02 -2.334818057715892792e-02 6.423618644475936890e-02 1.694029271602630615e-01 -3.283539786934852600e-02 -2.134039066731929779e-02 -2.686479091644287109e-01 2.051335573196411133e-01 1.647497862577438354e-01 2.522570490837097168e-01 2.716532647609710693e-01 -2.259967625141143799e-01 6.683409959077835083e-02 2.721846699714660645e-01 3.428076207637786865e-01 -2.869360744953155518e-01 1.004621461033821106e-01 -1.326030790805816650e-01 2.281052246689796448e-02 -1.121260821819305420e-01 -1.968330293893814087e-01 2.917674779891967773e-01 1.162735372781753540e-01 4.228419810533523560e-02 -1.674668490886688232e-01 -6.750094890594482422e-02 1.498879343271255493e-01 1.624215692281723022e-01 -5.596545338630676270e-02 1.908657401800155640e-01 1.725875884294509888e-01
-9.656031616032123566e-03 1.651378273963928223e-01 2.376874834299087524e-01 -1.324492990970611572e-01 1.793609410524368286e-01 2.203849256038665771e-01 -1.537181586027145386e-01 -1.752184182405471802e-01 -1.353449523448944092e-01 5.770270898938179016e-02 2.948791682720184326e-01 2.546232938766479492e-01 3.084902465343475342e-02 -2.334043532609939575e-01 1.088777706027030945e-01 3.296681046485900879e-01 -3.441517651081085205e-01 -4.704304039478302002e-02 -3.818090558052062988e-01 -1.538558453321456909e-01 -3.001376986503601074e-02 -1.801761388778686523e-01 1.291373819112777710e-01 -4.998562857508659363e-02 -4.839852824807167053e-02 -1.272547692060470581e-01 2.801190689206123352e-02 -1.823519170284271240e-02 -1.578094214200973511e-01 -1.250202804803848267e-01 8.298130333423614502e-02 6.642720848321914673e-02
-6.205027457326650620e-04 1.156279370188713074e-01 3.968554735183715820e-01 -1.583218872547149658e-01 6.892336905002593994e-02 1.270845979452133179e-01 -2.326465994119644165e-01 -3.033134562429040670e-04 1.036839559674263000e-01 7.816857844591140747e-02 -2.123411931097507477e-02 -1.091934554278850555e-02 -1.728155910968780518e-01 -1.371731311082839966e-01 6.655932962894439697e-02 2.889882028102874756e-01 -3.289608061313629150e-01 2.050878852605819702e-01 -5.166995525360107422e-02 -2.635342180728912354e-01 6.837157160043716431e-02 -1.531217396259307861e-01 1.076595187187194824e-01 1.914696395397186279e-01 -1.172263398766517639e-01 -4.498285651206970215e-01 9.660682082176208496e-02 1.230244785547256470e-01 5.180981010198593140e-02 -1.080386489629745483e-01 1.061031669378280640e-01 -1.002443954348564148e-01
2.223196476697921753e-01 1.999007314443588257e-01 7.590684294700622559e-02 -4.783246666193008423e-02 -4.867618530988693237e-02 3.845433890819549561e-02 -4.432006776332855225e-01 -3.464174866676330566e-01 2.583317160606384277e-01 -1.507197171449661255e-01 -5.961537361145019531e-02 -1.624326407909393311e-01 4.642241075634956360e-02 -4.512929171323776245e-02 1.298340708017349243e-01 9.579186886548995972e-02 9.572196006774902344e-02 1.018688306212425232e-01 1.316068172454833984e-01 -1.342927366495132446e-01 9.501095861196517944e-02 2.894084155559539795e-01 6.597233563661575317e-02 -5.966916680335998535e-02 1.479566395282745361e-01 -1.683538258075714111e-01 -1.421888917684555054e-01 1.655091941356658936e-01 1.796579211950302124e-01 1.154607161879539490e-01 3.536082506179809570e-01 9.265666455030441284e-02
-2.089860290288925171e-02 2.410600781440734863e-01 -2.225040830671787262e-02 1.450281590223312378e-01 2.902967333793640137e-01 -3.729758318513631821e-03 -1.634275615215301514e-01 -4.092422127723693848e-01 1.454225033521652222e-01 6.774845719337463379e-02 2.240350842475891113e-01 -1.017023921012878418e-01 2.968361973762512207e-02 1.198239699006080627e-01 2.779194414615631104e-01 1.718145906925201416e-01 1.300976425409317017e-01 1.010370999574661255e-01 -1.078480854630470276e-01 -2.734369784593582153e-02 1.754581928253173828e-01 -1.878114938735961914e-01 1.585576981306076050e-01 -1.078535988926887512e-01 7.564355432987213135e-02 -2.538249790668487549e-01 -2.054698467254638672e-01 1.629141122102737427e-01 1.456065028905868530e-01 -1.240347512066364288e-02 1.845750212669372559e-01 3.106522560119628906e-01
2.017764002084732056e-01 7.017891854047775269e-02 -7.720195502042770386e-02 1.635973714292049408e-02 -6.650987267494201660e-02 -3.498023375868797302e-02 -1.722855418920516968e-01 -4.797208588570356369e-03 2.317851632833480835e-01 1.004053559154272079e-02 1.424388140439987183e-01 -1.604608595371246338e-01 5.370414629578590393e-02 -1.185953393578529358e-01 1.253759711980819702e-01 3.976489901542663574e-01 -3.973901569843292236e-01 -7.042907178401947021e-02 5.211704969406127930e-02 -2.054611295461654663e-01 -4.826112091541290283e-01 -9.472279995679855347e-02 -1.326827984303236008e-02 -3.781938925385475159e-02 -2.304634265601634979e-02 -9.768248349428176880e-02 -2.204177528619766235e-01 1.032348051667213440e-01 2.506117522716522217e-01 1.193551719188690186e-01 1.531185060739517212e-01 3.182526305317878723e-02
-7.368133217096328735e-02 -3.157708048820495605e-02 4.139482602477073669e-02 -6.357479840517044067e-02 -1.467148065567016602e-01 1.462487727403640747e-01 -1.621289402246475220e-01 -2.772472798824310303e-01 -8.830320835113525391e-02 -1.037883087992668152e-01 2.412536591291427612e-01 -1.748416200280189514e-02 -3.996530473232269287e-01 -3.878690898418426514e-01 2.036692351102828979e-01 2.488707453012466431e-01 -2.132832556962966919e-01 1.326666176319122314e-01 -2.094517275691032410e-02 -5.618220195174217224e-02 8.372637629508972168e-02 2.898426949977874756e-01 -1.317664235830307007e-01 -1.615419685840606689e-01 7.360026240348815918e-02 -2.198883891105651855e-01 -9.088483238883782178e-06 6.827691197395324707e-02 -5.594445019960403442e-02 -2.536082565784454346e-01 1.527259647846221924e-01 -2.697244845330715179e-02
1.391065567731857300e-01 7.223376631736755371e-02 -7.405528426170349121e-02 7.492039352655410767e-02 2.455903291702270508e-01 -5.760241672396659851e-02 -1.747990697622299194e-01 -2.673135399818420410e-01 1.852409243583679199e-01 -1.573895476758480072e-02 -1.087626907974481583e-02 -4.000551104545593262e-01 -2.032524049282073975e-01 -5.265131592750549316e-01 1.789198070764541626e-01 2.511207759380340576e-01 -6.821353733539581299e-02 4.957824945449829102e-02 -1.319284588098526001e-01 -2.823313884437084198e-02 4.870339855551719666e-02 4.817896988242864609e-03 -6.777689605951309204e-02 1.443534903228282928e-02 -6.663932651281356812e-02 -1.018248647451400757e-01 2.022415995597839355e-01 -1.208499819040298462e-01 2.339682355523109436e-02 -2.358871996402740479e-01 -7.320622354745864868e-02 -1.612119376659393311e-01
2.910652756690979004e-01 2.192071080207824707e-01 5.984564125537872314e-02 -2.025195360183715820e-01 2.413002960383892059e-02 9.696087241172790527e-02 -9.217877686023712158e-02 -1.023122444748878479e-01 2.562618814408779144e-02 8.436524122953414917e-02 1.528576165437698364e-01 -2.264889180660247803e-01 -1.832565478980541229e-02 -3.891712427139282227e-01 1.409020870923995972e-01 1.451949924230575562e-01 -1.242638379335403442e-01 -6.054255366325378418e-02 -2.271221019327640533e-02 3.163169324398040771e-01 1.972599476575851440e-01 1.037705540657043457e-01 -1.232863068580627441e-01 -2.875506132841110229e-02 2.420838028192520142e-01 -1.963330805301666260e-01 -1.634257435798645020e-01 -3.354013711214065552e-02 3.448979556560516357e-01 -2.761583924293518066e-01 -1.134666875004768372e-01 -7.806550245732069016e-03
-2.307763844728469849e-01 5.461615510284900665e-03 1.633634120225906372e-01 1.590096801519393921e-01 2.090593576431274414e-01 -1.491401344537734985e-01 -2.226179540157318115e-01 -1.356029361486434937e-01 -2.505556866526603699e-02 1.330548971891403198e-01 2.801330685615539551e-01 -3.106935024261474609e-01 -1.959450691938400269e-01 -3.193293213844299316e-01 1.905143111944198608e-01 2.379364818334579468e-01 -2.660131156444549561e-01 -2.574922330677509308e-02 -2.159045636653900146e-01 -8.108017593622207642e-02 -1.084686741232872009e-01 -6.905331462621688843e-02 2.761371619999408722e-02 5.637350678443908691e-02 2.421893626451492310e-01 -2.784128114581108093e-02 1.810261011123657227e-01 6.353267002850770950e-03 2.145835570991039276e-02 -1.555249541997909546e-01 -7.703290879726409912e-02 2.575281560420989990e-01
1.503626406192779541e-01 -1.606257632374763489e-02 8.172228001058101654e-03 -3.336890414357185364e-02 3.392019569873809814e-01 4.813585802912712097e-02 -1.657253950834274292e-01 -3.635521233081817627e-01 -1.649011224508285522e-01 1.072940453886985779e-01 1.517640352249145508e-01 -1.214464753866195679e-01 -9.525986760854721069e-02 -2.816204130649566650e-01 3.690620958805084229e-01 4.139442369341850281e-02 -3.133804798126220703e-01 -1.129059586673974991e-02 1.123818382620811462e-01 4.781471565365791321e-02 -8.546818047761917114e-02 -2.321188896894454956e-01 1.025287434458732605e-01 -1.610977500677108765e-01 1.569478213787078857e-01 -2.213404029607772827e-01 1.466263383626937866e-01 -1.024645045399665833e-01 6.381223350763320923e-02 -1.054216101765632629e-01 2.215572446584701538e-01 1.239235103130340576e-01
-1.595472991466522217e-01 1.159909218549728394e-01 2.032905369997024536e-01 1.694944798946380615e-01 1.142525076866149902e-01 2.760683894157409668e-01 -3.949754238128662109e-01 -8.332685381174087524e-02 1.254868507385253906e-01 1.003176812082529068e-02 -3.915227577090263367e-02 -1.688664257526397705e-01 -5.346195772290229797e-02 -2.257769852876663208e-01 -3.000897355377674103e-03 2.221572697162628174e-01 5.997700244188308716e-02 -1.629444211721420288e-01 -4.606781601905822754e-01 -5.888454616069793701e-02 -1.365706883370876312e-02 1.538541167974472046e-01 9.002564102411270142e-02 -1.898104790598154068e-03 3.041981756687164307e-01 -1.262983530759811401e-01 -1.478106975555419922e-01 5.585436895489692688e-02 1.838506609201431274e-01 1.353899538516998291e-01 1.609885543584823608e-01 2.040267363190650940e-02
3.610767656937241554e-03 9.762991964817047119e-02 9.270423650741577148e-02 6.406411528587341309e-02 -1.496404260396957397e-01 1.118355542421340942e-01 -1.474123746156692505e-01 -3.838109225034713745e-02 1.778260022401809692e-01 3.128465414047241211e-01 -9.216234833002090454e-02 1.209527440369129181e-02 8.757802098989486694e-02 -2.846783399581909180e-01 2.656438648700714111e-01 3.917795717716217041e-01 -1.099660620093345642e-01 -3.329409360885620117e-01 1.091149821877479553e-01 -1.718144863843917847e-01 -2.656136155128479004e-01 -2.047484368085861206e-01 1.334057003259658813e-01 6.433863192796707153e-02 -1.232997700572013855e-02 -2.577773630619049072e-01 1.710035502910614014e-01 6.071398407220840454e-02 1.289002895355224609e-01 -2.299759984016418457e-01 -6.400953046977519989e-03 -2.994991652667522430e-02
8.748044818639755249e-02 6.295440346002578735e-02 -9.750141762197017670e-03 -1.353772878646850586e-01 -1.645622849464416504e-01 -5.665116757154464722e-02 -4.716804623603820801e-01 -4.027187824249267578e-01 -2.434333600103855133e-02 -1.089197769761085510e-01 -1.163622215390205383e-01 -3.215749859809875488e-01 1.165844872593879700e-01 -2.090147137641906738e-01 1.489019244909286499e-01 6.359650194644927979e-02 -9.057076275348663330e-02 2.772586606442928314e-02 -6.753039360046386719e-02 1.547252526506781578e-03 -2.848195135593414307e-01 8.965648710727691650e-02 -3.262868151068687439e-02 -1.627219617366790771e-01 -1.252431189641356468e-03 -1.334438472986221313e-01 2.396834492683410645e-01 2.659060955047607422e-01 6.652081012725830078e-02 1.441222280263900757e-01 9.294027090072631836e-02 -1.790801882743835449e-01
-8.175313472747802734e-02 9.214313328266143799e-02 1.403972059488296509e-01 -1.345120370388031006e-01 2.247967272996902466e-01 3.428712114691734314e-02 -3.330322504043579102e-01 -3.428474068641662598e-01 1.198006793856620789e-01 2.253990769386291504e-01 -4.448526538908481598e-03 -1.294509917497634888e-01 1.144412234425544739e-01 -2.311635203659534454e-02 5.982314795255661011e-02 7.498475164175033569e-02 1.480001956224441528e-01 3.022874593734741211e-01 -1.829294115304946899e-01 -9.893485903739929199e-02 3.120969608426094055e-02 -8.847127854824066162e-02 5.641579627990722656e-02 -2.376137673854827881e-01 -6.198112294077873230e-02 -2.620193660259246826e-01 -1.049579009413719177e-01 2.410503476858139038e-01 1.334509551525115967e-01 6.719804555177688599e-02 2.744883298873901367e-02 4.152319729328155518e-01
3.133154511451721191e-01 -3.867996856570243835e-02 -1.677187532186508179e-01 4.558797180652618408e-02 -4.379560425877571106e-02 -2.010173723101615906e-02 -9.186401218175888062e-02 -4.315604865550994873e-01 1.914605051279067993e-01 -1.155938878655433655e-01 1.301076076924800873e-02 -1.820072904229164124e-02 5.842256546020507812e-02 -1.320663392543792725e-01 3.998712897300720215e-01 1.723521649837493896e-01 8.943390846252441406e-02 -1.256648004055023193e-01 7.560703158378601074e-02 -6.496515870094299316e-02 -5.077733099460601807e-02 2.208595275878906250e-01 1.917433291673660278e-01 -3.374619036912918091e-02 8.098945021629333496e-03 -2.849709987640380859e-01 8.220602571964263916e-02 2.479178756475448608e-01 1.216991990804672241e-01 -3.176887035369873047e-01 1.251491159200668335e-01 9.090965986251831055e-02
1.010222062468528748e-01 5.348993465304374695e-02 2.704660892486572266e-01 1.664529554545879364e-02 -2.498159557580947876e-01 1.737030744552612305e-01 -3.344537317752838135e-02 -4.225380420684814453e-01 4.635109007358551025e-01 1.196512281894683838e-01 9.388223290443420410e-02 7.755742967128753662e-02 -1.755074560642242432e-01 1.056193634867668152e-01 1.430756598711013794e-01 -4.788102209568023682e-02 -1.774154305458068848e-01 -8.555405586957931519e-02 -2.039570063352584839e-01 -9.184567630290985107e-02 1.492246985435485840e-01 -1.881848871707916260e-01 1.183403283357620239e-01 -1.168849244713783264e-01 8.557666838169097900e-02 -1.028598695993423462e-01 -6.844328343868255615e-02 2.330402582883834839e-01 1.307322531938552856e-01 5.592456459999084473e-02 1.455574780702590942e-01 -2.001954019069671631e-01
2.140927612781524658e-01 -6.973421573638916016e-02 1.554883420467376709e-01 1.617217622697353363e-02 2.095067501068115234e-01 -7.322346419095993042e-02 -1.764211952686309814e-01 -2.687225043773651123e-01 1.771086305379867554e-01 -1.099854474887251854e-03 1.347456127405166626e-01 -2.614850401878356934e-01 7.828051224350929260e-03 -2.531500160694122314e-01 2.542430460453033447e-01 1.648480296134948730e-01 -7.277957163751125336e-03 -1.296619623899459839e-01 -8.413582295179367065e-02 -1.352104097604751587e-01 3.679621964693069458e-02 7.460431754589080811e-02 3.455673530697822571e-02 2.187503874301910400e-02 2.321826368570327759e-01 7.753680460155010223e-03 2.807698845863342285e-01 8.820416033267974854e-02 3.128295242786407471e-01 -8.378704637289047241e-02 -2.685910463333129883e-01 -3.605407178401947021e-01
4.686472192406654358e-02 -3.378545865416526794e-02 6.035628914833068848e-02 -4.951083660125732422e-02 -2.092576771974563599e-01 1.208123564720153809e-01 2.452041022479534149e-02 -4.008997976779937744e-01 3.742340207099914551e-01 3.985141217708587646e-01 1.735641062259674072e-01 1.257225573062896729e-01 -2.796102315187454224e-02 4.103811457753181458e-02 4.287916049361228943e-02 1.098342798650264740e-02 -3.364848494529724121e-01 4.795245826244354248e-02 -3.560356795787811279e-01 -1.133218631148338318e-01 -1.117041558027267456e-01 -1.036361083388328552e-01 1.301524695008993149e-02 -5.532526597380638123e-02 -9.011121094226837158e-02 -2.083462476730346680e-01 1.136403828859329224e-01 1.978324353694915771e-01 6.043444201350212097e-02 1.478407438844442368e-02 1.793179512023925781e-01 -2.150407806038856506e-02
1.772333122789859772e-02 2.316199541091918945e-01 3.563688099384307861e-01 -2.105557359755039215e-02 8.770717307925224304e-03 2.915075793862342834e-02 -1.329810619354248047e-01 -7.870972156524658203e-02 4.237414523959159851e-02 2.425124496221542358e-01 -5.569671466946601868e-02 6.713119894266128540e-02 1.575327068567276001e-01 -1.430476009845733643e-01 2.067282944917678833e-01 1.781743317842483521e-01 -4.259763956069946289e-01 -2.840984053909778595e-02 -1.539766490459442139e-01 -5.435948073863983154e-02 1.018055006861686707e-01 -2.018349803984165192e-02 -1.816673576831817627e-02 1.857359111309051514e-01 -8.316699415445327759e-02 -4.784990251064300537e-01 7.198159396648406982e-02 1.745958030223846436e-01 2.233761399984359741e-01 -8.997955173254013062e-02 -1.473827660083770752e-01 5.238741170614957809e-03
-5.428645759820938110e-02 -9.048423171043395996e-02 1.913552582263946533e-01 1.036767025652807206e-05 -7.901198416948318481e-02 -8.267766237258911133e-02 -1.804088354110717773e-01 -9.079603105783462524e-02 3.598215281963348389e-01 1.149404793977737427e-01 2.238898277282714844e-01 -2.237369120121002197e-02 2.670346498489379883e-01 1.104269400238990784e-01 3.340009152889251709e-01 3.451436758041381836e-01 -2.199491411447525024e-01 3.122784569859504700e-02 -7.897254824638366699e-02 -2.570262551307678223e-01 -1.131509095430374146e-01 -6.710815709084272385e-03 7.766825705766677856e-02 7.042163610458374023e-02 2.521093785762786865e-01 -3.424360156059265137e-01 -9.326681494712829590e-03 -1.183121725916862488e-01 7.733085006475448608e-02 4.518617317080497742e-02 2.031027972698211670e-01 3.487383574247360229e-02
6.638123840093612671e-02 3.073102235794067383e-01 4.716776609420776367e-01 -4.716823168564587831e-04 8.693975210189819336e-02 -3.291522338986396790e-02 -1.978520900011062622e-01 2.830374985933303833e-02 1.027981638908386230e-01 5.282497033476829529e-02 1.855535209178924561e-01 -6.391323357820510864e-02 -1.024569869041442871e-01 6.256205029785633087e-03 -2.042220905423164368e-02 3.363507986068725586e-01 -1.022001430392265320e-01 -8.541844785213470459e-02 1.690094359219074249e-02 -1.360837221145629883e-01 2.309035807847976685e-01 -1.318994462490081787e-01 7.027874141931533813e-02 7.283421605825424194e-02 2.627459540963172913e-02 -4.453620910644531250e-01 1.570270210504531860e-01 6.505329161882400513e-02 1.981592774391174316e-01 -4.252597317099571228e-02 1.094272732734680176e-02 -2.598095834255218506e-01
-1.514542698860168457e-01 -7.291672378778457642e-02 -3.958741202950477600e-03 -7.000815123319625854e-02 1.348033994436264038e-01 1.516596525907516479e-01 -3.980171680450439453e-01 -2.895956933498382568e-01 1.907304078340530396e-01 6.270350515842437744e-02 7.126864790916442871e-02 -1.228327974677085876e-01 -1.166255027055740356e-01 -2.447395175695419312e-01 6.276608258485794067e-02 2.222687005996704102e-02 -8.527170121669769287e-02 6.884905695915222168e-02 -3.396230936050415039e-01 1.112621948122978210e-01 4.540488123893737793e-02 1.445584893226623535e-01 -3.525015711784362793e-02 -3.345813453197479248e-01 -1.407524757087230682e-02 -2.221727669239044189e-01 -2.739694416522979736e-01 1.622345745563507080e-01 -1.481624972075223923e-02 -2.155300080776214600e-01 1.054482683539390564e-01 -2.456657439470291138e-01
-5.940384045243263245e-02 1.783978939056396484e-01 6.072035059332847595e-02 -2.465119212865829468e-01 1.351445317268371582e-01 -2.794208526611328125e-01 -2.239466905593872070e-01 -2.197188585996627808e-01 -9.121388196945190430e-02 7.891213893890380859e-02 1.122717037796974182e-01 -1.097936704754829407e-01 8.514807559549808502e-04 -4.547402560710906982e-01 1.900805532932281494e-01 6.966193020343780518e-02 -4.713666141033172607e-01 -7.471218705177307129e-02 6.870143860578536987e-02 -9.341615438461303711e-02 9.391575306653976440e-02 -2.067293226718902588e-01 1.034292578697204590e-01 3.433879837393760681e-02 1.556794047355651855e-01 -1.282288134098052979e-01 1.834746152162551880e-01 -2.297860383987426758e-02 1.019221693277359009e-01 1.085175797343254089e-01 6.719212234020233154e-02 1.106559932231903076e-01
9.903515875339508057e-02 8.380123972892761230e-02 1.392257064580917358e-01 -1.404069662094116211e-01 -9.793869405984878540e-02 -1.656106263399124146e-01 -1.815414179873187095e-06 -2.856725156307220459e-01 5.492575466632843018e-02 -4.731134325265884399e-02 6.226521730422973633e-02 -2.619484066963195801e-01 5.544862244278192520e-03 2.738956920802593231e-02 8.512076735496520996e-02 2.252493798732757568e-01 -1.870670765638351440e-01 -1.090211868286132812e-01 -7.154171168804168701e-02 7.294424623250961304e-02 -5.585843920707702637e-01 1.781258583068847656e-01 9.879066050052642822e-02 -1.295792311429977417e-01 7.376074045896530151e-02 -2.267394214868545532e-01 2.389767765998840332e-01 3.068521022796630859e-01 5.779584497213363647e-02 -5.031351931393146515e-03 1.767874658107757568e-01 -1.362991482019424438e-01
2.364260852336883545e-01 -5.992431938648223877e-02 1.452250182628631592e-01 1.727435737848281860e-02 -1.862596906721591949e-02 -6.102956831455230713e-02 -3.029930889606475830e-01 -3.143818676471710205e-01 2.307660579681396484e-01 2.794231474399566650e-01 4.173997789621353149e-02 -1.856873184442520142e-01 7.071163505315780640e-02 -1.698611527681350708e-01 4.279758632183074951e-01 1.734814643859863281e-01 1.214512363076210022e-01 1.310838460922241211e-01 -1.136621311306953430e-01 -9.949591755867004395e-02 -1.234887763857841492e-01 1.636812984943389893e-01 1.797965541481971741e-02 -2.708552479743957520e-01 -2.048347704112529755e-02 -1.266936119645833969e-02 -4.392859339714050293e-02 1.984922885894775391e-01 4.010830447077751160e-02 -5.595970526337623596e-02 1.213806122541427612e-01 -2.790791690349578857e-01
-1.465726178139448166e-02 -2.458405308425426483e-02 1.884956508874893188e-01 3.223205357789993286e-02 7.768780738115310669e-02 2.094820737838745117e-01 -7.220108807086944580e-02 -2.393155395984649658e-01 -9.706605970859527588e-02 8.617183193564414978e-03 3.054531812667846680e-01 -6.064907088875770569e-02 -6.951691955327987671e-02 -2.321565151214599609e-02 -5.509780347347259521e-02 3.222649693489074707e-01 -4.371320009231567383e-01 -1.379554271697998047e-01 -1.677763164043426514e-01 -2.970689535140991211e-01 -1.089545264840126038e-01 -2.979431301355361938e-02 -6.240596994757652283e-02 1.393541991710662842e-01 -1.724575906991958618e-01 -2.364697903394699097e-01 1.993066370487213135e-01 1.614372245967388153e-02 2.777799665927886963e-01 2.159436345100402832e-01 6.444701552391052246e-02 -1.236626580357551575e-01
4.902333393692970276e-02 4.318204894661903381e-02 -9.468471258878707886e-02 -4.082859680056571960e-02 -6.877452135086059570e-02 -2.059188783168792725e-01 -3.946379125118255615e-01 -6.036456823348999023e-01 -1.028057113289833069e-01 1.347921323031187057e-03 2.265126854181289673e-01 -1.530094295740127563e-01 -1.992026902735233307e-02 -2.428803034126758575e-02 9.754721820354461670e-02 1.702759712934494019e-01 -3.123879618942737579e-02 9.543623775243759155e-02 -1.945194602012634277e-02 -2.532868981361389160e-01 1.365981101989746094e-01 -1.779151558876037598e-01 -6.200899928808212280e-02 -2.757955491542816162e-01 -7.711257785558700562e-02 -8.415579050779342651e-02 -7.079464197158813477e-02 -5.852500349283218384e-02 2.105193883180618286e-01 -3.075286373496055603e-02 -6.796023249626159668e-02 1.298747509717941284e-01
-8.697193115949630737e-03 1.187526620924472809e-02 -1.238969191908836365e-01 -1.469589322805404663e-01 1.660028994083404541e-01 -7.341276109218597412e-02 -2.840102910995483398e-01 -1.598209291696548462e-01 2.038940638303756714e-01 -2.738934941589832306e-02 1.981994658708572388e-01 1.879713088274002075e-01 -4.351683706045150757e-02 -1.341101527214050293e-01 1.262867748737335205e-01 1.975048333406448364e-01 -2.171345055103302002e-01 -2.732931375503540039e-01 -3.497541248798370361e-01 -1.066542714834213257e-01 -2.622655332088470459e-01 -1.736805588006973267e-01 2.395635545253753662e-01 -4.263353347778320312e-02 -5.235821381211280823e-02 1.756838262081146240e-01 9.567246586084365845e-02 2.301081418991088867e-01 4.212856292724609375e-02 5.242360755801200867e-02 3.424853384494781494e-01 2.618498168885707855e-02
2.439695894718170166e-01 -3.963409736752510071e-02 -1.077298671007156372e-01 -2.675019204616546631e-01 -6.300465762615203857e-02 -4.150539264082908630e-02 -1.686540096998214722e-01 -5.268066525459289551e-01 1.741702109575271606e-01 1.492372751235961914e-01 -3.739607706665992737e-02 -9.121751040220260620e-02 3.267293795943260193e-02 -2.803091406822204590e-01 1.760463267564773560e-01 3.951793909072875977e-02 2.432863228023052216e-02 2.069104611873626709e-01 -1.546017974615097046e-01 -9.703715145587921143e-02 1.572512984275817871e-01 8.127162605524063110e-02 -2.059610635042190552e-01 -1.824366115033626556e-02 -4.769387841224670410e-02 -1.130743250250816345e-01 -2.198419123888015747e-01 4.265082068741321564e-03 2.857158780097961426e-01 -1.188327446579933167e-01 1.824661195278167725e-01 -1.621635258197784424e-01
2.666762843728065491e-02 3.918290436267852783e-01 4.195265173912048340e-01 6.069945544004440308e-02 4.338918626308441162e-02 -7.537870854139328003e-02 -1.782463043928146362e-01 -2.182467281818389893e-02 3.235905244946479797e-02 2.261477708816528320e-01 -5.974859371781349182e-02 3.734668344259262085e-02 1.129984259605407715e-01 -1.826321631669998169e-01 2.265429198741912842e-01 2.256813794374465942e-01 -3.245627582073211670e-01 -9.879373013973236084e-02 -4.803169518709182739e-02 -9.265199303627014160e-02 3.037498332560062408e-02 -3.421130031347274780e-02 -9.012233465909957886e-02 1.917009800672531128e-01 -1.940843909978866577e-01 -3.229237794876098633e-01 1.891755312681198120e-01 6.606323271989822388e-02 2.248923629522323608e-01 -5.042280629277229309e-02 3.634127601981163025e-02 -1.059745848178863525e-01
1.147426590323448181e-01 -3.976192697882652283e-02 9.030937403440475464e-02 -3.232780843973159790e-02 1.291741430759429932e-01 -6.034455727785825729e-03 -4.012523591518402100e-01 -1.790588721632957458e-02 3.638902604579925537e-01 -2.346567623317241669e-02 2.550301253795623779e-01 -1.702562123537063599e-01 -8.835114538669586182e-02 -3.543701469898223877e-01 -1.630401425063610077e-02 1.830730587244033813e-01 -3.023769855499267578e-01 -3.128585172817111015e-03 5.298961699008941650e-02 1.611423194408416748e-01 1.479220837354660034e-01 -9.380817413330078125e-02 -1.692260242998600006e-02 -1.292060911655426025e-01 1.243652030825614929e-01 -6.433279067277908325e-02 7.930187135934829712e-02 1.021853983402252197e-01 3.432242572307586670e-01 -2.664089202880859375e-01 5.048454552888870239e-02 9.114141017198562622e-02
1.591040194034576416e-01 2.096299678087234497e-01 1.363327354192733765e-01 -1.085218861699104309e-01 -1.467597186565399170e-01 2.074249088764190674e-01 -1.236002221703529358e-01 -1.274904906749725342e-01 1.374722272157669067e-01 7.138085365295410156e-02 2.293594032526016235e-01 -2.114479690790176392e-01 1.155610606074333191e-01 1.077455356717109680e-01 2.701368629932403564e-01 1.061553321778774261e-02 -3.794766589999198914e-02 3.501412272453308105e-02 -2.731060385704040527e-01 -1.899855583906173706e-01 -1.507797837257385254e-01 1.488310247659683228e-01 -4.023201763629913330e-02 3.080937266349792480e-01 1.437678337097167969e-01 -4.064490199089050293e-01 -1.512035578489303589e-01 -9.815424680709838867e-02 1.366735100746154785e-01 -2.159935832023620605e-01 1.155525669455528259e-01 1.819293797016143799e-01
-3.260660171508789062e-02 1.153656095266342163e-01 1.719737052917480469e-01 -6.682498380541801453e-03 1.066251378506422043e-02 1.132904663681983948e-01 -1.840789318084716797e-01 -1.708395630121231079e-01 1.117505505681037903e-01 -1.900715753436088562e-02 1.462416350841522217e-01 -5.718249827623367310e-02 -2.885742783546447754e-01 -5.213377475738525391e-01 2.589902281761169434e-01 3.844327852129936218e-02 2.379458993673324585e-01 -7.111128419637680054e-02 1.783980242908000946e-02 -4.673548042774200439e-02 7.895103842020034790e-02 -2.019502669572830200e-01 -3.249144256114959717e-01 -1.753845959901809692e-01 2.736940048635005951e-02 -3.726589977741241455e-01 1.145409122109413147e-01 -8.111363649368286133e-02 5.389216169714927673e-02 -1.334364153444766998e-02 9.361603856086730957e-02 1.293033082038164139e-02
-2.721508406102657318e-02 2.371652573347091675e-01 9.896801412105560303e-02 -1.774682402610778809e-01 1.370960175991058350e-01 2.774343267083168030e-02 -4.159540235996246338e-01 -2.240460366010665894e-01 1.921853125095367432e-01 -2.981238961219787598e-01 9.301605075597763062e-02 3.382132574915885925e-02 9.411671757698059082e-02 6.819757632911205292e-03 2.705352604389190674e-01 5.135639756917953491e-02 9.936752915382385254e-02 9.559074044227600098e-02 -3.924903571605682373e-01 1.351314932107925415e-01 -9.319919347763061523e-02 -1.657089143991470337e-01 -5.413315072655677795e-02 1.848869025707244873e-01 1.635979413986206055e-01 -1.578696966171264648e-01 7.904901169240474701e-03 2.800804078578948975e-01 -2.424583956599235535e-02 -8.485093712806701660e-02 3.748306259512901306e-02 1.861068606376647949e-01
2.638987600803375244e-01 -1.771445721387863159e-01 2.614802718162536621e-01 -2.450485676527023315e-01 1.336032450199127197e-01 -1.705731004476547241e-01 -2.619037926197052002e-01 -3.071316182613372803e-01 7.598512619733810425e-02 -7.081800699234008789e-02 1.172038614749908447e-01 1.989870071411132812e-01 -7.383816689252853394e-02 -1.410137265920639038e-01 2.974393069744110107e-01 1.509244740009307861e-01 -6.966781616210937500e-02 -3.464370220899581909e-02 -5.326308682560920715e-02 -1.089999079704284668e-01 1.102694645524024963e-01 1.600427627563476562e-01 -1.104030609130859375e-01 1.493030693382024765e-02 1.416452080011367798e-01 -1.469314098358154297e-01 -2.713872790336608887e-01 2.428569346666336060e-01 8.654060214757919312e-02 1.214135065674781799e-01 1.784345805644989014e-01 -2.463180720806121826e-01
1.755584776401519775e-01 -8.467242121696472168e-02 1.697974056005477905e-01 -4.289798438549041748e-02 1.168625578284263611e-01 -7.924593240022659302e-02 -3.380166292190551758e-01 -6.895136833190917969e-02 2.453606426715850830e-01 -1.178147569298744202e-01 2.029447555541992188e-01 -1.133827343583106995e-01 -1.636867038905620575e-02 -3.235782086849212646e-01 -8.292576298117637634e-03 7.479878515005111694e-02 -3.664253652095794678e-01 -1.558371353894472122e-02 1.333725638687610626e-02 1.614992022514343262e-01 1.579663753509521484e-01 -8.704949170351028442e-02 8.078687638044357300e-02 -1.653610356152057648e-02 5.078876391053199768e-02 -1.122974157333374023e-01 1.017508730292320251e-01 1.932074725627899170e-01 4.026725292205810547e-01 -3.111822009086608887e-01 1.034782305359840393e-01 1.448180377483367920e-01
-8.940114080905914307e-02 8.773892372846603394e-02 4.538771510124206543e-02 -5.494688637554645538e-03 -2.190376520156860352e-01 4.063402116298675537e-02 -3.312160074710845947e-01 -1.862802952527999878e-01 1.952704489231109619e-01 -9.698888659477233887e-02 1.153663694858551025e-01 -2.207838892936706543e-01 -1.162437945604324341e-01 -5.389592051506042480e-01 1.379243582487106323e-01 -1.049680262804031372e-01 5.804158374667167664e-02 1.976470053195953369e-01 -2.102968096733093262e-02 5.077731609344482422e-02 -1.735972613096237183e-01 -1.276636272668838501e-01 -3.924844041466712952e-02 -7.438718527555465698e-02 1.072688996791839600e-01 -4.070501923561096191e-01 4.801443591713905334e-02 2.318214774131774902e-01 2.463241852819919586e-02 -1.510833576321601868e-02 1.051298081874847412e-01 2.169378288090229034e-02
3.347502648830413818e-01 -1.369661688804626465e-01 2.808670699596405029e-01 -3.014765381813049316e-01 7.498770952224731445e-02 1.069477573037147522e-02 -2.228429615497589111e-01 -2.600581347942352295e-01 2.043437510728836060e-01 -3.075378201901912689e-02 5.455376952886581421e-02 9.416713379323482513e-03 -8.138322085142135620e-02 -2.288235872983932495e-01 4.237962961196899414e-01 3.700821846723556519e-02 -1.190759465098381042e-01 -2.697860449552536011e-02 6.460190284997224808e-03 -5.370731651782989502e-02 1.963161826133728027e-01 8.610489219427108765e-02 -2.298566997051239014e-01 9.982144832611083984e-02 -8.447026461362838745e-02 -2.990520298480987549e-01 -4.113120585680007935e-02 1.671539843082427979e-01 -4.095032438635826111e-02 2.893867902457714081e-02 5.881099030375480652e-02 -1.786047816276550293e-01
1.881734281778335571e-01 -1.789478808641433716e-01 -9.974029380828142166e-04 -1.611743867397308350e-01 8.102613687515258789e-02 9.620787203311920166e-02 -2.007001787424087524e-01 -3.210728764533996582e-01 -8.360999822616577148e-02 2.715897858142852783e-01 -4.866121336817741394e-02 -1.079139932990074158e-01 -9.905553609132766724e-02 -7.458545151166617870e-04 -8.010157942771911621e-02 3.113048374652862549e-01 -1.023172661662101746e-01 3.747227042913436890e-02 -3.427458107471466064e-01 -8.152077347040176392e-02 -1.824396252632141113e-01 1.950043886899948120e-01 -5.914463847875595093e-02 -2.392858117818832397e-01 2.059633582830429077e-01 -2.451779693365097046e-01 -1.197136566042900085e-01 1.908450424671173096e-01 1.835211664438247681e-01 -1.337772309780120850e-01 5.742176249623298645e-02 -2.515476942062377930e-01
-2.148745954036712646e-02 -1.198559775948524475e-01 -1.634551435708999634e-01 6.083592399954795837e-02 -1.467542797327041626e-01 -8.530358225107192993e-02 -1.606415212154388428e-01 -2.785741984844207764e-01 -5.197028815746307373e-02 -1.831705495715141296e-02 4.914870485663414001e-02 -1.159247104078531265e-02 1.034819334745407104e-01 -2.369042187929153442e-01 1.460363268852233887e-01 1.038513258099555969e-01 -2.522301375865936279e-01 1.452908515930175781e-01 -2.199508696794509888e-01 -7.002778816968202591e-03 -1.869650930166244507e-01 4.408335387706756592e-01 -3.629235550761222839e-02 -2.448778450489044189e-01 -6.527702510356903076e-02 -2.688729465007781982e-01 2.224163115024566650e-01 1.384418606758117676e-01 3.193498551845550537e-01 -1.683300584554672241e-01 1.033957377076148987e-01 -8.984994143247604370e-02
1.687749624252319336e-01 -1.257503777742385864e-01 1.389400064945220947e-01 -7.908029109239578247e-02 1.387170106172561646e-01 -8.390112780034542084e-03 1.468469668179750443e-02 -1.542768925428390503e-01 1.889835894107818604e-01 -2.109737992286682129e-01 2.990791574120521545e-02 -9.683962911367416382e-02 -2.198860496282577515e-01 -3.232632875442504883e-01 2.281146347522735596e-01 3.303203284740447998e-01 -1.077127233147621155e-01 -1.868208497762680054e-01 1.271036732941865921e-02 -3.109753690659999847e-02 -4.368553310632705688e-02 9.168990701436996460e-02 2.359304577112197876e-01 -2.711417675018310547e-01 2.552208602428436279e-01 -3.856435418128967285e-02 -4.698435962200164795e-02 2.549889311194419861e-02 4.563082158565521240e-01 4.103139415383338928e-02 1.254873163998126984e-02 1.251005232334136963e-01
2.146531641483306885e-01 3.406764939427375793e-02 -6.550490856170654297e-02 -4.167728498578071594e-02 -1.792732030153274536e-01 2.037027329206466675e-01 1.264198869466781616e-01 -3.688738346099853516e-01 2.081316858530044556e-01 1.276006223633885384e-03 3.762158751487731934e-01 2.255168855190277100e-01 -5.625392124056816101e-02 4.202828183770179749e-02 2.951934747397899628e-02 2.953834831714630127e-01 -2.013095170259475708e-01 -6.854265183210372925e-02 -3.384457826614379883e-01 2.719106152653694153e-02 -4.965136945247650146e-02 -1.131630390882492065e-01 1.260194033384323120e-01 -1.087746466509997845e-03 1.033973544836044312e-01 -2.052484750747680664e-01 2.058785259723663330e-01 1.052538752555847168e-01 -2.766997739672660828e-02 -1.883287429809570312e-01 1.623289287090301514e-01 1.781958788633346558e-01
1.778616011142730713e-01 -1.451451927423477173e-01 9.018581360578536987e-02 5.703256279230117798e-02 -1.003828346729278564e-01 -1.683116406202316284e-01 -1.111797466874122620e-01 -6.029422879219055176e-01 1.512431800365447998e-01 5.279418081045150757e-02 6.373859196901321411e-02 -1.028416678309440613e-01 6.374330818653106689e-02 -1.207946315407752991e-01 2.079890072345733643e-01 1.343398541212081909e-01 -5.167286470532417297e-02 8.929854631423950195e-02 -2.041567564010620117e-01 1.156783290207386017e-02 2.929118089377880096e-02 -2.264358103275299072e-01 -2.793033607304096222e-03 -1.043414771556854248e-01 1.346095800399780273e-01 -1.824455559253692627e-01 1.095414757728576660e-01 -1.483362764120101929e-01 2.311603426933288574e-01 2.053990028798580170e-02 -2.079794853925704956e-01 3.214629292488098145e-01
-3.418225049972534180e-02 3.620119020342826843e-02 3.415299057960510254e-01 3.075007200241088867e-01 9.317124634981155396e-02 2.727168612182140350e-02 -1.712826490402221680e-01 1.473671011626720428e-02 9.876888990402221680e-02 2.358607053756713867e-01 2.571128308773040771e-01 3.132144361734390259e-02 -1.079517528414726257e-01 1.125478744506835938e-01 3.688965141773223877e-01 2.943625748157501221e-01 9.749188087880611420e-03 -2.744320929050445557e-01 -9.786697477102279663e-02 -2.095524370670318604e-01 -1.556571424007415771e-01 -7.131625711917877197e-02 -9.689609706401824951e-02 1.739965528249740601e-01 8.760939538478851318e-02 -2.689928710460662842e-01 1.224557906389236450e-01 2.464633285999298096e-01 7.664841413497924805e-02 4.304514825344085693e-02 -8.616010658442974091e-03 -7.976757735013961792e-02
[truncated: 3,270,957 more chars]
