# Supplementary material for: The Language of Innovation
Source: PLoS One. 2020 Apr 30;15(4):e0230107. doi: 10.1371/journal.pone.0230107 (PMC7194493; doi:10.1371/journal.pone.0230107)
Supplement: S9 File — (GZ) [file pone.0230107.s009.tar.gz › 1987-1991/V2Run_4_VS_4500_embeddings1987-1991ED32.txt]

-4.898810386657714844e-01 -1.058137267827987671e-01 4.052827954292297363e-01 1.837012022733688354e-01 2.024925947189331055e-01 -1.512718051671981812e-01 -2.959474734961986542e-02 -9.264227002859115601e-02 -2.076935917139053345e-01 1.430469006299972534e-01 4.459073767066001892e-02 2.682813815772533417e-02 -2.210371345281600952e-01 7.172556221485137939e-02 9.289951622486114502e-02 1.671117842197418213e-01 2.627562582492828369e-01 9.785876609385013580e-03 1.004901453852653503e-01 1.725438386201858521e-01 -1.931076645851135254e-01 5.528357997536659241e-02 -1.199750751256942749e-01 -4.577713459730148315e-02 1.338632553815841675e-01 -5.769961699843406677e-02 -3.294339776039123535e-01 6.244258489459753036e-03 -1.121525615453720093e-01 3.814524412155151367e-02 -7.780349999666213989e-02 6.975245475769042969e-02
-3.501812815666198730e-01 -1.049489453434944153e-01 1.279935538768768311e-01 2.055812068283557892e-02 2.813034132122993469e-02 -2.713943123817443848e-01 -1.470177620649337769e-01 -1.748890429735183716e-01 -2.985021565109491348e-03 5.818084999918937683e-02 3.228646144270896912e-02 -8.991062641143798828e-02 -2.975040078163146973e-01 -1.508451253175735474e-01 -4.612370952963829041e-02 1.434735059738159180e-01 4.294511377811431885e-01 2.387966364622116089e-01 1.571684181690216064e-01 -8.451664447784423828e-02 -7.343514263629913330e-02 -2.839241363108158112e-02 3.349262475967407227e-02 1.681588888168334961e-01 2.018438130617141724e-01 5.797318369150161743e-02 -9.352327138185501099e-02 2.323052585124969482e-01 -4.472196847200393677e-02 -3.419074416160583496e-01 -4.687968641519546509e-02 -1.990080773830413818e-01
-1.197128593921661377e-01 8.499015867710113525e-02 -1.128288581967353821e-01 2.966903746128082275e-01 2.055824846029281616e-01 -1.145788654685020447e-01 -1.385148018598556519e-01 -2.112780660390853882e-01 1.019007042050361633e-01 2.838932275772094727e-01 -3.032134473323822021e-01 -9.838186204433441162e-02 -1.627188473939895630e-01 5.520649999380111694e-02 -3.448177874088287354e-02 -1.722241640090942383e-01 1.496178358793258667e-01 3.583181500434875488e-01 1.457983404397964478e-01 1.528440117835998535e-01 -7.622528821229934692e-03 1.496965587139129639e-01 7.620438188314437866e-02 7.981114089488983154e-02 1.650462597608566284e-01 2.243243157863616943e-01 5.594088137149810791e-02 1.306654959917068481e-01 -2.516386210918426514e-01 1.136068850755691528e-01 -8.702440559864044189e-02 -3.064224720001220703e-01
-4.543023109436035156e-01 -2.940307604148983955e-03 -1.550103724002838135e-02 2.473779916763305664e-01 -1.605715751647949219e-01 3.502932935953140259e-02 1.920035779476165771e-01 -1.917284280061721802e-01 -5.766824632883071899e-02 7.656683772802352905e-02 1.897909492254257202e-02 -5.092069134116172791e-02 1.789968907833099365e-01 -1.384589672088623047e-01 2.789593636989593506e-01 -1.883058696985244751e-01 2.073554247617721558e-01 -3.818330587819218636e-03 1.149519532918930054e-01 1.371791362762451172e-01 7.142283022403717041e-02 2.122956216335296631e-01 -1.112312227487564087e-01 3.989339172840118408e-01 8.195912837982177734e-02 1.427296847105026245e-01 -1.336351484060287476e-01 -2.587150596082210541e-02 -6.356253474950790405e-02 5.675864219665527344e-02 1.274564117193222046e-01 -2.983987331390380859e-01
-4.969890713691711426e-01 1.451483368873596191e-01 1.598958969116210938e-01 2.371745109558105469e-01 -9.400639683008193970e-02 -2.856652438640594482e-01 -9.903667867183685303e-02 -3.590354025363922119e-01 2.056974917650222778e-01 2.360922843217849731e-01 -1.421609520912170410e-01 1.960557652637362480e-03 8.379306644201278687e-02 4.064073413610458374e-02 2.475008741021156311e-02 -1.309159845113754272e-01 1.572007983922958374e-01 3.027500212192535400e-01 6.733530759811401367e-02 4.062377847731113434e-03 -2.050265073776245117e-01 1.033198460936546326e-01 -7.360869646072387695e-02 7.842834293842315674e-02 1.935077756643295288e-01 2.007274925708770752e-01 -6.038021668791770935e-02 4.383584950119256973e-03 5.207922775298357010e-03 3.923872485756874084e-02 2.519493736326694489e-02 -8.640657365322113037e-02
-2.007897645235061646e-01 5.709963385015726089e-03 2.204299569129943848e-01 2.131361961364746094e-01 8.272724598646163940e-02 -3.337638452649116516e-02 2.824662253260612488e-02 -1.471027433872222900e-01 7.139147073030471802e-02 1.895994693040847778e-01 -1.002268865704536438e-01 -9.738171100616455078e-02 -1.304050236940383911e-01 -2.435437738895416260e-01 2.471325397491455078e-01 1.265545338392257690e-01 4.639041125774383545e-01 1.097916141152381897e-01 3.624327778816223145e-01 -7.741945236921310425e-02 1.003917902708053589e-01 1.484380960464477539e-01 -7.132771611213684082e-02 3.580211102962493896e-01 -1.505046039819717407e-01 -2.340423129498958588e-02 -8.247321099042892456e-02 1.245261877775192261e-01 -6.690717488527297974e-02 5.409370735287666321e-02 -1.951542943716049194e-01 -1.640977524220943451e-02
-2.765899598598480225e-01 2.153789103031158447e-01 2.765158563852310181e-02 1.743496209383010864e-01 2.091328054666519165e-02 -8.434881269931793213e-02 2.533231377601623535e-01 -2.235276252031326294e-01 -9.619231522083282471e-02 1.088349297642707825e-01 -9.382093697786331177e-02 2.779239416122436523e-01 1.264962106943130493e-01 -7.196997106075286865e-02 2.150034010410308838e-01 1.092186793684959412e-01 2.736166715621948242e-01 3.431559205055236816e-01 2.509765028953552246e-01 1.102248206734657288e-01 4.018711298704147339e-02 8.968447893857955933e-02 -7.399226725101470947e-02 2.313836067914962769e-01 3.659301102161407471e-01 4.748867452144622803e-02 -2.017463445663452148e-01 -1.500380039215087891e-01 8.296955376863479614e-03 1.237137429416179657e-02 4.161558672785758972e-02 -4.566705785691738129e-03
-9.269832819700241089e-02 -1.410210225731134415e-02 1.009351536631584167e-01 1.688873171806335449e-01 1.671207994222640991e-01 2.247025072574615479e-02 2.186530530452728271e-01 -6.337623298168182373e-02 8.088374137878417969e-02 1.352482140064239502e-01 -1.954767480492591858e-02 -1.427429020404815674e-01 1.657161116600036621e-02 -3.194380402565002441e-01 -3.731836751103401184e-02 8.000560104846954346e-02 4.836961030960083008e-01 2.212818339467048645e-02 4.500873684883117676e-01 1.844346523284912109e-01 -1.079818829894065857e-01 2.054803073406219482e-01 -4.496730980463325977e-04 3.346962630748748779e-01 -4.617434367537498474e-02 1.495108902454376221e-01 -4.316796362400054932e-02 -5.751809105277061462e-02 1.502205282449722290e-01 -1.281102746725082397e-01 -6.306739151477813721e-02 -8.350344002246856689e-02
-2.308871448040008545e-01 -2.309348136186599731e-01 9.843410551548004150e-02 1.821823269128799438e-01 1.460707560181617737e-02 7.973396033048629761e-02 9.792967140674591064e-02 4.192586615681648254e-02 2.346589230000972748e-03 1.718138158321380615e-01 6.385423243045806885e-02 -2.134115397930145264e-01 -8.767502009868621826e-02 -1.484556347131729126e-01 -6.187113747000694275e-02 -9.109335392713546753e-02 5.688439607620239258e-01 2.910667359828948975e-01 1.214231401681900024e-01 -1.100196540355682373e-01 -5.084085464477539062e-02 1.617694795131683350e-01 -7.326391525566577911e-03 -8.400636166334152222e-02 -8.000049740076065063e-02 2.904232218861579895e-02 -2.772356569766998291e-01 -6.642438471317291260e-02 -2.083008885383605957e-01 -1.697749048471450806e-01 -4.782667756080627441e-02 -2.784436047077178955e-01
-3.208397626876831055e-01 -1.985587477684020996e-01 7.213109731674194336e-02 4.115124419331550598e-02 1.680147796869277954e-01 -1.286843270063400269e-01 5.273739341646432877e-03 -1.144334450364112854e-01 9.035615622997283936e-02 4.240996763110160828e-02 5.011993274092674255e-02 -1.570154130458831787e-01 -1.552032865583896637e-02 -2.655397728085517883e-02 4.286226257681846619e-02 7.446648925542831421e-02 5.635278224945068359e-01 3.082329928874969482e-01 7.694640755653381348e-02 -5.074927583336830139e-02 1.594320982694625854e-01 8.934655040502548218e-02 -6.375382840633392334e-02 1.133094951510429382e-01 1.818325370550155640e-01 -2.833767533302307129e-01 -2.584058642387390137e-01 -4.508673027157783508e-02 4.018159210681915283e-02 9.705008007586002350e-03 2.126516699790954590e-01 -2.165589034557342529e-01
-3.202502429485321045e-01 -2.639261186122894287e-01 7.838777452707290649e-02 8.375973999500274658e-02 2.226219177246093750e-01 5.026396363973617554e-03 -2.657211124897003174e-01 -2.050002105534076691e-02 1.669391244649887085e-01 2.465087324380874634e-01 3.316982090473175049e-01 3.986228257417678833e-02 2.599133178591728210e-02 -8.405485004186630249e-02 2.826938927173614502e-01 -2.071396820247173309e-02 5.458343401551246643e-02 -2.268790081143379211e-02 1.906630992889404297e-01 1.382129341363906860e-01 -1.146029978990554810e-01 6.315561383962631226e-02 -7.538025826215744019e-02 1.251349896192550659e-01 4.386755228042602539e-01 2.965173721313476562e-01 1.600787229835987091e-02 -2.718852460384368896e-02 2.561852149665355682e-02 -4.290584009140729904e-03 -1.297351159155368805e-02 -1.614473015069961548e-01
-1.697005331516265869e-01 -2.587928436696529388e-02 9.886723756790161133e-02 1.768595129251480103e-01 -1.052800044417381287e-01 -1.277431398630142212e-01 1.346721500158309937e-01 -9.069471061229705811e-02 2.236663848161697388e-01 2.764078974723815918e-01 -7.530045229941606522e-03 -9.253638982772827148e-02 -8.905233442783355713e-02 1.183451265096664429e-01 3.708304762840270996e-01 -1.477887183427810669e-01 3.000761866569519043e-01 1.319752633571624756e-01 3.806271553039550781e-01 1.123013719916343689e-01 -7.671815156936645508e-02 2.121072560548782349e-01 -2.471188306808471680e-01 -4.673227667808532715e-02 -6.020009890198707581e-02 1.941286474466323853e-01 -1.164905354380607605e-01 2.171582728624343872e-01 1.209904477000236511e-01 -2.496115714311599731e-01 -2.651878632605075836e-02 2.468272857367992401e-02
-3.418862819671630859e-01 -1.734033785760402679e-02 -4.419415816664695740e-02 8.748646825551986694e-02 -1.550695598125457764e-01 -9.414935111999511719e-02 -8.716581761837005615e-02 -1.839230656623840332e-01 -3.511585295200347900e-02 4.074149131774902344e-01 -1.867358088493347168e-01 1.252235770225524902e-01 2.788491919636726379e-02 9.953064471483230591e-02 -7.470756769180297852e-02 4.942006245255470276e-02 2.728468775749206543e-01 2.633188366889953613e-01 1.091988235712051392e-01 1.260728091001510620e-01 1.076205745339393616e-01 4.457834661006927490e-01 1.313227266073226929e-01 1.285078227519989014e-01 1.565530747175216675e-01 1.334624737501144409e-01 -2.185890674591064453e-01 -2.077251672744750977e-03 8.124322444200515747e-02 3.440514579415321350e-02 -2.119641304016113281e-01 -6.249432638287544250e-02
-2.482309788465499878e-01 -2.526097297668457031e-01 8.193495869636535645e-02 2.307431399822235107e-01 -1.117031350731849670e-01 -8.057744801044464111e-02 1.670129299163818359e-01 -7.053675502538681030e-02 -8.229261636734008789e-02 1.990042626857757568e-01 4.272218793630599976e-02 9.830072522163391113e-02 -1.504468321800231934e-01 -2.443454861640930176e-01 -9.858966618776321411e-02 -4.106610268354415894e-02 4.055444002151489258e-01 2.687487602233886719e-01 2.727120518684387207e-01 -1.568780839443206787e-01 -1.451027579605579376e-02 3.293067514896392822e-01 -7.037306576967239380e-02 -2.087116986513137817e-02 6.568761914968490601e-02 -1.026687845587730408e-01 -6.403482705354690552e-02 1.385126858949661255e-01 2.273294515907764435e-02 1.345482766628265381e-01 2.450537234544754028e-01 -2.112749367952346802e-01
-1.443519741296768188e-01 9.320145100355148315e-02 1.912374198436737061e-01 3.778266608715057373e-01 -1.907964944839477539e-01 1.441384255886077881e-01 2.024937570095062256e-01 -2.871289551258087158e-01 -1.365655362606048584e-01 3.209472000598907471e-01 4.045065864920616150e-02 9.555175155401229858e-02 4.765432327985763550e-02 -9.648470580577850342e-02 -9.909794479608535767e-02 -1.088312342762947083e-01 2.918814420700073242e-01 1.167227104306221008e-01 3.782753348350524902e-01 -4.035281948745250702e-03 -1.084045171737670898e-01 4.496076703071594238e-02 2.097800374031066895e-01 1.546066552400588989e-01 2.550978064537048340e-01 8.706552535295486450e-02 -6.824661046266555786e-02 6.697914749383926392e-02 1.786673367023468018e-01 1.062183920294046402e-02 8.132729679346084595e-02 2.823469042778015137e-02
-4.678091108798980713e-01 4.510190337896347046e-02 1.002414673566818237e-01 2.773227393627166748e-01 -1.301361769437789917e-01 -2.130721658468246460e-01 -9.721521288156509399e-02 1.346539240330457687e-02 -9.592379629611968994e-02 3.654366731643676758e-01 1.522749364376068115e-01 -6.966603547334671021e-02 5.220615118741989136e-02 -1.455911248922348022e-01 7.189042121171951294e-02 8.257394284009933472e-02 2.985875904560089111e-01 1.854751706123352051e-01 -1.100171077996492386e-02 3.197070444002747536e-03 1.414098124951124191e-02 1.551200542598962784e-02 8.817753195762634277e-02 -1.251419931650161743e-01 5.406890809535980225e-02 2.084324657917022705e-01 -2.408226132392883301e-01 -4.194548353552818298e-02 1.807085126638412476e-01 -1.618040502071380615e-01 1.517479866743087769e-01 2.791994214057922363e-01
-2.259225249290466309e-01 2.135709375143051147e-01 4.461677670478820801e-01 2.033164203166961670e-01 -2.275730017572641373e-03 3.672463446855545044e-02 2.684415876865386963e-01 -3.080667853355407715e-01 1.012174785137176514e-01 1.262118816375732422e-01 7.893320918083190918e-02 4.753951728343963623e-02 1.660145632922649384e-02 -2.746890485286712646e-02 4.933502152562141418e-02 1.234310399740934372e-02 2.079519480466842651e-01 2.912774682044982910e-01 3.110407888889312744e-01 -2.585482038557529449e-02 -1.444527059793472290e-01 8.612599968910217285e-02 1.463335156440734863e-01 1.681445091962814331e-01 2.565863430500030518e-01 1.931693702936172485e-01 -3.555041179060935974e-02 -1.422546654939651489e-01 -1.224848181009292603e-01 1.825706101953983307e-02 -1.078409403562545776e-01 3.540588542819023132e-02
-1.675142534077167511e-02 1.118070632219314575e-01 2.099966257810592651e-01 2.254462987184524536e-01 2.185562439262866974e-02 -1.521923243999481201e-01 2.694338262081146240e-01 -2.148455828428268433e-01 -1.360016018152236938e-01 4.842616245150566101e-02 9.108561277389526367e-02 -1.797670423984527588e-01 8.901127427816390991e-02 -1.164472773671150208e-01 1.763606071472167969e-01 -2.060150802135467529e-01 5.104720592498779297e-01 2.228877097368240356e-01 1.721708923578262329e-01 -9.833604097366333008e-02 1.059296056628227234e-01 1.069014966487884521e-01 -1.490352004766464233e-01 1.317655444145202637e-01 2.807512581348419189e-01 1.242825239896774292e-01 1.567267477512359619e-01 -2.269044984132051468e-03 8.139692246913909912e-02 2.648156508803367615e-02 -1.683195233345031738e-01 -1.647053062915802002e-01
-1.475313603878021240e-01 1.153686791658401489e-01 2.762404978275299072e-01 5.075003206729888916e-02 1.241082251071929932e-01 1.744580417871475220e-01 -1.789676100015640259e-01 -2.936468124389648438e-01 -9.482844173908233643e-02 3.302421271800994873e-01 -1.179120037704706192e-02 -2.206655144691467285e-01 -1.110752671957015991e-01 1.808149665594100952e-01 6.358923017978668213e-02 1.214033812284469604e-01 2.871245443820953369e-01 -7.981233298778533936e-02 4.861005581915378571e-03 1.108654439449310303e-01 -1.240622624754905701e-01 -4.200684279203414917e-02 -2.383711040019989014e-01 -1.552069634199142456e-01 3.177216947078704834e-01 2.322381287813186646e-01 -1.325293481349945068e-01 6.328233331441879272e-02 -7.757576555013656616e-02 -2.647641897201538086e-01 -1.008662953972816467e-01 -1.712049692869186401e-01
5.579188466072082520e-02 2.577386237680912018e-02 3.438672721385955811e-01 2.131170779466629028e-01 1.208574995398521423e-01 4.225376993417739868e-02 2.089811116456985474e-01 -3.174215853214263916e-01 4.390582442283630371e-02 2.169415652751922607e-01 4.481201991438865662e-02 1.483866572380065918e-01 1.525995284318923950e-01 9.227483533322811127e-03 2.185546010732650757e-01 1.557423174381256104e-01 3.075103461742401123e-01 1.862449645996093750e-01 1.984795480966567993e-01 -6.999573111534118652e-02 -1.582320220768451691e-02 3.579359501600265503e-02 1.941301822662353516e-01 1.642223894596099854e-01 2.822923064231872559e-01 2.525954544544219971e-01 -3.024819195270538330e-01 1.230916306376457214e-01 2.830975688993930817e-02 6.187656894326210022e-02 -4.965651035308837891e-02 7.974888384342193604e-02
-3.629292249679565430e-01 9.927061945199966431e-02 1.575109809637069702e-01 2.331330329179763794e-01 -6.823022663593292236e-02 -1.558757945895195007e-02 1.106879860162734985e-01 -3.267188370227813721e-01 -1.042837277054786682e-01 3.859785497188568115e-01 7.909972220659255981e-02 -4.265744239091873169e-02 4.806056246161460876e-02 1.144831404089927673e-01 2.785967588424682617e-01 -5.827566236257553101e-02 2.034535408020019531e-01 2.361070737242698669e-02 2.269391268491744995e-01 -7.475191727280616760e-03 1.353355199098587036e-01 -1.337567269802093506e-01 -2.438714653253555298e-01 2.527379989624023438e-01 3.870870172977447510e-02 -1.360694020986557007e-01 -1.778686046600341797e-01 1.341913938522338867e-01 -3.384291753172874451e-02 2.496748566627502441e-01 4.603537172079086304e-02 5.184517428278923035e-02
-2.732318639755249023e-01 5.952685326337814331e-02 1.842046231031417847e-01 1.412419825792312622e-01 -6.536048650741577148e-02 -2.750301957130432129e-01 -1.693104952573776245e-02 1.234505325555801392e-01 -1.007957533001899719e-01 2.870224118232727051e-01 -1.135421097278594971e-01 5.546973645687103271e-02 -3.723502159118652344e-02 3.846337273716926575e-02 2.880302965641021729e-01 -7.915969472378492355e-04 4.785614907741546631e-01 1.731692552566528320e-01 -1.183241829276084900e-01 2.374575585126876831e-01 8.427221328020095825e-02 3.310983628034591675e-02 1.904087215662002563e-01 1.272963732481002808e-01 4.846476763486862183e-02 2.725997269153594971e-01 -1.380104720592498779e-01 -1.319349557161331177e-01 -6.760895252227783203e-02 -2.629625797271728516e-01 -2.516216412186622620e-02 2.493507228791713715e-02
-2.514533400535583496e-01 -8.456687629222869873e-02 4.108398035168647766e-02 -2.007116973400115967e-01 -1.041962727904319763e-01 1.074873935431241989e-02 2.249848693609237671e-01 -8.929907530546188354e-02 -1.100378632545471191e-01 1.491114050149917603e-01 -1.918294876813888550e-01 1.914778351783752441e-01 -2.980168461799621582e-01 -1.147379875183105469e-01 1.156511530280113220e-01 -2.537117600440979004e-01 4.899626374244689941e-01 4.444692656397819519e-02 3.593809902667999268e-01 2.849529683589935303e-01 7.063146680593490601e-02 8.954937756061553955e-02 -4.033461213111877441e-02 -8.834057487547397614e-03 9.168811142444610596e-02 1.123704761266708374e-01 -1.643986999988555908e-02 4.431887995451688766e-03 -1.467206478118896484e-01 -6.231096014380455017e-02 -1.292696744203567505e-01 -2.122833859175443649e-03
-2.508789300918579102e-01 1.097948402166366577e-01 6.660145521163940430e-02 1.669223159551620483e-01 5.245424807071685791e-02 -1.858249306678771973e-01 -6.644918769598007202e-02 -1.105970367789268494e-01 1.599273681640625000e-01 4.187747538089752197e-01 -1.732890307903289795e-01 4.605633672326803207e-03 -5.611257627606391907e-02 1.017849296331405640e-01 -1.018106751143932343e-02 -1.532185375690460205e-01 1.748380959033966064e-01 2.802924811840057373e-01 3.134857416152954102e-01 -1.106610521674156189e-01 -1.824762523174285889e-01 2.225385010242462158e-01 8.743440359830856323e-02 9.595969459041953087e-04 1.743605136871337891e-01 8.810683339834213257e-02 -2.861754000186920166e-01 1.421693712472915649e-01 -1.979988515377044678e-01 1.818875223398208618e-01 -2.008848339319229126e-01 8.750215172767639160e-02
-2.736718952655792236e-01 -5.457682535052299500e-02 3.251036703586578369e-01 1.434596478939056396e-01 1.850592494010925293e-01 6.139840185642242432e-02 6.104239821434020996e-02 -2.217228114604949951e-01 -2.526394128799438477e-01 1.438802182674407959e-01 -2.273671142756938934e-02 1.608809679746627808e-01 2.309766709804534912e-01 2.550213597714900970e-02 1.983677223324775696e-02 -9.544137865304946899e-03 3.833140730857849121e-01 2.025733888149261475e-01 2.624816894531250000e-01 -2.479000091552734375e-01 -1.433955729007720947e-01 1.890059560537338257e-02 1.895332336425781250e-01 2.183866351842880249e-01 1.522409468889236450e-01 6.482394039630889893e-02 -2.365017980337142944e-01 -6.787206977605819702e-02 -1.425408571958541870e-01 -9.861537255346775055e-03 -8.885894715785980225e-02 -2.128278650343418121e-02
-3.099210560321807861e-01 -2.571796178817749023e-01 2.665398083627223969e-02 2.275283038616180420e-01 -6.530249863862991333e-02 -1.759955585002899170e-01 1.133735701441764832e-01 -5.256953090429306030e-02 1.172684878110885620e-01 3.620144128799438477e-01 -1.306320577859878540e-01 -3.116142153739929199e-01 -1.432653516530990601e-01 1.630198955535888672e-01 -1.339824199676513672e-01 -2.118341177701950073e-01 3.061227500438690186e-01 7.703667134046554565e-02 1.328859925270080566e-01 -7.558291405439376831e-02 1.084236577153205872e-01 2.178835682570934296e-02 2.783536724746227264e-02 1.417183130979537964e-01 5.310000851750373840e-02 2.680284082889556885e-01 -1.032176017761230469e-01 -1.213742196559906006e-01 1.733444631099700928e-01 -1.527022868394851685e-01 -9.822572022676467896e-02 -2.154217809438705444e-01
-1.219046711921691895e-01 1.339037865400314331e-01 3.277442157268524170e-01 2.970667779445648193e-01 9.576489031314849854e-02 1.626178324222564697e-01 8.784651756286621094e-02 -1.632943451404571533e-01 -8.724130690097808838e-02 2.500955462455749512e-01 -1.721889972686767578e-01 4.296001046895980835e-02 8.614595234394073486e-02 -8.558710664510726929e-02 1.649546176195144653e-01 4.550252482295036316e-02 2.733020782470703125e-01 3.262599706649780273e-01 2.411237657070159912e-01 -3.766970336437225342e-02 3.817502409219741821e-02 2.767362259328365326e-02 1.133311986923217773e-01 3.027539253234863281e-01 2.301131039857864380e-01 2.061224877834320068e-01 3.171708062291145325e-02 -1.090697497129440308e-01 -2.354438900947570801e-01 -1.198426485061645508e-01 1.495449692010879517e-01 -8.910412341356277466e-02
-3.451066613197326660e-01 1.232585757970809937e-01 1.232065334916114807e-01 9.913481771945953369e-02 -2.202872633934020996e-01 1.112093403935432434e-01 1.395187079906463623e-01 -1.648178845643997192e-01 -7.452369481325149536e-02 2.428387105464935303e-01 -3.443726152181625366e-02 5.051530431956052780e-03 -1.896228045225143433e-01 3.288980200886726379e-02 -4.897315055131912231e-02 -1.035595238208770752e-01 3.886362612247467041e-01 -1.798539757728576660e-01 1.615125536918640137e-01 -1.125860735774040222e-01 -4.251078888773918152e-02 5.529551580548286438e-02 -1.097710803151130676e-01 -8.896098285913467407e-02 3.041970431804656982e-01 1.683415323495864868e-01 -5.040728300809860229e-02 -5.384590476751327515e-03 1.983716189861297607e-01 1.066052913665771484e-01 -1.758657842874526978e-01 -4.064652919769287109e-01
-1.646204888820648193e-01 4.871045798063278198e-02 1.904711276292800903e-01 3.124652504920959473e-01 -5.395612120628356934e-02 8.350735157728195190e-02 5.332572758197784424e-02 -3.147829771041870117e-01 -2.338228821754455566e-01 2.315770536661148071e-01 8.109329640865325928e-02 2.201796919107437134e-01 1.679764688014984131e-01 -3.780585154891014099e-02 1.404893398284912109e-01 -2.884508483111858368e-02 3.197804391384124756e-01 1.496603041887283325e-01 2.819292247295379639e-01 -8.570215851068496704e-02 -8.128643780946731567e-02 2.003591358661651611e-01 7.791586220264434814e-02 -3.087075613439083099e-02 2.338148951530456543e-01 1.725262254476547241e-01 -1.372478306293487549e-01 1.020249500870704651e-01 -3.446043729782104492e-01 -4.909141734242439270e-02 7.566165924072265625e-02 -7.346119731664657593e-02
-1.788826584815979004e-01 -1.475381255149841309e-01 5.792344361543655396e-02 2.872311174869537354e-01 2.193638980388641357e-01 2.772468887269496918e-02 -5.639205127954483032e-02 -4.168621823191642761e-02 -2.542393654584884644e-02 3.943960070610046387e-01 4.608888179063796997e-02 -2.173199802637100220e-01 -3.230949938297271729e-01 -2.326846122741699219e-02 -5.425730347633361816e-02 -5.275930464267730713e-02 3.433298766613006592e-01 -7.368785142898559570e-02 -3.364170715212821960e-02 1.471557766199111938e-01 3.328735828399658203e-01 1.969231665134429932e-01 -1.312538534402847290e-01 2.116063684225082397e-01 1.031089574098587036e-02 -8.758815377950668335e-02 2.116899192333221436e-01 2.037893831729888916e-01 -9.310140460729598999e-02 1.022417470812797546e-01 7.221925258636474609e-02 1.192727759480476379e-01
1.641557551920413971e-02 -2.000865340232849121e-01 7.982935011386871338e-02 2.437579780817031860e-01 1.690207421779632568e-01 1.704448759555816650e-01 1.231067627668380737e-01 5.544437840580940247e-02 -5.703465640544891357e-02 2.301654368638992310e-01 -1.291003972291946411e-01 -5.438775941729545593e-02 -2.588190436363220215e-01 -4.594507217407226562e-01 9.612270630896091461e-03 -8.886259049177169800e-02 -2.992230281233787537e-02 -5.740461125969886780e-02 1.316232383251190186e-01 2.018150836229324341e-01 -8.430191129446029663e-02 1.356129795312881470e-01 -2.108210921287536621e-01 1.809857785701751709e-01 1.619952619075775146e-01 7.565997540950775146e-02 -3.607559502124786377e-01 1.600281149148941040e-01 1.143064945936203003e-01 7.171218097209930420e-02 2.788655161857604980e-01 8.655742555856704712e-02
-3.122607767581939697e-01 5.478307232260704041e-02 1.686852723360061646e-01 5.751669034361839294e-02 -1.410507112741470337e-01 1.787749677896499634e-02 2.190035879611968994e-01 -2.358327060937881470e-01 -7.829411327838897705e-02 3.891422748565673828e-01 2.476729452610015869e-02 1.029044482856988907e-02 7.538664340972900391e-02 -5.220860615372657776e-02 1.074347570538520813e-01 -2.413240261375904083e-03 2.578770220279693604e-01 1.900034211575984955e-02 2.822733819484710693e-01 8.201348036527633667e-02 -2.268358319997787476e-02 -8.905342221260070801e-02 4.816216602921485901e-02 3.598388731479644775e-01 3.408669233322143555e-01 -1.314398795366287231e-01 -2.038732320070266724e-01 1.743330359458923340e-01 1.091955825686454773e-01 1.187876015901565552e-01 -1.959738731384277344e-01 -4.815823212265968323e-02
-1.878272145986557007e-01 -3.091030716896057129e-01 1.721504330635070801e-01 1.197729408740997314e-01 3.731114864349365234e-01 -1.332541927695274353e-02 -7.550926413387060165e-03 -4.014023765921592712e-02 2.833508551120758057e-01 2.144287675619125366e-01 -1.423145383596420288e-01 -2.716698870062828064e-02 -2.231839597225189209e-01 -6.358844786882400513e-02 1.384628117084503174e-01 -1.447624266147613525e-01 3.311369419097900391e-01 1.304287612438201904e-01 1.306874603033065796e-01 4.888262227177619934e-02 -2.185517223551869392e-03 2.089085802435874939e-02 -7.418560236692428589e-02 -1.279806345701217651e-01 3.151761889457702637e-01 2.706252336502075195e-01 -3.353755921125411987e-02 1.262072622776031494e-01 -3.329727798700332642e-02 -7.002338767051696777e-02 2.670855522155761719e-01 8.640530705451965332e-02
-4.096352756023406982e-01 -9.797315299510955811e-02 1.431221663951873779e-01 2.454929351806640625e-01 -9.781420230865478516e-02 -2.657151594758033752e-02 9.028723835945129395e-02 -7.305213715881109238e-03 -4.275447502732276917e-02 1.243116259574890137e-01 1.218003500252962112e-02 1.175282895565032959e-01 -2.159150838851928711e-01 -3.928411751985549927e-02 1.223160922527313232e-01 -8.409085124731063843e-02 1.668144017457962036e-01 2.638637423515319824e-01 3.557357192039489746e-01 1.580559834837913513e-02 -2.232845313847064972e-02 3.751907050609588623e-01 1.081513799726963043e-02 2.179878801107406616e-01 -2.063765004277229309e-02 1.705088913440704346e-01 1.386144161224365234e-01 -1.597012765705585480e-02 2.526251077651977539e-01 7.062855362892150879e-02 -2.367568016052246094e-01 -1.869550794363021851e-01
-1.596305402927100658e-03 1.149438545107841492e-01 -1.000130549073219299e-02 4.576772749423980713e-01 -8.499263226985931396e-02 -8.194680511951446533e-02 1.919139623641967773e-01 1.324584521353244781e-02 -1.925544068217277527e-02 3.355012461543083191e-02 -1.275772750377655029e-01 -2.722865641117095947e-01 -3.271778523921966553e-01 1.754492893815040588e-02 1.350762322545051575e-02 5.203776061534881592e-02 3.411329388618469238e-01 2.873636186122894287e-01 1.284522265195846558e-01 1.413239836692810059e-01 -6.289505958557128906e-02 2.081154137849807739e-01 -3.295930847525596619e-02 -1.339004486799240112e-01 1.662488728761672974e-01 1.076879426836967468e-01 -6.622246652841567993e-02 -3.015712201595306396e-01 -1.421439083060249686e-04 9.646990150213241577e-02 2.221472710371017456e-01 -1.708458662033081055e-01
9.655292332172393799e-02 -1.366412490606307983e-01 4.247877895832061768e-01 1.041201353073120117e-01 1.996623575687408447e-01 -1.133318617939949036e-01 6.242636218667030334e-02 -1.883266270160675049e-01 -9.834923595190048218e-02 2.666884064674377441e-01 9.515157341957092285e-02 6.242335215210914612e-02 -2.730961143970489502e-02 4.332827776670455933e-02 -1.488873660564422607e-01 -7.916854321956634521e-02 1.550157815217971802e-01 -9.441116452217102051e-02 1.141149997711181641e-01 -1.426308453083038330e-01 1.264174878597259521e-01 3.417243957519531250e-01 -3.472442626953125000e-01 2.239951044321060181e-01 2.174794673919677734e-01 -1.873364299535751343e-02 3.244391083717346191e-02 -2.596988677978515625e-01 -9.862659871578216553e-02 -2.032045423984527588e-01 -4.015851020812988281e-02 -1.588997840881347656e-01
-8.060932904481887817e-02 -2.937109470367431641e-01 3.935136795043945312e-01 2.653771042823791504e-01 7.915032655000686646e-02 1.376824975013732910e-01 4.000433534383773804e-02 -2.488794550299644470e-02 1.407531350851058960e-01 2.138977795839309692e-01 -1.805688291788101196e-01 -1.163269355893135071e-01 -3.183676600456237793e-01 -3.644135966897010803e-02 3.323490619659423828e-01 -9.796993434429168701e-02 2.870576381683349609e-01 5.926099047064781189e-02 -9.353914856910705566e-02 1.365002095699310303e-01 6.283082067966461182e-02 2.161336094141006470e-01 1.556157469749450684e-01 -5.726817063987255096e-03 2.041098475456237793e-01 1.096600815653800964e-01 -1.547432839870452881e-01 2.381959557533264160e-02 1.374680995941162109e-01 6.310111284255981445e-02 1.506544053554534912e-01 -8.997230231761932373e-02
-5.367993563413619995e-02 -2.905089259147644043e-01 2.029430717229843140e-01 2.237159609794616699e-01 1.840444952249526978e-01 -1.600049436092376709e-01 1.718393117189407349e-01 -2.290193885564804077e-01 -2.197661548852920532e-01 1.386064589023590088e-01 7.660856097936630249e-02 1.290358304977416992e-01 -6.861529499292373657e-02 -2.942187190055847168e-01 2.287289313971996307e-02 -1.618755459785461426e-01 2.825928628444671631e-01 4.054053723812103271e-01 9.406179934740066528e-02 1.918273419141769409e-01 -3.948010131716728210e-02 9.861081838607788086e-02 5.218402668833732605e-02 1.398902386426925659e-01 -5.228742584586143494e-02 -1.697673089802265167e-02 -2.664283215999603271e-01 2.022388726472854614e-01 1.146475747227668762e-01 7.313144207000732422e-02 -7.481270283460617065e-02 -9.787455201148986816e-02
-4.588506370782852173e-02 -6.523086130619049072e-02 2.365007847547531128e-01 1.544969230890274048e-01 3.199425339698791504e-02 -1.702294647693634033e-01 5.772974714636802673e-02 6.909271329641342163e-02 4.973109439015388489e-02 1.409924626350402832e-01 8.991023898124694824e-02 -2.370029389858245850e-01 -2.503793835639953613e-01 -6.216104328632354736e-02 -1.053222566843032837e-01 -2.010921835899353027e-01 2.524133622646331787e-01 -1.922777146100997925e-01 -1.430203914642333984e-01 6.396149843931198120e-02 -2.412832230329513550e-01 4.339359998703002930e-01 -1.314850747585296631e-01 3.976342678070068359e-01 1.424534171819686890e-01 9.921694546937942505e-02 3.500042110681533813e-02 -2.115917950868606567e-01 -1.654154509305953979e-01 -7.299166917800903320e-02 -8.399207890033721924e-02 8.950947970151901245e-02
-3.253768384456634521e-01 2.117736488580703735e-01 5.930862203240394592e-02 2.118270546197891235e-01 8.976325392723083496e-02 2.839775197207927704e-02 1.659517139196395874e-01 -9.566139429807662964e-02 -6.484565883874893188e-02 4.886276125907897949e-01 8.655118197202682495e-02 5.138240754604339600e-02 8.105791360139846802e-02 9.304318577051162720e-02 1.966303884983062744e-01 7.073656469583511353e-02 7.483731210231781006e-02 2.251804322004318237e-01 2.538556456565856934e-01 -2.578363008797168732e-02 -2.234511971473693848e-01 1.289083212614059448e-01 -4.135557264089584351e-02 3.511706292629241943e-01 3.076072335243225098e-01 1.321596801280975342e-01 2.547890134155750275e-02 4.684333503246307373e-02 3.150371089577674866e-02 7.484650996048003435e-05 3.224064409732818604e-02 -1.157322674989700317e-01
-1.642562448978424072e-01 2.411955296993255615e-01 3.527945578098297119e-01 3.246828615665435791e-01 1.767151355743408203e-01 -8.983245491981506348e-02 -1.501643955707550049e-01 1.520849019289016724e-01 -4.152983427047729492e-02 -1.461156271398067474e-02 1.250167489051818848e-01 -5.377612262964248657e-02 -1.748959720134735107e-01 -5.224866792559623718e-02 -6.210516020655632019e-02 -2.803181409835815430e-01 2.452294081449508667e-01 1.713286899030208588e-02 2.040075212717056274e-01 -3.262458369135856628e-02 2.368971705436706543e-01 -1.990935504436492920e-01 -2.306442707777023315e-02 1.743346750736236572e-01 4.018699824810028076e-01 8.560501039028167725e-02 -5.139902234077453613e-02 1.976257711648941040e-01 5.043725296854972839e-02 1.125739067792892456e-01 -8.890905976295471191e-02 -1.807236112654209137e-02
-2.561098635196685791e-01 6.097977980971336365e-02 3.094084858894348145e-01 5.736857280135154724e-02 3.188881278038024902e-01 1.448539048433303833e-01 8.128671348094940186e-02 1.863934844732284546e-02 1.626879125833511353e-01 2.707686424255371094e-01 3.672092854976654053e-01 -1.629257351160049438e-01 -1.436666399240493774e-01 1.655168235301971436e-01 -4.898311570286750793e-02 3.844815492630004883e-02 3.428215160965919495e-02 1.628561317920684814e-01 4.750611260533332825e-02 -1.779232174158096313e-02 -1.856727004051208496e-01 6.389206647872924805e-02 -2.386693358421325684e-01 -6.515479832887649536e-02 2.865249216556549072e-01 -4.283415526151657104e-02 -2.064431756734848022e-01 -2.785228788852691650e-01 -1.319522708654403687e-01 1.429507732391357422e-01 3.801925852894783020e-02 -1.245027333498001099e-01
-1.600938290357589722e-01 -1.424404680728912354e-01 2.134372591972351074e-01 4.941174387931823730e-01 -4.471688345074653625e-02 5.766106769442558289e-03 -1.102656871080398560e-02 -1.395769119262695312e-01 -1.269668620079755783e-02 -9.211616218090057373e-02 -4.293691739439964294e-02 -1.282452046871185303e-01 -5.203071236610412598e-01 9.229990839958190918e-02 1.164736822247505188e-01 -7.685989886522293091e-02 2.022427320480346680e-01 8.788086473941802979e-02 1.159623190760612488e-01 5.063366144895553589e-02 -9.690669178962707520e-02 1.730406433343887329e-01 -8.655653335154056549e-03 -9.444474428892135620e-02 2.315074205398559570e-01 -5.951097607612609863e-02 -1.991391330957412720e-01 -1.016921699047088623e-01 -8.951460570096969604e-02 -1.142085641622543335e-01 2.735259234905242920e-01 3.339309617877006531e-02
-6.007073912769556046e-03 -8.200711756944656372e-02 3.474777936935424805e-01 2.910733222961425781e-01 2.769352197647094727e-01 1.433490961790084839e-01 -1.848598569631576538e-01 -7.798855006694793701e-02 9.227759391069412231e-02 1.773152351379394531e-01 2.324682772159576416e-01 -1.779974997043609619e-02 -1.313579231500625610e-01 1.596620082855224609e-01 2.248904556035995483e-01 3.060436248779296875e-01 2.754625976085662842e-01 -1.126962155103683472e-01 2.338336259126663208e-01 1.548848450183868408e-01 4.486304521560668945e-02 1.974495202302932739e-01 -1.058314591646194458e-01 1.402323842048645020e-01 8.894369751214981079e-02 1.132784485816955566e-01 8.242954500019550323e-03 -1.378852277994155884e-01 -2.180669009685516357e-01 1.898151822388172150e-02 -8.049458265304565430e-02 -1.888098120689392090e-01
-2.799265682697296143e-01 2.752350866794586182e-01 2.378747612237930298e-01 2.790211141109466553e-01 -8.861618489027023315e-02 8.647928945720195770e-03 2.936739921569824219e-01 -1.540249884128570557e-01 -2.241709977388381958e-01 3.667001426219940186e-01 -4.137264564633369446e-02 -2.402397543191909790e-01 6.475903838872909546e-02 -1.824927031993865967e-01 3.483270406723022461e-01 9.907776489853858948e-03 1.000114530324935913e-01 1.851477287709712982e-02 1.169976368546485901e-01 1.648068986833095551e-02 -3.154498338699340820e-02 1.688662022352218628e-01 -3.855459019541740417e-02 -3.256264701485633850e-02 1.324998307973146439e-02 2.453632056713104248e-01 -1.751153916120529175e-01 -1.389485448598861694e-01 -1.245993673801422119e-01 -5.566288717091083527e-03 8.616030216217041016e-02 2.801846526563167572e-02
-1.702341586351394653e-01 -1.307874023914337158e-01 2.063228935003280640e-01 -5.376382730901241302e-03 2.796286046504974365e-01 1.037944331765174866e-01 2.796954289078712463e-02 1.152324080467224121e-01 1.747524440288543701e-01 1.992046833038330078e-01 4.640636220574378967e-02 1.848659962415695190e-01 1.149497404694557190e-01 3.695604205131530762e-02 7.872487604618072510e-02 -3.048357069492340088e-01 2.329517006874084473e-01 -3.451731801033020020e-02 2.140398919582366943e-01 1.639808863401412964e-01 1.288436800241470337e-01 2.031649947166442871e-01 -1.831391751766204834e-01 7.720887660980224609e-02 3.102659583091735840e-01 1.463980227708816528e-01 -2.648775838315486908e-02 -3.848547041416168213e-01 -2.481949180364608765e-01 -1.221581473946571350e-01 2.114861831068992615e-02 -1.379048079252243042e-01
-1.461307555437088013e-01 1.690030395984649658e-01 1.681909412145614624e-01 2.971688807010650635e-01 -3.051341511309146881e-02 -2.243347615003585815e-01 1.088126674294471741e-01 -2.901359498500823975e-01 -2.523862123489379883e-01 3.352897614240646362e-02 1.608382612466812134e-01 -4.876599833369255066e-02 -1.316506713628768921e-01 7.647426426410675049e-02 -8.644173294305801392e-02 -4.131319746375083923e-02 3.317814469337463379e-01 2.662410736083984375e-01 1.566288471221923828e-01 9.005637466907501221e-02 1.346457898616790771e-01 -1.194117367267608643e-01 1.786010563373565674e-01 3.905373811721801758e-01 2.487956285476684570e-01 1.428635790944099426e-02 -3.179752081632614136e-02 1.090595424175262451e-01 -1.657247543334960938e-01 1.213328093290328979e-01 3.959088027477264404e-02 1.077334061264991760e-01
-3.788886666297912598e-01 -1.305481069721281528e-03 1.770212054252624512e-01 5.588083267211914062e-01 -4.587030038237571716e-02 7.798830419778823853e-02 2.403825223445892334e-01 -3.462854921817779541e-01 -2.133906483650207520e-01 8.842875808477401733e-02 4.143137112259864807e-02 -1.604004763066768646e-02 -7.127200812101364136e-02 -1.262089759111404419e-01 -3.442727401852607727e-02 -2.907267771661281586e-02 6.194684188812971115e-03 2.404666095972061157e-01 1.353967338800430298e-01 4.664206132292747498e-02 -1.035749018192291260e-01 2.026070654392242432e-01 -2.062724083662033081e-01 1.807323992252349854e-01 -1.073910221457481384e-01 4.628790169954299927e-02 -3.723431751132011414e-02 -1.225257385522127151e-02 -1.008960306644439697e-01 -5.178365390747785568e-03 1.230437010526657104e-01 5.165426060557365417e-02
-7.532339543104171753e-02 9.247333556413650513e-02 2.447454333305358887e-01 3.335462808609008789e-01 6.009665131568908691e-02 1.108996421098709106e-01 3.495476022362709045e-02 -2.376938909292221069e-01 -1.303336322307586670e-01 3.001692239195108414e-03 2.311872132122516632e-02 -9.660115092992782593e-02 2.293545305728912354e-01 -1.689927279949188232e-01 1.952789574861526489e-01 -1.978479884564876556e-02 3.391593098640441895e-01 4.128470420837402344e-01 1.652292162179946899e-01 1.315861940383911133e-01 3.814627602696418762e-02 3.461938500404357910e-01 1.284093558788299561e-01 2.012955844402313232e-01 3.716641291975975037e-02 8.871506154537200928e-02 -1.903573125600814819e-01 2.827085182070732117e-02 -1.738456934690475464e-01 3.775287792086601257e-02 3.572701662778854370e-02 -8.263777196407318115e-02
-2.484162151813507080e-01 -3.689735531806945801e-01 2.930185198783874512e-01 3.036059737205505371e-01 1.002216637134552002e-01 -1.168199628591537476e-01 1.099370196461677551e-01 4.545737430453300476e-02 1.341181248426437378e-01 6.143756210803985596e-02 -1.898878216743469238e-01 -2.249402552843093872e-02 -2.405717670917510986e-01 1.717840507626533508e-02 1.382689327001571655e-01 -6.816559284925460815e-02 3.994008302688598633e-01 4.758863151073455811e-02 -1.034681871533393860e-01 7.583089172840118408e-02 1.160832718014717102e-01 3.551677465438842773e-01 1.858488470315933228e-02 -1.900415122509002686e-01 2.380247265100479126e-01 -4.846126306802034378e-03 -1.020630672574043274e-01 -8.465231209993362427e-02 -7.696580886840820312e-02 1.738038472831249237e-02 9.298923611640930176e-02 -5.049699917435646057e-02
-2.221998274326324463e-01 8.659400045871734619e-02 1.496517956256866455e-01 -7.269861549139022827e-02 -2.675239443778991699e-01 5.400748550891876221e-02 -8.958224952220916748e-02 -3.310911357402801514e-01 4.822251573204994202e-02 9.551733732223510742e-02 1.360069066286087036e-01 -9.428065270185470581e-02 1.013580486178398132e-01 -5.972958635538816452e-03 -7.614573836326599121e-02 1.882903724908828735e-01 3.917523920536041260e-01 1.392578184604644775e-01 -1.386794541031122208e-02 3.845262527465820312e-01 -3.594180941581726074e-02 1.363919675350189209e-01 -2.147309631109237671e-01 1.695665568113327026e-01 3.245827853679656982e-01 2.184415012598037720e-01 -1.506421267986297607e-01 1.751568913459777832e-02 6.969323754310607910e-02 1.453908383846282959e-01 8.569009602069854736e-02 -8.853422105312347412e-02
-3.403227925300598145e-01 5.463880673050880432e-02 -3.193358704447746277e-02 3.667658567428588867e-01 1.326455026865005493e-01 -1.749083995819091797e-01 -2.631596662104129791e-02 -7.861287891864776611e-02 1.140719875693321228e-01 3.583505451679229736e-01 -8.047036081552505493e-02 1.913592070341110229e-01 -2.135714441537857056e-01 1.484488099813461304e-01 3.413709625601768494e-02 -2.316068857908248901e-01 2.514139115810394287e-01 3.817027062177658081e-02 8.553431183099746704e-02 -4.522834718227386475e-02 -1.762851774692535400e-01 1.507948338985443115e-01 8.450628817081451416e-02 2.917706072330474854e-01 1.205711625516414642e-02 1.029778923839330673e-02 -2.938615381717681885e-01 8.284662663936614990e-02 -2.498975396156311035e-02 1.069694291800260544e-03 -1.358805149793624878e-01 -2.257126718759536743e-01
-2.282704710960388184e-01 -1.589039862155914307e-01 3.290013074874877930e-01 7.325465232133865356e-02 1.977445930242538452e-01 8.861172199249267578e-02 2.534395456314086914e-01 -5.487933009862899780e-02 -7.800584286451339722e-02 3.262600898742675781e-01 1.624498888850212097e-02 5.767172202467918396e-02 -1.798848062753677368e-01 6.020329892635345459e-02 1.973005831241607666e-01 -2.132420986890792847e-01 2.366840690374374390e-01 -8.473285287618637085e-02 -6.503070145845413208e-02 -9.628189355134963989e-02 2.790091931819915771e-01 2.495817244052886963e-01 -5.258017033338546753e-02 -1.134642589022405446e-04 1.831194311380386353e-01 1.748202592134475708e-01 -1.651448011398315430e-01 5.084025487303733826e-02 1.761880517005920410e-01 -2.658785879611968994e-01 1.817671060562133789e-01 1.000354662537574768e-01
-1.164093166589736938e-01 9.523240476846694946e-02 1.051480993628501892e-01 2.618160545825958252e-01 -4.424718394875526428e-02 -2.861734479665756226e-02 2.865246534347534180e-01 -1.384147107601165771e-01 -2.459456026554107666e-02 2.677308619022369385e-01 -2.458341270685195923e-01 -1.335138827562332153e-01 -2.279215604066848755e-01 6.095693260431289673e-02 1.344529539346694946e-01 -1.291542500257492065e-01 4.830718338489532471e-01 1.298470515757799149e-02 1.113779097795486450e-01 1.368331164121627808e-01 -7.519757002592086792e-02 -2.750221788883209229e-01 -9.853086620569229126e-02 1.595362722873687744e-01 1.881641298532485962e-01 1.080977246165275574e-01 -1.931961774826049805e-01 2.184982001781463623e-01 1.145598739385604858e-01 -1.917238160967826843e-02 -1.024192292243242264e-02 -1.609840095043182373e-01
-2.850333452224731445e-01 -3.433567285537719727e-01 1.274740099906921387e-01 1.084538400173187256e-01 2.151307761669158936e-01 1.361964456737041473e-02 1.856572628021240234e-01 -7.712146732956171036e-03 1.315885335206985474e-01 2.920961081981658936e-01 -8.687718957662582397e-02 8.656432479619979858e-02 -1.925615519285202026e-01 -1.316764205694198608e-01 -1.946696341037750244e-01 -2.500711977481842041e-01 2.953559160232543945e-01 6.316316127777099609e-02 5.173571407794952393e-02 1.121434941887855530e-01 -1.896780170500278473e-02 2.665106952190399170e-01 -1.082160859368741512e-03 -6.499922275543212891e-02 1.922557651996612549e-01 2.021380513906478882e-01 -8.985377848148345947e-02 8.215204626321792603e-02 -4.805354401469230652e-02 8.927907794713973999e-02 3.652924299240112305e-01 -2.955944463610649109e-02
-3.283829689025878906e-01 -1.184759885072708130e-01 8.298565447330474854e-02 3.530705571174621582e-01 -1.436644792556762695e-02 2.137993276119232178e-01 1.616399139165878296e-01 -1.995417177677154541e-01 -7.611720263957977295e-02 1.632317900657653809e-01 2.767058275640010834e-02 7.232911884784698486e-02 2.749939560890197754e-01 -2.361899167299270630e-01 6.365256756544113159e-02 -6.900464743375778198e-02 1.030846219509840012e-02 2.456160038709640503e-01 2.843700647354125977e-01 2.542605996131896973e-01 5.739767476916313171e-02 9.904626756906509399e-02 -3.096415102481842041e-01 -8.710798574611544609e-04 1.285538375377655029e-01 8.819801360368728638e-02 -8.882668614387512207e-02 1.437103003263473511e-01 -2.368501722812652588e-01 7.705914229154586792e-02 6.771627068519592285e-02 -1.471888870000839233e-01
-1.525021195411682129e-01 7.572039961814880371e-02 3.169087693095207214e-03 2.162187397480010986e-01 1.726080626249313354e-01 -5.633917450904846191e-02 1.842755675315856934e-01 -1.001881211996078491e-01 8.681675791740417480e-02 4.345765709877014160e-01 -9.392444789409637451e-02 -1.030150502920150757e-01 9.993946552276611328e-02 -2.829312719404697418e-02 -1.934778243303298950e-01 -3.412421792745590210e-02 1.214648932218551636e-01 5.321627259254455566e-01 5.258141458034515381e-02 1.415937244892120361e-01 -1.611546874046325684e-01 1.758942753076553345e-01 -3.227752074599266052e-02 2.324627637863159180e-01 2.829635143280029297e-01 1.060377061367034912e-01 -2.191127091646194458e-01 7.184959948062896729e-02 3.109171520918607712e-03 -1.024219114333391190e-02 -4.179062694311141968e-02 -5.450542271137237549e-02
-3.957261741161346436e-01 7.386536151170730591e-02 -1.162548456341028214e-02 2.670208513736724854e-01 1.582126319408416748e-02 -1.057799607515335083e-01 2.275541424751281738e-01 -3.369299173355102539e-01 -5.448932945728302002e-02 3.127256929874420166e-01 -1.730477251112461090e-02 6.096393242478370667e-02 -7.826574146747589111e-02 -2.692818827927112579e-02 2.320210188627243042e-01 -5.603468045592308044e-02 1.527598053216934204e-01 6.091306917369365692e-03 3.230922296643257141e-02 1.252361536026000977e-01 9.048941545188426971e-03 2.356588393449783325e-01 -4.295745119452476501e-02 4.496549665927886963e-01 -1.057912781834602356e-02 1.649228483438491821e-01 -1.627224534749984741e-01 1.488390564918518066e-02 2.066246271133422852e-01 -8.908909559249877930e-02 1.189715340733528137e-01 -5.110004544258117676e-02
-2.186328619718551636e-01 -8.382630348205566406e-02 3.295598030090332031e-01 3.685359954833984375e-01 1.051710546016693115e-01 1.213238835334777832e-01 2.304411083459854126e-01 -3.877478837966918945e-01 -4.512590914964675903e-02 1.712677180767059326e-01 1.396312713623046875e-01 1.210003420710563660e-01 2.791134407743811607e-03 1.407791227102279663e-01 1.518112719058990479e-01 1.831222772598266602e-01 1.777105033397674561e-02 2.195265740156173706e-01 1.418905556201934814e-01 3.419276699423789978e-02 4.209527000784873962e-02 1.070431172847747803e-01 -3.663704693317413330e-01 1.002027913928031921e-01 -8.343011885881423950e-02 2.223775982856750488e-01 -8.760228008031845093e-02 1.499635577201843262e-01 -3.062104061245918274e-02 4.580807685852050781e-02 1.125720515847206116e-01 -2.479689428582787514e-03
-2.740198969841003418e-01 -9.410104900598526001e-02 2.935204207897186279e-01 2.193819135427474976e-01 -3.360404074192047119e-02 2.709501087665557861e-01 -2.574606835842132568e-01 -9.343657642602920532e-02 5.365192890167236328e-03 2.228115200996398926e-01 1.218165829777717590e-01 -1.381642669439315796e-01 -1.598393917083740234e-02 2.260035574436187744e-01 1.206905916333198547e-01 2.391680330038070679e-01 1.586811542510986328e-01 -1.641083061695098877e-01 2.355216145515441895e-01 1.865860372781753540e-01 -1.117976829409599304e-01 2.609580159187316895e-01 -1.234919764101505280e-02 5.687635391950607300e-02 1.667176634073257446e-01 1.868337988853454590e-01 -1.769029647111892700e-01 -1.005719676613807678e-01 -1.009710505604743958e-02 2.221561037003993988e-02 -2.858508527278900146e-01 -1.127576008439064026e-01
-1.469443738460540771e-01 1.140208262950181961e-02 1.430942267179489136e-01 2.030244022607803345e-01 2.567103803157806396e-01 1.949731558561325073e-01 -1.246808171272277832e-01 -9.656485915184020996e-02 1.599058657884597778e-01 2.125240564346313477e-01 1.435852199792861938e-01 -1.280355304479598999e-01 -3.608836978673934937e-02 -2.898628554248716682e-05 1.707467436790466309e-01 2.799294292926788330e-01 1.605291664600372314e-01 -5.789016559720039368e-02 2.933038473129272461e-01 2.489425390958786011e-01 -1.739061474800109863e-01 3.035191297531127930e-01 -1.575749069452285767e-01 -5.769551545381546021e-02 3.900203704833984375e-01 5.900352448225021362e-02 5.121339857578277588e-02 -1.612292081117630005e-01 7.343759387731552124e-02 -4.527937620878219604e-02 -2.030659914016723633e-01 -1.034118831157684326e-01
-1.321650445461273193e-01 -1.984808892011642456e-01 2.258290201425552368e-01 1.716568768024444580e-01 7.552890479564666748e-02 -3.246008157730102539e-01 7.082778960466384888e-02 2.267335355281829834e-01 1.720966100692749023e-01 3.160539865493774414e-01 1.253838986158370972e-01 2.246102243661880493e-01 -1.881927624344825745e-02 9.649330377578735352e-02 -3.239607065916061401e-02 2.415645122528076172e-01 2.259441465139389038e-01 -1.375413388013839722e-01 2.426659315824508667e-01 1.908943504095077515e-01 6.845037639141082764e-02 1.329660713672637939e-01 -1.377025097608566284e-01 1.828225106000900269e-01 1.332420259714126587e-01 3.747273683547973633e-01 1.567339710891246796e-02 -1.277272589504718781e-02 -5.347101390361785889e-02 -6.306070834398269653e-02 -3.828718140721321106e-02 -1.532965451478958130e-01
-2.811557948589324951e-01 -4.566334933042526245e-02 2.666743397712707520e-01 3.886882364749908447e-01 4.417115822434425354e-02 2.471852675080299377e-02 2.122564315795898438e-01 -3.903528153896331787e-01 -1.368625611066818237e-01 2.297099977731704712e-01 -8.211249113082885742e-02 2.910289466381072998e-01 -5.794949829578399658e-02 6.868935655802488327e-03 8.150997012853622437e-02 1.402860730886459351e-01 -5.379711464047431946e-02 1.278201937675476074e-01 1.240098029375076294e-01 3.171321749687194824e-02 4.277413710951805115e-02 1.349671334028244019e-01 -6.967218965291976929e-02 1.405760347843170166e-01 1.271938681602478027e-01 1.203886419534683228e-02 -6.696754693984985352e-02 2.430089563131332397e-01 -2.028050720691680908e-01 2.200133651494979858e-01 -1.910004466772079468e-01 -1.336361318826675415e-01
-3.035085797309875488e-01 2.476649358868598938e-02 2.301552891731262207e-01 1.419994533061981201e-01 -1.918508112430572510e-02 -1.203406825661659241e-01 2.117453515529632568e-01 -3.034446761012077332e-02 -1.257366985082626343e-01 2.378792017698287964e-01 -4.363386332988739014e-02 -3.505518436431884766e-01 -3.397932946681976318e-01 -2.002083808183670044e-01 -9.640113264322280884e-02 -1.776221208274364471e-02 3.728375136852264404e-01 -6.334997713565826416e-02 2.161930799484252930e-01 1.808848828077316284e-01 2.269275635480880737e-01 2.777376472949981689e-01 1.937235146760940552e-01 5.805195868015289307e-02 1.057172659784555435e-02 -4.971925914287567139e-02 3.771514445543289185e-02 9.741762280464172363e-02 1.804782636463642120e-02 3.681172803044319153e-02 6.017894670367240906e-02 1.941746659576892853e-02
-1.550699025392532349e-01 -1.407788395881652832e-01 6.253345310688018799e-02 5.959069356322288513e-02 1.984112858772277832e-01 9.719706326723098755e-02 -2.922128736972808838e-01 4.077488556504249573e-02 5.331361666321754456e-02 3.991045355796813965e-01 1.201506480574607849e-01 -1.678840070962905884e-01 -8.443906903266906738e-02 4.542696848511695862e-02 2.347574830055236816e-01 9.560924768447875977e-02 2.041677683591842651e-01 -1.876934245228767395e-02 1.995519101619720459e-01 4.034286439418792725e-01 -1.267311573028564453e-01 1.130019649863243103e-01 -2.036205083131790161e-01 -3.032191656529903412e-02 2.680169641971588135e-01 8.314420282840728760e-02 -1.021513119339942932e-01 -2.678781151771545410e-01 -1.328969448804855347e-01 4.519528895616531372e-02 -1.780872792005538940e-01 -8.019866794347763062e-02
-1.596782207489013672e-01 -1.196817085146903992e-01 7.731703668832778931e-02 1.654101610183715820e-01 1.495721191167831421e-01 -3.072624802589416504e-01 1.138182953000068665e-01 2.437255233526229858e-01 2.696081399917602539e-01 3.068210780620574951e-01 3.119815886020660400e-02 1.278258562088012695e-01 -1.611350476741790771e-01 -6.521055940538644791e-03 -5.818508099764585495e-03 1.281611323356628418e-01 1.523717790842056274e-01 -2.440962381660938263e-02 8.819835260510444641e-03 -1.513127051293849945e-02 -9.489851444959640503e-02 8.564099669456481934e-02 -2.547307014465332031e-01 2.289860546588897705e-01 2.575379014015197754e-01 4.062484800815582275e-01 4.006142914295196533e-02 -4.497964680194854736e-02 -2.280955314636230469e-01 -1.513659954071044922e-01 3.881504759192466736e-02 -2.046349942684173584e-01
-2.811298668384552002e-01 -2.229556441307067871e-01 1.943695843219757080e-01 1.240935474634170532e-01 8.123567700386047363e-02 -2.529533579945564270e-02 2.495038509368896484e-01 -2.465062439441680908e-01 -2.657159864902496338e-01 1.021018475294113159e-01 7.154871523380279541e-02 1.119566857814788818e-01 -2.646633051335811615e-02 -1.414049118757247925e-01 8.866221457719802856e-02 -3.505550026893615723e-01 2.822029888629913330e-01 3.271401822566986084e-01 -2.521595358848571777e-02 3.869135677814483643e-02 1.899500377476215363e-02 1.931841224431991577e-01 -1.951706260442733765e-01 -4.634165763854980469e-02 2.247119396924972534e-01 4.174862522631883621e-03 -2.673268318176269531e-01 1.609871834516525269e-01 7.667802274227142334e-02 -3.089623712003231049e-02 -6.831624358892440796e-02 -1.076371371746063232e-01
-2.774478197097778320e-01 5.603394657373428345e-02 2.075666785240173340e-01 -1.596355624496936798e-02 -1.339418441057205200e-01 8.675862848758697510e-02 -4.828148335218429565e-02 -1.957852542400360107e-01 -2.381202578544616699e-01 2.511635720729827881e-01 3.362750634551048279e-02 -1.784677654504776001e-01 -6.752108782529830933e-02 1.801714599132537842e-01 -7.609619200229644775e-02 -7.127700746059417725e-02 5.007275342941284180e-01 -3.899160772562026978e-02 -8.399520814418792725e-02 -6.433478742837905884e-02 -6.470692902803421021e-02 3.070573508739471436e-01 -1.124751642346382141e-01 4.740001633763313293e-02 2.846662402153015137e-01 7.402928173542022705e-02 -2.369384979829192162e-03 -9.422494098544120789e-03 1.647473275661468506e-01 7.259383797645568848e-03 -3.411199450492858887e-01 5.270443111658096313e-02
-2.215881645679473877e-01 -6.087510287761688232e-02 -1.186621859669685364e-01 2.346133291721343994e-01 2.693411707878112793e-02 -1.414707303047180176e-01 1.715252995491027832e-01 -2.708330936729907990e-02 -3.279306888580322266e-01 -9.628914296627044678e-02 -4.540611431002616882e-02 -6.937289237976074219e-02 -1.287384480237960815e-01 1.032258793711662292e-01 9.162358008325099945e-03 -7.983118295669555664e-03 6.606005877256393433e-02 -3.285255134105682373e-01 2.287667244672775269e-01 7.032379973679780960e-03 -1.469404250383377075e-01 2.481135725975036621e-01 -2.279895395040512085e-01 2.580157816410064697e-01 2.300679236650466919e-01 3.347655832767486572e-01 -1.306397020816802979e-01 1.488725543022155762e-01 -4.419322311878204346e-02 2.638678848743438721e-01 1.704945564270019531e-01 -6.969270110130310059e-02
-2.138790488243103027e-01 6.769908964633941650e-02 9.694147109985351562e-02 1.879944950342178345e-01 6.525566428899765015e-02 -9.024965763092041016e-02 1.866363435983657837e-01 -9.652388095855712891e-02 2.937803566455841064e-01 4.689773321151733398e-01 -2.022621780633926392e-01 9.503361769020557404e-03 5.421370267868041992e-02 -1.133099868893623352e-01 1.622211337089538574e-01 -4.007745906710624695e-02 4.135464876890182495e-02 3.083399310708045959e-02 1.013340577483177185e-01 1.239002272486686707e-01 1.561367362737655640e-01 1.988557577133178711e-01 -7.190763205289840698e-02 -1.492453366518020630e-01 2.276718765497207642e-01 2.088975757360458374e-01 -2.251262962818145752e-01 -1.470305472612380981e-01 4.852692410349845886e-02 -8.032284677028656006e-02 1.543563306331634521e-01 -3.706476092338562012e-01
-3.986250162124633789e-01 7.467437535524368286e-02 -1.399671286344528198e-01 1.409734487533569336e-01 -1.112372949719429016e-01 -1.469895094633102417e-01 1.879982054233551025e-01 -1.100750043988227844e-01 -6.401558220386505127e-02 2.648607194423675537e-01 -2.745963633060455322e-02 -6.599170155823230743e-03 -3.408513367176055908e-01 -6.178725138306617737e-02 1.276075392961502075e-01 -1.966744065284729004e-01 2.226073592901229858e-01 -1.157124564051628113e-01 2.901681363582611084e-01 2.787313163280487061e-01 -2.384062558412551880e-01 -5.278987064957618713e-02 -4.446174949407577515e-02 3.420753870159387589e-03 -3.959210962057113647e-02 1.560787260532379150e-01 -3.583231568336486816e-01 1.362168788909912109e-01 6.600915640592575073e-02 -2.343698777258396149e-02 1.651543006300926208e-02 -1.032639946788549423e-02
-7.798469811677932739e-02 1.651667952537536621e-01 -9.014277718961238861e-03 2.791491150856018066e-01 3.133282661437988281e-01 9.332483261823654175e-02 -3.459163941442966461e-03 -2.086037695407867432e-01 -1.290014833211898804e-01 -2.643467187881469727e-01 5.504184588789939880e-02 4.621046036481857300e-02 -2.559493482112884521e-01 1.302774809300899506e-02 -3.818990662693977356e-03 4.869488626718521118e-02 3.270737826824188232e-01 -7.662760466337203979e-02 1.746051907539367676e-01 2.361579090356826782e-01 -1.271941214799880981e-01 1.296628862619400024e-01 -5.710877105593681335e-02 2.373619079589843750e-01 2.972733378410339355e-01 3.770970702171325684e-01 1.049389541149139404e-01 1.135034114122390747e-01 8.490631356835365295e-03 1.417767405509948730e-01 -1.435614190995693207e-02 1.091929078102111816e-01
-2.887170948088169098e-02 -2.941397726535797119e-01 2.802316844463348389e-01 2.190671414136886597e-01 1.758830547332763672e-01 -7.773747295141220093e-02 1.416640579700469971e-01 4.251953214406967163e-02 -1.485957764089107513e-02 3.275184035301208496e-01 -4.338044300675392151e-02 -1.322765052318572998e-01 -3.347542881965637207e-01 -1.927399933338165283e-01 2.100347876548767090e-01 1.368176937103271484e-01 3.103839755058288574e-01 6.278240680694580078e-02 -1.329621225595474243e-01 1.058263108134269714e-01 1.616949290037155151e-01 1.261433511972427368e-01 4.008806124329566956e-02 -1.285896599292755127e-01 1.399463117122650146e-01 -6.422971189022064209e-02 -2.999199032783508301e-01 4.791117832064628601e-02 2.604620754718780518e-01 9.877457469701766968e-02 -4.001037776470184326e-02 6.204371526837348938e-02
-5.448324978351593018e-02 -1.714063808321952820e-02 4.041066467761993408e-01 2.433101981878280640e-01 2.347443699836730957e-01 -6.765723694115877151e-03 1.311751008033752441e-01 2.398217320442199707e-01 1.684015244245529175e-02 5.445240065455436707e-02 4.128547012805938721e-02 9.057889133691787720e-02 -1.557586640119552612e-01 -3.784117698669433594e-01 1.206479072570800781e-01 -3.606354296207427979e-01 2.511112689971923828e-01 1.859107427299022675e-02 3.238844871520996094e-02 1.054368466138839722e-01 -8.938514627516269684e-03 -3.601093217730522156e-02 8.412402123212814331e-02 1.449631303548812866e-01 1.350526213645935059e-01 1.358681172132492065e-01 -7.168693840503692627e-02 -1.752541810274124146e-01 1.832618117332458496e-01 1.870331019163131714e-01 8.746182546019554138e-03 -2.700083255767822266e-01
-2.241133451461791992e-01 -1.372827496379613876e-02 1.412605345249176025e-01 1.676548421382904053e-01 1.015982702374458313e-01 3.192388638854026794e-02 1.370129436254501343e-01 -2.207449972629547119e-01 -4.400531947612762451e-02 6.855543702840805054e-02 5.654497072100639343e-02 -2.429430037736892700e-01 -1.582893580198287964e-01 -2.618176341056823730e-01 -6.396125257015228271e-02 -2.276577949523925781e-01 2.059054374694824219e-01 -5.273006483912467957e-02 2.259811758995056152e-01 3.592746853828430176e-01 2.897053062915802002e-01 1.475049704313278198e-01 -1.055221706628799438e-01 -1.812012493610382080e-01 2.328394800424575806e-01 -1.568879187107086182e-02 -1.064598336815834045e-01 2.716728150844573975e-01 -8.696728944778442383e-02 -1.964641809463500977e-01 1.289741694927215576e-01 -1.640942394733428955e-01
-1.779418438673019409e-01 -8.105558156967163086e-02 7.112427055835723877e-02 9.112965315580368042e-02 -1.826179325580596924e-01 -4.938888177275657654e-02 4.802914336323738098e-02 -1.922078281641006470e-01 7.943116873502731323e-02 1.773171275854110718e-01 -1.291455030441284180e-01 -9.145849943161010742e-02 -1.905940622091293335e-01 -3.206861019134521484e-01 1.611803285777568817e-02 -8.024495840072631836e-02 4.278771579265594482e-01 6.905538588762283325e-02 5.554972290992736816e-01 1.216953992843627930e-01 -1.794634908437728882e-01 1.283450573682785034e-01 -9.060375392436981201e-02 4.429191350936889648e-02 -1.418225467205047607e-01 1.273171603679656982e-01 -1.259200647473335266e-02 1.596162766218185425e-01 -4.735993221402168274e-02 1.340249180793762207e-01 6.034057214856147766e-02 -9.388799220323562622e-02
-1.353774368762969971e-01 -9.368437528610229492e-02 2.971543669700622559e-01 4.254703521728515625e-01 1.043324843049049377e-01 6.988034397363662720e-02 2.902711331844329834e-01 -4.103721976280212402e-01 -8.672238141298294067e-02 5.782324355095624924e-03 -2.115488350391387939e-01 1.845763474702835083e-01 1.257162392139434814e-01 7.312867790460586548e-02 1.225679218769073486e-01 -2.911402378231287003e-03 1.763328015804290771e-01 1.484851241111755371e-01 2.561539709568023682e-01 -7.221189793199300766e-03 4.880315810441970825e-02 4.296839982271194458e-02 -6.226184219121932983e-02 8.695252239704132080e-02 1.023778691887855530e-02 1.538265347480773926e-01 -2.068393826484680176e-01 6.872016191482543945e-02 -2.827355563640594482e-01 1.502974331378936768e-01 -6.431280076503753662e-02 1.300464197993278503e-02
2.368718385696411133e-02 -8.876947313547134399e-02 1.007780730724334717e-01 4.469897449016571045e-01 2.602259255945682526e-02 -7.525637745857238770e-02 1.269718557596206665e-01 2.146940492093563080e-02 -4.814956337213516235e-03 8.683301508426666260e-02 -2.185663282871246338e-01 -9.753867238759994507e-02 -4.536766111850738525e-01 -1.333494186401367188e-01 1.977140456438064575e-01 -1.241823062300682068e-01 3.840591907501220703e-01 1.576704233884811401e-01 9.960862994194030762e-02 8.814369887113571167e-02 -1.888428330421447754e-01 3.698348999023437500e-02 -4.102107882499694824e-02 1.249751970171928406e-01 2.632256448268890381e-01 -8.467075228691101074e-02 -1.019201129674911499e-01 -1.659082174301147461e-01 1.193360239267349243e-01 3.215762553736567497e-03 1.775929182767868042e-01 1.056883037090301514e-01
-3.577475249767303467e-01 2.002556174993515015e-01 1.577545255422592163e-01 2.599861621856689453e-01 3.565429896116256714e-02 -1.016829013824462891e-01 3.699364066123962402e-01 -3.203553557395935059e-01 -1.908254921436309814e-01 -6.831623613834381104e-02 2.916445024311542511e-03 -3.604929894208908081e-02 -7.895207405090332031e-02 -2.635136842727661133e-01 4.997012391686439514e-02 1.933149620890617371e-02 2.226752936840057373e-01 1.650301516056060791e-01 2.941518127918243408e-01 3.128635138273239136e-02 6.774450186640024185e-03 1.517126113176345825e-01 -6.395344436168670654e-02 1.804754287004470825e-01 5.145781487226486206e-02 1.077054440975189209e-01 -9.036239236593246460e-02 -1.120175700634717941e-02 -7.719397544860839844e-03 -7.284164428710937500e-02 -3.333872556686401367e-01 -6.566417962312698364e-02
-1.357934027910232544e-01 -1.858830153942108154e-01 1.651093363761901855e-01 1.983416825532913208e-02 8.557096123695373535e-03 1.668543815612792969e-01 1.195333153009414673e-01 -1.381425857543945312e-01 9.488914161920547485e-02 4.529525637626647949e-01 1.763870865106582642e-01 1.278119385242462158e-01 -1.159880086779594421e-01 -1.732813753187656403e-02 -8.747816830873489380e-02 -2.833366021513938904e-02 4.754685983061790466e-02 -9.037543833255767822e-02 3.093769252300262451e-01 3.950439691543579102e-01 -2.870669215917587280e-02 3.978711366653442383e-02 -1.437178105115890503e-01 2.155056782066822052e-02 3.386804759502410889e-01 1.461519300937652588e-01 2.522842027246952057e-02 -3.013238012790679932e-01 -9.997732937335968018e-03 9.496535360813140869e-02 1.948094815015792847e-01 -1.180934086441993713e-01
3.915218263864517212e-02 -2.407890111207962036e-01 -7.211317867040634155e-02 4.341982901096343994e-01 -2.050276696681976318e-01 -1.762457638978958130e-01 2.350864559412002563e-01 1.972430348396301270e-01 -8.124902844429016113e-02 -5.075931921601295471e-02 -2.209404557943344116e-01 7.521048933267593384e-02 -3.732895478606224060e-02 -1.983259469270706177e-01 1.014785990118980408e-01 5.601272452622652054e-03 3.323945999145507812e-01 -3.887578845024108887e-02 4.055281728506088257e-02 1.364582479000091553e-01 -1.845871210098266602e-01 2.608985304832458496e-01 -1.367124766111373901e-01 7.024961058050394058e-03 2.045861184597015381e-01 1.447306126356124878e-01 -2.949261963367462158e-01 1.668446809053421021e-01 3.534374758601188660e-02 1.555110961198806763e-01 -4.886400699615478516e-02 -7.874169200658798218e-02
-3.948225080966949463e-01 -1.148273348808288574e-01 1.206607669591903687e-01 3.679235577583312988e-01 5.286646634340286255e-02 2.586762905120849609e-01 1.455637812614440918e-01 -4.645150899887084961e-01 8.027016371488571167e-02 3.766682744026184082e-02 -4.775444418191909790e-02 9.459203481674194336e-02 4.207294061779975891e-02 -2.552928589284420013e-02 1.398516744375228882e-01 1.483404338359832764e-01 1.587172597646713257e-01 1.587025970220565796e-01 1.828522384166717529e-01 7.179401069879531860e-02 -4.797866567969322205e-02 1.996351480484008789e-01 -2.604935131967067719e-02 2.379290014505386353e-02 1.855456382036209106e-01 1.269013136625289917e-01 -3.391417488455772400e-02 2.203047424554824829e-01 -1.443576365709304810e-01 2.259829193353652954e-01 1.490591187030076981e-02 8.089095354080200195e-02
-2.501432895660400391e-01 5.754659697413444519e-02 2.442114055156707764e-01 1.422175019979476929e-01 2.753484761342406273e-03 -8.069311082363128662e-02 2.404773086309432983e-01 -3.044516146183013916e-01 -1.858765780925750732e-01 2.049313485622406006e-01 1.779165714979171753e-01 5.064725875854492188e-02 -4.422431439161300659e-02 1.874249130487442017e-01 1.667617559432983398e-01 -1.176477149128913879e-01 1.314978450536727905e-01 3.493613004684448242e-01 4.812714830040931702e-02 2.405990287661552429e-02 -2.130288779735565186e-01 9.922117897076532245e-05 -2.458569556474685669e-01 4.953063651919364929e-02 -4.377467557787895203e-02 1.419734656810760498e-01 -3.409925699234008789e-01 1.304856389760971069e-01 -2.727116644382476807e-01 1.447068899869918823e-01 -6.419903784990310669e-02 4.881599918007850647e-02
-1.500550806522369385e-01 8.171086758375167847e-02 -7.281453907489776611e-02 3.240772485733032227e-01 1.687985211610794067e-01 -2.296413779258728027e-01 2.107049971818923950e-01 -8.569525927305221558e-02 1.019832938909530640e-01 8.258347958326339722e-02 -1.445826422423124313e-02 -1.394446343183517456e-01 -4.307064712047576904e-01 7.654616236686706543e-02 1.977988481521606445e-01 3.702731058001518250e-02 2.684131860733032227e-01 1.727183759212493896e-01 -4.687067866325378418e-02 4.783901199698448181e-02 -2.962796017527580261e-03 4.521794617176055908e-02 -1.444677412509918213e-01 5.945451930165290833e-02 3.684982657432556152e-01 -1.724915057420730591e-01 -5.291906371712684631e-02 -3.119136691093444824e-01 -4.845673963427543640e-02 -2.708746492862701416e-02 2.376242130994796753e-01 2.773995511233806610e-02
-1.921342909336090088e-01 -3.067489266395568848e-01 2.364633232355117798e-01 2.040882259607315063e-01 2.734484374523162842e-01 -1.053939461708068848e-01 1.076035425066947937e-01 -1.450543403625488281e-01 -1.445089350454509258e-03 1.783646792173385620e-01 -1.110524535179138184e-01 1.775446087121963501e-01 -3.379597067832946777e-01 2.345121800899505615e-01 -5.702891945838928223e-02 -5.108892545104026794e-02 1.840281039476394653e-01 1.486115455627441406e-01 -1.312501169741153717e-02 1.586034446954727173e-01 1.220396235585212708e-01 1.543710529804229736e-01 -6.390471756458282471e-02 -1.266019791364669800e-01 1.999956518411636353e-01 1.956048905849456787e-01 6.318347901105880737e-02 -1.997102610766887665e-02 -1.621088981628417969e-01 1.703305244445800781e-01 3.498440682888031006e-01 4.155972599983215332e-02
-9.748879075050354004e-02 -2.356255799531936646e-01 4.038818180561065674e-01 1.454146504402160645e-01 2.215365506708621979e-02 -4.149354994297027588e-02 2.004447020590305328e-02 -6.512240506708621979e-03 -1.541002560406923294e-02 2.565994858741760254e-01 -1.244921758770942688e-01 5.282115191221237183e-02 -3.021213710308074951e-01 -1.173171177506446838e-01 2.055429220199584961e-01 -7.747530937194824219e-02 2.411069720983505249e-01 9.140887111425399780e-02 -7.052613049745559692e-02 1.134456619620323181e-01 1.071308404207229614e-01 3.328667581081390381e-01 5.377739295363426208e-02 8.417182415723800659e-02 1.866419464349746704e-01 -2.556363306939601898e-02 -2.314483225345611572e-01 1.165405288338661194e-01 2.130612134933471680e-01 2.623274624347686768e-01 2.744385600090026855e-01 -4.051763936877250671e-02
-3.636564314365386963e-01 5.273596197366714478e-02 2.075895667076110840e-01 1.427854597568511963e-01 1.062855720520019531e-01 -9.143950790166854858e-02 3.856152296066284180e-02 -1.490875035524368286e-01 -1.178916767239570618e-01 6.622598320245742798e-02 -5.437541007995605469e-02 6.283275783061981201e-02 -3.542124107480049133e-02 -4.764104634523391724e-02 2.974527180194854736e-01 1.673006638884544373e-02 2.261751294136047363e-01 1.433362513780593872e-01 4.279492199420928955e-01 -5.747739225625991821e-02 -8.782322704792022705e-02 3.242903351783752441e-01 1.165427714586257935e-01 3.117509484291076660e-01 1.710265502333641052e-02 1.227770894765853882e-01 -1.340705901384353638e-02 2.114635705947875977e-02 1.654773354530334473e-01 2.260462045669555664e-01 -6.540128588676452637e-02 -2.451641857624053955e-01
-3.092759251594543457e-01 -2.605131454765796661e-02 3.714538812637329102e-01 7.439588755369186401e-02 -4.164141044020652771e-02 -1.896306686103343964e-02 3.355834186077117920e-01 -8.846803684718906879e-04 2.083692550659179688e-01 1.693249791860580444e-01 -1.942007839679718018e-01 1.224230006337165833e-01 1.334455423057079315e-02 -2.395773530006408691e-01 1.175177097320556641e-02 9.537288546562194824e-02 1.616236120462417603e-01 3.128915727138519287e-01 -5.167324841022491455e-02 1.060049701482057571e-02 1.217429116368293762e-01 9.710427373647689819e-02 1.113451495766639709e-01 2.972497642040252686e-01 7.171920686960220337e-02 2.409114539623260498e-01 -3.382790684700012207e-01 -3.529171645641326904e-02 3.362831845879554749e-02 7.081381231546401978e-02 1.078218817710876465e-01 -7.351185381412506104e-02
-2.354502379894256592e-01 4.269606247544288635e-02 3.011376857757568359e-01 1.279381513595581055e-01 -1.675085723400115967e-01 -6.180839985609054565e-02 4.454722627997398376e-02 -1.920677870512008667e-01 -2.501614950597286224e-02 3.309723921120166779e-03 1.858121752738952637e-01 -2.490032315254211426e-01 -9.072414040565490723e-02 -3.949576020240783691e-01 -6.633630394935607910e-02 1.876123994588851929e-02 3.875397741794586182e-01 -3.034717589616775513e-02 1.984775960445404053e-01 1.863912940025329590e-01 1.753277927637100220e-01 2.814146280288696289e-01 -2.096655517816543579e-01 6.685269623994827271e-02 9.782972931861877441e-02 9.096548892557621002e-03 -1.054258123040199280e-01 2.575868964195251465e-01 2.461624518036842346e-02 -7.990789413452148438e-02 -1.460551656782627106e-02 1.444445699453353882e-01
-4.834359884262084961e-01 1.667835712432861328e-01 2.610075846314430237e-02 3.796450793743133545e-01 4.540104418992996216e-02 1.368625275790691376e-02 1.871285736560821533e-01 7.206594198942184448e-02 -4.497076272964477539e-01 1.886964589357376099e-01 -7.837204635143280029e-02 1.566130667924880981e-02 -1.780609488487243652e-01 -1.242910847067832947e-01 2.587575614452362061e-01 -7.522274553775787354e-02 8.180811256170272827e-02 1.404700875282287598e-01 -3.918921947479248047e-02 4.622282087802886963e-02 1.567634940147399902e-02 9.355629980564117432e-02 1.290644258260726929e-01 4.801179468631744385e-02 5.180246010422706604e-02 2.182236313819885254e-01 -4.727847129106521606e-02 -5.040656775236129761e-02 -7.864153385162353516e-02 2.332295477390289307e-01 -1.096943467855453491e-01 3.809126466512680054e-02
-8.583140373229980469e-02 -1.108912453055381775e-01 4.780410230159759521e-01 -1.357525493949651718e-02 1.687390506267547607e-01 -1.268416941165924072e-01 -2.876818366348743439e-02 6.920877099037170410e-02 5.733287706971168518e-02 1.629538089036941528e-01 5.893789604306221008e-02 -1.807015538215637207e-01 -3.237386643886566162e-01 -1.778120398521423340e-01 -2.906355820596218109e-02 3.400607407093048096e-02 2.193879783153533936e-01 1.118259355425834656e-01 -1.373327225446701050e-01 2.135846912860870361e-01 3.534208983182907104e-03 1.364792734384536743e-01 5.189076066017150879e-02 -7.397086918354034424e-02 1.634535938501358032e-01 1.695569455623626709e-01 -2.209099829196929932e-01 -1.153787747025489807e-01 -9.440540522336959839e-02 3.750405013561248779e-01 5.233305320143699646e-02 -2.743205428123474121e-01
-1.382882744073867798e-01 6.482058018445968628e-02 7.849087566137313843e-02 6.391734629869461060e-02 -3.720581531524658203e-02 -1.619105786085128784e-02 -9.280363470315933228e-02 -4.283631965517997742e-02 1.868702471256256104e-01 1.419876664876937866e-01 8.948043733835220337e-02 -2.027966082096099854e-01 -1.792681217193603516e-01 -5.871251225471496582e-02 -4.079156368970870972e-02 -9.889657050371170044e-02 4.877218604087829590e-01 4.711127877235412598e-01 1.031950935721397400e-01 -1.490608900785446167e-01 1.231946423649787903e-01 -1.712548136711120605e-01 -1.424278467893600464e-01 5.497827380895614624e-02 2.593774795532226562e-01 1.861354112625122070e-01 -3.191034495830535889e-01 1.492361277341842651e-01 -4.779395833611488342e-02 9.918647259473800659e-02 5.781701207160949707e-02 -3.321663662791252136e-02
-3.422513902187347412e-01 -1.923763006925582886e-02 2.489255070686340332e-01 2.528120279312133789e-01 1.500950008630752563e-01 1.348719447851181030e-01 2.595314085483551025e-01 -4.165685176849365234e-01 -1.372991651296615601e-01 1.279715895652770996e-01 -1.502134054899215698e-01 6.962580233812332153e-02 1.082959119230508804e-02 2.212638556957244873e-01 7.339809834957122803e-02 8.562898635864257812e-02 1.092681214213371277e-01 2.401934862136840820e-01 1.631977111101150513e-01 -1.821744628250598907e-02 6.820929050445556641e-02 9.562456607818603516e-02 -2.489478513598442078e-02 9.168490767478942871e-02 1.400016248226165771e-01 7.996954023838043213e-03 -1.917621940374374390e-01 1.348208785057067871e-01 -3.804322481155395508e-01 -2.528017200529575348e-02 4.315337911248207092e-02 9.650346636772155762e-02
-3.319110274314880371e-01 -8.538899570703506470e-02 3.762153536081314087e-02 -6.588841229677200317e-02 -2.073748856782913208e-01 -1.848347485065460205e-01 1.952990740537643433e-01 -1.384540200233459473e-01 4.959648102521896362e-02 2.647778689861297607e-01 -1.865998208522796631e-01 1.997941732406616211e-02 -3.198881149291992188e-01 -1.914793509058654308e-03 1.766522973775863647e-01 -6.857257336378097534e-02 2.499514222145080566e-01 4.116590693593025208e-02 3.622313439846038818e-01 2.548846602439880371e-01 -2.052696235477924347e-02 2.485258728265762329e-01 -1.323122680187225342e-01 9.365275502204895020e-02 -5.127644538879394531e-02 8.355976641178131104e-02 -2.411435842514038086e-01 -3.694758191704750061e-02 1.101032122969627380e-01 -5.745721980929374695e-02 8.198036998510360718e-02 -2.370610237121582031e-01
-1.577717214822769165e-01 5.059220641851425171e-02 1.959315240383148193e-01 8.989258855581283569e-02 -6.262231618165969849e-02 -1.203082948923110962e-01 6.656528264284133911e-02 -3.017497658729553223e-01 -4.291612282395362854e-02 2.057999819517135620e-01 -8.494899608194828033e-03 -8.498995006084442139e-02 7.869613915681838989e-02 -3.036739826202392578e-01 1.054207459092140198e-01 -1.006998419761657715e-01 4.499501585960388184e-01 7.921110838651657104e-02 3.141718804836273193e-01 -7.020415365695953369e-02 3.814491257071495056e-02 1.739892512559890747e-01 7.792957127094268799e-02 3.475228250026702881e-01 1.092425454407930374e-02 1.721901446580886841e-01 -2.176961004734039307e-01 -3.856679797172546387e-02 -1.434309035539627075e-01 -2.171369194984436035e-01 1.012802869081497192e-01 1.161147430539131165e-01
-2.346495538949966431e-01 -2.119948901236057281e-02 9.957610070705413818e-02 1.233492568135261536e-01 1.948054134845733643e-02 2.167093940079212189e-02 -1.058489829301834106e-01 -1.235296949744224548e-01 4.420803487300872803e-02 2.568520009517669678e-01 3.205522894859313965e-01 -1.055241823196411133e-01 -6.716322153806686401e-02 -2.847613692283630371e-01 -8.656227588653564453e-02 -1.291875541210174561e-01 3.733131885528564453e-01 -1.415639370679855347e-02 2.757016718387603760e-01 3.537703454494476318e-01 1.355598121881484985e-01 1.734017282724380493e-01 -1.307366788387298584e-01 -1.502485759556293488e-02 1.753378659486770630e-01 -1.517998874187469482e-01 -2.277874052524566650e-01 1.902913898229598999e-01 8.118568919599056244e-03 -2.515593543648719788e-02 1.479052454233169556e-01 1.717513501644134521e-01
-3.140247166156768799e-01 -7.809567451477050781e-02 5.825575068593025208e-02 -3.743766993284225464e-02 8.419339358806610107e-02 1.849798113107681274e-02 9.543731808662414551e-02 -1.450975835323333740e-01 2.683604955673217773e-01 3.844570815563201904e-01 -2.443858683109283447e-01 -1.067625284194946289e-01 -2.180004417896270752e-01 1.473390012979507446e-01 1.793810427188873291e-01 -7.244233042001724243e-02 2.438189387321472168e-01 -6.747282296419143677e-02 1.256150007247924805e-01 -9.552791714668273926e-02 7.621488720178604126e-02 1.504615694284439087e-01 -4.982051625847816467e-02 5.621235445141792297e-02 1.126291155815124512e-01 1.157010346651077271e-01 -3.849022686481475830e-01 -1.563186496496200562e-01 -1.328411251306533813e-01 -1.611137390136718750e-01 5.930963903665542603e-02 -2.941469848155975342e-01
-2.078706771135330200e-01 -5.153064131736755371e-01 1.648117750883102417e-01 -5.851247534155845642e-02 1.128109619021415710e-01 -1.466389298439025879e-01 -1.014312952756881714e-01 1.304145604372024536e-01 4.803362861275672913e-02 2.458410412073135376e-01 -3.913290053606033325e-02 -1.538923829793930054e-01 -2.270011305809020996e-01 2.062963843345642090e-01 -1.334420442581176758e-01 -9.384718537330627441e-02 3.627802729606628418e-01 3.852975089102983475e-03 2.076288908720016479e-01 9.250923991203308105e-02 1.093622893095016479e-01 3.043583333492279053e-01 -9.629513323307037354e-02 -8.219988644123077393e-02 1.394268423318862915e-01 1.590993106365203857e-01 -1.633563041687011719e-01 -4.982176423072814941e-02 7.463367283344268799e-02 5.085572972893714905e-02 6.695624440908432007e-02 7.060717325657606125e-04
-3.397476077079772949e-01 1.061171814799308777e-01 7.220872491598129272e-02 2.615820169448852539e-01 8.978118747472763062e-02 -1.332001239061355591e-01 -8.427027612924575806e-02 1.424684226512908936e-01 1.702510565519332886e-02 1.983219832181930542e-01 -2.580626308917999268e-01 8.228501304984092712e-03 6.158486008644104004e-02 -1.510370224714279175e-01 -1.480672657489776611e-01 -1.725548356771469116e-01 2.063314914703369141e-01 2.718877792358398438e-02 2.206829786300659180e-01 1.865119300782680511e-02 2.843787707388401031e-02 4.312583804130554199e-02 2.236381024122238159e-01 4.713081568479537964e-02 3.365611732006072998e-01 1.357853710651397705e-01 -3.723456859588623047e-01 1.440156847238540649e-01 -1.016876101493835449e-01 -3.699793294072151184e-02 -3.264039456844329834e-01 -7.262265682220458984e-02
-1.472410559654235840e-01 8.232130110263824463e-02 2.927706241607666016e-01 2.139190137386322021e-01 2.011156380176544189e-01 7.880626618862152100e-02 -1.226671859622001648e-01 -1.014083400368690491e-01 -8.007451891899108887e-02 2.641732692718505859e-01 2.769384086132049561e-01 -4.592954367399215698e-02 -1.153825689107179642e-02 2.005610615015029907e-01 1.467799693346023560e-01 7.175067812204360962e-02 9.588203579187393188e-02 -3.029879927635192871e-01 2.160533368587493896e-01 2.340402007102966309e-01 -1.165881156921386719e-01 3.367463648319244385e-01 -5.658332630991935730e-02 1.048946604132652283e-01 1.052013933658599854e-01 1.081316098570823669e-01 -1.486465185880661011e-01 -1.330702006816864014e-01 -2.617944478988647461e-01 -9.346296638250350952e-02 5.060705542564392090e-02 -2.449164241552352905e-01
3.159713000059127808e-02 -2.694946527481079102e-01 3.320197761058807373e-01 2.866386175155639648e-01 -6.535521242767572403e-03 -1.614516973495483398e-01 -1.664950847625732422e-01 -3.981298953294754028e-02 -1.955641992390155792e-02 2.414101064205169678e-01 -1.305517405271530151e-01 -8.740646392107009888e-02 -2.079510092735290527e-01 7.049258798360824585e-03 3.036987781524658203e-01 2.130637411028146744e-03 2.281427085399627686e-01 1.453559994697570801e-01 -1.875092089176177979e-02 1.473143547773361206e-01 -6.714426726102828979e-02 3.617036640644073486e-01 -1.322287768125534058e-01 6.982180057093501091e-04 1.786379814147949219e-01 -1.168088391423225403e-01 -2.320523262023925781e-01 -7.638140022754669189e-02 1.339534372091293335e-01 1.738351732492446899e-01 2.409081459045410156e-01 -1.392954029142856598e-02
-2.409852892160415649e-01 -1.840358949266374111e-03 9.760782122611999512e-02 1.951460838317871094e-01 -5.833044275641441345e-02 -1.695429347455501556e-02 -1.076158806681632996e-01 6.924252957105636597e-02 1.422432065010070801e-01 8.325774222612380981e-02 -2.029583305120468140e-01 1.018416211009025574e-01 1.726897358894348145e-01 -3.877360140904784203e-03 -1.639748066663742065e-01 -2.604547739028930664e-01 2.543135583400726318e-01 1.622239011339843273e-03 9.177357703447341919e-02 7.401432842016220093e-02 1.223735660314559937e-01 6.725594401359558105e-02 3.516488894820213318e-02 2.586588859558105469e-01 3.721616864204406738e-01 1.226565837860107422e-01 -4.726095199584960938e-01 2.472923398017883301e-01 -8.190289139747619629e-02 1.031007096171379089e-01 -2.011350244283676147e-01 -9.425698965787887573e-02
-6.362193822860717773e-02 7.924453169107437134e-02 -1.184541434049606323e-01 7.437634468078613281e-02 3.329273760318756104e-01 -9.872151911258697510e-02 2.629182636737823486e-01 -4.298619460314512253e-03 -1.175891309976577759e-01 2.997439801692962646e-01 -3.872480243444442749e-02 -5.495291668921709061e-03 -2.125573903322219849e-01 -2.546721398830413818e-01 6.143467873334884644e-02 9.494287660345435143e-04 2.826382219791412354e-01 -1.337952464818954468e-01 2.277861535549163818e-01 7.723759859800338745e-02 2.400133311748504639e-01 2.165929675102233887e-01 1.777136772871017456e-01 1.732147485017776489e-01 2.639970481395721436e-01 3.759367391467094421e-02 5.409904755651950836e-03 -2.477447688579559326e-02 -8.063641190528869629e-02 7.555146515369415283e-02 4.048363864421844482e-02 3.924527168273925781e-01
1.752333343029022217e-01 -1.541469246149063110e-01 -1.142448261380195618e-01 2.445130646228790283e-01 1.122091338038444519e-01 -2.216413319110870361e-01 1.737792044878005981e-01 -8.280141628347337246e-05 -3.624929785728454590e-01 2.765859961509704590e-01 -1.233957335352897644e-01 -8.475212007761001587e-02 -1.114501208066940308e-01 -3.999025374650955200e-02 -1.017649993300437927e-01 -1.366383880376815796e-01 2.521993815898895264e-01 -2.834947779774665833e-02 2.446477413177490234e-01 1.712872534990310669e-01 -2.246311008930206299e-01 2.794258594512939453e-01 -5.542664229869842529e-02 -1.880350410938262939e-01 3.116644918918609619e-01 -1.298805139958858490e-02 -2.608526051044464111e-01 4.308127798140048981e-03 5.526695773005485535e-02 8.418211340904235840e-02 9.393678605556488037e-02 5.023209378123283386e-02
-3.262009620666503906e-01 1.074187457561492920e-01 5.650180578231811523e-02 1.037138849496841431e-01 -7.205875962972640991e-02 -1.768539100885391235e-01 1.759526282548904419e-01 -1.675145775079727173e-01 1.614488810300827026e-01 1.611271202564239502e-01 -1.795198172330856323e-01 1.242125406861305237e-01 -1.753547489643096924e-01 -4.914202168583869934e-02 3.068467676639556885e-01 -2.603007480502128601e-02 2.909052073955535889e-01 -5.443602800369262695e-02 4.155004024505615234e-01 2.942241728305816650e-01 -3.931793570518493652e-02 -1.096450071781873703e-02 -1.174554973840713501e-01 1.635045111179351807e-01 -5.557077378034591675e-02 5.427693575620651245e-02 -2.876213788986206055e-01 6.199375167489051819e-02 1.643647253513336182e-01 1.111479774117469788e-01 -8.936516940593719482e-02 -1.264198422431945801e-01
-1.345059275627136230e-01 -1.097131446003913879e-01 1.611986756324768066e-01 1.751920133829116821e-01 -1.037442088127136230e-01 -2.054141461849212646e-01 7.034364342689514160e-02 -1.648586392402648926e-01 -7.118980586528778076e-02 8.930600434541702271e-02 -3.038731031119823456e-02 -1.729673296213150024e-01 -3.504029512405395508e-01 1.050916612148284912e-01 1.661879122257232666e-01 -1.703914105892181396e-01 2.097241878509521484e-01 2.634991407394409180e-01 -2.166440933942794800e-01 1.095385029911994934e-01 4.565840587019920349e-02 4.533123597502708435e-02 -5.603178218007087708e-02 -5.139363929629325867e-02 4.944163858890533447e-01 6.579360458999872208e-03 -3.216524124145507812e-01 -1.730511337518692017e-01 6.568083912134170532e-02 9.257027506828308105e-02 1.036010012030601501e-01 -9.981222450733184814e-02
-2.187650650739669800e-01 9.830613434314727783e-02 6.075142882764339447e-03 4.696152359247207642e-02 5.493425205349922180e-02 -3.671527281403541565e-02 -4.369656741619110107e-02 -3.002146482467651367e-01 -1.426964346319437027e-02 1.106484234333038330e-02 -1.965648680925369263e-01 -3.669588863849639893e-01 -1.956221908330917358e-01 -6.159986555576324463e-02 4.424900189042091370e-02 6.216070055961608887e-02 4.533641636371612549e-01 -2.094694674015045166e-01 1.746606677770614624e-01 -2.512558922171592712e-02 3.985766321420669556e-02 2.152981311082839966e-01 1.265207827091217041e-01 2.720880508422851562e-01 2.472787350416183472e-01 2.164520621299743652e-01 -1.831076294183731079e-01 8.345819264650344849e-02 2.178443670272827148e-01 -4.251483455300331116e-02 -7.762663811445236206e-02 -2.711771987378597260e-03
5.671726539731025696e-02 2.610982581973075867e-02 -8.186001330614089966e-02 3.176485188305377960e-03 1.489578783512115479e-01 1.047232523560523987e-01 2.404360026121139526e-01 -2.148289233446121216e-01 -1.253051906824111938e-01 1.639667749404907227e-01 1.764548569917678833e-02 -6.038197875022888184e-02 -1.943759322166442871e-01 -1.318764835596084595e-01 -2.134600877761840820e-01 -5.153719335794448853e-02 1.135512664914131165e-01 -1.182113066315650940e-01 1.740369051694869995e-01 1.792150437831878662e-01 -3.669612109661102295e-03 1.638258248567581177e-01 -7.242075167596340179e-03 8.711656183004379272e-02 2.476079314947128296e-01 4.202097654342651367e-01 -2.976087629795074463e-01 -5.813351273536682129e-02 1.489007007330656052e-02 3.211645483970642090e-01 -2.857868671417236328e-01 2.523641586303710938e-01
-2.538711428642272949e-01 -1.560606360435485840e-01 1.671149581670761108e-01 2.523843646049499512e-01 2.143723368644714355e-01 -7.476764172315597534e-02 1.320293545722961426e-01 -2.051307708024978638e-01 4.180008545517921448e-02 3.563601076602935791e-01 -1.598506569862365723e-01 1.410852521657943726e-01 -3.492734730243682861e-01 2.012472450733184814e-01 -2.339026480913162231e-01 3.673628717660903931e-02 1.370544284582138062e-01 -4.281195998191833496e-02 2.906759381294250488e-01 1.198574900627136230e-01 -4.809564445167779922e-03 1.052049398422241211e-01 1.728235394693911076e-03 -1.478564292192459106e-01 1.093692630529403687e-01 1.773689985275268555e-01 6.078393384814262390e-02 -9.849106520414352417e-02 1.259578168392181396e-01 -2.370967864990234375e-01 1.186071857810020447e-01 -1.427183598279953003e-01
-3.737652897834777832e-01 1.164511218667030334e-01 3.131972849369049072e-01 1.595503389835357666e-01 1.160338371992111206e-01 2.245230525732040405e-01 2.736908495426177979e-01 -8.938845247030258179e-03 7.961250096559524536e-02 2.750425636768341064e-01 1.210195720195770264e-01 2.099762558937072754e-01 -1.013058423995971680e-01 -2.773010134696960449e-01 9.957511723041534424e-02 -2.757153660058975220e-02 3.626657426357269287e-01 2.915005683898925781e-01 1.122169718146324158e-01 3.147824853658676147e-02 1.860744319856166840e-02 2.701547369360923767e-02 1.378330588340759277e-01 7.529904693365097046e-02 1.385274827480316162e-01 6.506418436765670776e-02 -2.112427204847335815e-01 1.159381270408630371e-01 -4.742695763707160950e-02 2.257776213809847832e-03 6.720290333032608032e-02 -4.107218608260154724e-02
-4.439011588692665100e-02 2.444206271320581436e-03 2.531938552856445312e-01 1.626368165016174316e-01 1.068804264068603516e-01 1.824010312557220459e-01 -9.840282052755355835e-02 5.770923104137182236e-03 -6.437680870294570923e-02 2.899214327335357666e-01 1.780517250299453735e-01 -1.533555388450622559e-01 4.732002690434455872e-02 6.832087039947509766e-02 2.198495566844940186e-01 2.074514776468276978e-01 3.065883815288543701e-01 -1.464986801147460938e-01 3.478864431381225586e-01 2.928159832954406738e-01 -2.093545645475387573e-01 1.827998459339141846e-01 -5.658831819891929626e-02 -7.690337020903825760e-03 3.031958043575286865e-01 1.700718700885772705e-01 -7.725390791893005371e-02 -2.672826051712036133e-01 -1.392683014273643494e-02 -6.060143560171127319e-02 -8.052629232406616211e-02 4.166675265878438950e-03
-2.121413201093673706e-01 -1.850630715489387512e-02 1.423836052417755127e-01 7.604254782199859619e-02 2.139942161738872528e-02 -2.055761814117431641e-01 2.097325026988983154e-02 1.725536882877349854e-01 7.106446474790573120e-02 1.685577332973480225e-01 -6.771772354841232300e-02 -4.187984764575958252e-01 -3.398501276969909668e-01 -2.284364998340606689e-01 -9.877290576696395874e-02 3.050763905048370361e-02 4.444611072540283203e-01 -8.941570669412612915e-02 3.193814158439636230e-01 1.352059543132781982e-01 1.182750165462493896e-01 2.778205871582031250e-01 7.138080149888992310e-02 2.695745415985584259e-02 -1.379971392452716827e-02 1.299978196620941162e-01 2.187219448387622833e-02 5.456464737653732300e-02 -3.958445414900779724e-02 -2.008968219161033630e-02 -1.340878307819366455e-01 -2.321953512728214264e-02
-1.123148202896118164e-01 -1.426111012697219849e-01 1.361718773841857910e-01 1.907470524311065674e-01 1.340136975049972534e-01 -3.336255848407745361e-01 -2.162837982177734375e-02 8.297828584909439087e-02 7.583075668662786484e-03 4.253481328487396240e-01 1.663439422845840454e-01 1.690121591091156006e-01 -1.791065633296966553e-01 -6.352064758539199829e-02 -1.655964404344558716e-01 5.293227359652519226e-02 9.015938639640808105e-02 -8.517548441886901855e-02 9.524648636579513550e-02 1.800507009029388428e-01 -1.002523824572563171e-01 1.916255950927734375e-01 -1.174070462584495544e-01 1.227142214775085449e-01 1.316415220499038696e-01 4.269192218780517578e-01 7.018217816948890686e-03 2.301962971687316895e-01 -4.798490926623344421e-02 -2.248411327600479126e-01 -1.040657907724380493e-01 1.521401703357696533e-01
-4.272914305329322815e-02 4.795095697045326233e-02 -1.348363584838807583e-03 2.058691382408142090e-01 2.207840234041213989e-01 1.361984610557556152e-01 1.353423148393630981e-01 -1.996422559022903442e-01 -1.337911784648895264e-01 -1.624984592199325562e-01 3.089474141597747803e-02 1.815585792064666748e-01 -3.276074677705764771e-02 4.486402869224548340e-02 1.235903874039649963e-01 -1.478545665740966797e-01 4.394972324371337891e-01 -1.664787679910659790e-01 1.648717373609542847e-01 1.602834314107894897e-01 -1.435424387454986572e-01 9.384918957948684692e-02 -1.555563360452651978e-01 1.096026375889778137e-01 3.361443579196929932e-01 3.288083076477050781e-01 -6.912974268198013306e-02 2.164545953273773193e-01 -1.118424460291862488e-01 1.221424192190170288e-01 -2.622020542621612549e-01 -3.591009601950645447e-02
-4.018006324768066406e-01 -8.815040439367294312e-02 3.873995244503021240e-01 1.038390994071960449e-01 6.083377450704574585e-02 -1.797494441270828247e-01 1.801435500383377075e-01 -3.025335371494293213e-01 -1.927036345005035400e-01 1.629703119397163391e-02 -1.499964296817779541e-01 7.939710468053817749e-02 2.922021970152854919e-02 -6.270613521337509155e-03 1.206726282835006714e-01 -1.315746009349822998e-01 2.305238842964172363e-01 6.335845589637756348e-02 8.035004138946533203e-02 1.363078951835632324e-01 -4.175484552979469299e-02 1.499159783124923706e-01 -1.471693366765975952e-01 1.490477174520492554e-01 -1.818891614675521851e-01 3.104185461997985840e-01 -2.759305946528911591e-02 2.298202663660049438e-01 -2.108792066574096680e-01 -3.413369879126548767e-02 -1.286782175302505493e-01 -1.243662312626838684e-01
-1.586899757385253906e-01 -1.864256560802459717e-01 1.716348528861999512e-01 2.957671880722045898e-01 1.288645267486572266e-01 -4.458233714103698730e-02 1.448715943843126297e-02 3.082222864031791687e-02 -2.825818955898284912e-01 1.991306692361831665e-01 -7.070180028676986694e-02 1.735057532787322998e-01 -8.462014049291610718e-02 -3.612401783466339111e-01 9.129619598388671875e-02 -3.502363339066505432e-02 2.191623747348785400e-01 4.953650832176208496e-01 4.631704092025756836e-02 2.386036515235900879e-02 -9.258345514535903931e-02 2.611650526523590088e-01 -8.373013138771057129e-02 1.369516402482986450e-01 2.574869059026241302e-02 -9.292372316122055054e-02 -1.480127125978469849e-02 6.782545894384384155e-02 3.691157698631286621e-02 1.930326670408248901e-01 -8.149654418230056763e-02 -2.085326611995697021e-01
-1.795106083154678345e-01 -4.185994267463684082e-01 1.470485329627990723e-01 4.708236083388328552e-02 2.898481488227844238e-01 -2.311553955078125000e-01 1.236298754811286926e-01 -5.349699780344963074e-02 1.549723893404006958e-01 1.921896934509277344e-01 4.018839821219444275e-02 1.475121229887008667e-01 -2.712282538414001465e-01 -1.170656159520149231e-01 1.202082559466362000e-01 -2.102404460310935974e-02 4.162801206111907959e-01 1.494288891553878784e-01 1.222762465476989746e-01 -1.696514487266540527e-01 -6.251969933509826660e-02 1.665920764207839966e-02 -1.958425492048263550e-01 2.244465798139572144e-02 3.475318849086761475e-02 1.671204417943954468e-01 -9.275909513235092163e-02 -6.964240223169326782e-02 1.184687763452529907e-02 -1.080524474382400513e-01 2.788807153701782227e-01 -1.097855344414710999e-01
-3.676914572715759277e-01 1.606036722660064697e-01 1.121939439326524734e-02 1.270979642868041992e-01 -6.424623541533946991e-03 -6.799785792827606201e-02 2.539237141609191895e-01 2.428651228547096252e-02 -1.243389248847961426e-01 -2.194453403353691101e-02 5.254502757452428341e-04 -6.697225570678710938e-02 5.306569859385490417e-02 1.591197028756141663e-02 -3.346170112490653992e-02 2.605397999286651611e-01 5.450869798660278320e-01 7.856559753417968750e-02 7.110002636909484863e-02 1.623061448335647583e-01 2.582185668870806694e-03 9.392189234495162964e-02 -1.476013660430908203e-01 1.201072782278060913e-01 -4.586210474371910095e-03 3.560802638530731201e-01 -2.273185700178146362e-01 6.294940412044525146e-02 1.467047780752182007e-01 2.045249044895172119e-01 -1.655262559652328491e-01 -8.699182420969009399e-02
-4.042585492134094238e-01 1.287640482187271118e-01 1.930150687694549561e-01 1.753818094730377197e-01 3.505053371191024780e-02 -1.240893751382827759e-01 2.106527537107467651e-01 -2.538354098796844482e-01 2.158062309026718140e-01 -1.137069761753082275e-01 -3.923239558935165405e-02 -9.136361628770828247e-02 -2.004917412996292114e-01 2.730629034340381622e-02 -2.764878980815410614e-02 -5.092409253120422363e-02 4.220768809318542480e-01 1.002544909715652466e-01 3.553136289119720459e-01 3.527085781097412109e-01 2.027820236980915070e-02 8.926044404506683350e-02 4.832098633050918579e-02 1.948334276676177979e-02 -6.576932966709136963e-02 -2.377046644687652588e-02 -1.320215612649917603e-01 7.209216058254241943e-02 -9.031592309474945068e-02 9.695204347372055054e-02 -1.303331553936004639e-01 -2.922552265226840973e-02
-4.935258030891418457e-01 1.442296206951141357e-01 2.090546637773513794e-01 2.326909601688385010e-01 -6.027439609169960022e-02 -3.569369018077850342e-02 2.128809392452239990e-01 -3.936089575290679932e-02 -2.397399544715881348e-01 2.471675127744674683e-01 2.433221600949764252e-02 -1.386042088270187378e-01 6.068239361047744751e-02 -5.397187918424606323e-02 3.092057704925537109e-01 1.589010804891586304e-01 1.197350472211837769e-01 1.810056567192077637e-01 1.139083132147789001e-01 1.283792108297348022e-01 2.830708026885986328e-02 -4.338791593909263611e-02 8.847931772470474243e-02 1.570720374584197998e-01 5.665944144129753113e-02 9.294919669628143311e-02 -3.393731415271759033e-01 -9.833590686321258545e-02 -1.480434089899063110e-01 9.829716384410858154e-02 1.996574848890304565e-01 1.752692088484764099e-02
-9.129311144351959229e-02 6.385707110166549683e-02 2.983536422252655029e-01 -2.506215870380401611e-02 1.725124567747116089e-01 -1.033716574311256409e-01 2.122406661510467529e-01 -2.861726582050323486e-01 1.123839616775512695e-01 9.012491255998611450e-02 -2.004601620137691498e-02 -1.892797648906707764e-01 -2.458679676055908203e-01 9.727516025304794312e-02 -3.688498400151729584e-03 -1.128134652972221375e-01 2.756713330745697021e-01 8.861919492483139038e-02 -8.433081954717636108e-02 2.083062231540679932e-01 -3.722034022212028503e-02 4.389163255691528320e-01 -1.443207263946533203e-01 9.464009851217269897e-02 1.291276216506958008e-01 -2.602254450321197510e-01 -2.860191464424133301e-01 6.541054695844650269e-02 9.562894701957702637e-02 1.468270123004913330e-01 -4.801729321479797363e-02 1.710779070854187012e-01
-4.179387092590332031e-01 1.374998390674591064e-01 1.993602961301803589e-01 3.304171860218048096e-01 1.079794391989707947e-01 -3.449908271431922913e-02 2.343496829271316528e-01 -5.710525438189506531e-02 -1.318762302398681641e-01 2.472128719091415405e-01 1.241540629416704178e-02 -1.301767677068710327e-01 5.477005615830421448e-02 -2.251083254814147949e-01 2.949657440185546875e-01 1.269503775984048843e-02 9.899739921092987061e-02 1.210970506072044373e-01 -8.374685794115066528e-02 1.677532196044921875e-01 1.412734854966402054e-02 3.991005197167396545e-02 3.122293651103973389e-01 -7.261917460709810257e-03 1.350439935922622681e-01 3.132138848304748535e-01 -1.219361424446105957e-01 7.194463908672332764e-02 5.155871063470840454e-02 1.949182748794555664e-01 -1.033934652805328369e-01 5.785580351948738098e-02
-2.453105300664901733e-01 -3.543573021888732910e-01 1.710602343082427979e-01 1.150006726384162903e-01 -1.811038702726364136e-02 -1.975727528333663940e-01 -1.282088756561279297e-01 -1.081042587757110596e-01 -1.090306341648101807e-01 2.942253649234771729e-02 -8.845335245132446289e-02 1.070393901318311691e-02 -2.785000503063201904e-01 1.442641615867614746e-01 1.269085854291915894e-01 1.865344494581222534e-01 1.861085742712020874e-01 5.321862921118736267e-02 1.520515084266662598e-01 -3.406708315014839172e-02 5.058653187006711960e-03 2.059269398450851440e-01 -5.888620391488075256e-02 -5.353371426463127136e-02 2.578299343585968018e-01 3.815165758132934570e-01 5.943351238965988159e-02 6.187362223863601685e-02 9.521090239286422729e-02 -1.861932128667831421e-01 3.841507434844970703e-01 -1.144647374749183655e-01
-3.586992025375366211e-01 2.237072885036468506e-01 3.411825373768806458e-02 4.162154793739318848e-01 1.138154696673154831e-02 -4.894818365573883057e-02 -6.623383611440658569e-02 3.778600320219993591e-02 8.946396410465240479e-02 2.402075976133346558e-01 -1.944583356380462646e-01 1.295385062694549561e-01 -9.264308959245681763e-02 6.556008756160736084e-02 -9.103806316852569580e-02 3.295242413878440857e-02 -3.060156665742397308e-02 2.841289341449737549e-01 5.615749582648277283e-02 1.044484451413154602e-01 -1.564075797796249390e-01 2.577367126941680908e-01 5.297348648309707642e-02 8.356726914644241333e-02 3.870744109153747559e-01 2.327042222023010254e-01 -2.202289104461669922e-01 1.837107092142105103e-01 -5.501269921660423279e-02 -4.657444730401039124e-02 -3.335043787956237793e-02 -8.397443592548370361e-02
-1.656720787286758423e-01 -5.255413241684436798e-03 1.501518487930297852e-01 2.368967086076736450e-01 2.637611627578735352e-01 -3.554273769259452820e-02 -1.287724375724792480e-01 4.265457391738891602e-02 3.450478985905647278e-02 1.173718199133872986e-01 -8.725018054246902466e-02 -1.876943111419677734e-01 -2.095319777727127075e-01 -9.377337247133255005e-02 -1.674907654523849487e-02 -5.511571187525987625e-03 4.893100261688232422e-01 -1.063944026827812195e-01 3.278579413890838623e-01 2.352174818515777588e-01 1.077463254332542419e-01 2.771054804325103760e-01 1.377205848693847656e-01 2.020654529333114624e-01 -8.035177737474441528e-02 2.881432324647903442e-02 1.032419800758361816e-01 2.257814705371856689e-01 -1.367959976196289062e-01 -1.149997413158416748e-01 -8.363833278417587280e-02 1.555493772029876709e-01
-3.847420513629913330e-01 2.367675118148326874e-02 1.231892853975296021e-01 3.267038986086845398e-02 1.504923850297927856e-01 3.149105608463287354e-01 1.404496282339096069e-02 -2.248684018850326538e-01 -2.576017975807189941e-01 2.142496407032012939e-01 -2.953294478356838226e-02 -8.378930389881134033e-02 -2.144875749945640564e-02 -2.841633558273315430e-01 -6.106723099946975708e-02 7.772428542375564575e-02 4.466996490955352783e-01 -4.297559335827827454e-02 8.730602264404296875e-02 2.678996920585632324e-01 1.531759202480316162e-01 -5.683364346623420715e-02 6.431660801172256470e-02 9.588921815156936646e-02 1.119749844074249268e-01 2.788850665092468262e-01 7.054259628057479858e-02 6.624716520309448242e-02 7.117269933223724365e-02 1.468293219804763794e-01 -4.819150269031524658e-02 -4.500268027186393738e-02
-3.876230716705322266e-01 1.750350147485733032e-01 5.208162218332290649e-02 1.999770700931549072e-01 1.829998791217803955e-01 -2.250488698482513428e-01 2.448876351118087769e-01 -1.274853795766830444e-01 1.262732148170471191e-01 1.929039806127548218e-01 -7.016602158546447754e-02 4.893410205841064453e-02 3.788079321384429932e-02 8.533294498920440674e-02 7.132992148399353027e-02 -1.098820939660072327e-01 3.083963692188262939e-01 -3.854091838002204895e-02 1.751045435667037964e-01 4.468461871147155762e-01 5.041701719164848328e-02 4.297283664345741272e-02 -9.778623282909393311e-02 7.363200187683105469e-02 -8.163549751043319702e-02 -7.536455243825912476e-02 -2.536664903163909912e-01 1.559095233678817749e-01 1.283136159181594849e-01 2.202838063240051270e-01 -1.207537129521369934e-01 -5.317308381199836731e-02
-7.702750712633132935e-02 -1.718681156635284424e-01 1.319656074047088623e-01 2.540166974067687988e-01 2.211525291204452515e-01 -7.553668320178985596e-02 -1.118583306670188904e-01 -3.561419993638992310e-02 4.832524061203002930e-02 3.456198275089263916e-01 -5.497501790523529053e-02 -1.722544431686401367e-01 -3.067077100276947021e-01 -3.015476651489734650e-02 -1.141226887702941895e-01 2.966862358152866364e-02 3.098603487014770508e-01 6.592735648155212402e-02 1.444100588560104370e-01 2.122213393449783325e-01 2.898576259613037109e-01 4.077247679233551025e-01 -1.738852709531784058e-01 -1.796107180416584015e-02 -1.827600784599781036e-02 -5.463781207799911499e-02 -1.551479250192642212e-01 1.719948798418045044e-01 1.040777415037155151e-01 -1.711749732494354248e-01 7.532016187906265259e-02 -3.134320303797721863e-02
-1.365694850683212280e-01 1.065388470888137817e-01 7.275247573852539062e-02 1.927687525749206543e-01 2.433532476425170898e-01 -2.644437849521636963e-01 2.817378379404544830e-02 -3.050431907176971436e-01 9.937680326402187347e-03 -2.797557227313518524e-02 3.060185313224792480e-01 -2.369262725114822388e-01 -6.809166818857192993e-02 -1.773219853639602661e-01 3.456993401050567627e-01 -1.208144500851631165e-01 3.354555368423461914e-01 2.246326506137847900e-01 1.403072327375411987e-01 -1.388324350118637085e-01 3.235497744753956795e-03 1.561674028635025024e-01 -1.577064543962478638e-01 2.451011687517166138e-01 3.418380022048950195e-02 8.669044077396392822e-02 -1.652348786592483521e-02 -1.865864098072052002e-01 -1.122326478362083435e-01 1.167754381895065308e-01 4.551898315548896790e-02 1.819897629320621490e-02
-1.418578028678894043e-01 -3.450217191129922867e-03 2.109132111072540283e-01 1.739427149295806885e-01 1.590594798326492310e-01 -4.968262463808059692e-02 9.714920073747634888e-02 -3.415946066379547119e-01 -1.824524253606796265e-02 1.313730776309967041e-01 -3.518306091427803040e-02 -3.083126246929168701e-01 2.214753776788711548e-01 -1.687101721763610840e-01 -4.779813066124916077e-02 1.959048509597778320e-01 3.819977343082427979e-01 2.435806840658187866e-01 4.108714163303375244e-01 -2.731243334710597992e-02 1.051157829351723194e-03 9.440515935420989990e-02 -4.895137622952461243e-02 1.253311485052108765e-01 -6.063360348343849182e-02 2.136193066835403442e-01 -1.249010339379310608e-01 -8.754073083400726318e-02 -1.570164412260055542e-01 -1.363385617733001709e-01 3.691985458135604858e-02 -1.246912032365798950e-02
-2.923939228057861328e-01 -1.885632127523422241e-01 -2.825637161731719971e-02 -1.050081104040145874e-01 -2.606940865516662598e-01 -4.673806577920913696e-02 -1.121687591075897217e-01 -1.453289389610290527e-01 -1.731128841638565063e-01 1.558206379413604736e-01 -7.583817839622497559e-02 5.617558211088180542e-02 -1.079594418406486511e-01 -1.147867292165756226e-01 -5.352513398975133896e-04 6.211059913039207458e-02 3.197951614856719971e-01 -5.635424330830574036e-02 5.011387541890144348e-02 4.793291687965393066e-01 1.208381634205579758e-02 -1.178453490138053894e-01 -3.011247515678405762e-01 2.085322141647338867e-01 3.134704232215881348e-01 1.286021173000335693e-01 -1.007114127278327942e-01 -2.326724827289581299e-01 -6.301125884056091309e-02 -3.529428318142890930e-02 4.325845278799533844e-03 3.475017845630645752e-02
-2.518835365772247314e-01 -9.018171578645706177e-03 7.008025050163269043e-02 3.118867278099060059e-01 9.089853614568710327e-02 4.053100571036338806e-02 -7.960160076618194580e-02 -1.099590957164764404e-01 2.190086804330348969e-02 1.609866172075271606e-01 3.836338818073272705e-01 -1.973243206739425659e-01 -2.004028856754302979e-01 -1.609092950820922852e-01 4.484217613935470581e-02 -1.381869167089462280e-01 3.060869276523590088e-01 -1.495774090290069580e-01 1.261335015296936035e-01 2.955888807773590088e-01 1.514010280370712280e-01 3.106248378753662109e-01 -1.716869920492172241e-01 5.037013813853263855e-02 4.115900769829750061e-02 2.831724286079406738e-02 -5.297101661562919617e-02 6.561705470085144043e-02 3.945456445217132568e-02 -2.934820055961608887e-01 -1.463231723755598068e-02 1.949608027935028076e-01
1.333268731832504272e-01 -1.227729767560958862e-01 1.408306509256362915e-01 2.347891777753829956e-01 -2.887329272925853729e-02 -3.431669622659683228e-02 1.557506173849105835e-01 9.102851897478103638e-02 9.554266929626464844e-02 -2.475488185882568359e-02 -5.230800062417984009e-02 -1.413199007511138916e-01 -1.270282268524169922e-01 8.750278502702713013e-02 1.856848597526550293e-01 -6.603319197893142700e-02 1.272729337215423584e-01 2.845558226108551025e-01 5.192345008254051208e-02 1.228740960359573364e-01 -5.269372835755348206e-02 3.210073113441467285e-01 -1.658488065004348755e-01 2.601039409637451172e-01 4.428457021713256836e-01 2.034815847873687744e-01 -7.786069810390472412e-02 2.231594175100326538e-01 -4.074861481785774231e-02 2.433990389108657837e-01 1.819798164069652557e-02 3.033052384853363037e-01
-1.291743963956832886e-01 -9.236697107553482056e-02 2.656824290752410889e-01 1.235518604516983032e-01 2.467901110649108887e-01 1.827509142458438873e-03 -1.240289285778999329e-01 -1.364936530590057373e-01 8.239296823740005493e-02 1.492742747068405151e-01 3.381438851356506348e-01 -2.281416952610015869e-01 3.419618308544158936e-02 1.639060825109481812e-01 2.258375287055969238e-01 1.648317873477935791e-01 2.426744997501373291e-01 -1.766446530818939209e-01 3.387623131275177002e-01 7.940102368593215942e-02 -1.024246588349342346e-01 1.655207425355911255e-01 -1.692600101232528687e-01 -1.280866116285324097e-01 2.780874371528625488e-01 6.354541331529617310e-02 -1.651851534843444824e-01 -2.153766304254531860e-01 -8.824626356363296509e-02 -7.134603708982467651e-02 -1.066998392343521118e-01 -1.375926584005355835e-01
6.510972231626510620e-02 -1.406285762786865234e-01 6.607100367546081543e-02 2.834267616271972656e-01 -1.398067772388458252e-01 2.310494147241115570e-02 2.538879513740539551e-01 -1.286131609231233597e-02 -4.098357632756233215e-02 7.826981600373983383e-04 -1.309779733419418335e-01 -4.635652154684066772e-02 -3.854713737964630127e-01 -1.245502904057502747e-01 1.006194427609443665e-01 -1.375122070312500000e-01 -4.713199287652969360e-02 3.017266988754272461e-01 2.864104509353637695e-01 1.579538434743881226e-01 1.076933071017265320e-01 2.314790189266204834e-01 -1.264595892280340195e-02 1.840764880180358887e-01 3.986073732376098633e-01 1.645179241895675659e-01 6.639807671308517456e-02 -7.003157585859298706e-02 1.198252588510513306e-01 1.946221888065338135e-01 1.875789910554885864e-01 1.015401706099510193e-01
-3.206121921539306641e-01 -5.917409062385559082e-02 2.213976681232452393e-01 2.895494997501373291e-01 2.411310561001300812e-02 -8.484888076782226562e-02 1.396705955266952515e-01 -4.205166101455688477e-01 -1.899703778326511383e-02 1.132920477539300919e-02 -5.465278401970863342e-02 9.932912886142730713e-02 9.717500954866409302e-02 -9.366463124752044678e-02 5.090235918760299683e-02 1.113217547535896301e-01 2.507412135601043701e-01 2.203267663717269897e-01 3.517765700817108154e-01 5.087563022971153259e-02 8.920271694660186768e-02 3.905010223388671875e-02 -6.787598133087158203e-02 -5.162442848086357117e-02 1.754128187894821167e-01 9.410226484760642052e-04 1.021962314844131470e-01 2.113759145140647888e-02 -3.075446486473083496e-01 2.810166180133819580e-01 1.286194324493408203e-01 -1.546689271926879883e-01
-1.989444158971309662e-02 1.629734486341476440e-01 3.067883253097534180e-01 3.513773158192634583e-02 5.657141655683517456e-02 -3.276644647121429443e-02 -1.376760005950927734e-01 -7.975748181343078613e-02 -2.905121445655822754e-01 3.060603737831115723e-01 -6.709289550781250000e-02 -8.142437785863876343e-02 -1.362123936414718628e-01 3.170565888285636902e-02 -1.007078364491462708e-01 8.432766050100326538e-02 5.082874298095703125e-01 -2.190993875265121460e-01 1.498814821243286133e-01 4.519700631499290466e-02 -9.762922674417495728e-02 1.232032254338264465e-01 -1.358574479818344116e-01 6.046325340867042542e-02 3.448562026023864746e-01 -6.105765700340270996e-02 -1.585132442414760590e-02 7.661454379558563232e-02 7.898085564374923706e-02 1.595842987298965454e-01 -5.887201055884361267e-02 -2.836355268955230713e-01
-3.978281319141387939e-01 1.481221318244934082e-01 -2.915412373840808868e-02 1.045039594173431396e-01 -1.740920171141624451e-02 -1.570335030555725098e-02 1.882866770029067993e-01 3.790061920881271362e-02 -2.353780418634414673e-01 1.765469610691070557e-01 -1.754128187894821167e-02 -8.860809355974197388e-02 -9.023732692003250122e-02 -1.802775561809539795e-01 3.368043601512908936e-01 8.709395676851272583e-02 3.122979402542114258e-01 9.185233502648770809e-04 -5.538381263613700867e-02 1.906886547803878784e-01 5.925397947430610657e-02 -2.387787587940692902e-02 2.681703269481658936e-01 -5.641884636133909225e-03 1.702657192945480347e-01 3.905034959316253662e-01 -2.250527292490005493e-01 -3.250036388635635376e-02 -1.708684563636779785e-01 1.931982487440109253e-01 -2.378248423337936401e-02 3.038439527153968811e-02
-2.680938541889190674e-01 2.071972005069255829e-03 9.462554007768630981e-02 2.737080752849578857e-01 -7.300620526075363159e-02 -1.741221100091934204e-01 -1.162354201078414917e-01 -5.703390389680862427e-02 -1.391701307147741318e-02 -1.890506013296544552e-03 -7.294409722089767456e-02 -8.217535912990570068e-02 -4.876110553741455078e-01 6.833771243691444397e-03 2.357794716954231262e-02 -1.647459119558334351e-01 3.279228210449218750e-01 8.255378901958465576e-02 6.239995826035737991e-03 4.773255810141563416e-02 4.542083665728569031e-02 2.566404044628143311e-01 -5.653326585888862610e-02 -3.112832307815551758e-01 2.729290127754211426e-01 1.580362766981124878e-02 -1.295664161443710327e-01 -2.736650109291076660e-01 -8.373939781449735165e-04 1.488057672977447510e-01 1.525762081146240234e-01 1.324022561311721802e-01
-2.654720544815063477e-01 3.699711710214614868e-02 6.632485985755920410e-02 1.867699921131134033e-01 6.011793017387390137e-02 6.463156640529632568e-02 1.917697936296463013e-01 -9.340247511863708496e-02 -3.231748044490814209e-01 1.349101513624191284e-01 -2.093707472085952759e-01 -3.096652030944824219e-01 -3.548176214098930359e-02 1.366038527339696884e-02 -1.070962026715278625e-01 1.447106003761291504e-01 4.206948578357696533e-01 6.327729672193527222e-02 8.464816212654113770e-02 1.358906924724578857e-01 5.567375570535659790e-02 3.086099401116371155e-02 3.934258595108985901e-02 9.630802273750305176e-02 1.747285425662994385e-01 3.062847554683685303e-01 -1.296078264713287354e-01 2.896821200847625732e-01 2.212499380111694336e-01 1.382695883512496948e-01 -1.562773622572422028e-02 -1.564982831478118896e-01
-3.448973298072814941e-01 -2.793284356594085693e-01 8.152888715267181396e-02 1.142211705446243286e-01 2.707768380641937256e-01 1.434083729982376099e-01 2.477101981639862061e-02 -7.627587765455245972e-02 1.446172893047332764e-01 2.193357422947883606e-02 2.069008499383926392e-01 9.457378182560205460e-04 -1.304523199796676636e-01 -3.704132139682769775e-02 1.355942487716674805e-01 1.005597114562988281e-01 -3.674714639782905579e-02 -1.697554439306259155e-01 8.456645905971527100e-02 -2.636789903044700623e-02 1.595625132322311401e-01 3.377872109413146973e-01 5.189310014247894287e-02 3.936454281210899353e-02 2.706719934940338135e-01 4.453154802322387695e-01 -2.298327088356018066e-01 -9.583251178264617920e-02 -1.121458634734153748e-01 -1.980439126491546631e-01 -4.087392985820770264e-02 -5.528653040528297424e-02
-2.789305150508880615e-01 -1.758323758840560913e-01 1.526152789592742920e-01 -3.740874305367469788e-02 3.210602998733520508e-01 1.705842614173889160e-01 -1.390438377857208252e-01 -1.558057367801666260e-01 6.260011345148086548e-02 2.848728001117706299e-01 6.830833107233047485e-02 1.605913639068603516e-01 1.703200489282608032e-02 2.309311181306838989e-02 2.883537113666534424e-01 2.086011171340942383e-01 1.510325670242309570e-01 -2.123161405324935913e-01 2.856814563274383545e-01 1.494030207395553589e-01 -6.099007278680801392e-02 2.071305960416793823e-01 -1.533884406089782715e-01 -4.305321350693702698e-02 2.225909531116485596e-01 2.410652488470077515e-01 -9.879449009895324707e-02 1.429812749847769737e-03 -2.656972408294677734e-01 1.141576096415519714e-01 3.527506440877914429e-02 -4.084676504135131836e-02
-2.582339644432067871e-01 -2.501417398452758789e-01 2.228299081325531006e-01 1.486319750547409058e-01 1.445945799350738525e-01 -1.031886190176010132e-01 3.716205060482025146e-02 1.940111629664897919e-02 -9.351750463247299194e-02 1.404951214790344238e-01 -1.487347483634948730e-01 1.816872209310531616e-01 -2.533740997314453125e-01 -2.841564640402793884e-02 1.578117460012435913e-01 -7.503913342952728271e-02 3.994170129299163818e-01 4.147616028785705566e-02 2.452986501157283783e-02 1.148791536688804626e-01 -1.139692869037389755e-02 1.097791567444801331e-01 9.362143278121948242e-02 -2.700271606445312500e-01 9.927672892808914185e-02 3.339499831199645996e-01 -6.895870715379714966e-02 -3.866045176982879639e-02 -2.000614404678344727e-01 6.728441268205642700e-02 3.705783188343048096e-01 -9.003428369760513306e-02
-3.134324848651885986e-01 1.154328584671020508e-01 9.889565408229827881e-02 2.590341269969940186e-01 1.818545162677764893e-01 6.193468719720840454e-02 2.612109184265136719e-01 5.951680988073348999e-02 -2.275455743074417114e-01 1.843613535165786743e-01 -8.915612846612930298e-02 -2.364821881055831909e-01 2.162166312336921692e-02 -2.651211321353912354e-01 3.092105686664581299e-01 -9.269671142101287842e-02 1.037457659840583801e-01 3.871035277843475342e-01 -9.480802714824676514e-02 1.938303858041763306e-01 -7.914807647466659546e-02 7.084999978542327881e-02 -9.956511110067367554e-02 4.452075436711311340e-02 5.334220826625823975e-02 1.549971103668212891e-01 -2.469057142734527588e-01 -1.127756834030151367e-01 2.659202553331851959e-02 1.580668538808822632e-01 1.248169615864753723e-01 -7.812897115945816040e-02
8.344489336013793945e-02 -2.556934058666229248e-01 3.552022948861122131e-02 1.325772702693939209e-01 -7.795500010251998901e-02 9.744086116552352905e-02 1.997330226004123688e-02 -2.076934725046157837e-01 -9.621334820985794067e-02 2.551539540290832520e-01 1.112275943160057068e-02 -1.392487883567810059e-01 -2.182506173849105835e-01 -3.931919634342193604e-01 3.352893888950347900e-02 -2.028485089540481567e-01 4.368201643228530884e-02 3.145394846796989441e-02 -8.571273833513259888e-02 -6.907707429490983486e-04 -1.385008245706558228e-01 3.159019947052001953e-01 6.600261479616165161e-02 2.371087670326232910e-01 2.612218260765075684e-01 4.272305369377136230e-01 -1.963980048894882202e-01 -1.323938556015491486e-02 -6.130934134125709534e-02 9.731735289096832275e-02 -1.258836835622787476e-01 -5.429606884717941284e-02
-2.039714157581329346e-01 -2.277511507272720337e-01 8.859918266534805298e-02 1.384123712778091431e-01 -7.435736060142517090e-02 8.902907371520996094e-02 1.343122273683547974e-01 -1.325960755348205566e-01 -2.905250899493694305e-02 3.261375725269317627e-01 -1.435831189155578613e-01 -1.165112927556037903e-01 -2.374038398265838623e-01 -4.569247961044311523e-01 7.527936995029449463e-02 7.475752383470535278e-02 3.018661439418792725e-01 3.659237027168273926e-01 2.894410490989685059e-02 1.016628965735435486e-01 -8.247847668826580048e-03 3.059979081153869629e-01 -1.483061611652374268e-01 -1.054872423410415649e-01 -4.828757420182228088e-02 7.028760015964508057e-02 -1.480928063392639160e-01 7.469426840543746948e-02 1.190405525267124176e-02 7.159579545259475708e-02 6.640594452619552612e-02 -7.184448093175888062e-02
-2.548445165157318115e-01 -2.209829092025756836e-01 -5.429567303508520126e-03 2.125391960144042969e-01 1.057206094264984131e-01 6.406731158494949341e-02 1.523971706628799438e-01 -2.552545070648193359e-01 -2.593354582786560059e-01 1.021710261702537537e-01 1.958841457962989807e-02 -4.776844009757041931e-02 -4.830174148082733154e-02 -2.426692396402359009e-01 -3.238812834024429321e-02 -2.391500324010848999e-01 3.071567118167877197e-01 3.745689988136291504e-01 2.341861426830291748e-01 1.175924018025398254e-01 1.754625588655471802e-01 1.723985075950622559e-01 -1.980392336845397949e-01 -1.563851535320281982e-01 2.317752540111541748e-01 -4.098739847540855408e-02 -1.473235636949539185e-01 2.921170368790626526e-02 1.220976710319519043e-01 4.590580612421035767e-02 7.130245212465524673e-03 -1.225110813975334167e-01
-2.834621071815490723e-01 -2.535110414028167725e-01 1.702620387077331543e-01 1.593913137912750244e-01 2.743630707263946533e-01 -2.032094746828079224e-01 1.687526255846023560e-01 1.669871062040328979e-01 -3.039888292551040649e-02 2.908538281917572021e-01 1.420141309499740601e-01 8.682159334421157837e-02 -3.030145466327667236e-01 1.185616999864578247e-01 1.698369383811950684e-01 -9.906268678605556488e-04 9.058018028736114502e-02 4.013332724571228027e-02 2.402340620756149292e-01 1.710161268711090088e-01 -4.033095762133598328e-02 8.496525883674621582e-02 -7.558143883943557739e-02 6.347526609897613525e-02 3.487986512482166290e-03 3.344096541404724121e-01 1.357863694429397583e-01 -2.443173378705978394e-01 -1.304762363433837891e-01 -2.229799479246139526e-01 -6.559634953737258911e-02 -6.106916815042495728e-02
-3.334665596485137939e-01 -1.069526076316833496e-01 1.449328958988189697e-01 8.040890842676162720e-02 1.663810200989246368e-02 8.418913185596466064e-02 1.030825749039649963e-01 1.334267705678939819e-01 -1.166312620043754578e-01 1.855685710906982422e-01 3.074320554733276367e-01 -1.497413665056228638e-01 5.912705883383750916e-02 -1.835610866546630859e-01 -1.551899313926696777e-01 -1.160709038376808167e-01 3.355605304241180420e-01 2.863486409187316895e-01 -5.540967453271150589e-03 7.604352664202451706e-03 -2.808585464954376221e-01 2.562048733234405518e-01 -1.231203973293304443e-01 -1.095122545957565308e-01 2.577816545963287354e-01 2.729015052318572998e-01 1.056128144264221191e-01 1.792555153369903564e-01 -1.269649565219879150e-01 -3.554125502705574036e-02 -7.310163928195834160e-04 8.011505007743835449e-02
-5.491492152214050293e-01 -1.857018321752548218e-01 -9.751074761152267456e-02 1.127641722559928894e-01 1.080967262387275696e-01 -3.432482713833451271e-03 -5.455959960818290710e-02 -1.384164243936538696e-01 -1.603799164295196533e-01 3.174401521682739258e-01 -2.060178900137543678e-03 7.442493736743927002e-02 -1.248698905110359192e-01 2.402921020984649658e-02 9.989663213491439819e-02 -1.977954953908920288e-01 1.244263201951980591e-01 1.831841766834259033e-01 -6.753048393875360489e-03 1.807709038257598877e-01 -7.289431244134902954e-02 -8.440183103084564209e-02 -9.940249845385551453e-03 2.000444382429122925e-01 -1.388504952192306519e-01 2.565326988697052002e-01 -3.393842577934265137e-01 -8.542802184820175171e-02 4.271855205297470093e-02 1.943942755460739136e-01 -1.580121368169784546e-02 -1.698234081268310547e-01
-3.097533583641052246e-01 -1.305294483900070190e-01 1.761933714151382446e-01 -8.159830421209335327e-02 4.176040291786193848e-01 1.237612813711166382e-01 -1.389849632978439331e-01 -1.472465973347425461e-02 -8.589112758636474609e-02 2.635158896446228027e-01 1.101470291614532471e-01 5.467513203620910645e-02 -2.641374059021472931e-02 5.027552694082260132e-02 8.152528852224349976e-02 2.717963792383670807e-02 2.249224036931991577e-01 3.141282871365547180e-02 2.593100666999816895e-01 3.710353076457977295e-01 -3.296608105301856995e-03 8.401338756084442139e-02 -2.015720605850219727e-01 -7.970378547906875610e-02 2.466672807931900024e-01 2.711997628211975098e-01 4.400539770722389221e-02 -2.478623539209365845e-01 -5.712858214974403381e-02 5.887325108051300049e-02 8.512441068887710571e-02 -1.234428808093070984e-01
-2.340929508209228516e-01 1.257066279649734497e-01 1.038910970091819763e-01 8.011157065629959106e-02 1.882336288690567017e-01 -2.635123729705810547e-01 1.508423537015914917e-01 -1.776442974805831909e-01 1.894743368029594421e-02 1.855397969484329224e-01 -1.082127541303634644e-01 1.602018326520919800e-01 -6.056432053446769714e-02 -2.225081324577331543e-01 2.503141760826110840e-02 -9.262334555387496948e-02 4.156758487224578857e-01 -8.243698626756668091e-02 4.336901009082794189e-01 3.446819484233856201e-01 1.543316394090652466e-01 -6.733907759189605713e-02 -1.579493135213851929e-01 -1.475445367395877838e-02 -1.508856415748596191e-01 7.558449357748031616e-02 9.471897967159748077e-03 -4.038856551051139832e-02 -2.121702395379543304e-02 2.838956750929355621e-02 -1.149705722928047180e-01 -1.838345676660537720e-01
-1.550660580396652222e-01 1.635170131921768188e-01 -9.112285822629928589e-02 2.818846106529235840e-01 2.572267353534698486e-01 -2.395204305648803711e-01 -2.371489070355892181e-02 -2.547906339168548584e-01 -1.384636312723159790e-01 2.945465147495269775e-01 7.568673789501190186e-02 -1.793425530195236206e-01 -2.129848599433898926e-01 -6.570845842361450195e-02 1.913619488477706909e-01 1.069394126534461975e-01 5.507621914148330688e-02 -1.021625995635986328e-01 1.008934825658798218e-01 -1.752341091632843018e-01 3.188969194889068604e-01 4.179946705698966980e-02 -1.863152347505092621e-02 9.418404847383499146e-02 3.546967506408691406e-01 -2.025641500949859619e-02 -2.345275133848190308e-01 1.062881723046302795e-01 -1.227708160877227783e-01 -1.554892361164093018e-01 -1.035676244646310806e-02 1.788464635610580444e-01
-1.395970284938812256e-01 -1.465107947587966919e-01 -6.977965682744979858e-02 4.864889681339263916e-01 3.523057699203491211e-01 -3.585084527730941772e-02 7.184255868196487427e-02 -2.835440933704376221e-01 5.712283402681350708e-02 1.211103796958923340e-02 -6.623756140470504761e-02 1.001754216849803925e-02 1.071146801114082336e-01 8.598625659942626953e-02 -1.356012420728802681e-03 1.043236553668975830e-01 2.255197465419769287e-01 -1.742207258939743042e-01 -3.760778158903121948e-02 -8.589342905906960368e-05 -1.649035513401031494e-02 8.905404061079025269e-02 -2.835026569664478302e-02 3.476450145244598389e-01 3.726184964179992676e-01 1.495697945356369019e-01 2.241946524009108543e-03 1.126253902912139893e-01 -7.237127982079982758e-03 7.441236823797225952e-02 -2.143250703811645508e-01 1.759933233261108398e-01
-2.860914468765258789e-01 1.964580863714218140e-01 6.559982150793075562e-02 3.454003632068634033e-01 -1.016668975353240967e-02 -3.816284984350204468e-02 -9.885823726654052734e-02 -1.275223796255886555e-03 7.625671476125717163e-02 2.374658435583114624e-01 -6.506282836198806763e-02 1.221170723438262939e-01 -1.098765898495912552e-02 -1.187048181891441345e-01 -1.493461728096008301e-01 -2.567202150821685791e-01 1.574510633945465088e-01 2.102702111005783081e-02 2.001477777957916260e-01 -1.482006609439849854e-01 1.076715625822544098e-02 1.744286529719829559e-02 3.629415854811668396e-02 1.112455949187278748e-01 2.732679545879364014e-01 2.396979182958602905e-01 -3.762845695018768311e-01 1.434462703764438629e-02 -5.223786085844039917e-02 3.917244076728820801e-02 -3.993536829948425293e-01 -1.476598381996154785e-01
-9.300634264945983887e-02 -1.914752274751663208e-01 1.402503699064254761e-01 1.473387777805328369e-01 -1.007295176386833191e-01 -1.041373312473297119e-01 2.189688980579376221e-01 -1.686673760414123535e-01 -3.201870918273925781e-01 -2.017467767000198364e-01 2.223663730546832085e-03 1.701555252075195312e-01 8.883615583181381226e-02 6.792452186346054077e-03 1.024923473596572876e-01 -1.153455376625061035e-01 3.804408907890319824e-01 3.571139872074127197e-01 1.637744158506393433e-01 7.893246412277221680e-02 -4.391008242964744568e-02 2.494690567255020142e-01 -2.071615457534790039e-01 2.155965268611907959e-01 2.446625977754592896e-01 1.306833773851394653e-01 -6.687504798173904419e-02 1.212995797395706177e-01 -5.042438954114913940e-02 1.356007754802703857e-01 5.194180458784103394e-02 1.826576888561248779e-01
4.080284759402275085e-02 3.491608891636133194e-03 -2.689483575522899628e-02 1.987537741661071777e-01 -2.067061662673950195e-01 1.034593358635902405e-01 4.497180506587028503e-02 -1.910460293292999268e-01 -2.134677171707153320e-01 2.297773957252502441e-01 3.124056011438369751e-02 -9.108471125364303589e-02 -3.293576091527938843e-02 -3.358116373419761658e-02 3.068206459283828735e-02 3.097713366150856018e-02 4.087687730789184570e-01 -4.002840071916580200e-02 1.642815023660659790e-01 1.435005515813827515e-01 1.480795741081237793e-01 -1.197197139263153076e-01 -3.454764783382415771e-01 2.822934687137603760e-01 4.524141848087310791e-01 1.685190200805664062e-01 1.975005120038986206e-01 1.453526318073272705e-01 9.344099089503288269e-03 -5.916381999850273132e-02 7.126916944980621338e-02 -3.058378398418426514e-02
-2.616849839687347412e-01 -1.295713782310485840e-01 -1.044103950262069702e-01 8.560490608215332031e-02 -2.115809172391891479e-02 -1.025504916906356812e-01 5.884206667542457581e-02 6.732936948537826538e-02 -4.817634522914886475e-01 -8.694411069154739380e-02 1.835980564355850220e-01 1.089700087904930115e-01 -1.284530013799667358e-01 2.074994742870330811e-01 6.192443519830703735e-02 5.388997495174407959e-02 1.216165721416473389e-01 -2.180920215323567390e-03 1.415616720914840698e-01 4.014975205063819885e-02 -1.080627813935279846e-01 2.948741614818572998e-01 -1.873818784952163696e-01 3.029879331588745117e-01 3.920576572418212891e-01 1.841101497411727905e-01 -1.883323490619659424e-01 1.029878407716751099e-01 -1.373642534017562866e-01 8.052526973187923431e-03 -8.901228010654449463e-02 -5.900892242789268494e-02
-8.914916217327117920e-02 1.538152992725372314e-01 1.827710866928100586e-01 1.804785430431365967e-01 6.035639345645904541e-02 -6.662371009588241577e-02 1.628566831350326538e-01 -7.335667312145233154e-02 3.090807199478149414e-01 2.910335361957550049e-02 -9.190313518047332764e-02 -2.909329161047935486e-02 -1.139452382922172546e-01 -9.531022608280181885e-02 3.435089811682701111e-02 -1.863353699445724487e-01 3.638280928134918213e-01 3.237586319446563721e-01 3.563025891780853271e-01 1.990412920713424683e-01 -5.517438426613807678e-02 2.411063611507415771e-01 -3.440684676170349121e-01 9.463027119636535645e-02 -7.126355916261672974e-02 3.366053849458694458e-02 -9.945575892925262451e-02 1.037519797682762146e-01 -5.889074131846427917e-02 -9.050528705120086670e-02 -1.535683423280715942e-01 -2.107309848070144653e-01
-1.446953862905502319e-01 -5.917883291840553284e-02 6.450866907835006714e-02 1.705683171749114990e-01 9.026715159416198730e-02 -4.916397389024496078e-03 2.586880624294281006e-01 -1.206944212317466736e-01 -3.319279849529266357e-01 2.113344818353652954e-01 -4.504463076591491699e-02 1.051897630095481873e-01 -1.053561493754386902e-01 -5.350059643387794495e-02 6.510560959577560425e-02 3.764196066185832024e-03 3.028460144996643066e-01 1.259149014949798584e-01 8.705581724643707275e-02 8.796826004981994629e-02 -1.480975598096847534e-01 -8.718986809253692627e-02 -4.220167994499206543e-01 4.011044204235076904e-01 5.297292768955230713e-02 1.966579854488372803e-01 1.292849145829677582e-02 8.208709955215454102e-02 -4.095580801367759705e-02 -1.750214695930480957e-01 2.226596474647521973e-01 -2.117108404636383057e-01
-2.425497025251388550e-01 -1.422412097454071045e-01 8.808985352516174316e-02 -3.890768066048622131e-02 2.806304991245269775e-01 2.890956029295921326e-02 -1.184005960822105408e-01 -1.614252328872680664e-01 1.407516449689865112e-01 3.816055953502655029e-01 2.061842530965805054e-01 1.110737472772598267e-01 -2.742546238005161285e-02 -7.762673497200012207e-02 2.753664255142211914e-01 1.144786924123764038e-01 5.286668241024017334e-02 -9.240359067916870117e-02 1.953870952129364014e-01 2.087948620319366455e-01 5.292412638664245605e-02 5.045484378933906555e-02 -2.528430521488189697e-01 -5.377060920000076294e-02 2.511881291866302490e-01 3.456748723983764648e-01 -2.442505359649658203e-01 -1.212378293275833130e-01 -9.359262138605117798e-02 3.065994009375572205e-02 -1.789345443248748779e-01 -1.098687499761581421e-01
-5.380829051136970520e-02 -3.124921321868896484e-01 7.826012372970581055e-02 4.815385937690734863e-01 -1.383009403944015503e-01 -1.597265303134918213e-01 3.948245570063591003e-02 -1.623939536511898041e-02 -1.445896923542022705e-01 1.495105922222137451e-01 -1.052292510867118835e-01 -1.269561797380447388e-01 -4.063690900802612305e-01 -7.928710430860519409e-02 1.412275433540344238e-01 -1.005173102021217346e-01 2.738822400569915771e-01 1.025365442037582397e-01 4.528317227959632874e-02 2.016953974962234497e-01 -1.215578094124794006e-01 1.087081059813499451e-01 -1.194794028997421265e-01 -1.194403246045112610e-01 2.787418663501739502e-01 -1.053618714213371277e-01 -9.906690567731857300e-02 -1.557377874851226807e-01 -6.915335357189178467e-02 -4.231684654951095581e-02 1.735575646162033081e-01 1.055888552218675613e-02
-1.750105917453765869e-01 -1.479634940624237061e-01 -8.362898975610733032e-02 2.921375334262847900e-01 1.254106462001800537e-01 -1.056053489446640015e-01 1.322682946920394897e-01 9.312961250543594360e-02 -1.935037225484848022e-01 5.178202874958515167e-03 4.806958511471748352e-02 -2.632069885730743408e-01 1.801698654890060425e-01 6.447283178567886353e-02 5.577132105827331543e-02 2.361180633306503296e-01 1.313496660441160202e-02 -5.663064867258071899e-02 9.932598471641540527e-02 -6.015864387154579163e-02 -1.457419246435165405e-01 2.812000513076782227e-01 -1.447209566831588745e-01 2.969443202018737793e-01 5.128349065780639648e-01 1.071628183126449585e-01 -1.664632260799407959e-01 5.110131204128265381e-02 5.493533611297607422e-02 2.449865192174911499e-01 4.991195723414421082e-02 3.035562485456466675e-02
-2.650805413722991943e-01 2.437003701925277710e-02 1.120974402874708176e-02 1.933725923299789429e-01 -1.061386913061141968e-01 -1.718692667782306671e-02 -9.661492705345153809e-02 1.518579572439193726e-01 1.792423427104949951e-01 3.678475916385650635e-01 -2.089744955301284790e-01 1.753781884908676147e-01 -5.605750158429145813e-02 -1.135516837239265442e-01 -8.879917860031127930e-02 -1.875448971986770630e-01 2.097560018301010132e-01 6.245966255664825439e-02 5.980296060442924500e-02 -1.345746964216232300e-01 3.529471158981323242e-02 7.658875081688165665e-03 -6.457021459937095642e-03 1.955187320709228516e-01 4.655982553958892822e-01 1.059262156486511230e-01 -2.544666230678558350e-01 2.593565545976161957e-02 -1.112603917717933655e-01 1.815040558576583862e-01 -3.137644827365875244e-01 -1.853244192898273468e-02
-3.314995467662811279e-01 9.644462168216705322e-02 -8.393715322017669678e-02 1.466121673583984375e-01 1.371820569038391113e-01 -7.724729925394058228e-02 1.210846528410911560e-01 3.506692871451377869e-02 -8.652560412883758545e-03 3.220090270042419434e-01 2.614158950746059418e-02 -1.135012432932853699e-01 6.616628915071487427e-02 -3.568766415119171143e-01 9.100109338760375977e-03 1.635408401489257812e-02 3.119842112064361572e-01 -4.976209998130798340e-02 9.910238534212112427e-02 -8.005777001380920410e-02 2.382261008024215698e-01 2.536335885524749756e-01 -2.822999358177185059e-01 -2.396217733621597290e-01 2.738496065139770508e-01 2.160053551197052002e-01 -2.930744737386703491e-02 -1.180912852287292480e-01 -3.259532526135444641e-02 8.323443681001663208e-02 1.459734141826629639e-01 1.489278823137283325e-01
-7.050295919179916382e-02 1.525225490331649780e-01 2.761771380901336670e-01 1.987093500792980194e-02 1.428562253713607788e-01 5.929868668317794800e-02 -1.345231384038925171e-01 -8.803972601890563965e-02 1.799725182354450226e-02 3.480855226516723633e-01 -1.313394121825695038e-02 -9.784377366304397583e-02 -2.004322856664657593e-01 1.474204212427139282e-01 3.044439256191253662e-01 2.476263344287872314e-01 3.226904273033142090e-01 -3.268552422523498535e-01 1.362315863370895386e-01 6.518082320690155029e-02 -1.556208878755569458e-01 1.219061240553855896e-01 -1.386747509241104126e-01 -3.372730687260627747e-02 3.140039741992950439e-01 2.330216318368911743e-01 2.487884648144245148e-02 1.501422971487045288e-01 -5.551662668585777283e-02 1.230139210820198059e-01 3.555278480052947998e-02 -9.708531200885772705e-02
-2.285704910755157471e-01 1.592628210783004761e-01 1.988172233104705811e-01 1.096354350447654724e-01 -2.192551344633102417e-01 -7.614205777645111084e-02 5.663242191076278687e-02 -1.908498555421829224e-01 -8.753300458192825317e-02 4.016393721103668213e-01 -2.581197209656238556e-02 4.175931960344314575e-02 8.704010397195816040e-02 1.848242282867431641e-01 -3.077023476362228394e-02 1.197651326656341553e-01 1.292014867067337036e-01 1.567279994487762451e-01 4.498552978038787842e-01 -5.226935818791389465e-02 -1.558296531438827515e-01 1.087936758995056152e-01 -9.459661692380905151e-02 2.750048041343688965e-01 2.389593124389648438e-01 3.853850299492478371e-03 -2.698092758655548096e-01 5.285754799842834473e-02 -7.762563973665237427e-02 1.062524691224098206e-01 1.524279862642288208e-01 -9.283205866813659668e-02
-2.152637839317321777e-01 -2.738045454025268555e-01 2.382346689701080322e-01 1.176980137825012207e-01 3.087324798107147217e-01 -6.590637378394603729e-03 1.287179142236709595e-01 8.730025030672550201e-03 1.561022549867630005e-01 2.817834317684173584e-01 -1.023381054401397705e-01 -5.818562954664230347e-02 -2.604924142360687256e-01 7.706674933433532715e-02 2.539804205298423767e-02 -1.212855726480484009e-01 4.159995317459106445e-01 9.022440761327743530e-02 1.188995614647865295e-01 1.601881533861160278e-01 5.715509876608848572e-02 3.061374425888061523e-01 -2.400865033268928528e-02 -1.195313185453414917e-01 7.957313209772109985e-02 2.222647517919540405e-01 -2.248757891356945038e-02 -6.426642835140228271e-02 -7.881808280944824219e-02 7.149960845708847046e-02 2.908627092838287354e-01 1.272026635706424713e-02
-1.084128022193908691e-01 -7.476262003183364868e-02 -1.428068876266479492e-01 1.805701255798339844e-01 1.257770955562591553e-01 -3.337935358285903931e-02 8.934722095727920532e-02 2.570298314094543457e-01 -2.119309306144714355e-01 1.320171505212783813e-01 1.088789105415344238e-01 -1.644729077816009521e-01 -1.714758574962615967e-01 -1.373557746410369873e-01 -1.296696215867996216e-01 -2.453132718801498413e-01 3.311949074268341064e-01 2.647344172000885010e-01 1.502767950296401978e-01 -8.797442167997360229e-02 -1.528268679976463318e-02 -9.635245800018310547e-02 5.820190906524658203e-02 1.944013088941574097e-01 4.639323353767395020e-01 2.013455629348754883e-01 -2.149751484394073486e-01 1.241736114025115967e-01 2.879766281694173813e-03 5.245348811149597168e-02 1.541998535394668579e-01 -8.617717027664184570e-02
-4.143841862678527832e-01 9.399808943271636963e-02 8.623924106359481812e-02 4.580936580896377563e-02 1.265957653522491455e-01 -1.699273437261581421e-01 1.774126887321472168e-01 -2.637811563909053802e-02 -1.015780940651893616e-01 2.796829640865325928e-01 -2.079724222421646118e-01 -1.028297618031501770e-01 -9.019752964377403259e-03 -2.426853775978088379e-01 2.572433054447174072e-01 -1.107513085007667542e-01 3.765570819377899170e-01 -2.233142033219337463e-03 -5.784268304705619812e-02 2.468045204877853394e-01 5.833479389548301697e-02 1.287518888711929321e-01 1.786003410816192627e-01 -8.074136450886726379e-03 1.406375169754028320e-01 2.583105862140655518e-01 -2.182761579751968384e-01 -4.881623014807701111e-02 -1.190653722733259201e-02 -2.103465348482131958e-01 1.170799583196640015e-01 2.071591466665267944e-02
-4.302658140659332275e-01 1.378917247056961060e-01 6.230079382658004761e-02 1.143713817000389099e-01 -2.855417132377624512e-02 -2.217927202582359314e-02 1.076039820909500122e-01 8.063495904207229614e-02 6.421131640672683716e-02 2.220822423696517944e-01 1.664680540561676025e-01 -2.303179651498794556e-01 -1.099247261881828308e-01 -3.062231838703155518e-01 2.315946966409683228e-01 -3.439228609204292297e-02 1.918419897556304932e-01 3.183945417404174805e-01 -8.806673437356948853e-02 1.240536645054817200e-01 4.765829816460609436e-02 -1.193105615675449371e-02 1.506699472665786743e-01 1.615320444107055664e-01 2.823279500007629395e-01 1.579416841268539429e-01 -2.258073836565017700e-01 -2.144612073898315430e-01 -3.165178373456001282e-02 -2.813509665429592133e-03 2.212730199098587036e-01 -2.214846573770046234e-02
-2.166766822338104248e-01 -2.533058524131774902e-01 1.034049689769744873e-01 -5.223695188760757446e-02 2.200747281312942505e-01 -2.174704335629940033e-02 -1.304010152816772461e-01 -1.613257974386215210e-01 2.560440264642238617e-02 4.128040075302124023e-01 1.938846707344055176e-01 9.295070171356201172e-02 -1.155655160546302795e-01 5.473871901631355286e-02 2.931115329265594482e-01 1.571294814348220825e-01 9.473661333322525024e-02 -5.329578742384910583e-02 3.156412243843078613e-01 1.765496134757995605e-01 -5.665308237075805664e-02 7.599382102489471436e-02 -1.712265610694885254e-01 6.799650937318801880e-02 2.700382173061370850e-01 2.708790898323059082e-01 -4.938665404915809631e-02 -1.956816464662551880e-01 -1.545735746622085571e-01 -2.901202812790870667e-02 -1.376103758811950684e-01 -1.517927646636962891e-01
-5.146304611116647720e-03 -3.969935327768325806e-02 1.040847599506378174e-01 2.593259513378143311e-01 -1.390572041273117065e-01 -6.180567666888237000e-02 -5.971144884824752808e-02 -6.986831128597259521e-02 5.671371519565582275e-02 1.656414419412612915e-01 -1.481354609131813049e-02 -1.040014922618865967e-01 -1.667425930500030518e-01 -3.451586663722991943e-01 1.057337969541549683e-01 -6.576033681631088257e-02 -1.505169719457626343e-01 5.104910116642713547e-03 8.959898352622985840e-02 2.660831809043884277e-01 1.472740173339843750e-01 3.382821679115295410e-01 -3.932135403156280518e-01 2.059135586023330688e-01 1.905801296234130859e-01 6.491731107234954834e-02 -4.004071354866027832e-01 3.637020662426948547e-02 8.471184223890304565e-02 -3.447732701897621155e-02 -4.625571146607398987e-02 -1.929755806922912598e-01
-1.937621156685054302e-03 -1.159162148833274841e-01 1.035748794674873352e-01 1.972949132323265076e-02 7.015308737754821777e-02 -2.059536576271057129e-01 1.259033828973770142e-01 -2.905671596527099609e-01 -2.031265348196029663e-01 3.152481094002723694e-02 -6.604645401239395142e-02 -5.490134283900260925e-02 -1.847971081733703613e-01 -1.063029170036315918e-01 1.268889605998992920e-01 -1.187224313616752625e-01 2.382525652647018433e-01 9.967146813869476318e-02 1.256056129932403564e-01 -9.400898218154907227e-02 -4.054515063762664795e-01 3.052569627761840820e-01 1.717248186469078064e-02 2.179814279079437256e-01 1.679628193378448486e-01 7.708844542503356934e-02 -3.167464733123779297e-01 6.721912324428558350e-02 -4.688064381480216980e-02 2.061922699213027954e-01 1.226935386657714844e-01 3.272347152233123779e-01
-3.017498552799224854e-01 5.721027031540870667e-02 1.489593684673309326e-01 -6.564933061599731445e-02 -3.092791140079498291e-02 -2.601127699017524719e-02 3.064318299293518066e-01 -2.829554975032806396e-01 4.238048195838928223e-02 3.290781378746032715e-01 4.838505759835243225e-02 -7.950338721275329590e-02 -3.079856038093566895e-01 -7.021775096654891968e-02 4.702541604638099670e-02 -2.353098690509796143e-01 3.777443766593933105e-01 -4.669773858040571213e-03 1.569141745567321777e-01 1.416612118482589722e-01 -2.078547477722167969e-01 4.896887391805648804e-02 -2.023464590311050415e-01 1.501596570014953613e-01 -1.382203307002782822e-02 1.377853453159332275e-01 -6.406991928815841675e-02 2.388723194599151611e-01 -4.738414287567138672e-02 1.184181720018386841e-01 -1.721423268318176270e-01 -6.871411949396133423e-02
-2.487130761146545410e-01 1.744212768971920013e-02 6.519203633069992065e-02 2.042014300823211670e-01 -7.295049726963043213e-02 -3.447071090340614319e-02 -3.530823811888694763e-02 -1.569242328405380249e-01 -3.316323086619377136e-02 -7.310060411691665649e-02 1.398722454905509949e-02 -2.236828394234180450e-02 -4.136984646320343018e-01 6.534352898597717285e-02 4.236210510134696960e-02 -3.095566332340240479e-01 1.479432103224098682e-04 2.266437560319900513e-01 3.110368251800537109e-01 2.849872037768363953e-02 3.781826794147491455e-02 2.181324958801269531e-01 -2.235958129167556763e-01 1.593419164419174194e-01 2.970865368843078613e-02 4.266429245471954346e-01 -1.075575277209281921e-01 -2.314041405916213989e-01 2.124195396900177002e-01 -2.108062990009784698e-02 -5.229616537690162659e-02 9.842254966497421265e-02
-3.340696543455123901e-02 -2.769503593444824219e-01 1.516752541065216064e-01 1.082206368446350098e-01 1.140704229474067688e-01 -1.655517071485519409e-01 1.946296915411949158e-02 -2.807488143444061279e-01 -3.867978602647781372e-02 3.029136657714843750e-01 -2.025302797555923462e-01 -3.058211412280797958e-03 -9.270731359720230103e-02 -4.075483083724975586e-01 6.661969702690839767e-03 -1.963183470070362091e-02 -7.598385959863662720e-02 6.397223472595214844e-02 2.461492642760276794e-02 -7.261051982641220093e-02 -3.510481417179107666e-01 2.922859191894531250e-01 -1.055142879486083984e-01 2.397379726171493530e-01 7.500915974378585815e-02 1.081367060542106628e-01 -2.875241935253143311e-01 -5.215854942798614502e-02 -2.294472903013229370e-01 8.662422746419906616e-02 5.040021985769271851e-02 -5.316598340868949890e-03
-6.331026554107666016e-02 1.563966721296310425e-01 3.181558251380920410e-01 4.429589509963989258e-01 4.179182276129722595e-02 -8.663355559110641479e-02 -4.419163987040519714e-02 -5.611698329448699951e-02 -9.220712631940841675e-02 2.075523436069488525e-01 4.458865895867347717e-02 -2.493942081928253174e-01 1.914519071578979492e-02 -1.866325587034225464e-01 -1.860121786594390869e-01 -1.701033562421798706e-01 4.967487975955009460e-02 2.350777685642242432e-01 1.283376216888427734e-01 -1.492374092340469360e-01 -1.309832325205206871e-03 -1.964974403381347656e-01 -5.792443454265594482e-02 3.809252977371215820e-01 1.863018274307250977e-01 -8.837836794555187225e-03 -2.934779524803161621e-01 7.880765944719314575e-02 5.759945511817932129e-02 1.492451131343841553e-01 8.204805850982666016e-02 4.742004349827766418e-02
-9.370643645524978638e-02 -3.202750086784362793e-01 1.351801753044128418e-01 1.837799102067947388e-01 6.625991314649581909e-02 -1.952436268329620361e-01 6.074369326233863831e-02 -9.527970850467681885e-02 -4.097437858581542969e-02 2.748118042945861816e-01 -8.556316047906875610e-02 -7.529454678297042847e-02 -2.573041617870330811e-01 -1.919107325375080109e-02 1.391769498586654663e-01 -8.968576043844223022e-02 1.192889288067817688e-01 -8.774343878030776978e-02 1.756701320409774780e-01 -1.733092069625854492e-01 3.007869124412536621e-01 2.269711941480636597e-01 7.582198083400726318e-02 1.318171769380569458e-01 1.526821404695510864e-01 2.687631547451019287e-02 -3.084796965122222900e-01 -2.082755267620086670e-01 2.669487595558166504e-01 -7.749873213469982147e-03 3.293807506561279297e-01 8.254324644804000854e-02
-4.203164577484130859e-01 -2.133880406618118286e-01 8.699233084917068481e-02 7.990813255310058594e-02 -2.881402969360351562e-01 8.780339732766151428e-03 -1.510029733180999756e-01 -3.595248460769653320e-01 -3.045173883438110352e-01 1.931940764188766479e-01 -7.108382880687713623e-02 1.049169450998306274e-01 -1.641111522912979126e-01 -1.174936909228563309e-02 -2.988209249451756477e-03 -1.129881441593170166e-01 1.311157345771789551e-01 -3.648563846945762634e-02 1.709973961114883423e-01 1.547109633684158325e-01 -2.751057222485542297e-02 -2.638242393732070923e-02 -5.743635445833206177e-02 2.237077802419662476e-01 1.343962401151657104e-01 2.395397126674652100e-01 -7.859864830970764160e-02 -1.777596473693847656e-01 2.689619958400726318e-01 -8.028791099786758423e-02 -1.511339396238327026e-01 -3.718404844403266907e-02
-9.867732226848602295e-02 4.236343875527381897e-02 8.246605284512042999e-03 1.460640579462051392e-01 -3.808716684579849243e-02 -3.010159134864807129e-01 1.869321167469024658e-01 -1.179696619510650635e-01 -5.491176992654800415e-02 4.062823206186294556e-02 -2.397561445832252502e-02 8.860468864440917969e-02 -3.259992897510528564e-01 6.613259017467498779e-02 1.321586519479751587e-01 -1.399259120225906372e-01 4.521489143371582031e-01 1.160096470266580582e-02 1.271031498908996582e-01 2.394301742315292358e-01 4.115878641605377197e-01 6.809300184249877930e-02 -7.930406369268894196e-03 7.890509814023971558e-02 8.579894900321960449e-02 1.849282719194889069e-02 -2.476379871368408203e-01 1.227885335683822632e-01 -1.070685237646102905e-01 4.363862797617912292e-02 -1.141418591141700745e-01 -3.105981051921844482e-01
-2.241299152374267578e-01 -1.390010118484497070e-01 4.252302646636962891e-02 4.957273900508880615e-01 -1.788417249917984009e-01 -5.784891173243522644e-02 1.692055314779281616e-01 6.855030357837677002e-02 4.904617741703987122e-02 1.498207896947860718e-01 -9.555382281541824341e-02 -1.859929710626602173e-01 -5.185723304748535156e-01 3.615093231201171875e-02 1.283880174160003662e-01 1.106336619704961777e-02 1.937261670827865601e-01 1.269325464963912964e-01 -6.772629567421972752e-04 7.197900861501693726e-02 -2.789841219782829285e-02 1.483104676008224487e-01 -7.036839425563812256e-02 -1.044050082564353943e-01 2.920178771018981934e-01 -8.898841589689254761e-02 -4.699847474694252014e-02 -1.705887317657470703e-01 -6.499971449375152588e-02 8.941943943500518799e-02 1.069918200373649597e-01 -1.149087771773338318e-01
-1.219090297818183899e-01 -1.218380928039550781e-01 1.647357791662216187e-01 1.650731414556503296e-01 -8.920287340879440308e-02 8.374609798192977905e-02 -1.489103585481643677e-01 2.776654064655303955e-01 -2.136488631367683411e-02 1.039977967739105225e-01 2.125346288084983826e-02 -2.095597237348556519e-01 -1.795738041400909424e-01 -7.258104532957077026e-02 1.324721425771713257e-01 -8.612790703773498535e-02 1.513938009738922119e-01 -4.695451259613037109e-02 1.256850659847259521e-01 4.332828894257545471e-02 1.420848816633224487e-01 -8.112184703350067139e-02 -4.821404516696929932e-01 7.115250080823898315e-02 1.280595511198043823e-01 2.110166698694229126e-01 -5.579875111579895020e-01 5.629944801330566406e-02 -1.246101316064596176e-02 -2.664857730269432068e-02 4.744914826005697250e-03 1.088574901223182678e-02
-2.778893709182739258e-01 4.754839837551116943e-02 1.324580758810043335e-01 2.338636815547943115e-01 -2.912800312042236328e-01 8.811255916953086853e-03 1.241481378674507141e-01 -1.775606274604797363e-01 8.006241172552108765e-02 3.704916536808013916e-01 3.873009979724884033e-02 1.174210384488105774e-01 1.066314708441495895e-02 -5.955252051353454590e-02 8.262839168310165405e-02 -2.188464440405368805e-02 3.738256990909576416e-01 4.645599797368049622e-02 2.739050090312957764e-01 -6.983489729464054108e-04 -1.268370449542999268e-01 -2.234233170747756958e-01 -4.218225181102752686e-02 2.922899425029754639e-01 3.023247718811035156e-01 7.245409488677978516e-02 -6.859868019819259644e-02 8.203411847352981567e-02 -9.152505546808242798e-03 1.470870971679687500e-01 -1.777895689010620117e-01 -1.221850812435150146e-01
-2.135097533464431763e-01 2.254480272531509399e-01 7.938482612371444702e-02 2.556135952472686768e-01 -1.071987301111221313e-01 -2.141969054937362671e-01 1.105286404490470886e-01 -5.946293845772743225e-02 -1.827293820679187775e-02 4.465337693691253662e-01 -8.160164207220077515e-02 1.409961134195327759e-01 6.597179174423217773e-02 -4.212443903088569641e-02 -8.971501886844635010e-02 -1.829557493329048157e-02 1.369333863258361816e-01 2.442871183156967163e-01 2.688655853271484375e-01 1.249072477221488953e-01 -6.140101701021194458e-02 3.640218079090118408e-01 1.607604771852493286e-01 2.293571978807449341e-01 2.093595415353775024e-01 1.622774004936218262e-01 -1.158556491136550903e-01 2.230859175324440002e-02 -3.120136074721813202e-02 1.702915132045745850e-01 -2.257125638425350189e-02 -1.497701853513717651e-01
-4.594507217407226562e-01 -2.076109945774078369e-01 -4.568710923194885254e-03 3.669877946376800537e-01 -2.590350806713104248e-02 -1.270796805620193481e-01 1.425226032733917236e-01 -1.879190057516098022e-01 2.394549995660781860e-01 5.655395612120628357e-02 3.148817121982574463e-01 -1.537284553050994873e-01 -1.163211688399314880e-01 -1.550434231758117676e-01 -1.483950763940811157e-01 -7.796743512153625488e-02 2.811963558197021484e-01 1.483489423990249634e-01 -6.014679558575153351e-03 -2.417249977588653564e-02 1.727900505065917969e-01 2.618353962898254395e-01 -1.147095337510108948e-01 -1.876774430274963379e-02 5.438354238867759705e-02 9.142172336578369141e-02 -8.977359533309936523e-02 1.280589848756790161e-01 1.180432215332984924e-01 1.219064965844154358e-01 8.832795917987823486e-02 -6.059025228023529053e-02
-2.902428968809545040e-04 -3.025043904781341553e-01 5.766318365931510925e-02 2.217184007167816162e-01 1.359928995370864868e-01 2.723146975040435791e-01 4.152766987681388855e-02 -9.004259854555130005e-02 -1.968133151531219482e-01 2.241691052913665771e-01 -2.468024194240570068e-01 -8.196104317903518677e-03 -1.183733940124511719e-01 -7.422370463609695435e-02 1.470077633857727051e-01 -3.565208911895751953e-01 9.637995064258575439e-02 3.495039343833923340e-01 1.103562489151954651e-01 -1.455471292138099670e-02 1.667329668998718262e-01 2.400335669517517090e-01 -2.848219573497772217e-01 -1.585129834711551666e-02 5.336840450763702393e-02 2.298849225044250488e-01 -1.570727527141571045e-01 -4.031029716134071350e-02 2.477121353149414062e-02 1.232309862971305847e-01 -1.587089449167251587e-01 -4.142668098211288452e-02
-8.926939964294433594e-02 -4.173878729343414307e-01 1.854211539030075073e-01 2.191276699304580688e-01 2.458049952983856201e-01 4.842574894428253174e-02 1.516810059547424316e-01 2.739896439015865326e-02 1.106972470879554749e-01 2.010547071695327759e-01 -6.639850139617919922e-02 2.046342790126800537e-01 -2.093492597341537476e-01 -1.266121566295623779e-01 -5.372033640742301941e-02 6.636372953653335571e-02 4.738283157348632812e-01 1.350630521774291992e-01 2.040586322546005249e-01 8.498618006706237793e-02 -3.014935739338397980e-02 1.560098864138126373e-02 3.392928093671798706e-02 -2.322347275912761688e-02 7.204055041074752808e-02 1.202263534069061279e-01 -1.175835430622100830e-01 1.682163178920745850e-01 -7.965049892663955688e-02 -1.752370595932006836e-01 2.966871857643127441e-01 3.854372352361679077e-02
-2.382149100303649902e-01 -1.879650354385375977e-01 -5.293171107769012451e-02 2.910460531711578369e-01 -1.117651090025901794e-01 -2.699728906154632568e-01 8.609259128570556641e-02 1.395988464355468750e-01 -2.065493613481521606e-01 7.988748699426651001e-02 -1.634893566370010376e-01 -1.426300108432769775e-01 1.126288846135139465e-01 6.347051821649074554e-03 -1.518980786204338074e-02 8.545918017625808716e-02 3.030728995800018311e-01 -9.360648691654205322e-02 4.628865979611873627e-03 3.537683514878153801e-03 1.075553596019744873e-01 2.942187488079071045e-01 1.263650357723236084e-01 -2.309478521347045898e-01 3.506952226161956787e-01 1.779189407825469971e-01 -3.193834424018859863e-01 1.467919647693634033e-01 -6.221052259206771851e-02 1.724303215742111206e-01 6.638631969690322876e-02 8.641590923070907593e-02
-2.749753892421722412e-01 1.526752412319183350e-01 9.302570670843124390e-02 3.315007686614990234e-01 2.241560369729995728e-01 -5.543693527579307556e-02 2.281281650066375732e-01 -2.555933892726898193e-01 -2.413641214370727539e-01 1.148572862148284912e-01 -1.010990887880325317e-01 3.937492519617080688e-02 -2.936282381415367126e-02 -2.292392253875732422e-01 1.162746623158454895e-01 1.321320533752441406e-01 3.512573540210723877e-01 1.188628524541854858e-01 3.575352728366851807e-01 -9.459871798753738403e-02 -7.318974286317825317e-02 5.002553761005401611e-02 3.617062000557780266e-03 1.009528189897537231e-01 -1.279565691947937012e-01 3.047546446323394775e-01 1.543111912906169891e-02 -7.514437288045883179e-02 -6.246841326355934143e-02 -1.518093794584274292e-01 6.365232169628143311e-02 7.578744739294052124e-02
-1.860362887382507324e-01 -2.250393107533454895e-02 -8.193584531545639038e-02 2.573705315589904785e-01 1.721809506416320801e-01 -4.600237607955932617e-01 -5.938438698649406433e-03 1.646051183342933655e-02 -2.244531959295272827e-01 1.429115831851959229e-01 7.845895737409591675e-02 -2.462798058986663818e-01 -4.988570435671135783e-05 -1.343934834003448486e-01 1.425879448652267456e-01 -1.006860360503196716e-01 2.382926791906356812e-01 2.240910530090332031e-01 -2.176519948989152908e-03 1.482472568750381470e-01 -2.089776396751403809e-01 1.739122718572616577e-01 -1.596058607101440430e-01 -2.775034308433532715e-01 1.409290283918380737e-01 1.394122093915939331e-01 -1.928731948137283325e-01 -5.732690915465354919e-03 -5.813175812363624573e-02 2.760002613067626953e-01 -1.374369300901889801e-02 5.057676509022712708e-02
-2.066659033298492432e-01 -9.547331929206848145e-02 2.799100056290626526e-02 1.647203862667083740e-01 8.573630452156066895e-02 1.301509737968444824e-01 -2.671625614166259766e-01 -5.015609413385391235e-02 -2.052866667509078979e-02 2.647973597049713135e-01 1.660639941692352295e-01 -1.354642957448959351e-01 4.891407210379838943e-03 1.151574254035949707e-01 2.599199712276458740e-01 2.332613319158554077e-01 3.475652933120727539e-01 -1.677082329988479614e-01 3.053632676601409912e-01 2.141127884387969971e-01 -1.078009828925132751e-01 1.981732845306396484e-01 -2.577547729015350342e-01 -5.216121207922697067e-03 2.607993483543395996e-01 1.147497743368148804e-01 3.585563972592353821e-02 -2.569698691368103027e-01 -1.250909082591533661e-02 9.867375344038009644e-02 1.354798325337469578e-03 -8.111849427223205566e-02
-6.418788433074951172e-02 -1.108540873974561691e-02 -8.446197956800460815e-02 1.532085239887237549e-01 3.452476561069488525e-01 -1.206876412034034729e-01 -7.952149212360382080e-02 -1.043050140142440796e-01 2.655538171529769897e-02 1.013737469911575317e-01 3.211662918329238892e-02 1.997299790382385254e-01 -2.022371739149093628e-01 8.103983104228973389e-02 -5.573850870132446289e-02 -8.134502917528152466e-02 3.705141246318817139e-01 -1.863613873720169067e-01 1.853544451296329498e-02 2.299442142248153687e-02 -1.042478904128074646e-01 3.855500519275665283e-01 -2.355441749095916748e-01 2.306845486164093018e-01 2.930073142051696777e-01 2.343131303787231445e-01 -7.309207320213317871e-02 2.067226022481918335e-01 -2.796866931021213531e-02 1.171584203839302063e-01 -1.401125639677047729e-01 2.025344669818878174e-01
-1.502780914306640625e-01 -1.887364834547042847e-01 6.385577470064163208e-02 2.146989107131958008e-01 5.033791065216064453e-02 -1.291097253561019897e-01 1.077728904783725739e-02 -8.249676227569580078e-02 1.505102068185806274e-01 8.764846622943878174e-02 -1.306342892348766327e-02 6.975164264440536499e-02 -3.579766303300857544e-02 -1.947980672121047974e-01 -3.073110012337565422e-03 -1.029870938509702682e-02 4.953298866748809814e-01 -3.048033686354756355e-03 1.330366432666778564e-01 5.991317704319953918e-02 2.427570819854736328e-01 3.443501293659210205e-01 -2.717844545841217041e-01 -2.155401855707168579e-01 -1.222180482000112534e-02 2.863034009933471680e-01 -5.294867977499961853e-02 1.734191179275512695e-01 5.201838538050651550e-02 1.339618116617202759e-01 3.008556365966796875e-01 1.174192409962415695e-02
-1.411665230989456177e-01 3.634277358651161194e-02 2.623184323310852051e-01 1.312491893768310547e-01 3.727854043245315552e-02 2.270482778549194336e-01 -1.534621119499206543e-01 -1.129221320152282715e-01 1.708198189735412598e-01 9.375685453414916992e-02 -3.582400083541870117e-02 -1.558371633291244507e-01 -7.680726796388626099e-02 1.028259545564651489e-01 2.867495119571685791e-01 7.454701513051986694e-02 1.764043271541595459e-01 -2.971409559249877930e-01 2.349634617567062378e-01 3.074990808963775635e-01 -1.423493027687072754e-01 3.479417860507965088e-01 -2.949171066284179688e-01 -6.555774807929992676e-02 2.441702336072921753e-01 1.185590997338294983e-01 -1.127935647964477539e-01 -8.597002178430557251e-02 -5.804539471864700317e-02 4.465729743242263794e-02 -6.046035885810852051e-02 -1.763370931148529053e-01
1.113030314445495605e-01 4.681226238608360291e-02 -1.479689031839370728e-01 2.362339347600936890e-01 2.396588623523712158e-01 -6.340327113866806030e-02 6.790743023157119751e-02 -4.020675644278526306e-02 -3.360641300678253174e-01 8.586930483579635620e-02 -1.307887136936187744e-01 -1.540774852037429810e-01 -1.032938137650489807e-01 2.596289515495300293e-01 1.354326456785202026e-01 7.356471568346023560e-02 -3.713623620569705963e-03 1.171049103140830994e-01 3.701604306697845459e-01 -5.089071393013000488e-02 -5.557257682085037231e-02 2.067404687404632568e-01 -2.247402071952819824e-01 1.307437568902969360e-01 2.584027349948883057e-01 3.530707061290740967e-01 -2.740578353404998779e-01 5.279149860143661499e-02 -2.126210927963256836e-02 2.304370328783988953e-02 -3.012983594089746475e-03 1.999001204967498779e-01
-1.035353094339370728e-01 -8.487820625305175781e-02 1.673489958047866821e-01 2.300076335668563843e-01 -1.051780506968498230e-01 -9.728619828820228577e-03 1.181082054972648621e-01 1.258223056793212891e-01 7.505216449499130249e-02 1.289682388305664062e-01 3.537751734256744385e-01 -2.643556520342826843e-02 -1.242337375879287720e-01 -1.912208795547485352e-01 -7.223536819219589233e-02 1.541592031717300415e-01 2.878758311271667480e-01 1.778901368379592896e-01 1.559009104967117310e-01 1.143354028463363647e-01 2.245111912488937378e-01 4.312056601047515869e-01 1.715725660324096680e-02 -6.265189498662948608e-02 1.223682239651679993e-01 2.434857636690139771e-01 2.319474518299102783e-01 -6.466320902109146118e-02 -2.869291901588439941e-01 1.025383025407791138e-01 -1.252869702875614166e-02 1.158759221434593201e-01
-9.443783015012741089e-02 -2.243267893791198730e-01 -2.573920227587223053e-02 3.667163848876953125e-01 6.092422828078269958e-02 -1.706243455410003662e-01 -1.343893110752105713e-01 -1.809839606285095215e-01 -9.451191127300262451e-02 3.191217780113220215e-02 -4.187528416514396667e-02 -4.087367355823516846e-01 -1.208025962114334106e-01 -1.768522709608078003e-01 4.632120579481124878e-02 -1.733043193817138672e-01 1.314119696617126465e-01 -1.034794151782989502e-01 2.587815932929515839e-02 -8.135852217674255371e-02 -1.254614442586898804e-01 3.273616433143615723e-01 4.809980466961860657e-02 -9.979481995105743408e-02 1.097812056541442871e-01 3.122652173042297363e-01 -1.503711044788360596e-01 -1.827266961336135864e-01 -1.348173320293426514e-01 3.083192408084869385e-01 -1.235539168119430542e-01 2.542850375175476074e-02
-3.864196836948394775e-01 -3.541249898262321949e-04 2.367834895849227905e-01 4.586789906024932861e-01 4.046254791319370270e-03 5.250934045761823654e-03 2.257966101169586182e-01 -2.957113087177276611e-01 -1.144719123840332031e-01 4.159956425428390503e-02 -6.927477568387985229e-02 7.196835428476333618e-02 4.633226990699768066e-02 -7.444229722023010254e-02 1.870143264532089233e-01 1.716767996549606323e-01 9.677650779485702515e-02 3.728683292865753174e-02 2.932752072811126709e-01 2.860033325850963593e-02 -1.156169921159744263e-01 1.891907453536987305e-01 -3.084163926541805267e-02 1.299128402024507523e-02 -2.472075261175632477e-02 1.892676800489425659e-01 5.601895228028297424e-02 8.301338553428649902e-02 -3.597671985626220703e-01 6.303422152996063232e-02 -7.870063185691833496e-03 1.449482887983322144e-01
-4.105364158749580383e-02 -1.725872606039047241e-01 2.286452054977416992e-01 1.639810353517532349e-01 -1.035507395863533020e-02 -9.812309592962265015e-02 -2.342621237039566040e-01 -2.271643728017807007e-01 -7.754537463188171387e-02 2.877242863178253174e-01 -7.495981454849243164e-02 2.332941628992557526e-02 -1.053151339292526245e-01 -3.734833896160125732e-01 3.724457323551177979e-02 -8.227525651454925537e-02 2.059295028448104858e-01 -4.291130229830741882e-03 4.814842343330383301e-02 -1.413093507289886475e-01 -2.055703103542327881e-01 2.544366419315338135e-01 -1.048499047756195068e-01 3.597588241100311279e-01 1.365528814494609833e-02 3.287925571203231812e-02 -2.909228801727294922e-01 -3.321845456957817078e-02 -2.366418391466140747e-02 1.899791359901428223e-01 -2.820018827915191650e-01 6.426176428794860840e-02
4.467878863215446472e-02 -1.655276566743850708e-01 1.365994364023208618e-01 2.284677475690841675e-01 6.559547968208789825e-03 -1.613912582397460938e-01 5.701773986220359802e-02 1.252952218055725098e-01 -3.902184367179870605e-01 -6.485842913389205933e-02 -1.005332618951797485e-01 -2.268740981817245483e-01 -1.520083248615264893e-01 -1.177987605333328247e-01 2.657840549945831299e-01 2.697294950485229492e-01 1.171381473541259766e-01 1.335783153772354126e-01 -8.824925124645233154e-02 3.097941577434539795e-01 -8.030123263597488403e-02 8.199170976877212524e-02 -1.059977710247039795e-01 2.524714171886444092e-02 2.516381144523620605e-01 4.094020128250122070e-01 -1.465794295072555542e-01 1.081896424293518066e-01 -3.986812010407447815e-02 3.516437858343124390e-02 -1.669941246509552002e-01 -3.269927576184272766e-02
-5.441286787390708923e-02 -3.071952164173126221e-01 1.326899826526641846e-01 2.116571813821792603e-01 -2.967726439237594604e-02 9.954472631216049194e-02 -2.352869957685470581e-01 9.250880032777786255e-02 -2.632024884223937988e-02 3.471356630325317383e-01 -9.029090404510498047e-02 -4.742982983589172363e-02 -3.926579654216766357e-01 -1.780551522970199585e-01 8.547440171241760254e-02 -1.168470159173011780e-01 -3.058979753404855728e-03 4.834745079278945923e-02 1.358934193849563599e-01 1.774075925350189209e-01 2.951167821884155273e-01 2.225680202245712280e-01 -1.498745530843734741e-01 2.308197617530822754e-01 9.221302717924118042e-02 5.744313821196556091e-02 -3.158528506755828857e-01 1.466232091188430786e-01 -3.467870503664016724e-02 7.835214585065841675e-02 1.304251998662948608e-01 -7.100386172533035278e-02
-2.741622924804687500e-01 -2.588335573673248291e-01 3.370461463928222656e-01 3.350418508052825928e-01 2.764724195003509521e-02 -8.373985439538955688e-02 -4.684941470623016357e-02 -2.861656621098518372e-02 9.000544995069503784e-02 2.118931524455547333e-02 -1.422345638275146484e-01 -2.526002749800682068e-02 2.414987832307815552e-01 -1.341988146305084229e-01 9.127218276262283325e-02 -5.069527402520179749e-02 3.451015949249267578e-01 -1.229846701025962830e-01 9.360153973102569580e-02 2.962659299373626709e-01 -3.660177113488316536e-03 3.096089661121368408e-01 1.234417185187339783e-01 -1.459551695734262466e-02 1.763962656259536743e-01 7.634203881025314331e-02 9.678058326244354248e-03 -2.230062037706375122e-01 -1.582328230142593384e-01 2.216867543756961823e-02 2.208633869886398315e-01 3.728763759136199951e-02
-2.632827758789062500e-01 4.898635298013687134e-02 4.702145233750343323e-02 2.150386720895767212e-01 -1.677422970533370972e-02 -4.628098383545875549e-02 2.380220890045166016e-01 -4.488592222332954407e-02 -2.466688305139541626e-01 7.410379499197006226e-02 -2.505969703197479248e-01 -2.510093152523040771e-01 -1.407412346452474594e-04 1.965335756540298462e-01 6.775191519409418106e-03 1.291237026453018188e-01 4.036698043346405029e-01 7.380078732967376709e-02 1.261035054922103882e-01 2.638803236186504364e-02 1.144933998584747314e-01 -1.043209433555603027e-01 -7.493092864751815796e-02 9.084775298833847046e-02 2.864553928375244141e-01 2.000224292278289795e-01 -3.451569080352783203e-01 1.430476307868957520e-01 1.882074177265167236e-01 1.004981249570846558e-01 -6.860689818859100342e-02 -1.910691410303115845e-01
-3.180403709411621094e-01 1.295489072799682617e-02 2.505020201206207275e-01 3.451862037181854248e-01 1.504668146371841431e-01 1.537719857878983021e-03 3.293250203132629395e-01 -4.291313290596008301e-01 -2.138516753911972046e-01 1.100473329424858093e-01 -1.496859081089496613e-02 1.612507104873657227e-01 1.976010799407958984e-01 2.680614963173866272e-02 1.058804541826248169e-01 1.091113165020942688e-01 1.879945099353790283e-01 1.791918999515473843e-03 2.128837704658508301e-01 7.652345299720764160e-02 -7.976177334785461426e-02 2.008515298366546631e-01 -5.497877672314643860e-02 -5.315091460943222046e-02 1.702673174440860748e-02 1.515257805585861206e-01 -1.014086306095123291e-01 -2.467885315418243408e-01 -7.184910029172897339e-02 -1.165332272648811340e-01 1.290704961866140366e-02 4.645857587456703186e-02
-7.919513434171676636e-02 -9.977478533983230591e-02 3.402013778686523438e-01 -3.319482877850532532e-02 1.568412631750106812e-01 -1.221230328083038330e-01 -1.611462831497192383e-01 1.756530106067657471e-01 -1.280454397201538086e-01 4.932178258895874023e-01 -7.500411570072174072e-02 7.168657146394252777e-03 -2.052018940448760986e-01 -5.269101634621620178e-02 -1.484986543655395508e-01 1.369402259588241577e-01 2.352076917886734009e-01 -4.832516983151435852e-02 2.888314239680767059e-02 1.259636580944061279e-01 -2.367570698261260986e-01 3.004643619060516357e-01 -3.876550123095512390e-02 1.802379190921783447e-01 2.568655312061309814e-01 1.657295823097229004e-01 2.097963541746139526e-01 -1.272297054529190063e-01 -2.024888060986995697e-03 -1.876694522798061371e-02 6.545302271842956543e-02 8.127143979072570801e-02
1.169863343238830566e-02 -8.476474136114120483e-02 1.217899024486541748e-01 7.928112149238586426e-02 -2.838655747473239899e-02 4.933391138911247253e-02 3.897282003890722990e-04 -2.819856703281402588e-01 -2.054668217897415161e-01 1.270075291395187378e-01 3.486038371920585632e-02 4.972633346915245056e-02 -2.148815691471099854e-01 -2.131048440933227539e-01 -2.383145689964294434e-01 5.166644230484962463e-02 -3.206957504153251648e-02 6.481364369392395020e-02 3.982701525092124939e-02 1.784343570470809937e-01 1.004776507616043091e-01 1.673706471920013428e-01 -2.256371080875396729e-01 1.637836247682571411e-01 1.676577776670455933e-01 1.587697863578796387e-01 -4.860120117664337158e-01 -4.004339575767517090e-01 5.955790728330612183e-02 -1.715474389493465424e-02 -2.532015442848205566e-01 -5.824813619256019592e-02
-3.659400939941406250e-01 -2.044848948717117310e-01 4.317903146147727966e-02 8.446114510297775269e-02 1.768503785133361816e-01 -1.502981185913085938e-01 -1.396935153752565384e-02 -2.614666521549224854e-01 -9.214577078819274902e-02 2.070580124855041504e-01 1.506602913141250610e-01 -3.263555094599723816e-02 -9.756351262331008911e-02 -3.417654037475585938e-01 7.906493730843067169e-03 -1.547850221395492554e-01 3.497703671455383301e-01 1.959974765777587891e-01 2.703804895281791687e-02 -2.294748276472091675e-01 2.933769226074218750e-01 4.433241114020347595e-02 -1.886398494243621826e-01 6.534101814031600952e-02 -1.621657609939575195e-02 1.957990378141403198e-01 -7.699563354253768921e-02 -9.399864822626113892e-02 -9.982500970363616943e-02 2.048135846853256226e-01 -6.432674080133438110e-02 1.262131780385971069e-01
-2.809303402900695801e-01 -2.814151048660278320e-01 1.929257512092590332e-01 2.300026714801788330e-01 2.099730223417282104e-01 -2.477060258388519287e-01 6.520260125398635864e-02 2.109715193510055542e-01 5.977311730384826660e-02 3.821851909160614014e-01 7.894078642129898071e-02 1.011740937829017639e-01 -6.897311657667160034e-02 -3.038881532847881317e-02 -8.771941810846328735e-02 1.688156835734844208e-02 9.474668651819229126e-02 -1.612424403429031372e-01 1.514756530523300171e-01 9.500855952501296997e-02 -6.956985592842102051e-02 6.346339732408523560e-02 -9.935131669044494629e-02 2.172800526022911072e-02 1.307339221239089966e-01 5.234441161155700684e-01 1.073279380798339844e-01 7.698386907577514648e-02 -3.848468651995062828e-03 -1.310326755046844482e-01 -6.964900344610214233e-02 -3.262006118893623352e-02
-3.859440088272094727e-01 1.746927574276924133e-02 1.121217459440231323e-01 2.438083738088607788e-01 -9.128264337778091431e-02 -2.227889597415924072e-01 2.196628600358963013e-02 -1.679709702730178833e-01 -5.522641004063189030e-04 1.449538171291351318e-01 7.208187598735094070e-03 1.194297745823860168e-01 -4.152129217982292175e-02 -8.512313663959503174e-02 2.198584824800491333e-01 -1.374875158071517944e-01 3.006356954574584961e-01 -1.348486989736557007e-01 4.742791131138801575e-02 3.546442389488220215e-01 -1.764798164367675781e-01 -5.037514865398406982e-02 -3.191860914230346680e-01 3.058456480503082275e-01 9.583890438079833984e-02 -9.199692308902740479e-02 -1.620339304208755493e-01 5.701542273163795471e-02 1.800685524940490723e-01 1.528446376323699951e-01 8.295645006000995636e-03 -1.087415665388107300e-01
-3.430410027503967285e-01 1.994287073612213135e-01 2.026445865631103516e-01 2.294089943170547485e-01 4.923507943749427795e-02 1.313038319349288940e-01 2.079510390758514404e-01 -4.257974028587341309e-02 -8.877661824226379395e-02 2.571858167648315430e-01 -3.649079427123069763e-02 2.012839615345001221e-01 -1.459396444261074066e-02 -2.861041724681854248e-01 4.626155644655227661e-02 6.619347259402275085e-03 2.482865750789642334e-01 3.913607597351074219e-01 3.227052837610244751e-02 6.368819158524274826e-03 3.413815423846244812e-02 1.226627267897129059e-02 -7.473535835742950439e-02 3.531349124386906624e-03 1.222553923726081848e-01 1.825892031192779541e-01 -3.448422253131866455e-01 2.040324807167053223e-01 -1.806401312351226807e-01 6.183275487273931503e-03 1.343304365873336792e-01 -4.076142609119415283e-02
-8.475678414106369019e-02 -1.920043826103210449e-01 2.439278410747647285e-03 6.288174539804458618e-02 1.834740303456783295e-02 4.006370902061462402e-02 -8.149979263544082642e-02 4.827981814742088318e-02 1.928458511829376221e-01 2.259196937084197998e-01 -5.473638698458671570e-02 -7.895273715257644653e-02 -5.013090372085571289e-01 -3.044041693210601807e-01 1.476546972990036011e-01 9.421151131391525269e-02 -1.013543829321861267e-02 2.347471266984939575e-01 1.379867643117904663e-01 2.154110372066497803e-01 6.418210268020629883e-02 1.515617370605468750e-01 -1.550507843494415283e-01 3.796988725662231445e-01 1.741894781589508057e-01 -5.223584361374378204e-03 -2.152177989482879639e-01 9.111850522458553314e-03 -1.092237383127212524e-01 1.139034107327461243e-01 -1.692095845937728882e-01 1.506858021020889282e-01
8.633215725421905518e-02 -3.637501969933509827e-02 -2.367283217608928680e-02 2.391664236783981323e-01 -4.005618393421173096e-02 -1.765563040971755981e-01 1.193727254867553711e-01 2.658358961343765259e-02 -1.062382310628890991e-01 1.063161790370941162e-01 5.030358582735061646e-02 -6.889744848012924194e-02 -1.713864058256149292e-01 -2.852203510701656342e-02 1.109171062707901001e-01 -2.766879834234714508e-02 3.109644651412963867e-01 1.151207983493804932e-01 3.177132308483123779e-01 -8.979393751360476017e-04 6.895081698894500732e-02 -2.842410206794738770e-01 2.109475135803222656e-01 2.373553365468978882e-01 2.711239755153656006e-01 4.084844291210174561e-01 -3.454776406288146973e-01 7.693904638290405273e-02 -2.812106348574161530e-02 3.503873944282531738e-02 -1.531928777694702148e-01 -1.555666625499725342e-01
-3.581920862197875977e-01 -1.266532987356185913e-01 3.626953363418579102e-01 3.839581906795501709e-01 -6.603547930717468262e-02 9.714279323816299438e-02 2.637069523334503174e-01 -2.200130522251129150e-01 -3.185386583209037781e-02 3.938787616789340973e-03 3.689558943733572960e-03 1.234314963221549988e-01 2.220207825303077698e-02 -2.481666207313537598e-02 4.423175007104873657e-02 1.427685469388961792e-01 1.247940585017204285e-01 2.126006036996841431e-01 1.053831726312637329e-01 -4.651845619082450867e-02 -1.253986954689025879e-01 8.832919597625732422e-02 -4.143996834754943848e-01 4.098692163825035095e-02 1.623702198266983032e-01 -9.790016710758209229e-02 -1.137790083885192871e-01 1.291497945785522461e-01 -2.212790995836257935e-01 1.035550534725189209e-01 -2.224577404558658600e-02 9.209214895963668823e-02
-2.032157778739929199e-01 -2.538694739341735840e-01 3.529442101716995239e-02 -4.354781657457351685e-02 3.327375054359436035e-01 -6.891695410013198853e-02 -1.118406951427459717e-01 -2.331541329622268677e-01 1.902231201529502869e-02 3.771794736385345459e-01 2.548392415046691895e-01 1.148486584424972534e-01 -4.801325034350156784e-03 2.846797369420528412e-02 2.327705770730972290e-01 1.920193061232566833e-02 9.602374583482742310e-02 3.399504721164703369e-02 9.971636533737182617e-02 2.379128038883209229e-01 3.877021605148911476e-03 7.280062884092330933e-02 -1.483005583286285400e-01 -4.982301965355873108e-02 2.674409747123718262e-01 3.497614562511444092e-01 -2.452820539474487305e-01 -1.670624762773513794e-01 -1.452664881944656372e-01 -5.025689676403999329e-02 -9.996931254863739014e-02 -1.018299683928489685e-01
8.753716945648193359e-02 -2.521370053291320801e-01 -8.755235932767391205e-03 6.461969017982482910e-02 -1.024462729692459106e-01 -2.831985652446746826e-01 9.329362958669662476e-02 -2.117293328046798706e-01 2.776377648115158081e-02 2.209112942218780518e-01 1.146563887596130371e-01 4.895681887865066528e-02 -1.307102590799331665e-01 -8.218487352132797241e-02 2.748509868979454041e-02 -1.636696457862854004e-01 4.630588889122009277e-01 -1.523337699472904205e-02 1.464684605598449707e-01 -4.765370860695838928e-02 1.924083083868026733e-01 1.850788593292236328e-01 -7.063714414834976196e-02 2.689620479941368103e-02 3.799619376659393311e-01 -1.393862068653106689e-01 -2.803181409835815430e-01 1.928527206182479858e-01 -1.758344769477844238e-01 1.200808864086866379e-02 -4.752473160624504089e-02 -1.884830743074417114e-01
-1.690406054258346558e-01 -2.369685620069503784e-01 7.608030736446380615e-02 1.284426003694534302e-01 2.189937680959701538e-01 6.038697063922882080e-02 -1.154855489730834961e-01 -2.358180880546569824e-01 3.944390267133712769e-02 3.210643529891967773e-01 1.362719982862472534e-01 1.578706502914428711e-02 7.730687409639358521e-02 1.228547394275665283e-01 2.497199326753616333e-01 6.267812103033065796e-02 1.524090021848678589e-01 -2.259406298398971558e-01 2.009178102016448975e-01 1.620842367410659790e-01 -2.308214316144585609e-04 2.664759457111358643e-01 -2.726027071475982666e-01 -6.157509237527847290e-02 2.307450622320175171e-01 3.942058682441711426e-01 -3.177578374743461609e-02 -7.868207246065139771e-02 -1.401382386684417725e-01 1.151448711752891541e-01 -4.505128785967826843e-02 -1.442872881889343262e-01
-3.269579112529754639e-01 1.230617463588714600e-01 -7.049953192472457886e-02 2.961926162242889404e-01 6.524030584841966629e-03 -4.356908425688743591e-02 2.578138932585716248e-02 -5.647312477231025696e-02 -1.077671423554420471e-01 2.319290339946746826e-01 2.295522838830947876e-01 1.136544719338417053e-01 -3.821074962615966797e-01 -2.403803765773773193e-01 -1.653947532176971436e-01 1.322986930608749390e-01 2.075864523649215698e-01 -5.867622420191764832e-02 -2.149007655680179596e-02 4.390333965420722961e-02 1.087980195879936218e-01 2.694270610809326172e-01 4.217263311147689819e-02 -9.835311025381088257e-02 3.697409927845001221e-01 -3.573387861251831055e-02 -7.423810660839080811e-02 1.745191365480422974e-01 -1.691532731056213379e-01 4.704991355538368225e-02 2.174179852008819580e-01 5.422841385006904602e-02
-7.234296202659606934e-02 3.086872696876525879e-01 -3.928470984101295471e-02 2.344316244125366211e-01 1.317156851291656494e-02 -1.041601002216339111e-01 -3.356375172734260559e-02 -1.092781573534011841e-01 5.237478390336036682e-02 3.633461296558380127e-01 -1.072048991918563843e-01 1.079346612095832825e-01 -9.872713685035705566e-02 -2.304450049996376038e-02 -1.224986314773559570e-01 -1.324639320373535156e-01 9.857736527919769287e-02 2.594551146030426025e-01 9.854255616664886475e-02 2.883495390415191650e-01 -7.769770175218582153e-02 1.951681822538375854e-01 -2.713394723832607269e-02 -2.285785414278507233e-02 4.610536992549896240e-01 5.476241186261177063e-02 -3.349843919277191162e-01 8.801902085542678833e-02 -2.280247658491134644e-01 -1.164215058088302612e-01 -7.189291063696146011e-04 -4.232174903154373169e-02
-8.130917698144912720e-02 -1.841861009597778320e-01 2.854242622852325439e-01 1.852874904870986938e-01 4.890356212854385376e-02 -1.007576212286949158e-01 8.779083192348480225e-02 -2.733474038541316986e-02 2.491029798984527588e-01 2.814891934394836426e-02 -1.359533965587615967e-01 -1.371574848890304565e-01 -2.444629073143005371e-01 -1.551917791366577148e-01 -7.807922549545764923e-03 -1.781937927007675171e-01 1.960742026567459106e-01 -4.840271919965744019e-02 -3.005346283316612244e-02 1.278567761182785034e-01 -1.811231374740600586e-01 3.754283189773559570e-01 -1.574445366859436035e-01 -7.958643883466720581e-02 4.334330260753631592e-01 2.190082073211669922e-01 3.761399164795875549e-02 -1.421159207820892334e-01 8.911723643541336060e-02 -1.529002040624618530e-01 2.338804304599761963e-01 -2.220001816749572754e-02
-1.258595585823059082e-01 6.983724236488342285e-02 8.437695354223251343e-02 2.922002375125885010e-01 5.693904310464859009e-02 4.994050040841102600e-02 -7.197790592908859253e-02 3.527833893895149231e-02 -2.451322376728057861e-01 -2.525941729545593262e-01 5.900440365076065063e-02 -1.735788136720657349e-01 -1.373358815908432007e-01 6.301485747098922729e-02 3.399676680564880371e-01 -1.724650859832763672e-01 1.396839916706085205e-01 1.130622550845146179e-01 2.390390187501907349e-01 -2.457721233367919922e-01 -8.967680484056472778e-02 6.503517180681228638e-02 -1.303257048130035400e-01 1.379930526018142700e-01 2.452468723058700562e-01 2.870071530342102051e-01 -3.764206767082214355e-01 1.090489625930786133e-01 -1.343373954296112061e-01 1.151794865727424622e-01 -1.520495712757110596e-01 -1.700403727591037750e-02
-3.120583109557628632e-02 3.443293645977973938e-02 2.082097530364990234e-01 3.285296261310577393e-01 2.727466076612472534e-02 -1.849874109029769897e-01 -1.269254982471466064e-01 -1.398509740829467773e-01 -1.400749683380126953e-01 9.932153858244419098e-03 -9.943455457687377930e-02 -1.354393661022186279e-01 -2.296528965234756470e-02 -2.558311522006988525e-01 -9.647219628095626831e-02 -1.717281341552734375e-01 1.655785143375396729e-01 -5.922746285796165466e-02 -2.139889746904373169e-01 -1.087764874100685120e-01 -1.821438521146774292e-01 4.607162177562713623e-01 -1.136945635080337524e-01 3.505389392375946045e-01 2.657906413078308105e-01 1.857084482908248901e-01 2.465777844190597534e-02 -1.052962243556976318e-01 -7.478208094835281372e-02 -7.922774180769920349e-03 2.572680078446865082e-02 -1.739755421876907349e-01
-2.080333791673183441e-02 -1.231096498668193817e-02 2.797152698040008545e-01 2.126519531011581421e-01 -6.681188195943832397e-02 -7.014077156782150269e-02 -2.354928106069564819e-01 -9.312187321484088898e-03 -1.633071452379226685e-01 2.907049953937530518e-01 5.180576816201210022e-02 2.901642024517059326e-02 -4.063405469059944153e-02 3.381243720650672913e-02 -1.716591417789459229e-01 -5.388642102479934692e-02 6.922001391649246216e-02 -3.572023510932922363e-01 2.786892652511596680e-01 -2.720309048891067505e-02 1.199678257107734680e-01 4.274647235870361328e-01 -1.867241859436035156e-01 8.202470093965530396e-02 1.824154406785964966e-01 1.264085769653320312e-01 -7.895744591951370239e-02 -3.051452040672302246e-01 -5.290408153086900711e-04 1.193762347102165222e-01 -1.926088780164718628e-01 1.081710904836654663e-01
-8.790441602468490601e-02 -2.504014670848846436e-01 1.862335503101348877e-01 2.742150425910949707e-01 -2.248946279287338257e-01 -2.384073659777641296e-02 1.272109597921371460e-01 -2.374258786439895630e-01 -2.774870097637176514e-01 3.256057798862457275e-01 1.281192153692245483e-01 -1.675118692219257355e-02 -2.350160479545593262e-01 -1.324406713247299194e-01 2.918783128261566162e-01 -1.912271953187882900e-03 8.136897534132003784e-02 2.437176108360290527e-01 8.268652856349945068e-02 2.047827541828155518e-01 9.417750686407089233e-02 3.317053988575935364e-02 -2.657376825809478760e-01 2.757136821746826172e-01 9.814494848251342773e-02 5.742216017097234726e-03 1.527173519134521484e-01 -9.591305255889892578e-02 5.298051051795482635e-03 1.398534029722213745e-01 -3.179705142974853516e-02 6.426991522312164307e-02
-2.162478119134902954e-01 -1.863167583942413330e-01 -1.683459430932998657e-02 4.914949834346771240e-02 2.827488780021667480e-01 -1.958646327257156372e-01 1.076946854591369629e-01 -2.139367014169692993e-01 3.313978314399719238e-01 3.523845672607421875e-01 -3.315325081348419189e-01 -1.575581133365631104e-01 4.138000309467315674e-02 -6.673889607191085815e-02 2.990994602441787720e-02 -2.215092256665229797e-02 3.016445636749267578e-01 1.261539608240127563e-01 8.553270250558853149e-02 1.109281033277511597e-01 4.036671295762062073e-02 2.625420093536376953e-01 7.476639747619628906e-02 5.376941710710525513e-02 7.166118174791336060e-02 1.213370859622955322e-01 -1.882957518100738525e-01 -1.100568622350692749e-01 -3.139472007751464844e-02 -2.053415775299072266e-01 -2.168014198541641235e-01 2.672088146209716797e-02
-5.166446045041084290e-02 -2.354609370231628418e-01 2.366322726011276245e-01 2.427120693027973175e-02 3.681982681155204773e-02 -3.135318160057067871e-01 2.165984362363815308e-01 -3.303527832031250000e-02 7.944699376821517944e-02 3.519106209278106689e-01 -1.848849654197692871e-01 -2.781074941158294678e-01 -3.390782177448272705e-01 -5.123788863420486450e-02 2.703350037336349487e-02 -1.953716622665524483e-03 1.407423168420791626e-01 -5.824678018689155579e-02 2.800393402576446533e-01 -7.488774135708808899e-03 2.458081543445587158e-01 6.889081001281738281e-02 3.303541243076324463e-02 1.703396886587142944e-01 1.178052350878715515e-01 7.422562688589096069e-02 -2.552030086517333984e-01 -1.041104868054389954e-01 7.229972630739212036e-02 -1.023318246006965637e-01 2.535974383354187012e-01 -7.285834103822708130e-02
-3.524187505245208740e-01 2.716040909290313721e-01 1.257850825786590576e-01 2.753530144691467285e-01 7.507237792015075684e-02 -6.069780513644218445e-02 4.986485466361045837e-02 -1.995184123516082764e-01 -2.351081669330596924e-01 2.300914376974105835e-01 -9.960447251796722412e-02 -3.713997080922126770e-02 8.295068144798278809e-02 -9.984870441257953644e-03 1.117114052176475525e-01 4.803886264562606812e-02 -1.364819123409688473e-03 1.411069482564926147e-01 3.732753992080688477e-01 -1.065017655491828918e-01 1.786393299698829651e-02 1.915693432092666626e-01 -1.220180243253707886e-01 4.436606466770172119e-01 2.014343142509460449e-01 6.892794370651245117e-02 -4.125450924038887024e-02 -2.669535391032695770e-02 1.856345832347869873e-01 4.410243406891822815e-02 6.122711673378944397e-02 -1.013136580586433411e-01
-2.460713237524032593e-01 -1.254764944314956665e-01 8.051293902099132538e-03 1.676177978515625000e-01 9.776155650615692139e-02 4.150163009762763977e-02 1.620775163173675537e-01 -1.051715984940528870e-01 -1.036745458841323853e-01 -2.630030214786529541e-01 1.287896335124969482e-01 9.504082053899765015e-02 -2.036958187818527222e-01 2.202285379171371460e-01 1.339781433343887329e-01 5.982695892453193665e-02 3.606202900409698486e-01 -8.688517659902572632e-02 1.288177967071533203e-01 1.920034363865852356e-02 -3.188500106334686279e-01 1.871949881315231323e-01 -6.817877292633056641e-02 2.801840901374816895e-01 2.178210914134979248e-01 1.981645375490188599e-01 -2.545340061187744141e-01 1.371008157730102539e-01 -9.904835373163223267e-02 2.619130909442901611e-01 -5.012680590152740479e-02 6.507783383131027222e-02
-2.754644453525543213e-01 -3.106952644884586334e-03 -3.888835012912750244e-02 2.245846986770629883e-01 2.486270368099212646e-01 -1.517121493816375732e-01 5.968078225851058960e-02 -3.375192284584045410e-01 -2.179924845695495605e-01 8.779932558536529541e-02 1.751175224781036377e-01 -2.635301649570465088e-01 -3.431077674031257629e-02 -1.747867614030838013e-01 8.738362789154052734e-02 -8.266291022300720215e-02 2.893725037574768066e-01 3.357187211513519287e-01 1.878598034381866455e-01 -3.680195286870002747e-02 -9.778695553541183472e-02 8.471027761697769165e-02 -4.693298041820526123e-02 1.176778897643089294e-01 1.633375138044357300e-01 1.311166286468505859e-01 6.807442754507064819e-02 2.340448554605245590e-03 -1.197165548801422119e-01 1.296562105417251587e-01 -3.403427898883819580e-01 8.331494778394699097e-02
-1.408876031637191772e-01 -2.457866072654724121e-01 1.256323754787445068e-01 8.709681034088134766e-02 1.333567053079605103e-01 -5.296706035733222961e-02 2.046524137258529663e-01 9.139570407569408417e-03 9.391727298498153687e-02 3.837271928787231445e-01 3.584979474544525146e-02 -1.496725976467132568e-01 -1.177721619606018066e-01 -1.786554604768753052e-01 5.413350835442543030e-02 3.398508206009864807e-02 4.598366618156433105e-01 3.011071085929870605e-01 1.994831860065460205e-01 5.008073151111602783e-02 1.654895842075347900e-01 3.800202310085296631e-01 -1.291661262512207031e-01 -1.928225755691528320e-01 2.898607216775417328e-02 1.256385594606399536e-01 5.582665652036666870e-02 -2.140057273209095001e-02 2.801895141601562500e-02 -4.179647564888000488e-02 8.855807036161422729e-02 5.940756946802139282e-02
-3.032098710536956787e-01 -1.107798367738723755e-01 1.173277199268341064e-01 -1.325235515832901001e-01 1.038115471601486206e-01 -1.606055349111557007e-01 2.468654364347457886e-01 -1.684392541646957397e-01 -3.371532559394836426e-01 2.506967261433601379e-02 3.213413804769515991e-02 -1.165973171591758728e-01 2.284776791930198669e-02 -1.072714626789093018e-01 1.019418910145759583e-01 2.929426170885562897e-02 1.113009154796600342e-01 4.169595539569854736e-01 2.921648323535919189e-01 -9.590590745210647583e-02 4.703481867909431458e-02 3.363872170448303223e-01 -1.571004986763000488e-01 1.466516703367233276e-01 1.571521759033203125e-01 6.960745155811309814e-02 -1.775006651878356934e-01 -8.316425979137420654e-02 -5.618239194154739380e-02 2.246763408184051514e-01 -1.492127478122711182e-01 1.215882971882820129e-02
-3.295015692710876465e-01 2.031983584165573120e-01 1.686948537826538086e-01 1.883659362792968750e-01 -9.339112043380737305e-02 8.620718866586685181e-02 -1.854721754789352417e-01 -3.920383453369140625e-01 -1.908518970012664795e-01 3.130514621734619141e-01 -2.112633138895034790e-01 -1.651201099157333374e-01 -1.363974958658218384e-01 -5.637847259640693665e-02 1.304309070110321045e-01 -4.972794279456138611e-02 1.458163261413574219e-01 -2.697891555726528168e-02 1.508537530899047852e-01 2.618542015552520752e-01 -8.685931563377380371e-02 -3.646660223603248596e-02 7.297101616859436035e-02 3.623780608177185059e-01 2.516227960586547852e-01 5.541886016726493835e-02 4.840931296348571777e-02 8.120352402329444885e-03 2.450024150311946869e-02 5.979748815298080444e-02 5.053460225462913513e-02 -2.343609463423490524e-03
-1.527548432350158691e-01 -1.708912104368209839e-01 2.822180651128292084e-02 5.739658325910568237e-02 -6.279887259006500244e-02 4.654401168227195740e-02 6.174319982528686523e-02 2.022076956927776337e-02 -3.787728771567344666e-02 3.159556537866592407e-02 -1.815914809703826904e-01 -1.589757800102233887e-01 -2.977904975414276123e-01 -3.095967508852481842e-02 1.774643957614898682e-01 1.349554806947708130e-01 2.629438415169715881e-02 4.445648193359375000e-01 8.025106973946094513e-03 1.577146053314208984e-01 2.429157868027687073e-02 1.944000124931335449e-01 -8.513449877500534058e-02 2.514789402484893799e-01 4.023743569850921631e-01 2.038464993238449097e-01 -5.859913676977157593e-02 8.456580340862274170e-02 -1.030587852001190186e-01 3.213382363319396973e-01 1.643519662320613861e-02 2.695966660976409912e-01
-2.239707261323928833e-01 9.314312599599361420e-03 1.452047675848007202e-01 1.526584625244140625e-01 -7.741658017039299011e-03 -1.272107511758804321e-01 -2.017570286989212036e-02 -1.788198500871658325e-01 7.553934305906295776e-02 4.386554956436157227e-01 -2.561855614185333252e-01 -1.688806265592575073e-01 -1.137685775756835938e-01 1.465452760457992554e-01 -3.744088113307952881e-02 3.654201701283454895e-02 4.649698138236999512e-01 9.575808793306350708e-02 2.963767349720001221e-01 -4.300076141953468323e-02 1.846461743116378784e-01 3.880344564095139503e-03 1.142530422657728195e-02 3.035483658313751221e-01 1.186824664473533630e-01 -5.634984374046325684e-02 -1.303126066923141479e-01 4.790338873863220215e-02 1.187193766236305237e-01 -7.254821807146072388e-02 -2.817584201693534851e-03 -1.731014698743820190e-01
-3.011541366577148438e-01 -2.804942131042480469e-01 1.453597843647003174e-01 1.947806030511856079e-01 2.091872394084930420e-01 4.996837116777896881e-03 4.050182923674583435e-02 -8.882263302803039551e-02 1.171216294169425964e-01 2.543422877788543701e-01 -7.242793589830398560e-02 -5.242113396525382996e-02 -3.144497871398925781e-01 6.240971758961677551e-02 -1.012554317712783813e-01 -1.399198770523071289e-01 2.967040240764617920e-01 1.668376103043556213e-02 2.052709609270095825e-01 -1.099546905606985092e-02 3.949843347072601318e-02 2.361219227313995361e-01 -1.687317271716892719e-03 -1.915985494852066040e-01 2.909923791885375977e-01 1.788588017225265503e-01 3.460944443941116333e-02 -2.277023047208786011e-01 -5.554391071200370789e-02 6.300410628318786621e-02 3.060892522335052490e-01 -6.470896303653717041e-02
-1.357630640268325806e-01 -1.185548678040504456e-01 7.866717875003814697e-03 2.793639600276947021e-01 -8.904191106557846069e-02 -2.035958617925643921e-01 1.301526278257369995e-01 -3.454209119081497192e-02 -3.605108708143234253e-02 1.652397364377975464e-01 -1.763970106840133667e-01 -3.072096109390258789e-01 -4.145692288875579834e-01 -1.225180644541978836e-02 2.045721262693405151e-01 5.246485024690628052e-02 1.692907214164733887e-01 2.214264273643493652e-01 4.693200811743736267e-02 6.823161244392395020e-02 -2.006986290216445923e-01 2.830781936645507812e-01 -1.298074424266815186e-01 9.212099015712738037e-02 2.587725222110748291e-01 6.356249749660491943e-02 -4.101856052875518799e-02 -3.241748809814453125e-01 -1.012987084686756134e-02 -6.417182087898254395e-02 1.748979240655899048e-01 -9.107673168182373047e-02
-7.161115109920501709e-02 -1.869514212012290955e-02 3.572744131088256836e-01 1.367846429347991943e-01 1.700342893600463867e-01 -3.742450475692749023e-02 9.788626630324870348e-05 3.566839545965194702e-02 -4.785154480487108231e-03 1.059073861688375473e-02 4.382486641407012939e-02 3.179788962006568909e-02 -2.951450645923614502e-01 -1.779541671276092529e-01 7.012164592742919922e-02 -1.204071044921875000e-01 2.001433223485946655e-01 3.348214030265808105e-01 -8.235502243041992188e-02 -4.416792839765548706e-02 -1.295270174741744995e-01 9.441567957401275635e-02 -1.546934247016906738e-01 7.823513448238372803e-02 3.001821935176849365e-01 1.546251028776168823e-01 -2.038130909204483032e-01 -3.328023254871368408e-01 1.882192492485046387e-01 3.072085380554199219e-01 -4.482138529419898987e-02 -2.460826784372329712e-01
-5.711122974753379822e-02 4.134092107415199280e-02 2.600634656846523285e-02 5.956059321761131287e-02 1.787736564874649048e-01 -1.432784795761108398e-01 -1.257179677486419678e-01 -1.814483664929866791e-02 -2.350609749555587769e-01 1.298566162586212158e-01 -1.550973951816558838e-01 2.851869761943817139e-01 -1.155035346746444702e-01 -6.020869687199592590e-02 1.585600376129150391e-01 5.674775689840316772e-02 -1.929036527872085571e-02 3.152682781219482422e-01 1.471290886402130127e-01 8.437388390302658081e-02 2.804568782448768616e-02 1.097454950213432312e-01 -3.064561188220977783e-01 3.063935935497283936e-01 2.527409195899963379e-01 1.634662896394729614e-01 -1.651873290538787842e-01 5.696725845336914062e-02 -2.011192291975021362e-01 4.102660715579986572e-01 5.380151420831680298e-02 1.933992207050323486e-01
-8.132863789796829224e-03 -3.383150398731231689e-01 3.391509056091308594e-01 8.965216577053070068e-02 7.513135671615600586e-02 -9.005877375602722168e-02 2.155406028032302856e-02 -1.765326410531997681e-01 -8.024026453495025635e-02 1.070826724171638489e-01 -1.542298793792724609e-01 3.574644774198532104e-02 -2.346500903367996216e-01 -1.411147862672805786e-01 7.914353162050247192e-02 -1.086016558110713959e-02 -9.648081660270690918e-02 1.620995067059993744e-02 3.728820302058011293e-04 2.421391941606998444e-02 1.060430333018302917e-01 2.052244246006011963e-01 -3.550449311733245850e-01 8.679776638746261597e-02 3.308661282062530518e-01 -4.047136753797531128e-02 -3.438803851604461670e-01 3.306310772895812988e-01 -8.155167102813720703e-03 -2.169460803270339966e-02 2.360971421003341675e-01 -2.522377483546733856e-02
-7.321200519800186157e-02 -1.547019034624099731e-01 2.655674815177917480e-01 1.122055649757385254e-01 3.538412973284721375e-02 -1.526435166597366333e-01 1.764635145664215088e-01 -3.003559410572052002e-01 -1.281620413064956665e-01 -3.729843720793724060e-02 2.233657799661159515e-02 -2.848586812615394592e-02 -2.028237134218215942e-01 -2.286129891872406006e-01 5.148166790604591370e-03 -1.552132540382444859e-03 2.041258960962295532e-01 -5.840633064508438110e-03 -3.581599518656730652e-02 -7.309642434120178223e-02 -9.634763747453689575e-02 1.995285004377365112e-01 1.078266426920890808e-01 4.083397090435028076e-01 -8.847555518150329590e-02 2.955130934715270996e-01 -2.322410047054290771e-01 1.538244932889938354e-01 -2.410456240177154541e-01 3.345260024070739746e-01 -8.398859202861785889e-02 -5.933172628283500671e-02
-1.386884301900863647e-01 1.897290199995040894e-01 1.298270770348608494e-03 4.073349833488464355e-01 -8.118671178817749023e-02 -2.648605406284332275e-01 3.096872568130493164e-01 -2.057785689830780029e-01 -1.560711264610290527e-01 7.661500573158264160e-02 2.432194910943508148e-02 -2.083490788936614990e-01 -2.049701362848281860e-01 2.989020571112632751e-02 9.618616849184036255e-02 -7.754003256559371948e-02 2.370358258485794067e-01 9.979534149169921875e-02 1.845159530639648438e-01 6.860281527042388916e-02 -1.414152327924966812e-02 -1.914762556552886963e-01 1.088272854685783386e-01 1.623471975326538086e-01 1.497915536165237427e-01 2.925422191619873047e-01 -2.825787663459777832e-01 1.068280786275863647e-01 1.710092276334762573e-01 1.142331063747406006e-01 -6.725700944662094116e-02 -7.343846559524536133e-02
-3.451142609119415283e-01 1.660378426313400269e-01 3.231809288263320923e-02 2.807852625846862793e-01 -3.413622081279754639e-02 9.737126529216766357e-03 -7.891387492418289185e-02 -5.562546476721763611e-02 1.438285037875175476e-02 2.019606381654739380e-01 -1.934779286384582520e-01 3.502932935953140259e-02 -1.217633187770843506e-01 -8.424986153841018677e-02 -1.897535622119903564e-01 -8.110064268112182617e-02 1.993287950754165649e-01 1.143756061792373657e-01 5.324029922485351562e-02 5.742576345801353455e-02 -4.231869056820869446e-02 1.032622978091239929e-01 1.023201197385787964e-01 1.693305671215057373e-01 3.842339217662811279e-01 1.781661063432693481e-01 -2.752376198768615723e-01 1.029396578669548035e-01 7.133872807025909424e-02 1.365931481122970581e-01 -3.879916369915008545e-01 -2.610356509685516357e-01
-1.055802553892135620e-01 -4.009403884410858154e-01 3.707227408885955811e-01 2.803364098072052002e-01 -1.059549003839492798e-01 -8.815399557352066040e-02 -6.976086646318435669e-02 -8.785629644989967346e-03 -1.038303039968013763e-02 2.923829257488250732e-01 -1.888754591345787048e-02 -1.060675084590911865e-01 1.906829029321670532e-01 -3.717109933495521545e-02 -2.337067946791648865e-02 -9.507761895656585693e-02 1.921914368867874146e-01 1.135749276727437973e-03 2.218983173370361328e-01 3.367969095706939697e-01 6.847514212131500244e-02 2.712996602058410645e-01 1.564588248729705811e-01 5.297538265585899353e-02 3.025380074977874756e-01 -3.533336147665977478e-02 -1.231138128787279129e-02 -8.049645274877548218e-02 -2.201801910996437073e-02 -4.580128192901611328e-02 1.573842614889144897e-01 1.079585626721382141e-01
5.243160948157310486e-02 -2.624244987964630127e-01 -7.390160113573074341e-02 3.163920342922210693e-01 8.074435591697692871e-02 -7.429274264723062515e-03 -1.274521946907043457e-01 -8.730457164347171783e-03 -5.064164474606513977e-02 3.128890320658683777e-02 1.129626482725143433e-01 1.938066445291042328e-02 -2.697983384132385254e-01 -5.706413835287094116e-02 2.275117337703704834e-01 -1.137560158967971802e-01 9.311140328645706177e-02 3.937830924987792969e-01 1.866186112165451050e-01 2.233237475156784058e-01 -7.423996180295944214e-02 2.282890230417251587e-01 -1.625566035509109497e-01 8.130472898483276367e-02 2.460734993219375610e-01 8.644967526197433472e-02 -3.142650127410888672e-01 6.171237677335739136e-02 1.640878021717071533e-01 3.213092088699340820e-01 3.865589201450347900e-02 3.379121422767639160e-02
2.228936925530433655e-02 -9.046112746000289917e-02 -2.286992520093917847e-01 1.055533289909362793e-01 -7.781230658292770386e-02 -1.937666237354278564e-01 3.916268423199653625e-02 -1.369208991527557373e-01 -2.057236731052398682e-01 1.001497060060501099e-01 1.577983796596527100e-01 -4.624308645725250244e-02 -2.474995404481887817e-01 -2.294059395790100098e-01 2.202613502740859985e-01 1.328929327428340912e-02 4.854695498943328857e-01 -1.015137583017349243e-01 2.551782429218292236e-01 5.859691277146339417e-02 1.912014037370681763e-01 -4.826100543141365051e-02 -1.246061176061630249e-01 2.641045488417148590e-02 1.708012372255325317e-01 1.034496277570724487e-01 -3.564973771572113037e-01 6.544645130634307861e-02 -2.634326517581939697e-01 -1.855635643005371094e-02 -3.865852579474449158e-02 -9.948565065860748291e-02
-3.511428833007812500e-01 7.937275618314743042e-02 -7.852922193706035614e-03 1.891886293888092041e-01 1.706047207117080688e-01 4.953566938638687134e-03 2.753570117056369781e-02 -1.342362910509109497e-01 8.179346472024917603e-02 1.801733374595642090e-01 -5.094851180911064148e-02 -1.590418815612792969e-01 -1.713781803846359253e-01 -5.359205603599548340e-01 1.640609055757522583e-01 -4.589453712105751038e-02 2.805463075637817383e-01 1.322485599666833878e-02 4.099507629871368408e-02 -1.264412701129913330e-01 2.734820246696472168e-01 3.825278580188751221e-02 -1.990205794572830200e-02 -1.315326094627380371e-01 2.140937596559524536e-01 2.672891020774841309e-01 -2.190891094505786896e-02 9.745926409959793091e-02 2.170155011117458344e-02 1.561107188463211060e-01 -1.987639069557189941e-02 1.760508269071578979e-01
6.530530750751495361e-02 1.524911969900131226e-01 2.747758924961090088e-01 -4.962670430541038513e-02 1.400026530027389526e-01 -9.448491781949996948e-02 2.610829770565032959e-01 -3.825899064540863037e-01 -3.984047845005989075e-02 1.710522323846817017e-01 -1.131394207477569580e-01 -1.163769587874412537e-01 -3.545826971530914307e-01 1.057939976453781128e-01 6.283172219991683960e-02 -2.986165694892406464e-02 3.466316461563110352e-01 1.265701353549957275e-01 -1.348243531538173556e-04 -6.184633448719978333e-02 -1.542342603206634521e-01 2.273998409509658813e-01 1.575466059148311615e-02 -2.072283439338207245e-02 1.137254238128662109e-01 1.113451421260833740e-01 -3.167615532875061035e-01 -2.133742161095142365e-02 -1.093561053276062012e-01 1.117631494998931885e-01 -2.873473167419433594e-01 5.639959499239921570e-02
-1.007494032382965088e-01 1.451342459768056870e-02 2.664627134799957275e-01 1.680063605308532715e-01 1.287122219800949097e-01 -2.929076850414276123e-01 -6.158632412552833557e-02 -1.223321482539176941e-01 -4.110863059759140015e-02 3.830099999904632568e-01 3.865369781851768494e-02 -1.862156540155410767e-01 -4.002271890640258789e-01 -4.679997637867927551e-02 -2.233221530914306641e-01 -9.403597563505172729e-02 2.935162782669067383e-01 -1.835721582174301147e-01 2.080005258321762085e-01 2.497050352394580841e-02 -4.259511828422546387e-02 2.181920111179351807e-01 1.810776442289352417e-02 -1.872579334303736687e-03 -2.259427681565284729e-02 1.907964795827865601e-01 2.876539342105388641e-02 -9.836412221193313599e-02 3.161182254552841187e-02 -2.686815559864044189e-01 -1.352173835039138794e-01 -1.061361655592918396e-01
-2.155497223138809204e-01 1.695704162120819092e-01 2.824246883392333984e-01 9.229890257120132446e-02 4.021061658859252930e-01 -4.637701809406280518e-02 1.155686452984809875e-01 -1.985779702663421631e-01 -1.792382895946502686e-01 1.559219062328338623e-01 1.252147704362869263e-01 1.000436721369624138e-03 -3.031370639801025391e-01 -1.009804606437683105e-01 -8.067950606346130371e-02 -1.929364912211894989e-02 2.875288128852844238e-01 1.453278958797454834e-01 -1.220778003334999084e-02 1.574493944644927979e-01 9.474162012338638306e-02 2.740067541599273682e-01 -1.205142494291067123e-02 1.662163436412811279e-01 -4.681878909468650818e-02 -3.284050226211547852e-01 -1.682695746421813965e-01 -1.517415195703506470e-01 -1.137261539697647095e-01 1.191486343741416931e-01 -9.021643549203872681e-02 3.964164108037948608e-02
3.493447322398424149e-03 -1.200926452875137329e-01 3.820542991161346436e-01 -1.463445834815502167e-02 -7.130180299282073975e-02 -4.250596463680267334e-02 1.858005821704864502e-01 -2.987886071205139160e-01 -8.796664886176586151e-03 5.121956393122673035e-02 -1.599735580384731293e-02 -1.803230494260787964e-01 -3.945090621709823608e-02 -3.662972152233123779e-01 -1.685249954462051392e-01 1.400511860847473145e-01 -8.932040631771087646e-02 1.956561813130974770e-03 1.031027659773826599e-01 1.410334259271621704e-01 1.131940260529518127e-01 2.260868549346923828e-01 -3.290250599384307861e-01 1.018755361437797546e-01 3.349584937095642090e-01 4.496964812278747559e-02 -2.064229547977447510e-01 -2.491845637559890747e-01 -6.864164769649505615e-02 2.036668807268142700e-01 -5.720061063766479492e-02 5.189986433833837509e-03
-3.325632512569427490e-01 -6.969597935676574707e-02 -9.800219535827636719e-02 1.861349940299987793e-01 4.032495617866516113e-02 -1.174533925950527191e-02 -6.060754880309104919e-02 1.395855993032455444e-01 -9.374628216028213501e-02 3.481763303279876709e-01 9.443558752536773682e-02 5.334246158599853516e-02 -2.413770258426666260e-01 -3.556246683001518250e-02 1.236881092190742493e-01 -1.433287858963012695e-01 3.307260572910308838e-01 -6.853102147579193115e-02 1.334905028343200684e-01 2.307185679674148560e-01 -2.006767839193344116e-01 -8.029627799987792969e-02 3.018356673419475555e-02 3.931073546409606934e-01 -1.041712313890457153e-01 2.219862788915634155e-01 -1.684578359127044678e-01 1.082386542111635208e-02 3.995442390441894531e-02 2.630138695240020752e-01 -1.454443903639912605e-03 -1.775790005922317505e-01
-7.253271341323852539e-02 -6.991888582706451416e-02 1.065151765942573547e-01 2.001359164714813232e-01 2.532858252525329590e-01 2.300663851201534271e-02 4.456407204270362854e-02 -1.571999043226242065e-01 -2.647165358066558838e-01 -4.002015665173530579e-02 -2.732450962066650391e-01 -2.498119175434112549e-01 -1.552876532077789307e-01 8.392435312271118164e-02 3.402875065803527832e-01 5.946469679474830627e-02 -5.666404590010643005e-02 3.520583510398864746e-01 2.431507259607315063e-01 2.734059393405914307e-01 -1.060957908630371094e-01 -5.023613199591636658e-02 -1.559845358133316040e-02 1.565629243850708008e-01 2.561900615692138672e-01 2.055373638868331909e-01 -8.351934701204299927e-02 -5.835508927702903748e-03 -2.101210504770278931e-01 9.924115240573883057e-02 1.042476445436477661e-01 9.227773547172546387e-02
-1.083157062530517578e-01 1.665511429309844971e-01 4.557198286056518555e-01 5.330443009734153748e-02 3.559576869010925293e-01 -4.958754032850265503e-02 2.373975142836570740e-02 -1.968018710613250732e-01 -2.564089894294738770e-01 8.421284705400466919e-02 8.175268769264221191e-02 -1.692206710577011108e-01 -3.872058391571044922e-01 7.560990005731582642e-02 1.313609033823013306e-01 -1.340557336807250977e-01 7.714657485485076904e-02 2.017780244350433350e-01 -6.908490508794784546e-02 1.929349452257156372e-02 9.894328564405441284e-02 2.026820033788681030e-01 -2.163736708462238312e-02 -1.340927779674530029e-01 4.643313214182853699e-02 2.015853822231292725e-01 -1.614944338798522949e-01 1.373407542705535889e-01 -1.380237936973571777e-01 -7.446730136871337891e-02 -2.198221832513809204e-01 -2.712359093129634857e-02
-2.139900475740432739e-01 1.377656310796737671e-01 -3.862453741021454334e-05 2.767812013626098633e-01 3.295648097991943359e-01 -1.012909784913063049e-01 1.159352064132690430e-01 -4.104422628879547119e-01 -3.945549577474594116e-02 -6.230725720524787903e-02 1.831069141626358032e-01 -1.641286462545394897e-01 -2.709265239536762238e-02 -2.904206812381744385e-01 1.431008279323577881e-01 -8.839760994305834174e-05 3.527657091617584229e-01 2.307812720537185669e-01 1.624493449926376343e-01 2.157466718927025795e-03 -1.329392492771148682e-01 9.925020486116409302e-02 -9.305979311466217041e-02 2.639517784118652344e-01 7.882197201251983643e-02 1.046603024005889893e-01 -8.265822380781173706e-02 -5.791693553328514099e-02 -8.442380279302597046e-02 -1.251050829887390137e-02 -1.589735597372055054e-01 -1.285345256328582764e-01
-2.465852349996566772e-01 -1.124325469136238098e-01 1.803700476884841919e-01 3.658435121178627014e-02 -1.814988628029823303e-02 -1.030269563198089600e-01 3.023272156715393066e-01 -1.166478246450424194e-01 -3.597805798053741455e-01 1.925141662359237671e-01 3.968670219182968140e-02 -1.117631196975708008e-01 -1.111405938863754272e-01 5.535437725484371185e-03 2.971964702010154724e-02 1.273144632577896118e-01 -2.077737823128700256e-02 4.938745796680450439e-01 3.136488199234008789e-01 -3.003518655896186829e-02 -3.614007309079170227e-02 2.998911142349243164e-01 -3.895885497331619263e-02 -3.502462524920701981e-03 1.298231184482574463e-01 6.839894503355026245e-02 -2.122672200202941895e-01 8.795739710330963135e-02 3.431551530957221985e-02 1.787386685609817505e-01 -6.242173537611961365e-02 -1.376420706510543823e-01
-8.648654818534851074e-02 -1.919237524271011353e-01 2.787923514842987061e-01 1.152004823088645935e-01 -9.170622378587722778e-02 4.130606725811958313e-02 2.791468501091003418e-01 4.905701056122779846e-02 -1.332241743803024292e-01 2.323188334703445435e-01 2.671784460544586182e-01 -1.049675196409225464e-01 -1.828309744596481323e-01 -1.003048196434974670e-01 -1.596643775701522827e-02 -1.136591583490371704e-01 2.848891913890838623e-01 4.830193817615509033e-01 1.277601122856140137e-01 9.278691560029983521e-02 -1.507882028818130493e-01 1.431744545698165894e-01 -1.083808615803718567e-01 -2.053002268075942993e-01 2.108283340930938721e-01 9.323674440383911133e-02 1.035404801368713379e-01 -2.730217017233371735e-02 -2.307623475790023804e-01 7.271884381771087646e-02 -4.886082932353019714e-02 3.730686008930206299e-02
-1.387628614902496338e-01 2.915528230369091034e-02 -1.649179011583328247e-01 1.334084719419479370e-01 1.585532873868942261e-01 -1.884965747594833374e-01 3.377591446042060852e-02 1.109165474772453308e-01 -4.188094437122344971e-01 2.299034781754016876e-02 2.626796811819076538e-02 1.303478181362152100e-01 -1.251859962940216064e-01 7.865903526544570923e-02 1.415220201015472412e-01 4.786012321710586548e-02 1.297024041414260864e-01 -1.461844891309738159e-01 1.774908751249313354e-01 3.731493279337882996e-02 -2.558804452419281006e-01 2.479654252529144287e-01 -9.919193387031555176e-02 2.976633012294769287e-01 3.909373581409454346e-01 1.853624135255813599e-01 -2.837017476558685303e-01 7.986033707857131958e-02 -1.231565773487091064e-01 1.179838925600051880e-01 6.543426215648651123e-02 -1.381307840347290039e-01
9.792499989271163940e-02 6.539135705679655075e-03 2.589461803436279297e-01 1.974779069423675537e-01 2.226856537163257599e-02 -5.327931046485900879e-02 -1.846465915441513062e-01 -1.233594268560409546e-01 -6.379469484090805054e-02 -6.869870424270629883e-02 -1.383593529462814331e-01 -1.065177246928215027e-01 1.439132541418075562e-02 -1.153503358364105225e-01 -2.148208022117614746e-01 1.738681942224502563e-01 2.637355327606201172e-01 -8.171417564153671265e-02 6.787487864494323730e-02 1.515507102012634277e-01 9.571561962366104126e-02 2.839397490024566650e-01 -2.466398179531097412e-01 -2.688539586961269379e-02 3.493187129497528076e-01 5.521747842431068420e-02 -1.533712297677993774e-01 -2.752597630023956299e-01 -1.893776357173919678e-01 1.097773090004920959e-01 -3.927593827247619629e-01 1.442828029394149780e-01
-1.605255454778671265e-01 1.920157521963119507e-01 2.542238533496856689e-01 1.463599354028701782e-01 1.442978531122207642e-01 1.007558107376098633e-01 -1.916863955557346344e-02 -2.285778075456619263e-01 -1.370530724525451660e-01 1.765033453702926636e-01 1.344227194786071777e-01 2.777378857135772705e-01 1.735526253469288349e-03 -1.263582855463027954e-01 6.707333773374557495e-02 5.259209498763084412e-02 1.989800333976745605e-01 7.910922169685363770e-02 2.978536784648895264e-01 6.607993692159652710e-02 -7.927124202251434326e-02 -1.954168528318405151e-01 -1.038574706763029099e-02 2.026286870241165161e-01 1.447136104106903076e-01 1.063363626599311829e-01 -3.126387000083923340e-01 2.408554553985595703e-01 -4.282319918274879456e-02 2.837857604026794434e-01 1.875952333211898804e-01 -2.630703449249267578e-01
-4.815275371074676514e-01 9.988126903772354126e-02 -2.015945464372634888e-01 5.361025035381317139e-02 2.099733352661132812e-01 4.037544876337051392e-02 9.626150131225585938e-03 -1.105963159352540970e-02 -9.932921081781387329e-02 2.580247223377227783e-01 -1.626726239919662476e-01 -1.152383089065551758e-01 -9.099847078323364258e-02 -2.132460325956344604e-01 2.794438600540161133e-01 -1.293482491746544838e-03 1.991595178842544556e-01 -1.806827075779438019e-02 3.544988036155700684e-01 -3.645178303122520447e-02 -2.883097529411315918e-02 2.062108069658279419e-01 -2.814005315303802490e-01 2.344600856304168701e-02 1.349075734615325928e-01 -1.961692422628402710e-02 -1.177047863602638245e-01 -1.379526406526565552e-01 2.697780728340148926e-01 -7.091984152793884277e-02 -2.253821864724159241e-02 -2.843852713704109192e-02
-3.593300580978393555e-01 -5.997492000460624695e-02 6.652559340000152588e-02 2.924107015132904053e-01 -3.561231773346662521e-03 5.329876393079757690e-02 1.690842360258102417e-01 -3.827914297580718994e-01 1.770670339465141296e-02 -5.186450202018022537e-03 4.698695149272680283e-03 -1.135839447379112244e-01 -1.494582444429397583e-01 -2.729890644550323486e-01 1.543227285146713257e-01 1.081013754010200500e-01 3.382854461669921875e-01 1.440491527318954468e-01 1.992214471101760864e-01 -2.196037396788597107e-02 1.305804401636123657e-01 -7.890523225069046021e-02 -2.072987705469131470e-01 2.350392788648605347e-01 -1.013611853122711182e-01 2.639718651771545410e-01 -3.018514998257160187e-02 -2.128597050905227661e-01 2.623109519481658936e-02 -1.511724442243576050e-01 -7.855792343616485596e-02 3.188220784068107605e-02
-7.331351190805435181e-02 2.267471328377723694e-02 3.595770001411437988e-01 -2.203418314456939697e-02 4.325607120990753174e-01 -5.775520578026771545e-02 5.685438960790634155e-02 -2.059829533100128174e-01 -3.191551268100738525e-01 1.993680745363235474e-01 1.333327740430831909e-01 -3.557587787508964539e-02 -4.381072223186492920e-01 2.862386463675647974e-04 -4.817631095647811890e-02 2.828203327953815460e-02 9.685540571808815002e-03 1.724762022495269775e-01 4.789565876126289368e-02 1.499894410371780396e-01 7.788971066474914551e-02 9.068544954061508179e-02 1.181971132755279541e-01 -9.113831818103790283e-02 5.406223610043525696e-02 1.889158934354782104e-01 -3.736190125346183777e-02 1.206308975815773010e-01 -1.448016613721847534e-01 2.422477900981903076e-01 -1.388495117425918579e-01 -1.668051779270172119e-01
-3.064234554767608643e-01 1.926033198833465576e-01 1.244768202304840088e-01 1.471069306135177612e-01 1.567113548517227173e-01 -2.582826279103755951e-02 2.682606503367424011e-02 -2.162554115056991577e-01 -2.457200288772583008e-01 9.629900753498077393e-02 8.988476544618606567e-02 -6.098770722746849060e-02 5.501822009682655334e-02 -1.898959428071975708e-01 1.633525639772415161e-01 -5.719714611768722534e-02 4.784845709800720215e-01 1.823994666337966919e-01 1.486478149890899658e-01 -1.389875710010528564e-01 -4.862774163484573364e-02 1.841865628957748413e-01 -2.230273485183715820e-01 1.080174297094345093e-01 1.318673789501190186e-01 2.471855282783508301e-01 1.169345825910568237e-01 2.119385451078414917e-02 8.883158862590789795e-02 -1.071464829146862030e-02 -3.127682209014892578e-01 9.432442486286163330e-02
-2.991465628147125244e-01 -3.043043911457061768e-01 1.232284903526306152e-01 1.016862094402313232e-01 1.528307236731052399e-02 1.664099693298339844e-01 1.633333414793014526e-01 -9.571929275989532471e-02 -1.373614966869354248e-01 5.253367498517036438e-02 -1.243688240647315979e-01 4.393473733216524124e-03 -3.140042126178741455e-01 -1.116418540477752686e-01 -9.796649217605590820e-02 -2.768771946430206299e-01 4.231243133544921875e-01 2.129696309566497803e-01 1.066029444336891174e-01 1.016761213541030884e-01 1.752995252609252930e-01 1.618139892816543579e-01 -2.013626843690872192e-01 -1.386002451181411743e-01 4.400990158319473267e-02 1.797190904617309570e-01 -1.522473245859146118e-02 1.621900498867034912e-01 7.266698032617568970e-02 1.088053062558174133e-01 8.392594754695892334e-02 2.156016826629638672e-01
-2.659593522548675537e-01 -1.655447632074356079e-01 3.443075418472290039e-01 1.152696087956428528e-01 -4.048389196395874023e-02 -1.929489225149154663e-01 -3.406836092472076416e-02 -9.207606315612792969e-02 1.139424443244934082e-01 2.067277580499649048e-01 -8.558686822652816772e-02 -6.455933302640914917e-02 -3.614124953746795654e-01 1.632965914905071259e-02 5.561258271336555481e-02 -3.242881968617439270e-02 3.130567371845245361e-01 -2.445473335683345795e-02 1.234845519065856934e-01 1.768457740545272827e-01 1.860635727643966675e-01 2.279920578002929688e-01 1.147249042987823486e-01 -1.733735501766204834e-01 2.439180463552474976e-01 2.087496966123580933e-01 -7.545509934425354004e-02 -1.302681863307952881e-01 2.755533754825592041e-01 -1.549475733190774918e-02 2.044895142316818237e-01 2.468685992062091827e-02
5.485552549362182617e-02 -1.830171346664428711e-01 1.730955392122268677e-01 1.546760350465774536e-01 1.289094090461730957e-01 -1.996438503265380859e-01 -9.408624470233917236e-02 5.838782340288162231e-02 2.295475453138351440e-01 2.209618091583251953e-01 4.239872097969055176e-02 -9.220703691244125366e-02 -6.376994308084249496e-03 2.667442858219146729e-01 -1.029003262519836426e-01 -1.479163467884063721e-01 1.935330629348754883e-01 1.497126650065183640e-04 4.209815859794616699e-01 2.098557502031326294e-01 1.215215921401977539e-01 2.499186247587203979e-01 8.741535246372222900e-02 1.084758788347244263e-01 3.303501307964324951e-01 1.476551145315170288e-01 -9.317085891962051392e-02 -2.923732101917266846e-01 -1.516295820474624634e-01 -1.262662261724472046e-01 -4.043003544211387634e-02 -6.614283472299575806e-02
-6.610798835754394531e-02 -2.109925597906112671e-01 2.335206866264343262e-01 1.171356514096260071e-01 1.477217823266983032e-01 -9.496439248323440552e-02 1.273795366287231445e-01 -1.223651096224784851e-01 1.020921543240547180e-01 1.883702129125595093e-01 -1.406035423278808594e-01 -5.570349842309951782e-02 -3.207631111145019531e-01 1.380072683095932007e-01 -3.088743798434734344e-02 4.500266537070274353e-02 2.988361120223999023e-01 1.364882141351699829e-01 -5.743805691599845886e-02 2.490930557250976562e-01 1.139806210994720459e-01 2.089404612779617310e-01 -1.027496755123138428e-01 -1.403802186250686646e-01 1.718479543924331665e-01 4.325191080570220947e-01 1.537750009447336197e-02 4.685688391327857971e-02 3.571389988064765930e-02 7.420350611209869385e-02 3.287588953971862793e-01 1.817608326673507690e-01
-1.355283707380294800e-01 -1.323930919170379639e-01 1.283838748931884766e-01 3.176047205924987793e-01 8.898141980171203613e-02 1.468072086572647095e-01 -2.956044077873229980e-01 9.071309119462966919e-02 -3.895176947116851807e-02 2.680012881755828857e-01 1.250305492430925369e-02 -6.589374691247940063e-02 -3.438790142536163330e-01 9.471951425075531006e-02 -1.857598125934600830e-01 -1.533814799040555954e-02 7.456086575984954834e-02 2.878757566213607788e-02 1.231642886996269226e-01 1.506070941686630249e-01 1.554393488913774490e-02 2.355008423328399658e-01 -3.332554101943969727e-01 7.408975064754486084e-02 1.143649220466613770e-01 9.239114820957183838e-02 -1.566623449325561523e-01 2.002584785223007202e-01 -1.183293536305427551e-01 -2.790116965770721436e-01 2.558314800262451172e-01 -1.476805657148361206e-01
-2.551263570785522461e-01 -2.631264925003051758e-01 3.297576308250427246e-01 2.605598270893096924e-01 2.766160964965820312e-01 2.117609791457653046e-02 9.812810271978378296e-02 -1.277222037315368652e-01 1.911008507013320923e-01 2.615531086921691895e-01 -8.529158681631088257e-02 1.407703608274459839e-01 -2.653531432151794434e-01 2.435423731803894043e-01 -8.424404263496398926e-02 -5.836450681090354919e-02 2.260764837265014648e-01 -1.802887022495269775e-01 2.346088290214538574e-01 8.155468106269836426e-02 8.116646111011505127e-02 1.025133505463600159e-01 -1.034810319542884827e-01 -4.833550378680229187e-02 2.459662109613418579e-01 1.813323646783828735e-01 1.289899200201034546e-01 -3.211115300655364990e-02 5.778852105140686035e-02 -3.228764608502388000e-02 1.384887695312500000e-01 6.186557933688163757e-02
-1.632801294326782227e-01 -3.075504899024963379e-01 2.287379950284957886e-01 1.531367748975753784e-01 3.421759009361267090e-01 -4.947374388575553894e-02 4.588236659765243530e-02 -1.755274981260299683e-01 1.575596779584884644e-01 2.669548988342285156e-01 -1.914100944995880127e-01 1.650131791830062866e-01 -1.871786266565322876e-01 1.247839182615280151e-01 -4.150950163602828979e-02 -1.654600352048873901e-01 3.016042113304138184e-01 4.705788195133209229e-02 1.741850376129150391e-01 1.862307190895080566e-01 3.849154710769653320e-02 1.875308603048324585e-01 3.393523395061492920e-02 -5.343981459736824036e-02 1.594060659408569336e-02 2.552430927753448486e-01 -1.469889134168624878e-01 -1.156854182481765747e-01 -1.624447479844093323e-02 -7.358291000127792358e-02 3.110132515430450439e-01 9.597393125295639038e-02
-1.407041996717453003e-01 3.904172405600547791e-02 -2.246756851673126221e-02 1.507928818464279175e-01 -2.387862093746662140e-02 -2.413204871118068695e-02 3.560572490096092224e-02 -3.127179741859436035e-01 -2.366780936717987061e-01 4.040395915508270264e-01 3.770674020051956177e-02 1.926224678754806519e-01 -1.974480301141738892e-01 4.848216101527214050e-02 -3.792613744735717773e-02 3.484635800123214722e-02 1.478684097528457642e-01 2.093730866909027100e-01 -1.231807097792625427e-01 3.234483897686004639e-01 4.750570654869079590e-02 -8.307269215583801270e-02 -3.086797893047332764e-01 3.259000778198242188e-01 2.578270733356475830e-01 1.862619072198867798e-01 5.231555923819541931e-02 -1.732539981603622437e-01 5.739596113562583923e-02 -2.378920762566849589e-04 -6.104296445846557617e-02 -1.278832852840423584e-01
-1.629055738449096680e-01 -3.765022158622741699e-01 4.292546585202217102e-02 4.469176754355430603e-02 2.803477644920349121e-01 -2.762963809072971344e-02 -2.555578947067260742e-02 1.211676821112632751e-01 1.779825538396835327e-01 6.830221414566040039e-02 -1.727429777383804321e-02 -1.685486547648906708e-02 -1.509276777505874634e-01 6.679190695285797119e-02 -5.898203328251838684e-02 -1.629189252853393555e-01 4.097857177257537842e-01 3.207417950034141541e-02 3.991872668266296387e-01 1.191730573773384094e-01 1.774544864892959595e-01 1.964594572782516479e-01 -1.015339940786361694e-01 1.794032379984855652e-02 2.434277236461639404e-01 1.039777621626853943e-01 8.824115991592407227e-02 -6.500609964132308960e-02 -1.336526311933994293e-02 1.285351961851119995e-01 3.227278292179107666e-01 -1.132722124457359314e-01
-1.430046558380126953e-01 1.345406174659729004e-01 -1.313057392835617065e-01 1.952069699764251709e-01 2.994429171085357666e-01 -5.465991050004959106e-02 3.446105122566223145e-02 2.981963194906711578e-02 5.788171291351318359e-02 3.572182655334472656e-01 1.437088400125503540e-01 -1.188861355185508728e-01 -1.518761813640594482e-01 -2.526613175868988037e-01 4.077496379613876343e-02 3.218180835247039795e-01 1.306005269289016724e-01 -5.269129760563373566e-03 1.711431145668029785e-01 -1.497912257909774780e-01 2.963505685329437256e-01 1.978747099637985229e-01 -9.395066648721694946e-03 1.212891936302185059e-01 2.125127613544464111e-01 1.217510327696800232e-01 -3.155633807182312012e-01 -1.361462101340293884e-02 1.223834902048110962e-01 2.011728286743164062e-01 5.746588110923767090e-03 1.663587987422943115e-01
-1.088753044605255127e-01 1.687988638877868652e-01 2.000836282968521118e-01 3.029897212982177734e-01 1.229055970907211304e-01 1.169885694980621338e-01 -7.321916520595550537e-03 -8.379071950912475586e-03 2.056418061256408691e-01 1.961963921785354614e-01 -2.307154685258865356e-01 1.367957741022109985e-01 -1.009466778486967087e-02 -1.999510079622268677e-01 -1.668924987316131592e-01 -9.931232780218124390e-02 3.749807551503181458e-02 2.865465581417083740e-01 1.582629680633544922e-01 2.938096597790718079e-02 7.017014175653457642e-02 4.044046998023986816e-02 -1.096736639738082886e-02 1.990075856447219849e-01 2.869632244110107422e-01 4.946729838848114014e-01 -1.086632534861564636e-01 2.063304334878921509e-01 -4.959893971681594849e-02 1.677507758140563965e-01 -1.521613355726003647e-02 2.020265534520149231e-02
2.840674668550491333e-02 -7.208884507417678833e-02 1.202944219112396240e-01 2.446596324443817139e-01 3.641065210103988647e-02 6.442400068044662476e-02 5.947311967611312866e-02 -1.961051076650619507e-01 -1.211225688457489014e-01 5.919320392422378063e-04 3.674071049317717552e-03 -3.237574994564056396e-01 -2.213872522115707397e-01 -1.317541003227233887e-01 8.016972243785858154e-02 -1.890602149069309235e-02 -5.638821423053741455e-02 2.520592212677001953e-01 2.265163362026214600e-01 3.379621505737304688e-01 -2.576460838317871094e-01 1.346969306468963623e-01 -8.612958341836929321e-02 2.011296302080154419e-01 4.043219983577728271e-01 1.763748191297054291e-02 1.327574700117111206e-01 -1.162324938923120499e-02 -2.693083882331848145e-01 6.567881256341934204e-02 1.890698820352554321e-01 -1.440983116626739502e-01
-1.916305869817733765e-01 -2.632135748863220215e-01 1.528776884078979492e-01 1.036267429590225220e-01 1.498062759637832642e-01 8.516734838485717773e-02 -9.199501574039459229e-02 -4.266032949090003967e-02 2.100982367992401123e-01 1.841617524623870850e-01 2.212188839912414551e-01 5.985623598098754883e-02 -1.184767708182334900e-01 1.576684713363647461e-01 4.637156054377555847e-02 -1.112401410937309265e-01 7.325991988182067871e-02 5.279671400785446167e-02 4.472369849681854248e-01 2.147594839334487915e-01 1.792868822813034058e-01 1.787027269601821899e-01 -2.143010050058364868e-01 1.204857006669044495e-01 1.910067051649093628e-01 1.929679065942764282e-01 3.677163645625114441e-02 -3.705495595932006836e-01 -1.756937950849533081e-01 5.787556618452072144e-02 6.461729109287261963e-02 -7.949770241975784302e-02
-2.613226473331451416e-01 1.427989602088928223e-01 2.036139965057373047e-01 1.194000765681266785e-01 -6.805778294801712036e-02 1.382142007350921631e-01 2.052444517612457275e-01 -1.287721991539001465e-01 1.303952187299728394e-01 4.647711515426635742e-01 -1.279452592134475708e-01 1.439777761697769165e-01 5.773130431771278381e-02 -7.770581543445587158e-02 -2.523265406489372253e-02 1.154124289751052856e-01 2.531631588935852051e-01 1.922964751720428467e-01 2.272069454193115234e-01 9.774499386548995972e-02 1.018911525607109070e-01 -2.464376837015151978e-01 -5.712545290589332581e-02 3.011642098426818848e-01 2.100762575864791870e-01 2.542470991611480713e-01 -5.106863752007484436e-02 -8.794402703642845154e-03 1.411650516092777252e-02 1.713172793388366699e-01 -7.014569640159606934e-02 -8.042121678590774536e-02
-1.319019049406051636e-01 -2.664294838905334473e-01 1.663522720336914062e-01 3.397072553634643555e-01 2.257243841886520386e-01 -3.819919824600219727e-01 7.741680741310119629e-02 1.117764338850975037e-01 5.094802007079124451e-02 3.705432116985321045e-01 4.533480480313301086e-02 1.579979956150054932e-01 -1.146980077028274536e-01 -2.659859135746955872e-02 7.214892189949750900e-03 5.046933889389038086e-02 5.752092227339744568e-02 -1.213566288352012634e-01 9.195569902658462524e-02 1.394062340259552002e-01 7.393113523721694946e-02 1.525254845619201660e-01 -2.650956809520721436e-01 8.306314051151275635e-02 6.339069455862045288e-02 3.735811114311218262e-01 6.190481036901473999e-02 1.355660110712051392e-01 -1.764315664768218994e-01 -1.385599076747894287e-01 -3.746918961405754089e-02 -2.130582183599472046e-02
-1.923754662275314331e-01 2.020817548036575317e-01 1.508308481425046921e-02 2.599143981933593750e-01 3.566250503063201904e-01 -1.855120211839675903e-01 8.353728055953979492e-02 -2.978985607624053955e-01 8.315878361463546753e-02 9.988746792078018188e-02 1.635935604572296143e-01 -1.559885144233703613e-01 1.753398403525352478e-02 -2.865153551101684570e-01 2.320410013198852539e-01 -4.443476349115371704e-02 3.177281320095062256e-01 2.842724025249481201e-01 2.559018731117248535e-01 5.672171339392662048e-02 -8.254405856132507324e-02 1.288097202777862549e-01 -1.839886754751205444e-01 1.595433801412582397e-01 -3.152180230244994164e-03 3.084850683808326721e-02 -8.527978509664535522e-02 -9.027756750583648682e-02 -6.257554143667221069e-02 3.986621275544166565e-03 -1.919946968555450439e-01 -2.224859409034252167e-02
-2.528075575828552246e-01 9.453121310798451304e-05 2.121729254722595215e-01 1.407455801963806152e-01 -1.163349449634552002e-01 -8.098157122731208801e-03 3.339566588401794434e-01 -1.175398472696542740e-02 -1.466314643621444702e-01 -1.468536406755447388e-01 1.478312909603118896e-01 -1.362438201904296875e-01 9.790848940610885620e-02 8.487110584974288940e-02 9.955309331417083740e-03 -4.340845718979835510e-02 2.684384286403656006e-01 5.659911036491394043e-02 2.859234809875488281e-01 -3.275394067168235779e-02 -2.295012772083282471e-01 -2.725121974945068359e-01 -2.053791135549545288e-01 2.994528710842132568e-01 2.933463752269744873e-01 2.124429047107696533e-01 -2.835038304328918457e-01 3.554382361471652985e-03 -7.720118016004562378e-02 1.347571238875389099e-02 9.556293487548828125e-02 4.690953996032476425e-03
-3.322949409484863281e-01 -1.114273667335510254e-01 -1.122182048857212067e-02 4.454452544450759888e-02 8.631371706724166870e-02 -4.098440706729888916e-02 -2.644960023462772369e-02 -2.485133856534957886e-01 1.614346057176589966e-01 2.954196743667125702e-02 1.110182181000709534e-01 -2.119673937559127808e-01 -5.234882980585098267e-02 8.437693119049072266e-02 -1.214380785822868347e-01 -2.066608518362045288e-02 3.666750490665435791e-01 1.965823918581008911e-01 8.833978325128555298e-02 -1.048580184578895569e-01 1.477677226066589355e-01 4.135658144950866699e-01 -1.646470278501510620e-01 -1.662514656782150269e-01 1.551800668239593506e-01 2.043688893318176270e-01 -5.960664898157119751e-02 3.247695863246917725e-01 -1.267000138759613037e-01 1.391824930906295776e-01 3.679341403767466545e-03 -2.107456773519515991e-01
-2.861712276935577393e-01 -6.720188260078430176e-02 -1.786973476409912109e-01 1.887539327144622803e-01 1.548201739788055420e-01 -3.836782574653625488e-01 -1.939193112775683403e-03 -1.034408286213874817e-01 -2.515386939048767090e-01 1.639829128980636597e-01 -1.111322566866874695e-01 -1.494214534759521484e-01 4.807628691196441650e-02 -1.239376068115234375e-01 9.532346576452255249e-02 -3.080465644598007202e-02 2.127687484025955200e-01 1.105898171663284302e-01 3.553649410605430603e-02 2.456805855035781860e-01 -2.251470834016799927e-01 3.223747387528419495e-02 -1.199554130434989929e-01 -8.438495546579360962e-02 1.600625216960906982e-01 1.995984613895416260e-01 -2.876191735267639160e-01 -1.834196969866752625e-02 -1.592475920915603638e-01 3.307461738586425781e-01 -1.635949909687042236e-01 9.591987729072570801e-02
-2.985249459743499756e-01 -5.345319211483001709e-02 -5.782641097903251648e-02 1.225252449512481689e-01 2.216078341007232666e-01 1.076702475547790527e-01 2.096403837203979492e-01 8.914712816476821899e-02 -3.568854331970214844e-01 -5.837406590580940247e-02 2.942353188991546631e-01 -4.839560016989707947e-03 -1.188749000430107117e-01 1.763515770435333252e-01 7.185617834329605103e-02 -4.149532690644264221e-02 1.899175196886062622e-01 -1.359789371490478516e-01 1.662871241569519043e-01 -2.027439139783382416e-02 -1.968110650777816772e-01 2.081748545169830322e-01 -1.435602754354476929e-01 2.561702728271484375e-01 3.498219549655914307e-01 1.654243171215057373e-01 -1.544936448335647583e-01 5.177026614546775818e-02 -6.726387888193130493e-02 2.571555674076080322e-01 -6.284156441688537598e-02 7.592134922742843628e-02
-5.833799764513969421e-02 -2.488018125295639038e-01 1.407947689294815063e-01 1.174461841583251953e-01 6.285931169986724854e-02 1.036547198891639709e-01 -1.447918713092803955e-01 -6.543593108654022217e-02 -5.952054262161254883e-02 3.007926046848297119e-01 -3.489095345139503479e-02 -1.299859117716550827e-02 -4.080095291137695312e-01 -2.613088488578796387e-01 1.688319593667984009e-01 -2.506719157099723816e-02 -3.552711755037307739e-02 2.075956016778945923e-02 -1.444613002240657806e-02 1.217150092124938965e-01 9.545027464628219604e-02 2.258521318435668945e-01 -2.601408958435058594e-01 7.191614806652069092e-02 2.423738539218902588e-01 -6.022449582815170288e-02 -4.323420822620391846e-01 2.351763397455215454e-01 -2.994671463966369629e-02 4.660686105489730835e-02 1.984884142875671387e-01 -7.138377428054809570e-02
-1.565661579370498657e-01 -1.150623634457588196e-01 4.814172983169555664e-01 1.832334101200103760e-01 1.244138851761817932e-01 2.267734706401824951e-02 -6.904680281877517700e-02 1.192824542522430420e-01 -5.176807567477226257e-02 2.200496792793273926e-01 -7.884788513183593750e-02 -1.267503201961517334e-01 -3.125962913036346436e-01 -9.669096022844314575e-02 1.436466258019208908e-02 -1.322400849312543869e-02 9.041480720043182373e-02 2.107831239700317383e-01 -1.984276324510574341e-01 6.081508845090866089e-02 -1.227030083537101746e-01 -1.296582370996475220e-01 -2.573362737894058228e-02 1.891764849424362183e-01 1.018798053264617920e-01 2.868874669075012207e-01 -3.065221309661865234e-01 -2.451526969671249390e-01 6.678073108196258545e-02 6.153497844934463501e-02 -3.935899585485458374e-03 -2.491895854473114014e-01
-2.859719097614288330e-01 -2.778269648551940918e-01 -8.809537440538406372e-02 3.374540060758590698e-02 9.273537993431091309e-02 2.711961977183818817e-02 1.939464956521987915e-01 -1.215789318084716797e-01 -1.577888131141662598e-01 7.233663648366928101e-02 1.064256485551595688e-02 -2.565681561827659607e-02 -3.005789816379547119e-01 -1.475893557071685791e-01 2.703551016747951508e-02 -1.743053793907165527e-01 4.022661745548248291e-01 3.684827685356140137e-01 2.774353027343750000e-01 6.961423903703689575e-02 1.763361245393753052e-01 -5.386818200349807739e-02 -1.876507252454757690e-01 -8.559854328632354736e-02 2.304000407457351685e-01 -1.162736341357231140e-01 -2.356367260217666626e-01 7.231900095939636230e-02 -2.831000462174415588e-02 1.423812820576131344e-03 -8.858110755681991577e-02 6.555128842592239380e-02
-1.091433018445968628e-01 -1.712653338909149170e-01 1.695101112127304077e-01 4.217292666435241699e-01 -1.746356859803199768e-02 -4.819105193018913269e-02 -5.893685668706893921e-02 -1.956831216812133789e-01 1.073972582817077637e-01 1.819575428962707520e-01 -1.619877219200134277e-01 4.923626407980918884e-02 -4.310660362243652344e-01 -1.230001822113990784e-01 2.570345699787139893e-01 -1.699623535387217999e-03 2.392810434103012085e-01 1.718089729547500610e-01 -1.362288184463977814e-02 1.176748201251029968e-01 6.288230419158935547e-02 4.385861381888389587e-02 1.465432997792959213e-02 -1.378349214792251587e-01 3.297323286533355713e-01 -2.407851815223693848e-02 -2.341413795948028564e-01 -1.203954666852951050e-01 1.120023056864738464e-02 5.599989742040634155e-02 2.129970043897628784e-01 -1.195951178669929504e-01
-2.375735435634851456e-03 -2.894650399684906006e-02 3.523501157760620117e-01 1.123319789767265320e-01 2.400369010865688324e-02 1.709080114960670471e-02 1.537615209817886353e-01 -5.116913318634033203e-01 -2.799125202000141144e-02 -7.776277605444192886e-03 8.401255309581756592e-02 -9.914303198456764221e-03 -3.536560833454132080e-01 -1.103936806321144104e-01 -2.302504181861877441e-01 -6.137969903647899628e-03 -1.794498600065708160e-02 -1.149348169565200806e-02 1.432830393314361572e-01 -8.546067029237747192e-02 1.105072945356369019e-01 1.824477463960647583e-01 -1.087589114904403687e-01 -3.567189723253250122e-02 1.942881941795349121e-01 3.102554380893707275e-01 -1.510197818279266357e-01 -1.731023564934730530e-02 -3.036752641201019287e-01 6.605353951454162598e-02 -1.519963443279266357e-01 1.185338571667671204e-01
-1.969056576490402222e-02 -1.584002077579498291e-01 -1.196235790848731995e-02 3.610347807407379150e-01 -1.022099778056144714e-01 -3.022547170985490084e-04 1.614151708781719208e-02 1.288678199052810669e-01 -1.564548462629318237e-01 6.131257489323616028e-02 4.732994362711906433e-02 3.355958731845021248e-03 -7.657793164253234863e-02 -2.128586620092391968e-01 1.542196869850158691e-01 -1.253121048212051392e-01 3.609591424465179443e-01 4.350132122635841370e-02 1.558973938226699829e-01 -1.037202998995780945e-01 -1.066559553146362305e-02 -9.167863428592681885e-02 1.379166245460510254e-01 8.646491914987564087e-02 4.577655494213104248e-01 1.095518097281455994e-01 -3.074348866939544678e-01 3.233388066291809082e-01 9.325538575649261475e-02 1.679422855377197266e-01 1.077737137675285339e-01 -1.554880887269973755e-01
-2.260796427726745605e-01 -1.931021213531494141e-01 1.757977306842803955e-01 1.310857683420181274e-01 1.489233076572418213e-01 1.036642026156187057e-02 2.683550417423248291e-01 -1.026955246925354004e-01 -8.887732774019241333e-02 1.911607831716537476e-01 7.400391995906829834e-02 1.048581600189208984e-01 1.036505252122879028e-01 -2.017305195331573486e-01 3.079093247652053833e-02 -2.575368881225585938e-01 2.590977847576141357e-01 4.444912672042846680e-01 1.460992246866226196e-01 3.333340957760810852e-02 2.744002044200897217e-01 1.539377123117446899e-01 -1.969762593507766724e-01 -5.367758497595787048e-02 1.725271493196487427e-01 2.513866685330867767e-02 -2.310330420732498169e-01 1.693521440029144287e-02 2.701985090970993042e-02 -9.511769562959671021e-02 -1.852369755506515503e-01 -1.518389582633972168e-01
-3.881519138813018799e-01 -2.220882922410964966e-01 1.825596243143081665e-01 4.374487400054931641e-01 1.458174884319305420e-01 2.541879378259181976e-02 1.396748721599578857e-01 -2.730024605989456177e-02 1.877474635839462280e-01 7.994967699050903320e-02 -8.022357523441314697e-02 2.942449785768985748e-02 -2.234401106834411621e-01 3.867908194661140442e-02 -2.251523137092590332e-01 -1.204264983534812927e-01 6.001894921064376831e-02 -1.205618083477020264e-01 1.908909827470779419e-01 1.079614926129579544e-02 2.965897880494594574e-02 1.749671995639801025e-02 7.118116319179534912e-02 5.585140734910964966e-02 2.115745395421981812e-01 4.014150500297546387e-01 1.633369773626327515e-01 -1.387632042169570923e-01 9.874983131885528564e-02 -1.886577159166336060e-01 -2.790667582303285599e-03 -7.970912754535675049e-02
-1.433135271072387695e-01 -1.091706193983554840e-02 1.064142659306526184e-01 8.075696974992752075e-02 7.803559303283691406e-02 1.757678538560867310e-01 -2.024360895156860352e-01 -1.519050896167755127e-01 2.644321322441101074e-02 4.147209525108337402e-01 1.505182683467864990e-01 -7.232876494526863098e-03 -1.184123978018760681e-01 1.781625896692276001e-01 1.315996795892715454e-01 2.126146554946899414e-01 3.488337993621826172e-01 -1.492005493491888046e-02 2.501419782638549805e-01 2.181408703327178955e-01 -2.651345133781433105e-01 3.084970414638519287e-01 -1.284680366516113281e-01 -1.048433501273393631e-02 2.657068073749542236e-01 1.224026530981063843e-01 3.327948797959834337e-04 -1.958449482917785645e-01 -8.085897564888000488e-02 -5.533642321825027466e-02 -7.849939912557601929e-02 -5.407541617751121521e-02
-4.839108288288116455e-01 1.354972869157791138e-01 2.909540757536888123e-02 -1.780986040830612183e-01 2.815977632999420166e-01 -1.533814147114753723e-02 1.563881710171699524e-02 -2.082755565643310547e-01 -2.495983690023422241e-01 3.299197927117347717e-02 -2.255973368883132935e-01 -6.726215779781341553e-02 -1.251984983682632446e-01 -2.295605242252349854e-01 5.738032609224319458e-02 1.086608245968818665e-01 2.870095074176788330e-01 3.682816773653030396e-02 -5.708479136228561401e-02 1.910425275564193726e-01 -9.171996265649795532e-02 3.493613749742507935e-02 -5.175479128956794739e-02 -6.801002193242311478e-03 6.452524662017822266e-02 -1.074232161045074463e-02 -4.235168993473052979e-01 -4.901460558176040649e-02 3.674342855811119080e-02 1.812339425086975098e-01 1.044444181025028229e-02 1.824097335338592529e-01
-3.217763900756835938e-01 2.955828607082366943e-01 3.890005648136138916e-01 3.077913522720336914e-01 6.224832683801651001e-02 -3.100617323070764542e-03 2.328904420137405396e-01 -6.281537562608718872e-02 2.808057144284248352e-02 1.173055768013000488e-01 -5.363787710666656494e-02 2.379802614450454712e-01 -1.204183250665664673e-01 -2.516407668590545654e-01 -1.188435554504394531e-01 1.058712080121040344e-01 6.550480425357818604e-02 1.787717938423156738e-01 -2.236538752913475037e-02 1.153396163135766983e-02 1.218822300434112549e-01 8.027228713035583496e-02 2.692387439310550690e-02 1.642848104238510132e-01 6.836491823196411133e-02 2.221225798130035400e-01 -3.313237428665161133e-01 1.127152815461158752e-01 -2.011635303497314453e-01 3.627600893378257751e-02 5.747082829475402832e-02 -1.275680661201477051e-01
-1.562360525131225586e-01 -6.116207689046859741e-03 2.503001391887664795e-01 -4.219497367739677429e-02 1.530194133520126343e-01 1.443383693695068359e-01 -1.371672600507736206e-01 -9.356819093227386475e-03 5.889939889311790466e-02 3.519307076930999756e-01 1.658280491828918457e-01 -1.435839533805847168e-01 -8.747385442256927490e-02 8.805846422910690308e-02 2.561840415000915527e-01 1.913110762834548950e-01 2.747966647148132324e-01 1.070533972233533859e-02 6.207528337836265564e-02 1.391283720731735229e-01 -1.656728088855743408e-01 3.099621534347534180e-01 -3.205306828022003174e-01 1.248289644718170166e-01 2.192519307136535645e-01 2.086576372385025024e-01 -1.623032242059707642e-02 -2.289819270372390747e-01 -2.812138013541698456e-02 -1.895191371440887451e-01 -1.791799813508987427e-01 -3.304868936538696289e-02
-8.274229615926742554e-02 -2.295117974281311035e-01 3.738833963871002197e-01 2.840697169303894043e-01 3.761704138014465570e-04 -1.563861966133117676e-02 3.573758527636528015e-02 3.177463263273239136e-02 6.418512016534805298e-02 1.767412871122360229e-01 -1.305131912231445312e-01 -1.516172587871551514e-01 -4.311054348945617676e-01 -9.935663640499114990e-02 1.916670948266983032e-01 -2.956174500286579132e-02 1.169603168964385986e-01 5.838729813694953918e-02 -1.165931448340415955e-01 4.311954975128173828e-02 7.827508449554443359e-02 2.889671325683593750e-01 -1.396208852529525757e-01 1.066283732652664185e-01 2.762861251831054688e-01 -1.501707285642623901e-01 -2.570241391658782959e-01 -3.971128538250923157e-02 1.893177628517150879e-01 2.118244767189025879e-01 9.073672443628311157e-02 1.573728024959564209e-02
-6.592515856027603149e-02 1.363173313438892365e-02 4.724301993846893311e-01 -1.524274200201034546e-01 2.654480338096618652e-01 -8.320354670286178589e-02 -7.978230714797973633e-03 2.995891496539115906e-02 -5.169959738850593567e-02 3.838699162006378174e-01 3.051160871982574463e-01 -1.423635780811309814e-01 -2.062228769063949585e-01 -4.561264440417289734e-02 -4.736139997839927673e-02 -1.334712356328964233e-01 1.191094666719436646e-01 3.569447621703147888e-02 -1.210741233080625534e-03 1.660206019878387451e-01 -4.911763966083526611e-02 2.410330027341842651e-01 8.600199967622756958e-02 -3.005695156753063202e-02 3.354056179523468018e-01 1.180391907691955566e-01 -1.939079612493515015e-01 -1.659559756517410278e-01 -1.254344582557678223e-01 1.067005023360252380e-01 1.003464907407760620e-01 -4.520957171916961670e-02
-2.727622091770172119e-01 -6.211537122726440430e-02 2.589836120605468750e-01 2.808153629302978516e-01 -2.991912700235843658e-02 -6.210201233625411987e-02 1.250490099191665649e-01 -4.165259003639221191e-01 -2.182147800922393799e-01 1.199202165007591248e-01 -6.451513618230819702e-02 9.626819193363189697e-02 1.621897667646408081e-01 -2.086091786623001099e-02 1.311191618442535400e-01 3.454193845391273499e-02 3.291760385036468506e-01 8.613201975822448730e-02 1.881268620491027832e-01 6.343822181224822998e-02 8.473514020442962646e-02 2.256840467453002930e-01 -1.518165767192840576e-01 1.243859902024269104e-01 -1.390187144279479980e-01 2.820481956005096436e-01 -1.123268380761146545e-01 3.148006647825241089e-02 -1.800975352525711060e-01 -5.756105855107307434e-02 3.815393149852752686e-02 2.446638345718383789e-01
-1.375784426927566528e-01 2.201932668685913086e-01 -1.533017903566360474e-01 9.922143816947937012e-02 3.131549060344696045e-01 -2.572702765464782715e-01 -2.134207822382450104e-02 -4.894617572426795959e-02 4.497099202126264572e-03 3.243749439716339111e-01 2.057789713144302368e-01 -2.095081061124801636e-01 -2.792989909648895264e-01 -2.806905843317508698e-02 1.505558472126722336e-02 1.797132790088653564e-01 2.625401318073272705e-01 1.157841458916664124e-02 2.351019680500030518e-01 -1.004281640052795410e-01 1.655080616474151611e-01 1.859053969383239746e-01 3.653999045491218567e-02 9.386188536882400513e-02 3.065306544303894043e-01 -6.054928898811340332e-02 -1.986185610294342041e-01 1.219599321484565735e-02 -2.001457065343856812e-01 1.508170962333679199e-01 9.712521731853485107e-02 1.155705600976943970e-01
-3.102393150329589844e-01 -1.238314360380172729e-01 2.659509778022766113e-01 2.900048159062862396e-02 1.394383013248443604e-01 -1.139580011367797852e-01 4.890818148851394653e-02 -1.003981232643127441e-01 -7.070032507181167603e-02 -7.670761644840240479e-02 3.175530731678009033e-01 2.172444947063922882e-02 -1.149232909083366394e-01 -8.061702549457550049e-02 8.556397259235382080e-02 -2.028268203139305115e-02 3.117635846138000488e-01 4.293344318866729736e-01 1.907828897237777710e-01 1.358283683657646179e-02 -3.091834187507629395e-01 6.728360801935195923e-02 -1.477371156215667725e-01 1.831536442041397095e-01 9.372710436582565308e-02 3.825828805565834045e-02 1.313818842172622681e-01 3.400700166821479797e-02 -9.872506558895111084e-02 1.098758801817893982e-01 -2.662492394447326660e-01 1.932289302349090576e-01
-1.789378374814987183e-02 -1.476129889488220215e-01 2.240289235487580299e-03 2.904368638992309570e-01 2.196512967348098755e-01 -1.480028033256530762e-01 3.981862589716911316e-02 -1.015597432851791382e-01 -2.043297588825225830e-01 1.733937710523605347e-01 -1.430433616042137146e-02 2.450219690799713135e-01 -2.455191463232040405e-01 1.891424134373664856e-02 -1.944608688354492188e-01 -2.075677663087844849e-01 2.599191069602966309e-01 -1.564682871103286743e-01 7.436196506023406982e-02 -6.854051351547241211e-02 -7.600124925374984741e-02 3.809866309165954590e-01 5.872163549065589905e-02 3.190653026103973389e-01 2.121374160051345825e-01 1.905568838119506836e-01 1.498701870441436768e-01 5.137546360492706299e-02 -4.690589383244514465e-02 8.653987944126129150e-02 -2.950579486787319183e-02 2.499329596757888794e-01
-3.341811597347259521e-01 -1.049348562955856323e-01 2.807226777076721191e-01 2.074180841445922852e-01 2.439851015806198120e-01 -5.590199306607246399e-02 5.721659213304519653e-02 3.843085095286369324e-02 1.109424456954002380e-01 3.377454280853271484e-01 -1.099016442894935608e-01 3.357250988483428955e-02 -2.140251696109771729e-01 2.100169956684112549e-01 -5.123595520853996277e-02 1.075076982378959656e-01 3.109911680221557617e-01 -1.653949543833732605e-02 2.992149591445922852e-01 2.078283429145812988e-01 -9.711273759603500366e-02 5.136105045676231384e-02 -1.151041164994239807e-01 -7.192312926054000854e-02 -2.538233436644077301e-02 1.395592987537384033e-01 -3.970899060368537903e-02 -2.584342360496520996e-01 2.126813977956771851e-01 -1.663418859243392944e-01 1.356438696384429932e-01 -6.638222932815551758e-02
-6.669641006737947464e-03 6.131923571228981018e-02 2.549048960208892822e-01 1.966401189565658569e-02 -6.714177876710891724e-02 9.485174715518951416e-02 -2.953886985778808594e-02 3.549901396036148071e-02 2.052182257175445557e-01 -1.046738028526306152e-01 1.396384648978710175e-02 -2.070005685091018677e-01 -1.385332047939300537e-01 -2.380311042070388794e-01 1.094725430011749268e-01 -8.494018763303756714e-02 2.529852092266082764e-02 6.150841340422630310e-02 1.205159164965152740e-02 1.203645542263984680e-01 8.851552009582519531e-02 3.250572681427001953e-01 -9.418126940727233887e-02 8.517166227102279663e-02 2.739536762237548828e-01 5.100125670433044434e-01 -4.249820709228515625e-01 -7.982332259416580200e-02 -7.616663724184036255e-02 -1.164507493376731873e-02 2.131286114454269409e-01 4.297326877713203430e-02
9.276618808507919312e-02 -3.451331332325935364e-02 -7.350198458880186081e-03 3.424170911312103271e-01 -5.054307356476783752e-02 -2.878800332546234131e-01 -8.930734544992446899e-02 -1.421445906162261963e-01 6.778522860258817673e-03 6.854992359876632690e-02 9.778869897127151489e-02 4.415040463209152222e-02 -2.401046454906463623e-02 1.437023580074310303e-01 -2.522091567516326904e-02 9.921085834503173828e-02 3.911120593547821045e-01 -1.662021875381469727e-01 1.179946511983871460e-01 1.616145819425582886e-01 -2.781046926975250244e-02 1.849885582923889160e-01 5.046346038579940796e-02 -1.889025233685970306e-02 2.659419178962707520e-01 1.207849830389022827e-01 -2.589031457901000977e-01 8.252269774675369263e-02 -2.727212607860565186e-01 3.906030058860778809e-01 1.692232489585876465e-01 1.950802654027938843e-01
-3.444546163082122803e-01 -1.170481666922569275e-01 1.326038688421249390e-01 2.319264113903045654e-01 -8.872740902006626129e-03 -6.701850891113281250e-02 3.725166916847229004e-01 -4.684409201145172119e-01 -1.995884627103805542e-01 2.426940202713012695e-01 -4.844873398542404175e-02 4.479692876338958740e-02 8.157300204038619995e-02 -1.269651502370834351e-01 2.102571725845336914e-01 -6.014310196042060852e-02 1.768999993801116943e-01 1.204837709665298462e-01 -9.244132670573890209e-04 3.375404328107833862e-02 -1.565365679562091827e-02 1.603990644216537476e-01 -2.968509197235107422e-01 5.060666427016258240e-02 8.048809319734573364e-02 1.906181573867797852e-01 -6.337358802556991577e-02 1.366194486618041992e-01 -9.751252084970474243e-02 -5.521241202950477600e-02 -4.507122933864593506e-02 1.269802898168563843e-01
-2.750837802886962891e-01 -3.466761112213134766e-01 1.418002992868423462e-01 -6.332860887050628662e-02 8.992413431406021118e-02 1.010747924447059631e-01 -4.146229848265647888e-02 1.006257086992263794e-01 8.787181228399276733e-02 2.035741358995437622e-01 1.339273750782012939e-01 8.243977092206478119e-03 -4.692228138446807861e-02 2.547535598278045654e-01 7.440061122179031372e-02 -1.600134223699569702e-01 2.210832238197326660e-01 2.077877074480056763e-01 4.229028522968292236e-01 6.457669287919998169e-02 5.612936988472938538e-02 1.874633133411407471e-01 -8.729927986860275269e-02 7.889398932456970215e-02 2.667513489723205566e-01 1.122903600335121155e-01 -3.864946961402893066e-02 -3.509305417537689209e-01 -2.126353383064270020e-01 -9.409440681338310242e-03 -5.509071424603462219e-02 -2.264275029301643372e-02
-3.543413877487182617e-01 1.854139566421508789e-01 6.854464113712310791e-02 1.753385365009307861e-01 -4.282419756054878235e-02 -1.075712516903877258e-01 7.416326552629470825e-02 7.672355044633150101e-03 7.014010846614837646e-02 4.594146609306335449e-01 -1.265543699264526367e-01 1.512772887945175171e-01 5.352866649627685547e-02 4.447591677308082581e-02 -9.575687348842620850e-02 8.144456893205642700e-02 1.340536177158355713e-01 3.989993333816528320e-01 2.374740093946456909e-01 2.015759497880935669e-01 -1.683250963687896729e-01 2.035520821809768677e-01 2.687233965843915939e-03 1.285339705646038055e-02 2.973818480968475342e-01 9.280909597873687744e-02 -1.875334084033966064e-01 4.470755532383918762e-02 -3.596727550029754639e-02 3.093222156167030334e-02 -5.409931764006614685e-02 -1.630890220403671265e-01
-1.300214678049087524e-01 -6.248254328966140747e-02 3.024899363517761230e-01 -4.133899137377738953e-02 2.226856052875518799e-01 -2.272109687328338623e-01 2.083501964807510376e-02 8.888681232929229736e-02 8.041569590568542480e-02 2.291176281869411469e-02 -7.937288284301757812e-02 4.034385457634925842e-02 -1.278251707553863525e-01 -6.189306080341339111e-02 -1.946736127138137817e-01 1.428092014975845814e-03 2.144781351089477539e-01 1.522423177957534790e-01 -1.699478738009929657e-02 2.116079479455947876e-01 -2.805199660360813141e-02 2.424489939585328102e-03 -1.899336874485015869e-01 1.844814866781234741e-01 1.663741767406463623e-01 4.739712178707122803e-02 -4.020401239395141602e-01 -3.308037817478179932e-01 4.702744260430335999e-02 3.410846590995788574e-01 -6.061167269945144653e-02 -3.083485662937164307e-01
-2.536245286464691162e-01 2.061533480882644653e-01 -8.315568417310714722e-02 1.793914586305618286e-01 1.171017363667488098e-01 -3.267613705247640610e-03 1.371619701385498047e-01 -1.170992180705070496e-01 -1.751960963010787964e-01 2.902511954307556152e-01 1.149239111691713333e-02 -1.135465577244758606e-01 -2.305289506912231445e-01 9.758990257978439331e-03 -2.604880630970001221e-01 4.033963084220886230e-01 3.028739094734191895e-01 3.910181578248739243e-03 1.957750469446182251e-01 1.302341520786285400e-01 2.408532500267028809e-01 1.178190037608146667e-01 -1.706388443708419800e-01 -1.297892034053802490e-01 1.388019919395446777e-01 4.204907268285751343e-02 -1.773727089166641235e-01 2.206030115485191345e-02 -2.445926964282989502e-01 -7.859771698713302612e-02 9.231988340616226196e-02 6.037388741970062256e-02
-3.084489405155181885e-01 -1.025064215064048767e-01 -3.101814165711402893e-02 1.109571103006601334e-02 -1.438128389418125153e-02 -1.590406447649002075e-01 1.137893646955490112e-01 3.483824431896209717e-02 -8.980484679341316223e-03 -8.069247938692569733e-03 -1.310380399227142334e-01 -1.905341148376464844e-01 -4.981013834476470947e-01 -1.121146306395530701e-01 1.203137487173080444e-01 8.083244413137435913e-02 -2.173591218888759613e-02 3.302776813507080078e-01 9.472457319498062134e-02 5.481249466538429260e-02 -1.405579783022403717e-02 2.680564224720001221e-01 -1.468957066535949707e-01 2.322970181703567505e-01 2.874673604965209961e-01 2.394046038389205933e-01 7.268293201923370361e-02 1.165287420153617859e-01 9.305455535650253296e-02 2.057886868715286255e-01 -5.756275355815887451e-02 1.898411065340042114e-01
8.076442033052444458e-02 -7.142751011997461319e-03 2.785131335258483887e-01 2.372975647449493408e-01 1.659612506628036499e-01 -1.219037324190139771e-01 3.858723044395446777e-01 7.088958472013473511e-02 -2.701174020767211914e-01 1.864259876310825348e-02 -2.550842761993408203e-01 -1.114854067564010620e-01 -1.657851934432983398e-01 2.583959139883518219e-02 2.418170571327209473e-01 3.890096545219421387e-01 1.668748855590820312e-01 -7.716546766459941864e-03 2.208817601203918457e-01 8.415287733078002930e-02 -2.127276211977005005e-01 6.899129599332809448e-02 -5.035562906414270401e-03 7.591234892606735229e-02 1.705163419246673584e-01 1.768106967210769653e-01 -1.274997293949127197e-01 1.501857042312622070e-01 -5.513282120227813721e-02 1.427582204341888428e-01 -1.102325171232223511e-01 -1.253096014261245728e-02
-1.743453741073608398e-01 -3.947297334671020508e-01 4.475716650485992432e-01 2.628265321254730225e-01 -3.568655252456665039e-02 -6.950438022613525391e-02 -6.007797271013259888e-02 3.353159874677658081e-02 5.302203819155693054e-02 1.041162312030792236e-01 -1.000950336456298828e-01 -2.544910907745361328e-01 1.281423419713973999e-01 1.279083341360092163e-01 8.562367409467697144e-02 -1.168605461716651917e-01 2.401589304208755493e-01 1.265640649944543839e-02 2.235822677612304688e-01 1.736631095409393311e-01 1.110148802399635315e-01 2.260664552450180054e-01 -5.397649854421615601e-02 -2.640140242874622345e-02 2.335018068552017212e-01 9.681347757577896118e-02 -7.900366932153701782e-02 -1.689523309469223022e-01 -8.732704445719718933e-03 -7.420609146356582642e-02 2.755350172519683838e-01 7.836413383483886719e-02
-4.555741846561431885e-01 9.109494835138320923e-02 7.694052904844284058e-02 1.420454233884811401e-01 1.285726279020309448e-01 -2.627269625663757324e-01 -5.551903694868087769e-02 3.951388224959373474e-02 5.388470832258462906e-03 2.320595830678939819e-01 -2.513839304447174072e-01 1.119834408164024353e-01 -1.551329940557479858e-01 3.917784616351127625e-02 3.112027943134307861e-01 -1.267437487840652466e-01 5.147422477602958679e-02 3.015493154525756836e-01 2.882201969623565674e-01 9.176462143659591675e-02 -5.855754390358924866e-02 5.103762447834014893e-02 -4.982059821486473083e-02 2.902532815933227539e-01 -3.486241027712821960e-02 1.630817353725433350e-01 -2.237105220556259155e-01 -2.923892065882682800e-02 1.060161888599395752e-01 4.674936644732952118e-03 -5.443363450467586517e-03 -1.785791665315628052e-01
1.111822351813316345e-01 -2.526799682527780533e-03 3.171394467353820801e-01 2.949564158916473389e-01 2.446528673171997070e-01 -2.224234305322170258e-02 -2.062181085348129272e-01 1.502541732043027878e-02 -1.643002033233642578e-01 7.269447669386863708e-03 -7.644595205783843994e-02 -1.331800818443298340e-01 -1.095153242349624634e-01 -2.131751477718353271e-01 -2.955262660980224609e-01 7.904975116252899170e-02 3.576002717018127441e-01 -5.174810811877250671e-02 5.053012818098068237e-02 1.376472413539886475e-01 -7.717309892177581787e-02 2.143312245607376099e-01 -2.098135352134704590e-01 3.841378912329673767e-02 3.063968122005462646e-01 -5.326068401336669922e-02 -1.539309695363044739e-02 -3.435133099555969238e-01 -8.736806362867355347e-02 -7.090373546816408634e-04 -1.461630016565322876e-01 4.365584999322891235e-02
-9.826905280351638794e-02 -3.573256134986877441e-01 1.352587789297103882e-01 2.546584904193878174e-01 -3.128208518028259277e-01 -4.761047661304473877e-02 7.469378411769866943e-02 -7.737217843532562256e-02 -3.056083917617797852e-01 2.319951057434082031e-01 -5.542745441198348999e-02 3.189119696617126465e-02 -2.377186268568038940e-01 -2.165080904960632324e-01 1.339515596628189087e-01 1.666830927133560181e-01 1.712454110383987427e-01 1.781135201454162598e-01 -2.438470423221588135e-01 4.131483659148216248e-02 -1.869116872549057007e-01 1.454365104436874390e-01 -2.356245964765548706e-01 2.196990400552749634e-01 2.269322723150253296e-01 1.077030971646308899e-01 -2.158912830054759979e-03 1.637388952076435089e-02 1.059408932924270630e-01 6.794647872447967529e-02 -2.321142517030239105e-02 7.459912449121475220e-02
-2.143013626337051392e-01 3.340497612953186035e-01 1.630552560091018677e-01 1.954813301563262939e-01 6.457604933530092239e-03 -6.500628590583801270e-02 -3.298470983281731606e-04 -4.941748827695846558e-02 -1.138574257493019104e-01 3.638262748718261719e-01 -4.701260104775428772e-02 1.770157516002655029e-01 4.693520069122314453e-02 1.760932505130767822e-01 4.672920331358909607e-02 8.812142163515090942e-02 9.488826990127563477e-02 3.200799822807312012e-01 3.001130223274230957e-01 1.114710941910743713e-01 -5.475177615880966187e-02 3.014053702354431152e-01 1.816112175583839417e-02 5.833613127470016479e-02 3.074691593647003174e-01 3.591959178447723389e-02 -2.834203541278839111e-01 1.105821952223777771e-01 -7.061935961246490479e-02 1.359134018421173096e-01 1.570599377155303955e-01 -3.004057146608829498e-02
-1.789277940988540649e-01 -3.121923208236694336e-01 9.700945764780044556e-02 2.495715469121932983e-01 9.577864408493041992e-02 -1.024035587906837463e-01 2.142788469791412354e-01 -3.399440646171569824e-01 -6.682913005352020264e-02 1.851570159196853638e-01 1.970314048230648041e-02 -7.796672731637954712e-02 -9.317563474178314209e-02 -3.326642513275146484e-01 4.477178212255239487e-03 1.664626151323318481e-01 2.651602923870086670e-01 9.900138527154922485e-02 1.891705840826034546e-01 -2.537463046610355377e-02 9.202901273965835571e-02 2.237081825733184814e-01 -3.678705990314483643e-01 1.263934522867202759e-01 -1.635490208864212036e-01 9.591916203498840332e-02 1.825935789383947849e-03 -9.926129877567291260e-02 1.289727538824081421e-01 5.300680641084909439e-03 -1.092649102210998535e-01 -1.569330990314483643e-01
-1.987955272197723389e-01 -6.655555218458175659e-02 2.165718972682952881e-01 3.903683722019195557e-01 1.051398739218711853e-01 1.653911732137203217e-02 3.404950201511383057e-01 -2.803559899330139160e-01 -1.332421153783798218e-01 1.984765082597732544e-01 1.426057983189821243e-02 8.329322934150695801e-02 2.031751126050949097e-01 1.624728739261627197e-01 2.215292304754257202e-01 1.604706794023513794e-01 2.848545312881469727e-01 4.744267836213111877e-02 1.222778186202049255e-01 -7.006533909589052200e-03 -8.252158015966415405e-02 2.010718882083892822e-01 -1.222742646932601929e-01 1.768448203802108765e-01 4.472740367054939270e-02 7.336262613534927368e-02 4.489895701408386230e-02 3.817681223154067993e-02 -3.390274643898010254e-01 1.013170480728149414e-01 -6.334390491247177124e-02 1.103292852640151978e-01
-1.792573332786560059e-01 -9.208165854215621948e-02 3.323144093155860901e-02 8.765093050897121429e-03 -2.019485235214233398e-01 -1.011779010295867920e-01 8.572408556938171387e-02 -6.529722362756729126e-02 -2.413851320743560791e-01 -5.183155089616775513e-02 1.253469437360763550e-01 -3.283013124018907547e-03 -2.961457669734954834e-01 2.214007973670959473e-01 1.178975105285644531e-01 -1.325001418590545654e-01 1.710173487663269043e-01 3.275137245655059814e-01 4.183260500431060791e-01 1.322110742330551147e-01 -1.573103964328765869e-01 2.842228114604949951e-01 -1.670184135437011719e-01 1.333229690790176392e-01 8.340085297822952271e-02 3.057083487510681152e-01 -7.043559849262237549e-02 -1.126456260681152344e-01 1.260049045085906982e-01 1.802411228418350220e-01 6.692245602607727051e-03 6.372754275798797607e-02
-3.599415421485900879e-01 -2.535353899002075195e-01 1.524399071931838989e-01 3.213299214839935303e-01 6.271325796842575073e-02 -4.342960193753242493e-02 8.809377998113632202e-02 -9.335275739431381226e-02 1.102084219455718994e-01 2.252578437328338623e-01 -7.608869671821594238e-02 2.367894798517227173e-01 -1.829483360052108765e-01 1.215572953224182129e-01 9.345001727342605591e-02 -1.516568847000598907e-02 2.942945957183837891e-01 -1.280562579631805420e-02 3.325432240962982178e-01 -5.508297588676214218e-03 -8.973982185125350952e-02 2.128988057374954224e-01 -3.752022166736423969e-04 -9.356646984815597534e-02 1.084569916129112244e-01 1.106239110231399536e-01 -6.828682869672775269e-02 -1.336032450199127197e-01 2.300769388675689697e-01 -2.332603037357330322e-01 2.485860288143157959e-01 -1.565051637589931488e-02
-3.041471838951110840e-01 1.778003871440887451e-01 1.851232051849365234e-01 3.766996264457702637e-01 -1.233282536268234253e-01 -2.673215046525001526e-02 1.646763533353805542e-01 1.070863008499145508e-01 -1.757005453109741211e-01 1.256302595138549805e-01 -9.768750518560409546e-03 -1.334595680236816406e-01 1.086106672883033752e-01 -2.162611335515975952e-01 1.237719282507896423e-01 -1.233628988265991211e-01 1.320862919092178345e-01 8.083504438400268555e-02 1.001713275909423828e-01 2.387981414794921875e-01 1.196212247014045715e-01 5.763288587331771851e-02 1.493675112724304199e-01 -9.690190106630325317e-02 1.135260388255119324e-01 4.193790256977081299e-01 -3.201626241207122803e-01 -4.091881588101387024e-02 -2.190237399190664291e-03 1.777795702219009399e-01 1.332950741052627563e-01 -9.402095526456832886e-02
-1.553974300622940063e-01 -9.852319210767745972e-02 5.332481861114501953e-02 4.203240573406219482e-01 -1.528895497322082520e-01 -7.791199535131454468e-02 -6.922402232885360718e-02 9.378300607204437256e-02 -4.664276912808418274e-02 -6.531758606433868408e-02 -2.123111113905906677e-02 -2.269621193408966064e-01 -2.031537294387817383e-01 5.143990740180015564e-03 -1.200344040989875793e-01 -2.529713213443756104e-01 3.786057829856872559e-01 1.268477290868759155e-01 1.258062720298767090e-01 -1.247510761022567749e-01 1.065245643258094788e-01 -2.179999053478240967e-01 1.059335023164749146e-01 1.745399087667465210e-01 2.352465987205505371e-01 3.301021754741668701e-01 -2.498302161693572998e-01 1.824575513601303101e-01 -1.126680970191955566e-01 -1.437026541680097580e-02 -1.372538134455680847e-02 -3.174363821744918823e-02
-1.571383029222488403e-01 -3.848527073860168457e-01 9.691540896892547607e-02 3.486850261688232422e-01 -9.442842006683349609e-02 1.589584052562713623e-01 1.471982002258300781e-01 -1.337414234876632690e-01 3.968392685055732727e-02 1.179769113659858704e-01 -2.044069580733776093e-03 -9.568924456834793091e-02 -6.741414964199066162e-02 -3.412413224577903748e-02 2.681911364197731018e-02 2.035145014524459839e-01 2.119204103946685791e-01 3.043553829193115234e-01 1.642958074808120728e-01 7.019045297056436539e-03 -4.997880756855010986e-02 1.432896256446838379e-01 -4.317601323127746582e-01 2.755862474441528320e-01 -1.201381310820579529e-01 3.792527690529823303e-02 -4.738625884056091309e-02 8.076343685388565063e-03 9.251121431589126587e-02 2.348177880048751831e-01 1.754626631736755371e-02 1.334772109985351562e-01
-3.413022756576538086e-01 -2.732450366020202637e-01 4.437731578946113586e-02 -7.515002787113189697e-02 2.338779270648956299e-01 2.213515341281890869e-02 2.179430425167083740e-01 -8.259933441877365112e-02 1.435825675725936890e-01 2.886728346347808838e-01 1.834042668342590332e-01 -1.515299081802368164e-01 -2.703348360955715179e-02 -9.837952256202697754e-02 1.206372454762458801e-01 1.499444842338562012e-01 7.121160626411437988e-02 8.112278580665588379e-02 1.436786502599716187e-01 2.381249964237213135e-01 -1.374579221010208130e-01 7.022172957658767700e-02 1.184487417340278625e-01 -5.509020760655403137e-02 3.503875434398651123e-01 3.758347332477569580e-01 -2.278794348239898682e-01 -6.822289433330297470e-03 -1.498784124851226807e-01 -7.293214648962020874e-02 -4.577364772558212280e-03 -1.001884713768959045e-01
-4.605988562107086182e-01 1.044914349913597107e-01 -1.358334869146347046e-01 1.052660942077636719e-01 2.559188306331634521e-01 -1.510739475488662720e-01 -6.996637210249900818e-03 -1.690071076154708862e-01 -9.097246080636978149e-02 3.475847095251083374e-02 9.871236979961395264e-02 -1.969729810953140259e-01 -1.862375885248184204e-01 -6.574735790491104126e-02 2.332539558410644531e-01 -4.968116804957389832e-02 1.588909178972244263e-01 -1.623475551605224609e-02 3.620694875717163086e-01 -1.416748948395252228e-02 2.153910845518112183e-01 9.020729362964630127e-02 -1.159162148833274841e-01 1.772216409444808960e-01 3.307587504386901855e-01 -2.295388877391815186e-01 2.369997091591358185e-02 7.469679694622755051e-03 1.774847060441970825e-01 -1.406500190496444702e-01 6.144621968269348145e-02 -5.112186819314956665e-02
-3.036085367202758789e-01 6.291697733104228973e-03 1.747269630432128906e-01 -1.062106573954224586e-03 3.147570788860321045e-01 -1.241487357765436172e-02 1.838763207197189331e-01 -3.459309339523315430e-01 -1.422371864318847656e-01 8.259152621030807495e-02 1.669116616249084473e-01 -1.440841257572174072e-01 -1.106492243707180023e-02 -2.129635363817214966e-01 2.037981897592544556e-01 -3.651208057999610901e-02 2.679021358489990234e-01 1.815027296543121338e-01 3.046533465385437012e-01 -1.725721210241317749e-01 -1.235745474696159363e-01 8.362317085266113281e-02 -1.364614516496658325e-01 6.223101168870925903e-02 1.196003034710884094e-01 1.406302303075790405e-01 -6.264945957809686661e-03 -1.086617633700370789e-01 1.427352894097566605e-02 1.360747814178466797e-01 -3.182412087917327881e-01 1.501286476850509644e-01
-6.840733811259269714e-03 8.597230166196823120e-02 4.127308726310729980e-01 2.270239740610122681e-01 3.460702002048492432e-01 -1.756495982408523560e-01 -1.539707779884338379e-01 -2.718464732170104980e-01 -2.677499875426292419e-02 9.740345180034637451e-02 1.519599854946136475e-01 -2.579577863216400146e-01 -2.145292311906814575e-01 5.437251925468444824e-02 -4.916410520672798157e-02 -9.905387461185455322e-02 -1.700201071798801422e-02 1.479286253452301025e-01 -2.248639799654483795e-02 1.963369250297546387e-01 8.804201334714889526e-02 2.527626454830169678e-01 -8.419682830572128296e-02 1.773702949285507202e-01 1.494561973959207535e-02 6.143630947917699814e-03 -2.029644995927810669e-01 1.857003122568130493e-01 -7.526756823062896729e-02 2.547080516815185547e-01 -1.675347983837127686e-01 1.242535412311553955e-01
-3.250824809074401855e-01 1.196557357907295227e-01 -1.777779906988143921e-01 3.394997417926788330e-01 1.375080496072769165e-01 -2.454178035259246826e-01 1.380406618118286133e-01 -8.794530481100082397e-02 2.940119430422782898e-02 1.052455455064773560e-01 1.126499697566032410e-01 -1.314988136291503906e-01 -1.881030797958374023e-01 -1.504595875740051270e-01 -9.269804507493972778e-02 7.368675619363784790e-02 2.850305438041687012e-01 1.025640368461608887e-01 -1.527587696909904480e-02 2.894088625907897949e-01 -1.295427512377500534e-02 3.599782288074493408e-02 -2.613624334335327148e-01 -5.972342193126678467e-02 1.383243203163146973e-01 2.211872190237045288e-01 3.208555653691291809e-02 3.407386243343353271e-01 1.750220805406570435e-01 -1.300008967518806458e-02 1.149085834622383118e-01 -1.869635432958602905e-01
-2.605156600475311279e-01 -2.474838048219680786e-01 4.152338206768035889e-02 3.440960943698883057e-01 -8.263570815324783325e-02 -3.943119663745164871e-03 1.814180910587310791e-01 -2.616640180349349976e-02 -1.775207519531250000e-01 4.747350886464118958e-02 -2.634352305904030800e-03 -1.165361329913139343e-02 -1.156584620475769043e-01 -2.195691913366317749e-01 3.309957087039947510e-01 -1.095571834594011307e-02 -8.733554743230342865e-03 3.625287711620330811e-01 1.563845574855804443e-01 5.983779951930046082e-02 -1.968271881341934204e-01 1.420574784278869629e-01 -1.613548547029495239e-01 3.857961595058441162e-01 9.640546143054962158e-02 1.443417519330978394e-01 4.629157856106758118e-02 3.716358169913291931e-02 -3.326459228992462158e-02 1.564522236585617065e-01 2.282418161630630493e-01 2.176478691399097443e-02
-1.910276897251605988e-02 -2.728452160954475403e-02 1.340670883655548096e-01 1.945989876985549927e-01 3.323532640933990479e-02 7.431030739098787308e-03 2.525814771652221680e-01 1.026858314871788025e-01 -3.546507954597473145e-01 9.372955560684204102e-02 -3.786893561482429504e-02 7.773090153932571411e-03 -1.801140904426574707e-01 -2.804141305387020111e-02 6.577632576227188110e-02 -8.847323060035705566e-02 2.145363688468933105e-01 1.988271921873092651e-01 3.574953377246856689e-01 1.184197738766670227e-01 -3.256144821643829346e-01 3.603819385170936584e-02 -1.049258783459663391e-01 2.049420624971389771e-01 3.643793165683746338e-01 -1.594573110342025757e-01 1.714091598987579346e-01 -1.826275140047073364e-02 1.036619842052459717e-01 1.088037043809890747e-01 2.416001558303833008e-01 1.718174964189529419e-01
-3.794070482254028320e-01 4.472839646041393280e-03 3.008202910423278809e-01 1.662366837263107300e-01 1.902814209461212158e-02 -1.502165570855140686e-02 -6.540732085704803467e-02 -1.414512656629085541e-02 -3.232957795262336731e-02 -1.297241300344467163e-01 -1.403356157243251801e-02 1.479381769895553589e-01 -2.760019302368164062e-01 4.882770031690597534e-02 2.611169815063476562e-01 5.614844849333167076e-05 2.135187759995460510e-02 2.964019477367401123e-01 2.343151122331619263e-01 5.244744941592216492e-02 -2.498544752597808838e-02 4.260565638542175293e-01 -1.714515089988708496e-01 1.856053024530410767e-01 -2.025185897946357727e-02 1.103661358356475830e-01 -1.807042062282562256e-01 1.495390087366104126e-01 2.393143773078918457e-01 1.233201697468757629e-01 -6.623017042875289917e-02 -9.852615743875503540e-02
-3.784787356853485107e-01 -5.734089016914367676e-02 9.786985814571380615e-02 1.316156238317489624e-01 1.493716612458229065e-03 -6.689050048589706421e-02 -2.428775727748870850e-01 -2.416615635156631470e-01 -5.638928338885307312e-02 9.056588262319564819e-02 -3.352515399456024170e-02 -7.651225477457046509e-02 -2.340063005685806274e-01 -8.169389329850673676e-03 1.375153511762619019e-01 2.491176575422286987e-01 2.122725546360015869e-01 1.906921342015266418e-02 6.840245425701141357e-02 4.140712618827819824e-01 1.886961907148361206e-01 -3.965456411242485046e-02 -1.865426599979400635e-01 3.210955485701560974e-02 2.909099757671356201e-01 9.469009935855865479e-02 1.749837547540664673e-01 -3.019034862518310547e-01 1.449221968650817871e-01 6.104300543665885925e-02 3.652981296181678772e-02 1.206429824233055115e-01
-4.004905819892883301e-01 -1.483857631683349609e-01 3.081593513488769531e-01 9.730845689773559570e-02 3.030327335000038147e-02 2.333591878414154053e-02 1.361711621284484863e-01 7.424437999725341797e-02 -1.324046701192855835e-01 1.510635465383529663e-01 -8.968592435121536255e-02 -9.316030889749526978e-02 -1.441851705312728882e-01 -1.463881433010101318e-01 1.642420440912246704e-01 7.886036299169063568e-03 1.157236099243164062e-01 -8.372901380062103271e-02 1.799835413694381714e-01 -1.299016773700714111e-01 4.615927860140800476e-02 9.225273877382278442e-02 -1.522648632526397705e-01 -7.715177536010742188e-02 3.009959161281585693e-01 3.076007962226867676e-01 -6.187197938561439514e-02 -5.550141632556915283e-02 1.744930297136306763e-01 -3.198811709880828857e-01 3.356637060642242432e-01 1.195557788014411926e-01
-4.392572045326232910e-01 -1.543481349945068359e-01 -1.015345845371484756e-02 1.424242407083511353e-01 1.499895453453063965e-01 -1.992548704147338867e-01 2.899469733238220215e-01 7.964592427015304565e-02 -2.972653880715370178e-02 1.739036738872528076e-01 1.433657854795455933e-01 4.970381781458854675e-02 -1.983120441436767578e-01 1.827581077814102173e-01 -1.755919423885643482e-03 8.860288560390472412e-02 2.275991253554821014e-02 -1.177161708474159241e-01 1.251142024993896484e-01 -8.705931901931762695e-02 2.722133398056030273e-01 1.253469195216894150e-02 -2.216844111680984497e-01 2.422911487519741058e-02 3.512299954891204834e-01 2.388453930616378784e-01 -5.878694821149110794e-03 7.914932817220687866e-02 -1.204184722155332565e-02 2.463858202099800110e-02 2.371960431337356567e-01 2.649124264717102051e-01
-2.790568470954895020e-01 1.359124630689620972e-01 3.518755435943603516e-01 2.042381763458251953e-01 -1.642532497644424438e-01 7.910723984241485596e-02 3.047282099723815918e-01 9.868605062365531921e-03 -1.778901219367980957e-01 -4.248180612921714783e-02 1.071591079235076904e-01 -1.666268706321716309e-02 -7.929124683141708374e-02 1.880869865417480469e-01 4.893495887517929077e-02 -8.723251521587371826e-02 1.503049284219741821e-01 1.492699831724166870e-01 2.120763249695301056e-02 9.672792255878448486e-02 -2.394380420446395874e-01 1.745130121707916260e-01 -2.954202890396118164e-01 3.632812201976776123e-01 1.375729888677597046e-01 1.629888266324996948e-01 -2.406013011932373047e-01 1.874063611030578613e-01 5.777320265769958496e-02 6.696589291095733643e-03 1.069133430719375610e-01 -5.261427257210016251e-03
-9.426846355199813843e-02 -1.043916097842156887e-03 3.514370620250701904e-01 1.906462460756301880e-01 4.819523692131042480e-01 6.887653470039367676e-02 -1.172262877225875854e-01 -1.406344771385192871e-01 -6.915600597858428955e-02 2.002910226583480835e-01 1.550500094890594482e-01 -1.419523060321807861e-01 -2.762523293495178223e-01 1.417987700551748276e-02 -3.263788297772407532e-02 -2.156572788953781128e-01 9.688892960548400879e-02 1.377039700746536255e-01 1.742878258228302002e-01 -4.054535180330276489e-02 3.085163235664367676e-02 1.708444654941558838e-01 1.495711505413055420e-01 -8.909038454294204712e-02 -8.297185413539409637e-03 5.498383194208145142e-02 -1.988423019647598267e-01 9.495797753334045410e-02 -9.399369359016418457e-02 3.299660980701446533e-01 -2.017684131860733032e-01 1.290269047021865845e-01
-1.659003458917140961e-02 -1.938864141702651978e-01 2.653948068618774414e-01 2.594606578350067139e-01 -5.114607885479927063e-02 8.660651743412017822e-02 -8.814914524555206299e-02 -2.393306046724319458e-01 -3.214566037058830261e-03 2.104918211698532104e-01 -8.556403219699859619e-02 7.021749764680862427e-02 -1.331039816141128540e-01 -3.345565199851989746e-01 2.290324270725250244e-01 -7.692688703536987305e-02 -1.378175616264343262e-01 -4.320760443806648254e-02 9.791074693202972412e-02 9.024106711149215698e-02 1.835547089576721191e-01 8.905987441539764404e-02 -3.292053043842315674e-01 2.435511350631713867e-01 3.622917085886001587e-02 2.516822218894958496e-01 -3.097004592418670654e-01 6.801525503396987915e-02 9.971910715103149414e-02 1.554929167032241821e-01 -2.367754131555557251e-01 -3.655519708991050720e-02
-1.309263408184051514e-01 1.217860057950019836e-01 1.859748214483261108e-01 3.302269577980041504e-01 -1.475368291139602661e-01 -1.025935262441635132e-01 1.243869364261627197e-01 -3.393012583255767822e-01 -1.155843436717987061e-01 1.968640536069869995e-01 3.290071338415145874e-02 9.361179172992706299e-02 1.028997302055358887e-01 -1.076980233192443848e-01 6.279280781745910645e-02 2.752775251865386963e-01 3.850498497486114502e-01 1.447439491748809814e-01 3.184079825878143311e-01 -9.535722434520721436e-02 -1.104228273034095764e-01 3.237614408135414124e-02 5.782012641429901123e-02 2.807501852512359619e-01 1.715563386678695679e-01 9.866733103990554810e-02 -9.151624143123626709e-02 -8.696161955595016479e-02 -2.329941987991333008e-01 -3.066556155681610107e-02 9.030813723802566528e-02 6.362876296043395996e-02
-2.040532976388931274e-01 -3.465116322040557861e-01 4.488517343997955322e-01 -1.077867392450571060e-02 2.341024130582809448e-01 -1.153068616986274719e-01 -1.828409433364868164e-01 -1.318011283874511719e-01 -4.836660623550415039e-02 4.199631512165069580e-02 7.386409491300582886e-02 7.911592721939086914e-03 -1.585470736026763916e-01 -1.034676358103752136e-01 -1.560257971286773682e-01 -1.193052828311920166e-01 -1.251020431518554688e-01 5.228677019476890564e-02 5.267370864748954773e-02 1.860701590776443481e-01 -1.710118055343627930e-01 4.079417586326599121e-01 3.341314941644668579e-02 3.276284933090209961e-01 1.252340078353881836e-01 1.384953260421752930e-01 -1.590052433311939240e-02 -1.169299781322479248e-01 -3.453532978892326355e-02 -1.101361811161041260e-01 5.951135978102684021e-02 -9.061037003993988037e-02
-3.179984688758850098e-01 -3.394547402858734131e-01 1.034268513321876526e-01 -7.819443196058273315e-02 3.665351569652557373e-01 -6.195864453911781311e-02 1.492488980293273926e-01 1.355185210704803467e-01 8.760186284780502319e-02 3.168495595455169678e-01 1.866976171731948853e-01 2.063529752194881439e-02 -6.556989252567291260e-02 3.502461686730384827e-02 1.255819648504257202e-01 1.161770075559616089e-01 2.053606957197189331e-01 -8.259680122137069702e-02 2.280076295137405396e-01 2.511726319789886475e-01 -6.361801922321319580e-02 1.857179552316665649e-01 2.843010239303112030e-02 1.281733810901641846e-01 2.022653520107269287e-01 1.980419456958770752e-01 -1.315523236989974976e-01 7.696808874607086182e-02 -1.112092956900596619e-01 -1.315510571002960205e-01 -1.321364939212799072e-01 -1.988067626953125000e-01
-3.632556498050689697e-01 -1.245656087994575500e-01 2.419513612985610962e-01 2.955840155482292175e-02 1.834263205528259277e-01 -2.285047471523284912e-01 1.810385584831237793e-01 9.558417648077011108e-02 2.211833149194717407e-01 -5.790296196937561035e-02 -6.674075871706008911e-02 1.270613074302673340e-01 -6.705611199140548706e-02 -7.831255346536636353e-02 3.212202489376068115e-01 -8.354794234037399292e-02 1.550796180963516235e-01 -6.973343342542648315e-02 2.808621823787689209e-01 -2.941477345302700996e-03 -6.876739859580993652e-02 2.562337517738342285e-01 -1.177697107195854187e-01 -3.134200721979141235e-02 1.121436506509780884e-01 4.292462766170501709e-01 -6.774771492928266525e-03 1.569696702063083649e-02 4.340235888957977295e-02 -8.289681375026702881e-02 7.001730799674987793e-02 -2.604946792125701904e-01
-1.158627793192863464e-01 -1.169168483465909958e-02 2.837986052036285400e-01 -1.070861369371414185e-01 3.231438994407653809e-01 -1.794225126504898071e-01 -8.584671467542648315e-02 -8.646049350500106812e-02 -1.337349712848663330e-01 3.592943847179412842e-01 8.687295019626617432e-03 -2.729387581348419189e-01 -4.660270363092422485e-02 2.611591517925262451e-01 -4.723703861236572266e-02 4.107757657766342163e-02 3.803716003894805908e-01 -8.172255754470825195e-02 1.488366909325122833e-02 -7.892781868577003479e-03 -1.533124148845672607e-01 9.133238345384597778e-02 -3.292130529880523682e-01 1.165712475776672363e-01 2.259682118892669678e-01 2.127119153738021851e-01 1.632144004106521606e-01 5.051569640636444092e-02 9.644490480422973633e-02 5.127900466322898865e-02 -1.399911567568778992e-02 -6.356282532215118408e-02
-3.309950232505798340e-03 -1.383621245622634888e-02 1.525116153061389923e-02 4.187968373298645020e-01 4.892658069729804993e-02 1.400829702615737915e-01 -1.278568357229232788e-01 7.671958953142166138e-02 -1.780170500278472900e-01 -1.051768139004707336e-01 7.305883616209030151e-02 -8.748220652341842651e-02 3.935118764638900757e-02 2.555264830589294434e-01 -2.315778844058513641e-02 5.962594226002693176e-02 2.138814777135848999e-01 6.493480410426855087e-03 4.321946501731872559e-01 -9.047355502843856812e-02 -1.299975812435150146e-01 1.535606682300567627e-01 -1.243176832795143127e-01 2.051901370286941528e-01 1.189693436026573181e-01 1.046862527728080750e-01 -5.181700587272644043e-01 -1.190759465098381042e-01 -3.004937432706356049e-02 -5.969335790723562241e-03 6.103464588522911072e-02 4.458498209714889526e-02
-1.697311252355575562e-01 -2.131904512643814087e-01 1.647539287805557251e-01 4.072456359863281250e-01 1.163650024682283401e-02 -7.812584936618804932e-02 7.987701892852783203e-02 -1.412606835365295410e-01 2.199992537498474121e-01 1.964367628097534180e-01 -8.584637939929962158e-02 5.740576237440109253e-02 -4.084798991680145264e-01 -7.342384755611419678e-02 6.901531666517257690e-02 -1.261863857507705688e-01 2.747885584831237793e-01 -1.512292213737964630e-02 -3.870938345789909363e-02 3.712576627731323242e-01 -4.398328810930252075e-02 4.513598233461380005e-02 5.228610336780548096e-02 -1.138302385807037354e-01 1.157731413841247559e-01 -2.642970345914363861e-02 -2.194665074348449707e-01 -1.391483694314956665e-01 -1.578093320131301880e-01 5.759096890687942505e-02 2.506939768791198730e-01 -4.648183286190032959e-02
-1.935161352157592773e-01 -2.026173770427703857e-01 3.892807066440582275e-01 6.544466316699981689e-02 5.623833835124969482e-02 1.208149865269660950e-01 8.767873048782348633e-02 1.574584245681762695e-01 1.888331323862075806e-01 2.588976323604583740e-01 -2.784310877323150635e-01 -1.798925921320915222e-02 -1.225111335515975952e-01 -2.724699489772319794e-02 -1.624611765146255493e-02 -2.537574619054794312e-03 3.627543151378631592e-01 2.598438858985900879e-01 1.180045530200004578e-01 1.081996411085128784e-01 9.378197789192199707e-02 7.248423993587493896e-02 -2.010825574398040771e-01 2.920108474791049957e-02 2.381870746612548828e-01 -6.490816827863454819e-03 -1.974070519208908081e-01 -1.941924244165420532e-01 2.782220244407653809e-01 3.278275951743125916e-02 1.588912010192871094e-01 -4.023055359721183777e-02
-2.024109661579132080e-01 -3.174417838454246521e-02 -1.054716110229492188e-01 4.727109670639038086e-01 -1.094380617141723633e-01 -1.854996383190155029e-01 -1.263431161642074585e-01 9.036566317081451416e-02 -2.185365706682205200e-01 -1.639162003993988037e-02 8.101137727499008179e-02 4.615564644336700439e-02 -2.173425257205963135e-01 5.126230046153068542e-02 -1.162557899951934814e-01 -7.683294266462326050e-02 3.995009064674377441e-01 1.827595829963684082e-01 2.168214321136474609e-01 -4.874677211046218872e-02 3.199270665645599365e-01 -5.340918153524398804e-02 -2.062933146953582764e-02 7.120727747678756714e-02 2.797891795635223389e-01 1.469852477312088013e-01 -2.013186961412429810e-01 -1.352804899215698242e-02 6.789776682853698730e-02 4.946153610944747925e-02 2.279169671237468719e-02 -1.601746529340744019e-01
-1.186813861131668091e-01 -2.596611976623535156e-01 2.604105770587921143e-01 1.380653679370880127e-01 1.937525123357772827e-01 -1.478223353624343872e-01 1.457265168428421021e-01 -1.018512398004531860e-01 1.608972698450088501e-01 2.012615203857421875e-01 -9.811319410800933838e-02 1.395886391401290894e-01 -1.581086218357086182e-01 4.511351138353347778e-02 1.200311183929443359e-01 -1.826996058225631714e-01 4.182101190090179443e-01 6.841984391212463379e-02 -5.886403098702430725e-02 -2.745743840932846069e-02 -8.120902627706527710e-02 2.026601880788803101e-01 9.375476092100143433e-02 -1.491491794586181641e-01 3.121127486228942871e-01 2.857366502285003662e-01 5.654514580965042114e-02 6.428058445453643799e-02 -1.087766885757446289e-01 1.955739408731460571e-01 2.627514600753784180e-01 4.772713035345077515e-02
-2.116938382387161255e-01 -2.886236086487770081e-02 4.183590114116668701e-01 2.332286536693572998e-01 -4.208378121256828308e-02 6.222084164619445801e-02 1.621408909559249878e-01 -2.774091660976409912e-01 -4.815460368990898132e-02 3.763118758797645569e-02 2.263454347848892212e-02 -1.921276301145553589e-01 1.760925538837909698e-02 -2.712531089782714844e-01 -1.362077705562114716e-02 -2.829958498477935791e-02 2.369218915700912476e-01 1.067663356661796570e-01 3.273350596427917480e-01 -1.389970630407333374e-01 -2.074091322720050812e-02 1.056931540369987488e-01 9.999674558639526367e-02 3.174593746662139893e-01 1.496024131774902344e-01 5.976936221122741699e-02 -2.344927787780761719e-01 -6.890128133818507195e-04 -1.192058771848678589e-01 -2.887706458568572998e-01 -1.037220563739538193e-02 -7.058727741241455078e-02
-4.900724291801452637e-01 -1.463329792022705078e-01 5.150106549263000488e-02 1.099866777658462524e-01 1.953809410333633423e-01 -1.825299412012100220e-01 -1.451643556356430054e-01 -1.966323405504226685e-01 4.047182947397232056e-02 3.186033070087432861e-01 -2.986548235639929771e-03 5.181906279176473618e-03 -1.622809916734695435e-01 1.700782924890518188e-01 2.612024545669555664e-01 -1.441999375820159912e-01 8.597729727625846863e-03 -9.262100607156753540e-02 -7.843095809221267700e-03 -1.561035364866256714e-01 2.666600346565246582e-01 3.651872277259826660e-03 5.638166517019271851e-02 2.399181574583053589e-02 1.233964711427688599e-01 2.893204987049102783e-01 -1.888831108808517456e-01 -1.474937349557876587e-01 -5.116125196218490601e-02 -1.278776377439498901e-01 -1.276755183935165405e-01 -2.130289673805236816e-01
-2.195148319005966187e-01 -3.367953598499298096e-01 4.326102733612060547e-01 1.643926948308944702e-01 -3.790634870529174805e-02 5.224875733256340027e-02 -3.301502764225006104e-01 -3.337765485048294067e-02 1.594377607107162476e-01 1.892597079277038574e-01 -1.428254842758178711e-01 -6.305775791406631470e-02 1.640967838466167450e-02 -2.898826636373996735e-02 3.447934985160827637e-03 -5.787054449319839478e-02 2.014162838459014893e-01 9.255399554967880249e-02 -2.082952484488487244e-02 2.982386946678161621e-01 -7.016723603010177612e-02 -1.000164672732353210e-01 -1.036071106791496277e-01 2.699102163314819336e-01 3.480572104454040527e-01 5.213871970772743225e-02 7.646190468221902847e-03 -1.853324025869369507e-01 -1.637545530684292316e-03 -4.339302540756762028e-04 1.459586471319198608e-01 -5.689145624637603760e-02
-2.094437777996063232e-01 -2.580585777759552002e-01 1.121654510498046875e-01 -2.276906371116638184e-02 2.210270762443542480e-01 -9.292252943851053715e-04 -6.677420437335968018e-02 -1.606545150279998779e-01 6.828076392412185669e-02 3.891562223434448242e-01 3.048184514045715332e-01 9.149946272373199463e-02 -8.017727732658386230e-02 2.476193942129611969e-02 2.541987001895904541e-01 3.695720806717872620e-02 -4.009033553302288055e-03 -1.530967354774475098e-01 2.213540077209472656e-01 1.419593989849090576e-01 6.202199682593345642e-02 1.191599145531654358e-01 -1.532985568046569824e-01 4.853254184126853943e-02 2.460162043571472168e-01 3.758649230003356934e-01 -1.434716880321502686e-01 -1.399823576211929321e-01 -4.864729940891265869e-02 1.649962067604064941e-01 -1.887268126010894775e-01 -1.523463428020477295e-01
-1.988368779420852661e-01 -1.137146726250648499e-02 -1.793268769979476929e-01 4.843696057796478271e-01 3.931006491184234619e-01 -6.322056055068969727e-02 -4.176371172070503235e-02 -2.354364609345793724e-03 -8.889451622962951660e-02 5.357126146554946899e-02 1.984553337097167969e-01 -1.623248867690563202e-02 -1.977504342794418335e-01 1.574927195906639099e-02 -1.318049132823944092e-01 1.574782654643058777e-02 2.248216271400451660e-01 -8.513225615024566650e-02 3.090164251625537872e-02 8.295928686857223511e-02 -4.208900406956672668e-02 1.397992521524429321e-01 1.453340649604797363e-01 3.912121523171663284e-03 3.976081907749176025e-01 9.121891856193542480e-02 -1.628395020961761475e-01 2.041241526603698730e-01 1.772741675376892090e-01 2.823816984891891479e-02 -1.767693907022476196e-01 1.405155360698699951e-01
-1.342811286449432373e-01 -2.688345909118652344e-01 8.842034637928009033e-02 3.292602300643920898e-02 2.058427780866622925e-01 1.323133558034896851e-01 -1.590952873229980469e-01 -1.569911986589431763e-01 8.652965724468231201e-02 3.614669740200042725e-01 2.293750792741775513e-01 3.976144641637802124e-02 -4.269828274846076965e-02 -1.787918806076049805e-02 1.499087661504745483e-01 1.182375773787498474e-01 1.522675305604934692e-01 -1.229823678731918335e-01 3.549931645393371582e-01 1.559440046548843384e-01 -5.362560600042343140e-02 1.608098447322845459e-01 -2.152577489614486694e-01 7.039272785186767578e-02 2.546095550060272217e-01 3.676882982254028320e-01 -8.487459272146224976e-02 -7.416280359029769897e-02 -1.866195648908615112e-01 -9.160059690475463867e-02 -5.845370516180992126e-02 -1.788553446531295776e-01
-1.813640147447586060e-01 -3.762700259685516357e-01 -2.306043207645416260e-01 7.336764782667160034e-02 9.149843454360961914e-02 -2.357664406299591064e-01 2.532979547977447510e-01 -3.573960065841674805e-02 -5.973013490438461304e-02 2.024118974804878235e-02 -1.979995053261518478e-03 -2.852974236011505127e-01 -1.120238751173019409e-02 2.220021001994609833e-02 -5.483210831880569458e-02 6.183153763413429260e-02 1.674201488494873047e-01 3.187583759427070618e-02 1.839987188577651978e-01 2.430939376354217529e-01 6.600345671176910400e-02 1.534157544374465942e-01 -1.149500533938407898e-01 2.822596430778503418e-01 3.044508099555969238e-01 -2.562787942588329315e-02 -3.772222250699996948e-02 2.577065862715244293e-02 -3.236406445503234863e-01 2.918255329132080078e-01 6.839522719383239746e-02 1.093517541885375977e-01
-2.740652561187744141e-01 6.137570738792419434e-02 4.234275314956903458e-03 3.091127872467041016e-01 -2.303196303546428680e-02 -4.296380653977394104e-02 4.331274926662445068e-01 -9.564620256423950195e-02 -2.424094378948211670e-01 9.748219698667526245e-02 1.800436340272426605e-02 -1.501233577728271484e-01 1.080292537808418274e-01 -1.467218156903982162e-02 -4.098737239837646484e-02 1.926543377339839935e-02 4.402318894863128662e-01 -2.700527384877204895e-02 1.305516213178634644e-01 2.669855654239654541e-01 -1.472737938165664673e-01 -1.758613064885139465e-02 -5.442484095692634583e-02 1.257756501436233521e-01 1.177550926804542542e-01 2.404717653989791870e-01 -1.074484884738922119e-01 8.028635382652282715e-02 1.445921212434768677e-01 2.510192990303039551e-01 -1.359467953443527222e-01 7.512453943490982056e-02
-7.657992839813232422e-02 2.720937430858612061e-01 2.227137833833694458e-01 1.798117905855178833e-01 4.845822229981422424e-02 -1.391389816999435425e-01 2.519409954547882080e-01 -3.802084326744079590e-01 -8.107101917266845703e-02 7.274261862039566040e-02 2.734113484621047974e-02 1.184119060635566711e-01 -3.488630652427673340e-01 9.348153322935104370e-02 -1.143601760268211365e-01 -2.221402227878570557e-01 1.277391314506530762e-01 -5.513445287942886353e-02 4.462379217147827148e-02 6.541141867637634277e-02 7.312677800655364990e-02 2.218076288700103760e-01 -2.277898788452148438e-01 5.383996292948722839e-02 1.251636147499084473e-01 1.892931163311004639e-01 -6.928873062133789062e-02 3.580880165100097656e-02 -2.319212853908538818e-01 3.105229139328002930e-01 -1.428164690732955933e-01 1.605461090803146362e-01
-1.718807071447372437e-01 8.597146719694137573e-02 -1.171929463744163513e-01 5.089082121849060059e-01 1.721088886260986328e-01 6.721397489309310913e-02 4.700331762433052063e-02 3.831139206886291504e-02 -1.301760673522949219e-01 -2.214452996850013733e-02 -2.364611625671386719e-02 1.502182800322771072e-02 -2.903150618076324463e-01 -8.274079859256744385e-02 -5.756228789687156677e-02 9.810533374547958374e-02 2.630656659603118896e-01 8.137434720993041992e-02 1.711460798978805542e-01 8.756321668624877930e-02 1.645643562078475952e-01 -9.159973263740539551e-02 -1.140669807791709900e-01 -7.375815510749816895e-02 3.752809166908264160e-01 -1.441861689090728760e-01 -4.511818289756774902e-02 -1.039347499608993530e-01 -1.268267184495925903e-01 2.692264020442962646e-01 4.758952930569648743e-02 -3.134275972843170166e-01
-8.052789419889450073e-02 4.957438260316848755e-02 -4.040774423629045486e-03 2.363032102584838867e-01 1.637315452098846436e-01 -7.777846883982419968e-03 2.472063899040222168e-01 -7.393229007720947266e-02 -1.348977535963058472e-01 3.927370905876159668e-01 -1.697209896519780159e-03 1.153111010789871216e-01 -1.901021301746368408e-01 -2.144273966550827026e-01 -4.071354493498802185e-02 2.265174090862274170e-01 3.198910653591156006e-01 -5.983296036720275879e-02 6.647801399230957031e-02 2.135901451110839844e-01 2.038472443819046021e-01 4.239722490310668945e-01 -1.013236343860626221e-01 -8.090814203023910522e-02 2.496289908885955811e-01 -8.555645495653152466e-02 2.475178427994251251e-02 3.357044607400894165e-02 -1.137173622846603394e-01 -2.934454381465911865e-02 -7.957670837640762329e-02 1.880514323711395264e-01
-2.071830183267593384e-01 -3.644413053989410400e-01 9.857766330242156982e-02 2.456027865409851074e-01 2.285739034414291382e-01 -4.666525498032569885e-02 4.897249862551689148e-02 5.986298993229866028e-02 1.310938000679016113e-01 2.448986023664474487e-01 -1.248741745948791504e-01 -5.572914611548185349e-03 -2.440269738435745239e-01 -9.133841097354888916e-02 -3.448852896690368652e-02 -6.814894825220108032e-02 3.869411945343017578e-01 1.390287578105926514e-01 6.316561996936798096e-02 1.307727843523025513e-01 -2.170655727386474609e-01 2.372110337018966675e-01 9.675794281065464020e-03 -1.473972350358963013e-01 1.281552016735076904e-01 7.285431027412414551e-02 -7.940830290317535400e-02 7.340201735496520996e-02 -1.455797404050827026e-01 7.928928732872009277e-02 3.818748593330383301e-01 7.224256545305252075e-02
-3.295260369777679443e-01 -1.503156721591949463e-01 3.771686255931854248e-01 1.816443502902984619e-01 1.301724910736083984e-01 2.997788973152637482e-02 -4.670971632003784180e-02 -4.352761432528495789e-02 7.922919094562530518e-02 2.872142195701599121e-01 -2.158268541097640991e-01 5.253829434514045715e-02 -2.318753898143768311e-01 2.587972283363342285e-01 -9.738916903734207153e-02 8.684007078409194946e-02 2.740104198455810547e-01 3.448660299181938171e-02 3.170922398567199707e-01 1.450942307710647583e-01 9.322647936642169952e-03 1.217377483844757080e-01 -2.988621033728122711e-02 -3.123529441654682159e-02 5.219332128763198853e-02 2.023369073867797852e-01 2.740627340972423553e-02 -2.850393056869506836e-01 1.290725767612457275e-01 -1.721526831388473511e-01 5.189353600144386292e-02 8.043204993009567261e-02
-3.111942410469055176e-01 2.285388410091400146e-01 2.450861632823944092e-01 1.090968102216720581e-01 -1.038414537906646729e-01 -5.306417495012283325e-02 2.637335658073425293e-01 -1.587628573179244995e-01 -1.539149135351181030e-01 2.889454662799835205e-01 -2.409211844205856323e-01 1.453671455383300781e-01 -6.882350891828536987e-02 -1.880819350481033325e-01 -1.257864665240049362e-02 -5.412084981799125671e-03 2.559409141540527344e-01 2.857106924057006836e-01 2.374464087188243866e-02 1.190406307578086853e-01 9.064552187919616699e-02 -6.483925879001617432e-02 -8.926375955343246460e-02 1.059623993933200836e-02 7.692135870456695557e-02 2.448226511478424072e-01 -2.821814417839050293e-01 1.832923144102096558e-01 -2.040321081876754761e-01 3.047293797135353088e-02 9.417259693145751953e-02 -1.762686967849731445e-01
-1.856294572353363037e-01 1.528699100017547607e-01 1.601403057575225830e-01 -1.971336640417575836e-02 -5.021230876445770264e-02 1.176813393831253052e-01 -2.919805943965911865e-01 -4.167283773422241211e-01 -4.311947152018547058e-02 2.986511588096618652e-01 7.523529231548309326e-02 -2.994054742157459259e-02 -2.786858566105365753e-02 -4.972225986421108246e-03 -1.504193525761365891e-02 1.374111473560333252e-01 3.712852001190185547e-01 4.405849426984786987e-02 3.176691755652427673e-02 2.919843792915344238e-01 4.602121189236640930e-02 5.452973395586013794e-02 -1.563923060894012451e-01 1.114919260144233704e-01 2.995894253253936768e-01 1.548422574996948242e-01 -9.885314851999282837e-02 -1.029459089040756226e-01 2.538734674453735352e-01 2.310170680284500122e-01 -1.820013672113418579e-02 5.518706142902374268e-02
-1.157943084836006165e-01 1.305968500673770905e-02 3.040449023246765137e-01 4.658960103988647461e-01 2.050107419490814209e-01 4.926845058798789978e-02 1.853885650634765625e-01 -3.510035574436187744e-01 -1.683610230684280396e-01 2.696267068386077881e-01 -8.263052254915237427e-02 2.697646319866180420e-01 1.155636683106422424e-01 8.347649872303009033e-02 2.009716778993606567e-01 -3.445364534854888916e-02 1.419631093740463257e-01 1.159447506070137024e-01 2.075988948345184326e-01 3.980717808008193970e-02 -1.891751028597354889e-02 5.318920686841011047e-02 -2.198204956948757172e-02 1.474630385637283325e-01 3.935842588543891907e-02 1.556402146816253662e-01 -1.134823039174079895e-01 9.480299055576324463e-02 -2.550491690635681152e-01 1.246748585253953934e-02 -5.433795228600502014e-02 1.133754849433898926e-01
-1.825937628746032715e-01 -8.862690627574920654e-02 -6.891825795173645020e-02 4.408385157585144043e-01 -9.288558363914489746e-02 -3.280682265758514404e-01 -2.178142070770263672e-01 1.000669375061988831e-01 -2.423264235258102417e-01 -9.616134775569662452e-05 -1.182022020220756531e-01 -2.333379350602626801e-03 -1.626079231500625610e-01 6.408301740884780884e-02 7.263128459453582764e-02 1.287368983030319214e-01 3.637595176696777344e-01 6.894488632678985596e-02 2.548975646495819092e-01 4.985865205526351929e-02 2.542109489440917969e-01 -8.784624934196472168e-02 9.049361199140548706e-02 8.474516868591308594e-02 1.231924146413803101e-01 1.406488716602325439e-01 -2.179886400699615479e-01 5.863881111145019531e-02 -4.386290535330772400e-02 1.834890544414520264e-01 -1.276711672544479370e-01 -1.756580024957656860e-01
-1.020958200097084045e-01 -4.045436903834342957e-02 9.005220979452133179e-02 2.696036994457244873e-01 8.225059509277343750e-02 1.172856166958808899e-01 1.777733564376831055e-01 -3.301497697830200195e-01 -1.884141862392425537e-01 2.491256743669509888e-01 5.133062228560447693e-02 -2.999513223767280579e-02 1.860989071428775787e-02 1.365143060684204102e-01 -3.557093441486358643e-01 -5.770041793584823608e-02 4.529307186603546143e-01 -4.076547920703887939e-02 -5.602828785777091980e-02 1.451116502285003662e-01 -5.288239941000938416e-02 3.098547644913196564e-02 -1.832491010427474976e-01 1.648404002189636230e-01 6.560239195823669434e-02 2.012845277786254883e-01 -1.418915987014770508e-01 -1.127094402909278870e-01 1.264002472162246704e-01 2.896977961063385010e-01 -1.143777221441268921e-01 -9.964122623205184937e-02
-7.177386432886123657e-02 -1.011058688163757324e-01 -1.464058924466371536e-02 1.061235368251800537e-01 1.775242537260055542e-01 -1.593954712152481079e-01 4.177146255970001221e-01 7.667724974453449249e-03 -3.254152238368988037e-01 4.458612576127052307e-02 -1.227166950702667236e-01 -1.405912041664123535e-01 6.326097995042800903e-02 2.609562873840332031e-01 8.904865011572837830e-03 1.643387414515018463e-02 2.862308621406555176e-01 -7.106614112854003906e-02 2.377895563840866089e-01 2.126595079898834229e-01 -1.157806962728500366e-01 3.464058786630630493e-02 -1.450964957475662231e-01 2.220276594161987305e-01 2.264380455017089844e-01 1.936029642820358276e-01 8.866503834724426270e-03 -2.058483064174652100e-01 -9.382066875696182251e-02 3.344192206859588623e-01 -2.924002893269062042e-02 1.109421439468860626e-02
-1.052393913269042969e-01 -1.306395977735519409e-01 2.478077113628387451e-01 2.300434410572052002e-01 2.697277367115020752e-01 -5.936430394649505615e-02 8.006464689970016479e-02 -6.392987817525863647e-02 1.717884242534637451e-01 1.419010162353515625e-01 -2.250844091176986694e-01 2.186734676361083984e-01 -1.465042829513549805e-01 4.895897116512060165e-03 -1.528108566999435425e-01 -2.092620581388473511e-01 2.647315561771392822e-01 2.124224603176116943e-01 2.133313864469528198e-01 7.691219449043273926e-02 -1.733565144240856171e-02 8.572346717119216919e-02 7.471920549869537354e-02 -1.878463774919509888e-01 2.105762809514999390e-01 4.129201471805572510e-01 -3.756330162286758423e-02 -9.220910072326660156e-02 -6.708120461553335190e-03 2.487959526479244232e-02 2.870361804962158203e-01 1.050443723797798157e-01
-6.460121273994445801e-02 -5.858898907899856567e-02 -8.739791810512542725e-02 2.394945621490478516e-01 -1.922429800033569336e-01 -1.608595550060272217e-01 5.089977011084556580e-02 -8.038549125194549561e-02 -1.816021054983139038e-01 2.598396502435207367e-02 1.716803573071956635e-02 -1.606625765562057495e-01 -1.135963425040245056e-01 -3.113336302340030670e-02 1.671881042420864105e-02 -8.501370251178741455e-02 3.395037651062011719e-01 1.503372192382812500e-01 4.230261445045471191e-01 7.416667789220809937e-02 5.495588481426239014e-02 -2.401761561632156372e-01 8.856383711099624634e-02 1.515995562076568604e-01 2.776367366313934326e-01 4.368267953395843506e-01 -2.234941422939300537e-01 1.714453995227813721e-01 -4.670872166752815247e-02 2.965260297060012817e-02 -4.184331744909286499e-02 -9.202603995800018311e-02
-3.895330131053924561e-01 -1.429571956396102905e-01 2.536151111125946045e-01 1.673181653022766113e-01 1.238401904702186584e-01 -2.674377858638763428e-01 6.475358456373214722e-02 1.067630872130393982e-01 -1.686378382146358490e-02 2.868191301822662354e-01 1.603698879480361938e-01 2.017794251441955566e-01 -1.633985787630081177e-01 6.651464849710464478e-02 1.920887082815170288e-01 -4.163334146142005920e-02 2.976224720478057861e-01 7.334434986114501953e-02 9.913285076618194580e-02 2.085672467947006226e-01 -1.437658667564392090e-01 8.812969177961349487e-02 -2.113608643412590027e-02 -1.964499652385711670e-01 2.016668617725372314e-01 1.236226633191108704e-01 6.286349147558212280e-02 -7.893204689025878906e-02 -2.822164073586463928e-02 -1.283280551433563232e-01 3.110452890396118164e-01 -1.393335908651351929e-01
-2.886166572570800781e-01 -2.443607002496719360e-01 3.216636478900909424e-01 -4.396015033125877380e-02 2.982952594757080078e-01 1.400005817413330078e-01 -3.041532263159751892e-02 8.454001694917678833e-02 1.388562023639678955e-01 1.334207206964492798e-01 2.014268040657043457e-01 -1.091239750385284424e-01 -4.196887463331222534e-02 4.620712250471115112e-02 -5.804005637764930725e-02 1.416295170783996582e-01 -6.170083582401275635e-02 4.406780749559402466e-02 -4.102080315351486206e-02 1.953001916408538818e-01 1.433001011610031128e-01 2.880349755287170410e-01 1.706874556839466095e-02 2.556523084640502930e-01 3.895319998264312744e-01 1.729244887828826904e-01 -1.446173042058944702e-01 -1.682072132825851440e-01 -1.027790158987045288e-01 -1.146113798022270203e-01 1.819185167551040649e-01 1.252486258745193481e-01
-2.451130300760269165e-01 -2.136743068695068359e-01 8.673278987407684326e-02 1.279297620058059692e-01 1.196972578763961792e-01 5.925912410020828247e-02 4.804446175694465637e-02 8.533450774848461151e-03 2.766726613044738770e-01 2.297947555780410767e-01 2.695319354534149170e-01 -2.609146013855934143e-02 -5.906631425023078918e-02 1.285253465175628662e-01 -1.618711501359939575e-01 1.434970200061798096e-01 2.548532187938690186e-01 -1.390075683593750000e-01 2.330258339643478394e-01 3.077995777130126953e-01 9.315721690654754639e-02 9.441764652729034424e-02 -9.651125967502593994e-02 -5.948059260845184326e-02 3.172416090965270996e-01 4.325854480266571045e-01 1.278085866943001747e-03 1.022737100720405579e-01 -7.114002853631973267e-02 -8.997172862291336060e-02 5.573722347617149353e-02 -4.913844168186187744e-02
-1.637543886899948120e-01 -8.803968876600265503e-02 -9.482198953628540039e-02 1.355239152908325195e-01 1.488301008939743042e-01 4.210370406508445740e-02 1.328442692756652832e-01 -1.846291720867156982e-01 -2.491028457880020142e-01 -1.411221027374267578e-01 5.247222259640693665e-02 6.778573244810104370e-02 -1.349592059850692749e-01 1.181645616888999939e-01 7.192575931549072266e-02 -9.279970824718475342e-02 3.341335952281951904e-01 -1.104943752288818359e-01 2.967100776731967926e-02 2.582342326641082764e-01 -1.185397952795028687e-01 2.521217167377471924e-01 2.413636073470115662e-02 2.121132463216781616e-01 3.894986808300018311e-01 3.615937232971191406e-01 -1.423988044261932373e-01 -3.296142071485519409e-02 1.073085740208625793e-01 8.148761093616485596e-02 -1.055349856615066528e-01 2.818005979061126709e-01
1.402259320020675659e-01 -5.804334580898284912e-02 2.364339977502822876e-01 9.922568500041961670e-02 -1.130497083067893982e-01 -3.573479056358337402e-01 5.288071185350418091e-02 -3.875628113746643066e-02 3.698024526238441467e-02 1.317263096570968628e-01 -1.087265671230852604e-03 -3.846393898129463196e-02 -1.654107868671417236e-01 -1.915390342473983765e-01 -2.468985021114349365e-01 -1.034057065844535828e-01 3.460265994071960449e-01 -6.385933607816696167e-02 4.683268964290618896e-01 -7.267404347658157349e-02 8.885009214282035828e-03 8.940401673316955566e-02 -1.983570754528045654e-01 1.813695877790451050e-01 2.807970643043518066e-01 -9.715393930673599243e-02 -1.370180845260620117e-01 -1.996685117483139038e-01 1.304529905319213867e-01 5.084151774644851685e-02 -1.202217489480972290e-01 -2.872178331017494202e-02
-1.369164437055587769e-01 -7.695111632347106934e-02 1.979821324348449707e-01 7.615120708942413330e-02 2.651461400091648102e-02 -1.270790100097656250e-01 -5.248630419373512268e-02 -2.288986928761005402e-02 -3.886199295520782471e-01 -5.725881084799766541e-03 -1.206874102354049683e-01 -2.546205418184399605e-03 -6.731109321117401123e-02 1.869245991110801697e-02 1.648164540529251099e-01 -3.081340789794921875e-01 4.121348857879638672e-01 1.515585929155349731e-01 1.878573596477508545e-01 6.516203284263610840e-02 1.256365627050399780e-01 -1.593305170536041260e-01 -3.298490643501281738e-01 -1.057482734322547913e-01 9.963411092758178711e-02 5.011050775647163391e-02 -3.649917244911193848e-01 6.946709007024765015e-02 -1.907509751617908478e-02 -1.716968566179275513e-01 -2.995656244456768036e-02 2.069905102252960205e-01
-1.545507758855819702e-01 -7.110330462455749512e-02 1.846728771924972534e-01 6.127462163567543030e-02 1.616797447204589844e-01 -2.264001220464706421e-01 -2.319502234458923340e-01 -9.132222086191177368e-02 -7.908549904823303223e-02 1.943642646074295044e-01 1.691874712705612183e-01 -1.397220492362976074e-01 -1.680075377225875854e-01 -2.897275388240814209e-01 -1.654475778341293335e-01 -2.608528435230255127e-01 2.130015045404434204e-01 -4.853100702166557312e-02 1.485980004072189331e-01 3.599098026752471924e-01 1.599511504173278809e-01 4.276804924011230469e-01 -3.017882816493511200e-02 1.445745974779129028e-01 1.331764739006757736e-02 1.332671791315078735e-01 1.184521429240703583e-02 -3.354421257972717285e-02 1.809077453799545765e-03 -1.700112670660018921e-01 -8.899352699518203735e-02 9.065657109022140503e-02
-9.603817015886306763e-02 -7.844113558530807495e-02 -1.131222993135452271e-01 3.411778509616851807e-01 4.256893396377563477e-01 8.279848098754882812e-02 3.301014006137847900e-02 -7.358481734991073608e-02 -2.748019807040691376e-02 2.378779835999011993e-02 -2.485499903559684753e-02 -5.401354655623435974e-02 -3.280888497829437256e-02 -1.731922030448913574e-01 -7.615379244089126587e-02 1.471102088689804077e-01 3.527299165725708008e-01 4.953481629490852356e-02 -9.332960098981857300e-02 9.386058151721954346e-02 -8.222898840904235840e-02 1.774196326732635498e-01 7.255228608846664429e-02 6.858325004577636719e-02 5.059103369712829590e-01 1.911181360483169556e-01 -1.096808686852455139e-01 1.082311645150184631e-01 6.183077022433280945e-02 -1.942255049943923950e-01 -3.631353750824928284e-02 2.140201628208160400e-01
-1.224538236856460571e-01 -1.325746327638626099e-01 2.951691746711730957e-01 1.863145083189010620e-01 1.744707673788070679e-01 -9.789175540208816528e-02 -4.330178722739219666e-02 5.143832415342330933e-02 2.212130231782793999e-03 1.691779345273971558e-01 7.601690292358398438e-02 -2.825389616191387177e-02 -3.519161939620971680e-01 -1.516901850700378418e-01 4.126406088471412659e-02 -2.116395719349384308e-02 2.851009368896484375e-01 1.907701045274734497e-01 -1.891757100820541382e-01 1.674742996692657471e-02 -1.435767412185668945e-01 6.914597004652023315e-02 5.671129003167152405e-02 1.354397982358932495e-01 1.402695924043655396e-01 2.232355773448944092e-01 -1.232016980648040771e-01 -3.274845480918884277e-01 7.652358710765838623e-02 2.878918945789337158e-01 2.781735956668853760e-01 -2.410128265619277954e-01
-8.731358498334884644e-02 -5.600557103753089905e-02 3.133330345153808594e-01 1.310240030288696289e-01 8.907397091388702393e-02 -2.112402617931365967e-01 -1.260459721088409424e-01 -3.779821991920471191e-01 -2.919998764991760254e-02 1.673355102539062500e-01 1.723158173263072968e-02 -9.606426209211349487e-02 -5.940437316894531250e-02 -5.698309466242790222e-02 2.799879387021064758e-02 7.578843086957931519e-02 3.118056654930114746e-01 -1.258122622966766357e-01 4.394720890559256077e-04 3.345528542995452881e-01 -1.238288432359695435e-01 -1.063749790191650391e-01 -3.124952316284179688e-01 -1.189638376235961914e-01 3.071828484535217285e-01 1.284710764884948730e-01 6.548338383436203003e-02 -3.081660270690917969e-01 1.754990965127944946e-01 4.360097646713256836e-02 -5.324210971593856812e-02 4.253202676773071289e-02
-2.731432914733886719e-01 -1.711240857839584351e-01 1.923204362392425537e-01 2.558936178684234619e-01 1.639072448015213013e-01 -1.392922457307577133e-02 -4.662628285586833954e-03 4.217455908656120300e-02 -2.247574925422668457e-02 2.228524535894393921e-01 -1.372836679220199585e-01 1.019352227449417114e-01 -2.553591430187225342e-01 1.165365204215049744e-01 6.100603193044662476e-02 -5.301306396722793579e-02 3.510514497756958008e-01 8.853541314601898193e-02 3.308241665363311768e-01 7.002906501293182373e-02 3.252163529396057129e-02 8.907926082611083984e-02 -2.793870680034160614e-02 -1.310938149690628052e-01 2.279620617628097534e-01 3.147886991500854492e-01 5.845619738101959229e-02 -7.087919861078262329e-02 2.559597790241241455e-01 -2.550141215324401855e-01 1.507868319749832153e-01 -1.220092177391052246e-01
-2.771377861499786377e-01 6.372991483658552170e-04 2.069091796875000000e-01 2.368980795145034790e-01 -5.119309201836585999e-02 2.636927962303161621e-01 3.718940019607543945e-01 2.268937230110168457e-02 -1.048035249114036560e-01 9.157843142747879028e-02 1.178332045674324036e-02 2.642530202865600586e-02 -9.124980121850967407e-02 5.544649437069892883e-02 -1.792536973953247070e-01 3.968815878033638000e-02 2.442238628864288330e-01 1.735319942235946655e-01 4.855811595916748047e-02 8.813042193651199341e-02 2.901078015565872192e-02 6.452025845646858215e-03 -2.797600030899047852e-01 5.330093502998352051e-01 5.332110077142715454e-02 2.214975059032440186e-01 7.533716410398483276e-02 -1.197491735219955444e-01 -5.891234055161476135e-02 -9.644610434770584106e-02 -1.145862601697444916e-02 4.143515601754188538e-03
3.087788075208663940e-02 -5.144296586513519287e-02 1.437558885663747787e-02 2.545399963855743408e-01 4.075666889548301697e-03 -3.535421788692474365e-01 8.174234628677368164e-02 -1.405199170112609863e-01 -2.169680595397949219e-01 1.428686678409576416e-01 -1.997543685138225555e-02 1.719442307949066162e-01 -2.638821303844451904e-02 -9.244342148303985596e-02 1.357614547014236450e-01 2.008578777313232422e-01 2.909680008888244629e-01 -2.578386068344116211e-01 4.634778201580047607e-02 7.798950374126434326e-02 -8.528089523315429688e-02 2.121339589357376099e-01 -3.620088845491409302e-02 -6.600221991539001465e-02 2.255736291408538818e-01 2.070990651845932007e-01 -1.260487288236618042e-01 3.844688832759857178e-02 -3.979996144771575928e-01 3.526592850685119629e-01 5.459001660346984863e-02 1.710391417145729065e-02
-3.073504865169525146e-01 -2.745520472526550293e-01 2.525105513632297516e-02 1.959598250687122345e-02 3.264633715152740479e-01 -7.131530344486236572e-02 1.225500181317329407e-01 1.903938688337802887e-02 1.311803013086318970e-01 2.887192964553833008e-01 2.083250433206558228e-01 -2.037986740469932556e-02 -1.439708620309829712e-01 -1.373276710510253906e-01 1.606361716985702515e-01 1.788086742162704468e-01 5.558484420180320740e-02 -1.255513578653335571e-01 1.882421076297760010e-01 1.819852888584136963e-01 -8.527339994907379150e-02 3.120366670191287994e-02 6.163083761930465698e-02 4.282083362340927124e-03 2.693277895450592041e-01 3.741701245307922363e-01 -1.869887411594390869e-01 2.888290211558341980e-02 -1.617119014263153076e-01 -7.637688517570495605e-02 1.372241694480180740e-02 -2.834863066673278809e-01
1.235511228442192078e-01 1.070158258080482483e-01 3.908522129058837891e-01 4.974625632166862488e-02 1.087609007954597473e-01 -2.080312818288803101e-01 -2.185256406664848328e-02 3.808445110917091370e-02 -1.637849025428295135e-02 1.676728874444961548e-01 4.925999790430068970e-02 -3.093303740024566650e-02 -3.125046193599700928e-01 -3.598657548427581787e-01 4.790638107806444168e-03 1.355568319559097290e-01 1.276538521051406860e-01 2.658044099807739258e-01 1.622704267501831055e-01 1.534666568040847778e-01 -2.484412640333175659e-01 4.139393270015716553e-01 1.895550265908241272e-02 2.399601228535175323e-02 2.279354482889175415e-01 5.571299791336059570e-02 -1.893206983804702759e-01 -4.416564479470252991e-02 -6.332530826330184937e-02 4.256145656108856201e-02 2.769304625689983368e-02 1.157874837517738342e-01
-2.639521956443786621e-01 -5.347649380564689636e-02 7.442835718393325806e-02 9.323301911354064941e-02 4.725326597690582275e-02 1.539485435932874680e-02 4.044298827648162842e-02 -2.248835936188697815e-02 4.276217077858746052e-05 1.365262176841497421e-02 -2.860812246799468994e-01 -1.066735163331031799e-01 -3.978143632411956787e-01 -4.277991950511932373e-01 2.569183409214019775e-01 5.876229703426361084e-02 -6.810120493173599243e-02 1.104305684566497803e-01 2.008391916751861572e-01 1.620497256517410278e-01 1.822480410337448120e-01 2.305154800415039062e-01 -1.141435205936431885e-01 2.503612637519836426e-01 3.793941065669059753e-02 1.722477078437805176e-01 -9.911160171031951904e-02 -5.203920882195234299e-03 6.379962712526321411e-02 2.889705598354339600e-01 -1.715531796216964722e-01 3.218276798725128174e-02
-4.078298807144165039e-02 -1.956495791673660278e-01 3.726553916931152344e-02 3.438980877399444580e-01 2.226883322000503540e-01 1.879431605339050293e-01 -7.132950425148010254e-02 -1.866863071918487549e-01 -1.465981155633926392e-01 2.864230051636695862e-02 -1.285356581211090088e-01 1.367189139127731323e-01 -1.473655998706817627e-01 -2.662523090839385986e-01 -8.209605701267719269e-03 1.375646237283945084e-02 2.285767793655395508e-01 -6.627931445837020874e-02 -2.767204539850354195e-03 -5.361553281545639038e-03 -2.516720890998840332e-01 1.905202269554138184e-01 1.004926413297653198e-01 2.189386785030364990e-01 3.752750158309936523e-01 -2.793637977447360754e-04 -9.298098087310791016e-02 -1.890810132026672363e-01 1.108672320842742920e-01 1.618686318397521973e-01 -1.464061904698610306e-02 3.562025725841522217e-01
-1.788271516561508179e-01 -4.132496118545532227e-01 4.293211698532104492e-01 1.872173398733139038e-01 2.551429532468318939e-02 -1.514415889978408813e-01 -6.198171153664588928e-02 5.273543298244476318e-03 8.750651776790618896e-02 2.231596857309341431e-01 -4.674555733799934387e-02 -1.622277498245239258e-01 1.540088206529617310e-01 1.102796792984008789e-01 2.235695347189903259e-02 -9.114447049796581268e-03 1.356511563062667847e-01 3.928555175662040710e-02 2.752636671066284180e-01 2.058835774660110474e-01 2.334414869546890259e-01 1.675103902816772461e-01 -2.741922251880168915e-02 -4.534621164202690125e-02 3.231111168861389160e-01 7.030840218067169189e-02 -4.470930248498916626e-02 -1.360806524753570557e-01 -1.541985422372817993e-01 -1.093388497829437256e-01 1.394700109958648682e-01 1.396040469408035278e-01
-1.971452832221984863e-01 9.279494732618331909e-02 7.562725991010665894e-02 -4.156418610364198685e-03 2.943354286253452301e-02 2.561947144567966461e-02 -3.853328898549079895e-02 -2.371950894594192505e-01 -2.257301807403564453e-01 3.916375935077667236e-01 -2.419280260801315308e-01 -3.638697266578674316e-01 -1.423493772745132446e-01 1.252252422273159027e-02 -8.772512525320053101e-02 8.901014178991317749e-02 3.150503635406494141e-01 -1.596755534410476685e-01 1.006292402744293213e-01 9.394568949937820435e-02 -5.864705517888069153e-02 8.498438447713851929e-02 1.377407927066087723e-02 4.154065549373626709e-01 2.244914323091506958e-01 9.380750358104705811e-02 -8.926125615835189819e-02 5.396090820431709290e-02 1.524705290794372559e-01 2.453341148793697357e-02 -4.344595596194267273e-02 -1.824345737695693970e-01
-3.022471666336059570e-01 -1.911785304546356201e-01 2.640416026115417480e-01 3.755252659320831299e-01 -8.174185454845428467e-02 -2.067315727472305298e-01 -1.346107106655836105e-02 -1.718610376119613647e-01 1.362036466598510742e-01 1.337479352951049805e-01 -1.689255833625793457e-01 -1.117245759814977646e-03 -3.273916542530059814e-01 -5.867200717329978943e-02 5.698426440358161926e-02 -1.056030243635177612e-01 2.697476446628570557e-01 1.083002705127000809e-02 -2.383898198604583740e-01 2.201419323682785034e-01 1.170246601104736328e-01 3.948785364627838135e-03 8.942690491676330566e-02 -7.833234965801239014e-02 1.241737976670265198e-01 1.551681458950042725e-01 -7.769297808408737183e-02 -8.472275733947753906e-02 -2.060494422912597656e-01 1.233370378613471985e-01 2.724973261356353760e-01 -3.961034864187240601e-02
-3.086535930633544922e-01 1.004654988646507263e-01 1.931074410676956177e-01 2.496923357248306274e-01 1.281078606843948364e-01 5.593628622591495514e-03 -8.196813613176345825e-02 2.142332643270492554e-01 2.084321826696395874e-01 1.971392929553985596e-01 -1.929235309362411499e-01 9.213674813508987427e-02 4.943561274558305740e-03 -1.060169190168380737e-01 -1.097928434610366821e-01 -1.064043343067169189e-01 1.164081767201423645e-01 5.547330528497695923e-02 1.051920726895332336e-01 1.053430438041687012e-01 -6.792503595352172852e-02 -4.788294434547424316e-02 -7.543106563389301300e-03 2.303263992071151733e-01 3.461659550666809082e-01 4.825507104396820068e-02 -3.340399861335754395e-01 3.648940473794937134e-02 -1.182482466101646423e-01 4.519335553050041199e-02 -4.190819859504699707e-01 -1.943077296018600464e-01
-2.973637580871582031e-01 1.032353639602661133e-01 5.204787105321884155e-02 1.737530529499053955e-01 -1.840380132198333740e-01 -5.950541421771049500e-02 1.566072404384613037e-01 -1.937718689441680908e-01 -7.287541776895523071e-02 4.559993743896484375e-01 -1.273329406976699829e-01 4.094301909208297729e-02 3.468742594122886658e-02 4.559012502431869507e-02 4.200459644198417664e-02 2.036228962242603302e-02 2.316439449787139893e-01 1.301872730255126953e-01 3.792098760604858398e-01 4.343881458044052124e-02 -1.435647010803222656e-01 5.359636247158050537e-02 -1.243909448385238647e-02 3.698497116565704346e-01 2.762607038021087646e-01 -1.134177949279546738e-02 -1.697814464569091797e-01 8.346786350011825562e-02 6.306336261332035065e-03 1.342954486608505249e-01 1.464972794055938721e-01 5.863206461071968079e-02
-3.110550343990325928e-01 -1.646158695220947266e-01 4.448486492037773132e-02 -9.436279535293579102e-02 3.325067162513732910e-01 3.900658339262008667e-02 -5.185773968696594238e-02 -1.056042164564132690e-01 1.149201020598411560e-01 3.538766801357269287e-01 2.363283336162567139e-01 3.318758308887481689e-02 -4.977629706263542175e-02 9.812082163989543915e-03 2.589010298252105713e-01 -1.753014884889125824e-02 2.933657355606555939e-02 -1.144061759114265442e-01 2.102475613355636597e-01 2.369737029075622559e-01 -3.818764165043830872e-02 1.274752914905548096e-01 -2.702044248580932617e-01 3.092863224446773529e-02 2.574351727962493896e-01 2.472180277109146118e-01 -1.617356091737747192e-01 -2.082317769527435303e-01 -1.161423549056053162e-01 1.688004285097122192e-01 -5.649397894740104675e-02 -1.611598581075668335e-01
-2.119987756013870239e-01 1.321931630373001099e-01 2.331211119890213013e-01 3.186425566673278809e-02 7.797317113727331161e-03 1.999663561582565308e-01 1.087500527501106262e-01 -2.693957984447479248e-01 -2.439060211181640625e-01 -1.127548329532146454e-02 -1.936442404985427856e-02 -6.929500401020050049e-02 -2.032963782548904419e-01 7.762698829174041748e-02 8.449107408523559570e-02 -2.606454305350780487e-02 1.916556507349014282e-01 2.219384908676147461e-01 9.839005023241043091e-02 3.732935711741447449e-02 -1.884016394615173340e-01 1.429021954536437988e-01 -4.486151039600372314e-01 2.868115603923797607e-01 2.182852476835250854e-01 1.261525303125381470e-01 -4.311249405145645142e-02 1.311268210411071777e-01 -6.383598595857620239e-02 3.294952809810638428e-01 -6.689095497131347656e-02 -3.971740975975990295e-02
-4.052949696779251099e-02 -3.157131671905517578e-01 2.664426267147064209e-01 3.886291980743408203e-01 2.237587235867977142e-02 1.401348412036895752e-01 1.015934646129608154e-01 2.471907064318656921e-02 -9.890875965356826782e-02 1.966967880725860596e-01 8.269133046269416809e-03 -2.059877961874008179e-01 -5.717632826417684555e-03 -3.118641376495361328e-01 -2.578367479145526886e-02 2.312765866518020630e-01 3.203761577606201172e-02 5.050100386142730713e-02 -3.264243900775909424e-02 5.351928528398275375e-03 -5.334880575537681580e-02 1.759225130081176758e-01 -1.194229498505592346e-01 1.715634912252426147e-01 4.612101614475250244e-02 -8.722146041691303253e-03 -4.411782920360565186e-01 1.296332180500030518e-01 1.590666919946670532e-01 1.611753404140472412e-01 -1.396134346723556519e-01 1.912865340709686279e-01
-2.027313113212585449e-01 -6.373418867588043213e-02 1.031439751386642456e-01 2.598803341388702393e-01 -5.089300870895385742e-02 -1.336556673049926758e-01 -1.198487239889800549e-03 -2.653584778308868408e-01 3.365685790777206421e-02 1.107329577207565308e-01 -2.689052522182464600e-01 -1.631784290075302124e-01 -5.073915123939514160e-01 -2.474209293723106384e-02 -1.090219151228666306e-02 -3.614052385091781616e-02 3.257203102111816406e-01 6.317342072725296021e-02 5.771599337458610535e-02 1.389004886150360107e-01 7.472632825374603271e-02 8.279786445200443268e-03 1.964086480438709259e-02 -1.130071431398391724e-01 3.319765627384185791e-01 -3.038574010133743286e-02 -7.962851226329803467e-02 -3.168761730194091797e-01 -1.340142339468002319e-01 -1.324370205402374268e-01 9.230157732963562012e-02 -2.358089201152324677e-02
-6.378579139709472656e-02 -1.634703874588012695e-01 1.627672463655471802e-02 3.412449955940246582e-01 1.942432969808578491e-01 -1.661667525768280029e-01 2.812736630439758301e-01 2.487015426158905029e-01 -2.665466368198394775e-01 -4.808264598250389099e-02 -1.290272474288940430e-01 -2.401441037654876709e-01 -1.027252972126007080e-01 -2.400717586278915405e-01 2.988835275173187256e-01 7.020120322704315186e-02 1.758826375007629395e-01 5.725999921560287476e-02 -2.628249861299991608e-02 1.571807116270065308e-01 -7.318469136953353882e-02 2.711194753646850586e-01 -1.456906497478485107e-01 -6.763203069567680359e-03 3.027035295963287354e-01 1.093517020344734192e-01 -2.519341409206390381e-01 3.905370086431503296e-02 7.862346619367599487e-02 -1.098081190139055252e-02 -2.259567193686962128e-02 3.040532022714614868e-02
-1.248502731323242188e-01 1.238164827227592468e-01 -8.328799903392791748e-02 3.478124141693115234e-01 6.446551531553268433e-02 -4.042973369359970093e-02 6.773996353149414062e-02 2.594600059092044830e-02 -1.499589234590530396e-01 7.963981479406356812e-02 -9.186296910047531128e-02 9.392070770263671875e-02 -4.870693981647491455e-01 -1.357932388782501221e-01 1.302389055490493774e-01 3.912905156612396240e-01 2.970712780952453613e-01 4.088976606726646423e-02 -6.491096317768096924e-02 -8.406708389520645142e-02 -6.008228659629821777e-02 7.389917504042387009e-03 -3.806319460272789001e-02 1.346267908811569214e-01 3.323118090629577637e-01 6.492453813552856445e-02 -5.935667455196380615e-02 -3.104392625391483307e-02 -1.716883927583694458e-01 -2.854747772216796875e-01 4.688899219036102295e-02 -3.919343277812004089e-02
-1.931162923574447632e-01 -1.659368872642517090e-01 1.150678172707557678e-01 2.652998566627502441e-01 3.282729536294937134e-02 -1.559968590736389160e-01 9.479981660842895508e-02 -2.151271402835845947e-01 2.492281496524810791e-01 7.000238448381423950e-02 4.309098049998283386e-02 -1.013802215456962585e-01 -6.570570915937423706e-02 -3.292466402053833008e-01 1.758545450866222382e-02 2.181130461394786835e-02 4.731778502464294434e-01 3.887418508529663086e-01 2.190783619880676270e-01 8.514686673879623413e-02 6.455907225608825684e-02 1.000775098800659180e-01 -1.607091724872589111e-01 1.147580146789550781e-01 -2.320956997573375702e-02 1.006819866597652435e-02 -1.767214089632034302e-01 1.082791611552238464e-01 -9.668716229498386383e-03 5.016577616333961487e-02 -1.337415575981140137e-01 -1.751484274864196777e-01
-1.641889810562133789e-01 3.239318728446960449e-02 1.682316809892654419e-01 3.786148130893707275e-01 1.065050065517425537e-01 -2.544855326414108276e-02 -2.557449974119663239e-02 4.563147202134132385e-02 -9.296485036611557007e-02 2.043230831623077393e-01 -1.264422684907913208e-01 7.336594909429550171e-02 -4.167737960815429688e-01 2.247682213783264160e-01 -2.173968255519866943e-01 -6.645247340202331543e-02 5.211160704493522644e-02 2.693379819393157959e-01 1.565133929252624512e-01 3.357582166790962219e-02 2.087707221508026123e-01 -1.221806257963180542e-01 -4.765805974602699280e-02 5.843947455286979675e-02 2.409642934799194336e-01 -7.726784795522689819e-02 -2.285894900560379028e-01 -1.275122612714767456e-01 -1.588760316371917725e-01 -2.695873193442821503e-02 -2.871122062206268311e-01 -1.786748021841049194e-01
-8.682196587324142456e-02 9.837044030427932739e-02 8.412085473537445068e-02 4.115218222141265869e-01 1.766194999217987061e-01 1.169700771570205688e-01 -6.413928419351577759e-02 1.163522060960531235e-02 -1.379897445440292358e-02 1.593300998210906982e-01 1.759119518101215363e-02 -2.135736048221588135e-01 -4.892268180847167969e-01 -4.380750656127929688e-02 -1.704667210578918457e-01 -1.242292970418930054e-01 1.713949739933013916e-01 1.025604642927646637e-02 7.618619594722986221e-03 2.759335041046142578e-01 2.370708584785461426e-01 2.803626358509063721e-01 -3.018035888671875000e-01 -4.529974609613418579e-02 3.328443318605422974e-02 -1.480365358293056488e-02 -1.828391551971435547e-01 1.149187386035919189e-01 1.348252967000007629e-02 -1.191374361515045166e-01 1.886352524161338806e-02 6.051904708147048950e-02
-2.978995740413665771e-01 1.923748999834060669e-01 -3.185086697340011597e-02 2.471881955862045288e-01 -1.455181837081909180e-01 2.722664549946784973e-02 1.298467963933944702e-01 -3.685355782508850098e-01 3.305288776755332947e-02 4.722926616668701172e-01 -1.242414414882659912e-01 -9.231509268283843994e-02 3.092730883508920670e-03 3.621185570955276489e-02 1.586204022169113159e-02 8.674782514572143555e-02 1.412786394357681274e-01 9.726535528898239136e-02 2.675759494304656982e-01 1.327440887689590454e-01 -5.204518884420394897e-02 3.194308606907725334e-03 -1.397233903408050537e-01 3.103200197219848633e-01 2.895695269107818604e-01 4.448194801807403564e-02 -2.156271934509277344e-01 8.181209117174148560e-02 5.934542044997215271e-02 2.447607403155416250e-04 2.353459596633911133e-02 -7.474814541637897491e-03
-2.856705486774444580e-01 1.987650059163570404e-02 1.579811722040176392e-01 2.788863778114318848e-01 6.167543679475784302e-02 4.286099970340728760e-02 3.452259581536054611e-03 1.103949844837188721e-01 -1.522269994020462036e-01 2.695097327232360840e-01 -1.516755819320678711e-01 6.488166004419326782e-02 -3.425057232379913330e-01 1.648313701152801514e-01 -2.454608529806137085e-01 -1.525611132383346558e-01 5.589040741324424744e-02 2.433736324310302734e-01 1.493570655584335327e-01 7.081427425146102905e-02 2.408648729324340820e-01 5.339912325143814087e-02 -2.875810675323009491e-02 -4.930161405354738235e-03 1.616021245718002319e-01 -1.327603012323379517e-01 -2.561508417129516602e-01 -3.007137179374694824e-01 -1.746956557035446167e-01 5.985186994075775146e-02 -2.456489056348800659e-01 2.775749191641807556e-02
-2.229453027248382568e-01 -3.441737890243530273e-01 1.554939448833465576e-01 1.683701127767562866e-01 1.850017309188842773e-01 -2.585293054580688477e-01 1.468814909458160400e-01 1.195341944694519043e-01 1.799363270401954651e-02 3.203275501728057861e-01 9.199392050504684448e-02 4.566015303134918213e-02 -6.473526358604431152e-02 1.877763494849205017e-02 -1.050703674554824829e-01 -7.888427004218101501e-03 -6.566538661718368530e-02 4.776095971465110779e-02 2.930524945259094238e-01 7.909900695085525513e-02 -1.037088707089424133e-01 1.923262327909469604e-01 -2.625860571861267090e-01 8.357940614223480225e-02 2.112583518028259277e-01 3.048624098300933838e-01 6.149196997284889221e-02 -2.723735990002751350e-03 -1.963035613298416138e-01 -1.835690289735794067e-01 -1.624165624380111694e-01 -2.255612462759017944e-01
-2.910226881504058838e-01 8.739734068512916565e-03 -1.772859133780002594e-02 3.211484551429748535e-01 -1.779410243034362793e-02 -6.894581019878387451e-02 -2.119776457548141479e-01 1.535827219486236572e-01 -7.771559804677963257e-02 -1.083905324339866638e-01 1.221993565559387207e-01 -1.096808016300201416e-01 -1.838028728961944580e-01 4.960912466049194336e-02 -6.162608042359352112e-02 2.080217562615871429e-02 3.211893737316131592e-01 1.112186014652252197e-01 2.498840689659118652e-01 -1.127270311117172241e-01 2.807439565658569336e-01 -1.682929545640945435e-01 3.941668570041656494e-02 1.725128144025802612e-01 3.921433091163635254e-01 2.254980057477951050e-01 -1.878748089075088501e-01 9.156366437673568726e-02 -1.489842087030410767e-01 1.073918566107749939e-01 6.213323399424552917e-02 -1.947524994611740112e-01
-2.753316164016723633e-01 3.973250836133956909e-02 2.296673357486724854e-01 1.314963698387145996e-01 1.193310692906379700e-01 9.199689328670501709e-02 1.997236311435699463e-01 -4.785618185997009277e-02 -1.497065741568803787e-02 2.840025536715984344e-02 -2.291017770767211914e-02 -2.418275773525238037e-01 1.198137849569320679e-01 -2.624912559986114502e-01 1.823644042015075684e-01 1.188364848494529724e-01 4.608485996723175049e-01 1.706116199493408203e-01 3.109554946422576904e-01 -1.366857290267944336e-01 -1.240934431552886963e-01 1.236128211021423340e-01 9.380464255809783936e-02 1.672566086053848267e-01 3.392256200313568115e-01 5.383379384875297546e-02 -4.869649559259414673e-02 -3.411859739571809769e-03 -1.141401529312133789e-01 -1.571201831102371216e-01 -3.177645057439804077e-02 1.167099475860595703e-01
-3.216452896595001221e-01 -1.288417279720306396e-01 -1.619907021522521973e-01 3.204967677593231201e-01 8.161111176013946533e-02 -1.998084932565689087e-01 4.012525826692581177e-02 5.375706031918525696e-02 -2.620905935764312744e-01 -1.221907436847686768e-01 -4.105814918875694275e-02 -1.813396364450454712e-01 -2.548893913626670837e-02 -6.100803613662719727e-02 -3.133385181427001953e-01 1.091793924570083618e-01 -6.237583979964256287e-02 -4.639239609241485596e-02 1.888210475444793701e-01 8.619847893714904785e-02 -1.478974819183349609e-01 2.738287448883056641e-01 -1.069498360157012939e-01 -2.229252643883228302e-02 4.118282198905944824e-01 1.813698410987854004e-01 -2.287296950817108154e-01 9.970604442059993744e-03 1.460713893175125122e-02 1.740028262138366699e-01 -1.223955228924751282e-01 -9.451867640018463135e-02
-2.210954278707504272e-01 -9.710476547479629517e-02 1.291385442018508911e-01 6.847506016492843628e-02 2.732414007186889648e-01 -4.151305928826332092e-02 2.485555410385131836e-01 3.332559391856193542e-02 -1.782127320766448975e-01 -1.218406260013580322e-01 -1.397461444139480591e-01 -2.574819624423980713e-01 -4.755547270178794861e-02 2.023825198411941528e-01 -1.394551694393157959e-01 2.675266265869140625e-01 2.097541838884353638e-01 1.102245673537254333e-01 2.485075891017913818e-01 6.460738927125930786e-02 -6.352947652339935303e-02 3.930394537746906281e-03 1.117905788123607635e-02 2.117360010743141174e-02 1.880638748407363892e-01 1.916394680738449097e-01 -2.613179683685302734e-01 -5.168903246521949768e-02 -7.088413089513778687e-02 3.538358211517333984e-01 -1.612342298030853271e-01 2.973271608352661133e-01
-3.178103864192962646e-01 -9.357929229736328125e-02 1.827897503972053528e-02 3.474938273429870605e-01 -3.087059967219829559e-02 -8.826752752065658569e-02 2.258692979812622070e-01 -2.851356863975524902e-01 -1.780087351799011230e-01 2.146427631378173828e-01 -1.551708430051803589e-01 -1.605800241231918335e-01 1.044748425483703613e-01 -1.008158549666404724e-02 9.498658590018749237e-03 1.864303648471832275e-01 3.102384209632873535e-01 2.340570986270904541e-01 1.449053734540939331e-01 -8.046243339776992798e-02 -7.475149631500244141e-02 1.426864415407180786e-02 3.940626233816146851e-02 1.637345105409622192e-01 -5.158141255378723145e-02 4.410762786865234375e-01 -1.327570229768753052e-01 7.754239439964294434e-02 1.072272658348083496e-01 -3.886501071974635124e-03 -8.611951768398284912e-02 4.661652445793151855e-02
9.749301522970199585e-02 -1.791017651557922363e-01 6.641934067010879517e-02 2.162835150957107544e-01 5.146426614373922348e-03 3.498362377285957336e-02 7.642022520303726196e-02 -1.780729144811630249e-01 -4.512283504009246826e-01 6.634958088397979736e-02 -2.066778540611267090e-01 -2.022794038057327271e-01 -2.842738032341003418e-01 -1.390610635280609131e-01 -2.206802554428577423e-02 -9.866327047348022461e-03 3.232717216014862061e-01 -4.950350150465965271e-02 4.134040325880050659e-02 1.581160351634025574e-02 7.212316244840621948e-02 -4.599772393703460693e-02 -1.441864818334579468e-01 8.839941024780273438e-02 2.179785519838333130e-01 2.677114009857177734e-01 -2.345774918794631958e-01 -3.717984855175018311e-01 2.647664397954940796e-02 -8.008605241775512695e-02 -4.320145025849342346e-02 9.894326329231262207e-02
-3.293430507183074951e-01 4.702275991439819336e-02 3.564169108867645264e-01 2.303178161382675171e-01 8.592030405998229980e-02 -3.248284161090850830e-01 1.600142195820808411e-02 1.224298998713493347e-01 -1.762919710017740726e-03 2.434610128402709961e-01 1.468804478645324707e-01 -1.510470956563949585e-01 -1.562707126140594482e-01 -9.542677551507949829e-02 -3.138639032840728760e-01 -3.886862425133585930e-03 3.351818323135375977e-01 -7.684340327978134155e-02 -3.045731969177722931e-02 1.254693567752838135e-01 -5.199241265654563904e-02 3.659140467643737793e-01 -9.990673512220382690e-02 2.305480120412539691e-05 1.536819040775299072e-01 -3.302108496427536011e-02 1.177412569522857666e-01 1.323920637369155884e-01 -3.509647399187088013e-02 -3.262938931584358215e-02 5.712477117776870728e-02 4.717360064387321472e-02
-6.276444345712661743e-02 -4.346886575222015381e-01 1.440501511096954346e-01 1.859353035688400269e-01 1.879974603652954102e-01 -2.672744393348693848e-01 9.705142676830291748e-02 -1.039473339915275574e-01 1.648808270692825317e-01 3.307471573352813721e-01 4.042714834213256836e-03 -5.712299048900604248e-02 -4.881447553634643555e-02 -2.247683890163898468e-02 2.135681211948394775e-01 -3.127400204539299011e-02 4.581686258316040039e-01 -6.239230930805206299e-02 1.572741419076919556e-01 6.006147712469100952e-02 3.658786416053771973e-02 1.407297998666763306e-01 2.718424610793590546e-02 -1.205843873322010040e-02 1.848759055137634277e-01 2.141629755496978760e-01 1.296239793300628662e-01 2.118023112416267395e-02 2.065909057855606079e-01 -8.863335847854614258e-02 6.124879792332649231e-02 -1.402873694896697998e-01
4.814750701189041138e-02 -3.391932547092437744e-01 3.397428616881370544e-02 2.354461699724197388e-01 1.923951655626296997e-01 2.421254292130470276e-02 -1.083233859390020370e-02 -1.454316675662994385e-01 -3.363521695137023926e-01 1.203261017799377441e-01 -1.854193508625030518e-01 2.274287343025207520e-01 -3.641624748706817627e-01 -1.686082333326339722e-01 2.516423119232058525e-03 -3.777995705604553223e-02 8.713103085756301880e-02 -7.868352532386779785e-02 -1.075239572674036026e-02 -1.162836104631423950e-01 -1.167000308632850647e-01 1.931013315916061401e-01 -3.737823665142059326e-02 8.075495809316635132e-02 4.595828950405120850e-01 1.879894137382507324e-01 2.703059092164039612e-02 1.535969972610473633e-01 1.638107001781463623e-02 -7.541975378990173340e-02 -1.307284235954284668e-01 1.039581447839736938e-01
-1.799615621566772461e-01 -1.215197816491127014e-01 2.255962342023849487e-01 1.367721110582351685e-01 1.273185759782791138e-01 -7.185136526823043823e-02 3.632718697190284729e-02 -2.822635136544704437e-02 1.775358915328979492e-01 1.522996425628662109e-01 -2.096184939146041870e-01 1.761128008365631104e-01 -3.306877911090850830e-01 1.770551800727844238e-01 -9.009329974651336670e-02 -1.502404212951660156e-01 3.782325685024261475e-01 6.638874858617782593e-02 1.787832081317901611e-01 -3.587077558040618896e-02 -3.732762113213539124e-02 2.010768204927444458e-01 1.264346390962600708e-01 -9.519861079752445221e-03 2.249037176370620728e-01 3.171004951000213623e-01 -7.721310481429100037e-03 -8.730628178454935551e-04 -1.687370836734771729e-01 1.389084160327911377e-01 3.212136328220367432e-01 1.339256763458251953e-01
-1.685870736837387085e-01 -2.878256514668464661e-02 4.957957565784454346e-01 1.430453956127166748e-01 1.055175364017486572e-01 -1.062547713518142700e-01 7.157227396965026855e-02 2.346846163272857666e-01 1.303334068506956100e-02 -1.436746027320623398e-02 9.468903392553329468e-02 -2.978237904608249664e-02 -2.988995313644409180e-01 -1.188200786709785461e-01 -8.268003910779953003e-02 -1.753347665071487427e-01 2.137559652328491211e-01 1.287965476512908936e-01 -1.413375288248062134e-01 8.738226443529129028e-02 -2.307155542075634003e-02 7.738086581230163574e-02 -6.421139836311340332e-02 7.694419473409652710e-02 1.896324008703231812e-01 2.401626110076904297e-01 -2.002588957548141479e-01 -2.354225665330886841e-01 1.266147047281265259e-01 3.647536933422088623e-01 -2.396311610937118530e-02 -1.590974926948547363e-01
-3.984986543655395508e-01 -3.561731874942779541e-01 1.813377887010574341e-01 1.326015144586563110e-01 3.326878845691680908e-01 -7.506678253412246704e-02 -2.303496189415454865e-02 1.145303398370742798e-01 1.900119781494140625e-01 2.641193866729736328e-01 1.161397993564605713e-01 5.250711739063262939e-02 -6.238219514489173889e-02 1.206948608160018921e-02 -4.632962122559547424e-02 9.823396056890487671e-02 2.741060853004455566e-01 -9.802901744842529297e-02 2.212690263986587524e-01 1.981564164161682129e-01 7.310071587562561035e-02 1.268679946660995483e-01 -8.562015742063522339e-02 7.121578603982925415e-02 1.007562130689620972e-01 2.923971116542816162e-01 9.275193512439727783e-02 6.824348121881484985e-02 -1.182534694671630859e-01 -1.025840416550636292e-01 1.240864843130111694e-01 -2.008530944585800171e-01
3.378751873970031738e-02 -1.597341299057006836e-01 1.972165517508983612e-02 2.327255904674530029e-02 6.582228839397430420e-02 1.179118826985359192e-01 -7.338415086269378662e-02 -3.111659921705722809e-02 5.474048666656017303e-03 5.706101655960083008e-02 -2.690992951393127441e-01 -3.059416115283966064e-01 -3.255948424339294434e-01 -3.408183157444000244e-01 1.466569900512695312e-01 4.706323519349098206e-02 1.559296697378158569e-01 6.495487876236438751e-03 8.737138658761978149e-02 1.572665125131607056e-01 6.081501021981239319e-02 1.586927175521850586e-01 -4.501256048679351807e-01 2.753678262233734131e-01 3.821004554629325867e-02 1.837109029293060303e-01 -2.729603052139282227e-01 4.191068001091480255e-03 -1.685829013586044312e-01 8.332431316375732422e-02 -3.227768838405609131e-02 -1.498203277587890625e-01
-2.799756079912185669e-02 2.562780082225799561e-01 4.608397781848907471e-01 1.606808155775070190e-01 -3.510437160730361938e-02 -2.192286960780620575e-02 -2.052042633295059204e-01 -1.861144602298736572e-01 4.952322319149971008e-02 5.516101792454719543e-02 6.923162192106246948e-02 -1.979406177997589111e-01 -2.314776629209518433e-01 1.187589317560195923e-01 3.093210421502590179e-02 5.035300180315971375e-02 3.444195985794067383e-01 -2.745201885700225830e-01 1.089710146188735962e-01 1.175690963864326477e-01 -4.138624295592308044e-02 1.368826329708099365e-01 -2.783163189888000488e-01 -5.591516569256782532e-02 2.335261702537536621e-01 1.235127747058868408e-01 1.916328817605972290e-02 -1.253592520952224731e-01 -1.514171659946441650e-01 5.732303112745285034e-02 -9.278943389654159546e-02 -2.341468185186386108e-01
-1.614756137132644653e-01 -7.890410721302032471e-02 4.079618453979492188e-01 -2.209060043096542358e-01 9.956354647874832153e-02 -1.103438809514045715e-01 -1.130013763904571533e-01 -1.918193995952606201e-01 -1.525603383779525757e-01 1.418843567371368408e-01 2.209993302822113037e-01 -6.737861782312393188e-02 -2.117344439029693604e-01 -4.382177814841270447e-02 -1.170799806714057922e-01 1.145720388740301132e-02 9.822016954421997070e-02 -6.122861057519912720e-02 1.273433566093444824e-01 2.607149779796600342e-01 1.214215625077486038e-02 2.147514522075653076e-01 1.406331174075603485e-02 2.519641518592834473e-01 3.162755966186523438e-01 5.590459331870079041e-02 -1.310279518365859985e-01 -3.900422453880310059e-01 5.178350210189819336e-02 -1.324725896120071411e-01 1.053475439548492432e-01 -1.100826784968376160e-01
-2.825304567813873291e-01 -1.553156296722590923e-03 -8.508113026618957520e-02 1.067053601145744324e-01 3.148429989814758301e-01 -2.880458831787109375e-01 1.779489405453205109e-02 -9.132540971040725708e-02 -1.687222719192504883e-01 2.928915023803710938e-01 9.284824877977371216e-02 -5.485016107559204102e-02 -6.446300446987152100e-02 -2.475557178258895874e-01 9.749314934015274048e-02 6.405869871377944946e-02 1.870861798524856567e-01 1.784336417913436890e-01 -3.636520728468894958e-02 2.264416366815567017e-01 -1.745724827051162720e-01 -1.186663135886192322e-01 -9.126660972833633423e-02 -2.018489390611648560e-01 2.391470521688461304e-01 2.178253680467605591e-01 -1.080658361315727234e-01 2.370751695707440376e-03 -4.597708210349082947e-02 3.719128370285034180e-01 6.355269998311996460e-02 1.788938045501708984e-01
-1.285195201635360718e-01 1.484036743640899658e-01 -1.295748748816549778e-03 4.683876037597656250e-01 -5.722231790423393250e-02 -2.290011150762438774e-03 -1.331443488597869873e-01 1.462901979684829712e-01 -6.239273399114608765e-02 -1.156507525593042374e-02 -5.914673954248428345e-02 -2.103597521781921387e-01 -1.189997419714927673e-02 -1.097289472818374634e-01 -1.727011054754257202e-01 -3.203724026679992676e-01 7.014343887567520142e-02 1.319976449012756348e-01 2.627172470092773438e-01 -8.959201723337173462e-02 1.628451645374298096e-01 -2.971475385129451752e-02 -1.427652090787887573e-01 1.734991073608398438e-01 3.331531286239624023e-01 3.266864717006683350e-01 -2.562919557094573975e-01 -5.969941243529319763e-02 -4.016643762588500977e-02 -3.777638822793960571e-02 1.326803565025329590e-01 1.354818046092987061e-01
-2.427344024181365967e-01 7.533012330532073975e-02 4.755285382270812988e-02 4.223338961601257324e-01 -6.997261196374893188e-02 -6.373117571456532460e-07 1.982902288436889648e-01 -2.949432134628295898e-01 8.593197911977767944e-02 3.428041338920593262e-01 -1.310369223356246948e-01 7.633855193853378296e-02 8.807355165481567383e-02 -1.617300324141979218e-02 2.203070372343063354e-01 1.951521784067153931e-01 8.025150001049041748e-02 -8.261154592037200928e-02 1.858239024877548218e-01 -5.172720178961753845e-03 -1.291279792785644531e-01 -1.064017508178949356e-02 -5.802422389388084412e-02 3.869876265525817871e-01 1.245780810713768005e-01 2.139142751693725586e-01 -2.597939074039459229e-01 5.697366967797279358e-02 -6.902714073657989502e-02 1.273224651813507080e-01 4.774625971913337708e-02 -8.959396183490753174e-02
-1.137027293443679810e-01 -2.276162803173065186e-01 4.174357652664184570e-01 3.228252828121185303e-01 1.020906567573547363e-01 1.762600801885128021e-02 -1.468436419963836670e-01 5.749563500285148621e-02 1.697720028460025787e-02 2.286186516284942627e-01 -1.332351118326187134e-01 -1.318726092576980591e-01 -1.726013608276844025e-03 -8.803322166204452515e-02 7.533627003431320190e-02 -1.603979058563709259e-02 2.529572546482086182e-01 -6.092821806669235229e-02 -4.569667950272560120e-02 3.891878724098205566e-01 -1.067612916231155396e-01 2.422156780958175659e-01 -1.057388260960578918e-02 1.462651044130325317e-01 2.556453347206115723e-01 -1.658807396888732910e-01 -9.402358531951904297e-02 -7.430948317050933838e-02 -8.704522997140884399e-02 4.188088700175285339e-02 2.776696979999542236e-01 1.154050305485725403e-01
-3.535526692867279053e-01 1.528369188308715820e-01 4.748882055282592773e-01 1.826001256704330444e-01 -6.620274484157562256e-02 1.732377111911773682e-01 7.502543181180953979e-02 9.141985327005386353e-02 -4.802044853568077087e-02 5.406975746154785156e-02 -1.331487596035003662e-01 1.102512031793594360e-01 -5.120100826025009155e-02 -1.515518128871917725e-01 -2.792213857173919678e-02 1.877726167440414429e-01 4.814107902348041534e-03 -9.640412032604217529e-02 3.454410433769226074e-01 2.872847616672515869e-01 1.623842269182205200e-01 7.896014302968978882e-02 4.769622534513473511e-02 2.517886459827423096e-01 9.688824415206909180e-02 1.557706445455551147e-01 -3.830088675022125244e-02 1.264712512493133545e-01 -1.656100749969482422e-01 2.330750823020935059e-01 -4.549196735024452209e-02 5.717824026942253113e-02
4.664655029773712158e-02 -7.530289888381958008e-02 -6.795568764209747314e-02 3.834170699119567871e-01 6.941804289817810059e-02 -1.573448330163955688e-01 2.015625685453414917e-01 -7.983002811670303345e-02 -2.644923329353332520e-01 -6.362963467836380005e-02 1.244199350476264954e-01 -1.524139642715454102e-01 -2.862893044948577881e-01 1.391016095876693726e-01 -1.316182613372802734e-01 1.703718453645706177e-01 1.556728929281234741e-01 4.029005020856857300e-02 2.536625862121582031e-01 -1.648680120706558228e-01 -1.289818137884140015e-01 -1.092857941985130310e-01 -2.182783782482147217e-01 1.981352418661117554e-01 1.949565708637237549e-01 1.660007685422897339e-01 -3.916904628276824951e-01 -6.174227595329284668e-02 -2.794691547751426697e-02 5.959673225879669189e-02 2.466549910604953766e-02 2.072900086641311646e-01
-1.818978488445281982e-01 -2.315376996994018555e-01 3.348827734589576721e-02 3.112033605575561523e-01 1.354307085275650024e-01 -3.353409767150878906e-01 -1.739309541881084442e-02 1.597157865762710571e-01 -1.019643247127532959e-02 2.470029443502426147e-01 3.062015175819396973e-01 -9.794876724481582642e-02 -1.048923134803771973e-01 2.968002343550324440e-03 4.302380234003067017e-02 -7.770970463752746582e-02 4.079004749655723572e-02 -2.276080995798110962e-01 1.706536859273910522e-01 1.142188087105751038e-01 7.011164724826812744e-02 -5.533974617719650269e-02 -3.145669698715209961e-01 1.368895024061203003e-01 8.375585079193115234e-02 4.248398244380950928e-01 -2.161895856261253357e-02 -1.981730759143829346e-01 -2.803409704938530922e-03 -1.453234553337097168e-01 2.220492437481880188e-02 -7.202856987714767456e-02
-2.318611443042755127e-01 1.822602897882461548e-01 -1.299327332526445389e-02 3.624398708343505859e-01 -4.795426968485116959e-03 -5.667808931320905685e-03 1.420592367649078369e-01 -2.137696743011474609e-02 1.695167124271392822e-01 2.845201492309570312e-01 -1.441818326711654663e-01 -5.084389820694923401e-02 -9.894510358572006226e-02 -3.497871756553649902e-02 -4.824614152312278748e-02 -2.267425209283828735e-01 2.395645827054977417e-01 4.804322868585586548e-02 4.482175782322883606e-02 2.381710857152938843e-01 4.305131733417510986e-02 -1.457583159208297729e-01 2.257239222526550293e-01 9.131532162427902222e-02 3.399944901466369629e-01 2.536973729729652405e-02 -4.173057973384857178e-01 -9.835281968116760254e-02 -1.292718499898910522e-01 -2.721436694264411926e-02 -1.315558403730392456e-01 1.653600484132766724e-01
-5.527130886912345886e-02 7.408786565065383911e-02 2.710248827934265137e-01 7.507596909999847412e-02 -1.557603180408477783e-01 7.270660251379013062e-02 3.334543704986572266e-01 6.211481243371963501e-02 -1.408383101224899292e-01 2.126189768314361572e-01 1.945551335811614990e-01 7.438120245933532715e-02 2.242306470870971680e-01 2.913468703627586365e-02 1.006610840559005737e-01 -4.236251488327980042e-02 2.586588561534881592e-01 2.119957469403743744e-02 3.506470024585723877e-01 2.077463567256927490e-01 -1.149587854743003845e-01 -5.824901163578033447e-02 -2.997612655162811279e-01 2.934010922908782959e-01 1.072003692388534546e-01 2.503530979156494141e-01 -2.147016972303390503e-01 1.416302919387817383e-01 1.737233437597751617e-02 1.263131797313690186e-01 1.166839376091957092e-01 8.604696951806545258e-03
-1.100200191140174866e-01 -1.268358826637268066e-01 2.066392153501510620e-01 3.271218156442046165e-03 1.781255006790161133e-01 6.916359066963195801e-02 -8.495574444532394409e-02 6.235591694712638855e-02 9.472271054983139038e-02 1.961147934198379517e-01 3.532010912895202637e-01 2.792254323139786720e-03 -2.082243561744689941e-02 2.602518536150455475e-03 9.878887981176376343e-02 -1.054243296384811401e-01 6.997743993997573853e-02 -5.370847880840301514e-02 2.891609370708465576e-01 3.228436708450317383e-01 -1.414449065923690796e-01 1.837128847837448120e-01 -1.688693910837173462e-01 6.322118639945983887e-02 3.131751716136932373e-01 3.348713517189025879e-01 -8.360880613327026367e-02 -2.472637742757797241e-01 -1.985134929418563843e-01 1.608309149742126465e-01 7.229411602020263672e-02 -2.392304092645645142e-01
-8.649528026580810547e-02 -6.328501552343368530e-02 2.676452994346618652e-01 3.522307053208351135e-02 1.090250238776206970e-01 -1.851328015327453613e-01 1.064180508255958557e-01 -4.395594596862792969e-01 -2.516026794910430908e-01 5.411231517791748047e-02 4.220493137836456299e-02 9.573519974946975708e-02 -2.152479588985443115e-01 -1.724726110696792603e-01 -2.736813724040985107e-01 -1.177465915679931641e-01 -5.137451738119125366e-02 2.610466070473194122e-02 -1.703806780278682709e-02 1.034762617200613022e-02 7.749466598033905029e-02 2.704443037509918213e-01 -1.656457483768463135e-01 -9.649499505758285522e-02 2.764430046081542969e-01 2.073179036378860474e-01 -2.354158312082290649e-01 -1.239602342247962952e-01 -2.812784314155578613e-01 5.659422278404235840e-02 -1.735843718051910400e-01 2.578100748360157013e-02
-3.379726707935333252e-01 1.028303876519203186e-01 5.809882655739784241e-02 9.359303861856460571e-02 -8.412808179855346680e-02 1.435514390468597412e-01 8.330789208412170410e-02 -9.857898205518722534e-02 -1.191002503037452698e-01 1.640074551105499268e-01 -1.982963681221008301e-01 1.461967080831527710e-01 -3.952730596065521240e-01 -9.864178299903869629e-02 7.217074185609817505e-02 1.364129222929477692e-02 2.059028595685958862e-01 2.732149362564086914e-01 4.712199419736862183e-02 -5.623112246394157410e-02 -1.169262230396270752e-01 2.125064469873905182e-02 -3.444220423698425293e-01 2.531657814979553223e-01 6.756766699254512787e-03 2.347302287817001343e-01 -6.026014313101768494e-02 1.196575835347175598e-01 -1.989372372627258301e-01 2.980125546455383301e-01 5.686004832386970520e-02 -1.469605565071105957e-01
-1.959929913282394409e-01 -2.401694059371948242e-01 4.351901412010192871e-01 3.170210123062133789e-01 3.322712332010269165e-02 -3.753404319286346436e-02 1.430421173572540283e-01 -3.297254070639610291e-02 6.494443118572235107e-02 1.429347097873687744e-01 -2.553981728851795197e-02 -1.501047462224960327e-01 1.541922688484191895e-01 -8.026973344385623932e-03 1.806291639804840088e-01 -1.340001672506332397e-01 2.090268284082412720e-01 -3.126835823059082031e-02 1.810817979276180267e-02 3.399468660354614258e-01 -1.140224747359752655e-02 1.555978059768676758e-01 4.795515909790992737e-02 8.892199397087097168e-02 2.426431179046630859e-01 -2.309720516204833984e-01 -1.044518873095512390e-01 -7.905700802803039551e-02 -2.040833234786987305e-01 4.586501047015190125e-03 1.223407089710235596e-01 2.942202985286712646e-01
-2.861345410346984863e-01 -2.050882428884506226e-01 -2.113206125795841217e-02 4.688074067234992981e-02 2.772944271564483643e-01 -1.362740434706211090e-02 -1.828686296939849854e-01 -1.213149353861808777e-01 7.277384400367736816e-02 3.179755508899688721e-01 2.644972205162048340e-01 9.257814288139343262e-02 -5.770832300186157227e-02 1.154764369130134583e-01 2.423029839992523193e-01 6.978032737970352173e-02 4.471790418028831482e-02 1.021345704793930054e-02 2.917552888393402100e-01 2.399228662252426147e-01 -7.028380036354064941e-02 2.406572923064231873e-03 -2.298494726419448853e-01 1.133741885423660278e-01 3.037096261978149414e-01 2.613145709037780762e-01 -5.863790959119796753e-02 -1.714220196008682251e-01 -1.903492361307144165e-01 -7.454346865415573120e-02 -1.747871190309524536e-01 -4.358131065964698792e-02
9.627155028283596039e-03 -4.802671074867248535e-02 1.399136036634445190e-01 3.392612636089324951e-01 -8.187122642993927002e-02 -3.226358816027641296e-02 5.618378892540931702e-02 1.952633447945117950e-02 8.263920247554779053e-02 -3.147768601775169373e-02 4.306462034583091736e-02 6.772647053003311157e-02 -4.522426426410675049e-01 7.691670209169387817e-02 2.344209253787994385e-01 -2.182634361088275909e-02 2.290133237838745117e-01 2.717698216438293457e-01 -1.258189827203750610e-01 8.674073964357376099e-02 -6.088260561227798462e-02 6.953530013561248779e-02 -1.690468043088912964e-01 -1.252162307500839233e-01 3.322029411792755127e-01 3.415661156177520752e-01 -7.139359414577484131e-02 -2.159685343503952026e-01 -1.553364098072052002e-01 -4.732533171772956848e-02 1.556590944528579712e-01 -1.992281675338745117e-01
-2.861396074295043945e-01 -1.704755574464797974e-01 7.995469123125076294e-02 4.063944816589355469e-01 -1.367088109254837036e-01 -9.457613527774810791e-02 2.976108193397521973e-01 -2.890364527702331543e-01 -7.506674528121948242e-02 3.008548319339752197e-01 -7.997691631317138672e-02 1.204822808504104614e-01 8.555696159601211548e-02 2.134873904287815094e-02 1.977382898330688477e-01 2.543139755725860596e-01 2.022034972906112671e-01 -8.222924917936325073e-02 2.340347617864608765e-01 -2.074185162782669067e-01 -1.487256586551666260e-02 5.370475351810455322e-02 1.173834130167961121e-01 2.457695305347442627e-01 6.281204521656036377e-02 1.736570000648498535e-01 -7.139670103788375854e-02 1.391750387847423553e-02 -1.360794603824615479e-01 1.253544259816408157e-02 -9.140084683895111084e-02 -7.126209093257784843e-04
-2.754722535610198975e-01 1.757972985506057739e-01 2.220211178064346313e-01 1.616239398717880249e-01 1.429570168256759644e-01 2.388756573200225830e-01 1.931163370609283447e-01 -2.937952578067779541e-01 -1.260459572076797485e-01 7.834199070930480957e-02 -3.916138783097267151e-02 1.435506045818328857e-01 -1.018404215574264526e-01 1.160478144884109497e-01 1.590923368930816650e-01 -1.003470793366432190e-01 1.145381331443786621e-01 1.800121515989303589e-01 9.055134654045104980e-02 -1.026515215635299683e-01 -2.413631603121757507e-02 2.710914053022861481e-02 -3.922899067401885986e-01 1.972427666187286377e-01 2.119687199592590332e-01 2.270730435848236084e-01 -1.190539672970771790e-01 1.163933873176574707e-01 -2.795900106430053711e-01 2.050267755985260010e-01 -9.641884267330169678e-02 -3.481349721550941467e-02
-5.770929902791976929e-02 -1.891089417040348053e-02 9.685254096984863281e-02 3.185845017433166504e-01 1.475987732410430908e-01 -4.153186678886413574e-01 -2.939956188201904297e-01 2.375178039073944092e-02 -3.824588060379028320e-01 -7.727807015180587769e-02 1.071511860936880112e-02 3.326405957341194153e-02 -1.528226137161254883e-01 8.168903179466724396e-03 -1.546293497085571289e-01 2.041341960430145264e-01 2.698023617267608643e-01 1.998590230941772461e-01 1.729920655488967896e-01 -6.325291842222213745e-02 2.686330378055572510e-01 -5.055112391710281372e-02 1.492414064705371857e-02 1.249600797891616821e-01 2.682157754898071289e-01 8.280774205923080444e-02 -9.204062819480895996e-02 -7.612464576959609985e-02 -1.427929569035768509e-02 6.169145181775093079e-02 -1.553694903850555420e-01 -5.708586052060127258e-02
6.106961145997047424e-02 1.547836214303970337e-01 2.132243961095809937e-01 1.917806565761566162e-01 -1.083117909729480743e-02 -1.156270280480384827e-01 2.447161972522735596e-01 -1.516534388065338135e-01 -1.834420412778854370e-01 1.641045063734054565e-01 -5.523181706666946411e-02 -4.750637710094451904e-02 -4.616512730717658997e-02 1.099171563982963562e-01 -3.339725732803344727e-01 -1.945210620760917664e-02 3.830080032348632812e-01 1.797688603401184082e-01 -5.291066691279411316e-02 8.893194794654846191e-02 -9.872373193502426147e-02 2.194846719503402710e-01 -4.669767022132873535e-01 7.727084308862686157e-02 2.463769167661666870e-01 2.553498139604926109e-03 -1.453245878219604492e-01 -2.724208310246467590e-02 2.206363901495933533e-02 1.557761430740356445e-01 -8.675931394100189209e-02 -1.230871081352233887e-01
-1.538727432489395142e-01 -3.002474009990692139e-01 2.339144200086593628e-01 1.256828457117080688e-01 1.835863590240478516e-01 -2.872066339477896690e-03 1.305065453052520752e-01 -8.706814050674438477e-02 1.092246100306510925e-01 1.418493837118148804e-01 -3.146401047706604004e-01 -1.439322484657168388e-03 -2.314898818731307983e-01 1.596623957157135010e-01 -2.300261408090591431e-01 -8.384131360799074173e-04 2.219779491424560547e-01 9.932725876569747925e-02 1.220769286155700684e-01 8.554242551326751709e-02 -1.424963399767875671e-02 1.111858785152435303e-01 -7.485067099332809448e-02 -2.064517736434936523e-01 3.091644048690795898e-01 2.052820771932601929e-01 -1.452841013669967651e-01 8.056826889514923096e-02 -2.947703897953033447e-01 3.520928323268890381e-02 2.951140701770782471e-01 1.076987981796264648e-01
-2.249564677476882935e-01 -2.659246921539306641e-01 1.484994888305664062e-01 -1.666558906435966492e-03 2.800502181053161621e-01 -1.905545890331268311e-01 6.518048048019409180e-02 1.299842000007629395e-01 1.775777488946914673e-01 3.699243068695068359e-01 1.980542987585067749e-01 2.443937584757804871e-03 -5.969591066241264343e-02 -3.209334239363670349e-02 5.895781517028808594e-02 8.622203767299652100e-02 1.546757072210311890e-01 -1.458275020122528076e-01 2.600159347057342529e-01 2.763513028621673584e-01 -1.175634115934371948e-01 1.401636898517608643e-01 4.591192305088043213e-02 7.690426707267761230e-02 7.384014874696731567e-02 4.065161049365997314e-01 -1.463278234004974365e-01 -7.935644686222076416e-02 -1.973768472671508789e-01 -1.203259900212287903e-01 -8.766140043735504150e-02 -8.620757609605789185e-02
-9.085945039987564087e-02 -1.384717877954244614e-02 -4.863603413105010986e-02 1.265200227499008179e-01 2.236811965703964233e-01 1.150184199213981628e-01 1.859444081783294678e-01 -9.190449118614196777e-02 2.568822726607322693e-02 2.270237356424331665e-01 9.682554751634597778e-02 4.554267972707748413e-02 -1.346653252840042114e-01 -2.105412632226943970e-01 8.571308851242065430e-02 1.830598264932632446e-01 4.147068858146667480e-01 8.755436539649963379e-02 5.971423909068107605e-02 1.591370254755020142e-01 4.669301509857177734e-01 3.429630100727081299e-01 4.031622782349586487e-02 1.131146475672721863e-01 2.105282545089721680e-01 -6.327771395444869995e-02 -1.028190031647682190e-01 -2.450621128082275391e-02 -1.499928236007690430e-01 -8.162300288677215576e-02 -9.970485419034957886e-02 2.066911160945892334e-01
-5.529699847102165222e-02 -4.218650609254837036e-02 2.191219180822372437e-01 1.943367160856723785e-02 2.313476055860519409e-01 -2.162521928548812866e-01 2.075343132019042969e-01 -1.673920750617980957e-01 3.309917822480201721e-02 2.104649990797042847e-01 -3.385809063911437988e-01 -2.551713585853576660e-01 -2.473896145820617676e-01 1.050364971160888672e-01 -1.544933617115020752e-01 -1.428666338324546814e-02 2.428355962038040161e-01 -9.885999374091625214e-03 3.434429764747619629e-01 -7.145065069198608398e-02 1.733331233263015747e-01 -1.215896569192409515e-02 2.378199249505996704e-02 1.333770751953125000e-01 1.663889884948730469e-01 -1.133631691336631775e-01 -3.350893259048461914e-01 -1.349929571151733398e-01 3.441654890775680542e-02 6.317792832851409912e-02 1.077048033475875854e-01 -1.882899552583694458e-01
-1.177347674965858459e-01 1.729786768555641174e-02 2.958153747022151947e-02 2.081679850816726685e-01 -5.895857885479927063e-02 7.630223780870437622e-02 1.505879312753677368e-02 1.278694123029708862e-01 -2.087368667125701904e-01 9.337958693504333496e-02 -3.327655494213104248e-01 -7.160419970750808716e-02 -3.921974822878837585e-02 1.460648626089096069e-01 -1.044811010360717773e-01 2.454020828008651733e-01 4.522845447063446045e-01 8.094166219234466553e-02 1.274866908788681030e-01 1.525799930095672607e-01 1.459627598524093628e-01 -5.513101443648338318e-02 -9.508271515369415283e-02 1.276359409093856812e-01 2.377965599298477173e-01 2.509987354278564453e-01 -3.529043197631835938e-01 1.644203662872314453e-01 7.384932041168212891e-02 1.097090989351272583e-01 -4.933485761284828186e-02 -2.494455724954605103e-01
-7.312311232089996338e-02 -1.903697848320007324e-01 -3.445517271757125854e-02 3.856897056102752686e-01 3.295651972293853760e-01 5.522669292986392975e-03 -8.171731233596801758e-02 -8.597729355096817017e-02 -2.262317985296249390e-01 -1.026283279061317444e-01 -1.504755914211273193e-01 3.364240005612373352e-02 -1.477494090795516968e-01 1.823810115456581116e-02 -1.254849974066019058e-02 1.106083840131759644e-01 3.598467707633972168e-01 1.219971925020217896e-01 2.519580721855163574e-02 1.951760961674153805e-03 -1.679778546094894409e-01 2.340547144412994385e-01 -1.797916442155838013e-01 9.605501592159271240e-02 2.762773036956787109e-01 1.909858733415603638e-01 -6.100594624876976013e-02 2.334586232900619507e-01 2.094580382108688354e-01 1.481348872184753418e-01 -1.538476198911666870e-01 1.887761652469635010e-01
-2.286026440560817719e-02 -1.535477675497531891e-02 2.636221945285797119e-01 2.440993934869766235e-01 -2.208152785897254944e-02 -9.464309364557266235e-02 -2.458336055278778076e-01 7.806101441383361816e-02 -5.974457785487174988e-02 2.877925634384155273e-01 2.845076918601989746e-01 -3.733254224061965942e-02 -5.687184631824493408e-02 -1.096771061420440674e-01 -3.135846853256225586e-01 7.240503281354904175e-02 2.089406549930572510e-01 -1.015667393803596497e-01 2.523248493671417236e-01 -1.211699321866035461e-01 -1.229970976710319519e-01 2.106764912605285645e-01 -2.665812373161315918e-01 5.559739470481872559e-02 2.105206400156021118e-01 1.315026730298995972e-02 -1.668705791234970093e-01 -3.133053183555603027e-01 -2.145681232213973999e-01 -4.080154001712799072e-02 1.381382793188095093e-01 -5.777865275740623474e-02
-2.657669782638549805e-01 -1.357798129320144653e-01 1.198360398411750793e-01 1.575604975223541260e-01 1.098866984248161316e-01 1.810208410024642944e-01 4.736268892884254456e-02 -1.091792359948158264e-01 -2.512089908123016357e-01 3.875575214624404907e-02 -4.269126430153846741e-02 -7.184851169586181641e-02 2.334544621407985687e-02 -2.037700712680816650e-01 2.492173807695508003e-03 -6.597623229026794434e-02 5.317741036415100098e-01 2.253933846950531006e-01 3.533255159854888916e-01 -1.048758178949356079e-01 -3.314666822552680969e-02 1.297864019870758057e-01 -9.908973425626754761e-02 5.819409713149070740e-02 1.527993530035018921e-01 5.213699489831924438e-02 -2.911030128598213196e-02 1.155767217278480530e-02 3.627428412437438965e-01 9.775663167238235474e-02 -1.420553177595138550e-01 7.604139298200607300e-02
-4.125637710094451904e-01 -7.766349613666534424e-02 1.189863830804824829e-01 1.291712373495101929e-01 -3.139022365212440491e-02 -1.932507008314132690e-01 8.769805729389190674e-02 4.399623256176710129e-03 1.995407789945602417e-01 1.869579106569290161e-01 -1.547372341156005859e-01 -4.630607366561889648e-02 -3.056738674640655518e-01 6.807496398687362671e-02 2.439183592796325684e-01 -1.960854530334472656e-01 3.392772078514099121e-01 -1.212752908468246460e-01 2.350591421127319336e-01 2.647456824779510498e-01 -7.779159396886825562e-02 1.942398399114608765e-01 -5.386802554130554199e-02 1.513723842799663544e-02 1.234233304858207703e-01 1.613469123840332031e-01 2.042457647621631622e-02 -4.594390466809272766e-02 2.933166623115539551e-01 -1.147933006286621094e-01 6.097974255681037903e-02 3.471238538622856140e-02
-2.627543509006500244e-01 -1.049784272909164429e-01 1.810879856348037720e-01 1.972956657409667969e-01 -2.677879631519317627e-01 4.136203974485397339e-02 5.896854773163795471e-02 -2.730647325515747070e-01 -1.515494659543037415e-02 3.259589076042175293e-01 5.251770466566085815e-02 -1.312645617872476578e-02 4.234195128083229065e-02 -1.602213680744171143e-01 1.466568280011415482e-02 1.891454011201858521e-01 7.632397860288619995e-02 2.942116856575012207e-01 3.003068566322326660e-01 9.181905537843704224e-03 1.182783162221312523e-03 -1.989272683858871460e-01 -4.939815029501914978e-02 1.199178323149681091e-01 1.717442423105239868e-01 3.664753139019012451e-01 8.705081418156623840e-03 -2.091760747134685516e-02 -1.846181601285934448e-01 2.800236046314239502e-01 -5.253625568002462387e-03 8.948516845703125000e-02
-8.831941336393356323e-02 -2.736158072948455811e-01 1.736389547586441040e-01 1.657176762819290161e-01 3.282018601894378662e-01 -2.502838969230651855e-01 2.238223850727081299e-01 -1.238261535763740540e-01 1.755900979042053223e-01 1.583110988140106201e-01 6.466028094291687012e-02 6.516721844673156738e-02 -1.193309649825096130e-01 8.865421637892723083e-03 -5.013306811451911926e-02 -8.212669938802719116e-02 3.905413150787353516e-01 1.842344254255294800e-01 1.561024188995361328e-01 5.149579048156738281e-02 3.799415426328778267e-03 1.667290925979614258e-01 2.825757488608360291e-02 -1.390072256326675415e-01 2.806710302829742432e-01 2.703276574611663818e-01 1.166198998689651489e-01 -1.152355819940567017e-01 -4.188769683241844177e-02 4.376806318759918213e-02 2.834599018096923828e-01 1.089193373918533325e-01
-2.776452898979187012e-01 1.231444720178842545e-02 9.834793210029602051e-02 3.229620754718780518e-01 -2.244094572961330414e-02 -1.058752387762069702e-01 2.280769944190979004e-01 -2.190625071525573730e-01 -5.531097576022148132e-02 4.431973677128553391e-03 4.901027679443359375e-02 -9.836148470640182495e-02 -7.944298535585403442e-02 -2.974618673324584961e-01 2.077217400074005127e-01 1.105655729770660400e-01 3.695421218872070312e-01 1.554510146379470825e-01 1.864783093333244324e-02 -5.552949756383895874e-02 -5.935008823871612549e-02 5.117027461528778076e-02 -3.875435888767242432e-01 1.418646574020385742e-01 -1.041140686720609665e-02 2.843897640705108643e-01 -8.036980032920837402e-02 -9.598005563020706177e-02 -1.511128526180982590e-02 -2.688762843608856201e-01 -1.432064622640609741e-01 3.791825100779533386e-02
-2.824897766113281250e-01 -5.688366666436195374e-02 3.038915395736694336e-01 -1.444141864776611328e-01 5.020376667380332947e-02 -1.473197042942047119e-01 -8.933579176664352417e-02 -5.114524960517883301e-01 -1.072867661714553833e-01 1.556893996894359589e-02 -8.089091628789901733e-02 -5.994604900479316711e-02 -2.287445031106472015e-02 -3.966571390628814697e-02 1.090225204825401306e-01 -1.711309403181076050e-01 2.205203175544738770e-01 1.490771537646651268e-03 6.970719993114471436e-02 4.736303985118865967e-01 4.701240453869104385e-03 8.479436486959457397e-02 -1.025014743208885193e-01 1.482701152563095093e-01 2.607189118862152100e-01 1.496872901916503906e-01 -1.788032427430152893e-02 -4.457411170005798340e-02 -4.058406129479408264e-02 -1.108972504734992981e-01 -8.894725888967514038e-02 -1.129114925861358643e-01
-1.857053339481353760e-01 1.372033171355724335e-02 3.942551314830780029e-01 1.411367356777191162e-01 -1.302695721387863159e-01 1.579363495111465454e-01 1.072601824998855591e-01 4.997029528021812439e-02 1.185628026723861694e-01 2.131534963846206665e-01 -2.232323586940765381e-02 8.460775017738342285e-02 -1.507729291915893555e-01 3.217526152729988098e-02 6.336868554353713989e-02 4.935418441891670227e-02 2.139479815959930420e-01 5.009269118309020996e-01 -2.327616326510906219e-03 1.813953369855880737e-01 1.681425720453262329e-01 2.118148356676101685e-01 -6.736540794372558594e-02 8.280830830335617065e-02 2.294402569532394409e-01 1.629441231489181519e-01 -2.435989677906036377e-01 -1.942931860685348511e-02 1.109723523259162903e-01 1.476929485797882080e-01 1.657254844903945923e-01 -1.484473794698715210e-01
-4.444941282272338867e-01 -1.582930982112884521e-01 2.608067095279693604e-01 2.693261504173278809e-01 1.042714193463325500e-01 -1.085223909467458725e-02 1.393383145332336426e-01 -5.007800459861755371e-01 7.946458645164966583e-03 4.843091219663619995e-02 -2.205119468271732330e-02 1.043514907360076904e-01 9.533166885375976562e-02 1.647038571536540985e-02 1.104977428913116455e-01 1.523516774177551270e-01 1.712610125541687012e-01 5.246610939502716064e-02 3.619279265403747559e-01 1.413792744278907776e-02 -6.182850897312164307e-02 7.586327195167541504e-02 -2.554369904100894928e-02 -7.509587705135345459e-02 2.855602279305458069e-02 9.918770939111709595e-02 -1.148423179984092712e-01 1.299684643745422363e-01 -2.322780191898345947e-01 1.423497349023818970e-01 -3.018409945070743561e-03 -5.437514558434486389e-02
-4.244631528854370117e-01 -8.699898421764373779e-02 2.554954886436462402e-01 -7.780854403972625732e-02 1.971845924854278564e-01 8.106674998998641968e-02 1.724258810281753540e-01 1.347480267286300659e-01 -9.321761876344680786e-02 4.120187759399414062e-01 -3.773183003067970276e-02 -2.116624824702739716e-02 -1.473797857761383057e-01 -8.621361851692199707e-02 -4.340555146336555481e-02 -3.290701657533645630e-02 1.436959058046340942e-01 1.549135334789752960e-02 1.119429245591163635e-01 -1.191755533218383789e-01 2.407050728797912598e-01 2.072097808122634888e-01 -4.513076692819595337e-02 6.524869240820407867e-03 1.352808177471160889e-01 2.866725623607635498e-01 -1.556766629219055176e-01 -2.341646552085876465e-01 -6.311359256505966187e-02 -1.751356273889541626e-01 2.506344914436340332e-01 8.687488734722137451e-02
-1.703181117773056030e-01 -1.232264563441276550e-01 5.113508701324462891e-01 7.863976806402206421e-02 1.653754860162734985e-01 -8.800701797008514404e-02 1.597841153852641582e-03 2.299461662769317627e-01 7.125419378280639648e-02 1.414106339216232300e-01 -4.942050948739051819e-02 -9.617298841476440430e-02 -2.783363461494445801e-01 -5.251878127455711365e-02 1.524000763893127441e-01 -1.034412682056427002e-01 2.021469324827194214e-01 5.279890820384025574e-02 -9.633699804544448853e-02 1.780095994472503662e-01 9.452068060636520386e-02 1.342270225286483765e-01 6.521350890398025513e-02 -1.252603083848953247e-01 2.662880420684814453e-01 1.001028418540954590e-01 -2.805609107017517090e-01 -3.588885441422462463e-02 1.739319972693920135e-02 2.867283225059509277e-01 1.983289122581481934e-01 -1.869604438543319702e-01
1.279549598693847656e-01 3.759911283850669861e-02 1.745820939540863037e-01 1.403245925903320312e-01 1.935290694236755371e-01 -3.467860519886016846e-01 6.973945349454879761e-02 -3.535496294498443604e-01 1.151171252131462097e-01 -1.240338571369647980e-02 -1.805020123720169067e-01 -1.776931062340736389e-02 -2.196918129920959473e-01 -9.534719586372375488e-02 -1.985714137554168701e-01 9.998370707035064697e-02 4.702240228652954102e-02 -8.091364055871963501e-02 2.258986681699752808e-01 7.551151514053344727e-02 1.654983460903167725e-01 1.268250644207000732e-01 -2.256165444850921631e-01 3.037073910236358643e-01 2.676557302474975586e-01 -3.380962088704109192e-02 -2.687957584857940674e-01 -2.080492824316024780e-01 1.308076679706573486e-01 1.452996432781219482e-01 4.949446395039558411e-02 -1.014268100261688232e-01
-1.700747609138488770e-01 -1.808486878871917725e-01 1.051498949527740479e-01 1.647391468286514282e-01 3.930664956569671631e-01 -3.028720319271087646e-01 6.187706440687179565e-02 2.702808380126953125e-01 6.266818381845951080e-03 1.111107617616653442e-01 1.158708781003952026e-01 1.209465712308883667e-01 -1.918720752000808716e-01 1.958105117082595825e-01 5.132906511425971985e-02 5.793731287121772766e-02 1.946099102497100830e-01 8.347783237695693970e-02 3.104688823223114014e-01 1.859164685010910034e-01 5.147376284003257751e-02 1.073826104402542114e-01 -9.696165472269058228e-02 2.221057936549186707e-02 1.342843770980834961e-01 3.663772046566009521e-01 5.280425027012825012e-02 -5.636947695165872574e-03 -1.338820457458496094e-01 -1.327797621488571167e-01 2.770362980663776398e-02 -2.533630728721618652e-01
-8.599259704351425171e-02 -1.394559741020202637e-01 1.331370621919631958e-01 -6.016941741108894348e-02 3.063997030258178711e-01 -1.066562533378601074e-02 -1.587597876787185669e-01 -2.230542451143264771e-01 1.432852298021316528e-01 3.921083807945251465e-01 1.614014804363250732e-01 5.669595673680305481e-02 -1.929897218942642212e-01 -2.538310131058096886e-03 3.136328458786010742e-01 1.416065841913223267e-01 1.464786678552627563e-01 -1.405484825372695923e-01 2.279849499464035034e-01 1.553896814584732056e-01 -9.299494326114654541e-02 1.262810379266738892e-01 -1.941590309143066406e-01 3.881862387061119080e-02 2.663592100143432617e-01 3.324972391128540039e-01 -1.089476868510246277e-01 -1.750988662242889404e-01 -4.753921553492546082e-02 5.628882907330989838e-03 -1.013035103678703308e-01 -7.699137181043624878e-02
-3.504816293716430664e-01 -1.866630092263221741e-02 -1.070172041654586792e-01 2.878179848194122314e-01 1.207821220159530640e-01 -1.882314085960388184e-01 1.291930526494979858e-01 1.015764102339744568e-01 -3.143642246723175049e-01 -5.781771987676620483e-02 4.694781452417373657e-02 -8.296639472246170044e-02 1.620020344853401184e-02 -1.591815054416656494e-02 -1.476439088582992554e-01 8.842556923627853394e-02 -3.735384717583656311e-02 -9.221792966127395630e-02 5.248139798641204834e-02 1.705804318189620972e-01 -2.098891437053680420e-01 2.621122300624847412e-01 -2.132659703493118286e-01 4.671517014503479004e-02 2.762801647186279297e-01 1.483676880598068237e-01 -4.175388514995574951e-01 1.433763355016708374e-01 -1.746125519275665283e-01 1.337352115660905838e-02 -4.112549126148223877e-02 -1.906151771545410156e-01
-7.581580430269241333e-02 4.547327011823654175e-02 2.717620730400085449e-01 1.928699761629104614e-01 -9.093444049358367920e-02 7.090445607900619507e-02 1.968181692063808441e-02 -1.645420342683792114e-01 -8.066680282354354858e-03 1.873682141304016113e-01 3.949108347296714783e-02 -9.952121973037719727e-02 2.855249121785163879e-02 -3.871803581714630127e-01 2.146817594766616821e-01 2.365082502365112305e-02 3.931855559349060059e-01 2.347612008452415466e-02 2.867197692394256592e-01 -1.292177736759185791e-01 -1.114694029092788696e-01 1.317104399204254150e-01 3.304830938577651978e-02 1.489749848842620850e-01 1.097661703824996948e-01 1.731403917074203491e-01 -3.433909416198730469e-01 -8.511480875313282013e-03 -1.705812513828277588e-01 -2.951764166355133057e-01 -5.194972455501556396e-02 -1.015538424253463745e-01
-2.418087124824523926e-01 1.108414307236671448e-01 3.037473261356353760e-01 2.470529824495315552e-01 -1.332411170005798340e-02 1.742918044328689575e-02 2.259939908981323242e-01 -2.662365436553955078e-01 -5.774281546473503113e-02 2.083213478326797485e-01 -6.557334214448928833e-02 -2.958487346768379211e-02 8.855129033327102661e-02 -2.995234131813049316e-01 2.300309389829635620e-01 1.992431282997131348e-02 1.957460641860961914e-01 1.386899203062057495e-01 4.125244319438934326e-01 -2.999893575906753540e-02 1.223143115639686584e-01 1.050055958330631256e-02 9.557652473449707031e-02 1.473578959703445435e-01 1.523407101631164551e-01 1.670420616865158081e-01 -1.670410186052322388e-01 1.964286202564835548e-03 -6.394197791814804077e-02 -2.928835749626159668e-01 6.005689129233360291e-02 -6.077194586396217346e-02
-2.011536955833435059e-01 -3.573536872863769531e-02 1.354931741952896118e-01 2.891052328050136566e-02 -3.188993036746978760e-02 -4.858224466443061829e-02 -1.720597296953201294e-01 -1.591097563505172729e-01 1.826252439059317112e-03 1.340064555406570435e-01 -8.165934681892395020e-02 -9.792697429656982422e-02 -3.831232488155364990e-01 -3.475423157215118408e-01 2.207307517528533936e-01 3.610441088676452637e-02 -4.644064977765083313e-02 1.378660202026367188e-01 -6.788659095764160156e-02 1.166972592473030090e-01 -4.716768115758895874e-02 3.013641238212585449e-01 -1.938249766826629639e-01 2.443693131208419800e-01 2.177458703517913818e-01 1.169009581208229065e-01 -2.736955285072326660e-01 9.153366833925247192e-02 1.357173323631286621e-01 2.948653995990753174e-01 -1.493068933486938477e-01 1.649555414915084839e-01
-4.082214236259460449e-01 8.004983514547348022e-02 -1.646368950605392456e-02 3.711883127689361572e-01 -1.032529305666685104e-02 -1.326455734670162201e-02 3.350832313299179077e-02 -4.083327203989028931e-02 1.082214117050170898e-01 2.790433466434478760e-01 -2.033257633447647095e-01 1.422001328319311142e-02 -1.328546851873397827e-01 -1.231655851006507874e-01 -1.955539137125015259e-01 -2.627101838588714600e-01 1.294739395380020142e-01 -9.089075028896331787e-03 1.406382024288177490e-01 1.509872823953628540e-01 1.034235432744026184e-01 -4.230601713061332703e-02 1.999509334564208984e-01 1.293541491031646729e-01 3.528243303298950195e-01 -6.440889835357666016e-02 -3.728688061237335205e-01 -5.533027276396751404e-02 -4.802334308624267578e-02 9.019352495670318604e-02 -6.598805636167526245e-02 2.193053625524044037e-02
-1.302111893892288208e-01 -1.743771284818649292e-01 1.964620053768157959e-01 3.781651854515075684e-01 7.663291692733764648e-02 1.805767416954040527e-02 2.014079988002777100e-01 -1.833173446357250214e-03 1.544091254472732544e-01 -8.505648374557495117e-02 6.194389984011650085e-02 1.383094191551208496e-01 -3.735959231853485107e-01 -1.531503442674875259e-02 1.605406552553176880e-01 6.249425187706947327e-02 2.761427462100982666e-01 2.338849902153015137e-01 -1.387819945812225342e-01 1.414612233638763428e-01 -1.511809676885604858e-01 6.603033840656280518e-02 5.025054886937141418e-02 5.276768654584884644e-02 3.254387080669403076e-01 2.619861252605915070e-02 -1.079169511795043945e-01 -3.860306441783905029e-01 -4.995419830083847046e-02 6.175684183835983276e-02 7.642886042594909668e-02 -1.362591385841369629e-01
-9.456682950258255005e-02 -1.393191814422607422e-01 3.739138841629028320e-01 1.938943564891815186e-01 1.447793990373611450e-01 -1.428631395101547241e-01 -1.620378345251083374e-01 8.866932988166809082e-02 -2.068601697683334351e-01 6.638050824403762817e-02 -8.177619427442550659e-02 -6.577554345130920410e-02 -6.772848963737487793e-02 -2.216138988733291626e-01 -1.735988706350326538e-01 -2.436883002519607544e-02 3.596964776515960693e-01 -1.476507931947708130e-01 -2.443671822547912598e-01 1.897554993629455566e-01 -1.339347064495086670e-01 4.499995410442352295e-01 -5.226061493158340454e-02 1.861461997032165527e-01 2.134350389242172241e-01 -7.362499088048934937e-02 1.211707014590501785e-02 -1.103615090250968933e-01 -3.768578171730041504e-02 5.783545225858688354e-02 4.010512679815292358e-02 -4.135164245963096619e-02
-2.827001810073852539e-01 -4.410782456398010254e-02 1.096089705824851990e-01 1.559345573186874390e-01 1.452844142913818359e-01 1.055670250207185745e-02 -1.717115789651870728e-01 -1.066868975758552551e-01 2.357800304889678955e-02 2.027904689311981201e-01 2.027660906314849854e-01 -1.837671846151351929e-01 -1.548926830291748047e-01 -2.413926124572753906e-01 -5.269083008170127869e-02 -3.387164324522018433e-02 3.003106713294982910e-01 -8.499763906002044678e-02 2.257389128208160400e-01 3.590413630008697510e-01 2.252985239028930664e-01 3.486402928829193115e-01 -1.896925717592239380e-01 3.254219144582748413e-02 1.124102901667356491e-02 8.388207294046878815e-03 -1.325532644987106323e-01 1.336891204118728638e-01 -4.459075257182121277e-02 -2.038484811782836914e-01 -3.024731576442718506e-02 2.241441905498504639e-01
-1.807965487241744995e-01 -1.692196130752563477e-01 3.044613301753997803e-01 1.218078881502151489e-01 1.076665669679641724e-01 6.109314039349555969e-02 -2.106426805257797241e-01 -4.091877490282058716e-03 -1.348879188299179077e-01 1.550433784723281860e-01 1.689098477363586426e-01 5.051784962415695190e-02 2.923735603690147400e-02 1.320825796574354172e-02 1.296425312757492065e-01 8.521805703639984131e-02 1.240274682641029358e-01 -2.114268243312835693e-01 2.522165775299072266e-01 4.164518415927886963e-01 -8.678695559501647949e-02 1.992473006248474121e-01 -2.450969517230987549e-01 -2.469933032989501953e-02 2.801704704761505127e-01 2.224850654602050781e-01 4.658018425107002258e-02 -2.756877839565277100e-01 2.376822382211685181e-02 9.730787575244903564e-02 -3.565338626503944397e-02 -2.247231900691986084e-01
-5.011811256408691406e-01 8.309514075517654419e-02 1.710855960845947266e-01 3.569629192352294922e-01 1.293146908283233643e-01 -5.825272202491760254e-02 6.399323791265487671e-02 -5.561804026365280151e-02 -2.647840678691864014e-01 1.769215315580368042e-01 1.591103523969650269e-01 1.698331236839294434e-01 5.028223991394042969e-02 -4.679304733872413635e-02 1.638800501823425293e-01 2.428145557641983032e-01 2.586191296577453613e-01 8.724115043878555298e-02 1.699183881282806396e-01 -3.152471408247947693e-02 -1.577631756663322449e-02 1.266042441129684448e-01 -3.817855194211006165e-02 5.449756979942321777e-02 -1.986970007419586182e-01 2.560282349586486816e-01 -1.757062971591949463e-02 -1.147990152239799500e-01 -1.307389885187149048e-01 -1.758578270673751831e-01 -1.415259242057800293e-01 -1.335825771093368530e-02
1.694259792566299438e-02 1.105347201228141785e-01 2.495403215289115906e-02 1.707995235919952393e-01 -7.117086648941040039e-02 1.743984520435333252e-01 4.644348844885826111e-02 8.182041347026824951e-02 -2.129723131656646729e-01 3.508473634719848633e-01 2.442049980163574219e-02 -1.624463647603988647e-01 -1.809289008378982544e-01 2.181446254253387451e-01 1.282545179128646851e-01 1.538110673427581787e-01 5.517813563346862793e-01 4.167059436440467834e-02 3.864916786551475525e-02 1.073090173304080963e-02 1.174270659685134888e-01 -2.741847187280654907e-02 -1.665001213550567627e-01 4.721099510788917542e-03 3.098954856395721436e-01 2.023828327655792236e-01 -1.077605709433555603e-01 -1.907230354845523834e-03 2.233982831239700317e-01 1.786866039037704468e-01 -1.175098270177841187e-01 -5.616910010576248169e-02
-3.842871487140655518e-01 1.734082549810409546e-01 1.907315999269485474e-01 -8.282469213008880615e-02 1.186483204364776611e-01 1.183001026511192322e-01 2.978490479290485382e-02 -2.362296730279922485e-01 -2.044556140899658203e-01 2.953260838985443115e-01 -2.562544047832489014e-01 -2.842546701431274414e-01 -6.377612054347991943e-02 -9.385954588651657104e-02 -2.268472872674465179e-02 -1.188654974102973938e-01 2.378693968057632446e-01 -9.554466605186462402e-02 1.195842176675796509e-01 1.388876736164093018e-01 -1.312015056610107422e-01 1.524517983198165894e-01 -1.325083374977111816e-01 3.006090521812438965e-01 9.012059122323989868e-02 1.018686667084693909e-01 -7.398134469985961914e-02 4.525555670261383057e-02 -1.515100747346878052e-01 -2.129343301057815552e-01 -5.349083244800567627e-02 -2.153713852167129517e-01
9.184755384922027588e-02 -1.550887245684862137e-02 4.224683344364166260e-02 2.858141958713531494e-01 8.974971622228622437e-02 -1.486558169126510620e-01 8.266269415616989136e-02 -1.366625577211380005e-01 -2.328368425369262695e-01 7.349957525730133057e-02 1.705975681543350220e-01 -2.259226888418197632e-01 -1.419515162706375122e-01 3.021914325654506683e-02 7.870716974139213562e-03 1.596639454364776611e-01 3.238924741744995117e-01 -1.019493937492370605e-01 1.415686756372451782e-01 -1.204546242952346802e-01 -3.570316135883331299e-01 8.717625588178634644e-02 -5.247062444686889648e-02 1.764743030071258545e-01 2.268102578818798065e-02 2.902562320232391357e-01 -2.244199812412261963e-01 -1.527993828058242798e-01 -1.842974424362182617e-01 3.568280637264251709e-01 -1.180995702743530273e-01 -1.152170747518539429e-01
4.305484145879745483e-02 -1.681714504957199097e-01 2.214306443929672241e-01 1.314850002527236938e-01 1.171392872929573059e-01 -2.277907133102416992e-01 8.317872136831283569e-02 3.188173845410346985e-02 2.894232273101806641e-01 1.449861377477645874e-01 1.775762289762496948e-01 -8.247410506010055542e-02 4.289380088448524475e-02 1.222467198967933655e-01 4.215766116976737976e-02 -1.558318436145782471e-01 1.686584949493408203e-01 1.933548785746097565e-02 4.795449674129486084e-01 1.832019090652465820e-01 1.207775324583053589e-01 2.407429963350296021e-01 -1.794331967830657959e-01 -8.324601501226425171e-02 3.408472537994384766e-01 1.129203587770462036e-01 -1.146387830376625061e-01 -2.680154442787170410e-01 6.554207205772399902e-02 -8.831018954515457153e-02 -4.369068518280982971e-02 1.100470647215843201e-01
-1.436438560485839844e-01 -6.996295414865016937e-03 -3.012256696820259094e-02 2.788890600204467773e-01 2.428153455257415771e-01 -5.774475634098052979e-03 1.852013915777206421e-02 -9.003520943224430084e-03 1.512942016124725342e-01 2.983799576759338379e-01 1.377837806940078735e-01 -1.933382302522659302e-01 -1.875512897968292236e-01 -1.426904052495956421e-01 -9.181508421897888184e-02 3.311977982521057129e-01 2.534499764442443848e-01 -8.252787590026855469e-02 1.475914418697357178e-01 6.209936738014221191e-02 4.009811580181121826e-01 -9.626276791095733643e-02 5.777783319354057312e-02 4.026068001985549927e-02 3.079597651958465576e-01 2.513352409005165100e-02 -3.222790360450744629e-01 -1.093234568834304810e-01 -1.585312373936176300e-02 -1.193399354815483093e-02 -5.584094673395156860e-02 1.130249723792076111e-01
-1.294104009866714478e-01 1.580988019704818726e-01 -6.061866879463195801e-02 5.352339148521423340e-02 2.977356128394603729e-02 -3.587346896529197693e-02 3.136047720909118652e-02 8.584752678871154785e-02 -2.123411446809768677e-01 8.754786849021911621e-02 -1.557268202304840088e-01 -1.298310514539480209e-02 -3.899205029010772705e-01 -2.912600040435791016e-01 1.703746467828750610e-01 1.906955987215042114e-01 1.135310232639312744e-01 2.149451971054077148e-01 2.571351230144500732e-01 1.143359094858169556e-01 -4.544134717434644699e-03 4.464866220951080322e-02 -1.632228493690490723e-01 1.792255938053131104e-01 9.812538325786590576e-02 2.373514771461486816e-01 -1.752459406852722168e-01 5.415328312665224075e-03 -3.048224002122879028e-02 3.440716564655303955e-01 -2.761225700378417969e-01 2.653937637805938721e-01
-2.874457240104675293e-01 2.650914192199707031e-01 2.855019867420196533e-01 2.607592046260833740e-01 1.720548868179321289e-01 -7.876985520124435425e-02 6.699348986148834229e-02 1.016628518700599670e-01 -1.251239776611328125e-01 5.436664447188377380e-02 7.543323189020156860e-02 -1.630560010671615601e-01 -9.937207400798797607e-02 -5.362260714173316956e-02 -6.003872305154800415e-02 -9.379382431507110596e-02 2.073105871677398682e-01 1.056969985365867615e-01 1.375238299369812012e-01 -2.948520183563232422e-01 7.809755206108093262e-02 -2.151703983545303345e-01 2.210910059511661530e-02 2.238245308399200439e-01 3.179419636726379395e-01 1.281881183385848999e-01 -2.280203402042388916e-01 2.397646605968475342e-01 -1.399075835943222046e-01 2.359685003757476807e-01 -2.240862324833869934e-02 -7.198243588209152222e-02
-2.347054034471511841e-01 9.461634606122970581e-02 3.848065137863159180e-01 1.102406010031700134e-01 2.404411882162094116e-01 6.941952276974916458e-03 -1.137932464480400085e-01 1.655637174844741821e-01 -2.145296782255172729e-01 7.098986208438873291e-02 -3.137236461043357849e-02 -1.789773702621459961e-01 -1.248003318905830383e-01 -1.772264242172241211e-01 -8.626195043325424194e-02 -1.801475137472152710e-01 4.646503180265426636e-02 4.401692003011703491e-02 2.406870573759078979e-01 -1.362692564725875854e-01 2.125238180160522461e-01 -7.609260082244873047e-02 6.715632230043411255e-02 1.922505795955657959e-01 4.425635039806365967e-01 -1.370050106197595596e-02 -2.166981995105743408e-01 2.078575491905212402e-01 -1.863414943218231201e-01 4.652784392237663269e-02 4.317132756114006042e-03 -1.020357385277748108e-01
-2.083454281091690063e-01 2.173794247210025787e-02 1.716841608285903931e-01 1.457794606685638428e-01 3.253582119941711426e-02 2.153707891702651978e-01 1.178094223141670227e-01 -3.363356590270996094e-01 -9.835024178028106689e-02 2.259556949138641357e-01 1.007425040006637573e-01 -1.060191392898559570e-01 -1.763212382793426514e-01 5.405428260564804077e-02 -1.608129590749740601e-01 -1.466000638902187347e-02 4.515243470668792725e-01 6.471265107393264771e-02 -1.107737272977828979e-01 8.432856202125549316e-02 -3.131958469748497009e-02 3.575949072837829590e-01 7.293274160474538803e-03 1.580226719379425049e-01 -7.262461353093385696e-03 3.407258540391921997e-02 -1.518514007329940796e-01 1.903706938028335571e-01 1.196577996015548706e-01 2.508315742015838623e-01 -2.639192342758178711e-01 -4.382718354463577271e-03
1.322446316480636597e-01 1.921841129660606384e-02 3.017155826091766357e-01 9.004714339971542358e-02 -3.697089850902557373e-02 -1.109906658530235291e-01 -3.157802671194076538e-02 1.501050293445587158e-01 -1.820644140243530273e-01 3.826611489057540894e-02 -1.004967167973518372e-01 -1.441170275211334229e-01 -2.106887847185134888e-01 -7.111027091741561890e-02 2.263191938400268555e-01 -1.963975280523300171e-01 2.568104118108749390e-02 1.309346500784158707e-02 4.202865362167358398e-01 -6.646608561277389526e-02 -2.015522420406341553e-01 1.807696521282196045e-01 -2.240007668733596802e-01 9.893438965082168579e-02 2.207256853580474854e-01 3.810381889343261719e-01 -2.623400092124938965e-01 4.299191012978553772e-02 -1.450992673635482788e-01 1.635572314262390137e-01 -8.011417835950851440e-02 8.431222289800643921e-02
-3.376665115356445312e-01 1.378000825643539429e-01 -1.020224168896675110e-01 1.952401250600814819e-01 4.067309200763702393e-01 -1.853384450078010559e-02 1.504026055335998535e-01 -2.451798468828201294e-01 6.557586044073104858e-02 5.070849787443876266e-03 2.299043983221054077e-01 -6.033209338784217834e-02 -1.896217018365859985e-01 -3.523031622171401978e-02 -8.539419621229171753e-03 -2.454821020364761353e-01 9.578602015972137451e-02 2.356237024068832397e-01 2.595305740833282471e-01 1.850883364677429199e-01 -5.700079351663589478e-02 9.568321704864501953e-02 -1.974819898605346680e-01 2.567920088768005371e-01 -1.112832948565483093e-01 -6.535902619361877441e-03 -2.744167745113372803e-01 -1.585119590163230896e-02 6.194176152348518372e-02 -2.545490488409996033e-02 -1.726720631122589111e-01 -7.528557628393173218e-02
-2.016879767179489136e-01 -1.139987260103225708e-01 -5.389142781496047974e-02 2.021633684635162354e-01 4.285705685615539551e-01 5.839050281792879105e-03 -2.658732235431671143e-02 -2.470355331897735596e-01 -1.682906597852706909e-01 -5.366917327046394348e-02 -2.994178533554077148e-01 -3.662167489528656006e-02 -2.960713393986225128e-02 -9.666821360588073730e-02 -1.828088909387588501e-01 3.472547978162765503e-02 1.760240495204925537e-01 7.274124305695295334e-03 2.884131297469139099e-02 -8.436062186956405640e-02 -1.734985262155532837e-01 7.095945626497268677e-02 -1.710837781429290771e-01 -6.890706717967987061e-04 3.414546251296997070e-01 2.009981870651245117e-01 3.738322854042053223e-02 -3.011254370212554932e-01 -2.884519658982753754e-02 3.683620691299438477e-01 -2.944083325564861298e-02 1.493017654865980148e-02
-2.127713710069656372e-01 1.389338821172714233e-01 -3.358142450451850891e-02 2.572706937789916992e-01 1.456843968480825424e-02 -2.557768821716308594e-01 2.611917853355407715e-01 -1.607028990983963013e-01 -1.246583089232444763e-01 1.841439604759216309e-01 -3.443519352003931999e-03 -2.531071901321411133e-01 -9.397524595260620117e-02 -5.487136170268058777e-02 2.168525941669940948e-02 -2.540607191622257233e-02 2.153068333864212036e-01 2.167113572359085083e-01 -2.596403658390045166e-02 8.366834372282028198e-02 -1.737987399101257324e-01 -1.363468915224075317e-01 8.005396276712417603e-02 3.276024162769317627e-01 1.472279876470565796e-01 1.340737342834472656e-01 -3.043781220912933350e-01 -1.967380940914154053e-01 -1.748522520065307617e-01 1.136572510004043579e-01 -2.228788137435913086e-01 2.329241484403610229e-01
-3.129206225275993347e-02 2.553325593471527100e-01 1.344956457614898682e-01 1.614330857992172241e-01 1.036458164453506470e-01 1.247157924808561802e-03 2.549166679382324219e-01 -2.101827412843704224e-01 -1.905859559774398804e-01 1.676777303218841553e-01 2.364294379949569702e-01 3.743507713079452515e-02 -1.018139570951461792e-01 8.700142800807952881e-02 -2.140861190855503082e-02 -1.837302371859550476e-02 4.041771888732910156e-01 -2.639794023707509041e-03 2.285767495632171631e-01 8.453493565320968628e-02 -1.390218436717987061e-01 -9.695451706647872925e-02 2.788821458816528320e-01 3.091054260730743408e-01 1.137197911739349365e-01 1.237495243549346924e-01 -2.579455375671386719e-01 -1.030340939760208130e-01 -1.992542743682861328e-01 1.156771630048751831e-01 -1.807968914508819580e-01 1.154360845685005188e-01
-1.644505113363265991e-01 1.988530308008193970e-01 3.381337821483612061e-01 1.281950026750564575e-01 4.236312210559844971e-01 7.819423452019691467e-03 -5.634029954671859741e-02 -2.368699200451374054e-02 -2.883900701999664307e-01 9.637206792831420898e-02 1.668792814016342163e-01 -1.963408663868904114e-02 -2.982019186019897461e-01 -2.196597307920455933e-02 -1.116334646940231323e-01 1.056715995073318481e-01 -4.069607332348823547e-02 1.491971462965011597e-01 1.603611111640930176e-01 1.899784207344055176e-01 7.204511016607284546e-02 5.731062963604927063e-02 -1.232877522706985474e-01 -2.488440126180648804e-01 2.457920312881469727e-01 -6.907272338867187500e-02 -2.311709076166152954e-01 -1.971290260553359985e-01 5.541129037737846375e-03 1.689082384109497070e-01 -1.535551398992538452e-01 6.865175813436508179e-02
-9.147987514734268188e-02 -2.374938577413558960e-01 2.566675543785095215e-01 3.331768214702606201e-01 -2.200376428663730621e-02 -6.212640553712844849e-02 -5.783294141292572021e-02 -1.377643197774887085e-01 1.112882643938064575e-01 2.272607535123825073e-01 -1.396565437316894531e-01 -1.293651908636093140e-01 -4.312404990196228027e-01 -9.321363270282745361e-02 1.798339784145355225e-01 7.214361429214477539e-02 2.445959001779556274e-01 1.523344516754150391e-01 3.023208677768707275e-02 5.214619264006614685e-02 2.454683184623718262e-01 6.564391404390335083e-02 -2.147335326299071312e-03 -2.319040708243846893e-02 2.797138392925262451e-01 -1.380869299173355103e-01 -2.453064769506454468e-01 -3.107137605547904968e-02 3.976312652230262756e-02 2.147804200649261475e-01 1.886680126190185547e-01 -7.532213628292083740e-02
-3.762060403823852539e-01 -1.166132688522338867e-01 2.800193130970001221e-01 8.190884441137313843e-02 -3.208596408367156982e-01 -1.498087048530578613e-01 2.129310071468353271e-01 -8.564662933349609375e-02 -2.912834584712982178e-01 2.585584521293640137e-01 -1.343656796962022781e-02 8.229091018438339233e-02 -5.391443520784378052e-02 1.093804091215133667e-02 2.291132062673568726e-01 8.666345477104187012e-02 -3.246247395873069763e-02 2.175917923450469971e-01 7.995027303695678711e-02 -1.461800653487443924e-02 -1.096172109246253967e-01 -9.839706122875213623e-02 -1.280295699834823608e-01 4.666839167475700378e-02 2.564196586608886719e-01 1.897239536046981812e-01 -2.283116132020950317e-01 5.057028029114007950e-03 -2.624423205852508545e-01 -1.709103137254714966e-01 2.772451005876064301e-02 1.094310358166694641e-01
-4.431248903274536133e-01 -1.088955178856849670e-01 -1.698561459779739380e-01 3.540413081645965576e-01 2.492106407880783081e-01 -2.461832165718078613e-01 -6.587495654821395874e-02 7.426784187555313110e-02 -3.052838146686553955e-01 3.422622382640838623e-02 -5.738465487957000732e-02 -2.285496890544891357e-01 -5.749315768480300903e-02 -9.297422319650650024e-02 -6.003231927752494812e-02 7.096353918313980103e-02 -1.891702786087989807e-02 1.097631156444549561e-01 -2.964368462562561035e-02 -3.124199807643890381e-02 -1.148506179451942444e-01 1.271696686744689941e-01 9.360238164663314819e-02 1.749053597450256348e-01 3.575119972229003906e-01 -1.146871503442525864e-02 -2.698543965816497803e-01 1.687289960682392120e-02 6.518086791038513184e-02 1.236255615949630737e-01 9.565547853708267212e-02 1.477181911468505859e-01
-2.502061724662780762e-01 2.682884037494659424e-01 1.234577596187591553e-01 1.498667001724243164e-01 -1.321693062782287598e-01 4.346035420894622803e-02 1.430383175611495972e-01 -1.680156439542770386e-01 -6.884711980819702148e-02 2.260743677616119385e-01 5.585061386227607727e-02 -3.350003808736801147e-02 -4.220786392688751221e-01 -1.457863301038742065e-01 3.154933825135231018e-02 -8.262981474399566650e-02 5.020949840545654297e-01 -6.173066794872283936e-02 -3.768235445022583008e-02 9.846542775630950928e-02 -2.002721279859542847e-01 1.656152904033660889e-01 -2.089673578739166260e-01 1.048832833766937256e-01 -6.643424928188323975e-02 8.836154639720916748e-02 -5.209406092762947083e-02 1.224885657429695129e-01 -1.186090633273124695e-01 1.577386707067489624e-01 -1.418474167585372925e-01 -1.187939569354057312e-01
-2.499686181545257568e-01 8.601160347461700439e-02 3.680863678455352783e-01 1.629953384399414062e-01 -6.663317233324050903e-02 1.704218238592147827e-01 2.423282414674758911e-01 -1.618750691413879395e-01 -5.760277807712554932e-02 1.963695734739303589e-01 6.968383491039276123e-02 2.544041574001312256e-01 1.165521740913391113e-01 -3.055142462253570557e-01 -5.961619317531585693e-02 1.173649281263351440e-01 3.432231247425079346e-01 1.562165170907974243e-01 1.565963029861450195e-01 4.486010223627090454e-02 -1.572089083492755890e-02 1.472513228654861450e-01 1.185359358787536621e-01 2.016429305076599121e-01 1.495142281055450439e-01 5.345340818166732788e-02 -2.263434827327728271e-01 -8.116198331117630005e-02 -2.569440007209777832e-01 3.593486919999122620e-02 7.324144989252090454e-02 1.133866757154464722e-01
-1.221939083188772202e-02 2.809538543224334717e-01 1.404042541980743408e-01 1.774725317955017090e-01 6.416475027799606323e-02 2.142499200999736786e-02 2.788683474063873291e-01 -2.167280167341232300e-01 -1.940267682075500488e-01 1.519432514905929565e-01 7.412251085042953491e-02 1.222494319081306458e-01 -7.356959581375122070e-02 2.307094931602478027e-01 1.233095303177833557e-01 -7.754614204168319702e-02 2.933500707149505615e-01 1.473495215177536011e-01 2.582898437976837158e-01 -2.384601831436157227e-01 4.697138816118240356e-02 1.513585746288299561e-01 6.138300895690917969e-02 1.722457706928253174e-01 2.149731516838073730e-01 3.466300666332244873e-01 -1.711115986108779907e-01 5.882905796170234680e-02 -7.130709290504455566e-02 2.289778739213943481e-01 -1.593403071165084839e-01 -8.634132891893386841e-02
-4.138901233673095703e-01 -2.140189893543720245e-02 1.768692582845687866e-01 3.658580183982849121e-01 1.787352114915847778e-01 1.494930833578109741e-01 1.684287339448928833e-01 -3.259619176387786865e-01 -1.642607897520065308e-01 2.176972180604934692e-01 -1.027438789606094360e-01 8.717551082372665405e-02 1.133481338620185852e-01 -1.699505932629108429e-02 7.601239532232284546e-02 8.019714057445526123e-02 2.015978246927261353e-01 3.791407495737075806e-02 6.162750348448753357e-02 8.596540987491607666e-02 -1.850274018943309784e-02 1.002538427710533142e-01 -2.258342802524566650e-01 1.117683723568916321e-01 -2.083282172679901123e-01 2.780235707759857178e-01 -4.181608930230140686e-02 -1.202589645981788635e-01 -2.661070525646209717e-01 -7.265102118253707886e-02 -9.204677492380142212e-02 8.767274767160415649e-02
-2.104419022798538208e-01 -1.407340466976165771e-01 2.658632695674896240e-01 1.291496306657791138e-01 1.957403272390365601e-01 -3.598648905754089355e-01 -4.694196209311485291e-02 1.945643723011016846e-01 3.683021990582346916e-03 2.697188854217529297e-01 -2.268226380692794919e-04 2.520804405212402344e-01 -1.002844870090484619e-01 -5.205787345767021179e-02 -9.003763645887374878e-02 -8.395507931709289551e-02 1.461760252714157104e-01 -2.871080301702022552e-02 1.949542388319969177e-02 2.274252623319625854e-01 -1.690328717231750488e-01 1.492149680852890015e-01 -2.968581318855285645e-01 1.454796195030212402e-01 -1.910303762997500598e-05 3.657222390174865723e-01 1.068125143647193909e-01 1.826779991388320923e-01 -1.740065664052963257e-01 6.426037102937698364e-02 -7.492600474506616592e-03 1.703632473945617676e-01
-2.827059626579284668e-01 -8.107473701238632202e-02 1.877423077821731567e-01 2.179465740919113159e-01 4.968188703060150146e-02 1.369425561279058456e-02 2.238966673612594604e-01 1.910222768783569336e-01 -9.823535382747650146e-02 4.040896892547607422e-02 1.187696531414985657e-01 -2.696655690670013428e-01 -1.171331480145454407e-01 3.747073709964752197e-01 -3.120528906583786011e-02 2.253315001726150513e-01 2.169014960527420044e-01 1.334119141101837158e-01 1.314816325902938843e-01 1.711727082729339600e-01 -2.119883000850677490e-01 1.915478110313415527e-01 1.349302008748054504e-02 1.859659999608993530e-01 5.303427577018737793e-02 1.157713830471038818e-01 -1.613368988037109375e-01 1.067746952176094055e-01 -1.835726946592330933e-01 1.881991177797317505e-01 -2.041121721267700195e-01 2.127096652984619141e-01
-2.338955104351043701e-01 -6.362633407115936279e-02 -8.699662983417510986e-02 3.418233692646026611e-01 -1.857235841453075409e-02 -4.033732414245605469e-02 -1.117997318506240845e-01 -8.698920719325542450e-03 -1.085908487439155579e-01 1.064657494425773621e-01 1.578599400818347931e-02 -4.669639468193054199e-02 -2.380274832248687744e-01 -2.356848567724227905e-01 -3.339294493198394775e-01 -2.648030966520309448e-02 1.702895760536193848e-01 8.942268788814544678e-02 1.522717028856277466e-01 7.811746001243591309e-02 3.176976740360260010e-01 -2.445476949214935303e-01 7.183658331632614136e-02 1.487795561552047729e-01 2.507352530956268311e-01 2.308427542448043823e-01 -7.416571676731109619e-02 7.589891552925109863e-02 -3.553276658058166504e-01 1.364904642105102539e-01 -2.539295004680752754e-03 -1.602746546268463135e-01
[truncated: 3,265,279 more chars]
