# Supplementary material for: The Language of Innovation
Source: PLoS One. 2020 Apr 30;15(4):e0230107. doi: 10.1371/journal.pone.0230107 (PMC7194493; doi:10.1371/journal.pone.0230107)
Supplement: S9 File — (GZ) [file pone.0230107.s009.tar.gz › 1987-1991/V2Run_20_VS_4500_embeddings1987-1991ED32.txt]

3.047553598880767822e-01 1.012493818998336792e-01 1.438514143228530884e-01 2.095367573201656342e-02 -2.758056223392486572e-01 1.212011426687240601e-01 1.811550259590148926e-01 -7.105194777250289917e-02 1.458052545785903931e-02 7.008313550613820553e-04 -4.862852767109870911e-02 1.923175305128097534e-01 -5.010525882244110107e-02 -2.248681709170341492e-02 4.721207916736602783e-02 -2.395843863487243652e-01 -1.623565703630447388e-01 2.256910502910614014e-01 -1.192812398076057434e-01 1.604251861572265625e-01 1.289017945528030396e-01 -9.308645129203796387e-02 -1.467148363590240479e-01 3.860539793968200684e-01 1.713915020227432251e-01 4.825251996517181396e-01 1.399018168449401855e-01 1.081261783838272095e-01 -5.301020666956901550e-02 -1.630309969186782837e-01 -6.429503858089447021e-02 6.935682892799377441e-02
2.106001526117324829e-01 1.610425412654876709e-01 -1.075973734259605408e-01 -7.508639991283416748e-02 3.686276823282241821e-02 -1.691571474075317383e-01 -5.676373094320297241e-02 -5.591182410717010498e-02 -1.214202716946601868e-01 1.478959619998931885e-01 -4.548678100109100342e-01 3.154756734147667885e-03 1.472873985767364502e-01 1.898826286196708679e-02 -4.032574594020843506e-01 -4.256743192672729492e-02 -1.445521712303161621e-01 3.484181761741638184e-01 -1.020501181483268738e-01 -1.278778761625289917e-01 1.979962438344955444e-01 1.103803291916847229e-01 -6.602907553315162659e-03 3.520555421710014343e-02 1.427765041589736938e-01 3.426894247531890869e-01 -2.093012630939483643e-01 1.208758801221847534e-01 -1.301148980855941772e-01 -9.456240385770797729e-02 1.071194652467966080e-02 -4.701273515820503235e-02
1.510320883244276047e-02 -2.123289257287979126e-01 -1.238867118954658508e-01 -9.344136714935302734e-02 -1.297228690236806870e-02 1.555735617876052856e-01 -7.453095167875289917e-02 -4.146832600235939026e-02 2.199869602918624878e-01 1.980947107076644897e-01 -3.812643140554428101e-02 6.491243094205856323e-02 -4.527379572391510010e-02 -6.429517269134521484e-02 -4.362758398056030273e-01 -1.498489081859588623e-01 -1.205720230937004089e-01 4.754681885242462158e-01 -4.247094318270683289e-02 -6.302639842033386230e-02 2.693751454353332520e-01 -1.450699865818023682e-01 8.389681577682495117e-03 7.351511623710393906e-03 8.477953262627124786e-03 2.845213115215301514e-01 -1.471659392118453979e-01 5.524485185742378235e-02 -1.555204987525939941e-01 5.464702099561691284e-02 -2.706309556961059570e-01 2.010492235422134399e-01
3.054799437522888184e-01 2.244763225317001343e-01 -1.617167145013809204e-01 1.119264066219329834e-01 -2.148578315973281860e-01 1.478358544409275055e-02 1.737136393785476685e-01 -1.696001738309860229e-01 1.361368149518966675e-01 5.917632952332496643e-02 -1.450527161359786987e-01 1.150832623243331909e-01 1.411298066377639771e-01 1.588414609432220459e-02 3.517165780067443848e-02 -1.790264844894409180e-01 -1.364105194807052612e-01 5.711533427238464355e-01 -3.291158378124237061e-02 -3.644246840849518776e-03 1.748634688556194305e-02 7.234186865389347076e-03 1.563818007707595825e-02 -5.812596529722213745e-02 -1.541900783777236938e-01 1.560984700918197632e-01 -7.204893976449966431e-02 -7.341535296291112900e-03 3.762703016400337219e-02 7.235988974571228027e-02 -2.665862739086151123e-01 3.485749661922454834e-01
2.815291583538055420e-01 -2.636590898036956787e-01 -1.103950738906860352e-01 2.840291857719421387e-01 -1.225863695144653320e-01 4.823814332485198975e-02 1.569490730762481689e-01 -1.422194838523864746e-01 1.574382483959197998e-01 3.799786567687988281e-01 -2.798169851303100586e-01 -8.391098678112030029e-02 -7.148755341768264771e-02 -1.962716430425643921e-01 -5.753560364246368408e-02 7.157853245735168457e-02 -1.751266121864318848e-01 3.300507962703704834e-01 -5.321501567959785461e-02 -4.982860386371612549e-02 1.450195461511611938e-01 5.386877339333295822e-03 -4.814809560775756836e-02 1.199157610535621643e-01 5.249804630875587463e-02 1.564905494451522827e-01 -1.444180160760879517e-01 -7.606735825538635254e-02 3.236331418156623840e-02 -2.007371746003627777e-02 -2.721771001815795898e-01 2.783550322055816650e-01
1.980912238359451294e-01 2.085660696029663086e-01 -1.134760007262229919e-01 -1.360668893903493881e-02 -2.751052938401699066e-02 -2.206343263387680054e-01 2.537174522876739502e-01 -2.595221102237701416e-01 1.804824545979499817e-02 4.783862084150314331e-02 -2.562876045703887939e-01 1.982850395143032074e-02 -3.387609124183654785e-02 -5.626993253827095032e-02 -2.855386137962341309e-01 9.678707271814346313e-02 2.666207551956176758e-01 1.593725979328155518e-01 -7.446798961609601974e-03 1.403787285089492798e-01 2.767314910888671875e-01 1.706418693065643311e-01 -1.464240103960037231e-01 -8.625788241624832153e-02 2.591666579246520996e-02 3.171472251415252686e-01 -1.371438801288604736e-01 2.473582029342651367e-01 -6.201577931642532349e-02 -1.497362405061721802e-01 -2.953703999519348145e-01 1.163894087076187134e-01
2.485996186733245850e-01 -4.228792339563369751e-02 -3.195403516292572021e-01 6.528660655021667480e-02 -1.792929321527481079e-01 -1.308557540178298950e-01 1.754134893417358398e-01 -1.229420825839042664e-01 6.818243861198425293e-02 -3.064358048141002655e-02 -2.386592477560043335e-01 1.047521084547042847e-01 4.385566711425781250e-02 -1.963728070259094238e-01 -1.458475291728973389e-01 -1.349711865186691284e-01 3.168797120451927185e-02 2.176623493432998657e-01 -4.026750847697257996e-02 -8.713001012802124023e-02 -3.319771587848663330e-02 -1.499318033456802368e-01 1.618991494178771973e-01 6.242276355624198914e-02 -1.419660151004791260e-01 3.136994540691375732e-01 -3.694117367267608643e-01 -1.560205779969692230e-02 2.588360011577606201e-01 -3.271146863698959351e-02 -2.226910144090652466e-01 3.117420375347137451e-01
2.594459652900695801e-01 2.235012948513031006e-01 -6.222654879093170166e-02 3.493958711624145508e-01 -8.371993899345397949e-02 -9.048582054674625397e-03 3.719691336154937744e-01 -9.015360474586486816e-02 2.449430758133530617e-03 -2.874849922955036163e-02 -2.791346311569213867e-01 1.590764820575714111e-01 1.505519896745681763e-01 -5.970372632145881653e-02 -2.199345976114273071e-01 6.207922101020812988e-02 4.384338855743408203e-02 2.234809994697570801e-01 -1.552891284227371216e-01 7.549741119146347046e-02 2.535413801670074463e-01 1.703211814165115356e-01 -6.062467116862535477e-03 5.099238455295562744e-02 1.428887099027633667e-01 2.787230908870697021e-01 4.755172133445739746e-02 2.293931543827056885e-01 4.070708900690078735e-02 6.633075326681137085e-02 -2.639500200748443604e-01 1.198902502655982971e-01
3.627865314483642578e-01 9.389782696962356567e-02 3.492195159196853638e-03 -4.130095615983009338e-02 1.104137487709522247e-02 1.771220266819000244e-01 1.257107853889465332e-01 -2.586696743965148926e-01 1.330527216196060181e-01 -6.842099130153656006e-02 -3.822404444217681885e-01 2.333034388720989227e-02 9.866498410701751709e-02 -1.082990616559982300e-01 -2.629827857017517090e-01 -6.837296485900878906e-02 2.044959366321563721e-02 2.512547671794891357e-01 -3.824152350425720215e-01 1.671470254659652710e-01 -6.538853794336318970e-02 -9.450731426477432251e-02 -1.732551157474517822e-01 9.636785835027694702e-02 1.441266387701034546e-01 9.318343549966812134e-02 -3.553966879844665527e-01 1.750308126211166382e-01 -4.703242704272270203e-02 2.039213106036186218e-02 3.659415757283568382e-03 -5.615929141640663147e-03
2.790475487709045410e-01 1.538527756929397583e-01 -5.202838778495788574e-02 -9.003047645092010498e-02 9.418602287769317627e-02 8.001436293125152588e-02 -7.032679021358489990e-02 9.203199297189712524e-02 5.342615302652120590e-03 -1.651263050734996796e-02 -4.586480259895324707e-01 -1.474202144891023636e-02 1.615296155214309692e-01 5.653130821883678436e-03 -1.574160009622573853e-01 1.364666074514389038e-01 6.335597485303878784e-02 3.088336288928985596e-01 -1.354267448186874390e-01 9.985294193029403687e-02 -2.516655623912811279e-01 7.337702065706253052e-02 7.640586700290441513e-03 9.520436078310012817e-02 9.811813011765480042e-03 1.790278404951095581e-01 -3.361420333385467529e-01 3.065872788429260254e-01 -1.289515793323516846e-01 -2.176363579928874969e-02 -2.445920258760452271e-01 2.386419624090194702e-01
2.517398297786712646e-01 -3.125867620110511780e-02 -1.383307725191116333e-01 7.822035811841487885e-03 -1.829251945018768311e-01 -8.520997315645217896e-02 -2.053230404853820801e-01 -2.262833863496780396e-01 -3.242971897125244141e-01 -1.121961474418640137e-01 1.469374895095825195e-01 5.099693685770034790e-02 1.040253490209579468e-01 -2.711084783077239990e-01 -2.315991073846817017e-01 4.861210286617279053e-02 7.268080115318298340e-02 5.046208575367927551e-02 -2.971839718520641327e-02 1.193390265107154846e-01 1.118608489632606506e-01 6.579719483852386475e-02 -3.387479186058044434e-01 2.246441990137100220e-01 2.852218747138977051e-01 3.505209088325500488e-01 -2.109370827674865723e-01 1.064716652035713196e-01 5.825022235512733459e-02 -3.404260054230690002e-02 3.906341269612312317e-02 1.701846569776535034e-01
3.423383831977844238e-01 -4.151327908039093018e-02 -1.673760861158370972e-01 -6.457456201314926147e-02 -1.484982967376708984e-01 2.542611062526702881e-01 7.220855448395013809e-03 -2.016886025667190552e-01 -1.889586448669433594e-01 1.649429798126220703e-01 -2.617235481739044189e-01 6.803335994482040405e-02 -1.069727391004562378e-01 1.809144169092178345e-01 -1.530878543853759766e-01 -2.255114912986755371e-02 1.900643855333328247e-01 1.094155088067054749e-01 -2.086194455623626709e-01 1.906973421573638916e-01 3.629109263420104980e-01 2.976255677640438080e-02 -2.096685767173767090e-01 7.274053245782852173e-02 2.222625352442264557e-02 3.626143932342529297e-01 -1.314760893583297729e-01 -7.028973847627639771e-02 2.334180288016796112e-03 1.197515949606895447e-01 -8.846442401409149170e-02 1.763546019792556763e-01
2.571376264095306396e-01 -1.285584717988967896e-01 -1.962545365095138550e-01 1.139600127935409546e-01 -3.450179845094680786e-02 -6.092512607574462891e-02 1.308373659849166870e-01 2.167226225137710571e-01 1.370714604854583740e-01 1.540353447198867798e-01 -1.522275209426879883e-01 -1.936358399689197540e-02 -1.522314995527267456e-01 -3.251892924308776855e-01 -9.734139591455459595e-02 -2.755150496959686279e-01 -2.812136337161064148e-02 1.936300247907638550e-01 -6.613512337207794189e-02 -4.858639463782310486e-02 3.738259524106979370e-02 -1.899495255202054977e-03 -3.218657076358795166e-01 2.163971215486526489e-02 1.517698820680379868e-02 3.870030939579010010e-01 -2.641748487949371338e-01 5.714745074510574341e-02 -5.754610896110534668e-02 -9.213690645992755890e-03 -3.717244565486907959e-01 -3.707387670874595642e-02
5.543615221977233887e-01 2.897896170616149902e-01 1.343032624572515488e-02 -1.960354484617710114e-02 4.157020710408687592e-03 6.661854684352874756e-02 9.258703887462615967e-02 -1.277953684329986572e-01 -7.408347725868225098e-02 1.899450719356536865e-01 -2.824851870536804199e-01 2.164509445428848267e-01 -5.470415949821472168e-02 -9.816924482583999634e-02 -2.074275612831115723e-01 -5.232167616486549377e-02 5.618668161332607269e-03 1.745727062225341797e-01 -1.056379079818725586e-01 2.989335060119628906e-01 -1.922935098409652710e-01 -6.548808515071868896e-02 -1.007794514298439026e-01 2.419120371341705322e-01 -5.034852400422096252e-02 1.824960857629776001e-01 -1.061790660023689270e-01 1.671579629182815552e-01 1.754466071724891663e-02 1.035682037472724915e-01 -1.572447568178176880e-01 1.961637102067470551e-02
3.119899332523345947e-01 6.162014603614807129e-02 -2.667368352413177490e-01 1.866869181394577026e-01 3.090909495949745178e-02 -1.045030280947685242e-01 1.561126112937927246e-01 -4.457780122756958008e-01 -1.587110459804534912e-01 5.488881841301918030e-02 -2.200520932674407959e-01 2.449325323104858398e-01 -2.031785398721694946e-01 -1.042429506778717041e-01 8.342700079083442688e-03 -7.546911388635635376e-02 -2.969735860824584961e-01 1.801294684410095215e-01 -9.722991287708282471e-02 1.549363583326339722e-01 2.271298132836818695e-02 -1.808046251535415649e-01 -6.432268768548965454e-02 3.322098776698112488e-02 -6.560035049915313721e-02 2.752503752708435059e-01 -1.477024704217910767e-01 8.591926842927932739e-02 1.830399483442306519e-01 2.001899061724543571e-03 -1.238310039043426514e-01 1.127698794007301331e-01
3.885924816131591797e-01 -2.165404148399829865e-02 -1.629436016082763672e-02 -2.304666489362716675e-01 -1.730837076902389526e-01 -3.703501075506210327e-03 1.453634947538375854e-01 -5.828336998820304871e-02 3.097307085990905762e-01 -6.517092138528823853e-02 -3.739228248596191406e-01 7.164357602596282959e-02 -7.020970340818166733e-03 1.968377828598022461e-01 2.515809983015060425e-02 -1.279879808425903320e-01 -1.561899669468402863e-02 2.323570698499679565e-01 8.683746308088302612e-02 -2.065428905189037323e-02 1.270627081394195557e-01 -1.354698985815048218e-01 -2.454168796539306641e-01 2.829793989658355713e-01 -6.950785871595144272e-03 1.864426732063293457e-01 -6.594271957874298096e-02 -6.383112818002700806e-02 -2.201854288578033447e-01 -2.796925008296966553e-01 -1.479420959949493408e-01 -1.042808070778846741e-01
1.258696615695953369e-01 -6.726206094026565552e-02 -1.729249358177185059e-01 1.677417457103729248e-01 -1.129831522703170776e-01 -2.039613425731658936e-01 1.199987083673477173e-01 -1.971694082021713257e-01 6.988789886236190796e-02 2.141755074262619019e-02 -2.651678621768951416e-01 2.619083225727081299e-01 1.200587898492813110e-01 -3.062421083450317383e-02 -4.443100094795227051e-02 1.072945967316627502e-01 -2.114607840776443481e-01 1.972089856863021851e-01 -1.729102432727813721e-01 1.746920943260192871e-01 8.925245143473148346e-03 -2.402141690254211426e-01 3.123576194047927856e-02 -6.565789133310317993e-02 9.936283528804779053e-02 4.296885132789611816e-01 -2.496034651994705200e-01 -7.995768450200557709e-03 7.132858037948608398e-02 8.623430877923965454e-02 -3.420319259166717529e-01 2.176871001720428467e-01
3.810300230979919434e-01 2.428815886378288269e-02 -2.652209699153900146e-01 2.510574758052825928e-01 -9.156557172536849976e-02 -2.364890128374099731e-01 1.783891171216964722e-01 -1.738237738609313965e-01 1.372639834880828857e-01 -1.955755501985549927e-01 -7.677485048770904541e-02 3.092824816703796387e-01 -1.026294082403182983e-01 1.569970846176147461e-01 -2.794713675975799561e-01 1.361457258462905884e-01 -1.074705794453620911e-01 1.951764672994613647e-01 -1.078027039766311646e-01 -4.052766412496566772e-02 1.061080489307641983e-02 2.591612040996551514e-01 -1.345653235912322998e-01 -7.184507697820663452e-02 -3.239925205707550049e-02 2.119952291250228882e-01 -2.685032784938812256e-01 1.131720617413520813e-01 -6.923756003379821777e-02 3.465576469898223877e-02 -1.170460209250450134e-01 1.001394353806972504e-03
1.340792775154113770e-01 2.404013425111770630e-01 -3.021054863929748535e-01 3.201522678136825562e-02 -4.021175205707550049e-02 -2.336737364530563354e-01 -3.693754598498344421e-02 6.064505875110626221e-02 -9.436295181512832642e-02 -1.878470033407211304e-01 -1.314316093921661377e-01 2.128891050815582275e-01 -1.464976072311401367e-01 9.854780882596969604e-02 8.040190488100051880e-02 6.570673733949661255e-02 2.861143648624420166e-02 2.926925718784332275e-01 -2.438462674617767334e-01 -1.048014014959335327e-01 1.073899120092391968e-01 1.915587484836578369e-01 -2.345571517944335938e-01 3.570394814014434814e-01 6.477617472410202026e-02 3.195603787899017334e-01 -9.866641834378242493e-03 -4.895492270588874817e-02 -2.087400406599044800e-01 -9.300982207059860229e-02 3.065403364598751068e-02 2.689005434513092041e-01
5.642424151301383972e-02 -1.626707613468170166e-01 -2.392918169498443604e-01 -6.657978147268295288e-02 -7.906894385814666748e-02 -5.973462760448455811e-02 1.505181938409805298e-01 -3.473311066627502441e-01 5.727194622159004211e-02 -1.104599889367818832e-02 -3.546742200851440430e-01 9.006976336240768433e-02 -4.127686098217964172e-02 -1.986597105860710144e-02 -9.957644343376159668e-02 1.348870396614074707e-01 -4.343466833233833313e-02 3.611404448747634888e-02 -4.022669419646263123e-02 -1.044463366270065308e-02 -4.199152067303657532e-02 -2.424040734767913818e-01 -6.265500560402870178e-03 1.638724468648433685e-02 6.171269714832305908e-02 6.105268001556396484e-01 -2.120055109262466431e-01 1.476445347070693970e-01 9.437822736799716949e-03 -4.576584696769714355e-02 -2.487138379365205765e-03 2.771173715591430664e-01
2.498590797185897827e-01 1.315705031156539917e-01 -3.019619882106781006e-01 -1.067448183894157410e-01 -3.607003986835479736e-01 -1.448181122541427612e-01 3.913795202970504761e-02 -2.949341237545013428e-01 2.024406343698501587e-01 2.774905562400817871e-01 -2.255095094442367554e-01 -1.907132938504219055e-02 -7.679277658462524414e-02 -1.886473000049591064e-01 7.849791646003723145e-02 -2.335186675190925598e-02 4.665958508849143982e-02 1.733446866273880005e-01 -8.527245372533798218e-02 -7.673566788434982300e-02 -9.631938487291336060e-02 1.184986382722854614e-01 -2.047461122274398804e-01 1.317181587219238281e-01 -8.939145505428314209e-02 2.319547384977340698e-01 -3.483093902468681335e-02 1.394407600164413452e-01 7.770897448062896729e-02 -2.977597154676914215e-02 -3.428862988948822021e-01 1.605400741100311279e-01
3.333799540996551514e-01 -8.884410560131072998e-02 8.628997951745986938e-02 -1.721388250589370728e-01 -2.139216512441635132e-01 4.355096723884344101e-03 2.118118554353713989e-01 -1.263088639825582504e-02 7.812629640102386475e-02 6.476622074842453003e-02 -2.910945415496826172e-01 -9.872654080390930176e-02 -1.881694607436656952e-02 2.392051964998245239e-01 -8.325155824422836304e-02 -2.000030316412448883e-02 -5.756238102912902832e-02 3.396132290363311768e-01 1.183343902230262756e-01 -4.451768845319747925e-02 1.959838159382343292e-02 5.708904191851615906e-02 -2.841515839099884033e-01 3.136344552040100098e-01 -1.228300482034683228e-01 4.183064103126525879e-01 -1.394398510456085205e-01 -7.479899376630783081e-02 1.281617432832717896e-01 -1.506555229425430298e-01 -9.806661307811737061e-02 -4.651372507214546204e-02
1.670959293842315674e-01 2.643446326255798340e-01 -9.279135614633560181e-02 3.148918226361274719e-02 -4.372219145298004150e-01 5.720671266317367554e-02 7.545789331197738647e-02 1.575155109167098999e-01 -6.678055226802825928e-02 8.069424331188201904e-02 -7.976386696100234985e-03 -8.039827458560466766e-03 8.669162541627883911e-02 8.620765805244445801e-02 -1.450154632329940796e-01 -2.694519422948360443e-02 1.904623508453369141e-01 2.742623984813690186e-01 -1.616285741329193115e-01 -8.382729440927505493e-02 -1.299048066139221191e-01 2.795014679431915283e-01 -1.857688724994659424e-01 2.510218322277069092e-01 7.279267068952322006e-03 1.589263975620269775e-01 -2.976354658603668213e-01 1.295013576745986938e-01 -3.262820839881896973e-02 7.791753113269805908e-02 -3.141511380672454834e-01 2.149336636066436768e-01
1.992667019367218018e-01 -2.491732090711593628e-01 -4.796461388468742371e-02 1.108238622546195984e-01 -1.678550392389297485e-01 -6.002881750464439392e-02 2.054731547832489014e-01 -1.380585227161645889e-02 1.774940490722656250e-01 1.342864930629730225e-01 1.939284801483154297e-02 8.905444294214248657e-02 -1.293097138404846191e-01 -6.465078890323638916e-02 -3.357013165950775146e-01 1.102920547127723694e-01 -1.733849570155143738e-02 4.229398667812347412e-01 -8.832132443785667419e-03 -1.230145841836929321e-01 -8.518952131271362305e-02 -2.233440726995468140e-01 -5.083593726158142090e-02 3.656153380870819092e-02 2.305746264755725861e-02 2.582608759403228760e-01 -1.251354664564132690e-01 8.213400095701217651e-02 -1.120583862066268921e-01 -6.908397376537322998e-02 -4.647951424121856689e-01 1.654711067676544189e-01
1.136748418211936951e-01 -2.648675814270973206e-02 3.716647252440452576e-02 -4.254642128944396973e-02 -5.478341877460479736e-02 -1.632643789052963257e-01 3.029269576072692871e-01 -2.966676950454711914e-01 1.641740500926971436e-01 -5.871974304318428040e-02 -2.395286709070205688e-01 2.651992142200469971e-01 7.597925513982772827e-02 -2.422175705432891846e-01 -2.069689780473709106e-01 9.150721877813339233e-02 -2.290022671222686768e-01 9.279113262891769409e-02 -2.013346105813980103e-01 8.834175020456314087e-02 -3.670350462198257446e-02 -9.012478403747081757e-03 -1.439549326896667480e-01 1.853243112564086914e-01 -1.205498650670051575e-01 3.100324869155883789e-01 -2.068847864866256714e-01 1.513533145189285278e-01 6.967470049858093262e-02 -1.014175638556480408e-01 -1.335369050502777100e-01 3.532307147979736328e-01
3.554867506027221680e-01 -1.091735437512397766e-01 -3.084262274205684662e-02 5.847024545073509216e-02 5.360811576247215271e-02 -6.166272331029176712e-03 -5.438727885484695435e-02 -2.811343967914581299e-01 -1.927162557840347290e-01 -1.298611164093017578e-01 -2.445181310176849365e-01 -1.927598267793655396e-01 -2.643693983554840088e-01 7.062900811433792114e-02 -2.014390528202056885e-01 1.272735279053449631e-02 1.788130104541778564e-01 3.663246631622314453e-01 -4.680980369448661804e-02 -8.153391629457473755e-02 2.805949449539184570e-01 2.803933806717395782e-02 -2.511793673038482666e-01 6.437011808156967163e-02 7.140977680683135986e-02 4.840690270066261292e-02 -2.759562432765960693e-01 1.348577588796615601e-01 -5.902964994311332703e-02 -1.451439857482910156e-01 -2.005454599857330322e-01 1.324906498193740845e-01
2.057662308216094971e-01 -1.537487506866455078e-01 -6.742194294929504395e-03 -1.194460224360227585e-02 7.399150729179382324e-02 -1.363802850246429443e-01 2.143773883581161499e-01 -2.916519641876220703e-01 2.691322565078735352e-01 -3.288134932518005371e-02 -4.180110394954681396e-01 1.280697435140609741e-01 1.179268863052129745e-02 -3.743788972496986389e-02 -1.131045520305633545e-01 -1.556038707494735718e-01 -2.484379410743713379e-01 1.760367304086685181e-01 -4.662370309233665466e-02 -9.196584112942218781e-03 -1.883102953433990479e-02 -1.821882836520671844e-02 1.228427980095148087e-03 -4.024080932140350342e-02 8.239606767892837524e-02 3.911525011062622070e-01 -2.408716827630996704e-01 1.310788840055465698e-02 8.660471439361572266e-02 1.049369759857654572e-02 -3.663254380226135254e-01 1.359596103429794312e-01
4.698062241077423096e-01 -8.281833678483963013e-02 -3.655661046504974365e-01 2.908254228532314301e-02 -4.290097579360008240e-02 1.352289039641618729e-02 9.696029871702194214e-02 1.039661690592765808e-01 -4.663842916488647461e-02 -1.100738570094108582e-01 -1.569166313856840134e-03 3.843675181269645691e-02 -4.031133279204368591e-02 7.010271400213241577e-02 1.469766944646835327e-01 2.767114937305450439e-01 -1.544052809476852417e-01 1.833026409149169922e-01 -2.397850900888442993e-01 1.059572491794824600e-02 3.151433169841766357e-01 1.046613752841949463e-01 -1.967591978609561920e-02 1.701739281415939331e-01 1.825563609600067139e-02 1.377065181732177734e-01 -3.091660737991333008e-01 9.251768887042999268e-02 -2.197115421295166016e-01 -1.575723737478256226e-01 -1.116757765412330627e-01 1.776075810194015503e-01
7.851521670818328857e-02 -6.553509086370468140e-02 -1.831779479980468750e-01 1.292248964309692383e-01 -9.946245700120925903e-02 -1.209537386894226074e-01 2.875082194805145264e-01 -3.026373684406280518e-01 9.526342153549194336e-02 4.269088059663772583e-02 -2.079470157623291016e-01 1.006131619215011597e-01 -1.047378927469253540e-01 -1.178965643048286438e-01 -1.038745045661926270e-01 -1.113935932517051697e-01 -2.014042288064956665e-01 1.293192151933908463e-02 -1.058623343706130981e-01 9.687304496765136719e-02 -2.987001277506351471e-02 -6.842434406280517578e-03 -2.611726224422454834e-01 1.386103630065917969e-01 1.073499098420143127e-01 4.383083879947662354e-01 -3.928035795688629150e-01 2.524164505302906036e-02 7.481481879949569702e-02 5.843441933393478394e-02 -2.516871988773345947e-01 2.181063890457153320e-01
2.160246372222900391e-01 1.805668324232101440e-02 -1.520286947488784790e-01 9.448381513357162476e-02 2.607655525207519531e-01 -2.139208912849426270e-01 -2.156075239181518555e-01 -1.646465212106704712e-01 7.151904702186584473e-02 1.902531236410140991e-01 1.671094596385955811e-01 2.970078885555267334e-01 -1.547928899526596069e-02 -1.734436675906181335e-02 -1.657936871051788330e-01 -3.337020520120859146e-03 1.124365404248237610e-01 1.876824647188186646e-01 1.414018422365188599e-01 6.852091103792190552e-02 1.879235953092575073e-01 1.088505610823631287e-01 -7.332549989223480225e-02 2.132906466722488403e-01 1.501956433057785034e-01 5.397319793701171875e-02 -1.161406338214874268e-01 3.976634740829467773e-01 -8.160365372896194458e-02 2.069185115396976471e-02 -3.612715601921081543e-01 -2.069570571184158325e-01
2.920463979244232178e-01 1.288619935512542725e-01 5.947101488709449768e-02 -3.123126737773418427e-02 -8.230485022068023682e-02 -1.601509600877761841e-01 -8.682518452405929565e-02 -3.156687319278717041e-01 2.722769379615783691e-01 2.426751703023910522e-01 -9.803964942693710327e-02 1.539285108447074890e-02 -1.097834631800651550e-01 2.105864435434341431e-01 -2.394638359546661377e-01 -1.496937870979309082e-01 -4.233831167221069336e-02 3.390615880489349365e-01 -1.382230073213577271e-01 8.227982372045516968e-02 -5.937574058771133423e-02 1.518162637948989868e-01 2.319420427083969116e-01 2.201311290264129639e-01 3.630747795104980469e-01 8.879893273115158081e-02 8.159666508436203003e-02 -2.230102382600307465e-02 1.049311906099319458e-01 1.898965239524841309e-02 8.439682424068450928e-02 1.952983289957046509e-01
2.163044661283493042e-01 1.816706508398056030e-01 -3.890721797943115234e-01 5.119633674621582031e-02 -1.611462049186229706e-02 -3.548645377159118652e-01 -5.662009492516517639e-02 -2.535817027091979980e-01 9.455240517854690552e-02 7.796034961938858032e-02 -8.028108626604080200e-02 3.393947705626487732e-02 -1.731184273958206177e-01 -5.460395291447639465e-02 -9.845195338129997253e-03 2.734919264912605286e-02 -9.542846679687500000e-02 2.107455432415008545e-01 -3.038064837455749512e-01 -5.694856867194175720e-02 1.550145298242568970e-01 -1.019210517406463623e-01 -1.522357016801834106e-01 1.908312924206256866e-02 -1.441560834646224976e-01 2.776394784450531006e-01 -1.880307197570800781e-01 9.411941468715667725e-02 4.176094010472297668e-02 -9.725646674633026123e-02 -3.507108092308044434e-01 1.811132878065109253e-01
5.129498839378356934e-01 -1.496138274669647217e-01 6.359071284532546997e-02 1.307857930660247803e-01 -1.599894464015960693e-02 -9.238947927951812744e-02 -2.711627185344696045e-01 2.301533333957195282e-02 -7.132061570882797241e-02 -4.810372367501258850e-02 -2.698303200304508209e-02 1.665301322937011719e-01 -1.943909563124179840e-02 -2.048157900571823120e-02 -3.241377770900726318e-01 -1.537115871906280518e-01 3.184356391429901123e-01 2.894037961959838867e-01 1.162566766142845154e-01 3.271136060357093811e-02 -1.077545136213302612e-01 7.420055568218231201e-02 -2.858077883720397949e-01 1.161895394325256348e-01 1.864433586597442627e-01 1.299392580986022949e-01 -1.579356193542480469e-01 4.118189215660095215e-02 -3.327034786343574524e-02 1.590459235012531281e-02 -1.204291209578514099e-01 1.973715573549270630e-01
4.646370708942413330e-01 4.498765990138053894e-02 -6.293269991874694824e-02 1.372199691832065582e-02 -2.039253711700439453e-01 -2.947910688817501068e-02 1.352551877498626709e-01 -1.381952315568923950e-01 2.207410708069801331e-02 -3.084729798138141632e-02 -1.780363619327545166e-01 1.043339520692825317e-01 -2.190696299076080322e-01 -2.193849682807922363e-01 -2.084671109914779663e-01 -1.726533770561218262e-01 -1.960874721407890320e-02 2.100315988063812256e-01 -6.720078736543655396e-02 2.576156258583068848e-01 2.006786316633224487e-01 1.703817248344421387e-01 -1.128302812576293945e-01 -1.074068769812583923e-01 4.985351115465164185e-03 2.071232944726943970e-01 -9.219343960285186768e-02 -2.178124785423278809e-01 5.721787735819816589e-02 1.091735735535621643e-01 -3.898912072181701660e-01 9.828420728445053101e-02
2.965730726718902588e-01 3.275739252567291260e-01 -4.392012208700180054e-02 -4.816358536481857300e-02 8.764604479074478149e-02 1.205261498689651489e-01 -6.463132053613662720e-02 -2.884630113840103149e-02 1.871928572654724121e-01 -2.345889359712600708e-01 -1.859910041093826294e-02 1.239852681756019592e-01 -1.074716523289680481e-01 1.085974350571632385e-01 -2.315654009580612183e-01 -1.531700193881988525e-01 2.338654100894927979e-01 1.474634259939193726e-01 -7.995098829269409180e-02 -1.498958915472030640e-01 5.495472997426986694e-02 -5.064214020967483521e-02 -2.742229960858821869e-02 -1.118644550442695618e-01 -6.616014242172241211e-02 4.683900177478790283e-01 -1.087201163172721863e-01 2.735076844692230225e-01 1.559766829013824463e-01 -1.707903742790222168e-01 -1.174284368753433228e-01 2.553913593292236328e-01
1.974978893995285034e-01 -6.214533746242523193e-02 -2.041002810001373291e-01 -7.712378283031284809e-04 -1.372752338647842407e-01 -5.249918624758720398e-02 -6.569655984640121460e-02 2.852644026279449463e-02 6.955806910991668701e-02 -6.440670788288116455e-02 -2.479720860719680786e-01 -6.988262385129928589e-02 -3.680479899048805237e-02 -3.564020693302154541e-01 4.393837880343198776e-03 1.619285345077514648e-01 2.253443151712417603e-01 9.300959110260009766e-02 -8.229850232601165771e-02 8.695715665817260742e-02 -3.324236720800399780e-02 3.780997171998023987e-02 -5.807585641741752625e-02 9.898332506418228149e-02 5.831428766250610352e-01 1.961732208728790283e-01 -6.510963663458824158e-03 -1.845421269536018372e-02 -2.810777127742767334e-01 -3.000462353229522705e-01 -1.405889242887496948e-01 3.970317542552947998e-02
6.393973231315612793e-01 4.419098421931266785e-02 2.237280607223510742e-01 -5.429136008024215698e-02 6.478506326675415039e-02 -3.698544949293136597e-02 -1.219281330704689026e-01 -1.932766661047935486e-02 1.500095939263701439e-03 1.900209928862750530e-03 2.366491593420505524e-02 7.141908630728721619e-03 -8.411540091037750244e-02 1.924680918455123901e-02 -2.453701049089431763e-01 -1.563640981912612915e-01 3.602467104792594910e-02 1.131840571761131287e-01 -1.248858985491096973e-03 -2.040940336883068085e-02 1.777075082063674927e-01 3.305329754948616028e-02 2.009400278329849243e-01 2.667352259159088135e-01 2.717989683151245117e-01 7.000051438808441162e-02 -2.378085851669311523e-01 -9.662207961082458496e-02 -2.216752991080284119e-02 -8.512525260448455811e-02 -2.940682768821716309e-01 1.584032326936721802e-01
5.777384638786315918e-01 1.274808943271636963e-01 -1.344842612743377686e-01 -6.716892868280410767e-02 1.945256069302558899e-02 -9.485401958227157593e-02 2.564141750335693359e-01 4.535302519798278809e-02 1.307397335767745972e-01 1.221634224057197571e-01 -1.537797600030899048e-01 7.243212312459945679e-02 7.230892777442932129e-02 3.331609768792986870e-03 -1.893969774246215820e-01 -1.545599568635225296e-02 -2.239656299352645874e-01 1.528092473745346069e-01 -8.597189188003540039e-02 1.216010600328445435e-01 1.549620330333709717e-01 -9.461412578821182251e-02 1.851070970296859741e-01 -1.333470791578292847e-01 2.030283957719802856e-01 -3.171372413635253906e-02 -1.543903201818466187e-01 1.680025160312652588e-01 -2.120635509490966797e-01 2.192221730947494507e-01 -2.007009238004684448e-01 1.990705579519271851e-01
1.810928583145141602e-01 -1.249405592679977417e-01 -6.521302461624145508e-02 7.384084165096282959e-02 2.345489561557769775e-01 -1.037873141467571259e-02 1.302672456949949265e-02 -1.204063594341278076e-01 1.149029806256294250e-01 -2.185622043907642365e-02 9.514452517032623291e-02 2.138253152370452881e-01 -3.149268627166748047e-01 -2.501600086688995361e-01 6.485029309988021851e-02 1.735517829656600952e-01 2.080425322055816650e-01 2.590033411979675293e-01 -3.801899254322052002e-01 2.836835384368896484e-01 5.655935779213905334e-02 -8.964111655950546265e-02 1.654375493526458740e-01 1.131037697196006775e-01 2.933111488819122314e-01 3.146414458751678467e-01 -3.488252172246575356e-03 1.277707070112228394e-01 -3.077182918787002563e-02 4.189000278711318970e-02 -1.178642734885215759e-01 5.309691280126571655e-02
3.227703571319580078e-01 -2.922243475914001465e-01 -3.150671720504760742e-01 -7.164935767650604248e-02 1.711342111229896545e-02 -2.372123599052429199e-01 1.637604087591171265e-01 -3.067833483219146729e-01 1.074792910367250443e-02 1.063237264752388000e-01 -1.342182755470275879e-01 1.321290433406829834e-01 -8.374222368001937866e-02 -5.965136364102363586e-02 6.674513965845108032e-02 -6.914710160344839096e-03 3.950248286128044128e-02 3.036419749259948730e-01 -2.889276295900344849e-02 5.064573884010314941e-02 2.311862260103225708e-01 3.206503018736839294e-02 -3.769215568900108337e-02 -7.846301048994064331e-02 -1.576695442199707031e-01 3.700307309627532959e-01 -1.276807207614183426e-02 -7.691963762044906616e-02 1.072384342551231384e-01 -4.885741695761680603e-02 -2.741260230541229248e-01 2.246227562427520752e-01
5.063937976956367493e-02 -1.746676415205001831e-01 1.004752330482006073e-02 3.834772482514381409e-02 -3.010691888630390167e-02 -1.582935005426406860e-01 -1.243872866034507751e-01 2.290428988635540009e-02 2.143012918531894684e-02 -9.514031559228897095e-02 -2.586522400379180908e-01 9.101595729589462280e-02 -3.699813187122344971e-01 1.536234319210052490e-01 -1.758855879306793213e-01 -1.928293332457542419e-02 -1.548713147640228271e-01 -5.446008965373039246e-02 -2.428749948740005493e-01 5.834306776523590088e-02 2.514681816101074219e-01 1.116247568279504776e-02 4.081473127007484436e-02 1.117188930511474609e-01 1.418190300464630127e-01 2.285212576389312744e-01 -3.224821984767913818e-01 4.767337143421173096e-01 -4.388951696455478668e-03 9.830107912421226501e-03 -1.302896589040756226e-01 2.436368018388748169e-01
1.367525160312652588e-01 -6.409093737602233887e-02 -5.234754085540771484e-02 2.917658165097236633e-02 -3.208503127098083496e-01 -7.836195081472396851e-02 -1.625715196132659912e-02 -8.005963265895843506e-02 -1.530829071998596191e-01 -1.343935132026672363e-01 -4.152234643697738647e-02 1.724102795124053955e-01 -1.191056743264198303e-01 -1.369259506464004517e-01 -1.646541655063629150e-01 -2.870161086320877075e-02 -1.563242971897125244e-01 1.187551543116569519e-01 1.746824830770492554e-01 -1.508547365665435791e-01 -2.570602297782897949e-02 -3.090122342109680176e-01 -1.595576060935854912e-03 4.404067099094390869e-01 3.650345206260681152e-01 1.406869143247604370e-01 -1.765666455030441284e-01 1.159541308879852295e-01 -3.006556332111358643e-01 1.972761563956737518e-02 1.078714877367019653e-01 2.049889862537384033e-01
5.533199906349182129e-01 1.506000459194183350e-01 -6.213422399014234543e-03 -1.346742659807205200e-01 -3.098254464566707611e-02 8.746711909770965576e-02 -1.026583462953567505e-01 -1.655417531728744507e-01 9.993248432874679565e-02 6.210781261324882507e-02 -2.697236277163028717e-02 1.784873455762863159e-01 -4.732664674520492554e-02 -1.505507528781890869e-01 -1.904911696910858154e-01 -2.186190187931060791e-01 9.684195369482040405e-02 1.563260704278945923e-01 -3.179663419723510742e-02 -3.670125901699066162e-01 -3.886382654309272766e-02 -1.320305466651916504e-01 1.229806221090257168e-03 2.959382534027099609e-01 -1.275034621357917786e-02 3.179295361042022705e-01 -3.499520197510719299e-02 1.094161421060562134e-01 1.910975426435470581e-01 -7.990062236785888672e-02 -1.314687430858612061e-01 -1.839268766343593597e-02
1.096629798412322998e-01 2.885523438453674316e-02 5.027895048260688782e-02 5.044414848089218140e-02 -8.208737522363662720e-02 2.678651362657546997e-02 -1.342628449201583862e-01 -1.542994529008865356e-01 6.573497503995895386e-02 -3.871184587478637695e-01 3.907703980803489685e-02 2.112213969230651855e-01 -7.959880679845809937e-02 -2.735315859317779541e-01 5.806121230125427246e-02 -5.431991815567016602e-02 -1.140933260321617126e-01 4.169617891311645508e-01 -1.333089638501405716e-02 5.202154070138931274e-02 1.362965255975723267e-01 3.683865815401077271e-02 -3.167115747928619385e-01 1.425809711217880249e-01 1.805573105812072754e-01 3.863147795200347900e-01 -2.642881125211715698e-02 1.341435909271240234e-01 -1.518457978963851929e-01 4.454069584608078003e-02 1.249683946371078491e-01 2.710323035717010498e-01
3.608599305152893066e-01 -8.511411957442760468e-03 -1.911127418279647827e-01 1.106746941804885864e-01 -2.001555562019348145e-01 -2.448521405458450317e-01 1.122440844774246216e-01 -2.631365954875946045e-01 1.841117441654205322e-01 9.405113011598587036e-02 -1.238965094089508057e-01 1.760356277227401733e-01 1.630441695451736450e-01 3.000199496746063232e-01 5.957244709134101868e-02 -4.905038699507713318e-02 -1.643335819244384766e-02 2.742394991219043732e-02 1.068123951554298401e-01 1.182165443897247314e-01 7.066110521554946899e-02 -1.910252869129180908e-01 -2.176312357187271118e-01 -1.764211058616638184e-02 -2.653388865292072296e-02 4.053606986999511719e-01 2.557720802724361420e-02 -6.755223870277404785e-02 5.439111962914466858e-02 -2.197204828262329102e-01 -2.420624047517776489e-01 1.783689111471176147e-01
3.340003490447998047e-01 7.220967859029769897e-02 2.159705609083175659e-01 -9.489783644676208496e-02 -8.449145406484603882e-02 -2.410195469856262207e-01 1.859842985868453979e-01 -2.754194736480712891e-01 -1.720406711101531982e-01 -1.671794205904006958e-01 -5.782097950577735901e-02 2.007009834051132202e-02 -1.305274963378906250e-01 -2.286044657230377197e-01 -8.581968955695629120e-03 1.909113675355911255e-02 3.388459980487823486e-01 1.290576606988906860e-01 -1.111536659300327301e-02 2.133937031030654907e-01 -2.828165888786315918e-02 -1.889236420392990112e-01 -2.293034344911575317e-01 2.791984379291534424e-01 2.417133301496505737e-01 2.423949837684631348e-01 -1.258826535195112228e-02 1.674484759569168091e-01 3.192530479282140732e-03 3.246685117483139038e-02 6.939724832773208618e-02 1.595664024353027344e-01
1.486117988824844360e-01 6.019775941967964172e-02 -1.175388023257255554e-01 6.776850670576095581e-02 -2.434376180171966553e-01 -3.731863796710968018e-01 1.053924039006233215e-01 -7.190354913473129272e-02 6.005723774433135986e-02 -1.778077632188796997e-01 -1.715486645698547363e-01 -2.095937542617321014e-02 3.010936267673969269e-02 -1.118950732052326202e-02 1.605174620635807514e-04 3.983953222632408142e-02 -2.844926118850708008e-01 2.311062961816787720e-01 -1.806044131517410278e-01 -1.269833445549011230e-01 -1.685278266668319702e-01 -7.443708181381225586e-02 -1.518142521381378174e-01 -1.378877907991409302e-01 -3.309445455670356750e-02 3.536144495010375977e-01 -2.343233823776245117e-01 3.770384788513183594e-01 1.575542092323303223e-01 1.008077785372734070e-01 -2.180807441473007202e-01 9.232982248067855835e-02
2.446793317794799805e-01 4.745337739586830139e-02 -3.289864957332611084e-01 -7.637482136487960815e-02 -1.680172532796859741e-01 -9.255979210138320923e-02 4.436562955379486084e-02 -5.230063796043395996e-01 2.714136838912963867e-01 2.740040421485900879e-01 2.424504049122333527e-02 9.913779050111770630e-02 1.881958544254302979e-01 9.236855804920196533e-02 -8.523594588041305542e-02 -5.406102910637855530e-02 -4.041359573602676392e-02 1.328088194131851196e-01 3.428429365158081055e-02 1.871352940797805786e-01 1.342229396104812622e-01 1.778164645656943321e-03 -6.109548732638359070e-02 6.617075204849243164e-02 6.474244594573974609e-02 1.564417779445648193e-01 -7.347019761800765991e-02 1.069066077470779419e-01 -7.386454939842224121e-02 2.491632699966430664e-01 -2.188847959041595459e-01 2.359637022018432617e-01
2.284206598997116089e-01 -1.892443746328353882e-02 -8.935702592134475708e-02 9.364094585180282593e-02 -4.321156069636344910e-02 -1.764206439256668091e-01 1.642616838216781616e-01 -2.912598252296447754e-01 3.418026864528656006e-01 8.095520734786987305e-02 -2.012773156166076660e-01 1.833472633734345436e-03 -1.188596058636903763e-02 -9.206338971853256226e-02 -3.277159035205841064e-01 -1.618550345301628113e-02 -1.191409304738044739e-01 1.538414657115936279e-01 -2.426597848534584045e-02 3.085739314556121826e-01 1.739093959331512451e-01 -7.039774954319000244e-02 -1.062093749642372131e-01 -9.570924192667007446e-02 -7.182304561138153076e-02 3.493036329746246338e-01 -2.360401451587677002e-01 1.039032191038131714e-01 2.066715359687805176e-01 2.361490130424499512e-01 -6.962024420499801636e-02 1.393310725688934326e-01
5.838136076927185059e-01 -6.020789034664630890e-03 5.824880674481391907e-02 -3.065751492977142334e-02 1.651376336812973022e-01 1.393084824085235596e-01 -2.355454862117767334e-01 -9.814529120922088623e-02 1.107834354043006897e-01 -1.390757411718368530e-01 -1.521561592817306519e-01 1.707884520292282104e-01 -9.096080437302589417e-03 2.137552760541439056e-02 -2.381617277860641479e-01 -2.663438441231846809e-03 1.454865932464599609e-01 9.687541425228118896e-02 1.980952471494674683e-01 -1.037674099206924438e-01 5.669441446661949158e-02 1.708641946315765381e-01 -6.611546874046325684e-02 2.721728086471557617e-01 1.890833824872970581e-01 1.518538892269134521e-01 -1.528577655553817749e-01 9.368156641721725464e-02 -4.728389158844947815e-02 -1.711627990007400513e-01 -2.796533703804016113e-01 9.842265397310256958e-02
1.487764865159988403e-01 1.609712988138198853e-01 -1.918417513370513916e-01 -9.547875076532363892e-02 -2.724506147205829620e-02 -2.053015977144241333e-01 -1.096043661236763000e-01 -1.227998211979866028e-01 9.591319411993026733e-02 -1.213940531015396118e-01 -4.654768481850624084e-02 1.601118445396423340e-01 -1.623261272907257080e-01 -2.420085519552230835e-01 -2.577294828370213509e-03 9.231828898191452026e-02 -1.394645571708679199e-01 3.754216432571411133e-02 1.031396016478538513e-01 -4.259139671921730042e-02 4.713550806045532227e-01 2.317353934049606323e-01 2.519766241312026978e-02 1.838313937187194824e-01 -1.115868687629699707e-01 2.130169421434402466e-01 -1.551226228475570679e-01 3.962648287415504456e-02 -6.571806222200393677e-02 -5.531739071011543274e-02 -4.882163703441619873e-01 1.343580484390258789e-01
3.045384883880615234e-01 -1.133068874478340149e-01 -6.376115977764129639e-02 -8.244419097900390625e-02 -1.063304170966148376e-01 8.675916492938995361e-02 2.549711465835571289e-01 4.323209449648857117e-02 -2.054028213024139404e-01 1.203424111008644104e-01 -6.959990411996841431e-02 -2.032891660928726196e-01 -1.349346190690994263e-01 -9.869773685932159424e-02 -1.311105787754058838e-01 -9.611309319734573364e-02 -1.315028965473175049e-01 3.216869831085205078e-01 1.014344487339258194e-02 -2.930187582969665527e-01 1.943818628787994385e-01 -1.296092122793197632e-01 -9.894738346338272095e-02 -1.048128232359886169e-01 5.215504392981529236e-02 3.688164949417114258e-01 -1.236902251839637756e-01 8.174352347850799561e-02 -1.070691868662834167e-01 1.924545736983418465e-03 -2.464966773986816406e-01 3.543592393398284912e-01
4.793798923492431641e-01 -2.033885382115840912e-02 1.422214694321155548e-02 -4.415043070912361145e-02 2.706376612186431885e-01 -2.461510896682739258e-01 1.242024526000022888e-01 -1.339566661044955254e-03 -1.350301550701260567e-03 -1.804180145263671875e-01 1.156186871230602264e-02 -1.153882592916488647e-02 1.489744931459426880e-01 1.431149095296859741e-01 -6.073642149567604065e-02 -1.517009437084197998e-01 2.382837533950805664e-01 3.584782183170318604e-01 1.119824200868606567e-01 1.500219851732254028e-01 1.424745321273803711e-01 -1.041883137077093124e-03 -1.915663480758666992e-01 2.414135932922363281e-01 2.348773330450057983e-01 -7.260099798440933228e-02 -5.674896761775016785e-02 6.506562978029251099e-02 -1.042737290263175964e-01 6.800879538059234619e-02 -2.927000522613525391e-01 1.072175800800323486e-01
3.429115712642669678e-01 2.969001606106758118e-02 -3.064998090267181396e-01 6.003327295184135437e-02 -1.900789588689804077e-01 3.571860864758491516e-02 9.379526227712631226e-02 -1.692518405616283417e-02 -7.770743221044540405e-02 2.493745181709527969e-03 -2.993814647197723389e-01 5.940224230289459229e-02 -1.745309084653854370e-01 2.147512435913085938e-01 9.219147264957427979e-02 1.189315468072891235e-01 -2.054106593132019043e-01 2.639268040657043457e-01 -3.409746289253234863e-01 -9.833521395921707153e-02 6.155923753976821899e-02 2.344344928860664368e-02 -3.431411683559417725e-01 1.456597298383712769e-01 5.047273635864257812e-02 1.093783155083656311e-01 -1.281616091728210449e-01 7.228090614080429077e-02 5.806939676403999329e-02 -6.391894072294235229e-02 -3.251191079616546631e-01 9.306549280881881714e-02
5.284345746040344238e-01 6.090761721134185791e-02 -1.117203012108802795e-01 -3.412334620952606201e-02 3.244069591164588928e-02 -5.513078719377517700e-02 3.470341034699231386e-04 -1.180900409817695618e-01 -7.585309445858001709e-02 2.664002403616905212e-02 -1.602514237165451050e-01 2.909001708030700684e-01 -8.895412832498550415e-02 -1.651340164244174957e-02 -3.459693193435668945e-01 -2.356468290090560913e-01 2.730204463005065918e-01 1.286095380783081055e-01 2.171383351087570190e-01 -3.027553111314773560e-02 -4.714542254805564880e-02 -8.722136914730072021e-02 -1.560878306627273560e-01 1.797979921102523804e-01 3.393226563930511475e-01 7.522779703140258789e-02 -1.005013808608055115e-01 -7.215566188097000122e-02 -3.158530686050653458e-03 -1.262608319520950317e-01 -1.646666824817657471e-01 -1.864275150001049042e-02
3.867958486080169678e-02 1.723606288433074951e-01 -1.671421378850936890e-01 -1.650792509317398071e-01 -2.058280259370803833e-01 1.603303663432598114e-02 -1.077488344162702560e-02 -1.857866793870925903e-01 1.261085271835327148e-01 2.444537729024887085e-01 -1.234647035598754883e-01 1.188668236136436462e-01 9.741509333252906799e-03 -5.495237186551094055e-02 -2.542385160923004150e-01 -3.590720295906066895e-01 -2.601212263107299805e-01 8.660943061113357544e-02 1.728780716657638550e-01 2.689446806907653809e-01 -6.748030334711074829e-02 -3.890089225023984909e-03 -6.754228472709655762e-02 4.561480507254600525e-02 6.651290506124496460e-02 2.569296061992645264e-01 -1.734225302934646606e-01 1.473543196916580200e-01 -1.056286469101905823e-01 1.686687022447586060e-01 -2.720553874969482422e-01 3.319559693336486816e-01
3.589485883712768555e-01 -2.484392076730728149e-01 -9.727231413125991821e-02 -1.289796531200408936e-01 1.389133930206298828e-01 -1.373163163661956787e-01 3.509770333766937256e-02 1.223733928054571152e-02 1.368870679289102554e-02 2.337650656700134277e-01 -7.800597697496414185e-02 1.107549816370010376e-01 -2.588516287505626678e-02 -3.399221897125244141e-01 -2.650892436504364014e-01 1.738808676600456238e-02 -2.027332484722137451e-01 2.672227025032043457e-01 -1.147365793585777283e-01 8.434897661209106445e-02 9.051656350493431091e-03 -1.694564223289489746e-01 -1.392838209867477417e-01 4.116288200020790100e-02 -1.228388175368309021e-01 2.050448209047317505e-01 -1.903204768896102905e-01 4.048310965299606323e-02 9.207630902528762817e-02 7.562331855297088623e-02 -3.116184473037719727e-01 3.079754412174224854e-01
5.234663486480712891e-01 4.995086416602134705e-02 -1.685433089733123779e-01 5.209232494235038757e-02 -4.949263483285903931e-02 -6.942350417375564575e-02 8.077931404113769531e-02 -2.989935278892517090e-01 1.067810654640197754e-01 1.774053424596786499e-01 -4.405733197927474976e-03 1.132828071713447571e-01 2.865835726261138916e-01 -1.153469607234001160e-01 1.296852976083755493e-01 -1.498821377754211426e-01 -6.091286195442080498e-04 3.161535561084747314e-01 -1.000886112451553345e-01 -9.431838244199752808e-02 1.620196253061294556e-01 1.588830053806304932e-01 -1.141562163829803467e-01 8.678341982886195183e-04 -1.998871266841888428e-01 2.771364748477935791e-01 -1.169443652033805847e-01 2.404962852597236633e-02 5.612844973802566528e-02 5.080555379390716553e-02 -2.383956611156463623e-01 1.475096940994262695e-01
1.726223677396774292e-01 -1.112481579184532166e-01 -8.788614720106124878e-02 -7.746803760528564453e-02 -2.617313861846923828e-01 -2.336744964122772217e-01 1.427055150270462036e-01 -4.149930179119110107e-01 1.613033264875411987e-01 1.457037776708602905e-01 -1.776177138090133667e-01 3.168824315071105957e-02 1.708069071173667908e-02 1.016679480671882629e-01 -1.606937199831008911e-01 -3.830188140273094177e-02 -1.006119698286056519e-01 9.007246792316436768e-02 -3.980019316077232361e-02 1.900251805782318115e-01 -8.036221563816070557e-02 1.496903896331787109e-01 -3.136753737926483154e-01 2.032756656408309937e-01 1.363046616315841675e-01 1.193372905254364014e-01 1.368943452835083008e-01 8.338546007871627808e-02 -1.096368134021759033e-01 1.534378081560134888e-01 -4.105922579765319824e-01 1.533621251583099365e-01
3.436053544282913208e-02 3.998039290308952332e-02 -1.723829060792922974e-01 -1.619511842727661133e-02 -1.872612237930297852e-01 3.794449195265769958e-02 -5.324841663241386414e-02 -1.942264139652252197e-01 9.598772227764129639e-02 -1.767019927501678467e-01 -2.875632047653198242e-02 -2.155714668333530426e-02 -1.205945238471031189e-01 -2.017155289649963379e-01 1.022198796272277832e-01 8.435515314340591431e-02 6.122795748524367809e-04 3.699432313442230225e-01 6.549701839685440063e-02 -1.424994468688964844e-01 -4.814091697335243225e-02 9.960506111383438110e-02 -3.491457104682922363e-01 3.139675855636596680e-01 1.670374274253845215e-01 4.538603425025939941e-01 -5.507593229413032532e-02 5.708346515893936157e-02 -8.005338162183761597e-02 -1.079752221703529358e-01 1.312772929668426514e-01 3.255706727504730225e-01
1.775926053524017334e-01 -4.393485561013221741e-02 -1.241200268268585205e-01 4.131125286221504211e-02 2.047731168568134308e-02 -3.126407414674758911e-02 1.128193587064743042e-01 -2.710793912410736084e-01 -7.432384788990020752e-02 -2.425615489482879639e-01 1.526545882225036621e-01 1.404496133327484131e-01 -2.541388571262359619e-02 -2.155631333589553833e-01 -1.242709010839462280e-01 4.481875523924827576e-02 -8.645114302635192871e-02 2.194248139858245850e-01 6.378893554210662842e-02 -9.433738887310028076e-02 2.426897138357162476e-01 1.264308243989944458e-01 -2.277773469686508179e-01 2.905688285827636719e-01 2.734381854534149170e-01 2.890129685401916504e-01 -7.267722487449645996e-02 3.579009324312210083e-02 -1.840319335460662842e-01 -4.568146914243698120e-02 1.471797376871109009e-01 4.331194758415222168e-01
2.601215243339538574e-01 -2.281811088323593140e-01 -1.779603026807308197e-02 -9.627660363912582397e-02 1.617966592311859131e-02 1.030324995517730713e-01 -4.650030285120010376e-03 -2.572419941425323486e-01 -2.784938514232635498e-01 -7.905817031860351562e-02 -2.731873095035552979e-01 9.281685948371887207e-02 3.159049432724714279e-03 -2.014735490083694458e-01 -7.122599636204540730e-04 1.127241775393486023e-01 -1.806891709566116333e-02 4.548743069171905518e-01 -1.000219658017158508e-01 1.848662793636322021e-01 -1.737917959690093994e-02 -6.155749782919883728e-02 -4.333803057670593262e-02 1.615167558193206787e-01 3.934268057346343994e-01 2.121811211109161377e-01 -3.505124012008309364e-03 -1.588297039270401001e-01 1.120110694319009781e-02 1.612191833555698395e-02 -8.819259703159332275e-02 2.378347367048263550e-01
1.280980855226516724e-01 -1.053118929266929626e-01 -2.939667999744415283e-01 7.842340320348739624e-02 -2.278004586696624756e-01 -3.028897941112518311e-01 8.510003238916397095e-02 -2.724554240703582764e-01 -2.964716218411922455e-02 2.493255585432052612e-01 -4.150693863630294800e-02 1.547841578722000122e-01 7.004667818546295166e-02 -1.057615056633949280e-01 -4.748134315013885498e-02 -8.177808672189712524e-02 -1.575944572687149048e-02 -2.886349707841873169e-02 5.437180772423744202e-02 4.244329035282135010e-02 3.889697045087814331e-02 -4.777983576059341431e-02 -7.669881731271743774e-02 1.054416596889495850e-01 -2.101330272853374481e-02 2.552264332771301270e-01 3.084774501621723175e-02 2.764908671379089355e-01 -1.265599578619003296e-01 1.810251325368881226e-01 -3.521174490451812744e-01 4.457309842109680176e-01
1.979899555444717407e-01 2.066440433263778687e-01 8.265276998281478882e-02 2.284174412488937378e-01 7.452213019132614136e-02 -1.867165789008140564e-02 7.876510918140411377e-02 4.321027547121047974e-03 1.043793484568595886e-01 4.433950036764144897e-02 2.845986979082226753e-03 8.752822875976562500e-02 3.396423161029815674e-02 1.393370479345321655e-01 -1.688471287488937378e-01 -1.451523136347532272e-02 1.749645173549652100e-01 3.309316039085388184e-01 -4.013933986425399780e-02 2.064817845821380615e-01 4.083176255226135254e-01 2.508803643286228180e-02 -5.018583685159683228e-02 1.596046537160873413e-01 1.433465033769607544e-01 2.386267036199569702e-01 -3.647457957267761230e-01 2.537504732608795166e-01 1.539181619882583618e-01 -1.583326607942581177e-01 -2.273671180009841919e-01 -1.485056430101394653e-01
2.041957825422286987e-01 1.050099432468414307e-01 -1.558303087949752808e-01 -1.265317201614379883e-01 -5.057689920067787170e-02 2.133940905332565308e-02 -1.046603098511695862e-01 -8.887180685997009277e-02 -9.478869289159774780e-02 -1.629978567361831665e-01 -8.398689329624176025e-02 1.034404784440994263e-01 -8.524107933044433594e-02 -2.565232813358306885e-01 -1.375643163919448853e-01 1.872815042734146118e-01 9.957854449748992920e-02 4.398361966013908386e-02 8.671654015779495239e-02 1.139393970370292664e-01 2.359666079282760620e-01 2.750806137919425964e-02 -1.961491256952285767e-01 3.420600593090057373e-01 2.144560515880584717e-01 4.207331836223602295e-01 3.149851784110069275e-02 7.623760402202606201e-02 -1.312137544155120850e-01 3.962453082203865051e-02 1.658197343349456787e-01 4.293932020664215088e-01
6.818506866693496704e-02 -2.194269746541976929e-01 -6.319041550159454346e-02 -2.183227054774761200e-02 6.170886382460594177e-02 -1.256350874900817871e-01 -2.438059449195861816e-01 -2.898396551609039307e-01 -3.640114068984985352e-01 1.555798202753067017e-02 -2.145032584667205811e-01 1.612183451652526855e-01 -3.096541203558444977e-02 -1.079201549291610718e-01 -1.584956198930740356e-01 1.205329895019531250e-01 3.374735126271843910e-03 3.681332170963287354e-01 2.086866460740566254e-02 9.713229537010192871e-02 -1.569032371044158936e-01 -2.741718851029872894e-02 -1.642360389232635498e-01 1.734261661767959595e-01 3.661687672138214111e-01 2.262973636388778687e-01 -3.919181600213050842e-02 1.359020918607711792e-01 5.918962880969047546e-02 1.329862326383590698e-01 -2.447413653135299683e-01 9.209757298231124878e-02
5.274484753608703613e-01 8.653981983661651611e-02 -1.468118876218795776e-01 -7.568289339542388916e-02 -1.035060733556747437e-01 -2.695317752659320831e-02 1.794602274894714355e-01 8.265662193298339844e-02 1.440792232751846313e-01 8.544438332319259644e-02 -2.781524062156677246e-01 1.436154246330261230e-01 -7.850278168916702271e-02 -8.841001242399215698e-02 -5.538701266050338745e-02 4.039618372917175293e-02 -5.990561842918395996e-02 -2.807352878153324127e-02 -4.223014786839485168e-02 1.979794055223464966e-01 1.675796061754226685e-01 6.507051736116409302e-02 -7.875608652830123901e-02 1.141810119152069092e-01 8.918313682079315186e-02 9.818360209465026855e-02 -1.604098230600357056e-01 2.408467680215835571e-01 -2.960647828876972198e-02 5.088263750076293945e-01 -5.043887719511985779e-02 1.767688244581222534e-01
3.948077261447906494e-01 3.782648593187332153e-02 -2.412258386611938477e-01 -2.211876027286052704e-02 1.051501482725143433e-01 8.977046818472445011e-04 2.211490273475646973e-01 1.430176347494125366e-01 6.819085776805877686e-02 -5.851244181394577026e-02 -1.084279119968414307e-01 2.957974672317504883e-01 -2.675724923610687256e-01 -1.027238648384809494e-02 1.600569672882556915e-02 1.820282638072967529e-01 -9.464672207832336426e-02 3.186600208282470703e-01 -4.670016840100288391e-02 1.320468932390213013e-01 1.603817641735076904e-01 2.413015216588973999e-01 -1.600218564271926880e-01 3.416687548160552979e-01 -4.357567429542541504e-02 2.807071506977081299e-01 -7.718135416507720947e-02 -7.689719088375568390e-03 -8.168308995664119720e-03 -1.768495440483093262e-01 1.178153455257415771e-01 -5.323520302772521973e-02
1.939457207918167114e-01 -1.821416169404983521e-01 -6.354165822267532349e-02 -1.217797920107841492e-01 -1.418273448944091797e-01 -3.273724913597106934e-01 1.648483425378799438e-01 -3.225510194897651672e-02 1.244291588664054871e-01 -5.623954907059669495e-02 5.043315142393112183e-02 1.674389094114303589e-01 3.428002819418907166e-02 -2.512826919555664062e-01 -9.182662516832351685e-02 -1.010071262717247009e-01 -5.458843428641557693e-03 8.288712799549102783e-02 1.287655532360076904e-01 -3.312791585922241211e-01 1.430910080671310425e-01 6.625068187713623047e-02 -3.186778426170349121e-01 -1.280025579035282135e-02 2.595985233783721924e-01 1.376837939023971558e-01 -2.069295011460781097e-02 1.898240149021148682e-01 3.976764380931854248e-01 2.911623567342758179e-02 -1.481921970844268799e-01 2.430764287710189819e-01
2.589391469955444336e-01 -4.598110914230346680e-02 -2.096541821956634521e-01 3.421703586354851723e-03 1.196586340665817261e-01 -8.921174705028533936e-02 -3.248457610607147217e-02 7.924072444438934326e-02 -1.684424281120300293e-01 7.897274941205978394e-02 -1.673705503344535828e-02 -1.189589127898216248e-01 1.091250926256179810e-01 6.317438185214996338e-02 -7.521312683820724487e-02 -4.543305560946464539e-02 3.020377457141876221e-01 2.498037368059158325e-01 -9.445635974407196045e-02 -4.474276304244995117e-02 1.114180684089660645e-01 -2.803580164909362793e-01 -1.308415085077285767e-01 3.416434526443481445e-01 6.942849606275558472e-03 2.632900774478912354e-01 -3.542066812515258789e-01 -1.442790478467941284e-01 -1.183588951826095581e-01 1.168007627129554749e-01 -2.714856564998626709e-01 2.796169519424438477e-01
3.576006293296813965e-01 1.096963733434677124e-01 -3.418557345867156982e-01 9.065972268581390381e-02 -2.783824801445007324e-01 -4.110240191221237183e-02 -2.082158066332340240e-02 2.426412887871265411e-02 -4.952072724699974060e-02 2.040140032768249512e-01 5.293640121817588806e-02 -1.119577065110206604e-01 8.574118465185165405e-02 1.557061523199081421e-01 -7.218582183122634888e-02 9.998665004968643188e-02 1.686973869800567627e-02 2.274089008569717407e-01 -4.826806858181953430e-02 -1.513258069753646851e-01 3.033802211284637451e-01 -9.202042222023010254e-02 -3.016095757484436035e-01 -1.100856661796569824e-01 7.232807576656341553e-02 3.474792838096618652e-01 -1.579672396183013916e-01 8.153182268142700195e-02 1.317920982837677002e-01 1.205591931939125061e-01 -2.474278062582015991e-01 1.306096464395523071e-01
-1.206123232841491699e-01 -1.582153737545013428e-01 -2.293902933597564697e-01 -2.016577422618865967e-01 7.617659866809844971e-02 -1.310288459062576294e-01 1.587978750467300415e-01 6.404909491539001465e-02 1.127497553825378418e-01 -4.432137310504913330e-02 -7.242232561111450195e-02 1.291306614875793457e-01 2.874107658863067627e-01 -8.294745534658432007e-02 -1.897393912076950073e-01 2.158824652433395386e-01 -1.803965270519256592e-01 -4.423455800861120224e-03 -6.295119225978851318e-02 -6.982681155204772949e-02 1.058647185564041138e-01 1.682599782943725586e-01 -9.332335740327835083e-02 2.985423505306243896e-01 3.456865251064300537e-01 2.530020773410797119e-01 -2.811577916145324707e-01 1.841998547315597534e-01 1.075864434242248535e-01 6.852529942989349365e-02 -2.473576664924621582e-01 2.312026470899581909e-01
5.715865492820739746e-01 1.032837256789207458e-01 -2.656645141541957855e-03 -1.691720485687255859e-01 1.445473134517669678e-01 9.328243881464004517e-02 -1.311902701854705811e-01 -1.002470310777425766e-02 1.980679929256439209e-01 -1.171315386891365051e-01 -3.082987107336521149e-02 -4.104265943169593811e-02 -8.645931631326675415e-02 1.487585157155990601e-01 -2.417671531438827515e-01 -1.057300269603729248e-01 1.287786662578582764e-01 8.885647356510162354e-02 -7.573668658733367920e-02 3.483478724956512451e-02 2.388450503349304199e-01 -1.436540186405181885e-01 1.473371870815753937e-03 1.492972671985626221e-01 3.488588035106658936e-01 5.003010109066963196e-02 -3.123200535774230957e-01 5.764050781726837158e-02 -3.112410753965377808e-02 -7.724881172180175781e-03 -2.707540988922119141e-01 -3.815436735749244690e-02
4.250177145004272461e-01 1.401934176683425903e-01 1.449949294328689575e-01 1.350473463535308838e-01 5.822058022022247314e-02 -8.829037100076675415e-02 -2.760978415608406067e-02 -5.791292339563369751e-02 1.199433431029319763e-01 -3.438847139477729797e-02 -6.069131940603256226e-02 1.848686188459396362e-01 -2.037262916564941406e-01 6.261970847845077515e-02 -1.109957918524742126e-01 6.871750205755233765e-02 -1.550737768411636353e-01 -7.654916495084762573e-02 6.136121228337287903e-02 2.422850579023361206e-01 3.549147844314575195e-01 -2.139122188091278076e-01 7.084603607654571533e-02 5.539175495505332947e-02 6.489332765340805054e-02 6.171277165412902832e-02 -2.551957070827484131e-01 1.542998403310775757e-01 3.804103657603263855e-02 -1.439976543188095093e-01 6.683178246021270752e-02 4.831765294075012207e-01
1.884051561355590820e-01 2.347679436206817627e-01 -1.595364212989807129e-01 6.132352724671363831e-02 -1.157303899526596069e-01 2.207266390323638916e-01 -8.125470578670501709e-02 1.580422744154930115e-02 1.105371564626693726e-01 -1.369329728186130524e-02 -2.517794668674468994e-01 1.072545573115348816e-01 -1.092706844210624695e-01 -9.554234892129898071e-02 -1.734907776117324829e-01 -1.926913410425186157e-01 -6.265830993652343750e-02 2.300838381052017212e-01 1.350509673357009888e-01 1.607907116413116455e-01 2.729731202125549316e-01 6.330221891403198242e-02 3.885294124484062195e-02 4.753140807151794434e-01 1.631020307540893555e-01 4.832794517278671265e-02 -2.038472890853881836e-01 2.717884778976440430e-01 -1.728114038705825806e-01 1.738094836473464966e-01 -1.468017995357513428e-01 -5.208526179194450378e-02
4.161476790904998779e-01 9.899667650461196899e-02 -3.747601211071014404e-01 1.970634758472442627e-01 -1.844318956136703491e-01 1.447119116783142090e-01 2.311965078115463257e-01 -1.714555174112319946e-01 6.904144585132598877e-02 7.211803644895553589e-02 2.160645462572574615e-02 6.471996754407882690e-02 -1.553071429952979088e-03 1.160990446805953979e-01 -3.246351778507232666e-01 -6.503261625766754150e-03 2.704839594662189484e-02 2.527005374431610107e-01 -9.948713332414627075e-02 2.773896604776382446e-02 1.381785869598388672e-01 1.199568854644894600e-03 4.769502580165863037e-02 -1.349732130765914917e-01 2.324314862489700317e-01 2.822116613388061523e-01 -1.317864507436752319e-01 4.074914008378982544e-02 -1.492137163877487183e-01 -5.769361183047294617e-02 -2.432677000761032104e-01 -1.186970621347427368e-01
1.067853346467018127e-02 -3.547664359211921692e-02 -1.696549206972122192e-01 3.788685426115989685e-02 -3.131244778633117676e-01 -1.723772585391998291e-01 1.354356408119201660e-01 -3.775707185268402100e-01 1.663885861635208130e-01 1.831787824630737305e-01 4.320822190493345261e-03 2.276085317134857178e-01 3.094275481998920441e-02 -6.192843243479728699e-02 -2.158219367265701294e-01 -1.930087059736251831e-01 -4.217603430151939392e-02 -8.782740682363510132e-02 4.681703075766563416e-02 -2.655345015227794647e-02 8.425842970609664917e-02 4.799589887261390686e-02 1.091023236513137817e-01 1.233585923910140991e-01 4.504555463790893555e-02 4.003598988056182861e-01 -2.178997248411178589e-01 2.725223004817962646e-01 -6.452903151512145996e-02 9.959470480680465698e-02 -2.786841392517089844e-01 2.309345752000808716e-01
5.447907447814941406e-01 1.780079007148742676e-01 1.900531053543090820e-01 -2.591467928141355515e-03 -1.021405756473541260e-01 6.855373084545135498e-02 -7.197627797722816467e-03 -2.263332158327102661e-01 1.408758014440536499e-01 -1.840540468692779541e-01 -4.752697423100471497e-02 -6.082348898053169250e-02 -2.568345069885253906e-01 4.617907851934432983e-02 -1.022309660911560059e-01 -1.521614491939544678e-01 2.137201726436614990e-01 2.278006076812744141e-02 -7.556734234094619751e-02 -1.839665025472640991e-01 2.063718587160110474e-01 -1.175164580345153809e-01 -1.985703967511653900e-02 1.147763207554817200e-01 4.678085446357727051e-02 2.662706375122070312e-01 -2.503821393474936485e-03 2.426126003265380859e-01 2.046557068824768066e-01 1.692229062318801880e-01 -1.931790113449096680e-01 1.099394559860229492e-01
1.746519356966018677e-01 1.531013101339340210e-01 -1.590881049633026123e-01 8.503025025129318237e-02 -3.137819170951843262e-01 -1.229135170578956604e-01 4.279892444610595703e-01 -1.782938390970230103e-01 -1.678054593503475189e-02 -8.404990285634994507e-02 -9.622079879045486450e-02 4.443879425525665283e-02 2.329071797430515289e-02 -1.108493357896804810e-01 -3.851622939109802246e-01 3.152397274971008301e-02 -2.136587537825107574e-02 2.104047536849975586e-01 1.826841533184051514e-01 4.523628577589988708e-02 2.838414013385772705e-01 -4.574186727404594421e-02 -1.517080217599868774e-01 -4.249133914709091187e-02 -5.124174989759922028e-03 2.662718892097473145e-01 -2.242545634508132935e-01 1.852777898311614990e-01 9.720348566770553589e-02 1.140612214803695679e-01 -1.423589736223220825e-01 1.354217231273651123e-01
3.240214884281158447e-01 6.961601972579956055e-02 8.628171868622303009e-03 -1.809947192668914795e-01 1.236467249691486359e-02 -1.616728454828262329e-01 1.218414679169654846e-01 -1.827856451272964478e-01 -2.048943936824798584e-01 -4.487609863281250000e-02 1.740162372589111328e-01 2.311758995056152344e-01 1.402831822633743286e-01 -2.065201550722122192e-01 3.589486703276634216e-02 -8.231729269027709961e-03 9.239449352025985718e-02 1.247127354145050049e-01 7.903754711151123047e-02 3.717102482914924622e-02 2.650896906852722168e-01 -1.042619794607162476e-01 -9.909643977880477905e-02 5.384688377380371094e-01 1.218126863241195679e-01 3.217662274837493896e-01 -7.812169194221496582e-02 8.984279818832874298e-03 -8.009032160043716431e-02 1.128028798848390579e-02 1.062659174203872681e-01 1.906759291887283325e-01
3.000069260597229004e-01 -1.420945972204208374e-01 -7.399098575115203857e-02 -3.087695538997650146e-01 2.611486911773681641e-01 7.690970599651336670e-02 6.816879380494356155e-03 -1.868527978658676147e-01 2.427105158567428589e-01 -3.496626764535903931e-02 1.371512115001678467e-01 6.193833798170089722e-02 -4.429277405142784119e-02 9.459993988275527954e-02 -3.260351121425628662e-01 1.096266880631446838e-01 -4.645476490259170532e-02 1.694748252630233765e-01 1.079508960247039795e-01 1.312817633152008057e-01 2.843756079673767090e-01 1.399143971502780914e-02 4.850965365767478943e-02 -5.562732461839914322e-03 1.753159761428833008e-01 -1.518060266971588135e-02 1.038298569619655609e-02 1.289702653884887695e-01 3.886733949184417725e-01 -1.579709351062774658e-01 -2.291250526905059814e-01 2.201521694660186768e-01
-2.417553588747978210e-02 -7.617881894111633301e-02 -2.237726449966430664e-01 1.564357727766036987e-01 -3.044706284999847412e-01 -4.079842939972877502e-02 1.076393276453018188e-01 -2.513709068298339844e-01 1.623473763465881348e-01 1.309531331062316895e-01 -2.372133433818817139e-01 3.027659952640533447e-01 -6.388003379106521606e-02 4.983423277735710144e-02 -5.766567960381507874e-02 -8.513405919075012207e-02 -4.011285677552223206e-02 5.955290421843528748e-02 7.096187770366668701e-02 2.190567702054977417e-01 -3.225607424974441528e-02 -5.086017772555351257e-02 -1.853111200034618378e-02 -1.935733668506145477e-02 1.739516109228134155e-01 1.810229867696762085e-01 -2.139445394277572632e-01 2.418459057807922363e-01 -1.000678166747093201e-01 9.529019892215728760e-02 -3.248173594474792480e-01 4.323571026325225830e-01
2.801576256752014160e-01 4.294784739613533020e-03 -2.950394451618194580e-01 -1.634001880884170532e-01 -3.927505612373352051e-01 -1.372183710336685181e-01 3.712737560272216797e-01 -1.971620619297027588e-01 9.188778698444366455e-02 2.440211027860641479e-01 -1.277733445167541504e-01 1.472714990377426147e-01 -1.122455447912216187e-01 -4.123531281948089600e-02 -2.998379245400428772e-02 -5.200505256652832031e-02 -1.520000249147415161e-01 -6.123842298984527588e-02 -7.611799240112304688e-02 8.528272807598114014e-02 -1.125645339488983154e-01 4.563140869140625000e-02 -9.916416369378566742e-03 -3.846909478306770325e-02 1.594155877828598022e-01 3.994307219982147217e-01 -1.133463233709335327e-01 1.256966143846511841e-01 -7.229014486074447632e-02 -7.310532778501510620e-02 1.851490512490272522e-02 2.307990491390228271e-01
3.404526412487030029e-01 2.046661078929901123e-01 7.288432866334915161e-02 -7.710573263466358185e-03 -4.168105497956275940e-02 1.101188659667968750e-01 -3.291415870189666748e-01 -3.427063524723052979e-01 6.383289396762847900e-02 -3.123086132109165192e-02 -3.058173954486846924e-01 1.946061733178794384e-03 3.383142128586769104e-02 1.947335451841354370e-01 -7.981774955987930298e-02 -1.774703711271286011e-01 1.283659189939498901e-01 1.019672453403472900e-01 -9.445375204086303711e-02 -1.924961656332015991e-01 1.774641871452331543e-01 -1.377070397138595581e-01 -4.913651500828564167e-04 1.116781309247016907e-01 2.793478779494762421e-02 4.152941703796386719e-01 5.996651947498321533e-02 1.440633535385131836e-01 1.864476650953292847e-01 -9.170788526535034180e-02 -8.375179767608642578e-02 1.952148526906967163e-01
3.901580274105072021e-01 -1.093076448887586594e-02 4.156413674354553223e-02 6.634981185197830200e-02 1.618914753198623657e-01 2.997929602861404419e-02 -6.931035220623016357e-02 -3.882376477122306824e-02 4.057903215289115906e-02 7.751810550689697266e-02 2.924031019210815430e-02 2.573591768741607666e-01 9.291712194681167603e-02 2.868112921714782715e-02 -3.831545710563659668e-01 -3.652090728282928467e-01 8.431176841259002686e-02 2.245256155729293823e-01 2.892281711101531982e-01 -7.998375594615936279e-02 1.289581954479217529e-01 -5.944581329822540283e-02 -4.597521945834159851e-02 2.609501779079437256e-01 2.440968751907348633e-01 1.270702034235000610e-01 -7.141681015491485596e-02 -4.729633033275604248e-02 -1.289571402594447136e-03 2.081885747611522675e-02 6.892784498631954193e-03 3.496134579181671143e-01
5.771729946136474609e-01 1.666067242622375488e-01 1.246836483478546143e-01 -8.484773337841033936e-02 7.468365877866744995e-02 1.370092760771512985e-02 -1.098751276731491089e-01 -4.476134851574897766e-02 1.932717710733413696e-01 1.372160017490386963e-01 9.906385093927383423e-02 -1.282158493995666504e-01 -1.226184293627738953e-01 4.220911115407943726e-02 -3.283347487449645996e-01 -3.113358467817306519e-02 2.986955456435680389e-02 2.031514942646026611e-01 9.399432688951492310e-03 1.214955598115921021e-01 1.323347985744476318e-01 1.861054450273513794e-02 7.792120426893234253e-02 3.457134962081909180e-01 1.583223044872283936e-01 2.396220862865447998e-01 -2.530937194824218750e-01 -2.417842485010623932e-02 -1.107529830187559128e-02 -2.746875584125518799e-02 -1.834539622068405151e-01 7.989236712455749512e-02
4.175200462341308594e-01 -5.963643640279769897e-02 -2.332957088947296143e-02 4.002360254526138306e-02 -2.816916108131408691e-01 -3.097024187445640564e-02 2.155125290155410767e-01 -1.175069361925125122e-01 -9.425481781363487244e-03 7.512211333960294724e-03 -1.725047379732131958e-01 6.289090961217880249e-02 4.214081168174743652e-02 -3.110195100307464600e-01 -2.133945524692535400e-01 -1.225154325366020203e-01 -7.670803368091583252e-02 1.991635262966156006e-01 -1.304415017366409302e-01 1.750627011060714722e-01 2.059129774570465088e-01 2.061802446842193604e-01 -2.336717210710048676e-02 -1.707298457622528076e-01 -3.205936029553413391e-02 3.866606056690216064e-01 5.356315523386001587e-02 -5.916928499937057495e-02 7.110266387462615967e-02 -1.446355730295181274e-01 -2.866962254047393799e-01 1.166425943374633789e-01
3.785253167152404785e-01 1.212395802140235901e-01 -1.485997587442398071e-01 3.180845081806182861e-01 1.127846688032150269e-01 -2.295835167169570923e-01 2.257756143808364868e-01 3.642033785581588745e-02 1.143556758761405945e-01 -7.699457556009292603e-02 -1.840453594923019409e-01 -1.909426748752593994e-01 9.625088423490524292e-02 -2.238216996192932129e-02 -1.238753870129585266e-01 -3.255108594894409180e-01 -4.648901894688606262e-02 -2.342227473855018616e-02 -7.660843431949615479e-02 1.132948622107505798e-01 1.261404156684875488e-01 -1.374517977237701416e-01 1.030929014086723328e-02 2.621740102767944336e-01 -8.041232079267501831e-02 2.912465333938598633e-01 -1.694094240665435791e-01 1.004166621714830399e-02 -2.426256611943244934e-02 5.953539535403251648e-02 -3.097514808177947998e-01 1.881343126296997070e-01
2.110591232776641846e-01 2.343153506517410278e-01 -6.551121920347213745e-02 6.259138882160186768e-02 -7.287826389074325562e-02 -7.895620912313461304e-02 -1.180465333163738251e-02 -2.303118854761123657e-01 2.316376417875289917e-01 -1.163666471838951111e-01 -2.781695723533630371e-01 2.773427963256835938e-01 -2.422279417514801025e-01 1.792415827512741089e-01 -1.166605353355407715e-01 -5.101813748478889465e-02 5.498488619923591614e-02 3.369889259338378906e-01 9.775882214307785034e-02 1.701960861682891846e-01 3.842810690402984619e-01 1.949356198310852051e-01 -2.404887601733207703e-02 1.721458882093429565e-01 1.287604868412017822e-01 1.478166580200195312e-01 -1.734819412231445312e-01 8.350107073783874512e-02 -7.549871504306793213e-02 1.450442820787429810e-01 -1.012901738286018372e-01 -1.249634250998497009e-01
4.956791400909423828e-01 -1.294800490140914917e-01 -1.525553464889526367e-01 7.833261042833328247e-03 -1.539779603481292725e-01 -1.809987425804138184e-01 2.768492996692657471e-01 -6.028668582439422607e-02 3.388864696025848389e-01 -5.812756344676017761e-02 -8.143819868564605713e-02 -1.558774858713150024e-01 7.056859880685806274e-02 1.059740036725997925e-01 1.183362957090139389e-02 -3.610984236001968384e-02 -1.045661345124244690e-01 1.289715617895126343e-01 2.300116568803787231e-01 5.723256617784500122e-02 1.591332256793975830e-01 -6.579753756523132324e-02 -1.064810380339622498e-01 -1.599895209074020386e-02 -1.330684572458267212e-01 6.753125786781311035e-02 -8.836846053600311279e-02 2.210512757301330566e-01 2.618883550167083740e-01 -3.437814861536026001e-02 -2.976318299770355225e-01 2.199036628007888794e-01
3.680895864963531494e-01 1.046627312898635864e-01 9.025456756353378296e-02 -1.084494069218635559e-01 -1.823227293789386749e-02 -9.814635850489139557e-03 -1.574551612138748169e-01 2.446294948458671570e-02 2.048257291316986084e-01 -2.582823038101196289e-01 2.822509594261646271e-02 4.655549302697181702e-02 4.879640042781829834e-02 -1.183344945311546326e-01 -3.253786265850067139e-01 1.389213055372238159e-01 -6.763412058353424072e-02 4.499347507953643799e-02 5.985175818204879761e-02 1.834353208541870117e-01 1.340369582176208496e-01 -2.667503952980041504e-01 2.450247555971145630e-01 2.109481096267700195e-01 2.600100040435791016e-01 2.448764890432357788e-01 -2.251548767089843750e-01 3.370781242847442627e-02 -1.498587876558303833e-01 -2.431243658065795898e-01 -1.591441780328750610e-01 1.756847351789474487e-01
3.201259970664978027e-01 4.915975499898195267e-03 -6.497212499380111694e-02 -3.560466319322586060e-02 -5.966010689735412598e-02 1.094138771295547485e-01 -1.405153721570968628e-01 6.235632672905921936e-02 1.805515736341476440e-01 -1.960798501968383789e-01 -4.276610016822814941e-01 7.194335758686065674e-02 -1.718700304627418518e-02 1.280394941568374634e-01 -3.243952095508575439e-01 1.025209650397300720e-01 -4.055468738079071045e-01 3.105069696903228760e-01 -2.291960865259170532e-01 1.840769685804843903e-02 5.240539088845252991e-02 -1.601586677134037018e-02 5.356397479772567749e-02 1.023416444659233093e-01 2.971587888896465302e-02 1.415687650442123413e-01 -1.319501847028732300e-01 2.465083003044128418e-01 -1.011190563440322876e-01 6.857894361019134521e-02 -1.184577718377113342e-01 5.598035827279090881e-02
1.062136813998222351e-01 -7.023912668228149414e-02 -1.569709330797195435e-01 1.049213260412216187e-01 -1.357005536556243896e-01 -2.237950116395950317e-01 2.100250571966171265e-01 -3.916414082050323486e-01 1.371493637561798096e-01 3.006276488304138184e-01 -1.813744753599166870e-02 1.743933707475662231e-01 -7.214078307151794434e-02 1.388805336318910122e-03 -1.785732954740524292e-01 -9.026325494050979614e-02 8.283407427370548248e-03 3.597204387187957764e-02 -1.711081247776746750e-03 1.219708621501922607e-01 -1.558374464511871338e-01 8.226805180311203003e-02 -1.510697603225708008e-02 5.006559938192367554e-02 4.935804009437561035e-02 2.460524886846542358e-01 -2.815918922424316406e-01 2.295108288526535034e-01 1.588141173124313354e-01 5.632009822875261307e-03 -2.745412290096282959e-01 3.890617191791534424e-01
4.126476645469665527e-01 1.489021629095077515e-01 -7.664852589368820190e-02 2.190614305436611176e-02 -3.143917322158813477e-01 5.023027956485748291e-02 1.103947535157203674e-01 2.543039061129093170e-02 -2.108794748783111572e-01 1.663063764572143555e-01 -7.424131035804748535e-02 -2.037881314754486084e-01 1.158031299710273743e-01 1.703151464462280273e-01 -4.996307939291000366e-02 -1.641712039709091187e-01 1.014879122376441956e-01 3.716696500778198242e-01 -2.704205811023712158e-01 -1.494869869202375412e-02 1.424438953399658203e-01 3.305611014366149902e-02 -1.398826390504837036e-01 9.709936380386352539e-02 6.106526032090187073e-02 3.271395266056060791e-01 6.650152150541543961e-03 -8.404606580734252930e-02 -6.773293763399124146e-02 3.368403017520904541e-02 -3.034674525260925293e-01 9.011825919151306152e-02
1.921172440052032471e-01 1.657914966344833374e-01 -8.401131629943847656e-02 2.579177916049957275e-01 4.896859824657440186e-02 1.002276223152875900e-02 3.358447253704071045e-01 -1.490203887224197388e-01 2.130419313907623291e-01 -5.866200849413871765e-02 -3.425937891006469727e-01 2.340392023324966431e-01 1.332004517316818237e-01 -1.120738461613655090e-01 -2.323710359632968903e-02 3.673250973224639893e-02 -5.429354310035705566e-02 1.597869843244552612e-01 6.791832298040390015e-02 3.736283257603645325e-02 2.474594712257385254e-01 1.386158820241689682e-02 -8.642558939754962921e-03 3.904473036527633667e-02 1.127028837800025940e-01 4.238219857215881348e-01 -3.288994729518890381e-01 5.672048404812812805e-02 -9.710665047168731689e-02 -1.741123497486114502e-01 -8.810855448246002197e-02 1.503968983888626099e-01
1.364166587591171265e-01 1.054234430193901062e-01 -1.909198462963104248e-01 1.272558569908142090e-01 -9.779431670904159546e-02 -3.116090595722198486e-02 -1.137353479862213135e-01 -1.275149732828140259e-01 3.138957619667053223e-01 1.925292797386646271e-02 -1.522029787302017212e-01 1.240852922201156616e-01 -5.907753109931945801e-02 1.032517105340957642e-01 -1.229527294635772705e-01 -7.165957987308502197e-02 1.396532803773880005e-01 2.810134887695312500e-01 1.970598697662353516e-01 2.338492721319198608e-01 2.193576693534851074e-01 2.217908501625061035e-01 6.013455614447593689e-02 3.093618750572204590e-01 6.677017360925674438e-02 2.797137796878814697e-01 -2.564510703086853027e-01 3.286366164684295654e-01 -1.858529448509216309e-01 1.600106060504913330e-01 -1.175181847065687180e-02 -2.577063441276550293e-02
4.558902978897094727e-01 2.423691190779209137e-02 -1.781857013702392578e-01 2.474774867296218872e-01 5.103579536080360413e-02 1.315967366099357605e-02 8.108851034194231033e-04 -6.337223947048187256e-02 -2.887596376240253448e-02 -1.286413669586181641e-01 -5.023225024342536926e-02 -2.126266211271286011e-01 -1.996010541915893555e-02 7.699184864759445190e-02 -6.245816126465797424e-02 7.993396371603012085e-02 1.412353813648223877e-01 4.013543128967285156e-01 -1.802005572244524956e-03 -2.775810956954956055e-01 8.561189472675323486e-02 -8.917199075222015381e-02 -1.438642889261245728e-01 2.984857857227325439e-01 7.189794629812240601e-02 1.815373599529266357e-01 -1.105381548404693604e-01 -1.070576254278421402e-02 -2.309125512838363647e-01 2.221036404371261597e-01 -1.458332538604736328e-01 2.291700989007949829e-01
6.468629837036132812e-01 4.709595814347267151e-02 5.364600196480751038e-02 1.222981810569763184e-01 7.368090748786926270e-02 -7.483491301536560059e-02 -1.293748617172241211e-01 7.686226069927215576e-02 -3.020194172859191895e-02 -1.825906783342361450e-01 -1.480142865329980850e-02 1.819666177034378052e-01 3.701321780681610107e-02 -1.941819675266742706e-02 -1.508419215679168701e-01 -7.642213255167007446e-02 2.038550972938537598e-01 3.905999660491943359e-01 2.250154502689838409e-02 9.596352279186248779e-02 8.695157244801521301e-03 9.769947081804275513e-02 -1.516959816217422485e-01 1.005619168281555176e-01 2.365562319755554199e-01 2.528449296951293945e-01 2.180099636316299438e-01 2.192287892103195190e-02 6.925409287214279175e-02 -5.337196215987205505e-02 -1.351826591417193413e-03 -8.824308216571807861e-02
2.819027602672576904e-01 -2.562050521373748779e-01 3.068637475371360779e-02 -1.002618074417114258e-01 -8.571079373359680176e-02 1.964316517114639282e-02 6.455004960298538208e-02 2.718801982700824738e-02 5.605523288249969482e-02 1.230283379554748535e-01 -3.166922628879547119e-01 -4.954709112644195557e-02 -1.677508801221847534e-01 -1.403655111789703369e-01 -1.139365732669830322e-01 -1.491255313158035278e-01 -5.220004916191101074e-02 1.178657487034797668e-01 -2.052230238914489746e-01 -1.800531297922134399e-01 1.691255718469619751e-01 -2.631917893886566162e-01 -1.633941829204559326e-01 1.880076527595520020e-01 -3.438327088952064514e-02 1.200365871191024780e-01 2.532431483268737793e-02 4.424142837524414062e-01 -7.757872343063354492e-02 -5.030028149485588074e-02 -3.437864184379577637e-01 1.933826059103012085e-01
8.575572073459625244e-02 -1.206803992390632629e-01 -1.363253314048051834e-02 1.384732685983181000e-02 -3.353316783905029297e-01 -2.797983027994632721e-02 9.020606987178325653e-03 -8.297845721244812012e-02 1.595977507531642914e-02 -2.223993539810180664e-01 -4.331670701503753662e-02 1.360631734132766724e-01 -2.281103879213333130e-01 -1.499855071306228638e-01 1.141930371522903442e-01 -1.621125638484954834e-01 6.679230183362960815e-02 2.287929654121398926e-01 -9.637444280087947845e-03 1.071355864405632019e-01 7.536888867616653442e-02 1.819654256105422974e-01 -2.627014517784118652e-01 2.524883151054382324e-01 2.881282269954681396e-01 2.944930493831634521e-01 -8.411616086959838867e-03 1.204945445060729980e-01 -2.899318039417266846e-01 3.001016750931739807e-02 1.127663329243659973e-01 3.893684744834899902e-01
5.503209829330444336e-01 1.468304991722106934e-01 -6.507601588964462280e-02 -1.675147265195846558e-01 8.790318667888641357e-02 1.523323655128479004e-01 -1.015247181057929993e-01 -1.327427476644515991e-01 2.590744793415069580e-01 -7.608586549758911133e-02 5.332369357347488403e-02 -5.201249197125434875e-02 -1.806134134531021118e-01 -6.249592825770378113e-02 -8.019943535327911377e-02 -1.686938405036926270e-01 1.398329585790634155e-01 1.334734261035919189e-01 -3.292527794837951660e-02 -6.041620858013629913e-03 2.688187174499034882e-02 1.049860939383506775e-01 1.832623183727264404e-01 3.487046062946319580e-01 2.901371121406555176e-01 1.907711178064346313e-01 -2.357350289821624756e-01 -8.864715695381164551e-02 7.590337842702865601e-02 -9.619320929050445557e-02 -1.410084813833236694e-01 1.012114882469177246e-01
2.173826545476913452e-01 -1.035590991377830505e-01 1.249972265213727951e-02 -3.951707109808921814e-02 -2.317958977073431015e-03 -1.182364374399185181e-01 9.344821423292160034e-02 1.080866828560829163e-01 9.181697666645050049e-02 1.037451252341270447e-01 -1.715562790632247925e-01 2.098349109292030334e-02 -3.284157216548919678e-01 -1.289389431476593018e-01 -2.011681199073791504e-01 -9.739913046360015869e-02 -1.844259947538375854e-01 1.511172205209732056e-01 3.903712332248687744e-02 -2.138557732105255127e-01 2.381662577390670776e-01 -3.323214054107666016e-01 -8.514820039272308350e-02 6.248779967427253723e-02 -1.963128335773944855e-02 3.390741944313049316e-01 7.561189681291580200e-02 4.108707308769226074e-01 -7.501082122325897217e-02 -5.387945473194122314e-02 -2.974216043949127197e-01 1.144472658634185791e-01
2.942305803298950195e-01 6.670606881380081177e-02 -1.302853524684906006e-01 -2.025617659091949463e-01 -4.245176538825035095e-02 -1.798862367868423462e-01 1.723232865333557129e-01 -7.444289978593587875e-03 -9.448379278182983398e-02 2.646032869815826416e-01 -2.000900506973266602e-01 1.350351125001907349e-01 7.299100607633590698e-02 3.166599273681640625e-01 1.163916140794754028e-01 -7.407125085592269897e-02 2.136192321777343750e-01 1.735637038946151733e-01 1.031299158930778503e-01 2.124557197093963623e-01 7.159192860126495361e-02 -1.942238807678222656e-01 2.265279740095138550e-02 1.615987569093704224e-01 2.561473846435546875e-01 1.737074255943298340e-01 -3.899351507425308228e-02 3.501715362071990967e-01 2.886004149913787842e-01 -9.330578148365020752e-02 -9.672520309686660767e-02 -5.412063375115394592e-02
2.210870832204818726e-01 -1.269838027656078339e-02 -7.562766969203948975e-02 -1.895074844360351562e-01 1.070221960544586182e-01 2.566110193729400635e-01 5.962092429399490356e-02 9.937757253646850586e-02 2.590203881263732910e-01 -7.060878723859786987e-02 -1.071751043200492859e-01 2.318819519132375717e-03 1.794243007898330688e-01 4.189644753932952881e-02 -2.473680824041366577e-01 -1.237014308571815491e-01 9.107888489961624146e-02 2.264978289604187012e-01 -1.041579023003578186e-01 -7.821083068847656250e-02 3.858214914798736572e-01 -8.200556039810180664e-02 1.271056681871414185e-01 7.950675673782825470e-03 4.085724353790283203e-01 1.522235125303268433e-01 2.120727151632308960e-01 2.286783158779144287e-01 1.527439206838607788e-01 -4.291736707091331482e-02 -2.510530948638916016e-01 2.541184425354003906e-02
2.930601835250854492e-01 1.146617978811264038e-01 -1.102806776762008667e-01 -7.860146462917327881e-02 -2.521836757659912109e-01 8.527156710624694824e-02 7.321215420961380005e-02 -3.315837820991873741e-03 -1.663065105676651001e-01 1.709657609462738037e-01 -8.296362310647964478e-02 -7.437928020954132080e-02 -3.162841498851776123e-02 1.549557447433471680e-01 -1.574153825640678406e-02 4.868733696639537811e-03 6.105767562985420227e-02 2.736161351203918457e-01 -1.978138089179992676e-01 -2.815370680764317513e-03 2.796266376972198486e-01 -3.379797562956809998e-02 -1.127425860613584518e-02 -1.121622696518898010e-01 1.041946709156036377e-01 4.725959300994873047e-01 -1.938673704862594604e-01 -6.590171903371810913e-02 8.221603184938430786e-02 -8.203254640102386475e-02 -4.264771044254302979e-01 1.747235655784606934e-01
3.958768844604492188e-01 2.991436421871185303e-01 7.319956272840499878e-02 -6.662486493587493896e-02 1.131229922175407410e-01 9.373492747545242310e-02 -1.483392864465713501e-01 8.008965849876403809e-02 5.261203646659851074e-02 -2.523402869701385498e-01 1.184546295553445816e-02 3.593004867434501648e-02 -2.817596122622489929e-02 1.050729956477880478e-02 -2.202525585889816284e-01 -9.628676623106002808e-02 -4.398452490568161011e-02 2.453430593013763428e-01 -1.530692875385284424e-01 -2.039673179388046265e-01 -6.529728882014751434e-03 -7.052221149206161499e-02 1.523918658494949341e-01 2.540662288665771484e-01 1.316267251968383789e-02 2.119167894124984741e-01 -2.755815088748931885e-01 1.422806084156036377e-01 2.728081643581390381e-01 -3.030938282608985901e-02 -1.752896904945373535e-01 3.164556026458740234e-01
2.378078699111938477e-01 6.641550362110137939e-02 -3.577715158462524414e-01 -2.861296944320201874e-02 3.868082910776138306e-02 -7.853978127241134644e-02 1.453716456890106201e-01 4.535800591111183167e-02 -7.720775157213211060e-02 -3.045499920845031738e-01 -1.920959651470184326e-01 1.051449477672576904e-01 -3.903938829898834229e-02 -3.211709484457969666e-02 3.330354019999504089e-02 -6.447527557611465454e-02 9.292192012071609497e-02 5.198221802711486816e-01 2.752659469842910767e-02 -5.790171772241592407e-02 3.210204541683197021e-01 2.132628671824932098e-02 2.604171261191368103e-02 -1.829091273248195648e-02 -1.135224774479866028e-01 2.906889319419860840e-01 -8.983088284730911255e-02 3.285470306873321533e-01 1.261232197284698486e-01 -5.364145338535308838e-02 7.151944190263748169e-02 -9.540135972201824188e-03
-2.161887846887111664e-02 3.762455657124519348e-02 3.285946790128946304e-03 -9.590590745210647583e-02 -9.992697834968566895e-02 -1.638246476650238037e-01 8.861829340457916260e-02 1.381187587976455688e-01 2.867038547992706299e-01 2.022010274231433868e-02 1.918783187866210938e-01 2.408726811408996582e-01 2.108182907104492188e-01 -1.454744040966033936e-01 -1.931937187910079956e-01 1.459430307149887085e-01 -3.547467291355133057e-02 1.579332053661346436e-01 -9.602616727352142334e-02 -7.588922232389450073e-02 4.026218056678771973e-01 1.155099198222160339e-01 -1.272326428443193436e-02 -1.174216046929359436e-01 2.782770395278930664e-01 1.337482333183288574e-01 -8.902944624423980713e-02 2.982304990291595459e-01 7.338915765285491943e-02 4.865432903170585632e-02 -2.696056962013244629e-01 3.467943966388702393e-01
2.639779150485992432e-01 8.774981647729873657e-02 5.894036963582038879e-02 4.971016570925712585e-02 1.404006183147430420e-01 2.014707587659358978e-02 2.764956466853618622e-02 4.823366552591323853e-02 -2.322293072938919067e-01 -1.536474376916885376e-02 -1.685008853673934937e-01 5.457906052470207214e-02 -6.655161734670400620e-03 1.846379786729812622e-01 -2.937090694904327393e-01 -2.068090587854385376e-01 2.618359401822090149e-02 3.019495010375976562e-01 1.318112611770629883e-01 -4.040054976940155029e-02 1.452036798000335693e-01 8.169755339622497559e-02 -1.534304469823837280e-01 2.773213684558868408e-01 2.753942608833312988e-01 3.297894299030303955e-01 1.606394201517105103e-01 4.370904713869094849e-02 -3.021248877048492432e-01 -1.361066848039627075e-01 -2.188653647899627686e-01 1.888275444507598877e-01
3.448325395584106445e-01 1.397432684898376465e-01 -1.855042874813079834e-01 1.602359265089035034e-01 1.405342388898134232e-02 -3.410274088382720947e-01 1.599687039852142334e-01 -2.030132263898849487e-01 1.122195497155189514e-01 1.117340661585330963e-02 -1.065127104520797729e-01 4.565254785120487213e-03 -1.042276769876480103e-01 2.264396548271179199e-01 -1.944400817155838013e-01 -4.489853978157043457e-02 -7.744017988443374634e-02 9.762164205312728882e-02 -2.967295050621032715e-02 2.310461103916168213e-01 4.519372805953025818e-02 -2.214252650737762451e-01 -3.746227920055389404e-02 2.611769437789916992e-01 -5.354011058807373047e-02 2.724996507167816162e-01 -1.977803111076354980e-01 -5.008619278669357300e-02 -2.231847643852233887e-01 5.998262017965316772e-02 -2.900702953338623047e-01 2.129594385623931885e-01
6.668160855770111084e-02 8.302370458841323853e-02 -6.418786942958831787e-02 -3.242354467511177063e-02 -1.233309954404830933e-01 2.668152190744876862e-02 6.381633877754211426e-02 -1.240681111812591553e-01 2.355596050620079041e-02 -2.679925858974456787e-01 1.362819522619247437e-01 5.005964264273643494e-02 3.713680803775787354e-02 -7.399469614028930664e-02 -1.147710531949996948e-01 2.036685645580291748e-01 5.548171326518058777e-02 3.336221873760223389e-01 1.971371658146381378e-02 -1.284143608063459396e-02 2.331690192222595215e-01 1.731633394956588745e-01 -2.643467783927917480e-01 2.501514852046966553e-01 2.924664020538330078e-01 2.776260375976562500e-01 -5.304571986198425293e-02 1.632852107286453247e-01 -9.181772172451019287e-02 -2.976268343627452850e-02 1.867372989654541016e-01 4.744686782360076904e-01
2.052883356809616089e-01 1.551695317029953003e-01 -1.057384610176086426e-01 1.310877650976181030e-01 2.440778315067291260e-01 1.237813965417444706e-03 2.307101637125015259e-01 -5.132964998483657837e-02 -5.306536704301834106e-02 -9.227376431226730347e-02 2.908269129693508148e-02 -1.121766213327646255e-02 -1.587956398725509644e-02 6.541338562965393066e-02 -1.255033463239669800e-01 1.184600032866001129e-02 2.528632879257202148e-01 4.005790948867797852e-01 -9.978593140840530396e-02 1.097419932484626770e-01 2.840352654457092285e-01 9.160495549440383911e-02 4.643861576914787292e-02 1.769674420356750488e-01 2.647309899330139160e-01 1.788108944892883301e-01 -2.490526288747787476e-01 2.609006166458129883e-01 1.565863937139511108e-01 -1.901943981647491455e-02 -3.130498826503753662e-01 -1.824110001325607300e-01
1.504711210727691650e-01 -1.456208378076553345e-01 -1.597186625003814697e-01 6.570003181695938110e-02 2.268732041120529175e-01 -8.906682580709457397e-02 -1.252396553754806519e-01 -1.499403566122055054e-01 -1.754688918590545654e-01 1.048764213919639587e-01 -1.392115056514739990e-01 2.246615737676620483e-01 1.588472127914428711e-01 -9.864934533834457397e-02 -6.800556182861328125e-02 -1.042635291814804077e-01 -1.817209422588348389e-01 3.627173602581024170e-01 -1.271217782050371170e-02 9.390988200902938843e-02 1.615551710128784180e-01 -6.941480934619903564e-02 5.327716097235679626e-02 1.289037615060806274e-01 5.026257634162902832e-01 3.447951972484588623e-01 -4.924518242478370667e-02 -1.048402488231658936e-02 -1.532904505729675293e-01 1.939420253038406372e-01 8.626622147858142853e-03 -8.646791428327560425e-02
-1.067330408841371536e-02 -8.502274751663208008e-02 -3.403717875480651855e-01 -8.397787809371948242e-02 1.426803916692733765e-01 -2.577758729457855225e-01 3.581026494503021240e-01 -4.736448824405670166e-02 1.417004466056823730e-01 6.072128191590309143e-02 -1.097189188003540039e-01 1.191435307264328003e-01 -9.803526103496551514e-02 -1.768535524606704712e-01 -1.782148480415344238e-01 1.037438362836837769e-01 -1.670735701918601990e-02 -1.264438126236200333e-02 -1.182644441723823547e-01 -8.409345895051956177e-02 1.032061874866485596e-01 2.433404326438903809e-01 -2.176007628440856934e-01 1.738784760236740112e-01 3.302429914474487305e-01 3.145376145839691162e-01 -2.006068974733352661e-01 1.200853511691093445e-01 2.681923508644104004e-01 -3.931283205747604370e-02 -9.585253894329071045e-02 6.919991970062255859e-02
2.074633836746215820e-01 -5.843267589807510376e-02 4.219901934266090393e-02 -3.026327118277549744e-02 -2.931324243545532227e-01 -6.569804996252059937e-02 4.144799709320068359e-01 -1.853329688310623169e-01 -1.880139485001564026e-02 3.111300468444824219e-01 -6.891625374555587769e-02 -5.407170206308364868e-02 1.679294109344482422e-01 4.182851314544677734e-02 -1.437795162200927734e-01 1.042936891317367554e-01 -1.309005022048950195e-01 1.517142206430435181e-01 -3.915948048233985901e-02 1.278447955846786499e-01 1.595446169376373291e-01 2.267489433288574219e-01 9.025990217924118042e-02 1.760433912277221680e-01 1.819146722555160522e-01 1.121022924780845642e-01 -1.759956777095794678e-01 1.836514174938201904e-01 3.396882116794586182e-02 2.401589974761009216e-02 -4.381390810012817383e-01 1.001928523182868958e-01
4.884378910064697266e-01 2.061238139867782593e-01 -6.949532777070999146e-02 -6.148870661854743958e-02 -1.379181146621704102e-01 6.739509105682373047e-02 2.393628805875778198e-01 -1.473280936479568481e-01 2.088079303503036499e-01 1.008494123816490173e-01 -1.282780617475509644e-01 5.736881494522094727e-02 -1.765890121459960938e-01 -5.974621162749826908e-04 -3.312962353229522705e-01 2.129923924803733826e-02 -7.333395630121231079e-02 -1.546599809080362320e-02 4.820374399423599243e-02 2.580516636371612549e-01 1.219707429409027100e-01 -2.078780978918075562e-01 -4.894472286105155945e-02 -1.125924587249755859e-01 1.147760003805160522e-01 1.495314687490463257e-01 -1.249053478240966797e-01 1.307101249694824219e-01 -4.306111112236976624e-02 2.335424572229385376e-01 -1.784012317657470703e-01 2.978551387786865234e-01
3.792975246906280518e-01 3.823776915669441223e-02 -1.455335915088653564e-01 1.497951149940490723e-01 1.427963972091674805e-01 -1.698106378316879272e-01 -2.129928767681121826e-01 -8.785464800894260406e-03 -1.362730860710144043e-01 -4.729378223419189453e-02 -2.485932409763336182e-01 1.190903931856155396e-01 1.201838403940200806e-01 1.525820046663284302e-01 -4.299193620681762695e-01 -7.565163820981979370e-02 2.454671114683151245e-01 1.101525798439979553e-01 -1.560891568660736084e-01 1.619002781808376312e-02 -1.206032186746597290e-01 8.601092849858105183e-04 -1.907045692205429077e-01 2.288551479578018188e-01 1.624281406402587891e-01 1.483349353075027466e-01 1.759973727166652679e-02 2.798417955636978149e-02 -1.280234456062316895e-01 6.973494589328765869e-02 -2.579776346683502197e-01 2.317948788404464722e-01
3.022801578044891357e-01 4.727371037006378174e-02 -3.257638812065124512e-01 -1.419966220855712891e-01 -1.938836872577667236e-01 -1.329047977924346924e-01 2.114372700452804565e-01 6.429914385080337524e-02 8.883931487798690796e-02 1.233205106109380722e-02 -7.613718509674072266e-02 1.422150284051895142e-01 7.676547765731811523e-02 1.005592867732048035e-01 -2.253503054380416870e-01 6.624548137187957764e-02 -9.211102128028869629e-02 6.537699699401855469e-02 -8.027898520231246948e-02 -2.240278199315071106e-02 3.459548354148864746e-01 6.694672256708145142e-02 -8.690807968378067017e-02 1.328034251928329468e-01 -3.409482538700103760e-03 1.396272331476211548e-01 -2.438302636146545410e-01 9.908656775951385498e-02 3.363843262195587158e-01 -3.748406767845153809e-01 -2.405062317848205566e-01 3.775749728083610535e-02
2.049051225185394287e-01 1.612336039543151855e-01 -1.370302140712738037e-01 1.852619647979736328e-01 -3.085932433605194092e-01 1.939217373728752136e-02 2.298350930213928223e-01 -6.950768083333969116e-02 -2.466409504413604736e-01 1.596948802471160889e-01 4.559135995805263519e-03 3.779692808166146278e-03 4.902030155062675476e-02 5.026814714074134827e-02 -2.741112411022186279e-01 -2.123878709971904755e-02 1.499682515859603882e-01 2.135012000799179077e-01 -5.368372425436973572e-02 6.315930187702178955e-02 2.736546099185943604e-01 -3.049702942371368408e-02 -1.015968397259712219e-01 1.172443553805351257e-01 1.658282279968261719e-01 1.175301000475883484e-01 -4.235605299472808838e-01 1.108210831880569458e-01 1.990144848823547363e-01 -3.433876112103462219e-02 -3.046239018440246582e-01 1.317637711763381958e-01
3.720286786556243896e-01 -3.000688366591930389e-02 -3.219451606273651123e-01 -4.152190312743186951e-02 -9.923493862152099609e-02 -1.608423739671707153e-01 6.751102954149246216e-02 -1.361412256956100464e-01 3.861760199069976807e-01 -4.471456259489059448e-02 -5.061368271708488464e-02 9.269580245018005371e-02 1.487897634506225586e-01 1.315721571445465088e-01 1.474540494382381439e-02 -1.031987294554710388e-01 1.526552718132734299e-02 1.488968431949615479e-01 1.677277237176895142e-01 8.719800412654876709e-02 7.463500648736953735e-02 -8.227371424436569214e-02 -7.034398615360260010e-02 1.247244104743003845e-01 -2.120656967163085938e-01 3.769527971744537354e-01 -1.206529736518859863e-01 7.377891335636377335e-03 -1.118226498365402222e-01 -2.550388872623443604e-01 -1.608973890542984009e-01 2.963301539421081543e-01
3.510841131210327148e-01 1.649225801229476929e-01 -5.021308735013008118e-02 -1.066747158765792847e-01 1.624589413404464722e-02 9.717063605785369873e-02 2.499781548976898193e-01 3.313639387488365173e-02 -9.203986264765262604e-03 1.693651378154754639e-01 1.598487198352813721e-01 2.290559262037277222e-01 -4.721390306949615479e-01 -2.039912492036819458e-01 -1.456050723791122437e-01 -4.705992713570594788e-02 1.458385884761810303e-01 3.372491598129272461e-01 9.348893910646438599e-02 1.916164904832839966e-02 1.186485402286052704e-02 -6.718456000089645386e-02 8.880685269832611084e-02 4.788340069353580475e-03 2.144639939069747925e-01 1.694377511739730835e-01 -2.253383696079254150e-01 1.977544724941253662e-01 -1.438919901847839355e-01 8.519268780946731567e-02 -1.248218640685081482e-01 5.298370867967605591e-02
3.715640902519226074e-01 -1.040529012680053711e-01 -2.537463605403900146e-01 1.651865616440773010e-02 -8.649265766143798828e-02 -1.497385650873184204e-01 1.972017288208007812e-01 -5.519567988812923431e-03 4.330097138881683350e-01 -7.978712767362594604e-02 -5.725822597742080688e-02 -3.161884099245071411e-02 1.407997608184814453e-01 2.125265002250671387e-01 4.074427112936973572e-02 -5.702097713947296143e-02 -1.873974353075027466e-01 1.096484661102294922e-01 7.027469575405120850e-02 7.043572515249252319e-02 1.393279284238815308e-01 -2.962603271007537842e-01 -2.623896300792694092e-01 1.240565553307533264e-01 -1.191425253637135029e-03 1.898998618125915527e-01 -2.652594745159149170e-01 5.440117791295051575e-02 1.594552770256996155e-02 -2.090526372194290161e-02 -2.765158116817474365e-01 1.207780614495277405e-01
4.745502769947052002e-01 2.741837687790393829e-02 5.527081340551376343e-02 -9.455182403326034546e-02 1.462564617395401001e-01 1.898216083645820618e-02 -9.571286290884017944e-02 -1.190523728728294373e-01 1.715087331831455231e-02 1.301571875810623169e-01 -2.494634687900543213e-01 -8.489929884672164917e-02 1.292724460363388062e-01 -8.194990456104278564e-02 -1.263694092631340027e-02 -2.244659066200256348e-01 2.227549403905868530e-01 3.197223842144012451e-01 4.212878271937370300e-02 3.574037691578269005e-03 1.330049037933349609e-01 8.368899673223495483e-02 -1.407940238714218140e-01 2.934537529945373535e-01 2.029106169939041138e-01 2.398871481418609619e-01 2.401350438594818115e-01 -1.647119671106338501e-01 -8.833994716405868530e-02 -9.801346808671951294e-03 -1.240046247839927673e-01 2.554810941219329834e-01
1.645570099353790283e-01 -3.988642394542694092e-01 -6.797038763761520386e-02 -3.108908236026763916e-02 -9.544029831886291504e-02 -2.182595878839492798e-01 8.140371739864349365e-02 1.759783327579498291e-01 2.180422469973564148e-02 2.016345113515853882e-01 -8.178725838661193848e-02 -2.197422459721565247e-02 -1.922550648450851440e-01 -2.815447933971881866e-02 -1.562096178531646729e-01 -2.443381398916244507e-01 -2.203430235385894775e-01 3.243355751037597656e-01 -9.232211112976074219e-02 -4.361117258667945862e-02 1.335519701242446899e-01 -2.426927536725997925e-01 4.774720594286918640e-02 1.274703741073608398e-01 4.934350401163101196e-02 2.333528101444244385e-01 -1.285063475370407104e-01 1.573074050247669220e-02 1.389992386102676392e-01 2.849194593727588654e-02 -3.495692610740661621e-01 2.613895535469055176e-01
1.170675456523895264e-01 -3.169648721814155579e-02 -1.802458912134170532e-01 8.312936127185821533e-02 7.299775630235671997e-02 6.124041602015495300e-02 1.057999487966299057e-02 -3.096385300159454346e-01 -1.112040132284164429e-02 4.145058989524841309e-02 -2.062796205282211304e-01 1.077528595924377441e-01 -2.702900767326354980e-02 -8.721254020929336548e-02 -1.911724060773849487e-01 1.335116028785705566e-01 2.258409708738327026e-01 3.850659132003784180e-01 7.613379508256912231e-02 1.258995234966278076e-01 1.361639797687530518e-01 2.721437215805053711e-01 -3.057532198727130890e-02 1.554718166589736938e-01 1.870172470808029175e-01 2.008127719163894653e-01 -1.209475025534629822e-01 3.418965339660644531e-01 2.025660723447799683e-01 -1.280823796987533569e-01 -2.745306491851806641e-01 -2.093985676765441895e-01
1.244492381811141968e-01 1.710221916437149048e-01 -2.609045505523681641e-01 -4.735520482063293457e-02 -5.973448604345321655e-02 -1.388866901397705078e-01 5.290642753243446350e-02 -4.724838584661483765e-02 -4.419478029012680054e-02 -1.725330650806427002e-01 -1.742300204932689667e-02 4.178311228752136230e-01 2.875413000583648682e-01 -4.503351822495460510e-02 4.855987057089805603e-02 3.107887320220470428e-02 -5.432256311178207397e-02 3.944421410560607910e-01 -3.034486621618270874e-02 5.931610614061355591e-02 2.180056571960449219e-01 1.032281592488288879e-01 6.727049499750137329e-02 3.588854372501373291e-01 -1.926673054695129395e-01 3.641403466463088989e-02 -2.122516930103302002e-01 1.248856112360954285e-01 1.247466877102851868e-01 -1.968867704272270203e-02 -2.834906876087188721e-01 1.119377166032791138e-01
3.286904692649841309e-01 -1.048138458281755447e-02 -1.323072761297225952e-01 -2.123326957225799561e-01 -1.594648659229278564e-01 1.036344915628433228e-01 2.408379912376403809e-01 -2.418113872408866882e-02 -1.184383109211921692e-01 3.160082101821899414e-01 1.392741352319717407e-01 9.012751281261444092e-02 -5.980201065540313721e-03 1.346359997987747192e-01 -1.248174346983432770e-02 -5.488472804427146912e-02 -1.115340739488601685e-02 3.028312027454376221e-01 -1.452853679656982422e-01 -2.052963711321353912e-02 1.911723166704177856e-01 -1.512027680873870850e-01 -8.426954597234725952e-02 2.246637269854545593e-02 3.171719610691070557e-02 2.943660020828247070e-01 -2.128202170133590698e-01 8.867530524730682373e-02 1.353442221879959106e-01 -1.956976205110549927e-01 -4.390226900577545166e-01 3.493635356426239014e-02
2.249086350202560425e-01 1.636181175708770752e-01 -7.395573705434799194e-02 -1.167419482953846455e-03 9.740354120731353760e-02 -7.570805400609970093e-02 -2.034354060888290405e-01 -4.306014254689216614e-02 2.576067149639129639e-01 -3.839806839823722839e-02 -2.202728576958179474e-02 1.904669404029846191e-02 2.901123370975255966e-03 6.864607334136962891e-02 -2.993287444114685059e-01 -8.481918275356292725e-02 2.109995633363723755e-01 2.305153757333755493e-01 -1.013662666082382202e-01 2.133545577526092529e-01 1.268477886915206909e-01 1.122266128659248352e-01 -2.171843871474266052e-02 2.671047449111938477e-01 2.633396387100219727e-01 2.056674212217330933e-01 -3.937794640660285950e-02 3.595248162746429443e-01 -1.027667373418807983e-01 -1.441028714179992676e-01 -2.891961336135864258e-01 -2.777534723281860352e-01
2.452754825353622437e-01 -1.205189451575279236e-01 -3.680092841386795044e-02 -2.277266979217529297e-01 -2.651891112327575684e-01 -2.239857055246829987e-02 2.381233274936676025e-01 -1.647732406854629517e-01 1.848748177289962769e-01 -2.837442792952060699e-02 -9.450735896825790405e-02 2.045576125383377075e-01 1.858331710100173950e-01 -2.115759849548339844e-01 -2.148963361978530884e-01 -1.315797120332717896e-01 5.753678269684314728e-03 2.925010919570922852e-01 -8.415679633617401123e-02 1.574864685535430908e-01 -9.089460596442222595e-03 2.240452729165554047e-02 -2.731413543224334717e-01 -2.201267182826995850e-01 2.126758545637130737e-01 2.134392559528350830e-01 -2.616299688816070557e-01 2.266208976507186890e-01 -8.650965988636016846e-02 -7.103098928928375244e-02 1.420201957225799561e-01 -6.675124913454055786e-02
1.729539632797241211e-01 -5.547633394598960876e-02 -9.301396459341049194e-02 9.944288432598114014e-02 -5.820211023092269897e-02 -9.366870671510696411e-02 3.444903194904327393e-01 -3.074136674404144287e-01 1.084051281213760376e-01 -9.087608754634857178e-02 -3.638627529144287109e-01 1.518420726060867310e-01 3.227197825908660889e-01 -8.769802004098892212e-02 -1.229967176914215088e-01 9.739316999912261963e-02 -9.693414717912673950e-02 1.132298484444618225e-01 -8.409454673528671265e-02 8.775493502616882324e-02 3.018347024917602539e-01 1.747021265327930450e-02 -6.506523117423057556e-03 -1.428931578993797302e-02 1.693897247314453125e-01 2.935553789138793945e-01 -2.363326251506805420e-01 2.674561738967895508e-01 8.365330100059509277e-02 1.135835703462362289e-02 -1.808113902807235718e-01 -2.229164168238639832e-02
9.567965567111968994e-02 3.629196882247924805e-01 1.509134173393249512e-01 -3.362618735991418362e-04 4.430329892784357071e-03 -1.394091993570327759e-01 5.446652323007583618e-02 -1.043769866228103638e-01 -2.535601556301116943e-01 2.214171923696994781e-02 7.530150562524795532e-02 3.353998530656099319e-03 2.411220455542206764e-03 -4.493268206715583801e-02 1.359209418296813965e-01 7.921658456325531006e-02 -1.961763501167297363e-01 2.005968391895294189e-01 2.335241734981536865e-01 4.019294865429401398e-03 2.830137312412261963e-01 2.327629476785659790e-01 8.804916590452194214e-02 3.037914037704467773e-01 1.489841639995574951e-01 2.197446376085281372e-01 -5.101171135902404785e-02 1.935089826583862305e-01 1.678950190544128418e-01 7.273013144731521606e-02 -2.661346495151519775e-01 3.512489497661590576e-01
1.263512074947357178e-01 1.267417669296264648e-01 -1.882035881280899048e-01 1.591784060001373291e-01 -9.494254365563392639e-03 2.884100936353206635e-02 -2.244331240653991699e-01 -2.637359499931335449e-01 2.554649412631988525e-01 -4.578972700983285904e-03 -1.620324999094009399e-01 1.863957345485687256e-01 5.662080273032188416e-02 3.911653161048889160e-02 3.155057132244110107e-02 6.398110091686248779e-02 8.651348948478698730e-02 4.026578962802886963e-01 -8.720059692859649658e-02 2.062387913465499878e-01 2.181731164455413818e-01 9.232334047555923462e-02 -2.444393746554851532e-02 3.801643550395965576e-01 1.680361181497573853e-01 1.779266297817230225e-01 -1.417065560817718506e-01 2.106558382511138916e-01 -8.189985901117324829e-02 2.300308048725128174e-01 -2.006175965070724487e-01 -7.096965610980987549e-02
3.322238624095916748e-01 -1.692415215075016022e-02 -3.635923378169536591e-03 -3.933420181274414062e-01 8.323775976896286011e-02 1.236526593565940857e-01 1.631263457238674164e-02 -9.639197587966918945e-02 2.338479906320571899e-01 -8.995293825864791870e-02 4.928548005409538746e-04 1.212924420833587646e-01 -2.936886847019195557e-01 -5.120084807276725769e-02 -2.253171205520629883e-01 -5.345588922500610352e-02 -1.229386180639266968e-01 6.594076752662658691e-02 -2.487490326166152954e-01 -3.694786876440048218e-02 4.399336874485015869e-02 -7.645459380000829697e-03 5.693107843399047852e-02 1.685710623860359192e-02 3.043071925640106201e-01 3.354081511497497559e-01 3.329979628324508667e-02 -7.992693036794662476e-02 1.460005939006805420e-01 2.459416687488555908e-01 -3.161851465702056885e-01 1.573615521192550659e-02
1.623717248439788818e-01 -5.026145651936531067e-02 -2.660507708787918091e-02 1.375218182802200317e-01 -1.323072314262390137e-01 7.448463141918182373e-02 1.253358274698257446e-02 -1.999324560165405273e-01 -1.185157988220453262e-02 -3.054623603820800781e-01 9.038220345973968506e-02 3.772891163825988770e-01 -4.148154333233833313e-02 -1.885246299207210541e-02 6.440836936235427856e-03 1.796285212039947510e-01 9.547656029462814331e-02 2.839498519897460938e-01 -7.767442613840103149e-02 -4.009113088250160217e-02 6.348257511854171753e-02 9.472109377384185791e-02 -2.619303166866302490e-01 2.545802891254425049e-01 2.072027474641799927e-01 3.151121735572814941e-01 -5.857372283935546875e-02 9.283397346735000610e-02 3.245607018470764160e-02 1.163353491574525833e-02 1.603077650070190430e-01 4.301028251647949219e-01
4.498252868652343750e-01 1.061194613575935364e-01 -1.267001032829284668e-01 -2.600784301757812500e-01 2.594600021839141846e-01 3.196106292307376862e-03 -3.814530745148658752e-02 -3.755526244640350342e-02 -2.700142562389373779e-02 2.172174751758575439e-01 -2.026374638080596924e-02 7.566330581903457642e-02 -1.718720793724060059e-01 1.207833290100097656e-01 -1.499603092670440674e-01 -2.438015043735504150e-01 2.750970423221588135e-02 4.188215360045433044e-02 -1.305791437625885010e-01 -2.428191900253295898e-02 -1.138780266046524048e-01 1.248828917741775513e-01 1.914683729410171509e-01 2.299547940492630005e-01 1.183805167675018311e-01 3.779245615005493164e-01 3.664127737283706665e-02 -4.185594990849494934e-02 2.135569453239440918e-01 1.960814446210861206e-01 -5.911228060722351074e-02 2.581939697265625000e-01
6.296505779027938843e-02 -2.180257439613342285e-02 -1.222210824489593506e-01 2.080843746662139893e-01 -4.209329187870025635e-01 -9.025373309850692749e-02 -6.756722927093505859e-02 -1.805583834648132324e-01 1.300294995307922363e-01 1.668169647455215454e-01 -1.428992003202438354e-01 2.788814604282379150e-01 1.012739390134811401e-01 -1.814242005348205566e-01 -2.553301155567169189e-01 -2.274160645902156830e-02 -1.157528087496757507e-01 8.545639365911483765e-02 9.239783883094787598e-02 1.598478555679321289e-01 4.443257581442594528e-03 2.095095664262771606e-01 -8.985254168510437012e-02 -2.041327953338623047e-02 2.151822894811630249e-01 2.929493486881256104e-01 -1.917566359043121338e-01 4.607781022787094116e-02 2.370520681142807007e-02 9.615844488143920898e-02 -3.620004653930664062e-01 2.096435427665710449e-01
2.172269672155380249e-01 7.204694300889968872e-02 -2.226477116346359253e-01 4.181522410362958908e-03 1.152731105685234070e-02 -2.008476853370666504e-01 -4.548252001404762268e-02 8.146210014820098877e-02 -1.942260563373565674e-02 -2.557881176471710205e-01 -8.584829419851303101e-02 2.115552872419357300e-01 -3.615691885352134705e-02 -2.368325740098953247e-01 1.911647319793701172e-01 2.508882880210876465e-01 -1.340648531913757324e-01 4.770872890949249268e-01 -1.546928733587265015e-01 -3.643304854631423950e-02 1.661020219326019287e-01 1.267429739236831665e-01 -5.262668430805206299e-02 2.492351233959197998e-01 7.564967125654220581e-02 5.265362560749053955e-02 -1.750213801860809326e-01 2.703212201595306396e-01 1.176225300878286362e-02 -2.334876805543899536e-01 -1.539465785026550293e-01 6.401876360177993774e-02
3.840566575527191162e-01 -2.307488769292831421e-01 -3.259588778018951416e-01 -1.276816874742507935e-01 -1.032611802220344543e-01 -1.168537810444831848e-01 7.307439297437667847e-02 -6.993491551838815212e-04 1.938107460737228394e-01 -1.393555998802185059e-01 -1.889622956514358521e-01 -1.298875361680984497e-01 3.525770604610443115e-01 3.262957632541656494e-01 -3.587698563933372498e-02 -3.843983262777328491e-02 -7.866299152374267578e-02 2.337030917406082153e-01 4.170757532119750977e-02 3.799007833003997803e-02 1.058079972863197327e-01 -2.142269611358642578e-01 -8.938004076480865479e-02 7.648123800754547119e-02 -8.303599804639816284e-02 1.433434337377548218e-01 -1.177610233426094055e-01 2.031896859407424927e-01 2.014959901571273804e-01 -1.047488376498222351e-01 -7.928813248872756958e-02 1.690302491188049316e-01
3.483057022094726562e-01 1.067701429128646851e-01 1.287623047828674316e-01 7.488230615854263306e-02 -1.296035051345825195e-01 1.157434210181236267e-01 -2.978437244892120361e-01 1.105627343058586121e-01 1.767329424619674683e-01 7.051101420074701309e-03 -1.184088066220283508e-01 2.179957628250122070e-01 -8.059960603713989258e-02 -1.145725548267364502e-01 -2.853152155876159668e-01 -2.691153585910797119e-01 1.482032984495162964e-01 2.508713006973266602e-01 2.205476351082324982e-02 -1.856596767902374268e-01 3.974362090229988098e-02 7.069930434226989746e-02 1.052622646093368530e-01 1.631923168897628784e-01 4.114766418933868408e-02 3.557619750499725342e-01 -1.410891413688659668e-01 1.281064599752426147e-01 3.102458119392395020e-01 -4.757967963814735413e-02 -1.066761761903762817e-01 9.523575752973556519e-02
2.339817732572555542e-01 3.069865144789218903e-02 -4.123002588748931885e-01 -7.036152482032775879e-02 -2.033676020801067352e-02 -1.062617227435112000e-01 1.830934882164001465e-01 1.513006091117858887e-01 -1.011699065566062927e-01 -1.720646172761917114e-01 -9.050625562667846680e-02 2.704050242900848389e-01 8.131590485572814941e-02 8.426366746425628662e-02 -1.862941533327102661e-01 3.199434652924537659e-02 -2.591491639614105225e-01 1.758136898279190063e-01 -1.444752067327499390e-01 -1.142737120389938354e-01 3.339255750179290771e-01 -1.331347376108169556e-01 -1.884644180536270142e-01 1.179498359560966492e-01 9.587613493204116821e-02 9.982551634311676025e-02 -9.846001863479614258e-02 1.909697651863098145e-01 1.496694833040237427e-01 -2.049532681703567505e-01 -2.814291715621948242e-01 -1.051728501915931702e-01
1.998695284128189087e-01 -1.079253628849983215e-01 -1.786259561777114868e-01 1.003896445035934448e-01 -2.532781064510345459e-01 -1.692258268594741821e-01 -1.876208484172821045e-01 -1.556715369224548340e-01 -3.793461993336677551e-02 -3.787748217582702637e-01 -8.848047256469726562e-02 9.484552592039108276e-02 1.190950125455856323e-01 -7.341904193162918091e-02 1.172977034002542496e-02 -1.738919466733932495e-01 2.095265686511993408e-01 1.884504705667495728e-01 -1.319712493568658829e-02 5.926307663321495056e-02 1.830893158912658691e-01 8.997450768947601318e-02 -2.183673679828643799e-01 1.757889389991760254e-01 4.375545680522918701e-01 1.402429789304733276e-01 -2.297119051218032837e-01 -2.288043946027755737e-01 7.824487239122390747e-02 1.180889010429382324e-01 -4.846866801381111145e-02 2.346500381827354431e-02
1.966953128576278687e-01 7.839937508106231689e-02 -2.137792408466339111e-01 6.362579017877578735e-02 -1.091097891330718994e-01 -1.116624698042869568e-01 -1.598597615957260132e-01 -2.359178513288497925e-01 -1.354079693555831909e-01 -2.008252888917922974e-01 1.845855712890625000e-01 1.138657927513122559e-01 -1.365157812833786011e-01 2.086447738111019135e-02 1.698013767600059509e-02 -3.658701851963996887e-02 1.077288612723350525e-01 2.587510645389556885e-01 5.181157216429710388e-02 1.903156191110610962e-01 2.408383041620254517e-01 1.625158265233039856e-02 -1.934819370508193970e-01 2.976998984813690186e-01 1.748360246419906616e-01 4.478723704814910889e-01 -3.541651368141174316e-02 -1.158184465020895004e-02 1.708970665931701660e-01 1.611210256814956665e-01 1.997408866882324219e-01 2.098303586244583130e-01
4.584346413612365723e-01 -1.181940585374832153e-01 1.242696717381477356e-01 9.982199966907501221e-02 1.276233047246932983e-01 3.201974928379058838e-02 -9.942916035652160645e-02 -2.039102464914321899e-01 5.911325290799140930e-02 -2.773864939808845520e-02 -2.015911191701889038e-01 2.520857155323028564e-01 1.546692699193954468e-01 7.781302928924560547e-02 -2.997916340827941895e-01 -1.019163131713867188e-01 2.174692600965499878e-01 2.591490149497985840e-01 1.614233851432800293e-01 -3.762334818020462990e-03 6.524919718503952026e-02 4.182361066341400146e-02 -3.327099233865737915e-02 2.433401942253112793e-01 4.129150137305259705e-02 2.003024369478225708e-01 -1.016157567501068115e-01 -8.248598128557205200e-02 6.005008146166801453e-02 -1.861084997653961182e-01 -1.784569919109344482e-01 3.272563517093658447e-01
5.250872373580932617e-01 1.013427004218101501e-01 -2.015225216746330261e-02 -6.699470430612564087e-02 -2.309491485357284546e-01 -2.120245993137359619e-02 1.681183427572250366e-01 -7.820198312401771545e-03 3.902667164802551270e-01 -1.246336940675973892e-02 -9.883162565529346466e-04 3.361618891358375549e-02 2.328079044818878174e-01 2.125620394945144653e-01 -9.351252764463424683e-02 1.893937401473522186e-02 -9.780105948448181152e-02 1.177732869982719421e-01 -1.600849479436874390e-01 1.669775992631912231e-01 -1.109575033187866211e-01 -2.351530939340591431e-01 -3.958265855908393860e-02 -1.878883875906467438e-02 -1.030644923448562622e-01 2.749004662036895752e-01 1.329887472093105316e-02 2.454075403511524200e-02 -5.267324857413768768e-03 -2.170379087328910828e-02 -2.570858597755432129e-01 2.547362446784973145e-01
4.120106995105743408e-01 1.119033098220825195e-01 -1.914475858211517334e-01 -2.558565437793731689e-01 -1.269360166043043137e-02 -1.795861870050430298e-01 -2.416851185262203217e-02 2.118183970451354980e-01 2.933874428272247314e-01 1.301205456256866455e-01 1.538431644439697266e-01 -1.493090763688087463e-02 9.489160031080245972e-03 -4.571153223514556885e-02 -3.592308145016431808e-03 4.752175882458686829e-02 -2.294196188449859619e-02 3.084671497344970703e-01 -1.420820355415344238e-01 3.059569597244262695e-01 -7.969880104064941406e-02 1.071766540408134460e-01 2.835261821746826172e-01 6.013004109263420105e-02 1.705897003412246704e-01 3.245942890644073486e-01 7.513262331485748291e-02 8.513128757476806641e-02 7.318988442420959473e-02 1.885709539055824280e-02 -2.574577927589416504e-03 2.049571126699447632e-01
5.617707371711730957e-01 3.138058781623840332e-01 -1.022724211215972900e-01 -2.072091251611709595e-01 -1.361795514822006226e-01 -5.312106758356094360e-02 1.302173882722854614e-01 -1.692610830068588257e-01 2.690866887569427490e-01 -3.359420970082283020e-02 -5.072584375739097595e-02 1.313825547695159912e-01 5.679916590452194214e-02 -2.136510051786899567e-02 -2.792055308818817139e-01 -1.640208363533020020e-01 1.676279902458190918e-01 2.086186967790126801e-02 -9.256064891815185547e-02 3.251812756061553955e-01 2.141715735197067261e-01 -9.071899205446243286e-02 5.556934326887130737e-02 1.460099220275878906e-01 -1.577162742614746094e-02 2.305406332015991211e-02 -6.340972334146499634e-02 1.222623437643051147e-01 -8.025976270437240601e-02 6.071438640356063843e-02 -1.114909797906875610e-01 1.257385243661701679e-03
5.765042304992675781e-01 1.892175674438476562e-01 -5.142041668295860291e-02 -6.657152622938156128e-02 -9.445080161094665527e-02 1.138579379767179489e-02 -6.470452062785625458e-03 2.299561630934476852e-03 7.677991688251495361e-02 2.756211534142494202e-02 -4.895061999559402466e-02 2.581093013286590576e-01 8.744275569915771484e-02 -1.575238853693008423e-01 -1.473442316055297852e-01 -4.816913977265357971e-02 -1.103732958436012268e-01 8.443594723939895630e-02 -1.070986613631248474e-01 2.941153645515441895e-01 8.650320023298263550e-02 1.169861108064651489e-01 -1.788008958101272583e-02 1.307890415191650391e-01 6.469958275556564331e-02 -2.034216746687889099e-02 -2.098485082387924194e-01 3.114139735698699951e-01 5.485393851995468140e-02 3.741043210029602051e-01 -1.840309649705886841e-01 7.196579128503799438e-02
2.571302950382232666e-01 -1.481653004884719849e-01 2.450599521398544312e-01 1.122037395834922791e-01 -1.110832393169403076e-01 -9.627766907215118408e-03 -3.630115091800689697e-02 -2.896796762943267822e-01 -3.381921648979187012e-01 -1.330888569355010986e-01 1.018590992316603661e-03 2.367785722017288208e-01 1.683174818754196167e-01 8.810222893953323364e-02 -1.362278610467910767e-01 3.991122171282768250e-02 -1.795850396156311035e-01 2.783645689487457275e-01 -7.306893914937973022e-02 1.997825056314468384e-01 2.878607064485549927e-02 3.809980675578117371e-02 -1.474755406379699707e-01 2.764382660388946533e-01 2.447354197502136230e-01 2.752002477645874023e-01 2.441312535665929317e-04 -6.973404437303543091e-02 -6.069601699709892273e-02 3.036514297127723694e-02 -2.336179167032241821e-01 2.052151858806610107e-01
2.042907327413558960e-01 2.806465700268745422e-02 -8.810035884380340576e-02 -1.839402019977569580e-01 1.898327171802520752e-01 2.582997456192970276e-02 1.269171833992004395e-01 2.798745408654212952e-03 -8.041776716709136963e-02 -4.593410342931747437e-02 -1.027303412556648254e-01 4.130928814411163330e-01 1.001758798956871033e-01 2.263213545083999634e-01 -2.213323861360549927e-01 -1.773284226655960083e-01 -1.934008896350860596e-01 1.373121291399002075e-01 5.992136895656585693e-02 3.853219449520111084e-01 -1.439374871551990509e-02 1.315885484218597412e-01 -7.314267754554748535e-02 4.835209250450134277e-02 1.108085438609123230e-01 4.424625039100646973e-01 -7.920853048563003540e-02 7.226967066526412964e-02 -1.935483962297439575e-01 8.045696467161178589e-02 -6.103362143039703369e-02 1.756586134433746338e-01
4.779006540775299072e-01 -5.562480166554450989e-02 -8.026443421840667725e-02 -1.114211454987525940e-01 -2.703450918197631836e-01 -2.014326602220535278e-01 -1.265013664960861206e-01 -1.178169026970863342e-01 1.153654381632804871e-01 6.789466738700866699e-02 -5.144076794385910034e-02 -1.294184625148773193e-01 4.152640700340270996e-02 -1.465774774551391602e-01 -1.496148109436035156e-01 1.125052347779273987e-01 -1.252859383821487427e-01 3.350526690483093262e-01 1.951348483562469482e-01 -2.084655314683914185e-01 1.788499802350997925e-01 -1.969566196203231812e-02 -1.092692539095878601e-01 -1.075087785720825195e-01 -2.960536256432533264e-02 9.546887129545211792e-02 -1.958945989608764648e-01 -3.254308924078941345e-02 7.471061497926712036e-02 1.792921423912048340e-01 -3.115149438381195068e-01 2.469619214534759521e-01
2.554659247398376465e-01 1.571154408156871796e-02 -7.945018261671066284e-02 -2.274538874626159668e-01 -7.777550071477890015e-02 -2.178574055433273315e-01 1.667839661240577698e-02 -1.266859322786331177e-01 -2.688523828983306885e-01 -3.220862746238708496e-01 6.995235383510589600e-02 1.035463586449623108e-01 -1.362421214580535889e-01 -1.540460288524627686e-01 -1.384626179933547974e-01 -4.354840517044067383e-02 2.361896038055419922e-01 1.384959667921066284e-01 1.852839440107345581e-01 9.638696163892745972e-02 7.669791579246520996e-02 1.433749496936798096e-02 -8.825010806322097778e-02 3.248278498649597168e-01 2.322376668453216553e-01 4.158529043197631836e-01 9.738905355334281921e-03 2.909679710865020752e-02 -1.168499365448951721e-01 -1.712263971567153931e-01 1.618849672377109528e-02 2.063667327165603638e-01
1.963087320327758789e-01 9.721013158559799194e-02 5.645507946610450745e-03 5.457275733351707458e-02 -3.081628084182739258e-01 3.725843876600265503e-02 2.688850462436676025e-01 -4.837282374501228333e-02 -9.885947406291961670e-02 1.456553116440773010e-02 4.683129116892814636e-02 9.196728467941284180e-03 8.313015103340148926e-02 2.177221179008483887e-01 -2.656155638396739960e-02 4.702202603220939636e-02 -2.809995785355567932e-02 3.144811093807220459e-01 -1.260340958833694458e-01 -6.893317401409149170e-02 2.451153844594955444e-01 7.091914117336273193e-02 -2.595536224544048309e-02 -4.485668148845434189e-03 2.306780070066452026e-01 2.869466841220855713e-01 -2.572522759437561035e-01 1.849721223115921021e-01 -1.658369153738021851e-01 1.589367836713790894e-01 -4.699010252952575684e-01 -1.134685873985290527e-01
1.752401143312454224e-01 -1.413044184446334839e-01 -2.174089848995208740e-01 -2.935595512390136719e-01 2.383533492684364319e-02 -1.029141023755073547e-01 -8.138015121221542358e-02 -7.750676013529300690e-04 -8.478676527738571167e-02 1.700437366962432861e-01 -1.825837641954421997e-01 6.137138605117797852e-02 2.715325169265270233e-02 -6.879016757011413574e-02 1.635437905788421631e-01 -1.569401621818542480e-01 6.651614792644977570e-03 3.470875620841979980e-01 5.118314921855926514e-02 -4.492140433285385370e-04 1.917839795351028442e-01 -2.316333353519439697e-01 -2.982841059565544128e-02 6.926821172237396240e-02 3.539528846740722656e-01 2.451457455754280090e-02 -4.106631278991699219e-01 3.560518920421600342e-01 1.465501636266708374e-01 -1.176182646304368973e-02 -4.351192340254783630e-02 -6.307101249694824219e-02
7.676894962787628174e-02 -9.571356326341629028e-02 -3.694436699151992798e-02 -1.106266211718320847e-02 1.983052343130111694e-01 -1.314581781625747681e-01 1.323183029890060425e-01 -2.429084181785583496e-01 2.665774226188659668e-01 2.354671955108642578e-01 5.701110139489173889e-02 8.048345893621444702e-02 1.749230921268463135e-01 7.130573689937591553e-02 2.551962062716484070e-02 1.334197074174880981e-01 -9.218659996986389160e-02 3.302133977413177490e-01 3.850459179375320673e-04 -1.919374102726578712e-03 2.801626622676849365e-01 1.278207749128341675e-01 -3.300852775573730469e-01 1.639048904180526733e-01 2.946076989173889160e-01 2.326214760541915894e-01 -1.598877906799316406e-01 2.664836682379245758e-02 2.497596591711044312e-01 7.411392033100128174e-02 -4.723884630948305130e-03 2.769462764263153076e-01
1.768920570611953735e-01 -3.145388513803482056e-02 7.382717728614807129e-02 8.087988197803497314e-02 -1.641579270362854004e-01 -1.334788203239440918e-01 6.754306703805923462e-02 4.842656850814819336e-02 -5.490508303046226501e-02 8.625445514917373657e-02 -1.655754745006561279e-01 -1.168095692992210388e-01 -2.404010444879531860e-01 -2.573525905609130859e-01 -2.678164839744567871e-01 -7.094794511795043945e-02 -1.751239448785781860e-01 6.496510654687881470e-02 -2.383379489183425903e-01 -5.806541442871093750e-02 2.058998197317123413e-01 -3.095677495002746582e-01 -9.765323251485824585e-02 2.000868320465087891e-01 5.217363685369491577e-02 1.519929170608520508e-01 1.411952357739210129e-02 2.824372649192810059e-01 1.835305057466030121e-02 -8.852167427539825439e-02 -4.079786837100982666e-01 2.974608838558197021e-01
1.564113646745681763e-01 1.354518383741378784e-01 -2.530661523342132568e-01 -3.472539782524108887e-01 -3.695948421955108643e-02 -6.343024969100952148e-02 1.837518364191055298e-01 -1.336873769760131836e-01 1.472091227769851685e-01 7.012148201465606689e-02 5.888632684946060181e-02 1.574494242668151855e-01 6.857319967821240425e-04 -6.285979412496089935e-03 -3.218240141868591309e-01 -1.439280360937118530e-01 -1.883540451526641846e-01 1.236930042505264282e-01 -1.042085140943527222e-01 -2.549344906583428383e-03 -1.373893674463033676e-02 1.317676454782485962e-01 -7.273992151021957397e-02 1.212093979120254517e-01 -3.070373460650444031e-02 2.998165786266326904e-01 -2.125826776027679443e-01 1.094993278384208679e-01 1.812252849340438843e-01 4.584421217441558838e-01 -1.949868723750114441e-02 2.139600217342376709e-01
7.934996858239173889e-03 2.333918064832687378e-01 -3.135926127433776855e-01 -1.783089935779571533e-01 -5.922387912869453430e-02 -6.411227583885192871e-02 -9.049591422080993652e-02 -7.058765739202499390e-02 -4.574080463498830795e-03 -9.386772662401199341e-02 -5.250505730509757996e-02 1.533830463886260986e-01 -1.277174800634384155e-01 1.748134642839431763e-01 1.634470000863075256e-02 1.427310705184936523e-01 -1.753198653459548950e-01 3.010522425174713135e-01 5.530133843421936035e-02 1.592491567134857178e-01 4.952020570635795593e-02 2.541009783744812012e-01 -1.343469470739364624e-01 1.250257492065429688e-01 2.109143882989883423e-01 -2.473625913262367249e-02 -2.133594453334808350e-01 1.500718891620635986e-01 1.657619327306747437e-02 -2.950772941112518311e-01 -3.203439414501190186e-01 3.719146549701690674e-01
8.435577154159545898e-02 -1.883155107498168945e-01 -2.324617952108383179e-01 -1.817241013050079346e-01 -1.670148521661758423e-01 -6.798007339239120483e-02 5.780917778611183167e-02 1.701616495847702026e-02 5.190717056393623352e-02 -3.991649951785802841e-03 5.567950382828712463e-02 9.371861815452575684e-02 6.192181259393692017e-03 -1.078882813453674316e-01 -2.974862158298492432e-01 -1.266348510980606079e-01 -3.749506920576095581e-02 7.513058930635452271e-02 1.206388697028160095e-01 -2.098923921585083008e-01 1.139194741845130920e-01 8.959638327360153198e-02 -1.971511989831924438e-01 1.197280064225196838e-01 9.260788559913635254e-02 5.543137788772583008e-01 2.822822518646717072e-02 1.309546381235122681e-01 4.440742135047912598e-01 8.114565163850784302e-02 -5.114040151238441467e-02 1.528095602989196777e-01
3.757113218307495117e-01 -1.777695491909980774e-03 -1.961449384689331055e-01 -5.528238415718078613e-02 -1.057616397738456726e-01 5.423520877957344055e-02 4.103390276432037354e-01 -1.240387633442878723e-01 -2.067469060420989990e-01 2.728987336158752441e-01 -2.288793176412582397e-01 7.487893104553222656e-02 -1.486812978982925415e-01 1.260636299848556519e-01 -2.403452396392822266e-01 -6.005037575960159302e-02 1.929384022951126099e-01 1.846660077571868896e-01 -2.316553294658660889e-01 1.219597309827804565e-01 6.311026215553283691e-02 7.143340259790420532e-02 1.198274344205856323e-01 6.393972784280776978e-02 1.175099015235900879e-01 2.325722426176071167e-01 -1.276307106018066406e-01 1.442616134881973267e-01 -9.291289746761322021e-02 9.360849857330322266e-02 -2.084490209817886353e-01 1.076764613389968872e-01
5.359881371259689331e-02 2.847585678100585938e-01 -3.509363234043121338e-01 -2.136866450309753418e-01 -1.238878518342971802e-01 -8.039221912622451782e-02 1.127930507063865662e-01 -2.139632850885391235e-01 1.049954965710639954e-01 -9.059775620698928833e-02 -2.094739675521850586e-01 -2.222263962030410767e-01 1.897411793470382690e-01 7.748317718505859375e-02 -9.521946310997009277e-02 6.101743876934051514e-02 -1.369706243276596069e-01 2.961336970329284668e-01 -5.225897207856178284e-02 1.369117498397827148e-01 1.568544358015060425e-01 1.941052526235580444e-01 -1.218134686350822449e-01 1.677693128585815430e-01 1.786830276250839233e-01 6.771713495254516602e-02 -6.175502017140388489e-02 -7.446807576343417168e-04 4.759803041815757751e-02 3.517509624361991882e-02 -3.604039549827575684e-01 3.044635355472564697e-01
1.027768552303314209e-01 -1.740104854106903076e-01 -1.682576537132263184e-01 -1.568250916898250580e-02 -9.936897456645965576e-02 -2.096116244792938232e-01 -1.805148422718048096e-01 -1.294681280851364136e-01 -2.168481200933456421e-01 -2.699693143367767334e-01 2.598596923053264618e-02 1.030923128128051758e-01 1.365548074245452881e-01 -1.716541200876235962e-01 -1.205201074481010437e-01 -5.869325250387191772e-03 1.620884239673614502e-01 2.141156047582626343e-01 1.441562268882989883e-02 1.957211345434188843e-01 1.130364760756492615e-01 6.103373318910598755e-02 -4.536198824644088745e-02 3.987239897251129150e-01 8.145102858543395996e-02 3.707727491855621338e-01 -1.285202950239181519e-01 1.441965401172637939e-01 3.809029981493949890e-02 1.718386411666870117e-01 5.534398928284645081e-02 3.604544699192047119e-01
3.867385983467102051e-01 1.363648325204849243e-01 3.703080490231513977e-02 -2.361113876104354858e-01 1.557127758860588074e-02 2.451429963111877441e-01 -7.839202135801315308e-02 -2.008537948131561279e-01 1.963130384683609009e-01 -9.915235638618469238e-02 -1.042699590325355530e-01 -1.446150708943605423e-02 -5.649112164974212646e-03 -6.627966463565826416e-02 -1.503138542175292969e-01 -2.036443054676055908e-01 2.082973867654800415e-01 3.942947834730148315e-02 4.749469086527824402e-02 -1.254716515541076660e-01 1.423094719648361206e-01 1.214511319994926453e-02 1.897935718297958374e-01 3.300735354423522949e-01 8.872098475694656372e-02 2.458807229995727539e-01 5.140015855431556702e-02 3.088785111904144287e-01 2.223613560199737549e-01 -6.619059294462203979e-02 -2.900260388851165771e-01 8.557378500699996948e-02
2.360449880361557007e-01 -2.023235261440277100e-01 -1.314514130353927612e-01 -6.945370137691497803e-02 1.344438921660184860e-02 7.306798361241817474e-04 -1.376101467758417130e-02 -8.885837346315383911e-02 2.404379695653915405e-01 -1.409128755331039429e-01 4.252947494387626648e-02 3.160279393196105957e-01 -2.320577949285507202e-01 4.162736237049102783e-02 4.608473554253578186e-02 -2.303958088159561157e-01 -1.916702091693878174e-01 1.997912973165512085e-01 4.864734038710594177e-02 -2.866831123828887939e-01 1.211997196078300476e-01 -5.380540713667869568e-02 -2.057337462902069092e-01 4.278508573770523071e-02 2.617036998271942139e-01 1.471467912197113037e-01 -3.375640884041786194e-02 -6.743261218070983887e-02 4.318363964557647705e-01 -2.277241833508014679e-02 -7.018347829580307007e-02 2.685804069042205811e-01
2.080581784248352051e-01 -2.090331017971038818e-01 4.825305938720703125e-02 8.156201243400573730e-02 3.425755351781845093e-02 -1.737105995416641235e-01 2.793161571025848389e-02 4.983231425285339355e-02 4.377320036292076111e-02 -6.780480593442916870e-02 -1.577140241861343384e-01 1.383648999035358429e-02 -2.361485958099365234e-01 -5.756670981645584106e-02 -2.270196974277496338e-01 -4.518040269613265991e-02 -1.002943739295005798e-01 2.378493547439575195e-01 -1.438518017530441284e-01 -2.232997268438339233e-01 -1.963103562593460083e-02 -3.837952613830566406e-01 -1.320076882839202881e-01 7.963964343070983887e-02 -1.674177870154380798e-02 1.690329313278198242e-01 -1.191437803208827972e-02 2.666058838367462158e-01 -1.171158161014318466e-02 -7.816030085086822510e-02 -3.222941458225250244e-01 4.542609751224517822e-01
1.459535509347915649e-01 1.408407278358936310e-02 -6.575372070074081421e-02 -2.843679487705230713e-01 3.685735911130905151e-02 -1.006921306252479553e-01 4.758509993553161621e-02 -1.695888042449951172e-01 1.596791148185729980e-01 -1.315534710884094238e-01 -1.030541732907295227e-01 3.394003212451934814e-01 1.155606508255004883e-01 3.279311656951904297e-01 4.835373535752296448e-02 -9.002058953046798706e-02 4.093513786792755127e-01 2.477089166641235352e-01 -4.318687319755554199e-02 2.175857573747634888e-01 9.801546484231948853e-02 -1.181686893105506897e-01 -1.252345740795135498e-01 5.329771339893341064e-02 1.486045867204666138e-01 7.837653905153274536e-02 -2.658585011959075928e-01 1.761250197887420654e-01 -5.935001745820045471e-02 -1.161180511116981506e-01 -2.840638160705566406e-01 5.458835884928703308e-02
3.632740303874015808e-02 -6.599853187799453735e-02 -2.042931169271469116e-01 -1.324930787086486816e-01 -5.191210284829139709e-02 2.421130426228046417e-02 -1.428051441907882690e-01 -2.016766220331192017e-01 -6.732409354299306870e-03 -2.703478336334228516e-01 -9.029844403266906738e-02 1.757558584213256836e-01 -1.387935131788253784e-01 -1.596300303936004639e-01 6.810282915830612183e-02 1.485559195280075073e-01 -2.608461305499076843e-02 4.254011809825897217e-01 -1.104915887117385864e-01 1.568867824971675873e-02 2.896133065223693848e-01 2.870773375034332275e-01 -1.516317278146743774e-01 3.835216164588928223e-01 1.225777491927146912e-01 1.511668562889099121e-01 -4.066607728600502014e-02 1.222821027040481567e-01 -1.792837828397750854e-01 -9.313461184501647949e-02 -5.505387857556343079e-02 2.413604855537414551e-01
3.240167498588562012e-01 -1.556203365325927734e-01 -3.866706192493438721e-01 5.843618884682655334e-02 3.505361452698707581e-02 -1.771310269832611084e-01 4.635651409626007080e-02 -1.822328120470046997e-01 4.928344115614891052e-02 5.299653857946395874e-02 -1.305128484964370728e-01 5.090633034706115723e-02 1.382626127451658249e-02 -2.742839157581329346e-01 -6.070082262158393860e-02 -1.420867890119552612e-01 -1.926894783973693848e-01 1.443584412336349487e-01 -2.104813903570175171e-01 7.688350230455398560e-02 7.213974744081497192e-02 -7.355554960668087006e-03 6.955453008413314819e-02 -6.131600588560104370e-03 -7.408306002616882324e-02 4.062337875366210938e-01 -4.129298776388168335e-02 4.371731728315353394e-02 3.023250773549079895e-02 -3.614816963672637939e-01 -3.115213215351104736e-01 6.834651529788970947e-02
4.776743948459625244e-01 -3.486625477671623230e-02 9.582098573446273804e-02 1.014139130711555481e-01 5.108600854873657227e-02 2.593603916466236115e-02 -2.310527674853801727e-02 -8.696258068084716797e-02 3.267541527748107910e-02 -1.856265962123870850e-02 -5.143380537629127502e-02 2.681894302368164062e-01 1.823983713984489441e-02 -5.231631174683570862e-02 -4.806930422782897949e-01 -2.240430116653442383e-01 2.241265028715133667e-01 1.606882810592651367e-01 1.547206640243530273e-01 1.167115122079849243e-01 1.290203928947448730e-01 2.436996996402740479e-02 -1.676619797945022583e-01 2.547134459018707275e-01 2.470631152391433716e-01 1.936273127794265747e-01 -2.587441354990005493e-02 1.138343475759029388e-02 -1.727206110954284668e-01 -8.417155593633651733e-02 -2.585112676024436951e-02 1.367218196392059326e-01
3.573814332485198975e-01 2.334305550903081894e-03 -1.906873136758804321e-01 1.443999409675598145e-01 1.386128962039947510e-01 -3.080231249332427979e-01 -7.353953085839748383e-03 1.081859990954399109e-01 1.539668738842010498e-01 1.188191995024681091e-01 -1.138404831290245056e-01 1.488761510699987411e-02 -6.669067591428756714e-02 1.515037566423416138e-01 -2.213383167982101440e-01 7.544601708650588989e-02 -3.341882824897766113e-01 5.910787731409072876e-02 -2.685025632381439209e-01 -1.459426879882812500e-01 -6.257861107587814331e-02 -2.370063774287700653e-02 -1.970196142792701721e-02 2.239304035902023315e-01 1.169374734163284302e-01 9.241010993719100952e-02 -5.456829443573951721e-02 4.426621198654174805e-01 1.733541041612625122e-01 4.912889003753662109e-02 -1.935749053955078125e-01 3.826117515563964844e-02
3.320711255073547363e-01 -6.216307729482650757e-02 -1.256269365549087524e-01 -1.629612147808074951e-01 -1.171647533774375916e-01 -7.378707826137542725e-02 1.043611541390419006e-01 -4.711618646979331970e-02 1.375619024038314819e-01 -1.231546923518180847e-01 -7.995538413524627686e-02 2.889949455857276917e-02 1.456307023763656616e-01 4.170859158039093018e-01 -8.256032317876815796e-02 -1.470391303300857544e-01 -1.795493997633457184e-02 4.446337521076202393e-01 1.267782300710678101e-01 -6.117092911154031754e-03 1.568108946084976196e-01 -1.225760802626609802e-01 -1.350054144859313965e-01 2.175065577030181885e-01 -1.726707220077514648e-01 3.317255079746246338e-01 -1.663551926612854004e-01 -8.129448629915714264e-03 -2.487946487963199615e-02 -5.151090398430824280e-02 -2.244881391525268555e-01 -7.597646117210388184e-02
5.869827270507812500e-01 -3.088700026273727417e-02 -1.535408198833465576e-01 1.433436572551727295e-01 -1.143518537282943726e-01 -5.927005410194396973e-02 -2.270758897066116333e-02 -4.469337314367294312e-02 2.562843561172485352e-01 -3.910142555832862854e-02 -1.603364944458007812e-01 2.982388995587825775e-02 1.923274248838424683e-01 2.988884449005126953e-01 -6.825800985097885132e-02 -1.626298129558563232e-01 -1.498946100473403931e-01 2.399718165397644043e-01 -6.492814421653747559e-02 -2.001805789768695831e-02 2.770043164491653442e-02 -3.494457602500915527e-01 7.796057313680648804e-02 1.583386212587356567e-01 -8.775565028190612793e-02 1.983162164688110352e-01 -8.637499064207077026e-02 -8.445831388235092163e-02 -1.241861935704946518e-02 -6.630758196115493774e-02 9.743000380694866180e-03 1.872513890266418457e-01
2.165667116641998291e-01 -1.514877974987030029e-01 -1.381090879440307617e-01 -5.909202992916107178e-02 -1.448456943035125732e-01 -1.687975376844406128e-01 -4.827774316072463989e-02 -1.550841778516769409e-01 -2.808815538883209229e-01 -2.575531899929046631e-01 9.367810934782028198e-02 6.746622920036315918e-02 6.195148080587387085e-02 -2.078514993190765381e-01 -2.091913670301437378e-02 5.774679407477378845e-02 1.998204141855239868e-01 1.726434230804443359e-01 2.672680653631687164e-02 1.144631057977676392e-01 2.542369067668914795e-01 -8.505570143461227417e-02 -2.348963469266891479e-01 2.459491044282913208e-01 1.500010192394256592e-01 4.202172160148620605e-01 -3.223041072487831116e-03 6.388121098279953003e-02 1.821933663450181484e-03 1.308976113796234131e-01 7.985273748636245728e-02 3.529667556285858154e-01
3.628540635108947754e-01 2.269628793001174927e-01 -1.978859491646289825e-02 6.247349455952644348e-02 -2.089801877737045288e-01 -4.063360095024108887e-01 -2.210973501205444336e-01 -2.926914691925048828e-01 1.647335737943649292e-01 4.771110042929649353e-02 1.460153907537460327e-01 -4.733547940850257874e-02 -1.217756271362304688e-01 7.688150741159915924e-03 -1.576032489538192749e-01 -8.876110613346099854e-02 7.221986353397369385e-02 2.269276082515716553e-01 -3.806148841977119446e-02 2.070451676845550537e-01 -1.541591584682464600e-01 4.122178256511688232e-02 1.243467703461647034e-01 -5.681047961115837097e-02 2.537812590599060059e-01 1.112322732806205750e-01 2.448862418532371521e-02 1.695429235696792603e-01 1.886492222547531128e-01 1.311257481575012207e-01 -1.661336272954940796e-01 1.921688169240951538e-01
3.339677751064300537e-01 4.757797718048095703e-02 -8.922974765300750732e-02 -2.658361792564392090e-01 -6.113375723361968994e-02 4.678847268223762512e-02 3.194057643413543701e-01 -2.392634004354476929e-02 9.052871912717819214e-02 -4.344429448246955872e-02 2.233406603336334229e-01 1.844993531703948975e-01 3.956451267004013062e-02 -2.734145522117614746e-01 -1.320253312587738037e-01 -4.247233271598815918e-02 -2.620961666107177734e-01 4.135861992835998535e-01 -1.628408432006835938e-01 -1.186891794204711914e-01 1.096149086952209473e-01 -1.800756752490997314e-01 2.168507725000381470e-01 4.665946587920188904e-03 2.074871212244033813e-01 2.330047190189361572e-01 8.676948398351669312e-02 -2.384992502629756927e-02 6.244694441556930542e-02 1.626839935779571533e-01 3.178117796778678894e-02 2.891648374497890472e-02
3.631097078323364258e-01 1.072791814804077148e-01 -3.398520648479461670e-01 -6.275074183940887451e-02 -2.338661253452301025e-01 -2.101902663707733154e-01 2.298022806644439697e-01 -1.089209169149398804e-01 2.795752324163913727e-02 1.276114732027053833e-01 6.480538845062255859e-02 1.005175616592168808e-02 -1.173432618379592896e-01 2.401877008378505707e-02 -5.067892372608184814e-03 2.497882097959518433e-01 9.586614370346069336e-02 4.426217675209045410e-01 -1.331865340471267700e-01 -1.273042149841785431e-02 1.471587717533111572e-01 9.087961912155151367e-02 -1.819164752960205078e-01 1.157370433211326599e-01 6.339209526777267456e-02 1.861202269792556763e-01 -2.515615224838256836e-01 -8.213438093662261963e-02 -8.436634391546249390e-02 1.054405942559242249e-01 -2.208516597747802734e-01 2.045178785920143127e-02
3.427545428276062012e-01 -5.788626521825790405e-02 -2.205340713262557983e-01 -2.775782048702239990e-01 -1.102268099784851074e-01 -8.911503851413726807e-02 6.223043799400329590e-02 4.721149057149887085e-02 -1.334584802389144897e-01 1.073827221989631653e-01 -1.124233454465866089e-01 -2.282004058361053467e-02 -2.117044180631637573e-01 -7.516366988420486450e-02 3.153162449598312378e-02 -2.438870966434478760e-01 9.455861151218414307e-02 2.771985530853271484e-01 -2.382951043546199799e-02 1.124676316976547241e-01 -7.144252955913543701e-02 3.344624340534210205e-01 -1.575382798910140991e-01 -1.548115909099578857e-01 3.068211972713470459e-01 1.474503427743911743e-01 -2.534485757350921631e-01 -2.058146288618445396e-03 2.539736628532409668e-01 6.042294204235076904e-02 -6.381322443485260010e-02 2.382159531116485596e-01
4.891306459903717041e-01 3.161660861223936081e-03 -1.665961928665637970e-03 -1.971901059150695801e-01 -1.601025313138961792e-01 -3.869919106364250183e-02 6.836457550525665283e-02 -1.205552741885185242e-01 3.699047267436981201e-01 8.292423188686370850e-02 -1.124332007020711899e-02 1.183374822139739990e-01 5.947714671492576599e-03 -1.744408011436462402e-01 2.258652821183204651e-02 6.139060109853744507e-02 -1.211195886135101318e-01 3.628393113613128662e-01 -1.560830175876617432e-01 2.163823097944259644e-01 8.850768208503723145e-02 -7.857207208871841431e-02 2.870968282222747803e-01 -2.389211393892765045e-02 2.794707417488098145e-01 1.550403088331222534e-01 2.052796334028244019e-01 -4.271581023931503296e-02 -8.830672502517700195e-02 -7.842025160789489746e-02 -7.155489176511764526e-02 5.705240368843078613e-02
3.414357900619506836e-01 -1.433179378509521484e-01 -3.985336050391197205e-02 1.706186085939407349e-01 -2.575808465480804443e-01 -1.554326862096786499e-01 2.915168553590774536e-02 -1.196483597159385681e-01 1.862515211105346680e-01 6.383857876062393188e-02 -8.011647313833236694e-02 8.791960030794143677e-02 -3.818611800670623779e-01 2.185616791248321533e-01 -1.563618183135986328e-01 -8.171210065484046936e-03 -1.900231689214706421e-01 4.273525997996330261e-02 -3.042909801006317139e-01 2.938227169215679169e-02 1.406807079911231995e-02 -9.404923021793365479e-02 1.749580949544906616e-01 9.016500413417816162e-02 -7.093857973814010620e-02 3.305480182170867920e-01 2.314698213012889028e-04 2.878369987010955811e-01 1.492299046367406845e-02 -4.137200862169265747e-02 1.118548214435577393e-01 2.544182538986206055e-01
4.479076266288757324e-01 7.028977572917938232e-02 1.669860035181045532e-01 -1.680593341588973999e-01 8.169706165790557861e-02 -1.655747592449188232e-01 -6.665603723376989365e-03 1.697116047143936157e-01 6.409171968698501587e-02 -5.725984228774905205e-04 -1.756489127874374390e-01 -2.218872457742691040e-01 -4.030011221766471863e-02 -4.377036541700363159e-02 -1.654773652553558350e-01 7.456177845597267151e-03 3.283051252365112305e-01 2.965715229511260986e-01 -1.098462194204330444e-01 4.670754447579383850e-02 1.268878281116485596e-01 -7.187450677156448364e-02 -5.701005458831787109e-02 3.715639114379882812e-01 2.497553527355194092e-01 4.860975779592990875e-03 -1.155583262443542480e-01 1.624932289123535156e-01 9.529387205839157104e-02 -1.582061797380447388e-01 -2.257159501314163208e-01 2.052358351647853851e-02
2.241917699575424194e-01 2.514010369777679443e-01 -1.463382095098495483e-01 9.440679103136062622e-03 -1.073119491338729858e-01 -1.585102379322052002e-01 -1.232033446431159973e-01 -1.165846735239028931e-01 -9.411296993494033813e-02 3.625465035438537598e-01 -3.371099010109901428e-02 -1.572899892926216125e-02 -6.974253337830305099e-03 1.328781619668006897e-02 1.475378423929214478e-01 2.683228068053722382e-02 -1.150419712066650391e-01 1.275459080934524536e-01 2.095385268330574036e-02 -1.027978286147117615e-01 3.608601093292236328e-01 2.857525348663330078e-01 -1.363481283187866211e-01 1.937516964972019196e-02 9.417881071567535400e-02 3.452136218547821045e-01 -2.507168948650360107e-01 5.917759239673614502e-02 5.022681318223476410e-03 -1.228886395692825317e-01 -2.566855400800704956e-03 3.928604125976562500e-01
2.886512577533721924e-01 2.329934537410736084e-01 -8.771260268986225128e-03 3.845585882663726807e-02 -9.898198395967483521e-02 1.166684925556182861e-01 1.330836415290832520e-01 9.128997474908828735e-02 -1.528698503971099854e-01 2.825544178485870361e-01 1.589631475508213043e-02 -4.340453445911407471e-02 -8.031584322452545166e-02 6.670368462800979614e-02 -2.618552884086966515e-03 -4.302980378270149231e-02 -2.255377620458602905e-01 3.177544772624969482e-01 -7.756325602531433105e-02 9.268981218338012695e-02 1.683779433369636536e-02 -1.965476898476481438e-03 -1.385276168584823608e-01 2.158292233943939209e-01 4.593699425458908081e-02 3.689916431903839111e-01 -3.220226168632507324e-01 3.682966232299804688e-01 2.066658586263656616e-01 1.347198802977800369e-02 -1.663717031478881836e-01 -1.122651770710945129e-01
4.914879798889160156e-01 1.894238889217376709e-01 1.012225598096847534e-01 -3.785898163914680481e-02 -4.416471719741821289e-02 1.854909807443618774e-01 -2.412914782762527466e-01 -1.234193816781044006e-01 1.245384961366653442e-01 -1.932659298181533813e-01 -1.636789366602897644e-02 5.452604591846466064e-02 2.029889822006225586e-02 7.483106851577758789e-02 -3.465460613369941711e-02 -2.995093762874603271e-01 1.061081364750862122e-01 1.327818334102630615e-01 -7.462780177593231201e-02 -1.699635833501815796e-01 9.610862284898757935e-02 -8.269758522510528564e-02 -3.585966303944587708e-02 1.771225482225418091e-01 -1.604814268648624420e-02 2.982780933380126953e-01 -1.855601966381072998e-01 2.759707272052764893e-01 1.773544698953628540e-01 -1.294936388731002808e-01 -2.793256640434265137e-01 9.949807822704315186e-02
1.697557717561721802e-01 2.039629071950912476e-01 -2.195271998643875122e-01 -1.136972978711128235e-01 -5.641434714198112488e-02 -3.212127089500427246e-01 -3.016806542873382568e-01 -5.006395280361175537e-02 5.870227888226509094e-02 1.478811353445053101e-01 -7.738735526800155640e-02 -1.717523187398910522e-01 -3.546591103076934814e-01 -9.445903822779655457e-03 -2.448387891054153442e-01 -1.949959695339202881e-01 -1.792934387922286987e-01 2.346937805414199829e-01 5.052905157208442688e-02 6.910908967256546021e-02 1.372392177581787109e-01 4.103422909975051880e-02 6.695969402790069580e-02 2.808389961719512939e-01 1.985166966915130615e-01 4.487053677439689636e-02 1.547784656286239624e-01 2.269329279661178589e-01 1.175779327750205994e-01 1.484890468418598175e-02 1.398275140672922134e-02 2.332254052162170410e-01
2.286182790994644165e-01 6.323701888322830200e-02 -3.659766614437103271e-01 -8.344932645559310913e-02 -6.553871184587478638e-02 -2.679945528507232666e-01 9.052166715264320374e-03 -3.572723269462585449e-01 9.136153757572174072e-02 7.106697559356689453e-02 -1.681163012981414795e-01 5.566089972853660583e-02 -1.751875728368759155e-01 -3.659924119710922241e-02 6.916067749261856079e-02 -6.777430884540081024e-03 -1.866062283515930176e-01 1.617788970470428467e-01 -2.089581340551376343e-01 -1.335470974445343018e-01 1.070949137210845947e-01 -7.384365797042846680e-02 -1.703705266118049622e-02 8.481179177761077881e-02 6.014678999781608582e-02 1.191902831196784973e-01 -2.327003329992294312e-01 5.042508617043495178e-02 -7.156986743211746216e-02 -2.206998914480209351e-01 -4.901822209358215332e-01 4.299606010317802429e-02
3.172416090965270996e-01 -2.180749028921127319e-01 -3.373351395130157471e-01 1.611238420009613037e-01 8.883602917194366455e-03 -1.612146049737930298e-01 4.494165256619453430e-02 1.124953702092170715e-01 7.200031727552413940e-02 2.743043899536132812e-01 -9.131117910146713257e-02 1.200804337859153748e-01 -2.414074726402759552e-02 -1.884124428033828735e-01 -1.939207613468170166e-01 -4.955144226551055908e-02 -1.118528544902801514e-01 2.145710140466690063e-01 -2.914647944271564484e-02 5.363052710890769958e-02 1.397692561149597168e-01 -1.012053340673446655e-01 -3.604234382510185242e-02 -2.285922132432460785e-02 -6.547489017248153687e-02 4.297915697097778320e-01 -1.458862572908401489e-01 4.771238891407847404e-04 3.208578377962112427e-02 -5.992633756250143051e-03 -4.134720563888549805e-01 1.256263107061386108e-01
3.711153864860534668e-01 3.501025438308715820e-01 -1.328611373901367188e-01 -1.068648044019937515e-02 1.099972948431968689e-01 1.856471002101898193e-01 2.850829064846038818e-02 -8.993065916001796722e-03 8.588515222072601318e-02 1.198363378643989563e-01 -1.960728019475936890e-01 4.059073328971862793e-01 1.243566423654556274e-01 -1.496962904930114746e-01 -2.043226547539234161e-02 -1.448678374290466309e-01 4.810213297605514526e-02 2.284516096115112305e-01 7.143831346184015274e-03 5.177173390984535217e-02 2.214426733553409576e-02 -8.987107872962951660e-02 -2.818106114864349365e-01 1.349207311868667603e-01 1.094890236854553223e-01 1.280078738927841187e-01 -2.387105375528335571e-01 2.460696101188659668e-01 -2.537468671798706055e-01 8.417962491512298584e-02 -4.273907467722892761e-02 8.733350038528442383e-02
5.157420039176940918e-01 -1.465082019567489624e-01 -2.452082335948944092e-01 -4.704367741942405701e-02 -1.865873783826828003e-01 -5.153407528996467590e-02 -4.858390986919403076e-02 2.036956138908863068e-03 1.935113668441772461e-01 -2.426735870540142059e-02 7.948230206966400146e-02 1.486426889896392822e-01 4.288107156753540039e-03 -4.100614413619041443e-02 -2.819084823131561279e-01 7.848791778087615967e-02 -1.118955388665199280e-02 6.744506210088729858e-02 -1.087296083569526672e-01 1.350245624780654907e-01 1.205779835581779480e-01 1.334023922681808472e-01 2.316029518842697144e-01 9.206631779670715332e-02 2.385420352220535278e-01 -2.197496891021728516e-01 -2.788056433200836182e-01 5.781005695462226868e-02 1.352398991584777832e-01 2.635251283645629883e-01 -6.642962247133255005e-02 2.213493138551712036e-01
5.833638310432434082e-01 1.657767686992883682e-03 -6.859488785266876221e-02 7.291287928819656372e-02 1.403012871742248535e-01 -8.366435766220092773e-02 -2.585775777697563171e-02 3.085073083639144897e-02 -1.706662327051162720e-01 -7.374061644077301025e-02 -3.833138644695281982e-01 1.953644305467605591e-01 1.462861895561218262e-01 4.031300544738769531e-02 -2.914281189441680908e-01 -1.871980428695678711e-01 1.888765096664428711e-01 1.269262880086898804e-01 1.476831454783678055e-02 -3.406443446874618530e-02 8.842745795845985413e-03 -1.779049402102828026e-03 -1.376853734254837036e-01 1.681715250015258789e-01 2.651575803756713867e-01 -6.540971249341964722e-02 1.159124448895454407e-02 1.079633757472038269e-01 -5.188302602618932724e-03 -3.207247704267501831e-02 -7.993112504482269287e-02 2.537571191787719727e-01
2.452723383903503418e-01 -3.447197750210762024e-02 -2.003483846783638000e-02 -2.391615808010101318e-01 1.898797601461410522e-01 3.554225265979766846e-01 7.018672674894332886e-02 5.733552575111389160e-02 2.793998420238494873e-01 1.825433671474456787e-01 -1.280697584152221680e-01 1.148436889052391052e-01 -2.417619712650775909e-02 2.297253347933292389e-02 -4.273581504821777344e-02 -2.963759899139404297e-01 -3.578398376703262329e-02 3.409700095653533936e-01 -6.742288917303085327e-02 6.980644911527633667e-02 1.380001753568649292e-01 -8.844982832670211792e-02 -2.847597599029541016e-01 1.005802825093269348e-01 2.145154923200607300e-01 1.921438425779342651e-01 1.275094002485275269e-01 2.549211084842681885e-01 2.439579665660858154e-01 -9.240373969078063965e-02 -3.071327321231365204e-02 -2.230140939354896545e-02
2.226542234420776367e-01 -2.201560325920581818e-02 -1.701905131340026855e-01 7.277790457010269165e-02 -2.103635668754577637e-01 -1.391769200563430786e-01 3.299308121204376221e-01 -3.977597951889038086e-01 8.093305677175521851e-02 -1.806631684303283691e-01 -1.421610116958618164e-01 1.315736919641494751e-01 2.695491015911102295e-01 5.788399651646614075e-02 -2.180793434381484985e-01 -7.238616049289703369e-02 -6.682834774255752563e-02 7.503513991832733154e-02 4.331515356898307800e-02 4.386654496192932129e-02 2.727988362312316895e-01 8.214890956878662109e-03 -1.143641471862792969e-01 -5.196506157517433167e-02 1.518926769495010376e-01 1.302092671394348145e-01 -3.783275187015533447e-01 8.809328079223632812e-02 -6.870322395116090775e-03 -1.255985945463180542e-01 -2.288222312927246094e-01 1.273157596588134766e-01
2.518264353275299072e-01 7.817052304744720459e-02 -3.530908226966857910e-01 -7.119704037904739380e-02 2.258965820074081421e-01 -1.102796569466590881e-01 3.568096144590526819e-04 1.506157070398330688e-01 3.814889192581176758e-01 2.238495200872421265e-01 8.454375714063644409e-02 1.482224315404891968e-01 8.227131515741348267e-02 6.657708436250686646e-02 -2.261209040880203247e-01 -2.726359367370605469e-01 -1.109025850892066956e-01 1.489718258380889893e-01 -2.241786941885948181e-02 2.832337021827697754e-01 6.732150912284851074e-02 -1.191158369183540344e-01 -2.543253302574157715e-01 1.686408556997776031e-02 1.144668534398078918e-01 6.490454077720642090e-02 -4.928875342011451721e-02 2.236204594373703003e-01 1.597159057855606079e-01 -3.749925643205642700e-03 -1.056485027074813843e-01 2.193044573068618774e-01
2.154240161180496216e-01 2.271962612867355347e-01 -1.054524928331375122e-01 7.476773858070373535e-02 -1.354869902133941650e-01 -1.448430716991424561e-01 -9.736295789480209351e-02 -1.466680020093917847e-01 6.564436014741659164e-03 -2.236854434013366699e-01 1.301188766956329346e-01 1.108712852001190186e-01 -6.495511531829833984e-02 -2.969466447830200195e-01 -9.611510485410690308e-02 2.015496194362640381e-01 8.282203227281570435e-02 2.620963156223297119e-01 4.738637653645128012e-04 2.123278193175792694e-02 2.777798175811767578e-01 8.478271216154098511e-02 -3.087099492549896240e-01 3.765925467014312744e-01 1.289852559566497803e-01 1.778126806020736694e-01 4.754229262471199036e-02 -6.813248037360608578e-04 -9.582580067217350006e-03 -3.740349411964416504e-02 6.192204076796770096e-03 3.792823851108551025e-01
1.129303053021430969e-01 -2.611042559146881104e-01 -6.528614461421966553e-02 -1.612626314163208008e-01 2.116000652313232422e-01 -2.213643342256546021e-01 6.042617559432983398e-02 6.169990822672843933e-02 9.368866682052612305e-02 2.762075066566467285e-01 -7.016748934984207153e-02 2.139133214950561523e-01 9.753204882144927979e-02 -3.776604682207107544e-02 -1.333830654621124268e-01 1.917785555124282837e-01 -1.658261865377426147e-01 9.351433068513870239e-02 -1.950587332248687744e-01 8.475974947214126587e-02 2.125174552202224731e-01 1.645378023386001587e-01 -1.354792863130569458e-01 1.226261779665946960e-01 5.290381908416748047e-01 2.647864818572998047e-01 -1.107095032930374146e-01 1.259558349847793579e-01 1.145484372973442078e-01 4.811858758330345154e-02 2.563655935227870941e-02 7.068781554698944092e-02
2.843441367149353027e-01 1.102909967303276062e-01 5.761253833770751953e-02 6.532086431980133057e-02 -5.468473583459854126e-02 9.574983268976211548e-02 -6.012758612632751465e-02 4.092607274651527405e-02 2.560803592205047607e-01 -1.454222761094570160e-02 -3.189067542552947998e-01 3.666225075721740723e-01 -8.051473647356033325e-03 3.357458859682083130e-02 -3.453898727893829346e-01 -2.092320472002029419e-01 8.748955279588699341e-02 3.398354351520538330e-01 3.662685304880142212e-02 1.095556560903787613e-02 -1.072756424546241760e-01 1.045920550823211670e-01 -2.351828068494796753e-01 2.265461236238479614e-01 2.235295474529266357e-01 9.056437760591506958e-02 -1.425899565219879150e-01 3.846455132588744164e-03 -6.710363924503326416e-02 9.280925244092941284e-02 -2.481210678815841675e-01 -9.435430914163589478e-02
1.602821052074432373e-01 6.569962715730071068e-04 -1.150716841220855713e-02 7.909346371889114380e-02 -9.135957062244415283e-02 8.584459125995635986e-02 -9.502463042736053467e-02 -2.715885639190673828e-01 1.032304242253303528e-01 -9.236703068017959595e-02 1.299143880605697632e-01 2.530941180884838104e-02 -3.345083892345428467e-01 -2.088512629270553589e-01 1.471974607557058334e-02 2.814765460789203644e-02 1.189181674271821976e-02 2.663131356239318848e-01 -3.430268913507461548e-02 3.536233305931091309e-02 1.915403008460998535e-01 2.399613261222839355e-01 -1.599085181951522827e-01 3.959626257419586182e-01 1.723830550909042358e-01 3.009337782859802246e-01 -9.414632618427276611e-02 1.546767354011535645e-01 -4.846976324915885925e-02 6.246589124202728271e-02 2.234527319669723511e-01 3.417889177799224854e-01
2.499513030052185059e-01 5.316698178648948669e-02 -2.434940338134765625e-01 -1.875615417957305908e-01 -1.342812776565551758e-01 -2.410800158977508545e-01 -1.705331169068813324e-02 -1.187566220760345459e-01 -1.960637234151363373e-02 2.093300521373748779e-01 7.558953016996383667e-02 2.442914545536041260e-01 1.105927280150353909e-03 -1.626226902008056641e-01 -1.674995124340057373e-01 -7.498570531606674194e-02 -2.585052251815795898e-01 1.282949298620223999e-01 -8.655960112810134888e-02 -2.751450538635253906e-01 1.875851899385452271e-01 -3.235619142651557922e-02 -6.713356822729110718e-02 9.365043044090270996e-02 2.174818962812423706e-01 1.626309454441070557e-01 3.676178753376007080e-01 2.207718491554260254e-01 2.339643388986587524e-01 1.964872479438781738e-01 -6.243101134896278381e-02 9.535800665616989136e-02
1.349773555994033813e-01 -1.534738242626190186e-01 -5.378021672368049622e-02 -2.207287997007369995e-01 1.309158653020858765e-01 -8.672028779983520508e-02 -1.030133292078971863e-01 8.550670929253101349e-03 3.558700531721115112e-02 1.493466496467590332e-01 -1.071854457259178162e-01 1.526575833559036255e-01 1.277406979352235794e-02 2.949124574661254883e-01 -1.296659559011459351e-01 -7.204972207546234131e-02 8.617623895406723022e-02 -1.972965337336063385e-02 -4.207134991884231567e-02 2.713447809219360352e-01 2.863680385053157806e-02 1.623188704252243042e-01 -1.825086325407028198e-01 1.820483803749084473e-01 2.014084011316299438e-01 5.159452557563781738e-01 -1.301015019416809082e-01 2.396752536296844482e-01 -3.577537238597869873e-01 1.132819205522537231e-01 -7.040700316429138184e-02 4.350236617028713226e-03
2.707518339157104492e-01 6.251510977745056152e-02 -8.627194166183471680e-02 -1.527132540941238403e-01 3.659497499465942383e-01 -6.097929086536169052e-03 2.942506670951843262e-01 4.440573044121265411e-03 3.875730931758880615e-01 -2.874122699722647667e-03 -3.459375351667404175e-02 1.402650773525238037e-01 -1.061140969395637512e-01 -1.075032949447631836e-01 2.710147947072982788e-02 -1.282545775175094604e-01 -8.893615007400512695e-02 3.727760910987854004e-01 5.493970587849617004e-02 1.923743635416030884e-01 -8.095099776983261108e-02 -8.601274341344833374e-02 1.049534901976585388e-01 -5.756179988384246826e-02 1.458071619272232056e-01 2.288179099559783936e-01 1.457838565111160278e-01 2.304459512233734131e-01 2.176687866449356079e-01 -1.448213756084442139e-01 3.011466190218925476e-02 1.671981811523437500e-01
9.972934424877166748e-02 2.049387432634830475e-02 -1.417726874351501465e-01 1.497536897659301758e-01 -2.085658609867095947e-01 -8.353079110383987427e-02 1.408820301294326782e-01 -3.220703005790710449e-01 8.644250035285949707e-02 2.711161673069000244e-01 -7.769261300563812256e-02 2.154614031314849854e-01 2.381336092948913574e-01 -3.912150859832763672e-02 -1.109332069754600525e-01 -2.776909470558166504e-01 -1.574621796607971191e-01 -4.443005472421646118e-02 -4.771731793880462646e-02 1.533111929893493652e-01 9.713351726531982422e-02 1.644916981458663940e-01 -5.228959769010543823e-02 8.352910727262496948e-02 1.960479617118835449e-01 2.262522727251052856e-01 -3.189231455326080322e-01 1.523762643337249756e-01 1.148498654365539551e-01 -2.346559613943099976e-02 -2.736005783081054688e-01 3.000908792018890381e-01
4.370889663696289062e-01 -5.089782550930976868e-02 2.806179225444793701e-02 -2.158877998590469360e-02 -1.581668108701705933e-01 -1.516384631395339966e-01 1.228534802794456482e-01 9.522724896669387817e-02 3.226050436496734619e-01 -5.581530556082725525e-02 -6.057447753846645355e-03 4.582034051418304443e-02 -2.475368827581405640e-01 -2.620135061442852020e-02 -6.319196522235870361e-02 9.446317702531814575e-02 -8.034737408161163330e-02 1.988540589809417725e-01 -2.127115428447723389e-01 3.455902934074401855e-01 1.940119117498397827e-01 1.939498484134674072e-01 3.066761493682861328e-01 -1.289509534835815430e-01 2.668154537677764893e-01 1.876493245363235474e-01 3.828110918402671814e-02 4.470665007829666138e-02 2.901011903304606676e-04 -1.907981187105178833e-01 -7.273162901401519775e-02 2.365906536579132080e-02
2.313460558652877808e-01 1.536884158849716187e-01 2.243064790964126587e-01 -3.251911997795104980e-01 3.099909238517284393e-02 -8.391082286834716797e-02 2.037903219461441040e-01 -1.131355762481689453e-01 3.491935133934020996e-02 5.239370465278625488e-02 2.597757279872894287e-01 5.551587417721748352e-02 -1.152955815196037292e-01 2.293705642223358154e-01 -2.824496328830718994e-01 6.134368851780891418e-02 -1.000090762972831726e-01 1.482787877321243286e-01 -1.576371937990188599e-01 -1.098057031631469727e-01 2.371523231267929077e-01 -4.677775502204895020e-02 -2.034590989351272583e-01 -1.464665518142282963e-03 2.290641069412231445e-01 1.567073911428451538e-01 2.030276656150817871e-01 2.757667005062103271e-01 1.565786078572273254e-04 -6.010450795292854309e-02 -2.537447810173034668e-01 2.224253714084625244e-01
3.860794305801391602e-01 1.177066341042518616e-01 -5.124476179480552673e-02 3.497086465358734131e-02 7.737254351377487183e-02 -2.965416312217712402e-01 -2.326415032148361206e-01 -5.639131739735603333e-02 1.865534931421279907e-01 1.688190549612045288e-01 7.744891941547393799e-02 -1.481472998857498169e-01 -3.039784133434295654e-01 1.121384426951408386e-01 -1.573777049779891968e-01 -2.568203210830688477e-01 1.704625636339187622e-01 2.387652397155761719e-01 -1.481308192014694214e-01 8.674331754446029663e-02 2.112511396408081055e-01 1.626107543706893921e-01 7.859492301940917969e-02 1.640685796737670898e-01 2.702948451042175293e-01 2.657314203679561615e-02 -1.952593922615051270e-01 4.250597953796386719e-02 1.587537378072738647e-01 1.702773268334567547e-03 -9.434540569782257080e-02 1.660109162330627441e-01
3.344613015651702881e-01 -2.283792197704315186e-01 6.590192019939422607e-02 -1.095300167798995972e-01 -1.893850415945053101e-02 8.144520968198776245e-02 2.362271845340728760e-01 -1.507711410522460938e-01 3.848422691226005554e-02 -9.909705072641372681e-02 -2.077652961015701294e-01 2.365718483924865723e-01 -2.187591791152954102e-01 2.300439961254596710e-02 -6.855759024620056152e-02 -3.771838918328285217e-02 2.535048723220825195e-01 -1.241876091808080673e-02 1.159798428416252136e-01 -1.402953416109085083e-01 4.487811028957366943e-02 2.769241034984588623e-01 1.278573572635650635e-01 4.245846867561340332e-01 2.728775441646575928e-01 2.455415725708007812e-01 -6.924106180667877197e-02 -8.270258083939552307e-03 -2.851055003702640533e-02 -9.460616856813430786e-02 -2.054951339960098267e-01 6.847886741161346436e-02
2.906830608844757080e-01 6.137516349554061890e-03 -3.939849436283111572e-01 -1.193940490484237671e-01 -1.647626012563705444e-01 1.188191026449203491e-02 6.341965496540069580e-02 2.796794287860393524e-02 -7.437849789857864380e-02 -2.185882329940795898e-01 -1.444276422262191772e-01 1.531147956848144531e-01 -1.024452447891235352e-01 1.752301603555679321e-01 -1.365510523319244385e-01 3.070692345499992371e-02 -2.615762948989868164e-01 1.921186745166778564e-01 -1.137709021568298340e-01 -1.503947377204895020e-01 1.432847976684570312e-01 -1.267528980970382690e-01 -9.941013902425765991e-02 6.927806884050369263e-02 5.428625643253326416e-02 1.821030378341674805e-01 -1.466814875602722168e-01 1.720258593559265137e-01 2.855463922023773193e-01 -3.625352084636688232e-01 -2.499106675386428833e-01 2.597771957516670227e-02
6.062567606568336487e-02 3.318784385919570923e-02 -1.068698018789291382e-01 8.887183666229248047e-02 -2.328537851572036743e-01 -2.918544411659240723e-01 1.906884908676147461e-01 -4.612046480178833008e-01 2.102705091238021851e-01 2.263492718338966370e-02 -1.020842865109443665e-01 6.907681375741958618e-02 2.763296961784362793e-01 6.404908746480941772e-02 5.679926648736000061e-02 -8.521648496389389038e-02 3.069296479225158691e-02 9.604328870773315430e-02 2.095896191895008087e-02 7.238439470529556274e-02 -2.234612777829170227e-02 1.003833413124084473e-01 -7.254439592361450195e-02 8.957134932279586792e-02 2.488172650337219238e-01 2.579150795936584473e-01 -3.440774083137512207e-01 5.476633459329605103e-02 -9.829953312873840332e-02 1.369988620281219482e-01 -2.489935010671615601e-01 2.379278838634490967e-01
2.403315007686614990e-01 -1.087329313158988953e-01 -1.102283895015716553e-01 2.403475940227508545e-01 1.337630748748779297e-01 -4.140564054250717163e-02 -1.785098314285278320e-01 -3.672046959400177002e-02 -2.546525560319423676e-02 -1.080330014228820801e-01 1.722869724035263062e-01 3.344202339649200439e-01 -3.761608898639678955e-02 -4.776775836944580078e-02 -1.611068546772003174e-01 7.211182266473770142e-02 -3.153410926461219788e-02 3.344591259956359863e-01 -2.947852574288845062e-02 1.083633080124855042e-01 1.618874073028564453e-02 1.543586403131484985e-01 1.826787739992141724e-01 3.754883110523223877e-01 3.510878384113311768e-01 2.764713764190673828e-01 1.384639646857976913e-02 -7.245182245969772339e-02 -2.255423665046691895e-01 -1.613879054784774780e-01 -8.990019559860229492e-02 7.021275907754898071e-02
1.137054637074470520e-01 6.443385779857635498e-02 -3.472472354769706726e-02 4.570279852487146854e-04 -2.255448549985885620e-01 -1.851248294115066528e-01 -4.423022735863924026e-03 2.220991700887680054e-01 1.433966308832168579e-01 1.516449302434921265e-01 -4.209414869546890259e-02 7.758371066302061081e-03 1.419247984886169434e-01 -2.725163847208023071e-02 2.783066965639591217e-02 -9.109804034233093262e-02 3.898853063583374023e-01 1.585958153009414673e-01 3.901344537734985352e-02 8.791408687829971313e-02 2.217702716588973999e-01 -3.388919867575168610e-03 2.115778326988220215e-01 -2.797675319015979767e-03 3.378130197525024414e-01 5.918641760945320129e-02 -1.934772729873657227e-02 1.597833782434463501e-01 -3.029024228453636169e-03 3.338666399940848351e-03 -8.250065147876739502e-02 5.840730667114257812e-01
3.895625770092010498e-01 -3.256510943174362183e-02 -1.371038854122161865e-01 -2.314813435077667236e-01 -1.577821522951126099e-01 -2.510841190814971924e-01 2.915459312498569489e-02 -6.870076060295104980e-02 2.473157346248626709e-01 8.558125793933868408e-02 -3.018831014633178711e-01 3.422447741031646729e-01 6.737437099218368530e-02 -9.629213809967041016e-02 -1.543557047843933105e-01 1.452150475233793259e-02 1.862189769744873047e-01 3.597716093063354492e-01 9.395676106214523315e-02 -6.522557884454727173e-02 2.068999409675598145e-02 -1.122235879302024841e-01 -1.275689154863357544e-01 -1.578403078019618988e-02 6.100232154130935669e-02 -3.411047905683517456e-02 -1.153622195124626160e-01 3.084401488304138184e-01 -8.544799685478210449e-02 1.591866165399551392e-01 -9.983198344707489014e-02 -6.333735585212707520e-02
1.465568840503692627e-01 -1.512021124362945557e-01 -1.104004457592964172e-01 7.437601685523986816e-02 2.185242176055908203e-01 4.906158149242401123e-02 -7.048584520816802979e-02 -2.717631459236145020e-01 -2.805459201335906982e-01 -5.956755485385656357e-03 -5.141324177384376526e-02 1.021819412708282471e-01 1.030706688761711121e-01 -1.319470815360546112e-02 -2.016465365886688232e-01 -7.225686311721801758e-02 -4.712726920843124390e-02 4.193487167358398438e-01 -1.195280179381370544e-01 1.832615882158279419e-01 1.109055057168006897e-01 -1.297322958707809448e-01 -1.651810109615325928e-01 2.162520289421081543e-01 4.759901762008666992e-01 2.079055160284042358e-01 -4.128307104110717773e-02 -8.622359484434127808e-03 -7.301545143127441406e-02 1.213283836841583252e-01 -4.629862681031227112e-02 1.937987655401229858e-01
2.623383998870849609e-01 1.155984625220298767e-01 -4.936917871236801147e-02 -7.488913089036941528e-02 -2.865018844604492188e-01 5.821621976792812347e-03 -1.061853989958763123e-01 -9.891280531883239746e-02 6.477889418601989746e-02 8.592638373374938965e-02 -1.929977387189865112e-01 1.440765243023633957e-02 -1.036180108785629272e-01 -1.757442764937877655e-02 2.462679445743560791e-01 1.274140775203704834e-01 -3.311495482921600342e-02 2.616453170776367188e-01 5.402938695624470711e-04 -5.978937074542045593e-02 3.178840279579162598e-01 2.552023828029632568e-01 -8.880483359098434448e-02 -2.804708853363990784e-02 9.900948405265808105e-02 1.501504331827163696e-01 3.620035573840141296e-02 7.608344405889511108e-02 1.314663589000701904e-01 4.474361613392829895e-02 -5.141466259956359863e-01 3.139579892158508301e-01
2.495066076517105103e-01 9.604054503142833710e-03 -2.174772620201110840e-01 -5.940387770533561707e-02 1.889736205339431763e-02 -4.031457602977752686e-01 1.325911283493041992e-01 -2.132838778197765350e-02 1.823040544986724854e-01 1.113797947764396667e-01 -3.462715148925781250e-01 -2.090265974402427673e-02 -2.842040918767452240e-02 1.063866615295410156e-01 -8.619301766157150269e-02 -1.574361026287078857e-01 -1.046319156885147095e-01 1.206494309008121490e-02 -1.972246021032333374e-01 2.623917758464813232e-01 -9.483573026955127716e-03 -2.132783234119415283e-01 -1.263680309057235718e-01 1.753570735454559326e-01 -1.026072576642036438e-01 2.731942236423492432e-01 -2.128611057996749878e-01 5.455100536346435547e-02 -7.626786828041076660e-02 1.014310047030448914e-01 -2.888724207878112793e-01 2.268249690532684326e-01
2.128442227840423584e-01 2.708097696304321289e-01 -2.592574805021286011e-02 -1.474333554506301880e-01 -1.492030471563339233e-01 -1.914780437946319580e-01 -4.215046763420104980e-02 -1.275406628847122192e-01 6.821176502853631973e-03 1.014062315225601196e-01 1.291967695578932762e-03 -1.667889058589935303e-01 -2.961087226867675781e-01 5.755918473005294800e-02 -4.546205699443817139e-01 -1.012217700481414795e-01 2.309529781341552734e-01 9.819158166646957397e-02 -1.937500983476638794e-01 4.532431811094284058e-02 1.617989987134933472e-01 -1.198621615767478943e-01 8.026394248008728027e-02 -4.958128184080123901e-02 3.686037659645080566e-01 3.454878330230712891e-01 -1.574039459228515625e-02 5.320531874895095825e-02 3.152988851070404053e-02 9.356573969125747681e-02 -3.050420060753822327e-02 1.220816969871520996e-01
1.846893876791000366e-01 -4.547657154034823179e-04 -1.527761667966842651e-01 -8.999378187581896782e-04 -2.760254740715026855e-01 -1.149635016918182373e-01 2.522918768227100372e-02 -2.394850701093673706e-01 2.762946486473083496e-02 4.487003758549690247e-02 -7.650894671678543091e-02 -9.287075698375701904e-02 -1.705099046230316162e-01 1.249492261558771133e-02 -2.792524099349975586e-01 1.411946862936019897e-01 -3.620749413967132568e-01 2.239892780780792236e-01 -7.827212661504745483e-02 -6.216668710112571716e-02 -1.104411389678716660e-02 -1.038859114050865173e-01 -1.563019305467605591e-01 7.810759544372558594e-02 7.460239529609680176e-02 2.772022187709808350e-01 2.615016885101795197e-02 5.559502840042114258e-01 8.724988251924514771e-02 -9.418904781341552734e-02 -6.401165574789047241e-02 -7.273480296134948730e-02
1.382894665002822876e-01 -6.722086668014526367e-02 -3.951112627983093262e-01 1.012490317225456238e-02 -2.151196897029876709e-01 7.747729867696762085e-02 6.638860702514648438e-02 -1.604526489973068237e-01 9.220273792743682861e-02 2.030414342880249023e-01 -8.160596340894699097e-02 1.078343763947486877e-01 2.388990670442581177e-01 1.014522984623908997e-01 -1.242052391171455383e-01 -2.292030006647109985e-01 -8.698785305023193359e-02 -8.071127533912658691e-02 6.672262400388717651e-02 2.657113969326019287e-01 -7.858666032552719116e-02 9.254325926303863525e-02 1.785462163388729095e-02 3.190578818321228027e-01 1.107194721698760986e-01 3.473150134086608887e-01 -1.192146074026823044e-02 1.158395111560821533e-01 7.603261619806289673e-02 1.722053438425064087e-01 -1.748408973217010498e-01 3.404763340950012207e-01
1.392751038074493408e-01 -1.575677245855331421e-01 -2.091875821352005005e-01 -1.078475490212440491e-01 -5.624127015471458435e-02 -2.445887476205825806e-01 -1.327936649322509766e-01 -1.776005625724792480e-01 -2.906867563724517822e-01 -2.918601036071777344e-01 -5.532857030630111694e-02 4.554233979433774948e-03 -1.274068281054496765e-02 -1.245110929012298584e-01 -6.779984384775161743e-02 5.472634360194206238e-02 1.536646187305450439e-01 1.574226170778274536e-01 9.806244820356369019e-02 4.301342740654945374e-02 2.507713437080383301e-01 -1.009527519345283508e-01 -2.096937000751495361e-01 3.598550558090209961e-01 1.456605941057205200e-01 3.685213923454284668e-01 -6.763516366481781006e-02 1.486634463071823120e-01 1.580427438020706177e-01 1.563620269298553467e-01 4.530992358922958374e-02 2.249785363674163818e-01
5.411376953125000000e-01 1.868199259042739868e-01 -1.501542329788208008e-01 -2.135254889726638794e-01 1.264227777719497681e-01 -1.528163701295852661e-01 -8.290529251098632812e-02 4.771985486149787903e-02 -4.749992489814758301e-02 1.386018563061952591e-02 -1.417035907506942749e-01 9.304880350828170776e-02 -1.215050518512725830e-01 -2.511426061391830444e-02 1.403632294386625290e-02 2.484257519245147705e-01 -9.442144632339477539e-02 3.102549314498901367e-01 -9.160765260457992554e-02 7.771794497966766357e-02 -5.796334519982337952e-02 -1.799134165048599243e-01 -1.076342817395925522e-02 6.262979656457901001e-02 2.069743424654006958e-01 2.262335568666458130e-01 -1.043765842914581299e-01 3.001228272914886475e-01 -5.413739942014217377e-03 7.503686100244522095e-02 -1.225519999861717224e-01 -2.685338854789733887e-01
9.690663963556289673e-02 6.184244155883789062e-02 -2.561193406581878662e-01 6.937142461538314819e-04 -1.655708551406860352e-01 -1.639538556337356567e-01 -1.895459443330764771e-01 -2.586013972759246826e-01 -2.207538336515426636e-01 -2.591677904129028320e-01 7.963145524263381958e-02 1.060404106974601746e-01 -1.252818703651428223e-01 -1.733476817607879639e-01 -1.448074877262115479e-01 -3.939571976661682129e-02 7.800197601318359375e-02 3.232303261756896973e-01 1.944644004106521606e-02 1.793169081211090088e-01 1.385508775711059570e-01 -6.712937611155211926e-04 -2.176093310117721558e-01 3.992012739181518555e-01 1.311363577842712402e-01 2.550565898418426514e-01 5.039444565773010254e-02 1.122474297881126404e-01 1.619571261107921600e-02 1.617731302976608276e-01 9.253992885351181030e-02 2.468699812889099121e-01
6.339196115732192993e-02 1.169465035200119019e-01 -6.523521244525909424e-02 -7.926260679960250854e-02 1.324649602174758911e-01 1.944092102348804474e-02 -4.088868945837020874e-02 -9.971725195646286011e-02 1.031918153166770935e-01 8.938196115195751190e-03 -2.097587883472442627e-01 1.918036192655563354e-01 2.490219473838806152e-01 1.523170024156570435e-01 6.983581185340881348e-02 -3.079977333545684814e-01 8.115144446492195129e-03 2.473307400941848755e-01 1.817809343338012695e-01 -4.198318347334861755e-02 7.358521223068237305e-02 -1.703332662582397461e-01 1.648819148540496826e-01 2.562204301357269287e-01 2.829541862010955811e-01 2.572144269943237305e-01 -5.411986634135246277e-02 4.502463936805725098e-01 -9.128277748823165894e-02 5.150199308991432190e-02 -2.789232432842254639e-01 -4.235441237688064575e-02
9.380570799112319946e-02 -2.838561832904815674e-01 -3.202894032001495361e-01 1.118414178490638733e-01 4.170657321810722351e-02 -2.362718433141708374e-02 -4.124303534626960754e-02 2.549097239971160889e-01 5.506813898682594299e-02 1.163310855627059937e-01 -7.359455525875091553e-02 -6.702475249767303467e-02 -1.591754555702209473e-01 -1.708555072546005249e-01 -2.171353846788406372e-01 -8.248088508844375610e-02 -3.893743455410003662e-02 2.552421987056732178e-01 -1.607975177466869354e-02 3.702852502465248108e-02 1.488750148564577103e-02 -2.122927904129028320e-01 -8.559295535087585449e-02 1.834407448768615723e-01 -3.027947433292865753e-02 2.514772415161132812e-01 -2.818261384963989258e-01 2.459860444068908691e-01 1.727578788995742798e-01 1.439604163169860840e-02 -2.273860275745391846e-01 3.888328075408935547e-01
4.452005028724670410e-01 -5.975523963570594788e-02 1.089359913021326065e-02 -1.349775791168212891e-01 2.676420211791992188e-01 -1.619165763258934021e-02 -3.549192249774932861e-01 -8.708344772458076477e-03 8.232139050960540771e-03 -6.297791004180908203e-02 -7.021961361169815063e-02 1.615569591522216797e-01 -2.655689716339111328e-01 -7.107499241828918457e-02 -1.623153984546661377e-01 -1.902741342782974243e-01 1.809625327587127686e-01 2.463535219430923462e-01 5.851805210113525391e-02 9.285296313464641571e-03 -6.082861497998237610e-02 1.263969242572784424e-01 -3.641263023018836975e-02 1.596034914255142212e-01 1.591900438070297241e-01 2.508581578731536865e-01 6.836456060409545898e-02 1.394515391439199448e-02 -1.016170755028724670e-01 -2.316234260797500610e-01 -1.609557121992111206e-01 2.868982255458831787e-01
2.108481079339981079e-01 -9.764529019594192505e-02 -1.672770529985427856e-01 -2.622489929199218750e-01 -1.693772971630096436e-01 -2.220391184091567993e-01 -1.244890782982110977e-02 4.090946633368730545e-03 -2.061824500560760498e-02 1.756228692829608917e-02 7.551580667495727539e-02 1.458340734243392944e-01 -2.333134710788726807e-01 1.002260390669107437e-02 -3.120749592781066895e-01 -4.829832538962364197e-02 -4.579685032367706299e-01 -1.203623190522193909e-01 -2.657719887793064117e-02 -1.646632850170135498e-01 1.546814739704132080e-01 4.745982587337493896e-02 5.829782038927078247e-02 3.547850251197814941e-02 4.071017205715179443e-01 1.349298506975173950e-01 4.067149944603443146e-03 2.641260325908660889e-01 4.384088516235351562e-02 4.933193791657686234e-03 -1.447113603353500366e-01 1.721747964620590210e-01
2.489374727010726929e-01 -8.797908574342727661e-02 -1.908830404281616211e-01 1.362708657979965210e-01 2.246017940342426300e-02 5.897630006074905396e-02 -1.982245221734046936e-02 -7.805774360895156860e-02 3.531695604324340820e-01 1.388196051120758057e-01 2.060039937496185303e-01 1.969472318887710571e-01 -2.599370107054710388e-02 -3.469120711088180542e-02 -3.196120634675025940e-02 2.332045733928680420e-01 4.503923654556274414e-02 2.718998789787292480e-01 -3.264355957508087158e-01 4.062019288539886475e-02 -2.799491770565509796e-02 2.782258205115795135e-02 2.519167661666870117e-01 4.759347066283226013e-04 1.308205872774124146e-01 4.665468931198120117e-01 9.871997870504856110e-03 2.452609091997146606e-01 4.211661219596862793e-02 -1.697252094745635986e-01 2.358499355614185333e-02 8.336128294467926025e-02
1.066061332821846008e-01 -7.433180510997772217e-02 -1.819472461938858032e-01 1.397396326065063477e-01 -1.566515713930130005e-01 -1.726640760898590088e-01 -1.119576171040534973e-01 1.046067550778388977e-01 7.538150250911712646e-02 1.069921031594276428e-01 -7.902661710977554321e-02 2.402575165033340454e-01 2.022135537117719650e-03 -1.651479601860046387e-01 1.800336539745330811e-01 1.347379833459854126e-01 1.149728894233703613e-01 1.596729904413223267e-01 2.839167602360248566e-02 2.025312632322311401e-01 6.165906786918640137e-02 2.313444018363952637e-01 -1.167584061622619629e-01 2.432644963264465332e-01 5.425073504447937012e-01 1.117241084575653076e-01 -5.553345382213592529e-02 3.068059086799621582e-01 -6.313077360391616821e-02 -7.863181829452514648e-02 1.561101675033569336e-01 2.109139561653137207e-01
3.887574374675750732e-01 2.781063914299011230e-01 -1.800754666328430176e-01 -1.676395088434219360e-01 -2.413354814052581787e-01 1.009676158428192139e-01 5.516238138079643250e-02 -1.544894874095916748e-01 2.216772884130477905e-01 -7.356689870357513428e-02 -7.883328199386596680e-02 -1.999619044363498688e-02 -9.876903146505355835e-02 1.425351649522781372e-01 1.348281949758529663e-01 1.433014422655105591e-01 -8.597297966480255127e-02 -2.866453491151332855e-02 1.979450434446334839e-01 2.819826006889343262e-01 -3.187829628586769104e-02 5.865826830267906189e-02 -8.491147309541702271e-02 -4.147753119468688965e-02 2.823256254196166992e-01 2.106212973594665527e-01 -1.249504610896110535e-01 -1.851402409374713898e-02 2.194945886731147766e-02 1.104753166437149048e-01 -3.038787841796875000e-01 3.167712092399597168e-01
1.508324891328811646e-01 -1.393479704856872559e-01 -7.306741178035736084e-02 1.912889769300818443e-03 -6.468150019645690918e-02 2.867181599140167236e-02 2.727214992046356201e-02 -8.031584322452545166e-02 -7.135359197854995728e-02 1.546277403831481934e-01 -1.035955846309661865e-01 -1.891714930534362793e-01 3.415263071656227112e-02 -1.500288695096969604e-01 -3.047246038913726807e-01 5.823404341936111450e-02 3.339422643184661865e-01 2.502447962760925293e-01 -2.371330261230468750e-01 6.591679900884628296e-02 1.465758830308914185e-01 -1.444256901741027832e-01 -4.580859243869781494e-01 2.325035184621810913e-01 2.708117291331291199e-02 2.692794203758239746e-01 -2.456820458173751831e-01 1.795905083417892456e-01 -1.459723562002182007e-01 -1.875898055732250214e-02 5.503417178988456726e-02 1.154985800385475159e-01
3.977206647396087646e-01 4.509009420871734619e-02 2.323251217603683472e-01 2.092763967812061310e-02 2.076369822025299072e-01 -5.473708733916282654e-02 -1.288737263530492783e-02 4.075514525175094604e-02 1.260184943675994873e-01 -1.684139519929885864e-01 -1.016080081462860107e-01 -3.476442098617553711e-01 3.660329058766365051e-02 -4.518485814332962036e-02 -9.466649591922760010e-02 5.043566972017288208e-02 1.941604018211364746e-01 4.085380434989929199e-01 -1.351356506347656250e-01 5.483354255557060242e-02 2.340026348829269409e-01 -8.030012995004653931e-02 7.064432650804519653e-02 2.131466120481491089e-01 1.372135430574417114e-01 1.823361217975616455e-01 3.213175339624285698e-03 2.631746530532836914e-01 -1.110518723726272583e-01 -2.697349525988101959e-02 -2.662415504455566406e-01 6.585558503866195679e-02
2.991522252559661865e-01 -1.172913163900375366e-01 -2.546746432781219482e-01 1.035403013229370117e-01 -1.183626875281333923e-01 -5.212144926190376282e-02 2.147416397929191589e-02 -1.870110034942626953e-01 2.866410911083221436e-01 3.954085707664489746e-02 -7.437267154455184937e-02 2.412321120500564575e-01 7.401647418737411499e-02 -2.919546365737915039e-01 -4.118433594703674316e-02 -1.173627004027366638e-01 -3.137359628453850746e-03 1.927894353866577148e-01 -1.641266047954559326e-01 1.045043095946311951e-01 3.065755963325500488e-01 7.114025950431823730e-02 3.153011575341224670e-02 -1.010439842939376831e-01 -1.434402167797088623e-01 3.570699989795684814e-01 -6.983286887407302856e-02 -4.072467237710952759e-02 1.051263362169265747e-01 -2.263072133064270020e-01 -2.889072299003601074e-01 1.724541038274765015e-01
-1.249445695430040359e-02 -1.333469599485397339e-01 -3.367681801319122314e-01 -1.527221500873565674e-01 -9.069582074880599976e-02 -3.915046751499176025e-01 1.178203150629997253e-01 5.119469016790390015e-02 4.742580279707908630e-02 -2.866613306105136871e-02 1.878697425127029419e-01 8.553714305162429810e-02 3.881838172674179077e-02 1.148438826203346252e-02 -6.602713465690612793e-02 4.814420826733112335e-03 -1.218878105282783508e-01 -7.317500561475753784e-02 -7.708190381526947021e-02 -7.080459594726562500e-02 1.966076344251632690e-01 2.931005880236625671e-02 -2.794004678726196289e-01 8.755417540669441223e-03 3.406117558479309082e-01 3.930244147777557373e-01 -1.229970008134841919e-01 1.085419878363609314e-01 2.758112251758575439e-01 1.389131695032119751e-01 -1.032000780105590820e-01 2.517604827880859375e-01
2.159099280834197998e-01 -6.611818820238113403e-02 -2.155071794986724854e-01 -1.056229323148727417e-01 -2.236928492784500122e-01 -1.576941758394241333e-01 3.311277031898498535e-01 1.465314161032438278e-02 8.646423369646072388e-02 -9.745062887668609619e-02 -8.050296455621719360e-02 2.636732459068298340e-01 2.160995155572891235e-01 -9.042593091726303101e-02 -4.391888082027435303e-01 -6.448310613632202148e-02 -1.429436206817626953e-01 1.539054214954376221e-01 1.088913902640342712e-02 1.222209781408309937e-01 1.692710816860198975e-01 -2.430281601846218109e-02 -1.510749906301498413e-01 -1.236265078186988831e-01 4.622033610939979553e-02 2.264292836189270020e-01 2.400581352412700653e-02 2.840738594532012939e-01 -2.571595609188079834e-01 1.287954859435558319e-02 7.112572342157363892e-02 1.708348840475082397e-01
4.306039214134216309e-01 -6.890667974948883057e-02 -3.053455380722880363e-03 2.946466766297817230e-02 1.166167557239532471e-01 6.670077145099639893e-02 8.548016659915447235e-03 -1.829041168093681335e-02 1.020097956061363220e-01 -1.000580117106437683e-01 -2.121272236108779907e-01 2.586833536624908447e-01 -7.749811559915542603e-02 6.888374686241149902e-02 -3.079175353050231934e-01 -1.956122517585754395e-01 1.832311451435089111e-01 1.659201681613922119e-01 2.423857711255550385e-02 3.676206171512603760e-01 5.017487797886133194e-03 7.788157463073730469e-02 -1.801802664995193481e-01 2.093277126550674438e-01 7.856202125549316406e-02 2.232192605733871460e-01 -2.467581331729888916e-01 1.668996363878250122e-01 -1.791327893733978271e-01 1.981084048748016357e-01 -1.305320560932159424e-01 -4.483730345964431763e-02
3.975100517272949219e-01 -2.779354900121688843e-02 -3.541208803653717041e-02 -3.042776584625244141e-01 -3.004464507102966309e-01 -1.710798740386962891e-01 2.635907828807830811e-01 5.863612517714500427e-03 1.186547428369522095e-01 -2.183948308229446411e-01 -1.616871356964111328e-01 5.944422632455825806e-02 4.035566002130508423e-02 -1.615396440029144287e-01 -3.173370659351348877e-01 -4.423345625400543213e-02 -7.022453844547271729e-02 -8.239498361945152283e-03 1.731551438570022583e-01 1.085899621248245239e-01 9.985423088073730469e-02 7.764309644699096680e-02 4.030685871839523315e-02 -1.155099272727966309e-01 3.026681393384933472e-02 1.863873451948165894e-01 -1.663415133953094482e-01 2.668267190456390381e-01 4.784368351101875305e-02 1.448727697134017944e-01 -2.782723009586334229e-01 1.533416956663131714e-01
3.083033561706542969e-01 1.392633765935897827e-01 -3.010705411434173584e-01 -1.021489799022674561e-01 -1.175442263484001160e-01 -1.522944122552871704e-01 1.204704958945512772e-02 -2.769125998020172119e-01 -2.882190048694610596e-01 1.199816688895225525e-01 -9.367373585700988770e-02 6.414773315191268921e-02 -1.517078280448913574e-01 -2.773246467113494873e-01 1.380432695150375366e-01 -1.058901324868202209e-01 -2.139509767293930054e-01 7.629646360874176025e-02 -3.452204540371894836e-02 -1.776814162731170654e-01 3.229869306087493896e-01 1.599133014678955078e-02 2.657539956271648407e-02 3.689120709896087646e-02 6.048487871885299683e-02 3.808671236038208008e-01 2.979910187423229218e-02 1.170757710933685303e-01 -1.206640005111694336e-01 -1.034782230854034424e-01 -2.246455550193786621e-01 6.659277714788913727e-03
3.414657711982727051e-01 1.803162544965744019e-01 3.656595712527632713e-03 -2.775325775146484375e-01 -6.649711728096008301e-02 -5.938908457756042480e-02 8.867464214563369751e-02 -3.077547252178192139e-02 1.239921227097511292e-01 9.861643612384796143e-02 -4.591496288776397705e-02 1.073386296629905701e-01 -1.049399077892303467e-01 -2.420424856245517731e-02 -3.310442268848419189e-01 -2.768687605857849121e-01 -3.618024662137031555e-02 -2.940188720822334290e-02 -1.878028064966201782e-01 -6.467040628194808960e-02 -1.403538882732391357e-01 -9.172622859477996826e-02 4.007511213421821594e-02 2.065392956137657166e-02 3.019872605800628662e-01 3.689121007919311523e-01 1.130712255835533142e-01 3.005109727382659912e-03 8.488060534000396729e-02 1.818173080682754517e-01 -4.100764989852905273e-01 -1.528789382427930832e-02
2.636968791484832764e-01 7.143450528383255005e-02 -2.074859887361526489e-01 9.207399934530258179e-02 1.363695114850997925e-01 4.731458798050880432e-02 2.678683958947658539e-03 -1.415217220783233643e-01 -1.063814535737037659e-01 -1.295363754034042358e-01 -2.321857511997222900e-01 -1.001631021499633789e-01 -1.659096777439117432e-01 5.260179191827774048e-02 -1.534284949302673340e-01 -4.984162747859954834e-02 1.469054608605802059e-03 3.675330877304077148e-01 -2.628390491008758545e-01 -1.361991465091705322e-01 5.816636607050895691e-02 3.490715473890304565e-02 -2.597005665302276611e-02 -1.506565976887941360e-02 -1.392698567360639572e-02 4.656603038311004639e-01 -1.565385311841964722e-01 1.888300925493240356e-01 -1.640371084213256836e-01 -2.079486101865768433e-01 -3.209894299507141113e-01 7.749109715223312378e-02
4.278950393199920654e-01 -8.066216111183166504e-02 2.107796221971511841e-01 1.622346229851245880e-02 4.229200258851051331e-02 -4.506549984216690063e-02 -9.807845205068588257e-02 6.380164064466953278e-03 -9.892104566097259521e-02 -4.817860573530197144e-02 -1.470312625169754028e-01 2.910395264625549316e-01 -5.490994546562433243e-03 -1.080467924475669861e-01 -2.820196747779846191e-01 -2.859310209751129150e-01 2.594247162342071533e-01 2.389444857835769653e-01 8.077604323625564575e-02 -6.025084480643272400e-02 2.154540037736296654e-03 2.323040366172790527e-02 -8.877197653055191040e-02 3.284823596477508545e-01 2.112352699041366577e-01 2.565580308437347412e-01 -2.290320955216884613e-02 1.128367111086845398e-01 -8.613844215869903564e-02 -2.521207034587860107e-01 -7.467327266931533813e-02 9.832605719566345215e-02
3.428913056850433350e-01 3.150742053985595703e-01 9.566687792539596558e-02 -2.224952578544616699e-01 -6.478650122880935669e-02 7.135096937417984009e-02 -1.800603121519088745e-01 -1.980792731046676636e-01 1.202718615531921387e-01 -2.886187434196472168e-01 -1.128212958574295044e-01 -8.665220439434051514e-02 -1.478050462901592255e-02 4.573579132556915283e-02 -1.052147150039672852e-01 -2.616092860698699951e-01 2.335979789495468140e-01 2.714292705059051514e-01 -7.612889260053634644e-02 -2.493881732225418091e-01 1.065388917922973633e-01 -2.071129903197288513e-02 -3.968971222639083862e-02 8.253399282693862915e-03 7.897884398698806763e-02 2.884566783905029297e-01 -8.899342268705368042e-02 1.205985844135284424e-01 7.742524892091751099e-02 -4.584389179944992065e-02 -1.686993092298507690e-01 2.925911247730255127e-01
4.149842560291290283e-01 2.289252132177352905e-01 1.478220671415328979e-01 -1.255921740084886551e-02 8.599634282290935516e-03 -1.374897509813308716e-01 -1.122065633535385132e-02 8.912678062915802002e-02 1.900883316993713379e-01 -1.182672381401062012e-01 -7.506424188613891602e-02 7.467841356992721558e-02 1.062042918056249619e-02 -1.378686726093292236e-01 -2.328715175390243530e-01 7.735820859670639038e-02 -1.474917083978652954e-01 9.997960925102233887e-02 -3.503173217177391052e-02 7.199760526418685913e-03 1.769464164972305298e-01 -3.343822956085205078e-01 2.839807271957397461e-01 4.067592322826385498e-02 1.763703227043151855e-01 2.671927809715270996e-01 -1.993160396814346313e-01 6.047077104449272156e-02 1.775852888822555542e-01 -1.673015952110290527e-01 -1.428515315055847168e-01 3.184245824813842773e-01
2.929230630397796631e-01 -2.116963034495711327e-03 -3.657438457012176514e-01 -8.975310623645782471e-02 -5.177503079175949097e-02 -2.776614129543304443e-01 1.308076782152056694e-03 -1.405982524156570435e-01 7.793235033750534058e-02 -1.789113730192184448e-01 -4.570798948407173157e-02 6.846602074801921844e-03 -4.876511637121438980e-03 7.877232879400253296e-02 -2.566912472248077393e-01 -3.943302109837532043e-02 1.602365970611572266e-01 -1.711162179708480835e-01 -1.528452932834625244e-01 -4.247662052512168884e-02 -4.330552741885185242e-02 -1.894052177667617798e-01 1.331339627504348755e-01 -1.167462766170501709e-01 1.536528617143630981e-01 2.902310788631439209e-01 1.638218015432357788e-01 1.204127296805381775e-01 -2.416861243546009064e-02 1.661437749862670898e-01 -2.404010444879531860e-01 4.177812337875366211e-01
3.010544180870056152e-01 1.491580903530120850e-01 7.874688506126403809e-02 -3.101447224617004395e-01 -1.182882785797119141e-01 -2.609046995639801025e-01 -7.748322933912277222e-02 -1.972052156925201416e-01 2.939320206642150879e-01 1.168960854411125183e-01 1.965867280960083008e-01 -1.037858128547668457e-01 -2.193869650363922119e-01 1.296711862087249756e-01 -2.679230868816375732e-01 -7.701849937438964844e-02 1.889129281044006348e-01 2.315122634172439575e-01 -1.016789376735687256e-01 8.519509434700012207e-02 -7.150236517190933228e-02 1.146577224135398865e-01 -6.699161976575851440e-02 3.131982684135437012e-01 1.397878825664520264e-01 -2.772105298936367035e-02 -9.248346835374832153e-02 1.657120734453201294e-01 -4.186686128377914429e-02 7.099053263664245605e-02 2.504039148334413767e-04 2.734844684600830078e-01
1.821246296167373657e-01 -7.184672355651855469e-02 -2.435278594493865967e-01 -1.595524996519088745e-01 -2.072262614965438843e-01 -2.982810139656066895e-01 2.357380539178848267e-01 -8.835921436548233032e-02 2.847972214221954346e-01 -1.423874590545892715e-02 3.141562640666961670e-01 6.915821135044097900e-02 3.556482121348381042e-02 -5.571400001645088196e-02 -1.782452911138534546e-01 6.494056433439254761e-02 -6.781227141618728638e-02 4.377774596214294434e-01 7.361843436956405640e-02 5.876468867063522339e-02 1.577395349740982056e-01 -5.029670521616935730e-02 2.906619608402252197e-01 2.566484175622463226e-02 -7.129481062293052673e-03 2.955339848995208740e-01 -1.875576376914978027e-02 2.124683000147342682e-02 -7.451385259628295898e-02 -1.314078569412231445e-01 2.477422356605529785e-02 1.648069173097610474e-01
1.669046133756637573e-01 1.204444617033004761e-01 -2.606275677680969238e-01 -5.766393989324569702e-02 -2.411867380142211914e-01 -1.260995417833328247e-01 2.021237760782241821e-01 -1.697135344147682190e-02 1.651702374219894409e-01 -9.713001549243927002e-02 -9.982894407585263252e-04 -2.067405730485916138e-02 -7.177213579416275024e-02 1.552702486515045166e-01 -1.913608312606811523e-01 -1.165997758507728577e-01 -3.341144621372222900e-01 2.806118428707122803e-01 -6.907361000776290894e-02 -1.993126869201660156e-01 2.448423020541667938e-02 -1.783938892185688019e-02 -2.107130140066146851e-01 -1.893777102231979370e-01 5.281545221805572510e-02 3.327441513538360596e-01 -1.494360417127609253e-01 3.373394906520843506e-01 9.905575215816497803e-02 -2.194855362176895142e-01 -1.756499707698822021e-01 4.653297364711761475e-03
2.127232402563095093e-01 -1.551582068204879761e-01 -2.082343399524688721e-01 -2.225655689835548401e-02 -1.612847596406936646e-01 -2.293287962675094604e-01 1.356607973575592041e-01 1.279205530881881714e-01 -5.310689657926559448e-02 1.764546707272529602e-02 -1.529944092035293579e-01 2.414843812584877014e-02 -2.619877159595489502e-01 1.139404252171516418e-02 -2.782237231731414795e-01 -1.572568714618682861e-01 -1.016315147280693054e-01 2.633917927742004395e-01 -2.828424870967864990e-01 -2.397746443748474121e-01 2.834038138389587402e-01 -3.300856947898864746e-01 -1.189559027552604675e-01 1.772952824831008911e-01 -4.565905407071113586e-02 1.262865215539932251e-01 -6.356402486562728882e-02 1.278278380632400513e-01 -2.397050336003303528e-02 -4.652194184018298984e-05 -1.533938646316528320e-01 2.466700673103332520e-01
3.685959577560424805e-01 -8.303385227918624878e-02 1.018965840339660645e-01 -3.635425493121147156e-02 1.491653919219970703e-01 3.957289457321166992e-02 9.580380469560623169e-02 -2.595939040184020996e-01 8.290331810712814331e-02 -2.096609175205230713e-01 1.357585657387971878e-02 1.043447628617286682e-01 1.031264215707778931e-01 6.429203599691390991e-02 4.283844027668237686e-03 -4.224809259176254272e-02 2.029239833354949951e-01 2.369010001420974731e-01 9.840862452983856201e-02 -3.519274666905403137e-02 -1.962785273790359497e-01 2.654895186424255371e-01 1.478839367628097534e-01 3.342859745025634766e-01 2.701404094696044922e-01 2.328542321920394897e-01 -2.731686234474182129e-01 1.617783457040786743e-01 -4.885790869593620300e-02 -3.986183926463127136e-02 -2.231691330671310425e-01 1.845509111881256104e-01
4.279507994651794434e-01 1.017425283789634705e-01 -5.030989274382591248e-02 -1.176773384213447571e-01 1.180816348642110825e-02 5.941061303019523621e-03 1.004620715975761414e-01 -1.268393546342849731e-02 1.694533079862594604e-01 -1.970748305320739746e-01 -2.225769124925136566e-02 -1.008318588137626648e-01 -2.113819271326065063e-01 -3.471196815371513367e-02 -2.597137391567230225e-01 -1.961012482643127441e-01 -2.681391313672065735e-02 2.211229354143142700e-01 -1.728183776140213013e-01 7.164472341537475586e-02 2.412789617665112019e-04 -2.492487244307994843e-02 1.040915474295616150e-01 -6.924038380384445190e-02 3.197897076606750488e-01 1.914689131081104279e-02 -1.203838139772415161e-01 1.008738428354263306e-01 3.794695436954498291e-01 3.419974148273468018e-01 -1.598279327154159546e-01 1.871409118175506592e-01
2.756624817848205566e-01 1.306497454643249512e-01 -1.420101672410964966e-01 -9.478726238012313843e-02 -3.057263195514678955e-01 -1.060038283467292786e-01 5.374808236956596375e-02 1.005594134330749512e-01 1.700134724378585815e-01 6.812376528978347778e-02 2.950306516140699387e-03 -1.707214266061782837e-01 2.783241309225559235e-02 2.423989120870828629e-03 4.779791459441184998e-02 4.364791885018348694e-02 -1.785083562135696411e-01 2.421119511127471924e-01 7.803601026535034180e-02 1.068450324237346649e-02 -7.222332525998353958e-03 -7.099592685699462891e-02 -3.974271565675735474e-02 1.673743873834609985e-01 2.548550367355346680e-01 2.458282858133316040e-01 -3.531159460544586182e-01 4.392225146293640137e-01 2.504144310951232910e-01 9.028988331556320190e-02 3.164200857281684875e-02 -2.149150222539901733e-01
4.150223731994628906e-01 5.146728828549385071e-02 -3.929220139980316162e-02 -1.296273916959762573e-01 -1.389470845460891724e-01 -1.444610208272933960e-01 5.753329023718833923e-02 1.955844312906265259e-01 1.350415796041488647e-01 -7.195361889898777008e-03 -1.907621175050735474e-01 2.995221018791198730e-01 2.830734848976135254e-01 2.219909280538558960e-01 1.157949399203062057e-02 -1.554262489080429077e-01 1.681547909975051880e-01 1.868891119956970215e-01 3.929940611124038696e-02 1.983021572232246399e-02 2.734700143337249756e-01 -1.327235698699951172e-01 -1.272712200880050659e-01 2.316015362739562988e-01 -5.413175746798515320e-02 1.362994164228439331e-01 -1.271082758903503418e-01 3.866764008998870850e-01 -1.575284078717231750e-02 -1.881512999534606934e-02 -7.702551782131195068e-02 -7.635565847158432007e-02
3.586496412754058838e-02 2.605092227458953857e-01 -7.939913868904113770e-02 -1.933624297380447388e-01 -1.557829380035400391e-01 8.947013877332210541e-03 4.421123564243316650e-01 7.801076769828796387e-02 1.775476038455963135e-01 -2.881398051977157593e-02 6.449971348047256470e-02 1.311931759119033813e-01 -1.764331609010696411e-01 -3.259561061859130859e-01 -1.516901403665542603e-01 -6.617835164070129395e-02 -2.043427340686321259e-02 3.711732625961303711e-01 -1.617563366889953613e-01 -4.458100348711013794e-02 -3.810721635818481445e-02 -1.974726915359497070e-01 -6.002989783883094788e-02 3.280945867300033569e-02 1.381664276123046875e-01 2.931104004383087158e-01 -1.938242316246032715e-01 1.952807605266571045e-01 -1.579241156578063965e-01 -1.158777177333831787e-01 -4.611297324299812317e-02 1.004975214600563049e-01
1.361985206604003906e-01 5.567107349634170532e-02 5.075983330607414246e-02 2.435549795627593994e-01 1.236972883343696594e-01 -4.559515044093132019e-02 1.047945320606231689e-01 2.495814673602581024e-02 -1.332311630249023438e-01 -6.705331057310104370e-02 -9.991763532161712646e-02 1.281463056802749634e-01 -1.275035440921783447e-01 -1.070185676217079163e-01 -4.200796782970428467e-02 -1.045975461602210999e-02 1.096567064523696899e-01 6.300029754638671875e-01 -1.094963029026985168e-01 4.849610384553670883e-03 1.628051847219467163e-01 3.976164758205413818e-02 1.372052580118179321e-01 1.617000997066497803e-01 3.335982859134674072e-01 2.913393974304199219e-01 -2.054334282875061035e-01 2.233099192380905151e-01 -1.165810078382492065e-01 -1.142834424972534180e-01 1.848032139241695404e-02 2.119348384439945221e-03
1.315184980630874634e-01 6.493273377418518066e-02 2.088255435228347778e-02 5.642092972993850708e-02 -2.794510126113891602e-01 -7.390173524618148804e-02 1.002167165279388428e-01 8.824731409549713135e-02 -7.275251299142837524e-02 1.266269385814666748e-01 3.594999387860298157e-02 2.099386453628540039e-01 -2.396128326654434204e-01 -9.551131725311279297e-02 -2.070002406835556030e-01 -1.471112817525863647e-01 1.508639603853225708e-01 3.100593686103820801e-01 2.287268489599227905e-01 1.892394423484802246e-01 1.261668056249618530e-01 -2.163625657558441162e-01 1.312507390975952148e-01 6.895289756357669830e-03 1.635931581258773804e-01 2.207920998334884644e-01 -3.665687739849090576e-01 4.014341235160827637e-01 -7.652347534894943237e-02 4.277629405260086060e-02 3.107070177793502808e-02 9.511116892099380493e-02
3.057867586612701416e-01 3.960236310958862305e-01 -1.601161248981952667e-02 6.915859133005142212e-02 -1.952314376831054688e-02 -1.616017967462539673e-01 9.728824347257614136e-02 1.798764616250991821e-01 1.696175783872604370e-01 1.716040074825286865e-01 1.490403432399034500e-02 1.171530187129974365e-01 -9.802846610546112061e-02 -1.309136152267456055e-01 8.637705445289611816e-02 -8.709976077079772949e-02 2.388980388641357422e-01 5.636307597160339355e-02 -1.666449308395385742e-01 1.065251082181930542e-01 -4.354050010442733765e-02 1.370664536952972412e-01 -4.262869432568550110e-02 -8.755924552679061890e-02 3.924803137779235840e-01 1.671860516071319580e-01 -6.368055939674377441e-02 7.907924801111221313e-02 -1.090500596910715103e-02 -2.006242871284484863e-01 -7.817198336124420166e-02 4.404868781566619873e-01
3.541220724582672119e-01 1.187644824385643005e-01 -7.568684220314025879e-02 -1.161679849028587341e-01 -1.995209008455276489e-01 3.632865473628044128e-02 -7.123520225286483765e-02 -9.006775170564651489e-02 1.115937829017639160e-01 1.014725938439369202e-01 3.702786564826965332e-02 3.765434399247169495e-02 4.078864678740501404e-02 -1.588760018348693848e-01 9.113179892301559448e-02 7.257197052240371704e-02 -1.154768168926239014e-01 3.334622085094451904e-01 -6.266257911920547485e-02 -1.337894350290298462e-01 2.967166304588317871e-01 5.690598860383033752e-03 -4.000657796859741211e-01 -1.525820046663284302e-01 1.745740622282028198e-01 1.102938354015350342e-01 -2.602012455463409424e-01 -1.450719833374023438e-01 1.882087737321853638e-01 9.494438022375106812e-02 -2.277194559574127197e-01 2.747520506381988525e-01
3.421377241611480713e-01 1.280761361122131348e-01 -9.973545558750629425e-03 -3.466477394104003906e-01 -1.868965104222297668e-02 2.933327853679656982e-02 1.549127995967864990e-01 -2.518175244331359863e-01 2.910734713077545166e-02 -2.901206538081169128e-02 8.370827883481979370e-02 9.489632397890090942e-02 2.041646651923656464e-02 -1.233378499746322632e-01 -1.090401485562324524e-01 -2.437388002872467041e-01 -2.997798919677734375e-01 -1.469972431659698486e-01 -4.540017247200012207e-02 -1.869650036096572876e-01 -2.382693067193031311e-02 -1.080591753125190735e-01 -6.843647360801696777e-02 -1.442098319530487061e-01 4.206782877445220947e-01 3.419533371925354004e-01 -5.466464906930923462e-02 1.275952905416488647e-01 1.270466297864913940e-02 1.518188510090112686e-02 -2.199945896863937378e-01 6.962199509143829346e-02
8.465934544801712036e-02 6.864821072667837143e-03 -1.273749861866235733e-03 -2.879948019981384277e-01 -1.830962300300598145e-01 1.139799412339925766e-02 5.041953921318054199e-02 -9.119205921888351440e-02 -1.642207242548465729e-02 5.079717561602592468e-02 1.717857643961906433e-02 4.445679485797882080e-01 -6.753681600093841553e-02 -2.026355117559432983e-01 -1.691505312919616699e-01 -2.994532585144042969e-01 -5.506996531039476395e-03 3.453848063945770264e-01 -2.368632704019546509e-02 1.440208405256271362e-01 8.459582924842834473e-02 -1.829841285943984985e-01 2.362167984247207642e-01 -1.962704211473464966e-02 1.844076216220855713e-01 5.853143334388732910e-02 -3.653056323528289795e-01 7.612071931362152100e-02 -2.859628014266490936e-02 -9.217064082622528076e-02 -6.852442026138305664e-02 2.692725062370300293e-01
1.438186764717102051e-01 -3.798090294003486633e-02 -1.106152236461639404e-01 -4.170524328947067261e-02 -1.861791610717773438e-01 -1.376404464244842529e-01 4.645404815673828125e-01 -1.260125637054443359e-01 4.133840650320053101e-02 -4.822214320302009583e-02 -1.994227292016148567e-03 1.881754249334335327e-01 1.362370252609252930e-01 -1.468435954302549362e-02 -2.556526064872741699e-01 -7.454260438680648804e-02 -6.677471846342086792e-02 2.467169016599655151e-01 3.048006631433963776e-02 1.715627163648605347e-01 3.741627931594848633e-01 -7.997072488069534302e-02 -2.097915560007095337e-01 -1.807619780302047729e-01 1.743354499340057373e-01 2.424395531415939331e-01 -1.678863316774368286e-01 1.929987519979476929e-01 -2.205262631177902222e-01 8.084430545568466187e-02 -1.389297749847173691e-02 1.440096795558929443e-01
4.287067651748657227e-01 -1.813886612653732300e-01 -2.243644446134567261e-01 -2.103964090347290039e-01 -1.464686095714569092e-01 1.794692426919937134e-01 1.823778003454208374e-01 -4.541900474578142166e-03 1.465236842632293701e-01 -1.257494240999221802e-01 -9.576334059238433838e-02 6.837543845176696777e-02 -1.277617663145065308e-01 -2.240141779184341431e-01 -2.532193660736083984e-01 1.022609770298004150e-01 -5.900695174932479858e-02 -4.816198348999023438e-02 1.484446525573730469e-01 2.324419915676116943e-01 5.495269596576690674e-02 -1.831781119108200073e-02 4.408721253275871277e-02 -5.951040610671043396e-02 -3.308992087841033936e-02 3.829530477523803711e-01 -1.161345988512039185e-01 9.179372340440750122e-02 4.382814839482307434e-02 1.092859432101249695e-01 -3.625730574131011963e-01 6.209149584174156189e-02
5.212375521659851074e-01 -4.609382152557373047e-02 -6.588008999824523926e-02 -1.176802366971969604e-01 8.746214210987091064e-02 1.693647205829620361e-01 2.577917873859405518e-01 -7.700487971305847168e-03 1.152953132987022400e-01 -2.234620042145252228e-03 2.592337504029273987e-02 3.005019128322601318e-01 3.170234337449073792e-02 9.611432999372482300e-02 -7.069528847932815552e-02 -1.857246756553649902e-01 -1.092520877718925476e-01 -1.995427757501602173e-01 -1.389003545045852661e-01 2.995064258575439453e-01 1.684385091066360474e-01 -1.135359145700931549e-02 -5.068458989262580872e-02 8.863957971334457397e-02 9.786912798881530762e-02 3.644481897354125977e-01 -1.963656842708587646e-01 2.317392453551292419e-02 -1.827319115400314331e-01 1.534584164619445801e-01 -4.329144954681396484e-03 1.140547096729278564e-01
1.984224319458007812e-01 -2.155820578336715698e-01 -2.171727418899536133e-01 -1.196491569280624390e-01 -5.545443668961524963e-02 -1.319725066423416138e-01 4.763899743556976318e-02 2.928003855049610138e-02 1.759747564792633057e-01 -2.533285617828369141e-01 2.076055482029914856e-02 1.287040207535028458e-02 1.354126352816820145e-02 -2.030543386936187744e-01 -3.247670233249664307e-01 -1.126934289932250977e-01 -8.218382298946380615e-02 6.893105059862136841e-02 1.361695230007171631e-01 -1.968302279710769653e-01 2.775520682334899902e-01 5.720783397555351257e-02 -2.322456985712051392e-01 -8.394691348075866699e-02 2.541144490242004395e-01 3.623870611190795898e-01 2.190180867910385132e-02 5.130291730165481567e-02 3.910402357578277588e-01 4.905189201235771179e-02 -4.087645187973976135e-02 8.743379265069961548e-02
1.691634804010391235e-01 8.170466870069503784e-03 -2.701745331287384033e-01 -5.002022907137870789e-02 -8.846687525510787964e-02 -9.411600232124328613e-02 1.875423453748226166e-02 1.861845143139362335e-02 3.019020855426788330e-01 -8.261366188526153564e-02 7.539375126361846924e-02 3.736884295940399170e-01 1.564019322395324707e-01 -6.547322124242782593e-02 6.887041777372360229e-02 2.031107246875762939e-01 2.867456376552581787e-01 -3.420399129390716553e-02 7.924465090036392212e-02 -6.554437428712844849e-02 9.957733005285263062e-02 5.917972698807716370e-02 7.340626418590545654e-02 2.758546173572540283e-02 4.393742978572845459e-01 2.125900089740753174e-01 1.014038994908332825e-01 2.442766577005386353e-01 -9.127467125654220581e-02 -2.777661681175231934e-01 -1.607395708560943604e-01 1.653445661067962646e-01
1.218191236257553101e-01 6.782697886228561401e-02 -2.801421582698822021e-01 3.602780029177665710e-02 -1.103241369128227234e-02 -2.322081774473190308e-01 1.338845789432525635e-01 -1.877160221338272095e-01 -3.399113565683364868e-02 5.699503421783447266e-02 -7.248570770025253296e-02 4.155466333031654358e-02 -2.931895256042480469e-01 3.670243546366691589e-02 4.045773670077323914e-02 -2.550554089248180389e-02 -2.981981933116912842e-01 -2.531447447836399078e-03 -7.762285321950912476e-02 2.209549695253372192e-01 -9.683146327733993530e-02 -5.069401115179061890e-02 1.886249035596847534e-01 2.609199583530426025e-01 -1.086091920733451843e-01 4.083987772464752197e-01 -1.585156768560409546e-01 3.179252743721008301e-01 6.205448880791664124e-02 -1.611948907375335693e-01 -2.095331996679306030e-01 2.338593900203704834e-01
3.857592642307281494e-01 -9.891966730356216431e-02 -1.422473639249801636e-01 2.406125143170356750e-02 -3.251665532588958740e-01 1.335971988737583160e-02 -1.050956472754478455e-01 6.608073599636554718e-04 1.457441002130508423e-01 1.302210241556167603e-02 -3.154638707637786865e-01 -3.234784677624702454e-02 2.099645882844924927e-01 -1.055849120020866394e-01 -2.799619175493717194e-02 -3.163383603096008301e-01 1.985519528388977051e-01 2.977803051471710205e-01 -1.696166247129440308e-01 1.490617096424102783e-01 3.821517825126647949e-01 -9.924710728228092194e-03 8.011374622583389282e-03 -1.559088230133056641e-01 1.153874248266220093e-01 1.009806543588638306e-01 -1.505302339792251587e-01 6.715288013219833374e-02 -3.374630957841873169e-02 -1.343456655740737915e-01 -7.131111621856689453e-02 -3.199714049696922302e-02
2.671471834182739258e-01 2.783090770244598389e-01 -1.279425323009490967e-01 3.039347194135189056e-02 -2.520172894001007080e-01 -4.524393752217292786e-02 3.646653890609741211e-01 -2.817920446395874023e-01 6.970278173685073853e-02 4.190752655267715454e-02 -1.651101559400558472e-01 1.735017746686935425e-01 2.452315986156463623e-01 4.729806631803512573e-02 -2.024202495813369751e-01 2.652935124933719635e-02 -5.621012300252914429e-02 1.767763495445251465e-01 9.406067430973052979e-02 1.174547374248504639e-01 2.872093915939331055e-01 -8.182156831026077271e-02 -1.375281512737274170e-01 -2.140831761062145233e-02 2.775862514972686768e-01 1.956384256482124329e-02 -1.863242387771606445e-01 1.031916216015815735e-01 -1.242940351366996765e-01 -1.716355085372924805e-01 -1.693342924118041992e-01 1.609688103199005127e-01
5.978574231266975403e-02 8.861474692821502686e-02 -5.432719364762306213e-02 -2.641713023185729980e-01 -7.935374975204467773e-02 4.294334352016448975e-02 -1.187261473387479782e-02 -5.280883982777595520e-02 -5.910599976778030396e-02 5.376779939979314804e-03 1.767621934413909912e-02 3.481822311878204346e-01 3.471191972494125366e-02 -1.113707944750785828e-01 -2.947492003440856934e-01 -1.588072744198143482e-03 2.094063907861709595e-02 1.885328888893127441e-01 5.017144605517387390e-02 2.019277960062026978e-01 2.923541963100433350e-01 -2.488139271736145020e-01 3.025963306427001953e-01 -9.131062030792236328e-02 2.526824176311492920e-01 2.743746340274810791e-01 -9.894756227731704712e-02 1.860819011926651001e-01 -1.130158454179763794e-01 -2.765422165393829346e-01 -1.183248907327651978e-01 2.566280961036682129e-01
4.211887121200561523e-01 -3.840443491935729980e-02 -2.386578619480133057e-01 1.429252792149782181e-02 -1.747933179140090942e-01 -2.394502013921737671e-01 2.978196144104003906e-01 -1.513128131628036499e-01 -1.909507624804973602e-02 -1.015277355909347534e-01 -9.389743953943252563e-02 3.790915310382843018e-01 1.335817724466323853e-01 4.449998587369918823e-02 -1.727592498064041138e-01 1.662811487913131714e-01 -1.185870245099067688e-01 2.110062241554260254e-01 -1.556085515767335892e-02 1.490538865327835083e-01 2.827909588813781738e-01 1.570641547441482544e-01 -1.225960478186607361e-01 -8.694815449416637421e-03 -1.207346916198730469e-01 2.028678059577941895e-01 -1.607833802700042725e-01 1.359592229127883911e-01 -2.885385230183601379e-02 -1.142749562859535217e-02 2.838681451976299286e-02 1.460645198822021484e-01
5.784633755683898926e-01 5.884877219796180725e-02 -1.818234771490097046e-01 -1.497142575681209564e-02 -1.838362365961074829e-01 1.443725824356079102e-01 -1.423382759094238281e-01 8.765993267297744751e-02 1.760723292827606201e-01 7.010176777839660645e-02 -2.762315981090068817e-02 3.763660192489624023e-01 2.184385992586612701e-02 2.232207506895065308e-01 -1.728369742631912231e-01 -2.688747830688953400e-02 1.472903341054916382e-01 1.171415597200393677e-01 -3.981869295239448547e-02 2.660503089427947998e-01 -1.274292171001434326e-02 1.774431169033050537e-01 -2.082112282514572144e-01 1.943453997373580933e-01 1.214199438691139221e-01 -4.619779065251350403e-02 -1.514657437801361084e-01 5.818769335746765137e-02 -9.786443784832954407e-03 7.598310708999633789e-02 -9.425717592239379883e-02 9.113453328609466553e-02
5.552201271057128906e-01 1.474318206310272217e-01 1.407010853290557861e-01 3.900728747248649597e-02 1.995117366313934326e-01 9.127494692802429199e-02 -7.080291956663131714e-02 1.206534504890441895e-01 6.847945600748062134e-02 -4.107961431145668030e-02 2.439402230083942413e-02 6.119742523878812790e-03 -1.270530223846435547e-01 1.167908608913421631e-01 -2.016277462244033813e-01 -6.421771645545959473e-02 2.651641964912414551e-01 3.404609560966491699e-01 2.126016840338706970e-02 6.457255035638809204e-02 2.252268493175506592e-01 1.025399565696716309e-02 -6.186270341277122498e-02 2.360169440507888794e-01 4.902990534901618958e-02 3.279978334903717041e-01 -4.783789813518524170e-02 5.401125922799110413e-02 -4.486357793211936951e-02 -1.705853641033172607e-01 -1.317823380231857300e-01 1.857917159795761108e-01
4.170081913471221924e-01 -8.589069545269012451e-02 9.336975961923599243e-02 1.167366281151771545e-01 9.532070904970169067e-02 -1.799326241016387939e-01 -5.121796950697898865e-02 -3.429559469223022461e-01 5.374490842223167419e-02 -2.931417822837829590e-01 2.293574064970016479e-02 7.383003830909729004e-02 -9.884309768676757812e-02 9.498598426580429077e-02 -4.078051447868347168e-02 2.998327314853668213e-01 2.057129144668579102e-01 1.640817672014236450e-01 7.576859742403030396e-02 1.186961531639099121e-01 1.529335975646972656e-02 5.201496556401252747e-02 -1.857217103242874146e-01 5.059434473514556885e-02 2.972843647003173828e-01 3.514517545700073242e-01 7.616402208805084229e-02 1.070720404386520386e-01 -1.592821180820465088e-01 3.458089753985404968e-02 4.936327785253524780e-02 2.056653499603271484e-01
3.262130022048950195e-01 -7.186518982052803040e-03 9.562817960977554321e-02 5.456982925534248352e-02 4.174766689538955688e-02 9.696149080991744995e-02 -3.908443078398704529e-02 1.065386738628149033e-02 1.398532837629318237e-01 -1.196132153272628784e-01 1.983588933944702148e-02 1.022064611315727234e-01 1.800468564033508301e-01 -5.025004595518112183e-02 -4.378048479557037354e-01 -3.561324477195739746e-01 2.573273777961730957e-01 3.050500750541687012e-01 1.540015488862991333e-01 -7.404875755310058594e-02 1.240040361881256104e-01 -1.213168352842330933e-01 -1.203823313117027283e-01 1.230417191982269287e-01 3.506770133972167969e-01 9.806203842163085938e-02 -6.528011709451675415e-02 1.019416283816099167e-02 -6.309922039508819580e-02 -2.085193619132041931e-02 -1.441953480243682861e-01 2.451753765344619751e-01
2.030720114707946777e-01 -9.423783980309963226e-03 -3.583273664116859436e-02 2.236009687185287476e-01 -1.389959305524826050e-01 -3.551549613475799561e-01 -7.353804260492324829e-02 -6.297263503074645996e-02 1.688216924667358398e-01 1.145219057798385620e-02 1.631687134504318237e-01 -2.179771475493907928e-02 -9.840537607669830322e-02 -4.975629970431327820e-02 9.911213070154190063e-03 -2.559267580509185791e-01 2.963227033615112305e-01 3.481929004192352295e-01 1.201008781790733337e-01 3.228190168738365173e-02 -1.232669651508331299e-01 2.400310188531875610e-01 -9.647254645824432373e-02 3.958333134651184082e-01 2.439774125814437866e-01 8.318198472261428833e-02 1.016453001648187637e-02 1.754627823829650879e-01 -4.457348585128784180e-02 4.303427413105964661e-02 -2.188337594270706177e-01 -8.186609297990798950e-02
3.204236328601837158e-01 -8.504730463027954102e-02 2.003681212663650513e-01 1.034245938062667847e-01 5.635759234428405762e-02 1.057860627770423889e-01 2.996429987251758575e-02 9.638873487710952759e-02 -2.156348675489425659e-01 -4.219977557659149170e-02 -7.642107456922531128e-02 1.658888459205627441e-01 -7.336830347776412964e-02 3.211805596947669983e-02 -2.901333868503570557e-01 -1.759290099143981934e-01 2.123997732996940613e-02 2.472990602254867554e-01 1.590255051851272583e-01 2.429174818098545074e-02 1.297032833099365234e-01 1.272287219762802124e-01 -1.776913553476333618e-01 2.485738992691040039e-01 3.954671025276184082e-01 2.676769196987152100e-01 1.039112284779548645e-01 -7.253044843673706055e-02 -1.023372933268547058e-01 -2.290298491716384888e-01 -2.468226552009582520e-01 1.723428964614868164e-01
4.238108396530151367e-01 -4.400096461176872253e-02 1.253512315452098846e-02 1.184940151870250702e-02 6.539322435855865479e-02 -1.115971282124519348e-01 5.528463050723075867e-02 7.004412263631820679e-02 -9.206041693687438965e-02 -8.426315337419509888e-02 -5.645664408802986145e-02 6.357546150684356689e-02 6.350841373205184937e-02 2.763846144080162048e-02 -4.109736680984497070e-01 -2.511411309242248535e-01 2.275573313236236572e-01 1.293189525604248047e-01 2.852441966533660889e-01 -5.722856894135475159e-02 4.085637629032135010e-02 9.892801940441131592e-02 -2.143011987209320068e-01 2.142665982246398926e-01 2.538383603096008301e-01 2.367505580186843872e-01 -6.104053556919097900e-02 -1.070272829383611679e-02 -1.182121410965919495e-01 -2.482607513666152954e-01 -1.903887391090393066e-01 2.031454741954803467e-01
1.230072379112243652e-01 4.257653653621673584e-01 -1.924578249454498291e-01 -8.687799423933029175e-02 -1.745069921016693115e-01 -3.898666799068450928e-02 -2.816693112254142761e-02 8.103011175990104675e-03 -2.827986888587474823e-02 -3.051505051553249359e-02 -2.155048102140426636e-01 -3.969632089138031006e-02 9.552092291414737701e-03 -9.322641789913177490e-02 1.335182785987854004e-01 1.722089201211929321e-01 -3.643461167812347412e-01 1.812322288751602173e-01 1.653024703264236450e-01 1.966165751218795776e-01 1.658188849687576294e-01 7.042291015386581421e-02 -4.707085713744163513e-02 1.675369590520858765e-01 1.534602344036102295e-01 3.925061523914337158e-01 2.824204601347446442e-02 2.537024673074483871e-03 6.779269129037857056e-02 -1.612890139222145081e-02 -3.502543270587921143e-01 1.410473883152008057e-01
5.871237516403198242e-01 4.800715669989585876e-02 9.825529158115386963e-02 -3.603933006525039673e-02 3.017874620854854584e-02 1.123831234872341156e-02 5.387622490525245667e-02 -1.185815259814262390e-01 -1.379793286323547363e-01 6.782384216785430908e-02 1.050215214490890503e-01 1.729583144187927246e-01 1.679811626672744751e-01 -8.153836824931204319e-04 -3.350281119346618652e-01 -8.590903133153915405e-02 2.713422477245330811e-01 2.375876009464263916e-01 -1.728609204292297363e-02 8.374889194965362549e-02 8.991123735904693604e-02 -1.611181199550628662e-01 -2.024039626121520996e-01 6.400921195745468140e-02 2.156698256731033325e-01 2.768089473247528076e-01 1.144127473235130310e-01 1.037640795111656189e-01 -9.302163124084472656e-02 -6.888744235038757324e-02 1.649785786867141724e-01 8.658459782600402832e-02
2.555002570152282715e-01 -4.834598302841186523e-02 -1.609800606966018677e-01 -3.442109376192092896e-02 -1.341305375099182129e-01 -1.230906993150711060e-01 7.701592147350311279e-02 1.212590783834457397e-01 1.704647205770015717e-02 2.114904969930648804e-01 -2.867845296859741211e-01 1.341900527477264404e-01 -6.228106096386909485e-02 2.495967149734497070e-01 1.267633140087127686e-01 -1.917859613895416260e-01 7.379019260406494141e-02 2.603220939636230469e-01 1.962890625000000000e-01 9.180302917957305908e-02 2.213167101144790649e-01 -2.948775887489318848e-01 -5.372790247201919556e-02 6.591164320707321167e-02 4.526329040527343750e-01 9.234140068292617798e-02 -2.547404468059539795e-01 1.666971892118453979e-01 1.167548671364784241e-01 6.251880526542663574e-02 1.227603200823068619e-02 -9.800657629966735840e-03
6.873694062232971191e-02 -1.445881724357604980e-01 -9.738021343946456909e-02 8.730721473693847656e-02 5.022441595792770386e-02 -1.042967587709426880e-01 1.464939117431640625e-01 1.011277288198471069e-01 1.916263699531555176e-01 -7.321596890687942505e-02 -3.383883833885192871e-01 4.117293655872344971e-02 -1.828982383012771606e-01 -1.097816973924636841e-01 -2.262056171894073486e-01 -7.995657622814178467e-02 -3.197776973247528076e-01 1.517969965934753418e-01 -6.021335721015930176e-02 4.435728117823600769e-02 1.594191342592239380e-01 -1.997395455837249756e-01 1.606299132108688354e-01 3.105606734752655029e-01 2.415865845978260040e-02 2.558029592037200928e-01 5.767100676894187927e-02 4.141175001859664917e-02 -4.456209018826484680e-02 2.173759490251541138e-01 -3.257030546665191650e-01 3.255665302276611328e-01
4.322636127471923828e-01 2.188995480537414551e-01 -7.800111174583435059e-02 -3.981890380382537842e-01 2.262711673974990845e-01 -8.473352342844009399e-02 -1.358851674012839794e-03 -2.692456543445587158e-01 9.917701780796051025e-02 -1.045414507389068604e-01 8.340936154127120972e-02 1.265658880583941936e-03 -1.695183515548706055e-01 -1.940023452043533325e-01 -3.845097869634628296e-02 -2.070139497518539429e-01 -1.311157792806625366e-01 7.513184845447540283e-02 3.558286465704441071e-03 -6.825400143861770630e-02 -1.315374672412872314e-01 -1.328693628311157227e-01 2.192908339202404022e-02 -8.326209336519241333e-02 2.058538198471069336e-01 2.637517154216766357e-01 -1.212813705205917358e-02 2.999674342572689056e-02 -1.398825198411941528e-01 -1.032580807805061340e-01 -2.570355832576751709e-01 2.283132523298263550e-01
3.877861499786376953e-01 -7.088488340377807617e-02 2.751730196177959442e-02 -1.787245869636535645e-01 -7.382644712924957275e-02 -2.981992661952972412e-01 -1.410591453313827515e-01 -1.973613649606704712e-01 -1.299224942922592163e-01 -2.031435668468475342e-01 1.620898991823196411e-01 2.351184338331222534e-01 -3.983350470662117004e-02 -9.699555486440658569e-02 -2.838944830000400543e-02 1.862836331129074097e-01 2.123902440071105957e-01 1.804849356412887573e-01 3.932765498757362366e-02 4.425665736198425293e-02 -5.294292792677879333e-02 -1.384765207767486572e-01 -2.386586517095565796e-01 2.261471450328826904e-01 2.723564505577087402e-01 2.790676355361938477e-01 1.107142344117164612e-01 1.875581145286560059e-01 -6.208889931440353394e-02 4.392733797430992126e-02 1.309670507907867432e-01 1.969092637300491333e-01
1.487243473529815674e-01 -7.668877393007278442e-02 -3.567129969596862793e-01 -1.739847511053085327e-01 -3.716365620493888855e-02 -2.542256712913513184e-01 4.023374989628791809e-02 -1.790331900119781494e-01 -7.966097444295883179e-02 1.114718317985534668e-01 -2.870920300483703613e-01 2.397833950817584991e-02 -5.884608835913240910e-04 -2.848080731928348541e-02 2.944492921233177185e-02 -3.827947750687599182e-02 -1.279623955488204956e-01 9.200407564640045166e-02 -1.636897921562194824e-01 1.202716305851936340e-02 6.873798370361328125e-02 -1.713503152132034302e-01 -5.876422300934791565e-02 2.610420286655426025e-01 -4.553823545575141907e-02 3.143068850040435791e-01 -1.787972152233123779e-01 -2.849186770617961884e-02 -4.016165807843208313e-02 -1.600860506296157837e-01 -5.312746763229370117e-01 9.639999270439147949e-02
1.660783588886260986e-01 -1.468899250030517578e-01 -1.703933626413345337e-01 8.294396847486495972e-02 1.560945361852645874e-01 4.529501777142286301e-03 -1.216310188174247742e-01 -2.374188601970672607e-01 -2.519628107547760010e-01 1.467245165258646011e-02 -1.742915511131286621e-01 1.800554543733596802e-01 1.741084903478622437e-01 -8.795918524265289307e-02 -1.716229170560836792e-01 -4.882881417870521545e-02 -9.217692911624908447e-02 4.274426996707916260e-01 -1.081708520650863647e-01 2.075410634279251099e-01 -1.777560263872146606e-02 -1.261999607086181641e-01 -1.463305484503507614e-02 2.270553261041641235e-01 3.832254707813262939e-01 3.645925819873809814e-01 1.470885123126208782e-03 -7.362484931945800781e-02 3.410466015338897705e-02 8.733233064413070679e-02 -5.516555160284042358e-02 1.093543693423271179e-01
3.426984846591949463e-01 -1.112376078963279724e-01 -3.603663668036460876e-02 -9.321588277816772461e-02 -2.079761624336242676e-01 -1.615272313356399536e-01 5.066155195236206055e-01 -1.502958834171295166e-01 9.038811177015304565e-02 -2.332963794469833374e-02 -1.158812642097473145e-01 1.534617543220520020e-01 1.256129145622253418e-01 -1.129158213734626770e-01 -1.683398485183715820e-01 -2.010954618453979492e-01 2.322262153029441833e-02 2.370576709508895874e-01 1.016954258084297180e-01 -3.303090110421180725e-02 2.052470445632934570e-01 -4.030486196279525757e-02 -1.262394487857818604e-01 -1.792260557413101196e-01 6.790246814489364624e-02 2.866104543209075928e-01 -8.560276031494140625e-02 2.782161831855773926e-01 -1.772380918264389038e-01 2.540645562112331390e-02 -6.203102413564920425e-03 -7.099217921495437622e-02
1.795815974473953247e-01 -1.263421028852462769e-01 -2.677204608917236328e-01 -1.518823504447937012e-01 -2.337251007556915283e-01 -1.895042508840560913e-01 -1.299061439931392670e-02 -3.040680587291717529e-01 2.918259501457214355e-01 -1.833769381046295166e-01 5.509409680962562561e-02 4.196127876639366150e-02 -1.324199736118316650e-01 1.366586387157440186e-01 -1.127499490976333618e-01 -7.978029549121856689e-02 -3.993245065212249756e-01 6.364817172288894653e-02 -2.527831196784973145e-01 -1.244985312223434448e-01 -6.194899231195449829e-02 1.728373318910598755e-01 -1.339998394250869751e-01 1.260204017162322998e-01 9.041213244199752808e-02 1.839531511068344116e-01 6.922560930252075195e-02 1.202689781785011292e-01 -1.553626451641321182e-02 -9.156176447868347168e-02 -3.329317569732666016e-01 -6.172929704189300537e-02
2.713329195976257324e-01 9.412080049514770508e-02 -9.859218448400497437e-02 -1.327384859323501587e-01 -7.447041105479001999e-03 1.668317466974258423e-01 8.017899096012115479e-02 9.506133943796157837e-02 8.127427846193313599e-02 1.212073341012001038e-01 -1.743264943361282349e-01 4.908827841281890869e-01 -2.138100191950798035e-02 -9.295327216386795044e-02 -3.346000313758850098e-01 -1.732725948095321655e-01 -7.408725470304489136e-02 3.367614448070526123e-01 -1.602479368448257446e-01 1.701531708240509033e-01 3.726097196340560913e-02 2.643814310431480408e-02 -2.659264020621776581e-02 1.134848296642303467e-01 -7.677100365981459618e-04 1.450540423393249512e-01 1.102782636880874634e-01 1.751597821712493896e-01 -3.293761909008026123e-01 2.807541750371456146e-02 -2.002338171005249023e-01 -2.529413253068923950e-02
3.111360669136047363e-01 -1.527391970157623291e-01 -3.068347871303558350e-01 -1.970770210027694702e-01 2.294827997684478760e-01 1.383115351200103760e-01 1.196340620517730713e-01 7.871163636445999146e-02 3.446611166000366211e-01 -1.672769314609467983e-03 -4.927125945687294006e-02 1.450641453266143799e-01 1.839044243097305298e-01 2.933804644271731377e-03 -1.650898754596710205e-01 -2.223806530237197876e-01 -2.477408945560455322e-01 8.094764500856399536e-02 6.539124995470046997e-02 1.735185235738754272e-01 6.125190854072570801e-02 2.665694802999496460e-02 -2.036067396402359009e-01 -8.829505741596221924e-02 1.217563748359680176e-01 2.664363980293273926e-01 1.107175573706626892e-01 2.687230110168457031e-01 1.452728658914566040e-01 -8.874606341123580933e-02 -1.499548405408859253e-01 1.549147814512252808e-01
1.049041897058486938e-01 -3.248460888862609863e-01 -2.162622362375259399e-01 -1.452635526657104492e-01 -7.052174955606460571e-02 -2.528124749660491943e-01 7.042712718248367310e-02 -9.543185681104660034e-02 6.541427224874496460e-02 -8.494146168231964111e-02 7.241345942020416260e-02 2.609511017799377441e-01 -4.081697762012481689e-02 -8.159680664539337158e-02 -2.020898759365081787e-01 -9.843896329402923584e-02 -1.454735845327377319e-01 -1.027085334062576294e-01 -1.258102711290121078e-02 -1.152325570583343506e-01 3.242236077785491943e-01 1.194028463214635849e-02 -2.036567926406860352e-01 1.026562526822090149e-01 2.595486342906951904e-01 2.967242896556854248e-01 -1.275116950273513794e-01 -8.829155936837196350e-03 3.923702538013458252e-01 -3.942219913005828857e-02 -3.114705160260200500e-02 2.414616793394088745e-01
3.164190351963043213e-01 1.886638253927230835e-01 -1.482907235622406006e-01 -6.332688778638839722e-02 -7.086823880672454834e-02 -1.969058364629745483e-01 -3.309015929698944092e-01 -1.758282035589218140e-01 3.226959407329559326e-01 1.791513860225677490e-01 1.371216624975204468e-01 -1.638574600219726562e-01 -1.354236304759979248e-01 1.127146631479263306e-01 -1.691379398107528687e-01 -1.266700327396392822e-01 1.229992508888244629e-01 2.658804059028625488e-01 -1.156134977936744690e-01 1.573719233274459839e-01 6.828875094652175903e-02 6.268901377916336060e-02 1.290899515151977539e-01 2.484590411186218262e-01 3.516818881034851074e-01 9.826061874628067017e-02 -1.054064780473709106e-01 7.947913557291030884e-02 -3.050591039936989546e-04 7.115402817726135254e-02 -7.310759276151657104e-02 1.561690866947174072e-01
3.483982384204864502e-01 2.280930988490581512e-02 1.036577001214027405e-01 2.267342358827590942e-01 -1.155925020575523376e-01 -1.399127244949340820e-01 -1.941493749618530273e-01 2.079622745513916016e-01 2.335798889398574829e-01 5.079687759280204773e-02 1.222858950495719910e-02 -5.458866432309150696e-02 -1.308594015426933765e-03 -3.983341902494430542e-02 -1.524537950754165649e-01 1.878396607935428619e-02 -1.642891615629196167e-01 3.888633474707603455e-02 3.520932793617248535e-02 1.642883121967315674e-01 1.614712476730346680e-01 -3.641884028911590576e-01 1.779857426881790161e-01 2.051665484905242920e-01 1.819379925727844238e-01 4.126353561878204346e-01 -1.779389530420303345e-01 6.188160181045532227e-02 1.237611919641494751e-01 -1.595311611890792847e-01 -4.398031532764434814e-02 2.140999585390090942e-01
4.967269897460937500e-01 1.453873068094253540e-01 -1.809178590774536133e-01 -7.687553763389587402e-02 -6.084302440285682678e-02 -5.393230542540550232e-02 -1.890108436346054077e-01 1.272989511489868164e-01 -1.150111947208642960e-02 -4.262641444802284241e-02 -1.529915332794189453e-01 2.910187840461730957e-01 -2.609210833907127380e-02 1.157682463526725769e-01 -7.395339012145996094e-02 5.922826472669839859e-03 -1.716336160898208618e-01 9.683811664581298828e-02 -1.718030720949172974e-01 2.114552259445190430e-01 -2.864595502614974976e-02 3.267134306952357292e-04 -5.613331496715545654e-02 2.187421023845672607e-01 1.720679365098476410e-02 -5.272069945931434631e-02 -2.664456665515899658e-01 3.873786330223083496e-01 2.276266179978847504e-02 2.441438436508178711e-01 -2.320895045995712280e-01 4.798102378845214844e-02
5.790541172027587891e-01 1.449933499097824097e-01 1.887191087007522583e-02 -9.713413566350936890e-02 3.921404108405113220e-02 3.662523999810218811e-02 -2.579247057437896729e-01 -1.869354024529457092e-02 6.383057683706283569e-02 -8.993715047836303711e-02 -1.517564356327056885e-01 -6.256973743438720703e-02 -1.756228804588317871e-01 -3.068430162966251373e-02 -1.511066406965255737e-01 -2.182695865631103516e-01 1.170281618833541870e-01 3.330777585506439209e-02 8.450150489807128906e-02 -1.386229544878005981e-01 6.656675785779953003e-02 -1.107774525880813599e-01 9.487847797572612762e-03 3.876549005508422852e-01 3.336730971932411194e-02 2.375014573335647583e-01 -1.781330108642578125e-01 6.986229121685028076e-02 2.005570381879806519e-01 4.783727601170539856e-02 -2.070454359054565430e-01 1.871304512023925781e-01
-1.238819025456905365e-02 2.112566083669662476e-01 -8.233166486024856567e-02 -1.214204579591751099e-01 -1.266691386699676514e-01 -2.649999260902404785e-01 3.530650734901428223e-01 7.454852759838104248e-02 2.124995589256286621e-01 3.284385427832603455e-02 1.600484549999237061e-01 1.790380179882049561e-01 9.829393774271011353e-02 -3.239781558513641357e-01 -5.787933617830276489e-02 -5.073554441332817078e-02 1.451699286699295044e-01 2.969436049461364746e-01 6.883576512336730957e-02 2.110179066658020020e-01 -1.511736065149307251e-01 -2.980087324976921082e-02 9.394778311252593994e-02 1.595682203769683838e-01 3.286945223808288574e-01 7.244705408811569214e-02 -1.032346859574317932e-01 1.425373107194900513e-01 -2.017500996589660645e-02 -1.315517276525497437e-01 -3.042537569999694824e-01 1.472004801034927368e-01
4.566455781459808350e-01 -9.245792031288146973e-02 -9.478168934583663940e-02 3.660357370972633362e-02 4.076498225913383067e-05 -1.424373537302017212e-01 -1.072239130735397339e-01 -8.842936903238296509e-02 1.932699382305145264e-01 1.986860483884811401e-01 -2.169918268918991089e-01 -1.497447118163108826e-02 -1.788701117038726807e-01 1.546470522880554199e-01 -1.546045392751693726e-01 1.821331977844238281e-01 -2.031504064798355103e-01 -3.086932934820652008e-02 -3.182086944580078125e-01 -4.281632229685783386e-02 -7.593555748462677002e-02 -3.733550757169723511e-02 2.178581245243549347e-02 9.901905804872512817e-02 1.372750252485275269e-01 1.276871263980865479e-01 -1.382238417863845825e-01 3.627495169639587402e-01 2.708865702152252197e-01 -9.419175796210765839e-03 -2.700216174125671387e-01 2.998966909945011139e-02
4.538446962833404541e-01 1.482673883438110352e-01 -2.123565226793289185e-01 -5.224333330988883972e-02 -1.024357900023460388e-01 -3.813069686293601990e-02 4.914100095629692078e-02 2.983250282704830170e-02 1.258427500724792480e-01 -1.273457109928131104e-01 -1.502371430397033691e-01 1.080225706100463867e-01 -7.930646091699600220e-02 -6.855408102273941040e-02 -2.329175621271133423e-01 -1.347146332263946533e-01 -1.406004577875137329e-01 8.267889916896820068e-02 -1.853599250316619873e-01 1.653266847133636475e-01 1.482029408216476440e-01 -8.752408623695373535e-02 -1.077966466546058655e-01 1.105573400855064392e-01 5.108000710606575012e-02 5.569095164537429810e-02 -2.310043871402740479e-01 1.817546933889389038e-01 -2.407662421464920044e-01 4.650515913963317871e-01 -2.177617251873016357e-01 6.124488264322280884e-02
2.114870101213455200e-01 -1.300971806049346924e-01 -7.318696379661560059e-02 2.131451815366744995e-01 2.989671230316162109e-01 6.070069968700408936e-02 -4.663407430052757263e-02 -1.590304821729660034e-01 -2.918630242347717285e-01 3.644558414816856384e-02 2.822387591004371643e-02 3.496672213077545166e-02 -3.827132657170295715e-02 1.931190639734268188e-01 -3.136890232563018799e-01 -1.605936586856842041e-01 -6.458195298910140991e-02 2.535490989685058594e-01 2.033855915069580078e-01 -1.998711377382278442e-02 2.105039656162261963e-01 1.668823510408401489e-01 -1.173399090766906738e-01 1.299687325954437256e-01 3.796345889568328857e-01 2.551225423812866211e-01 7.805792242288589478e-02 9.837269783020019531e-02 -9.056639671325683594e-02 -1.211304962635040283e-02 -1.542253047227859497e-01 2.130423933267593384e-01
2.347143292427062988e-01 3.536802902817726135e-02 -2.006448209285736084e-01 7.855386286973953247e-02 -1.224967464804649353e-01 -2.957411482930183411e-02 2.961805090308189392e-02 -1.751699745655059814e-01 7.457329332828521729e-02 -2.502749562263488770e-01 1.217989102005958557e-01 9.430611133575439453e-02 -6.844045221805572510e-02 -1.883764714002609253e-01 -1.833093166351318359e-01 1.125028133392333984e-01 5.052954331040382385e-02 2.616038620471954346e-01 9.273447841405868530e-02 5.460467934608459473e-02 2.307660728693008423e-01 1.789594888687133789e-01 -2.687831819057464600e-01 3.350073695182800293e-01 2.962236851453781128e-02 3.762114346027374268e-01 9.959264844655990601e-02 1.363148987293243408e-01 -1.708374172449111938e-01 -9.598416090011596680e-02 1.442562937736511230e-01 2.983035147190093994e-01
3.351486921310424805e-01 3.935302048921585083e-02 8.524050563573837280e-02 -2.277437299489974976e-01 -2.402602322399616241e-02 -1.627370864152908325e-01 4.179411232471466064e-01 8.440669625997543335e-02 4.158037528395652771e-02 6.600923836231231689e-02 -4.654033482074737549e-02 2.688717544078826904e-01 1.867681741714477539e-02 -4.561654478311538696e-02 1.663749963045120239e-01 -1.932593882083892822e-01 -5.227003246545791626e-02 6.874151527881622314e-02 -2.991015464067459106e-02 8.164073526859283447e-02 4.667342305183410645e-01 1.104000210762023926e-02 1.173173263669013977e-02 2.168833613395690918e-01 -1.053947582840919495e-01 1.887799799442291260e-02 -1.434623748064041138e-01 3.393574357032775879e-01 1.704866588115692139e-01 5.507509410381317139e-02 -4.430053010582923889e-02 9.328992664813995361e-02
1.970962733030319214e-01 -8.621509373188018799e-02 -1.219409853219985962e-01 1.650114208459854126e-01 -1.020263731479644775e-01 -4.484269618988037109e-01 2.063397169113159180e-01 1.534402742981910706e-02 1.836733967065811157e-01 1.172107979655265808e-01 -3.950286507606506348e-01 -8.091547340154647827e-02 -6.500177085399627686e-02 -9.869773872196674347e-03 -1.293687522411346436e-01 -2.047248333692550659e-01 -1.142937391996383667e-01 4.109700769186019897e-02 -8.530680835247039795e-02 2.227362990379333496e-01 3.754382580518722534e-02 -1.800521910190582275e-01 2.135849557816982269e-02 2.921980321407318115e-01 -3.574738651514053345e-02 1.997352987527847290e-01 3.357020905241370201e-04 1.204626820981502533e-02 -1.060185804963111877e-01 -7.192741334438323975e-02 -2.419655621051788330e-01 2.769307196140289307e-01
8.841476403176784515e-03 -7.120768725872039795e-02 -7.641107589006423950e-02 8.591040968894958496e-02 -7.557953894138336182e-02 -3.713155910372734070e-02 -3.308933228254318237e-02 -1.510288268327713013e-01 -7.062721997499465942e-02 -2.623213827610015869e-01 -3.130253870040178299e-03 4.560094699263572693e-02 -4.661656916141510010e-02 -2.426726520061492920e-01 -2.618922889232635498e-01 1.903331726789474487e-01 1.527530252933502197e-01 2.431710362434387207e-01 -2.082507908344268799e-01 -5.654514953494071960e-02 1.696001738309860229e-01 2.174589782953262329e-01 -1.339603066444396973e-01 3.571911752223968506e-01 1.823309510946273804e-01 4.353731572628021240e-01 2.784685976803302765e-02 1.049105972051620483e-01 -1.409073621034622192e-01 -7.187022268772125244e-02 1.329407002776861191e-02 3.138170242309570312e-01
4.680227041244506836e-01 1.985658556222915649e-01 3.472983837127685547e-02 -1.601811051368713379e-01 1.393580529838800430e-02 5.564988777041435242e-02 -1.921957880258560181e-01 -1.245839297771453857e-01 1.957974731922149658e-01 -5.647137388586997986e-02 1.003568023443222046e-01 -7.458891719579696655e-02 -1.634169071912765503e-01 -9.051720611751079559e-03 -2.043703794479370117e-01 -1.098945885896682739e-01 2.120146714150905609e-02 1.793650984764099121e-01 -1.616741567850112915e-01 5.769582837820053101e-02 3.552868217229843140e-02 -2.298435568809509277e-02 2.452949732542037964e-01 3.487216532230377197e-01 2.686682939529418945e-01 1.597512364387512207e-01 -3.204792141914367676e-01 -4.549516364932060242e-03 1.586257070302963257e-01 -4.227352142333984375e-02 -1.991856694221496582e-01 9.169694036245346069e-02
9.327641129493713379e-02 1.060217171907424927e-01 8.558837696909904480e-03 1.413683500140905380e-02 -1.967981904745101929e-01 -8.319775015115737915e-02 -1.814381331205368042e-01 -1.608801633119583130e-02 3.046334348618984222e-02 -5.812066048383712769e-02 -6.291815638542175293e-02 2.850939333438873291e-01 -1.264093965291976929e-01 2.732978761196136475e-02 -1.222519725561141968e-01 -2.645899727940559387e-02 -5.844582244753837585e-02 1.776769906282424927e-01 -8.509998023509979248e-02 2.379890233278274536e-01 1.192037314176559448e-01 -1.749867796897888184e-01 1.838028132915496826e-01 3.301001489162445068e-01 3.862174749374389648e-01 2.845307290554046631e-01 -2.221463471651077271e-01 -1.333030164241790771e-01 -2.979900538921356201e-01 -9.800133109092712402e-02 7.080015540122985840e-02 3.032160997390747070e-01
2.724871933460235596e-01 6.136939302086830139e-02 -1.159757152199745178e-01 5.858280882239341736e-02 -2.885133624076843262e-01 -2.639735937118530273e-01 2.748222351074218750e-01 -4.246080219745635986e-01 1.254687011241912842e-01 1.485346108675003052e-01 -8.447120338678359985e-02 3.035399317741394043e-01 1.738605350255966187e-01 -6.501232832670211792e-02 -4.328038543462753296e-02 -9.174639731645584106e-02 -6.852261722087860107e-02 -1.671939529478549957e-02 4.121766239404678345e-02 1.000320911407470703e-01 6.205112859606742859e-02 1.202036142349243164e-01 -6.324066221714019775e-02 2.098607420921325684e-01 1.524683386087417603e-01 1.718557924032211304e-01 -3.189540207386016846e-01 1.111782416701316833e-01 4.514959827065467834e-02 -3.717164322733879089e-02 -2.468134760856628418e-01 -1.757028698921203613e-02
8.272755146026611328e-02 -1.055747568607330322e-01 -1.160971447825431824e-01 -2.328046858310699463e-01 5.977613851428031921e-02 -2.025471627712249756e-01 8.271368592977523804e-02 -3.966903686523437500e-02 -5.925156548619270325e-02 1.801552176475524902e-01 -1.447728723287582397e-01 -2.815450914204120636e-02 -1.872896254062652588e-01 1.457449793815612793e-01 1.295882463455200195e-01 -4.819167405366897583e-02 4.170746728777885437e-02 4.273698925971984863e-01 1.256430447101593018e-01 1.129888072609901428e-01 5.637442320585250854e-02 -2.018744796514511108e-01 -3.033558838069438934e-02 5.701988562941551208e-02 3.474813699722290039e-01 5.078333243727684021e-02 -2.282484173774719238e-01 4.547331035137176514e-01 -7.371078245341777802e-03 6.241102144122123718e-02 -2.782346904277801514e-01 -5.967289209365844727e-02
3.130450546741485596e-01 -1.142664104700088501e-01 -1.582128256559371948e-01 -2.654371559619903564e-01 2.880565449595451355e-02 -2.133791148662567139e-01 4.019705355167388916e-01 -1.031737551093101501e-01 4.744474776089191437e-03 1.263953149318695068e-01 7.882123440504074097e-02 6.484413892030715942e-02 3.353544324636459351e-02 3.225922584533691406e-02 -2.177231162786483765e-01 -7.505206763744354248e-02 -1.282391995191574097e-01 -1.233327239751815796e-01 -9.280308336019515991e-02 2.992451190948486328e-01 8.614768087863922119e-02 1.455195099115371704e-01 -2.688990831375122070e-01 4.041946306824684143e-02 1.363760977983474731e-01 2.716040611267089844e-01 -2.174868285655975342e-01 1.482763588428497314e-01 -2.116481065750122070e-01 1.133139953017234802e-01 8.235528320074081421e-02 1.866279840469360352e-01
1.396120488643646240e-01 4.647288843989372253e-02 -8.068476617336273193e-02 4.568313062191009521e-02 2.000374644994735718e-01 -1.624358147382736206e-01 -3.159822896122932434e-02 2.776591666042804718e-02 2.078995555639266968e-01 5.983825773000717163e-02 -1.131710633635520935e-01 1.264911144971847534e-01 8.628151565790176392e-02 -9.205535799264907837e-02 7.167103886604309082e-02 1.527678221464157104e-01 -2.571477293968200684e-01 3.832140862941741943e-01 -1.760987043380737305e-01 -1.229363679885864258e-01 -4.246855154633522034e-02 1.574778854846954346e-01 -6.434300541877746582e-02 4.482952877879142761e-02 4.616984426975250244e-01 4.591331481933593750e-01 -5.227632820606231689e-02 -1.216275319457054138e-01 1.231904402375221252e-01 7.917454838752746582e-02 -6.455612927675247192e-02 -1.503892540931701660e-01
3.396531045436859131e-01 -2.325526438653469086e-02 1.153574660420417786e-01 2.247601151466369629e-01 -2.652580291032791138e-02 7.638666033744812012e-02 8.370756357908248901e-02 7.052849233150482178e-02 -2.894349396228790283e-01 -1.462954003363847733e-02 -8.923380076885223389e-02 -7.123987376689910889e-02 -2.467755787074565887e-02 2.170480340719223022e-01 -1.054407805204391479e-01 -1.118385940790176392e-01 2.102845013141632080e-01 1.895269006490707397e-01 7.961442321538925171e-02 8.808275312185287476e-02 2.442700415849685669e-01 1.900450587272644043e-01 -2.514356374740600586e-01 2.531387507915496826e-01 2.738265395164489746e-01 2.501228451728820801e-01 3.892107680439949036e-02 4.494663327932357788e-02 -1.517461389303207397e-01 -7.117826491594314575e-02 -1.903103739023208618e-01 3.326741158962249756e-01
4.081298112869262695e-01 2.083026617765426636e-02 -1.692362278699874878e-01 1.040578410029411316e-01 2.251513488590717316e-02 8.589652180671691895e-02 -1.082098037004470825e-01 -7.983260601758956909e-02 2.646245658397674561e-01 -3.432565927505493164e-02 -7.295947987586259842e-03 -1.610712707042694092e-02 -2.362796515226364136e-01 -1.995012164115905762e-01 -3.487292528152465820e-01 -3.098828792572021484e-01 -1.239309012889862061e-01 2.103461027145385742e-01 -1.173524484038352966e-01 1.262975186109542847e-01 -1.180573999881744385e-01 3.471828252077102661e-02 9.411175549030303955e-02 -2.976424433290958405e-02 2.863076627254486084e-01 1.288649141788482666e-01 8.435419201850891113e-02 1.579820513725280762e-01 -1.625134646892547607e-01 -1.083763912320137024e-01 2.313071191310882568e-01 2.150578647851943970e-01
2.769713103771209717e-01 -1.585230380296707153e-01 4.746267572045326233e-02 -3.263325691223144531e-01 1.750681549310684204e-01 -2.241009026765823364e-01 -1.420484622940421104e-03 4.857167601585388184e-02 5.001457035541534424e-02 3.208716958761215210e-02 2.474105656147003174e-01 1.282710880041122437e-01 2.236119359731674194e-01 -4.561249166727066040e-02 2.076977491378784180e-01 -2.082678079605102539e-01 -1.088249981403350830e-01 3.593690097332000732e-01 1.805946081876754761e-01 -6.346728652715682983e-02 2.481556981801986694e-01 -2.941197343170642853e-02 -2.752105593681335449e-01 6.913143396377563477e-02 1.156113743782043457e-01 2.080666869878768921e-01 9.508741647005081177e-02 2.809724509716033936e-01 6.908389925956726074e-02 -4.147091507911682129e-02 -1.183673739433288574e-01 2.532527782022953033e-02
2.883005142211914062e-01 1.231049895286560059e-01 -2.313416302204132080e-01 1.362989936023950577e-02 -3.118923902511596680e-01 -1.932525932788848877e-01 1.382622271776199341e-01 -2.138268202543258667e-01 1.104377210140228271e-01 2.703566551208496094e-01 -3.313181176781654358e-02 1.980852037668228149e-01 3.905026316642761230e-01 4.103616997599601746e-02 -1.110483333468437195e-01 1.002337411046028137e-01 -1.165637969970703125e-01 4.486900940537452698e-02 -2.772981114685535431e-02 1.244633644819259644e-01 -1.216432303190231323e-01 1.612964719533920288e-01 -5.628721788525581360e-02 1.097208112478256226e-01 2.500333823263645172e-02 1.612837910652160645e-01 -2.031708657741546631e-01 2.334199100732803345e-01 -7.034474611282348633e-02 -3.963225334882736206e-02 -2.360986322164535522e-01 2.717325091361999512e-01
4.464852213859558105e-01 -1.155019924044609070e-01 7.484301924705505371e-02 -1.739039719104766846e-01 -1.977068185806274414e-01 -2.699667811393737793e-01 -4.023461043834686279e-02 -1.151101365685462952e-01 -1.107202172279357910e-01 -1.767543256282806396e-01 4.117812216281890869e-02 3.989910334348678589e-02 1.032308489084243774e-01 3.054692782461643219e-02 -9.397486597299575806e-02 2.216983586549758911e-01 3.207148015499114990e-01 9.906909614801406860e-02 -5.642171949148178101e-02 -2.583342231810092926e-02 -1.332215219736099243e-01 -7.736493647098541260e-02 -2.972584962844848633e-01 2.114568203687667847e-01 2.321248203516006470e-01 3.171867132186889648e-01 1.495832949876785278e-01 1.091478392481803894e-01 1.930508762598037720e-02 -7.190405577421188354e-02 5.153268203139305115e-02 1.948267668485641479e-01
3.672437965869903564e-01 -2.798830568790435791e-01 -3.245435655117034912e-01 3.802013397216796875e-02 5.933584179729223251e-03 -1.885020583868026733e-01 6.311126798391342163e-02 5.286152660846710205e-02 -2.097718045115470886e-02 2.370989918708801270e-01 -6.012008711695671082e-02 -6.674677133560180664e-02 -1.116846427321434021e-01 -1.617766171693801880e-01 -1.822289228439331055e-01 -1.215883567929267883e-01 -8.171212859451770782e-03 1.059298962354660034e-01 -8.546638488769531250e-02 6.447854638099670410e-02 1.748283356428146362e-01 -1.541288048028945923e-01 -7.907120883464813232e-02 1.554448306560516357e-01 -1.832317411899566650e-01 3.438973724842071533e-01 -2.293640375137329102e-01 6.767344474792480469e-02 6.827290356159210205e-02 -8.256050199270248413e-02 -3.222175836563110352e-01 2.334560155868530273e-01
3.868715465068817139e-01 7.643106579780578613e-02 2.717656493186950684e-01 5.186948925256729126e-02 3.042200766503810883e-02 -4.076200723648071289e-01 -1.071900576353073120e-01 7.115326821804046631e-02 1.450495272874832153e-01 -1.135507151484489441e-01 8.914739638566970825e-02 -4.045692458748817444e-02 1.765812188386917114e-01 -3.077684640884399414e-01 -7.219939678907394409e-02 1.190511435270309448e-01 -1.306012421846389771e-01 1.204662322998046875e-01 4.875436797738075256e-02 -2.688348852097988129e-02 2.482574582099914551e-01 -2.464011907577514648e-01 3.774414584040641785e-02 1.074839904904365540e-01 8.872047811746597290e-02 1.421298086643218994e-01 -1.102218851447105408e-01 3.229406177997589111e-01 -2.344457246363162994e-02 -4.927548021078109741e-02 -9.004097431898117065e-02 2.644162774085998535e-01
-1.487798057496547699e-02 3.656785190105438232e-02 -3.982162475585937500e-02 -1.836192160844802856e-01 -1.556470096111297607e-01 -7.620587199926376343e-02 -2.466468214988708496e-01 -7.696890085935592651e-02 1.465609967708587646e-01 1.493297815322875977e-01 -2.266414910554885864e-01 1.691836714744567871e-01 -2.772324159741401672e-02 2.476924955844879150e-01 -7.026507519185543060e-03 -1.440616250038146973e-01 -5.255765095353126526e-02 4.604248702526092529e-01 7.283136993646621704e-02 3.238859474658966064e-01 1.443688720464706421e-01 -1.862245351076126099e-01 -1.632590293884277344e-01 3.751761466264724731e-02 8.785475790500640869e-02 3.162894546985626221e-01 -8.327657729387283325e-02 3.577547073364257812e-01 7.284270972013473511e-02 4.892158135771751404e-02 1.925838738679885864e-02 -1.900503225624561310e-02
2.664633393287658691e-01 1.668569743633270264e-01 -1.414311826229095459e-01 -2.371610701084136963e-01 -2.614728733897209167e-02 9.766492992639541626e-02 -7.665757834911346436e-02 3.265459463000297546e-02 6.204145029187202454e-02 4.878582432866096497e-02 1.197677999734878540e-01 -4.861709848046302795e-02 4.203842580318450928e-02 8.600439131259918213e-02 -5.017464756965637207e-01 -2.183414548635482788e-01 -2.598661556839942932e-02 1.563016474246978760e-01 -6.081246957182884216e-02 -4.888210073113441467e-02 3.005112521350383759e-02 1.908073760569095612e-02 2.447386831045150757e-02 -8.887274563312530518e-02 2.437423616647720337e-01 4.429156780242919922e-01 1.449361294507980347e-01 4.310138896107673645e-02 4.409940168261528015e-02 1.314049214124679565e-01 -3.709368109703063965e-01 -2.648735186085104942e-03
-2.638458460569381714e-02 4.470167309045791626e-02 -2.168182879686355591e-01 -1.695355325937271118e-01 3.722128644585609436e-02 8.645656518638134003e-03 1.012058407068252563e-01 -1.044692695140838623e-01 -3.293700143694877625e-02 9.863207489252090454e-02 1.609825640916824341e-01 2.843953669071197510e-01 1.142615228891372681e-01 2.243544012308120728e-01 -2.742287218570709229e-01 -7.273899763822555542e-02 -7.969276607036590576e-02 9.208138287067413330e-02 -3.315691947937011719e-01 -1.050788462162017822e-01 1.500351577997207642e-01 -1.242597252130508423e-01 -7.578639686107635498e-02 1.071952134370803833e-01 2.060676068067550659e-01 1.508725434541702271e-01 3.013324923813343048e-02 1.661881804466247559e-01 2.535442113876342773e-01 -5.021986737847328186e-02 -1.500777304172515869e-01 5.131921768188476562e-01
4.415845870971679688e-01 -7.437682151794433594e-02 1.913962662220001221e-01 -1.007717847824096680e-01 2.265239506959915161e-02 4.980523884296417236e-02 1.395698487758636475e-01 -1.590481251478195190e-01 6.947584915906190872e-03 -1.375038921833038330e-01 1.268798764795064926e-02 -1.852396503090858459e-02 4.283747449517250061e-02 2.065187552943825722e-03 -1.283050030469894409e-01 4.405038431286811829e-02 9.451518952846527100e-02 1.119427382946014404e-01 6.798703223466873169e-02 -1.283335536718368530e-01 -2.259642034769058228e-01 2.297292947769165039e-01 1.833684183657169342e-02 4.126986861228942871e-01 4.476808905601501465e-01 2.609496712684631348e-01 -1.083876639604568481e-01 2.300042426213622093e-03 -1.081570535898208618e-01 -1.120354235172271729e-01 -1.904591321945190430e-01 8.587036281824111938e-02
4.266365170478820801e-01 -1.188637390732765198e-01 1.213706210255622864e-01 4.974979907274246216e-02 -3.108538985252380371e-01 -1.390938460826873779e-01 -5.042410641908645630e-02 -1.224307864904403687e-01 1.114400029182434082e-01 7.725524902343750000e-02 -9.758424013853073120e-02 -2.230935990810394287e-01 -9.056889265775680542e-02 -1.555735617876052856e-02 -1.896470189094543457e-01 -4.373736307024955750e-02 4.714383557438850403e-02 3.282741010189056396e-01 -1.071560159325599670e-01 9.906423510983586311e-04 1.540490537881851196e-01 1.576851010322570801e-01 -1.051838472485542297e-01 -1.563094407320022583e-01 -1.731220483779907227e-01 3.873795270919799805e-01 -9.613158181309700012e-03 -2.093993127346038818e-02 -5.165060050785541534e-03 1.449781563133001328e-02 -1.985595077276229858e-01 3.214713037014007568e-01
3.091928958892822266e-01 -1.474277861416339874e-02 -2.052394449710845947e-01 2.791310548782348633e-01 -2.817108482122421265e-02 -1.082236766815185547e-01 -7.091373950242996216e-02 6.490439176559448242e-02 3.247098028659820557e-01 -8.136593550443649292e-02 1.629283092916011810e-02 1.319754868745803833e-01 1.095388159155845642e-01 -1.492254585027694702e-01 1.628982722759246826e-01 1.425591111183166504e-01 2.022647410631179810e-01 -5.475919693708419800e-02 -2.246503382921218872e-01 1.981910131871700287e-02 2.143836468458175659e-01 1.676056161522865295e-02 2.639421634376049042e-02 1.962261199951171875e-01 3.048442006111145020e-01 2.408353835344314575e-01 5.046628415584564209e-02 2.068820595741271973e-01 -5.982357636094093323e-02 -3.461028933525085449e-01 -2.003889381885528564e-01 1.073254272341728210e-01
3.481760323047637939e-01 3.020796775817871094e-01 -2.104695588350296021e-01 -3.179271519184112549e-01 3.815250471234321594e-02 1.155547723174095154e-01 3.112870454788208008e-02 -1.518366783857345581e-01 3.122474551200866699e-01 -1.187839880585670471e-01 1.675489842891693115e-01 4.482512176036834717e-02 -3.126339241862297058e-02 9.283827245235443115e-02 9.758206456899642944e-02 1.313251405954360962e-01 2.770273946225643158e-02 2.241250276565551758e-01 -2.038316242396831512e-02 1.995828896760940552e-01 -7.049091905355453491e-02 3.054978139698505402e-02 2.772784046828746796e-02 4.804670065641403198e-02 1.436578780412673950e-01 1.058530360460281372e-01 5.853058025240898132e-02 -2.635521814227104187e-02 2.194449603557586670e-01 -1.007060483098030090e-01 -4.040854275226593018e-01 2.597803175449371338e-01
3.790096044540405273e-01 -3.082064688205718994e-01 -3.691601455211639404e-01 1.674022525548934937e-01 2.849578112363815308e-02 -1.807385087013244629e-01 -3.351809829473495483e-02 -5.534423049539327621e-03 6.189400330185890198e-02 1.443579941987991333e-01 -7.807359099388122559e-02 -6.354491412639617920e-02 -1.008524820208549500e-01 -1.077624708414077759e-01 -1.775571554899215698e-01 -9.819126129150390625e-02 -1.302419696003198624e-02 4.139899462461471558e-02 -1.514541357755661011e-01 1.331486105918884277e-01 7.247389853000640869e-02 -1.407158374786376953e-01 1.547133363783359528e-02 7.135972380638122559e-03 -1.039989143610000610e-01 4.238659441471099854e-01 -2.224154323339462280e-01 6.316782534122467041e-02 2.222117781639099121e-01 -3.665257245302200317e-02 -2.625708580017089844e-01 1.821363717317581177e-01
3.113832771778106689e-01 2.292712181806564331e-01 -2.351992428302764893e-01 -2.746147289872169495e-02 -6.893487274646759033e-02 -2.674087882041931152e-02 2.861671149730682373e-01 -2.552578151226043701e-01 6.277833133935928345e-02 -5.599956214427947998e-02 -3.026319444179534912e-01 -1.680950634181499481e-02 1.906108260154724121e-01 -2.002674192190170288e-01 -2.091726809740066528e-01 -5.448800697922706604e-02 -7.903500460088253021e-03 1.890388876199722290e-01 1.941078007221221924e-01 1.193717047572135925e-01 1.202206760644912720e-01 -1.305382349528372288e-03 -1.070773750543594360e-01 1.501064002513885498e-01 2.320045530796051025e-01 -8.041884750127792358e-02 -4.227786511182785034e-02 3.468463718891143799e-01 4.478469118475914001e-02 2.237527072429656982e-01 -2.199538350105285645e-01 -2.771326154470443726e-02
9.719663113355636597e-02 8.792252093553543091e-02 -1.802236735820770264e-01 1.193107217550277710e-01 -1.879025250673294067e-01 -1.940195113420486450e-01 3.257882297039031982e-01 -3.448940217494964600e-01 8.689524233341217041e-02 1.275791227817535400e-01 -5.074850469827651978e-02 2.167604565620422363e-01 2.015783488750457764e-01 6.614571064710617065e-02 -8.530809730291366577e-02 -2.052653133869171143e-01 -8.388017863035202026e-02 -1.664500311017036438e-02 -4.229111224412918091e-02 7.930000126361846924e-02 -2.420696616172790527e-01 1.111676264554262161e-02 -1.799065619707107544e-01 1.874305158853530884e-01 1.628044694662094116e-01 3.100147843360900879e-01 -1.568763703107833862e-01 2.277193963527679443e-01 -3.654938936233520508e-02 8.731372654438018799e-03 -3.077168166637420654e-01 1.829417347908020020e-01
4.005940854549407959e-01 -1.479347199201583862e-01 -1.775712221860885620e-01 -2.195502221584320068e-01 -1.783569902181625366e-01 5.847351253032684326e-02 2.173999994993209839e-01 -6.370269507169723511e-02 -1.430580615997314453e-01 -6.081522256135940552e-02 6.664528977125883102e-03 1.483342349529266357e-01 -7.955242693424224854e-02 1.746796369552612305e-01 -1.566005349159240723e-01 -1.499267667531967163e-01 -6.424619257450103760e-02 2.000956237316131592e-01 -1.377375274896621704e-01 -1.933489553630352020e-02 -9.586551785469055176e-02 2.849180996417999268e-01 -5.764478072524070740e-02 -1.956329941749572754e-01 1.950175762176513672e-01 2.734249532222747803e-01 -6.009634118527173996e-03 2.438723482191562653e-02 2.608950436115264893e-01 1.979129910469055176e-01 -3.017773330211639404e-01 1.187251731753349304e-01
3.890423774719238281e-01 4.696796089410781860e-02 1.313296556472778320e-01 -3.885922953486442566e-02 3.430037945508956909e-02 9.429784864187240601e-02 -7.380869984626770020e-02 -1.504264073446393013e-03 -1.793238520622253418e-01 5.040850117802619934e-02 -1.869872957468032837e-01 -3.029601275920867920e-02 4.826354235410690308e-02 8.482418954372406006e-02 -2.894793152809143066e-01 -2.221385948359966278e-02 1.717008948326110840e-01 1.867562979459762573e-01 3.794243559241294861e-02 1.015303209424018860e-01 2.378442734479904175e-01 1.108381375670433044e-01 -4.091873466968536377e-01 2.174806743860244751e-01 2.107374519109725952e-01 1.885752975940704346e-01 1.821041554212570190e-01 8.087761700153350830e-02 -1.388101428747177124e-01 -1.292932480573654175e-01 -2.537892460823059082e-01 2.607782483100891113e-01
3.541897833347320557e-01 9.204931557178497314e-03 -1.929136961698532104e-01 -9.172481298446655273e-02 -2.827285416424274445e-02 -2.383485585451126099e-01 4.187306389212608337e-02 7.403778284788131714e-02 3.341559767723083496e-01 1.697309911251068115e-01 -1.732715368270874023e-01 2.295462973415851593e-02 6.876309961080551147e-02 3.098010718822479248e-01 -6.802763789892196655e-02 1.246509142220020294e-02 -1.565367281436920166e-01 1.830587387084960938e-01 2.034985870122909546e-01 5.822663754224777222e-02 3.735087113454937935e-03 -2.858376204967498779e-01 -1.643511801958084106e-01 1.257663816213607788e-01 -1.129062697291374207e-01 2.571828365325927734e-01 -1.533253788948059082e-01 1.047796830534934998e-01 8.548585325479507446e-02 -7.501149922609329224e-02 -1.132152006030082703e-01 3.478392064571380615e-01
1.159277856349945068e-01 1.460937410593032837e-01 -6.153821200132369995e-02 2.650266140699386597e-02 -1.696027070283889771e-01 -2.641999423503875732e-01 8.079999685287475586e-02 -8.985074236989021301e-03 -1.271052658557891846e-01 7.412786781787872314e-02 -1.662404388189315796e-01 -8.791424334049224854e-02 -2.243382036685943604e-01 2.221073359251022339e-01 -3.110100626945495605e-01 -4.763482138514518738e-02 -1.092024371027946472e-01 8.712859451770782471e-02 -1.477014124393463135e-01 -1.321520954370498657e-01 7.216402143239974976e-02 -8.457850664854049683e-02 -3.561291843652725220e-02 1.108424216508865356e-01 1.071390211582183838e-01 1.198265552520751953e-01 2.273373119533061981e-02 6.395110487937927246e-01 1.014915406703948975e-01 -1.494581252336502075e-02 -1.587125360965728760e-01 2.100639045238494873e-01
4.348254799842834473e-01 3.565246239304542542e-02 -3.519387245178222656e-01 5.911389738321304321e-02 -6.164729967713356018e-02 1.036397814750671387e-01 1.022533699870109558e-01 -3.467456996440887451e-01 1.680409610271453857e-01 -2.816328778862953186e-03 5.160830449312925339e-03 -1.146026551723480225e-01 2.689853869378566742e-02 -5.838514491915702820e-02 -3.317427337169647217e-01 1.694007404148578644e-02 -2.493933141231536865e-01 1.701709181070327759e-01 3.732568398118019104e-02 1.031846329569816589e-01 -8.790626376867294312e-02 1.256215721368789673e-01 2.089063636958599091e-02 1.928405910730361938e-01 1.589940190315246582e-01 -3.532942011952400208e-02 1.660081148147583008e-01 1.383505314588546753e-01 -9.499387443065643311e-02 2.093335688114166260e-01 -2.919972240924835205e-01 7.436791807413101196e-02
1.783125400543212891e-01 -5.403544381260871887e-02 -1.313420981168746948e-01 3.022632375359535217e-02 -1.204341277480125427e-02 3.476723656058311462e-02 -3.493921086192131042e-02 -8.456907421350479126e-02 -1.459689289331436157e-01 -3.955551683902740479e-01 -2.516545355319976807e-02 -2.905323170125484467e-02 2.403182238340377808e-01 -7.837152481079101562e-02 -1.814821064472198486e-01 -3.671712428331375122e-02 1.208643242716789246e-01 1.844560205936431885e-01 2.301512211561203003e-01 2.028746306896209717e-01 1.076728850603103638e-01 4.535733535885810852e-02 -1.548148691654205322e-01 2.619752883911132812e-01 2.910854518413543701e-01 4.156666696071624756e-01 -1.917586177587509155e-01 2.951433882117271423e-02 4.080841317772865295e-02 2.767272293567657471e-01 -9.773521125316619873e-02 1.673620790243148804e-01
3.027755022048950195e-01 1.432568579912185669e-01 -2.079643905162811279e-01 -2.869516238570213318e-02 -4.422788694500923157e-02 1.167035102844238281e-02 -1.886608302593231201e-01 6.158255040645599365e-02 2.819558605551719666e-02 8.643059432506561279e-02 -2.943173050880432129e-01 -3.764899075031280518e-02 2.089291065931320190e-01 -1.654146313667297363e-01 6.196046993136405945e-02 -2.059768736362457275e-01 2.048465460538864136e-01 3.793692886829376221e-01 -2.826165556907653809e-01 5.572658777236938477e-02 3.171744942665100098e-01 -1.261857803910970688e-02 -9.513944387435913086e-02 -1.572508662939071655e-01 1.350551843643188477e-01 2.093201130628585815e-01 -2.309022694826126099e-01 2.223504334688186646e-01 9.453438967466354370e-02 8.017494529485702515e-02 -5.634077638387680054e-02 4.383748024702072144e-02
2.587912976741790771e-01 -1.373234093189239502e-01 -2.415358275175094604e-02 -2.080942094326019287e-01 -1.691706031560897827e-01 -2.224147170782089233e-01 4.241085648536682129e-01 -2.230894565582275391e-01 -2.035639435052871704e-02 -6.678409129381179810e-02 2.048049494624137878e-02 3.697642683982849121e-01 1.548644304275512695e-01 -7.599463313817977905e-02 -3.647084832191467285e-01 3.046347387135028839e-02 -1.538907140493392944e-01 2.224704921245574951e-01 3.738926351070404053e-02 1.233062893152236938e-01 9.457276761531829834e-02 1.401114612817764282e-01 -5.559102818369865417e-02 3.066745959222316742e-02 7.871104031801223755e-02 9.979992359876632690e-02 -1.800246387720108032e-01 2.047245502471923828e-01 -1.605858355760574341e-01 8.440196514129638672e-03 -8.648169785737991333e-02 1.031617522239685059e-01
1.011318266391754150e-01 -1.903271675109863281e-01 -5.215717479586601257e-02 -1.079059690237045288e-01 -9.415621310472488403e-02 1.465945970267057419e-03 -3.869629651308059692e-02 -1.346063148230314255e-02 -1.427129004150629044e-02 -3.740607574582099915e-02 1.948661506175994873e-01 1.672789901494979858e-01 2.119807712733745575e-02 -2.002124786376953125e-01 -2.516130506992340088e-01 -1.185420993715524673e-02 2.169237658381462097e-02 3.140759766101837158e-01 -1.148898154497146606e-02 2.212621420621871948e-01 -6.478513777256011963e-02 -1.188435703516006470e-01 3.828974068164825439e-01 -2.324615567922592163e-01 3.575431704521179199e-01 1.957294791936874390e-01 -1.453484743833541870e-01 2.539775073528289795e-01 -2.493623271584510803e-02 -9.813105314970016479e-02 -3.300351202487945557e-01 1.377325803041458130e-01
-2.202235907316207886e-02 3.068271577358245850e-01 -1.678917407989501953e-01 -1.921411417424678802e-02 2.370939254760742188e-01 1.815919131040573120e-01 9.345493465662002563e-02 1.042342483997344971e-01 1.615748554468154907e-01 2.024663537740707397e-01 -1.036210432648658752e-01 2.015818059444427490e-01 1.260608881711959839e-01 9.257349371910095215e-02 -1.201370209455490112e-01 -6.238964572548866272e-02 2.169634215533733368e-02 4.686336219310760498e-01 -5.430462583899497986e-02 1.591671258211135864e-01 2.349779754877090454e-01 1.359134316444396973e-01 -2.957708537578582764e-01 3.852656856179237366e-02 -3.102063201367855072e-02 1.526635885238647461e-01 -4.504557326436042786e-02 2.495564669370651245e-01 4.282163828611373901e-02 -8.286956697702407837e-02 -1.917977482080459595e-01 2.483604401350021362e-01
4.091081321239471436e-01 6.784750521183013916e-02 -1.727604717016220093e-01 -3.759579658508300781e-01 -7.830711454153060913e-02 1.132956445217132568e-01 6.637749820947647095e-02 -2.584229409694671631e-01 2.530218362808227539e-01 -2.872033789753913879e-02 -4.404289275407791138e-02 -2.352775074541568756e-02 1.546574980020523071e-01 3.308647125959396362e-02 -2.462677285075187683e-02 -4.999586939811706543e-02 -1.582905799150466919e-01 3.349355980753898621e-02 -9.707960486412048340e-02 1.402826309204101562e-01 -1.059882491827011108e-01 9.761277586221694946e-02 -4.345617815852165222e-02 -4.539946839213371277e-02 5.441015586256980896e-02 2.631841003894805908e-01 4.496763646602630615e-02 -3.466819226741790771e-02 6.812669336795806885e-02 2.004601061344146729e-01 -2.076447457075119019e-01 4.773232936859130859e-01
2.629367411136627197e-01 1.191939860582351685e-01 -1.857043206691741943e-01 -3.290343880653381348e-01 6.298144161701202393e-02 -9.049489349126815796e-02 2.030473649501800537e-01 -2.116560935974121094e-01 5.734260752797126770e-02 -1.835020929574966431e-01 -5.026602745056152344e-02 2.393565699458122253e-02 9.457038342952728271e-02 -7.393170148134231567e-02 -1.467408090829849243e-01 -2.431606948375701904e-01 -1.929009705781936646e-01 -4.034483060240745544e-02 -2.515319585800170898e-01 -2.530687451362609863e-01 1.044241189956665039e-01 2.279354482889175415e-01 1.236318722367286682e-01 2.496524006128311157e-01 1.949438303709030151e-01 8.286145329475402832e-02 -1.040483172982931137e-02 3.210491267964243889e-03 7.321770489215850830e-02 1.426492780447006226e-01 -4.000061452388763428e-01 5.719746649265289307e-02
3.804502785205841064e-01 -8.797165006399154663e-02 -1.120500490069389343e-01 -4.120220988988876343e-02 -2.009651660919189453e-01 1.317743062973022461e-01 1.993082761764526367e-01 -1.007969398051500320e-02 -3.361171809956431389e-03 1.585331978276371956e-03 -1.090835183858871460e-01 -9.982954710721969604e-02 -2.474286705255508423e-01 -6.547597795724868774e-02 -2.682327628135681152e-01 -2.216063886880874634e-01 5.362374708056449890e-02 1.616973727941513062e-01 7.811404019594192505e-02 2.983120083808898926e-01 1.215707287192344666e-01 3.220368921756744385e-01 1.534967571496963501e-01 -4.598178714513778687e-02 6.224061921238899231e-02 2.793363928794860840e-01 -1.450346708297729492e-01 -3.760521113872528076e-02 2.211398631334304810e-01 4.069858789443969727e-02 -2.263831496238708496e-01 2.297974526882171631e-01
1.950155012309551239e-02 2.956545650959014893e-01 9.416721761226654053e-03 -8.739300072193145752e-02 4.152902215719223022e-02 -2.781455218791961670e-02 -8.973274379968643188e-02 -1.449263989925384521e-01 -8.537256717681884766e-02 2.526798844337463379e-01 1.082316786050796509e-01 2.119613811373710632e-02 -1.739763617515563965e-01 -2.007782645523548126e-02 9.533460438251495361e-02 -7.603273726999759674e-03 1.045223772525787354e-01 2.235612720251083374e-01 2.093425095081329346e-01 -8.032380789518356323e-02 7.920434325933456421e-02 1.739155501127243042e-01 -1.449583470821380615e-01 3.929356038570404053e-01 7.329634577035903931e-02 5.291100144386291504e-01 -1.011549755930900574e-01 1.648180037736892700e-01 8.485348522663116455e-02 -7.156722247600555420e-02 -1.604335457086563110e-01 2.567326426506042480e-01
4.301379323005676270e-01 -1.220784187316894531e-01 1.176402121782302856e-01 -1.338026374578475952e-01 7.278423756361007690e-02 -1.282331496477127075e-01 -6.391005963087081909e-02 1.116613373160362244e-01 -3.707952797412872314e-02 -1.625090390443801880e-01 -1.527054756879806519e-01 -4.480024427175521851e-02 1.392463445663452148e-01 1.735534369945526123e-01 7.290569599717855453e-03 -2.348633408546447754e-01 1.848266869783401489e-01 4.204574227333068848e-01 -1.011566594243049622e-01 1.634475588798522949e-01 -2.174383401870727539e-02 -1.163811236619949341e-02 -8.158303797245025635e-02 2.689525485038757324e-01 8.895376324653625488e-02 -2.084474265575408936e-02 6.517106294631958008e-02 4.394360259175300598e-02 -2.283060178160667419e-02 -1.905606687068939209e-01 -3.636514842510223389e-01 2.472086846828460693e-01
2.258764952421188354e-01 -3.844029456377029419e-02 1.205776929855346680e-01 9.169210493564605713e-02 4.330727085471153259e-02 -2.908457815647125244e-01 -1.517263650894165039e-01 -9.437128156423568726e-02 1.184255331754684448e-01 -1.107515618205070496e-01 -2.121747434139251709e-01 1.804917752742767334e-01 3.260786458849906921e-02 4.772275313735008240e-02 -1.498739235103130341e-02 -7.644154876470565796e-02 -3.403066890314221382e-03 4.273540973663330078e-01 2.059829831123352051e-01 2.162349075078964233e-01 -8.906822651624679565e-02 -2.016346007585525513e-01 -3.344327807426452637e-01 2.029797732830047607e-01 2.630397677421569824e-01 4.569775238633155823e-02 -1.864260993897914886e-03 -4.901415482163429260e-02 1.545756906270980835e-01 -1.245594844222068787e-01 -3.223489820957183838e-01 4.899407178163528442e-02
2.326671779155731201e-01 -1.201752871274948120e-01 -4.478362798690795898e-01 -1.293154656887054443e-01 -1.560285985469818115e-01 -1.645732671022415161e-01 1.283278614282608032e-01 -2.042663693428039551e-01 -6.347173359245061874e-03 -7.259817421436309814e-02 -1.101195216178894043e-01 -9.699501097202301025e-02 -1.210893541574478149e-01 1.275483667850494385e-01 -1.303531676530838013e-01 -2.896897196769714355e-01 -1.752609461545944214e-01 3.758918493986129761e-02 -5.553776398301124573e-02 -9.619465097784996033e-03 -7.011492270976305008e-03 2.851922214031219482e-01 -9.824816137552261353e-02 2.523025274276733398e-01 -1.499239355325698853e-02 2.918680906295776367e-01 -9.037577360868453979e-02 -6.000255793333053589e-02 1.711361706256866455e-01 1.914079189300537109e-01 -2.106780856847763062e-01 2.198739498853683472e-01
-1.087423693388700485e-02 -1.312918961048126221e-01 -5.426981672644615173e-02 -1.702797263860702515e-01 -2.778054773807525635e-01 1.017923727631568909e-01 4.980088211596012115e-03 1.486954838037490845e-01 -1.839894801378250122e-02 4.759767651557922363e-02 -1.218269113451242447e-02 3.166273236274719238e-01 -2.507904171943664551e-02 -8.294281363487243652e-02 -2.845607101917266846e-01 -2.271859943866729736e-01 -1.412843726575374603e-02 1.803750842809677124e-01 -1.015429571270942688e-02 1.920641362667083740e-01 1.639216393232345581e-01 -1.586993634700775146e-01 2.421660125255584717e-01 1.830864697694778442e-02 2.783743143081665039e-01 3.367694020271301270e-01 -2.812521159648895264e-01 1.168410107493400574e-01 -2.071261852979660034e-01 -2.146915495395660400e-01 -1.026607602834701538e-01 1.843195557594299316e-01
2.967209517955780029e-01 1.160935312509536743e-01 -1.311935037374496460e-01 -1.042705401778221130e-01 -2.061806917190551758e-01 -4.721009731292724609e-01 -1.040306240320205688e-01 -1.832026094198226929e-01 2.152513861656188965e-01 -3.808221966028213501e-02 8.379786461591720581e-02 -1.677877828478813171e-02 -1.446844190359115601e-01 -1.467821747064590454e-01 -1.195860505104064941e-01 -1.330535411834716797e-01 8.355501294136047363e-02 1.079610809683799744e-01 -7.897520065307617188e-02 2.832414209842681885e-01 1.469159424304962158e-01 1.957426518201828003e-01 1.053555458784103394e-01 -1.143726557493209839e-01 2.328443974256515503e-01 -1.603804342448711395e-02 2.088150195777416229e-02 -2.520705014467239380e-02 1.097991839051246643e-01 -4.730693995952606201e-02 -1.667079478502273560e-01 3.797880709171295166e-01
8.326177299022674561e-02 7.887859642505645752e-02 -2.928887605667114258e-01 1.333164572715759277e-01 -4.118460416793823242e-02 -2.766993641853332520e-01 1.831385940313339233e-01 -3.719817399978637695e-01 6.080307811498641968e-02 -8.851265907287597656e-02 -2.526008784770965576e-01 8.632417768239974976e-02 1.637267768383026123e-01 -9.666525572538375854e-02 -8.655927330255508423e-02 9.689147584140300751e-03 -1.641840189695358276e-01 1.798010915517807007e-01 3.179379180073738098e-02 4.792904481291770935e-02 -3.960201889276504517e-02 1.305703166872262955e-02 -7.071368396282196045e-02 7.810185104608535767e-02 1.006457731127738953e-01 4.263626635074615479e-01 -2.682611644268035889e-01 -6.822650134563446045e-02 1.128058061003684998e-01 -1.194350272417068481e-01 -3.466333746910095215e-01 1.244267448782920837e-01
5.469325184822082520e-01 1.103607378900051117e-02 6.856679916381835938e-02 3.106170706450939178e-02 3.738390980288386345e-03 -6.598857790231704712e-02 -5.228892341256141663e-02 -1.212539896368980408e-01 5.616109818220138550e-02 -4.120057448744773865e-02 2.638788521289825439e-01 1.945217251777648926e-01 -8.290898799896240234e-02 1.038287859410047531e-02 1.474944204092025757e-01 -5.618354305624961853e-02 5.464578792452812195e-02 1.789119243621826172e-01 -2.805208973586559296e-02 1.945734769105911255e-01 7.791671156883239746e-02 1.908966898918151855e-02 2.801756262779235840e-01 3.791784495115280151e-02 2.837382555007934570e-01 3.922180831432342529e-01 8.302465826272964478e-02 -1.075905412435531616e-01 -3.000159561634063721e-01 1.701050554402172565e-03 -1.935986615717411041e-02 1.607639193534851074e-01
3.465146720409393311e-01 -2.156889140605926514e-01 -7.747170329093933105e-02 2.557661943137645721e-02 -8.384679444134235382e-03 3.267041593790054321e-02 -1.339725404977798462e-01 -8.985935151576995850e-02 -2.708648145198822021e-01 -1.853915005922317505e-01 4.698005691170692444e-02 5.380915105342864990e-02 1.828091293573379517e-01 -1.437566131353378296e-01 -2.375288633629679680e-03 -1.975484378635883331e-02 2.078706771135330200e-02 2.181954085826873779e-01 -3.559748455882072449e-02 3.080959618091583252e-01 1.524403691291809082e-01 1.020203903317451477e-01 -1.738423258066177368e-01 2.718580663204193115e-01 1.906721889972686768e-01 4.491727650165557861e-01 -1.672393232583999634e-01 -5.616660416126251221e-02 1.812406629323959351e-01 1.151550710201263428e-01 -1.252647936344146729e-01 1.386574804782867432e-01
1.223787292838096619e-01 -6.875394284725189209e-02 2.818563878536224365e-01 -2.506881393492221832e-02 -2.685881257057189941e-01 -1.322357207536697388e-01 -1.450524330139160156e-01 -2.029585987329483032e-01 -1.936598122119903564e-01 9.563798457384109497e-02 -2.589841485023498535e-01 3.033873997628688812e-02 2.302904427051544189e-01 -6.622542440891265869e-02 -2.792988419532775879e-01 3.936435654759407043e-02 2.268993705511093140e-01 2.637300789356231689e-01 -3.037420799955725670e-03 2.854441106319427490e-01 1.840336024761199951e-01 6.990092992782592773e-02 -1.434934288263320923e-01 1.769287735223770142e-01 1.109789907932281494e-01 2.774702906608581543e-01 -5.755111947655677795e-02 -7.093770056962966919e-02 5.784818902611732483e-02 2.564911171793937683e-02 -2.458660006523132324e-01 2.036361545324325562e-01
1.310273259878158569e-01 -2.530524507164955139e-02 -2.761009931564331055e-01 -1.524796336889266968e-02 7.943457365036010742e-02 -4.191869869828224182e-02 -1.769274324178695679e-01 -1.133978366851806641e-02 -1.390180289745330811e-01 -1.667802222073078156e-02 5.879120528697967529e-02 1.940486431121826172e-01 -4.529618099331855774e-02 -2.309441268444061279e-01 -2.201590090990066528e-01 1.796281933784484863e-01 -5.855237692594528198e-02 4.236873090267181396e-01 -3.271705210208892822e-01 1.313988771289587021e-02 2.031174898147583008e-01 2.311256080865859985e-01 -1.133803576231002808e-01 1.801821589469909668e-01 8.334958553314208984e-02 2.596095502376556396e-01 2.309386283159255981e-01 4.205317050218582153e-02 -1.138547584414482117e-01 -2.686882913112640381e-01 -1.034660935401916504e-01 1.180406212806701660e-01
3.327458724379539490e-02 -8.515234105288982391e-03 -2.281104326248168945e-01 2.802959177643060684e-03 -3.557104766368865967e-01 6.115874648094177246e-02 -1.856961995363235474e-01 6.250588595867156982e-02 1.552587151527404785e-01 5.377680435776710510e-02 -2.577762305736541748e-01 6.169793009757995605e-02 -9.653892368078231812e-02 -1.485431045293807983e-01 -6.500557065010070801e-02 -8.047008514404296875e-02 -3.072981238365173340e-01 1.562875062227249146e-01 -1.055773049592971802e-01 -1.358835250139236450e-01 3.283537924289703369e-02 7.929319143295288086e-02 -1.658044159412384033e-01 1.937168389558792114e-01 4.638208746910095215e-01 1.902794539928436279e-01 2.739700376987457275e-01 1.598971039056777954e-01 1.860551536083221436e-01 1.271295547485351562e-01 -1.977652311325073242e-02 1.216360926628112793e-01
5.372077226638793945e-01 -2.214202098548412323e-02 8.921199291944503784e-02 4.623159766197204590e-02 9.421383962035179138e-03 5.805568769574165344e-02 -1.330280303955078125e-01 5.998861789703369141e-02 -1.471691392362117767e-02 -4.308693483471870422e-02 -1.144228726625442505e-01 1.785376518964767456e-01 -2.540923058986663818e-01 9.299756586551666260e-02 -8.911895751953125000e-02 -1.902889013290405273e-01 1.354074627161026001e-01 1.915593892335891724e-01 1.769557148218154907e-01 -5.089174211025238037e-02 -4.025178961455821991e-03 -6.021039560437202454e-02 5.259570106863975525e-02 4.088194668292999268e-01 -9.768152236938476562e-02 1.481202095746994019e-01 -3.830948472023010254e-02 1.103352755308151245e-01 2.184229902923107147e-02 -1.515485253185033798e-02 -2.412166446447372437e-01 3.810152113437652588e-01
5.934284925460815430e-01 1.396447718143463135e-01 -1.356684509664773941e-02 1.520736664533615112e-01 1.254538297653198242e-01 -9.915582090616226196e-02 3.622590750455856323e-02 2.005521506071090698e-01 -2.921902574598789215e-02 4.987747222185134888e-02 8.430428802967071533e-02 -1.360753476619720459e-01 -3.399439156055450439e-02 3.464887663722038269e-02 -2.951922118663787842e-01 -1.830647885799407959e-01 9.388970793224871159e-04 -3.957314789295196533e-02 -1.128764748573303223e-01 9.564426541328430176e-02 2.530617825686931610e-02 1.835355162620544434e-01 -8.433047682046890259e-02 3.811713159084320068e-01 1.437838673591613770e-01 1.176888719201087952e-01 -2.001944184303283691e-01 6.490321457386016846e-02 -2.104832604527473450e-02 -1.819986104965209961e-01 -3.894236311316490173e-02 2.487425208091735840e-01
3.037616312503814697e-01 3.934531286358833313e-02 2.143324464559555054e-01 1.913308054208755493e-01 9.172066114842891693e-03 -1.203959956765174866e-01 -8.622802048921585083e-02 -1.050214320421218872e-01 4.537349194288253784e-02 -1.022950932383537292e-01 -1.416974812746047974e-01 -1.036285161972045898e-01 5.425172392278909683e-03 1.073969453573226929e-01 -7.174633443355560303e-03 7.118216902017593384e-02 -3.225705921649932861e-01 1.456901878118515015e-01 -1.826930642127990723e-01 -2.793030254542827606e-02 9.023074060678482056e-02 1.417967826128005981e-01 -2.338249832391738892e-01 4.703802987933158875e-02 2.861059643328189850e-02 1.658131331205368042e-01 -8.176957070827484131e-02 5.205834507942199707e-01 2.981795966625213623e-01 1.179820485413074493e-02 -2.548322677612304688e-01 1.612588316202163696e-01
4.194990396499633789e-01 -1.206444054841995239e-01 1.015876010060310364e-01 -1.490654330700635910e-02 1.724104881286621094e-01 -1.349153090268373489e-02 -2.504428848624229431e-02 -3.113510832190513611e-02 7.925968617200851440e-02 -5.275093391537666321e-02 -1.330417692661285400e-01 3.595583438873291016e-01 4.972550645470619202e-02 -6.844706088304519653e-02 -4.178452193737030029e-01 -1.409764289855957031e-01 2.491381466388702393e-01 1.198174357414245605e-01 9.406039118766784668e-02 -1.406440138816833496e-01 -1.882284996099770069e-03 -9.573938325047492981e-03 -1.484842896461486816e-01 2.109428793191909790e-01 1.959523856639862061e-01 1.769296973943710327e-01 -1.756187379360198975e-01 -3.531531617045402527e-02 -9.291145950555801392e-03 -2.559816092252731323e-02 -1.601449102163314819e-01 3.314714431762695312e-01
1.836696267127990723e-01 1.254334002733230591e-01 -1.831103414297103882e-01 2.502385079860687256e-01 1.418378353118896484e-01 -2.255816161632537842e-01 3.542276620864868164e-01 -2.643762230873107910e-01 2.171916961669921875e-01 -6.564589589834213257e-02 -3.785102665424346924e-01 7.915588468313217163e-02 -3.121120110154151917e-02 -7.321407645940780640e-02 -2.255074828863143921e-01 -2.108935713768005371e-01 -1.353924721479415894e-02 2.439415603876113892e-01 -1.331169754266738892e-01 -7.866477966308593750e-02 1.831956803798675537e-01 6.466045975685119629e-02 1.558558666147291660e-03 8.764472603797912598e-02 4.991587996482849121e-02 2.171850651502609253e-01 -1.611907333135604858e-01 7.737096399068832397e-02 -5.988333001732826233e-02 -4.649249836802482605e-02 8.879327028989791870e-02 2.470599710941314697e-01
2.159776240587234497e-01 -1.720871627330780029e-01 -2.310507297515869141e-01 -7.098628580570220947e-02 -5.240235477685928345e-02 -1.189838051795959473e-01 -2.845468521118164062e-01 -1.492186039686203003e-01 -1.857783496379852295e-01 4.979263618588447571e-02 -1.595438867807388306e-01 -1.036279946565628052e-01 -2.040126770734786987e-01 5.236803088337182999e-03 -1.819990724325180054e-01 1.332751363515853882e-01 4.858006909489631653e-02 2.757461071014404297e-01 3.366866409778594971e-01 -7.764813303947448730e-02 3.108789920806884766e-01 -1.024128645658493042e-01 -1.445415765047073364e-01 1.345539093017578125e-01 1.979970484972000122e-01 3.405790627002716064e-01 -1.535744220018386841e-01 -1.534251570701599121e-01 -1.098798029124736786e-02 5.307751893997192383e-02 -1.603100448846817017e-01 6.772661954164505005e-02
2.966506183147430420e-01 1.749173998832702637e-01 5.347485095262527466e-02 -9.752156585454940796e-02 1.057278141379356384e-01 -1.669906638562679291e-02 3.313248232007026672e-02 -4.511486366391181946e-02 -1.445217579603195190e-01 2.006494551897048950e-01 -4.787591472268104553e-02 -9.272475540637969971e-02 -9.999803453683853149e-02 -1.236831247806549072e-01 5.073101073503494263e-02 -1.295613646507263184e-01 -7.972545921802520752e-02 -2.795063517987728119e-02 -2.467509917914867401e-02 -6.907663494348526001e-02 3.322223573923110962e-02 1.341896355152130127e-01 3.618906810879707336e-02 4.977175295352935791e-01 2.186675965785980225e-01 4.388824105262756348e-01 -2.198760807514190674e-01 4.741184040904045105e-02 -1.992174983024597168e-01 -1.694538295269012451e-01 5.237088352441787720e-02 3.080846369266510010e-01
1.118242666125297546e-01 -4.800209403038024902e-02 -3.545022755861282349e-02 -4.182330891489982605e-02 -1.322685927152633667e-01 -1.875287294387817383e-01 -1.082212552428245544e-01 -2.153186053037643433e-01 -2.611538171768188477e-01 -3.612492978572845459e-01 -3.826716914772987366e-03 9.310694038867950439e-02 7.618679851293563843e-02 -1.924548000097274780e-01 -5.198061093688011169e-02 -3.012745641171932220e-03 1.064155399799346924e-01 2.106151580810546875e-01 -2.759876474738121033e-02 1.309335976839065552e-01 2.748392224311828613e-01 -1.410646736621856689e-01 -1.667419970035552979e-01 3.322745859622955322e-01 2.460536956787109375e-01 3.367864191532135010e-01 -5.821260809898376465e-02 1.392596811056137085e-01 8.013309538364410400e-02 5.230969563126564026e-02 1.291498094797134399e-01 2.978066504001617432e-01
1.068677380681037903e-01 -1.132256686687469482e-01 -4.363888874650001526e-02 -1.784738153219223022e-01 3.023704513907432556e-02 -5.578690767288208008e-02 4.862222447991371155e-02 1.075233817100524902e-01 2.918416261672973633e-01 2.104848474264144897e-01 -1.358582451939582825e-02 2.604116871953010559e-02 1.393189467489719391e-02 2.411457300186157227e-01 4.373013507574796677e-03 2.193958908319473267e-01 -2.925123460590839386e-02 8.856063336133956909e-02 -1.864660717546939850e-02 7.350869942456483841e-03 -1.233904343098402023e-02 -1.746041774749755859e-01 -3.551930487155914307e-01 1.949067860841751099e-01 3.245072066783905029e-01 2.859883308410644531e-01 -7.377835363149642944e-02 3.426147997379302979e-01 2.321571707725524902e-01 2.647873759269714355e-01 -1.585552543401718140e-01 1.557285934686660767e-01
1.371598988771438599e-01 -8.020099997520446777e-02 -1.407049000263214111e-01 -1.935121975839138031e-02 -1.798142939805984497e-01 -9.551431983709335327e-02 -1.014886200428009033e-01 -3.183183968067169189e-01 -2.324946969747543335e-01 -2.833405435085296631e-01 -4.733791202306747437e-02 4.878558963537216187e-02 -9.432014485355466604e-05 -2.152127474546432495e-01 -9.228627383708953857e-02 3.928308561444282532e-02 1.011766940355300903e-01 2.481555640697479248e-01 6.000145897269248962e-02 8.422844856977462769e-02 1.815758049488067627e-01 6.733641773462295532e-02 -1.468639671802520752e-01 4.032571911811828613e-01 1.861723959445953369e-01 3.909130096435546875e-01 -5.689245089888572693e-02 1.277696788311004639e-01 7.038979977369308472e-02 1.313336640596389771e-01 1.876796185970306396e-01 1.936575174331665039e-01
3.031164109706878662e-01 7.965508848428726196e-02 5.220939591526985168e-02 3.045057505369186401e-02 4.232180304825305939e-03 1.760977879166603088e-02 1.035150215029716492e-01 1.846592575311660767e-01 1.966353654861450195e-01 -1.795183569192886353e-01 -1.753261126577854156e-02 2.288362234830856323e-01 -6.419431418180465698e-02 2.736852169036865234e-01 -6.368414312601089478e-02 -1.494768708944320679e-01 -7.738842815160751343e-02 -5.537671968340873718e-02 6.992080807685852051e-02 1.091545969247817993e-01 4.351945221424102783e-02 -3.368607535958290100e-02 -3.231548070907592773e-01 -1.380967944860458374e-01 2.871532738208770752e-01 4.054681658744812012e-01 2.300310134887695312e-01 1.891151070594787598e-01 2.708490490913391113e-01 -5.610940232872962952e-02 -2.231975644826889038e-01 9.868220984935760498e-02
1.081386953592300415e-01 -3.499078750610351562e-02 -4.800967276096343994e-01 -2.523368000984191895e-01 -1.474759727716445923e-01 -6.157344952225685120e-02 2.688922584056854248e-01 4.596208035945892334e-02 7.093856483697891235e-02 -4.108975082635879517e-02 -6.902399659156799316e-02 2.104703187942504883e-01 1.019870638847351074e-01 1.887283325195312500e-01 -1.849778741598129272e-01 -1.449639946222305298e-01 -1.653632223606109619e-01 1.683275103569030762e-01 -8.375638164579868317e-03 4.706044495105743408e-02 2.765918076038360596e-01 -9.213238954544067383e-02 -2.248120605945587158e-01 8.342088758945465088e-02 1.726269274950027466e-01 1.582887023687362671e-01 -1.916922777891159058e-01 -4.757381603121757507e-02 2.660333812236785889e-01 -1.127248853445053101e-01 -2.337392419576644897e-01 5.908434838056564331e-02
9.389510378241539001e-03 -1.349224299192428589e-01 -8.850397914648056030e-02 -2.681163847446441650e-01 -1.443473100662231445e-01 -2.613255679607391357e-01 3.302789330482482910e-01 1.088686808943748474e-01 5.787556618452072144e-02 1.456135660409927368e-01 1.301363855600357056e-01 3.392196893692016602e-01 -1.175987944006919861e-01 -1.844521462917327881e-01 -3.947625402361154556e-03 -9.074413776397705078e-02 6.947567220777273178e-03 4.263998270034790039e-01 1.315197497606277466e-01 4.832493886351585388e-02 4.295516386628150940e-02 2.219193279743194580e-01 1.652959287166595459e-01 1.084779724478721619e-01 8.152364194393157959e-02 1.624970585107803345e-01 -3.454822301864624023e-02 2.154608517885208130e-01 -2.259641326963901520e-02 -4.252574220299720764e-02 -2.975494265556335449e-01 1.267271339893341064e-01
2.256137877702713013e-01 1.829331219196319580e-01 1.282538939267396927e-02 7.540195435285568237e-02 3.142553567886352539e-02 -1.872443556785583496e-01 -8.649318665266036987e-02 -3.511906042695045471e-02 4.030406475067138672e-02 -1.811394691467285156e-01 7.414043694734573364e-02 1.509127616882324219e-01 6.130824610590934753e-02 8.053264021873474121e-02 9.126007556915283203e-02 -2.890705466270446777e-01 -1.250066678039729595e-03 1.122546568512916565e-02 -2.639365494251251221e-01 -2.356604933738708496e-01 1.526055485010147095e-01 -1.467754542827606201e-01 -5.421210452914237976e-02 5.478407442569732666e-02 2.259318903088569641e-02 3.040088713169097900e-01 -2.686977982521057129e-01 5.185696482658386230e-01 2.230189740657806396e-01 9.687473624944686890e-02 -8.525565266609191895e-02 1.537746191024780273e-01
1.546713411808013916e-01 -3.341064974665641785e-02 -1.005405038595199585e-01 -7.125661708414554596e-03 1.717902272939682007e-01 -1.509734392166137695e-01 -1.196904294192790985e-02 -1.585693806409835815e-01 9.399247169494628906e-02 5.666234344244003296e-02 -9.393332898616790771e-02 2.577628195285797119e-01 1.138293370604515076e-01 2.306251227855682373e-01 7.782714813947677612e-02 -1.428851634263992310e-01 1.259967088699340820e-01 2.329556494951248169e-01 2.839370965957641602e-01 2.227065414190292358e-01 5.433504655957221985e-02 -4.103824496269226074e-02 6.408785004168748856e-03 1.786965727806091309e-01 1.783912777900695801e-01 3.598942458629608154e-01 -2.315427809953689575e-01 4.533389806747436523e-01 1.258708685636520386e-01 1.276211291551589966e-01 -3.771755471825599670e-02 -1.275906860828399658e-01
5.627117753028869629e-01 -1.290099322795867920e-01 -6.201725453138351440e-02 5.995383113622665405e-02 9.250298887491226196e-02 1.677343435585498810e-02 -1.377196311950683594e-01 -1.268038004636764526e-01 3.863805532455444336e-02 -1.718402281403541565e-02 -1.290294975042343140e-01 3.493952155113220215e-01 1.736054383218288422e-02 1.005470566451549530e-02 -2.039159387350082397e-01 -2.290339618921279907e-01 3.581836819648742676e-01 1.377929151058197021e-01 1.105036139488220215e-01 -8.256345055997371674e-03 -8.973757177591323853e-02 -7.479889690876007080e-02 -1.395436823368072510e-01 1.059816479682922363e-01 1.960089057683944702e-01 1.531901806592941284e-01 -1.288576722145080566e-01 1.651613600552082062e-02 -7.521404325962066650e-02 -1.418339181691408157e-02 -2.180453091859817505e-01 2.106010317802429199e-01
2.964841127395629883e-01 -6.199808791279792786e-02 1.338324099779129028e-01 2.279930859804153442e-01 -3.323541581630706787e-02 -1.883376622572541237e-03 6.865272670984268188e-02 8.469153195619583130e-02 -1.870597451925277710e-01 -6.515223532915115356e-02 2.651205658912658691e-02 -7.159838080406188965e-02 7.327596098184585571e-02 2.346472591161727905e-01 -1.657489538192749023e-01 -1.261305958032608032e-01 1.827889233827590942e-01 2.249621748924255371e-01 7.558803260326385498e-02 5.958633124828338623e-02 2.802419364452362061e-01 1.869078278541564941e-01 -2.340715825557708740e-01 2.325646728277206421e-01 3.766630291938781738e-01 2.003336995840072632e-01 8.293841034173965454e-02 3.170227259397506714e-02 -7.036757469177246094e-02 -1.822388321161270142e-01 -1.858352422714233398e-01 3.134839534759521484e-01
2.813620269298553467e-01 -9.798164479434490204e-03 -2.390664964914321899e-01 1.916453428566455841e-02 -2.567065060138702393e-01 -2.009967565536499023e-01 8.090082556009292603e-02 9.641890972852706909e-02 1.397411823272705078e-01 1.380743533372879028e-01 -2.266341596841812134e-01 -7.476653903722763062e-02 1.302749663591384888e-01 1.488669514656066895e-01 -1.101784706115722656e-01 -8.750833570957183838e-02 -1.776939183473587036e-01 7.738069444894790649e-02 -2.228778153657913208e-01 1.821910887956619263e-01 6.654535979032516479e-02 -1.024668887257575989e-01 -7.596634328365325928e-02 3.152189850807189941e-01 -1.629914343357086182e-01 2.553254961967468262e-01 -1.504218429327011108e-01 9.932133555412292480e-02 -9.658192098140716553e-02 -2.248581498861312866e-03 -4.566747248172760010e-01 6.307493150234222412e-02
1.036053448915481567e-01 7.574726641178131104e-02 -1.415993124246597290e-01 -1.428937315940856934e-01 -1.179582774639129639e-01 -1.849832087755203247e-01 -1.732697635889053345e-01 -1.815327405929565430e-01 -1.723967120051383972e-02 -6.288588047027587891e-02 1.657075732946395874e-01 2.686983346939086914e-01 -1.992623358964920044e-01 3.854690119624137878e-02 1.648600995540618896e-01 1.273517161607742310e-01 -1.951205283403396606e-01 2.294026464223861694e-01 9.981396049261093140e-02 1.046081259846687317e-01 4.062519073486328125e-01 1.609911322593688965e-01 9.563625603914260864e-02 2.688703835010528564e-01 -1.241864934563636780e-01 3.379671871662139893e-01 -1.092173606157302856e-01 8.507104963064193726e-02 -2.355550229549407959e-02 -1.751328855752944946e-01 -2.497103661298751831e-01 1.306164115667343140e-01
1.267858743667602539e-01 -4.087654873728752136e-02 -2.468908019363880157e-02 1.652081012725830078e-01 -2.474206387996673584e-01 -1.228698119521141052e-01 2.062413096427917480e-01 -3.236654102802276611e-01 1.514143347740173340e-01 2.656087875366210938e-01 -1.491891779005527496e-02 7.189786434173583984e-02 1.528848856687545776e-01 -9.408580511808395386e-02 -7.742759585380554199e-02 -2.113353312015533447e-01 -1.539044976234436035e-01 -3.334153443574905396e-02 -1.278613209724426270e-01 3.617906570434570312e-02 -9.487365931272506714e-02 -6.230706721544265747e-02 -1.312543172389268875e-02 1.209488436579704285e-01 1.475333571434020996e-01 5.076065659523010254e-01 -2.649762630462646484e-01 1.593104749917984009e-01 -4.388868436217308044e-02 -1.908824592828750610e-02 -2.586364448070526123e-01 1.861362606287002563e-01
2.677733600139617920e-01 8.558581024408340454e-02 5.417101085186004639e-02 1.364239584654569626e-02 6.060275062918663025e-02 1.118587106466293335e-01 4.083385691046714783e-02 -2.765361219644546509e-02 5.725594609975814819e-02 -3.488631173968315125e-02 -9.432581812143325806e-02 -1.664806902408599854e-01 4.156572744250297546e-03 4.852044209837913513e-02 -6.804805994033813477e-02 -7.527913898229598999e-02 -3.934597969055175781e-01 2.754850685596466064e-01 -2.014704793691635132e-01 1.150307059288024902e-02 1.457584649324417114e-01 9.460356831550598145e-02 -2.928089201450347900e-01 -8.693345636129379272e-02 1.509001851081848145e-01 1.566608995199203491e-01 6.693100929260253906e-02 5.103046298027038574e-01 1.707163751125335693e-01 -4.327672719955444336e-02 -2.155393660068511963e-01 2.467060834169387817e-01
7.894373685121536255e-02 2.814213633537292480e-01 -3.702703118324279785e-01 -8.026846684515476227e-03 1.086549740284681320e-02 -2.243268042802810669e-01 2.324431985616683960e-01 2.571305632591247559e-01 -4.052503407001495361e-02 1.006559804081916809e-01 -1.553556919097900391e-01 1.788548380136489868e-01 8.765601366758346558e-02 5.186073109507560730e-02 -6.384512782096862793e-02 1.180787757039070129e-01 -9.545072913169860840e-02 2.598323822021484375e-01 3.432340174913406372e-02 1.164905875921249390e-01 3.480877280235290527e-01 8.416200429201126099e-02 -2.915601618587970734e-02 2.076700478792190552e-01 1.450319290161132812e-01 3.097690343856811523e-01 3.869723901152610779e-02 4.201414808630943298e-02 1.514623910188674927e-01 -1.506537646055221558e-01 2.222523791715502739e-03 2.846672236919403076e-01
1.644141972064971924e-01 -1.804541200399398804e-01 -5.908380448818206787e-02 -1.684925705194473267e-01 -1.507418751716613770e-01 -2.114852070808410645e-01 2.992860078811645508e-01 1.013702303171157837e-01 6.693330407142639160e-02 -1.656160056591033936e-01 -7.592570036649703979e-02 3.721573650836944580e-01 1.154235973954200745e-01 2.094167172908782959e-01 -1.446526050567626953e-01 -1.650777608156204224e-01 -1.192149147391319275e-01 3.081529028713703156e-02 -1.802404969930648804e-01 -7.809159159660339355e-02 2.352846115827560425e-01 7.941235601902008057e-02 -2.332202345132827759e-01 1.740771681070327759e-01 1.686285585165023804e-01 2.033312171697616577e-01 2.370742708444595337e-01 2.252737246453762054e-02 2.395835071802139282e-01 1.614982821047306061e-02 -1.743471175432205200e-01 2.122349143028259277e-01
2.901406586170196533e-01 -5.023570358753204346e-02 1.161509901285171509e-01 5.919694900512695312e-03 1.404298096895217896e-01 -9.463576227426528931e-02 -4.099093377590179443e-02 -6.108973175287246704e-02 6.574536114931106567e-02 6.782856583595275879e-02 -2.197529375553131104e-01 9.991924464702606201e-02 -7.342674583196640015e-02 4.917491227388381958e-02 -3.837668299674987793e-01 -1.430290490388870239e-01 1.910624653100967407e-01 1.942618191242218018e-01 2.549590766429901123e-01 -4.868180025368928909e-03 -1.586651206016540527e-01 -4.239207133650779724e-02 -2.516410648822784424e-01 7.736984640359878540e-02 3.242904841899871826e-01 1.599790751934051514e-01 -1.163427978754043579e-01 -6.370025221258401871e-03 -2.566954679787158966e-02 -1.092306151986122131e-01 -1.454381346702575684e-01 4.575040936470031738e-01
2.148845493793487549e-01 -3.355430439114570618e-02 -2.570317387580871582e-01 -4.015226289629936218e-02 -2.799391746520996094e-01 -1.619233563542366028e-02 1.376367211341857910e-01 -4.716429486870765686e-02 5.419161543250083923e-02 9.379602968692779541e-02 -2.494950741529464722e-01 -1.160090789198875427e-01 -1.687617152929306030e-01 -8.085357397794723511e-02 -1.865501105785369873e-01 4.315323755145072937e-02 -3.510915637016296387e-01 2.113095968961715698e-01 -9.048878401517868042e-02 -2.287946492433547974e-01 -8.605285733938217163e-02 1.794850826263427734e-01 -1.351511180400848389e-01 3.435760363936424255e-02 1.982856541872024536e-01 1.165450066328048706e-01 -7.585978507995605469e-02 4.653052687644958496e-01 1.098410338163375854e-01 -9.661784023046493530e-02 -2.049334943294525146e-01 4.861234221607446671e-03
4.691026210784912109e-01 -1.603867560625076294e-01 3.007264137268066406e-01 5.392190068960189819e-02 7.585861533880233765e-02 4.249185696244239807e-02 -1.952930241823196411e-01 -6.546080112457275391e-02 -3.647213429212570190e-02 -2.203960530459880829e-02 -1.153083443641662598e-01 3.133586347103118896e-01 6.303954124450683594e-02 6.123278290033340454e-02 -4.114449396729469299e-02 -7.842820137739181519e-02 1.167450770735740662e-01 2.233301401138305664e-01 1.732868887484073639e-02 -1.695287181064486504e-03 2.791143059730529785e-01 5.719178542494773865e-02 -1.843285411596298218e-01 2.687131762504577637e-01 4.556575044989585876e-02 1.710979193449020386e-01 -1.097207050770521164e-02 -3.854327648878097534e-02 -1.690071970224380493e-01 5.684294179081916809e-02 -2.509843111038208008e-01 3.210991322994232178e-01
4.591079950332641602e-01 6.515836715698242188e-02 -6.550477817654609680e-03 6.206545978784561157e-02 2.043143473565578461e-02 -1.501850932836532593e-01 -1.565352529287338257e-01 -5.329564213752746582e-02 2.387264743447303772e-02 -1.341579407453536987e-01 -4.403744358569383621e-03 2.225403040647506714e-01 -1.568386703729629517e-01 -9.886050969362258911e-02 5.239916965365409851e-02 -2.029376327991485596e-01 6.535439938306808472e-02 2.867272496223449707e-02 1.058193743228912354e-01 1.155807599425315857e-01 -1.797631569206714630e-02 2.345686592161655426e-02 -1.403607726097106934e-01 2.813290953636169434e-01 5.515837669372558594e-01 2.261742502450942993e-01 -1.553415954113006592e-01 -1.989715546369552612e-01 -6.943231821060180664e-02 9.328649938106536865e-02 1.274106502532958984e-01 7.811673730611801147e-02
2.827961742877960205e-01 1.297774165868759155e-01 -7.557962834835052490e-02 5.346807837486267090e-02 -1.527894288301467896e-02 5.835421755909919739e-02 1.004783883690834045e-01 -8.939231187105178833e-02 -2.673998177051544189e-01 -3.702818751335144043e-01 8.589715510606765747e-02 2.224153429269790649e-01 -4.512983188033103943e-02 -9.479466825723648071e-02 -1.571715027093887329e-01 -8.790384978055953979e-02 1.099103912711143494e-01 3.902137279510498047e-01 1.329662054777145386e-01 1.769915074110031128e-01 7.625295221805572510e-02 -3.467003256082534790e-02 -2.395102828741073608e-01 1.413759589195251465e-01 3.585625886917114258e-01 3.361779451370239258e-01 3.103790804743766785e-02 -1.270096898078918457e-01 1.633443683385848999e-02 4.176110401749610901e-02 -4.422604665160179138e-02 6.008609384298324585e-02
2.008260935544967651e-01 -4.156642034649848938e-02 -1.014180555939674377e-01 3.373572230339050293e-02 1.062739361077547073e-02 -9.199673682451248169e-02 2.796574831008911133e-01 1.124923899769783020e-01 2.014089673757553101e-01 8.459797501564025879e-02 5.347107723355293274e-02 2.150744199752807617e-02 2.415592521429061890e-01 -5.536033585667610168e-02 -7.928426563739776611e-02 -2.327202074229717255e-02 -1.933216154575347900e-01 -7.749161124229431152e-02 -1.719277799129486084e-01 -1.677147001028060913e-01 1.720900684595108032e-01 1.535034924745559692e-01 -7.966367900371551514e-02 1.675510406494140625e-01 3.317833542823791504e-01 3.450434505939483643e-01 -1.726340055465698242e-01 1.053327172994613647e-01 3.861480057239532471e-01 2.096035331487655640e-02 -6.084967032074928284e-02 3.403563797473907471e-01
4.712744057178497314e-01 1.394564807415008545e-01 7.485759258270263672e-02 7.650249451398849487e-02 1.697027683258056641e-01 -4.435415565967559814e-02 7.660839706659317017e-02 -1.081066206097602844e-02 3.927796706557273865e-02 3.851802274584770203e-02 -2.175935059785842896e-01 4.781878367066383362e-02 -1.277310997247695923e-01 -1.781679391860961914e-01 4.350785538554191589e-02 2.471907436847686768e-01 2.889986336231231689e-02 3.292037844657897949e-01 -1.188409850001335144e-01 9.119798243045806885e-02 6.638780236244201660e-02 4.708198830485343933e-02 3.441693633794784546e-02 -1.391874849796295166e-01 1.801748871803283691e-01 1.241009458899497986e-01 6.787800043821334839e-02 4.379932880401611328e-01 -1.096711158752441406e-01 -2.723262012004852295e-01 -3.849608823657035828e-02 2.360412627458572388e-01
4.181099832057952881e-01 4.426534473896026611e-02 -1.418415307998657227e-01 -2.267620861530303955e-01 -3.648247420787811279e-01 1.377023905515670776e-01 -1.700059026479721069e-01 1.863783299922943115e-01 -7.818629592657089233e-02 1.224029883742332458e-01 -8.700770884752273560e-02 1.358458846807479858e-01 -1.054654736071825027e-02 1.420101523399353027e-01 -1.167584657669067383e-01 8.007739484310150146e-02 -1.806319355964660645e-01 1.106741055846214294e-01 -9.594067931175231934e-02 6.210314109921455383e-03 1.770896166563034058e-01 2.453897893428802490e-01 -6.823062151670455933e-02 2.995541691780090332e-01 4.398744553327560425e-02 3.747535496950149536e-02 1.136794919148087502e-03 3.599903285503387451e-01 -1.807477697730064392e-02 1.920216232538223267e-01 5.687591806054115295e-02 1.873266994953155518e-01
2.579104900360107422e-01 3.035418502986431122e-02 -6.182844936847686768e-02 2.399803996086120605e-01 -7.006502896547317505e-02 -4.200573265552520752e-02 -1.624664962291717529e-01 -1.188958715647459030e-02 1.347909718751907349e-01 2.509423494338989258e-01 -1.024840213358402252e-02 2.899077236652374268e-01 -4.571891948580741882e-02 -6.075337901711463928e-02 -9.057706594467163086e-02 2.080405950546264648e-01 1.313670128583908081e-01 2.890435457229614258e-01 -4.989721998572349548e-02 3.583115935325622559e-01 2.580921053886413574e-01 8.164436556398868561e-03 1.100625544786453247e-01 3.471248149871826172e-01 1.819932758808135986e-01 2.951554656028747559e-01 -2.289949730038642883e-02 1.087482422590255737e-01 -1.512173861265182495e-01 9.575095027685165405e-02 -2.164586447179317474e-02 -1.389907896518707275e-01
8.821655064821243286e-02 -1.687018759548664093e-02 -1.616850197315216064e-01 -2.325787842273712158e-01 1.985080093145370483e-01 5.407179892063140869e-02 -8.318191766738891602e-02 -1.299144327640533447e-01 2.221263647079467773e-01 3.085856437683105469e-01 -1.145410165190696716e-01 2.551884055137634277e-01 1.088771298527717590e-01 2.681090235710144043e-01 1.424984037876129150e-01 1.072516441345214844e-01 8.334518410265445709e-03 2.611402869224548340e-01 2.888783253729343414e-02 -7.495656609535217285e-02 1.833878271281719208e-02 9.167429804801940918e-02 -1.455382704734802246e-01 2.148962318897247314e-01 3.233781754970550537e-01 3.612292408943176270e-01 -1.407464891672134399e-01 8.947976678609848022e-02 2.832060456275939941e-01 6.073610484600067139e-02 -2.458113804459571838e-02 9.500955045223236084e-02
3.598425686359405518e-01 1.564041823148727417e-01 9.104623645544052124e-02 1.834697872400283813e-01 -1.215706113725900650e-02 -1.273306906223297119e-01 -3.046576678752899170e-01 6.971712410449981689e-02 1.669047921895980835e-01 -6.011470407247543335e-02 -1.710567325353622437e-01 8.320526033639907837e-02 -5.442419275641441345e-02 -7.074131816625595093e-02 -2.617504894733428955e-01 7.765026390552520752e-02 6.552808731794357300e-02 -1.509706862270832062e-02 9.169030189514160156e-02 7.517287135124206543e-02 4.611449316143989563e-02 -3.773705959320068359e-01 6.766378134489059448e-02 1.639714837074279785e-01 2.387412637472152710e-01 3.866946995258331299e-01 -1.542947441339492798e-01 -5.752738192677497864e-02 1.764491796493530273e-01 -1.586926281452178955e-01 -8.347509056329727173e-02 2.199702262878417969e-01
8.993668109178543091e-02 1.991946995258331299e-01 -1.203000247478485107e-01 -7.037407159805297852e-02 9.603004902601242065e-02 -8.354644477367401123e-02 3.739179298281669617e-02 -1.376887410879135132e-01 -1.470577269792556763e-01 1.227637976408004761e-01 2.511947229504585266e-02 1.267271786928176880e-01 -6.652524322271347046e-02 -2.598025202751159668e-01 1.599384546279907227e-01 1.394704729318618774e-01 1.397643089294433594e-01 5.790117383003234863e-02 -1.309457868337631226e-01 -1.589051783084869385e-01 2.619282007217407227e-01 6.584218144416809082e-02 1.180997416377067566e-01 3.287381827831268311e-01 2.408004999160766602e-01 5.144905447959899902e-01 3.215837478637695312e-02 9.379371255636215210e-02 5.526079237461090088e-02 -2.705319821834564209e-01 -1.264940798282623291e-01 2.022531628608703613e-01
3.944411575794219971e-01 2.116230875253677368e-02 -4.434784129261970520e-02 -5.518345162272453308e-02 1.926943659782409668e-01 1.006715595722198486e-01 -1.239360542967915535e-03 4.979721084237098694e-02 -1.985552459955215454e-01 5.401659756898880005e-02 -6.131065264344215393e-02 -3.545783460140228271e-02 7.749893516302108765e-02 2.185137569904327393e-01 -1.442866623401641846e-01 -2.762374840676784515e-02 2.419053465127944946e-01 1.543660610914230347e-01 -9.439913183450698853e-02 4.366109892725944519e-02 9.623016417026519775e-02 1.182937622070312500e-01 -4.353245496749877930e-01 1.425332278013229370e-01 2.912876307964324951e-01 2.400970011949539185e-01 2.489999122917652130e-02 -1.720641041174530983e-03 -1.255945116281509399e-01 -2.211058437824249268e-01 -1.954895853996276855e-01 3.070466518402099609e-01
1.769089549779891968e-01 1.743899881839752197e-01 -3.755778372287750244e-01 2.151464112102985382e-02 -2.317252159118652344e-01 -1.956042349338531494e-01 1.436680406332015991e-01 -2.908315062522888184e-01 3.117427229881286621e-02 -8.177567273378372192e-02 -9.079267829656600952e-02 -1.314773559570312500e-01 7.126723974943161011e-02 1.075915843248367310e-01 -1.561194509267807007e-01 1.452499255537986755e-02 -2.216347008943557739e-01 1.793367415666580200e-02 8.969494141638278961e-03 1.047355905175209045e-01 9.645161032676696777e-02 1.027625054121017456e-02 -1.424668729305267334e-01 4.052645266056060791e-01 1.129697710275650024e-01 1.468939334154129028e-01 8.906768262386322021e-02 -4.712050722446292639e-04 1.814017295837402344e-01 3.967383876442909241e-02 -4.403390884399414062e-01 -8.381989784538745880e-03
2.595014870166778564e-01 -1.078020408749580383e-01 6.319835036993026733e-02 -2.709318399429321289e-01 -1.567849218845367432e-01 -3.094911873340606689e-01 -1.326340287923812866e-01 6.001509726047515869e-02 3.065869212150573730e-01 1.917973011732101440e-01 2.748187482357025146e-01 1.379163712263107300e-01 1.464305371046066284e-01 2.537184045650064945e-04 1.889824271202087402e-01 -9.556087851524353027e-02 -9.390309453010559082e-02 2.590254247188568115e-01 -1.298556923866271973e-01 -5.333797074854373932e-03 1.342590898275375366e-01 -1.638736873865127563e-01 -3.102793097496032715e-01 1.489951461553573608e-01 2.075037211179733276e-01 1.713139712810516357e-01 -2.132839895784854889e-02 1.177193224430084229e-01 5.214413627982139587e-02 -1.752647161483764648e-01 -1.845619380474090576e-01 -9.424506686627864838e-03
2.776351571083068848e-01 -1.171857193112373352e-01 -5.970306321978569031e-02 6.612683832645416260e-02 -1.092608347535133362e-01 -5.668260902166366577e-02 -8.481048792600631714e-02 -4.412461072206497192e-02 -1.969667822122573853e-01 -3.869078159332275391e-01 7.722842693328857422e-02 1.706666499376296997e-01 2.051473557949066162e-01 -9.602221660315990448e-03 -7.004814594984054565e-02 -1.371968421153724194e-03 1.230035498738288879e-01 1.972320228815078735e-01 -4.643023759126663208e-02 7.225336134433746338e-02 1.331025660037994385e-01 3.041993267834186554e-02 -1.906368285417556763e-01 3.062604367733001709e-01 2.052698284387588501e-01 3.108255267143249512e-01 -2.833759486675262451e-01 6.493587791919708252e-02 5.166524648666381836e-02 3.155940473079681396e-01 -1.725021004676818848e-01 2.020104974508285522e-01
2.765908539295196533e-01 1.102366447448730469e-01 -4.981416463851928711e-02 -1.762021332979202271e-01 -2.261598408222198486e-01 -5.481256172060966492e-02 -9.642843902111053467e-02 1.036864668130874634e-01 2.409905046224594116e-01 -1.648042947053909302e-01 -1.031493321061134338e-01 1.140728443861007690e-01 -3.395379483699798584e-01 -2.254093587398529053e-01 -4.877749830484390259e-02 -3.337601572275161743e-02 5.138856172561645508e-02 3.062385022640228271e-01 -1.264412254095077515e-01 2.366081774234771729e-01 -7.384041696786880493e-02 -2.055280655622482300e-01 2.135393321514129639e-01 1.203624829649925232e-01 2.286443561315536499e-01 3.037738800048828125e-01 -6.474273651838302612e-02 -2.511942088603973389e-01 4.607616865541785955e-04 3.738433867692947388e-02 -1.228492781519889832e-01 1.436184346675872803e-01
2.601496577262878418e-01 8.593850582838058472e-02 -1.289163082838058472e-01 3.125090524554252625e-02 -2.842174768447875977e-01 -1.302253007888793945e-01 -9.874398261308670044e-02 2.717229351401329041e-02 1.623766571283340454e-01 -3.998123109340667725e-02 1.512742489576339722e-01 -1.920401751995086670e-01 -2.000158131122589111e-01 -2.472191862761974335e-02 -4.988616406917572021e-01 -7.817382365465164185e-02 -3.358747437596321106e-02 1.275072097778320312e-01 -4.176634177565574646e-02 1.816829591989517212e-01 4.616356641054153442e-02 1.714564412832260132e-01 1.183591783046722412e-01 -8.020135760307312012e-02 2.001784145832061768e-01 3.404002487659454346e-01 1.099789738655090332e-01 5.343725159764289856e-02 -8.919398300349712372e-03 5.679172277450561523e-02 -3.681142330169677734e-01 4.447602108120918274e-02
3.912883102893829346e-01 -4.519586637616157532e-02 7.624451071023941040e-02 -4.340520873665809631e-02 1.321075260639190674e-01 -1.921543478965759277e-02 1.922051310539245605e-01 1.015767008066177368e-01 3.905298113822937012e-01 3.986223414540290833e-02 7.432737201452255249e-02 1.188378855586051941e-01 4.903656616806983948e-02 8.231002092361450195e-02 8.856283128261566162e-02 2.088174819946289062e-01 2.384321764111518860e-02 7.193872332572937012e-02 -1.466581523418426514e-01 -1.105345711112022400e-01 8.244714140892028809e-02 1.753665059804916382e-01 -5.705897137522697449e-02 1.132181733846664429e-01 4.847452342510223389e-01 2.245649248361587524e-01 3.395590232685208321e-03 -2.665304765105247498e-02 3.035408258438110352e-01 3.808061778545379639e-02 -1.884575933218002319e-01 1.713653206825256348e-01
3.763057291507720947e-01 -1.094786897301673889e-01 2.588888406753540039e-01 -6.380945444107055664e-02 8.826655894517898560e-02 -1.944406703114509583e-02 1.242383420467376709e-01 -1.575558781623840332e-01 5.354820191860198975e-02 -1.981034278869628906e-01 2.289571240544319153e-02 1.061295717954635620e-01 9.502356871962547302e-03 5.158746615052223206e-02 -6.716521084308624268e-02 1.224752366542816162e-01 1.800940483808517456e-01 9.742233157157897949e-02 -5.610868707299232483e-02 -3.802142664790153503e-02 -2.656559348106384277e-01 1.694532781839370728e-01 -3.603909537196159363e-02 3.779681026935577393e-01 3.530122637748718262e-01 2.894711792469024658e-01 -5.271451547741889954e-02 5.377014726400375366e-02 -1.975302547216415405e-01 4.858306795358657837e-02 -2.421123981475830078e-01 2.160538733005523682e-01
2.972311079502105713e-01 1.852730810642242432e-01 -3.430277705192565918e-01 1.702691055834293365e-02 4.617669060826301575e-02 -1.961757689714431763e-01 7.749287039041519165e-02 -9.002062678337097168e-02 -6.642255187034606934e-02 -1.647704839706420898e-01 -2.646236121654510498e-02 -1.081886515021324158e-02 -1.026710122823715210e-01 -1.308809816837310791e-01 -1.207159250043332577e-03 -1.020062491297721863e-01 -2.360777556896209717e-01 3.836470544338226318e-01 -8.568435162305831909e-02 -5.596988275647163391e-02 2.994786202907562256e-01 1.553730517625808716e-01 -3.793073445558547974e-02 1.063806414604187012e-01 -1.076439917087554932e-01 2.406308799982070923e-01 -5.665828473865985870e-03 1.737661957740783691e-01 -1.577657163143157959e-01 -3.856987953186035156e-01 -1.409916877746582031e-01 3.100840747356414795e-02
5.382919311523437500e-01 -6.045670434832572937e-02 1.242392659187316895e-01 1.354274451732635498e-01 5.633168667554855347e-02 1.822113692760467529e-01 -1.048270240426063538e-01 8.393318206071853638e-02 1.007396429777145386e-01 -2.853848971426486969e-02 -1.237185951322317123e-02 1.600908190011978149e-01 -1.274441033601760864e-01 -5.151936784386634827e-02 -1.186521500349044800e-01 -1.896238327026367188e-01 6.806687265634536743e-02 1.806215643882751465e-01 2.534612417221069336e-01 -1.486999168992042542e-02 1.388054639101028442e-01 5.910899117588996887e-02 3.590479493141174316e-02 3.357757925987243652e-01 -9.363573044538497925e-02 1.698191761970520020e-01 -1.784787029027938843e-01 9.967458248138427734e-02 1.480671614408493042e-01 -5.811928585171699524e-02 -2.503009438514709473e-01 3.268972933292388916e-01
6.277962028980255127e-02 -1.717478036880493164e-01 1.416698098182678223e-01 3.403080627322196960e-02 -8.488422632217407227e-02 -1.791815608739852905e-01 5.589690804481506348e-02 6.973598897457122803e-02 8.400817960500717163e-02 -8.564568124711513519e-03 -5.065996572375297546e-02 1.626034080982208252e-02 -2.030539661645889282e-01 -4.954185336828231812e-02 -9.032410383224487305e-02 -1.623289734125137329e-01 -1.414834409952163696e-01 2.336172908544540405e-01 -1.767377853393554688e-01 -1.172637790441513062e-01 1.877598911523818970e-01 -4.484778642654418945e-01 -2.074901908636093140e-01 1.544593721628189087e-01 -4.215443879365921021e-02 3.885045349597930908e-01 5.804671719670295715e-02 2.807807028293609619e-01 -7.981529086828231812e-02 -2.737345173954963684e-02 -3.126630485057830811e-01 2.172609865665435791e-01
3.279421627521514893e-01 -1.456808000802993774e-01 -4.286703765392303467e-01 -4.949422087520360947e-03 2.077563665807247162e-02 -7.032794505357742310e-02 1.527007017284631729e-02 -2.884441018104553223e-01 -7.546720094978809357e-03 1.128446534276008606e-01 -1.419964730739593506e-01 2.944942563772201538e-02 4.090264067053794861e-02 -1.911886930465698242e-01 2.279643900692462921e-02 -1.578150540590286255e-01 -7.021571695804595947e-02 1.970081627368927002e-01 -2.530306279659271240e-01 -7.401822507381439209e-02 1.360431164503097534e-01 -1.362903863191604614e-01 4.764649644494056702e-02 -2.166442200541496277e-02 -2.957102656364440918e-02 4.232709109783172607e-01 -1.008569076657295227e-01 7.139041274785995483e-02 3.768873400986194611e-03 -1.865212321281433105e-01 -3.303191363811492920e-01 9.423580765724182129e-02
1.702772527933120728e-01 -3.978085517883300781e-02 -1.246723979711532593e-01 -5.713424086570739746e-02 -2.512676715850830078e-01 -2.238863408565521240e-01 -1.491810828447341919e-01 -2.032467275857925415e-01 -2.411588430404663086e-01 -3.407661914825439453e-01 7.417706400156021118e-02 1.567993760108947754e-01 5.387143790721893311e-02 -1.261735111474990845e-01 -1.170428767800331116e-01 1.055680662393569946e-01 1.763278096914291382e-01 1.860025227069854736e-01 4.639742523431777954e-02 1.250970363616943359e-01 2.197005897760391235e-01 -1.585905104875564575e-01 -9.445510059595108032e-02 3.341465294361114502e-01 2.487416267395019531e-01 3.574579358100891113e-01 -6.216733157634735107e-02 6.782133877277374268e-02 9.186797589063644409e-02 5.627904832363128662e-02 7.976447045803070068e-02 1.794156879186630249e-01
2.354748100042343140e-01 6.602567434310913086e-02 -4.511710107326507568e-01 -2.000671774148941040e-01 -1.172819212079048157e-01 -1.994173824787139893e-01 2.812621593475341797e-01 -2.523356676101684570e-02 5.531678348779678345e-02 2.968105860054492950e-02 8.785621076822280884e-02 1.768915653228759766e-01 -1.699378043413162231e-01 -5.769973993301391602e-02 -2.095239460468292236e-01 2.199967205524444580e-02 -1.841223537921905518e-01 -1.203784067183732986e-02 -6.770226359367370605e-02 5.526469647884368896e-02 1.840732246637344360e-01 3.161359727382659912e-01 3.732131794095039368e-02 1.233611851930618286e-01 3.770804032683372498e-02 2.651045024394989014e-01 7.126877084374427795e-03 7.979981601238250732e-03 -8.200334012508392334e-02 3.440855070948600769e-02 -2.211611121892929077e-01 3.507752418518066406e-01
3.627597689628601074e-01 1.604914069175720215e-01 -2.349418997764587402e-01 -1.672133505344390869e-01 -6.828923523426055908e-02 -2.510450035333633423e-02 6.476289033889770508e-02 -2.048038989305496216e-01 1.086122468113899231e-01 1.088425964117050171e-01 -3.210416063666343689e-02 1.118915714323520660e-02 -1.981487274169921875e-01 1.140817925333976746e-01 -3.376825153827667236e-01 -4.689288511872291565e-02 -1.567009650170803070e-02 3.564237356185913086e-01 -1.069101244211196899e-01 7.172559201717376709e-02 4.593424871563911438e-02 -7.626776397228240967e-02 4.845264181494712830e-02 1.171665042638778687e-01 3.613750338554382324e-01 -2.196763306856155396e-01 1.610454618930816650e-01 -3.161321207880973816e-02 1.556847840547561646e-01 -2.051884084939956665e-01 2.381093613803386688e-02 2.723973393440246582e-01
2.688334286212921143e-01 1.069040521979331970e-01 8.174282312393188477e-02 -1.368846297264099121e-01 -9.866309911012649536e-02 1.554121971130371094e-01 -1.900147944688796997e-01 -1.099847182631492615e-01 -4.606348648667335510e-02 -1.139925941824913025e-01 -1.562461555004119873e-01 7.873190566897392273e-03 -1.778582930564880371e-01 3.229412063956260681e-02 -1.774061024188995361e-01 -6.585053354501724243e-02 1.762300729751586914e-01 3.445795774459838867e-01 4.047308862209320068e-02 -2.096897661685943604e-01 2.649448439478874207e-02 -2.879599854350090027e-02 1.309729665517807007e-01 3.060370683670043945e-01 -6.027805805206298828e-02 3.718598484992980957e-01 -5.171097815036773682e-03 3.125740289688110352e-01 1.082812324166297913e-01 -2.199421674013137817e-01 -2.616441547870635986e-01 1.573883444070816040e-01
4.055517017841339111e-01 4.562263935804367065e-02 2.636538259685039520e-02 -3.819512426853179932e-01 1.352946609258651733e-01 7.320899516344070435e-02 8.465909212827682495e-02 -1.271767169237136841e-01 1.085769385099411011e-01 1.795746572315692902e-02 9.709592908620834351e-03 1.692575067281723022e-01 -2.832410633563995361e-01 2.889147996902465820e-01 -2.166891843080520630e-01 4.451211541891098022e-02 1.186986938118934631e-01 7.750869542360305786e-02 -6.444822996854782104e-02 -6.522944197058677673e-03 2.948522865772247314e-01 -1.813820600509643555e-01 -1.164086908102035522e-01 6.304425001144409180e-02 1.887497454881668091e-01 3.762090206146240234e-02 1.946059055626392365e-02 1.293552219867706299e-01 2.754460275173187256e-01 2.678961260244250298e-03 -8.328738063573837280e-02 2.962242364883422852e-01
1.762440204620361328e-01 2.724858373403549194e-02 5.864455178380012512e-02 -6.728626787662506104e-02 -1.040363833308219910e-01 -2.479871362447738647e-01 -1.253158450126647949e-01 -2.153440415859222412e-01 6.900551170110702515e-02 1.235187333077192307e-02 -1.536342501640319824e-01 -8.151026442646980286e-03 7.181440480053424835e-03 2.899508178234100342e-01 1.609735772944986820e-03 -1.484543383121490479e-01 5.452980473637580872e-02 1.182084977626800537e-01 1.578250676393508911e-01 -1.430962830781936646e-01 2.920023500919342041e-01 -5.525905266404151917e-02 -3.026305511593818665e-02 3.465912491083145142e-02 -6.007451191544532776e-02 5.192860960960388184e-01 9.870733320713043213e-02 4.433481097221374512e-01 1.778054982423782349e-01 1.437368541955947876e-01 7.762365788221359253e-02 2.111601829528808594e-02
4.516921043395996094e-01 1.739400625228881836e-01 -2.526323199272155762e-01 7.614907622337341309e-02 -6.604786962270736694e-02 -4.024579003453254700e-02 2.394981384277343750e-01 -3.840983286499977112e-02 1.133708655834197998e-02 8.110740035772323608e-02 -2.682885229587554932e-01 -9.804533794522285461e-03 1.079565510153770447e-01 5.983372777700424194e-02 -4.311882853507995605e-01 2.489016577601432800e-02 4.204946011304855347e-02 1.471442729234695435e-01 7.950750179588794708e-03 1.914282888174057007e-01 5.725715309381484985e-02 -3.324066475033760071e-02 -1.313552409410476685e-01 1.980850473046302795e-02 1.434966474771499634e-01 1.919745653867721558e-01 -2.851169407367706299e-01 2.424346506595611572e-01 -1.882074773311614990e-01 1.038462892174720764e-01 -1.142773702740669250e-01 1.085652336478233337e-01
2.794441580772399902e-01 -1.294520348310470581e-01 -1.382036507129669189e-01 9.458389878273010254e-02 1.289424765855073929e-02 9.898005425930023193e-02 -2.770135700702667236e-01 6.729990988969802856e-02 -7.044467329978942871e-02 -1.651943773031234741e-01 1.840980350971221924e-01 -4.847514443099498749e-03 -4.586563259363174438e-02 1.148050799965858459e-01 -2.743813674896955490e-03 -8.554289489984512329e-02 -2.385931313037872314e-01 2.832600176334381104e-01 -6.294178217649459839e-02 2.904334478080272675e-02 4.930844530463218689e-02 -1.866203993558883667e-01 -2.217079326510429382e-02 1.796412616968154907e-01 -1.470571607351303101e-01 2.762984335422515869e-01 -1.130597889423370361e-01 4.817722737789154053e-01 -1.179667711257934570e-01 -6.256495416164398193e-02 -2.202641218900680542e-01 2.755209207534790039e-01
1.401688158512115479e-01 2.264002859592437744e-01 4.330950323492288589e-03 1.001529097557067871e-01 -1.186801865696907043e-01 -2.310630977153778076e-01 -3.861154019832611084e-01 -2.096116244792938232e-01 2.878856658935546875e-01 -5.058523640036582947e-02 3.363918513059616089e-02 1.433001756668090820e-01 -5.182369425892829895e-02 1.634417772293090820e-01 -2.019949406385421753e-01 -2.154148817062377930e-01 1.033373102545738220e-01 2.534830570220947266e-01 -7.232386618852615356e-02 2.058032527565956116e-02 2.152777314186096191e-01 1.175725385546684265e-01 1.446411479264497757e-02 2.841294109821319580e-01 2.041317224502563477e-01 1.744722574949264526e-01 -1.620596498250961304e-01 2.594257593154907227e-01 3.731562057510018349e-03 6.016721599735319614e-04 -1.387866586446762085e-01 -1.679176390171051025e-01
2.517595291137695312e-01 -6.219846010208129883e-02 -3.524025380611419678e-01 -1.214915588498115540e-01 -3.553602099418640137e-02 -8.792011439800262451e-02 4.995550960302352905e-02 -3.414544165134429932e-01 -2.453182823956012726e-02 1.825974732637405396e-01 -1.153067946434020996e-01 4.434782266616821289e-02 -9.430671483278274536e-02 -1.752385795116424561e-01 9.445957839488983154e-02 -9.548584371805191040e-02 -7.343053072690963745e-02 3.222129940986633301e-01 -1.758223325014114380e-01 1.590928807854652405e-02 1.838891208171844482e-01 -1.437191963195800781e-01 7.244060188531875610e-02 4.086678475141525269e-02 -7.276321947574615479e-02 2.407308518886566162e-01 -5.910720303654670715e-02 1.503155827522277832e-01 1.107302606105804443e-01 -2.691363096237182617e-01 -4.182731509208679199e-01 9.012521803379058838e-02
3.382976651191711426e-01 -1.055080443620681763e-01 -6.339439004659652710e-02 7.607646286487579346e-02 -1.369339972734451294e-01 -2.653614617884159088e-02 -3.009982109069824219e-01 9.394658356904983521e-02 -8.077959716320037842e-02 -1.361519098281860352e-01 2.753742933273315430e-01 1.021163351833820343e-02 -1.522709056735038757e-02 6.485246121883392334e-02 -4.432988911867141724e-02 -1.131990551948547363e-01 -1.749151796102523804e-01 2.918506860733032227e-01 -3.133629262447357178e-02 7.399754971265792847e-02 6.373139470815658569e-02 -2.608624398708343506e-01 -1.143662706017494202e-01 2.061537504196166992e-01 -1.551766693592071533e-01 1.088747903704643250e-01 1.880368776619434357e-02 4.917170703411102295e-01 -1.161185503005981445e-01 -1.017125993967056274e-01 -2.172120362520217896e-01 1.628429442644119263e-01
1.821571886539459229e-01 -3.411800041794776917e-02 -2.295666374266147614e-02 9.562796354293823242e-02 4.836224392056465149e-02 -1.829728186130523682e-01 5.752845481038093567e-02 -2.921098470687866211e-01 -3.528663814067840576e-01 -5.094201862812042236e-02 -3.036010544747114182e-03 1.846599280834197998e-01 1.553947776556015015e-01 -9.765861928462982178e-02 -1.576337777078151703e-02 -2.890334092080593109e-02 1.121775433421134949e-02 3.194234669208526611e-01 -2.121958434581756592e-01 1.968269348144531250e-01 -3.433689847588539124e-02 -1.025038734078407288e-01 -1.576188951730728149e-01 2.523830235004425049e-01 2.949984967708587646e-01 2.442334145307540894e-01 2.789898402988910675e-02 -1.429427787661552429e-02 -8.295892924070358276e-02 2.984670400619506836e-01 -2.374307811260223389e-01 2.222466617822647095e-01
2.677699625492095947e-01 -9.087502956390380859e-02 1.723635643720626831e-01 9.372657537460327148e-02 -8.090360462665557861e-02 -1.123103722929954529e-01 -7.022048532962799072e-02 2.647284790873527527e-02 -2.563776820898056030e-02 -2.397325076162815094e-02 -1.634621769189834595e-01 -1.518540643155574799e-02 -1.649838872253894806e-02 2.704359292984008789e-01 -8.444366604089736938e-02 -4.866358358412981033e-03 -3.816199600696563721e-01 4.431063681840896606e-02 -1.810739040374755859e-01 -1.189687177538871765e-01 -7.544078677892684937e-02 5.778622254729270935e-02 -1.745102703571319580e-01 4.831352829933166504e-02 1.548065841197967529e-01 2.479594647884368896e-01 -8.861473947763442993e-02 5.832372903823852539e-01 -8.984340354800224304e-03 -1.624666713178157806e-02 -1.883949935436248779e-01 2.057916224002838135e-01
1.527659222483634949e-02 1.108056157827377319e-01 -9.310976602137088776e-03 -8.481689728796482086e-03 7.254800945520401001e-02 -1.325701177120208740e-01 3.105768263339996338e-01 -2.331528365612030029e-01 4.724922776222229004e-02 -5.673609301447868347e-02 -4.322190880775451660e-01 3.414805829524993896e-01 4.795106872916221619e-02 1.120477244257926941e-01 -8.386497199535369873e-02 -1.007295176386833191e-01 -7.004187256097793579e-02 2.185391932725906372e-01 -1.989077329635620117e-01 8.656719699501991272e-03 1.474734097719192505e-01 -4.583469405770301819e-02 -2.263669818639755249e-01 8.066585659980773926e-02 5.871949344873428345e-02 3.694404065608978271e-01 -2.595677375793457031e-01 1.594122946262359619e-01 1.525756269693374634e-01 7.367425411939620972e-02 -2.393303252756595612e-02 1.919938027858734131e-01
2.058213949203491211e-01 -1.205743551254272461e-01 -3.341003656387329102e-01 6.103789061307907104e-02 1.164752170443534851e-01 4.678141698241233826e-02 4.685350134968757629e-02 3.618852421641349792e-02 3.179084360599517822e-01 4.814368858933448792e-02 1.167198494076728821e-01 1.512111574411392212e-01 -1.952349543571472168e-01 -1.153188645839691162e-01 -2.052533477544784546e-01 -7.957933470606803894e-03 6.887383759021759033e-02 1.552719175815582275e-01 1.307664066553115845e-01 -1.434029936790466309e-01 1.556308865547180176e-01 -2.040851414203643799e-01 -2.827230989933013916e-01 -4.155042022466659546e-02 1.991944909095764160e-01 2.544447183609008789e-01 1.410983651876449585e-01 2.583119869232177734e-01 3.843967616558074951e-01 4.479192662984132767e-03 -5.209444090723991394e-02 1.393362134695053101e-01
7.217635959386825562e-02 1.579052209854125977e-01 -2.482948452234268188e-01 -1.369714289903640747e-01 -7.869035005569458008e-02 -2.631838321685791016e-01 1.179691106081008911e-01 -6.023074313998222351e-02 1.203452274203300476e-01 -2.018180303275585175e-02 9.753794223070144653e-02 4.375512003898620605e-01 -1.030047535896301270e-01 5.883547663688659668e-02 -2.101213335990905762e-01 -2.282586097717285156e-01 1.383169926702976227e-02 5.800168588757514954e-02 -1.512182652950286865e-01 -2.197601199150085449e-01 1.499174237251281738e-01 -1.967114508152008057e-01 -3.144496977329254150e-01 7.791929692029953003e-02 1.397227793931961060e-01 1.531426608562469482e-01 9.020207077264785767e-02 2.723604440689086914e-01 2.439303398132324219e-01 -2.214045822620391846e-02 9.540764614939689636e-03 2.098819911479949951e-01
2.305687516927719116e-01 -1.869547180831432343e-02 -3.667468130588531494e-01 -1.669566333293914795e-02 -1.981853097677230835e-01 -8.411236852407455444e-02 2.593479156494140625e-01 -2.495479583740234375e-01 3.436285257339477539e-02 -4.090836644172668457e-02 -9.984195977449417114e-02 3.007310926914215088e-01 2.605067491531372070e-01 -9.977690875530242920e-02 -2.458784915506839752e-02 6.992923468351364136e-02 -1.273976862430572510e-01 1.656695306301116943e-01 8.115074783563613892e-02 -2.842616662383079529e-02 8.864410966634750366e-02 5.569057911634445190e-02 -3.268352448940277100e-01 4.037527833133935928e-03 -7.106463424861431122e-03 2.049329727888107300e-01 -2.757355570793151855e-01 9.343029558658599854e-02 7.998494058847427368e-02 -2.044577449560165405e-01 -3.044120073318481445e-01 1.127004921436309814e-01
2.889394462108612061e-01 2.231711447238922119e-01 -1.220536977052688599e-01 -1.747597754001617432e-01 -1.555206179618835449e-01 2.368559874594211578e-02 3.390010818839073181e-02 3.546983301639556885e-01 1.881376504898071289e-01 -1.172568053007125854e-01 4.902789369225502014e-04 6.988626718521118164e-02 1.614479273557662964e-01 9.930180013179779053e-02 -6.455484032630920410e-02 1.541939824819564819e-01 9.476482123136520386e-02 3.357826471328735352e-01 -1.678956896066665649e-01 -1.508031934499740601e-01 7.742323447018861771e-03 3.860955685377120972e-02 1.312324404716491699e-01 1.727726906538009644e-01 2.285773605108261108e-01 1.852312237024307251e-01 2.204643785953521729e-01 2.652286887168884277e-01 1.821865439414978027e-01 -4.759778454899787903e-02 -1.279585361480712891e-01 2.702599763870239258e-01
3.081059157848358154e-01 3.418242558836936951e-03 -5.832940712571144104e-02 1.376775950193405151e-01 1.565061956644058228e-01 1.064679771661758423e-01 1.218537017703056335e-01 -1.440248787403106689e-01 -5.227231606841087341e-02 1.118899285793304443e-01 4.506148397922515869e-02 3.674111366271972656e-01 -8.196607977151870728e-02 9.654530137777328491e-02 -1.223140768706798553e-02 -1.384132355451583862e-01 3.963725268840789795e-02 3.387620449066162109e-01 -1.503930240869522095e-01 1.284285336732864380e-01 8.131547272205352783e-02 5.724372342228889465e-02 9.491638839244842529e-02 2.234772145748138428e-01 2.477299869060516357e-01 4.182868897914886475e-01 9.176273643970489502e-02 2.722578346729278564e-01 -1.900483220815658569e-01 -2.069593220949172974e-02 5.076948925852775574e-02 -2.034060359001159668e-01
5.169990062713623047e-01 -1.163239181041717529e-01 4.921110346913337708e-02 2.300857193768024445e-02 2.947273254394531250e-01 6.394919008016586304e-02 -3.290052711963653564e-02 9.989918768405914307e-02 -2.396740764379501343e-01 -1.228404790163040161e-01 -9.875227510929107666e-02 2.231036424636840820e-01 1.975031942129135132e-01 -1.228758692741394043e-01 -1.763795167207717896e-01 9.990027546882629395e-02 2.116194069385528564e-01 1.630070805549621582e-01 -6.473396718502044678e-02 1.686883531510829926e-02 2.125370055437088013e-01 1.607785373926162720e-01 -8.929113298654556274e-02 2.255296111106872559e-01 6.443340331315994263e-02 2.401671260595321655e-01 -1.744975596666336060e-01 8.148216456174850464e-02 -9.224103391170501709e-02 5.949430167675018311e-02 -2.087584882974624634e-01 1.634662598371505737e-01
1.533461213111877441e-01 -1.881421543657779694e-02 -4.165985062718391418e-02 -2.622730731964111328e-01 1.110271811485290527e-01 -1.663455180823802948e-02 2.091412395238876343e-01 -8.119037002325057983e-02 9.683334082365036011e-02 1.138598993420600891e-01 -1.269983127713203430e-02 -8.715339004993438721e-02 6.350255012512207031e-02 -4.873081669211387634e-02 -7.419592142105102539e-02 1.907527595758438110e-01 -7.437369972467422485e-02 3.792412281036376953e-01 -3.822121024131774902e-02 -1.855861246585845947e-01 -6.628064066171646118e-02 1.217085197567939758e-01 5.623312294483184814e-02 7.959154993295669556e-02 6.545998454093933105e-01 1.956206411123275757e-01 1.025533769279718399e-02 1.798833459615707397e-01 1.723410785198211670e-01 1.348147392272949219e-01 -4.564531147480010986e-02 3.350673243403434753e-02
2.630725800991058350e-01 -4.056959226727485657e-02 1.091626286506652832e-01 1.067335903644561768e-01 9.430726617574691772e-02 -5.493747442960739136e-02 6.431563943624496460e-02 -7.057577837258577347e-03 1.756825111806392670e-02 3.262262046337127686e-02 -2.252973616123199463e-01 1.400449424982070923e-01 -3.049172693863511086e-03 -1.400642544031143188e-01 -4.527548551559448242e-01 -3.224786520004272461e-01 1.324636191129684448e-01 2.107934504747390747e-01 2.486186474561691284e-01 -5.165457352995872498e-02 -5.279619246721267700e-03 5.885283276438713074e-02 -1.585171222686767578e-01 1.856027096509933472e-01 2.139725238084793091e-01 2.696204483509063721e-01 -1.558804214000701904e-01 -9.137082099914550781e-02 3.294507041573524475e-04 -1.670521199703216553e-01 -5.001230910420417786e-02 3.439871668815612793e-01
3.544916808605194092e-01 1.481568217277526855e-01 1.936474889516830444e-01 1.564916409552097321e-02 4.477822408080101013e-02 -3.411398455500602722e-02 1.377908606082201004e-02 5.959328636527061462e-02 1.415568888187408447e-01 -1.222136393189430237e-01 5.830078944563865662e-02 1.442454308271408081e-01 6.187821552157402039e-02 -7.660561800003051758e-02 -2.194772660732269287e-01 1.170632317662239075e-01 -2.102679908275604248e-01 5.693827942013740540e-02 8.241362124681472778e-02 1.017324924468994141e-01 1.499835997819900513e-01 -3.376949727535247803e-01 2.021091431379318237e-01 2.686486244201660156e-01 2.560579180717468262e-01 3.460950553417205811e-01 -2.235251367092132568e-01 1.058303490281105042e-01 1.195401027798652649e-01 -2.350115478038787842e-01 4.270428419113159180e-02 2.120733261108398438e-01
3.185888826847076416e-01 1.830241456627845764e-02 -7.442828267812728882e-02 3.068217448890209198e-02 1.527122594416141510e-02 1.447446942329406738e-01 -6.645347177982330322e-02 -1.322296410799026489e-01 -2.863886058330535889e-01 -1.941578388214111328e-01 1.386281698942184448e-01 2.178946435451507568e-01 8.953893929719924927e-02 1.612393185496330261e-02 -2.313959002494812012e-01 6.967401597648859024e-03 2.049965411424636841e-01 4.469034671783447266e-01 -9.925363957881927490e-02 1.032862216234207153e-01 1.191456392407417297e-01 -2.566992677748203278e-02 -2.393943816423416138e-01 2.615176737308502197e-01 2.624029517173767090e-01 2.472908347845077515e-01 1.058497428894042969e-01 4.895872622728347778e-02 5.673218891024589539e-02 2.167341113090515137e-01 -5.712459236383438110e-02 2.080768160521984100e-02
2.434930950403213501e-01 3.103677928447723389e-01 -1.648409068584442139e-01 1.433647722005844116e-01 -4.816959425806999207e-02 -1.672459244728088379e-01 9.721227735280990601e-02 -1.296862214803695679e-01 1.798513531684875488e-01 -4.089805111289024353e-02 6.785212457180023193e-02 -1.285086870193481445e-01 -1.268850564956665039e-01 -1.729461178183555603e-02 -3.824921846389770508e-01 -1.759711466729640961e-02 1.447977870702743530e-01 4.088222682476043701e-01 5.450839921832084656e-02 1.643385738134384155e-01 -1.397013664245605469e-01 8.780326694250106812e-02 1.787895709276199341e-01 1.330201923847198486e-01 2.221403270959854126e-01 1.992639452219009399e-01 1.468163877725601196e-01 6.712863687425851822e-03 2.516610920429229736e-01 3.384794667363166809e-02 9.121251106262207031e-02 2.086451649665832520e-01
1.520018875598907471e-01 -2.063381485641002655e-02 -2.225085049867630005e-01 -1.727358251810073853e-02 -4.489394277334213257e-02 -3.281413391232490540e-02 -1.925309747457504272e-01 -4.280587285757064819e-02 -6.534148706123232841e-04 -1.023371666669845581e-01 -2.021755650639533997e-02 3.156285583972930908e-01 -2.873615622520446777e-01 -2.158906012773513794e-01 1.546664386987686157e-01 1.377996057271957397e-01 -1.881619729101657867e-02 3.602172136306762695e-01 -2.336295247077941895e-01 -1.049555391073226929e-01 3.343486459925770760e-03 1.948439627885818481e-01 -1.520689129829406738e-01 8.865186572074890137e-02 2.638421356678009033e-01 2.286547422409057617e-01 -1.785258501768112183e-01 1.985196322202682495e-01 -1.874417513608932495e-01 -1.936292201280593872e-01 9.662777185440063477e-02 2.495197504758834839e-01
2.412061095237731934e-01 1.383065879344940186e-01 1.811594665050506592e-01 1.114582866430282593e-01 -8.397894352674484253e-02 -1.520553678274154663e-01 -1.276241093873977661e-01 3.674803301692008972e-02 -1.270075980573892593e-02 -1.444206535816192627e-01 8.215033262968063354e-02 1.751473993062973022e-01 -1.808697730302810669e-01 -8.093345165252685547e-02 1.106765270233154297e-01 1.727209985256195068e-01 2.194206416606903076e-01 2.227707207202911377e-01 9.145000576972961426e-02 1.622255593538284302e-01 8.437590301036834717e-02 1.055714339017868042e-01 1.686319708824157715e-01 5.964710190892219543e-02 3.910041451454162598e-01 3.648199737071990967e-01 -1.406103670597076416e-01 4.344077780842781067e-02 -2.252895981073379517e-01 -2.263972721993923187e-02 -1.937916576862335205e-01 3.326808512210845947e-01
3.397286236286163330e-01 -1.005115136504173279e-01 -3.495988547801971436e-01 -2.133632004261016846e-01 2.071718722581863403e-01 2.689362503588199615e-02 4.726348444819450378e-02 -7.287736982107162476e-02 2.606221437454223633e-01 -4.557333141565322876e-02 3.043623268604278564e-02 2.050613611936569214e-01 3.536571860313415527e-01 7.046567648649215698e-02 -2.906627394258975983e-02 -2.167282998561859131e-01 -2.327101826667785645e-01 2.074194848537445068e-01 -1.873482391238212585e-02 2.051701396703720093e-01 -1.011726111173629761e-01 -3.552675247192382812e-02 -2.329284995794296265e-01 4.280472919344902039e-02 1.631074398756027222e-01 1.112047657370567322e-01 -1.355069577693939209e-01 2.764157950878143311e-01 9.757351130247116089e-02 -1.017085835337638855e-01 -5.463485047221183777e-02 3.034731931984424591e-02
2.534296810626983643e-01 -9.042264521121978760e-02 2.679985016584396362e-03 -7.454765588045120239e-02 -2.769537866115570068e-01 -1.463982760906219482e-01 -7.658518850803375244e-02 1.141710672527551651e-02 2.562502957880496979e-02 3.069812655448913574e-01 -1.245936676859855652e-01 2.934156171977519989e-02 -2.313795536756515503e-01 -5.959519650787115097e-03 -1.829562336206436157e-01 -2.287308126688003540e-01 -3.621065914630889893e-01 6.875356286764144897e-02 2.991120889782905579e-02 -4.286840185523033142e-02 4.838713258504867554e-02 6.718391925096511841e-02 8.973414450883865356e-02 3.007808029651641846e-01 1.909805834293365479e-01 4.342557862401008606e-02 7.076496630907058716e-02 4.901432394981384277e-01 1.005595400929450989e-01 3.789544850587844849e-02 5.151414498686790466e-02 1.596660614013671875e-01
1.676965653896331787e-01 -1.202261634171009064e-02 -3.882187008857727051e-01 -1.898808521218597889e-03 4.800879210233688354e-02 -1.149400249123573303e-01 -1.570212095975875854e-02 -3.634515404701232910e-01 6.554334610700607300e-02 1.448214054107666016e-01 -1.395920664072036743e-01 2.610681205987930298e-02 2.002274096012115479e-01 -8.227390050888061523e-02 1.934893876314163208e-01 -2.190443724393844604e-01 -2.971243672072887421e-02 1.978853940963745117e-01 -5.266835168004035950e-02 -2.796807512640953064e-02 1.041137203574180603e-01 2.588270977139472961e-02 2.229163050651550293e-02 -6.005211919546127319e-02 3.312474861741065979e-02 2.644714713096618652e-01 -1.824595183134078979e-01 2.231072336435317993e-01 1.263429969549179077e-01 -8.280809223651885986e-02 -4.259243607521057129e-01 2.790854275226593018e-01
4.907433390617370605e-01 -8.872612565755844116e-02 6.812066584825515747e-02 -4.738733917474746704e-02 3.040642291307449341e-02 1.628034263849258423e-01 -8.734376728534698486e-02 -1.552933305501937866e-01 1.639940142631530762e-01 9.304548799991607666e-02 1.000178605318069458e-01 -2.860867604613304138e-02 -7.556288689374923706e-02 -6.415987759828567505e-02 8.707452565431594849e-03 -1.574974358081817627e-01 9.718253463506698608e-02 9.250503033399581909e-02 1.181083917617797852e-02 -1.847057491540908813e-01 -1.652201265096664429e-02 2.752152681350708008e-01 1.117711216211318970e-01 2.694634497165679932e-01 3.485630452632904053e-01 3.598282635211944580e-01 -2.689360976219177246e-01 1.172718554735183716e-01 -8.142289519309997559e-02 -1.901495307683944702e-01 -1.033248156309127808e-01 1.630384288728237152e-02
-2.571325562894344330e-02 3.228257596492767334e-02 1.557839103043079376e-02 -1.424501300789415836e-03 7.250713650137186050e-03 -3.316864371299743652e-01 6.451392173767089844e-02 -6.244279816746711731e-02 1.624545156955718994e-01 -1.874717175960540771e-01 -2.356938421726226807e-01 -1.632543504238128662e-01 -2.365372478961944580e-01 -1.103358715772628784e-01 5.245620384812355042e-02 -3.925636112689971924e-01 1.131989806890487671e-01 1.869070082902908325e-01 2.900294959545135498e-02 2.474130392074584961e-01 5.495629832148551941e-02 1.215686276555061340e-01 6.560489535331726074e-02 5.717275664210319519e-02 -2.305595949292182922e-02 3.273581564426422119e-01 -6.522812694311141968e-02 7.759075611829757690e-02 1.611871570348739624e-01 3.046574257314205170e-02 -3.499671816825866699e-01 3.296498954296112061e-01
-5.980417504906654358e-02 -5.274858325719833374e-02 -1.712328195571899414e-02 -2.616304457187652588e-01 -3.799218833446502686e-01 -2.257138490676879883e-02 -6.241816282272338867e-02 1.149170057033188641e-04 2.318011671304702759e-01 -7.677933201193809509e-03 -1.334405988454818726e-01 1.455588638782501221e-01 1.393166780471801758e-01 -2.640121243894100189e-02 -8.638662844896316528e-02 5.173020809888839722e-02 -2.182567268610000610e-01 1.820232570171356201e-01 -8.138109743595123291e-02 -1.926721334457397461e-01 1.693945080041885376e-01 4.881128203123807907e-03 -7.038999348878860474e-02 -1.986199058592319489e-03 3.133923709392547607e-01 3.029306828975677490e-01 2.627633213996887207e-01 3.954007923603057861e-01 1.465031355619430542e-01 5.306469649076461792e-02 -8.066746592521667480e-02 2.208540439605712891e-01
1.290377378463745117e-01 -8.013053797185420990e-03 -1.156671196222305298e-01 1.399071067571640015e-01 -3.021907620131969452e-02 1.405532062053680420e-01 -8.555207401514053345e-02 -2.713381052017211914e-01 -2.406217306852340698e-01 -1.023448482155799866e-01 -7.550699263811111450e-02 1.859990358352661133e-01 1.195931509137153625e-01 -6.669857352972030640e-02 -1.299785524606704712e-01 1.496272832155227661e-01 -1.924833282828330994e-02 2.386144697666168213e-01 -9.241481870412826538e-02 2.778356075286865234e-01 -7.530599832534790039e-02 -2.322494238615036011e-01 -1.462597101926803589e-01 9.900033473968505859e-02 3.335489332675933838e-01 3.544595241546630859e-01 8.684190362691879272e-02 -4.831911530345678329e-03 -1.328016072511672974e-01 6.702185422182083130e-02 -2.656983137130737305e-01 3.331466615200042725e-01
2.757784128189086914e-01 -1.835481077432632446e-01 -1.235015317797660828e-01 -1.005804985761642456e-01 -1.135391741991043091e-01 7.022575009614229202e-03 -2.769830264151096344e-02 1.155466511845588684e-01 1.032413616776466370e-01 -4.446478188037872314e-02 -8.825492858886718750e-02 1.757162809371948242e-02 -2.580305039882659912e-01 -8.827807754278182983e-02 -5.427899584174156189e-02 -1.459166109561920166e-01 -1.378408521413803101e-01 3.006047010421752930e-01 1.574136912822723389e-01 -1.360511630773544312e-01 6.500697880983352661e-02 -2.680200636386871338e-01 -2.868767678737640381e-01 1.805598139762878418e-01 -1.588167548179626465e-01 3.822901472449302673e-02 -3.704404532909393311e-01 3.191167116165161133e-01 1.162514183670282364e-02 -1.090491935610771179e-01 -1.635111123323440552e-01 2.652597725391387939e-01
2.201335430145263672e-01 -9.504210203886032104e-02 -3.666235506534576416e-01 -4.223853722214698792e-02 -1.368691623210906982e-01 -1.389807462692260742e-01 6.625363975763320923e-02 -3.409596383571624756e-01 1.229751184582710266e-01 -8.664343506097793579e-02 1.081853453069925308e-02 4.979704320430755615e-02 3.421838954091072083e-02 1.225315779447555542e-01 -2.261428236961364746e-01 -2.396818399429321289e-01 -2.129419147968292236e-01 2.858103513717651367e-01 -2.735119163990020752e-01 4.536358173936605453e-03 -7.001902908086776733e-02 2.145828455686569214e-01 9.293416142463684082e-02 1.779265999794006348e-01 1.551332231611013412e-02 1.804875433444976807e-01 5.511436238884925842e-02 -9.678630530834197998e-02 1.671103388071060181e-01 -1.266520619392395020e-01 -3.377627730369567871e-01 3.526895120739936829e-02
2.741063535213470459e-01 4.556454345583915710e-02 -1.719764247536659241e-02 -7.613097876310348511e-02 -3.062575757503509521e-01 -1.184430811554193497e-02 -9.291104972362518311e-02 -1.251283437013626099e-01 -2.316399514675140381e-01 -2.163195908069610596e-01 1.851712912321090698e-01 4.745532199740409851e-02 1.184380054473876953e-01 -2.988162934780120850e-01 4.335319995880126953e-02 5.669614300131797791e-02 8.913909643888473511e-02 1.019740551710128784e-01 9.145535295829176903e-04 1.706549972295761108e-01 9.863309562206268311e-02 -1.805611401796340942e-01 -5.515797063708305359e-02 2.312369793653488159e-01 2.914556860923767090e-01 3.029169440269470215e-01 3.976614214479923248e-03 2.372241616249084473e-01 -9.544448554515838623e-02 3.742676600813865662e-02 6.591293215751647949e-02 3.986307382583618164e-01
1.999810487031936646e-01 5.472876876592636108e-02 -7.801833748817443848e-02 -7.136400043964385986e-02 -1.268968284130096436e-01 -1.712924540042877197e-01 1.555216461420059204e-01 1.606425642967224121e-01 1.799690872430801392e-01 3.242644965648651123e-01 2.053792625665664673e-01 3.362259864807128906e-01 -6.401440501213073730e-02 -2.157832235097885132e-01 -2.334680408239364624e-02 -5.369387567043304443e-03 1.334057152271270752e-01 3.479919135570526123e-01 1.058930754661560059e-01 -6.295988801866769791e-03 7.944366894662380219e-03 9.524469822645187378e-02 8.866157382726669312e-02 -5.863161757588386536e-02 4.507691264152526855e-01 3.403780981898307800e-02 -7.373980432748794556e-02 1.387467533349990845e-01 -1.311854179948568344e-02 -1.823965311050415039e-01 -1.887516826391220093e-01 1.941843628883361816e-01
3.233486413955688477e-01 1.344491690397262573e-01 -4.855422377586364746e-01 -1.771724373102188110e-01 -2.338241040706634521e-01 -1.108430549502372742e-01 2.521848678588867188e-01 -3.706663474440574646e-02 1.074390932917594910e-01 1.159103587269783020e-03 -1.577577590942382812e-01 -5.221270956099033356e-03 -1.311124563217163086e-01 2.039449661970138550e-01 1.073952484875917435e-02 5.840167775750160217e-02 8.136205375194549561e-03 2.000412903726100922e-02 -1.232192516326904297e-01 5.791446194052696228e-02 1.490703374147415161e-01 6.117285788059234619e-02 1.941011548042297363e-01 1.072361990809440613e-01 1.721376553177833557e-02 2.569327056407928467e-01 4.847771674394607544e-02 6.460843235254287720e-02 -1.583799421787261963e-01 8.881298452615737915e-02 -3.429853618144989014e-01 2.488749623298645020e-01
4.054453670978546143e-01 -5.654773674905300140e-03 1.383583098649978638e-01 9.069359302520751953e-02 -1.212377175688743591e-01 1.527604162693023682e-01 2.542665302753448486e-01 -1.519233584403991699e-01 5.573730543255805969e-02 5.880592390894889832e-02 -6.811741739511489868e-02 -1.912773004733026028e-03 -2.826860360801219940e-02 -4.249069094657897949e-02 8.923783898353576660e-02 -1.119926348328590393e-01 1.995057016611099243e-01 -1.195756196975708008e-01 1.263294070959091187e-01 -1.662596911191940308e-01 -1.340208053588867188e-01 1.973943412303924561e-01 5.349414795637130737e-02 2.914557158946990967e-01 3.666591644287109375e-01 2.433231770992279053e-01 -2.457509189844131470e-01 2.558546960353851318e-01 1.918048858642578125e-01 -3.574647009372711182e-02 -1.356129050254821777e-01 1.724351197481155396e-01
3.114531934261322021e-01 -9.312636405229568481e-02 -1.849623173475265503e-01 -7.947733998298645020e-02 -1.610111147165298462e-01 -8.407738059759140015e-02 -1.402972489595413208e-01 -1.468645781278610229e-01 -2.924800813198089600e-01 -3.174036741256713867e-01 8.582390844821929932e-02 2.358492650091648102e-02 8.648224174976348877e-02 -2.312395572662353516e-01 -1.975408568978309631e-02 -3.002448379993438721e-02 1.387634575366973877e-01 1.831990331411361694e-01 2.645222283899784088e-02 7.656434178352355957e-02 3.049638867378234863e-01 7.606604695320129395e-02 -1.199715137481689453e-01 2.824189066886901855e-01 2.589164674282073975e-01 2.626979649066925049e-01 5.341813713312149048e-02 1.611900031566619873e-01 1.416181772947311401e-02 1.296686232089996338e-01 6.544385105371475220e-02 2.908497452735900879e-01
3.643000125885009766e-01 1.095642298460006714e-01 1.379210352897644043e-01 4.998722672462463379e-02 1.036575715988874435e-02 -1.935205757617950439e-01 -1.972684562206268311e-01 7.053951174020767212e-02 1.520004719495773315e-01 -2.195806950330734253e-01 -2.792620472609996796e-02 1.802703589200973511e-01 -1.103519871830940247e-01 -2.189831063151359558e-02 -2.953464090824127197e-01 -4.211384430527687073e-02 7.155117392539978027e-02 6.726895272731781006e-02 1.187836006283760071e-01 -2.873985171318054199e-01 7.160188257694244385e-02 -7.635837048292160034e-02 8.413469791412353516e-02 1.256901174783706665e-01 5.572133883833885193e-02 4.483512938022613525e-01 -2.016674876213073730e-01 -1.283495128154754639e-02 2.590981721878051758e-01 2.355804434046149254e-03 -2.653672993183135986e-01 1.528168022632598877e-01
1.051029339432716370e-01 1.231839880347251892e-02 -1.103812232613563538e-01 8.328793942928314209e-02 -6.640594452619552612e-02 -2.977743446826934814e-01 3.297634422779083252e-02 -4.577177166938781738e-01 -1.847300864756107330e-02 1.297427266836166382e-01 -1.468086540699005127e-01 1.743126660585403442e-01 1.866486370563507080e-01 -4.063402861356735229e-02 6.434743851423263550e-02 -2.926798760890960693e-01 -1.557006239891052246e-01 2.079241424798965454e-01 3.928356245160102844e-02 -3.573068231344223022e-02 6.680078804492950439e-02 6.940718740224838257e-02 -2.457010149955749512e-01 5.798133462667465210e-02 -2.558324486017227173e-03 1.913645118474960327e-01 -2.220519930124282837e-01 6.274372339248657227e-02 -1.078871637582778931e-01 -2.174683362245559692e-01 -3.034642040729522705e-01 2.939496040344238281e-01
9.918303787708282471e-02 3.657997399568557739e-02 -4.055632054805755615e-01 -3.504459932446479797e-02 -2.641309499740600586e-01 -2.229670584201812744e-01 2.608883678913116455e-01 -1.585281193256378174e-01 1.887535452842712402e-01 2.154246568679809570e-01 -9.787888824939727783e-02 9.811528772115707397e-02 -2.671315968036651611e-01 8.534103631973266602e-02 -2.015519887208938599e-03 1.626684912480413914e-03 -6.230266764760017395e-02 1.325772106647491455e-01 1.156871095299720764e-01 9.449311532080173492e-03 2.036955393850803375e-02 1.748608201742172241e-01 9.048896282911300659e-02 1.316752880811691284e-01 7.716379128396511078e-03 3.643830418586730957e-01 1.306608610320836306e-04 1.669588983058929443e-01 -1.536973938345909119e-02 1.732065826654434204e-01 -1.280793398618698120e-01 3.629739284515380859e-01
1.128933727741241455e-01 -1.436599995940923691e-02 -1.143919378519058228e-01 1.648000776767730713e-01 1.109775751829147339e-01 -1.807203888893127441e-02 -2.125154882669448853e-01 5.316454544663429260e-02 1.136419847607612610e-01 -7.957571744918823242e-02 -1.005158722400665283e-01 -4.030222073197364807e-02 7.167176902294158936e-02 3.089174628257751465e-02 -7.045708596706390381e-02 1.689271479845046997e-01 -1.488411873579025269e-01 2.052728831768035889e-01 -2.141763269901275635e-01 5.306554213166236877e-02 -2.675916068255901337e-02 -1.813095435500144958e-02 -1.988833844661712646e-01 -1.368015557527542114e-01 2.685536742210388184e-01 2.212814390659332275e-01 -6.555587518960237503e-03 5.452079772949218750e-01 1.680745780467987061e-01 -2.024824917316436768e-01 -1.872690618038177490e-01 3.472960591316223145e-01
1.635155826807022095e-01 1.663938313722610474e-01 -4.221485853195190430e-01 -3.847616910934448242e-02 -1.556011885404586792e-01 -1.751993298530578613e-01 2.584501914680004120e-02 2.348344475030899048e-01 1.343076974153518677e-01 1.438197679817676544e-02 -2.429302968084812164e-02 2.774312794208526611e-01 -1.256366819143295288e-01 -4.443541541695594788e-02 -7.000926136970520020e-02 3.070751428604125977e-01 3.970746695995330811e-02 9.876293689012527466e-02 5.724017694592475891e-02 1.236510500311851501e-01 3.366192877292633057e-01 -9.850942343473434448e-02 6.295014917850494385e-02 1.714201061986386776e-03 2.471906542778015137e-01 1.516902148723602295e-01 6.627166178077459335e-03 1.413491666316986084e-01 7.208493351936340332e-02 -1.641359180212020874e-01 -3.675780296325683594e-01 1.189059093594551086e-01
3.219546377658843994e-01 -2.634927630424499512e-01 9.624373912811279297e-02 -1.203293725848197937e-01 -1.722054928541183472e-02 -1.122287474572658539e-03 -6.724049896001815796e-02 -1.814231872558593750e-01 -2.243639342486858368e-02 -3.216814994812011719e-02 -6.558502465486526489e-02 1.209472417831420898e-01 1.114019080996513367e-01 5.577802658081054688e-02 -4.600258171558380127e-01 -2.547934651374816895e-01 2.671069800853729248e-01 1.850024610757827759e-01 2.898774743080139160e-01 6.987671367824077606e-04 -1.445583812892436981e-02 -5.986522883176803589e-03 2.090312074869871140e-03 1.072306558489799500e-01 3.234136402606964111e-01 1.857539564371109009e-01 1.520658656954765320e-02 6.862301379442214966e-02 -9.202900342643260956e-03 -9.998869895935058594e-02 -2.248728573322296143e-01 2.164900004863739014e-01
3.145510554313659668e-01 -1.064721867442131042e-01 2.377014420926570892e-02 7.077126204967498779e-02 -1.397496163845062256e-01 3.877719864249229431e-02 -1.418379396200180054e-01 -1.522308494895696640e-02 -2.702641189098358154e-01 -2.439023852348327637e-01 -1.297939568758010864e-01 1.394827961921691895e-01 1.959958374500274658e-01 -2.045235037803649902e-01 1.817426271736621857e-02 9.733865968883037567e-03 4.428927600383758545e-02 3.162040412425994873e-01 -9.740040451288223267e-02 1.707303971052169800e-01 7.707004994153976440e-02 -1.044878959655761719e-01 -2.544281184673309326e-01 3.180690705776214600e-01 2.507389187812805176e-01 3.507358133792877197e-01 -1.045395284891128540e-01 -3.005396341904997826e-03 6.501351296901702881e-02 2.048595994710922241e-01 -7.717065513134002686e-02 1.447349041700363159e-01
2.673014998435974121e-01 -6.059259548783302307e-02 -1.489155292510986328e-01 2.643447183072566986e-02 8.879251033067703247e-02 1.422372180968523026e-02 -1.398915648460388184e-01 -1.589369624853134155e-01 1.907775551080703735e-02 -1.507069170475006104e-02 -1.927190124988555908e-01 1.638730913400650024e-01 6.858157459646463394e-03 3.760149180889129639e-01 -6.608850508928298950e-02 1.198548916727304459e-02 -6.047183275222778320e-02 2.588773071765899658e-01 2.260912954807281494e-01 2.751878201961517334e-01 1.621713787317276001e-01 -1.446878761053085327e-01 1.015660911798477173e-01 1.338309496641159058e-01 2.609147131443023682e-01 1.180742532014846802e-01 -3.652245104312896729e-01 3.498238027095794678e-01 1.106526032090187073e-01 1.040934398770332336e-01 3.181029483675956726e-02 -6.082599237561225891e-02
3.117223381996154785e-01 2.166652977466583252e-01 8.126152306795120239e-02 1.766118109226226807e-01 1.127565056085586548e-01 -2.966296859085559845e-02 1.508873403072357178e-01 2.242559045553207397e-01 8.149877935647964478e-02 -1.557593047618865967e-01 -2.493025660514831543e-01 -2.784618139266967773e-01 -6.735425908118486404e-03 -1.373232305049896240e-01 2.557427389547228813e-03 1.503883302211761475e-01 4.582728445529937744e-02 3.927229046821594238e-01 -8.677538484334945679e-02 -2.039010226726531982e-01 1.741995364427566528e-01 -9.387489408254623413e-02 -1.018207892775535583e-02 2.591019868850708008e-01 1.161671057343482971e-01 1.513346731662750244e-01 3.004733845591545105e-02 3.110932707786560059e-01 2.425201004371047020e-03 -2.461751177906990051e-02 -2.515744864940643311e-01 9.748586267232894897e-02
2.743616998195648193e-01 7.885213941335678101e-02 -2.957043349742889404e-01 -3.319811820983886719e-02 -1.739603728055953979e-01 -1.662980206310749054e-02 -3.687867522239685059e-02 1.097029447555541992e-01 -1.694112420082092285e-01 -1.713924556970596313e-01 -1.553989388048648834e-02 7.393883168697357178e-02 -1.602673530578613281e-01 9.874930977821350098e-02 -1.141122058033943176e-01 -1.946581713855266571e-02 -2.484499216079711914e-01 2.013588845729827881e-01 -2.430368661880493164e-01 -4.558373242616653442e-02 2.022955864667892456e-01 -1.341837830841541290e-02 -8.586067706346511841e-02 1.019980013370513916e-01 7.438150793313980103e-02 1.079724580049514771e-01 -2.826377935707569122e-02 2.109431028366088867e-01 4.407321214675903320e-01 -3.576705753803253174e-01 -1.735436469316482544e-01 1.906201094388961792e-01
2.230896353721618652e-01 -2.366795763373374939e-02 -2.000468075275421143e-01 -1.895589083433151245e-01 2.794339358806610107e-01 -1.118950471282005310e-01 6.767392158508300781e-02 -1.210401132702827454e-01 3.561516106128692627e-01 1.119488328695297241e-01 -4.657696932554244995e-02 1.270383000373840332e-01 8.595763146877288818e-02 1.001780629158020020e-01 -2.058906257152557373e-01 2.863558828830718994e-01 -1.720958799123764038e-01 1.824243664741516113e-01 -1.014175787568092346e-01 -1.205169782042503357e-01 2.113676816225051880e-01 5.324848741292953491e-02 -2.112569510936737061e-01 8.905979245901107788e-02 3.104487955570220947e-01 1.967388689517974854e-01 -9.885818511247634888e-02 -3.487751632928848267e-02 2.669579386711120605e-01 3.440468385815620422e-02 -1.816132813692092896e-01 1.584292948246002197e-01
1.228373572230339050e-01 -2.196500003337860107e-01 -1.481757909059524536e-01 2.798789441585540771e-01 -1.478865742683410645e-01 -2.092004418373107910e-01 5.581241101026535034e-03 3.649653494358062744e-02 1.637871265411376953e-01 -7.043036818504333496e-02 -1.657464057207107544e-01 2.446974366903305054e-01 8.427464216947555542e-02 -1.993438899517059326e-01 2.036000192165374756e-01 -1.683699190616607666e-01 1.752260029315948486e-01 1.776271313428878784e-01 -3.539913147687911987e-02 3.473273292183876038e-02 -1.347125158645212650e-03 1.433992832899093628e-01 3.005938045680522919e-02 3.410393893718719482e-01 4.095288217067718506e-01 1.394367963075637817e-01 -3.474900871515274048e-02 2.279725223779678345e-01 -1.448432952165603638e-01 -2.319466620683670044e-01 -1.956212520599365234e-02 1.249506622552871704e-01
3.911255598068237305e-01 -2.013630047440528870e-02 -1.244450956583023071e-01 -8.467421680688858032e-02 1.682084240019321442e-02 5.101741105318069458e-02 1.792020946741104126e-01 -1.862670481204986572e-01 -4.878566041588783264e-02 -1.306172162294387817e-01 -2.010446488857269287e-01 4.363675415515899658e-01 -7.583525776863098145e-02 4.750662297010421753e-02 -1.941622048616409302e-01 2.196307107806205750e-02 -1.566794067621231079e-01 2.029221653938293457e-01 -2.297511100769042969e-01 2.597754597663879395e-01 1.679563820362091064e-01 1.642268002033233643e-01 -4.708984121680259705e-02 1.231604255735874176e-02 -2.195837441831827164e-03 -7.014767080545425415e-02 -3.142808675765991211e-01 2.209653109312057495e-01 5.918885767459869385e-02 2.358876727521419525e-02 -3.231479972600936890e-02 2.379659861326217651e-01
3.218295872211456299e-01 8.600787073373794556e-02 7.987450808286666870e-02 -4.733238369226455688e-02 -1.002413108944892883e-01 1.038803905248641968e-01 2.379546500742435455e-02 -3.254484012722969055e-02 -2.341910600662231445e-01 1.523663401603698730e-01 -3.597911447286605835e-02 -1.306874491274356842e-02 -8.872282691299915314e-03 2.455413192510604858e-01 -1.304143816232681274e-01 -1.104080229997634888e-01 3.082359433174133301e-01 3.727002441883087158e-01 -3.552524372935295105e-02 -1.410780660808086395e-02 3.376843929290771484e-01 2.087597846984863281e-01 -2.349631339311599731e-01 1.394449323415756226e-01 6.754829734563827515e-02 3.538647890090942383e-01 -1.076682209968566895e-01 4.621562082320451736e-03 -2.346847578883171082e-02 -6.706187874078750610e-02 -2.046094387769699097e-01 1.813836395740509033e-01
1.725970804691314697e-01 -1.606683284044265747e-01 -4.448182284832000732e-01 -1.349805891513824463e-01 -1.574489921331405640e-01 -2.198178619146347046e-01 -7.052835822105407715e-02 -2.683875560760498047e-01 2.555039525032043457e-01 3.702946007251739502e-02 -1.183900237083435059e-01 2.228243350982666016e-01 1.120155863463878632e-02 -1.088167205452919006e-01 1.325880438089370728e-01 4.638775810599327087e-02 -1.979378908872604370e-01 2.075118944048881531e-02 1.460742503404617310e-01 2.221058905124664307e-01 -1.379125714302062988e-01 -7.183086127042770386e-02 -1.113099455833435059e-01 1.997419297695159912e-01 5.484328791499137878e-02 2.139570564031600952e-01 -1.582136303186416626e-01 3.128616081085056067e-04 -2.846696972846984863e-02 -9.218303859233856201e-02 -3.303624391555786133e-01 1.927925944328308105e-01
5.066556930541992188e-01 -6.526810675859451294e-02 9.147448092699050903e-02 -1.049081459641456604e-01 2.714684009552001953e-01 -1.354244947433471680e-01 8.134838572004809976e-05 4.206220060586929321e-02 -2.718332596123218536e-02 7.195290923118591309e-02 -1.544071286916732788e-01 3.147958219051361084e-01 6.143257766962051392e-02 -1.634343154728412628e-02 -3.025984168052673340e-01 -1.005924567580223083e-01 2.219058126211166382e-01 1.180522739887237549e-01 1.262810230255126953e-01 5.190424621105194092e-02 -7.338451594114303589e-02 4.127321764826774597e-02 -2.679129540920257568e-01 9.990230202674865723e-02 1.247119382023811340e-01 2.987823784351348877e-01 -1.027598455548286438e-01 -7.710937410593032837e-02 2.217904431745409966e-03 -1.565409600734710693e-01 -8.303280919790267944e-02 2.605434060096740723e-01
2.897542119026184082e-01 1.096318215131759644e-01 -1.733596622943878174e-01 3.340283408761024475e-03 -1.154932454228401184e-01 -2.720919065177440643e-02 4.654051065444946289e-01 -3.136310279369354248e-01 -6.642641872167587280e-02 -2.577029168605804443e-02 -2.270990312099456787e-01 1.239529177546501160e-01 2.216567695140838623e-01 -9.143394976854324341e-02 -1.521952301263809204e-01 5.397539958357810974e-02 2.298562787473201752e-02 2.255335748195648193e-01 3.213942646980285645e-01 1.016629189252853394e-01 2.399353981018066406e-01 5.357093364000320435e-02 -1.117493584752082825e-01 1.104767844080924988e-01 8.579993247985839844e-02 1.182893216609954834e-01 -8.736883103847503662e-02 1.796518117189407349e-01 -8.899044245481491089e-02 -8.539157360792160034e-02 -1.401552259922027588e-01 2.075040489435195923e-01
3.097915649414062500e-01 2.644723057746887207e-01 -8.983930945396423340e-02 -2.719607949256896973e-02 -6.393226981163024902e-02 -3.434706944972276688e-03 1.539481133222579956e-01 -2.255037575960159302e-01 -3.139719665050506592e-01 8.347314596176147461e-02 1.811383515596389771e-01 4.415401443839073181e-02 -1.776337176561355591e-01 -3.036925196647644043e-01 1.963496506214141846e-01 -1.048777699470520020e-01 -2.907835692167282104e-02 1.776853203773498535e-01 1.202603727579116821e-01 6.663572043180465698e-02 2.901535928249359131e-01 2.331279814243316650e-01 5.759482830762863159e-02 1.458606123924255371e-01 2.438323348760604858e-01 8.447829633951187134e-02 -2.594379782676696777e-01 1.807891130447387695e-01 -7.958355545997619629e-02 -1.617063395678997040e-02 -1.540090292692184448e-01 1.470758020877838135e-01
4.819375276565551758e-01 4.854567721486091614e-02 -5.016328394412994385e-02 1.819909960031509399e-01 7.087521255016326904e-02 -2.078285068273544312e-01 8.693255484104156494e-02 2.012751847505569458e-01 8.001014590263366699e-02 4.407322779297828674e-02 2.470282092690467834e-02 -8.330399543046951294e-02 -3.105724044144153595e-02 9.184161573648452759e-02 -2.218136638402938843e-01 -1.850995570421218872e-01 -1.723636090755462646e-01 -3.982071578502655029e-02 3.605430480092763901e-03 2.435074746608734131e-01 1.659833192825317383e-01 7.120460737496614456e-03 2.032348215579986572e-01 2.889158129692077637e-01 -1.283605247735977173e-01 3.139198422431945801e-01 -1.932049691677093506e-01 -7.045745104551315308e-02 4.582318291068077087e-02 2.621383406221866608e-02 -1.973731666803359985e-01 2.875095307826995850e-01
-2.219124510884284973e-02 -3.086495026946067810e-02 -3.953495994210243225e-02 -1.957071945071220398e-02 -2.979339361190795898e-01 -5.962556973099708557e-02 1.066708341240882874e-01 -2.375301420688629150e-01 4.731776192784309387e-02 2.893691956996917725e-01 -2.121930122375488281e-01 1.339363157749176025e-01 1.157472282648086548e-01 -4.710422456264495850e-02 -1.250775903463363647e-01 -5.069019272923469543e-02 -4.301860462874174118e-03 -4.898905381560325623e-02 7.259551435708999634e-02 1.746716499328613281e-01 3.512300178408622742e-02 1.323397606611251831e-01 -1.371990889310836792e-01 1.755161955952644348e-02 2.820154130458831787e-01 3.988052308559417725e-01 -2.560384571552276611e-01 2.051442414522171021e-01 2.554434910416603088e-02 8.290395140647888184e-02 -4.010217189788818359e-01 2.511602342128753662e-01
3.579874336719512939e-01 -9.078742563724517822e-02 1.798284351825714111e-01 1.042134910821914673e-01 2.951866947114467621e-02 -3.745445609092712402e-01 1.721682995557785034e-01 3.460596874356269836e-02 -9.115058928728103638e-03 -5.755730718374252319e-02 -1.511146426200866699e-01 7.420656085014343262e-02 1.392074525356292725e-01 1.556404083967208862e-01 -5.065366625785827637e-02 -1.747528016567230225e-01 3.014450371265411377e-01 2.486692965030670166e-01 -1.661297120153903961e-02 3.152216374874114990e-01 4.085671529173851013e-02 -2.045682668685913086e-01 -9.584885835647583008e-02 3.795551061630249023e-01 1.123513579368591309e-01 1.530423462390899658e-01 -3.703935816884040833e-02 1.372887566685676575e-02 -5.753172934055328369e-02 -9.156262874603271484e-02 -1.952503770589828491e-01 5.856657400727272034e-02
3.565455377101898193e-01 1.482595056295394897e-01 1.450068950653076172e-01 8.262068033218383789e-02 -1.855969242751598358e-02 1.175007000565528870e-01 -8.130610734224319458e-02 2.731833793222904205e-02 1.266954243183135986e-01 8.556996285915374756e-02 2.564707025885581970e-02 1.284149140119552612e-01 -5.590029060840606689e-02 4.801662638783454895e-02 -2.975405156612396240e-01 -7.222405076026916504e-02 9.507172554731369019e-02 -4.688848555088043213e-02 -6.120486557483673096e-02 1.568449735641479492e-01 1.083754748106002808e-01 -2.157342582941055298e-01 7.833836227655410767e-02 4.546343088150024414e-01 1.986939311027526855e-01 2.369640171527862549e-01 -3.228490948677062988e-01 5.328546091914176941e-02 7.217210531234741211e-02 -2.561394274234771729e-01 8.621144108474254608e-03 2.784640491008758545e-01
2.547295391559600830e-01 1.494854092597961426e-01 1.032179594039916992e-02 -1.296183764934539795e-01 1.647819727659225464e-01 -1.828135251998901367e-01 2.965755388140678406e-02 -4.140320234000682831e-03 2.239042967557907104e-01 8.003181964159011841e-02 -7.801525294780731201e-02 -5.882707610726356506e-02 1.613770239055156708e-02 -3.545229434967041016e-01 -4.054134339094161987e-02 1.214765384793281555e-01 1.396901905536651611e-01 3.692591488361358643e-01 1.363693773746490479e-01 -1.406538039445877075e-01 1.079063266515731812e-01 1.092093810439109802e-01 5.863493308424949646e-02 -3.688763454556465149e-02 2.094506323337554932e-01 1.125641688704490662e-01 1.431081723421812057e-02 4.809296429157257080e-01 -1.435377597808837891e-01 -1.548009663820266724e-01 2.270661480724811554e-02 2.649926543235778809e-01
2.989502549171447754e-01 -2.213532477617263794e-01 2.221576422452926636e-01 9.804689884185791016e-02 -6.433049589395523071e-02 -1.335326135158538818e-01 -2.285059913992881775e-02 -2.293625771999359131e-01 -3.486711978912353516e-01 -7.397186756134033203e-02 -1.446354985237121582e-01 1.011620163917541504e-01 9.901251643896102905e-02 1.304762437939643860e-02 -1.031696051359176636e-01 -1.302091754041612148e-03 1.263929754495620728e-01 2.879010140895843506e-01 -1.680887639522552490e-01 1.219361796975135803e-01 1.047617793083190918e-01 1.144060716032981873e-01 -6.207896396517753601e-02 1.198052614927291870e-01 3.995912075042724609e-01 3.228326439857482910e-01 -9.710076451301574707e-02 -4.874210432171821594e-02 -6.044184416532516479e-02 1.095031872391700745e-01 -8.083893358707427979e-02 2.581020891666412354e-01
1.956927180290222168e-01 -1.559270918369293213e-01 -5.108526721596717834e-02 7.142912596464157104e-02 -1.487892419099807739e-01 -9.873271733522415161e-02 -1.544143408536911011e-01 -1.644770503044128418e-01 -1.877050399780273438e-01 -3.238142132759094238e-01 2.083141542971134186e-02 8.353389054536819458e-02 5.977433640509843826e-03 -1.235745549201965332e-01 -1.179418340325355530e-02 6.439214199781417847e-02 9.866655617952346802e-02 2.772693932056427002e-01 3.522103279829025269e-02 2.766290865838527679e-02 3.489569723606109619e-01 1.510999538004398346e-02 -1.456761658191680908e-01 3.049272596836090088e-01 1.211674064397811890e-01 4.693179130554199219e-01 -5.058554187417030334e-02 1.227639317512512207e-01 9.473596513271331787e-02 9.444218873977661133e-02 9.365702420473098755e-02 2.752213776111602783e-01
2.225620448589324951e-01 -2.256754487752914429e-01 -1.836541444063186646e-01 -9.823923930525779724e-03 -7.110634446144104004e-02 1.622698754072189331e-01 8.066990226507186890e-02 -1.522154361009597778e-01 2.001385539770126343e-01 -7.187973707914352417e-02 8.135369047522544861e-03 1.631711125373840332e-01 -2.248707227408885956e-02 -2.051841318607330322e-01 -1.450843214988708496e-01 2.605808526277542114e-02 -1.279322616755962372e-02 2.362704873085021973e-01 2.655028402805328369e-01 -1.845840364694595337e-01 2.314622253179550171e-01 -2.031351625919342041e-01 -2.713921964168548584e-01 5.040574818849563599e-02 1.398925036191940308e-01 2.167780697345733643e-01 2.139506191015243530e-01 1.507824212312698364e-01 3.808088600635528564e-01 -5.065889656543731689e-02 -1.731415092945098877e-01 1.555081158876419067e-01
8.034748584032058716e-02 2.024264335632324219e-01 -1.705677062273025513e-01 2.162783890962600708e-01 6.265570968389511108e-02 -5.648893490433692932e-02 3.454638421535491943e-01 -1.493778079748153687e-01 2.718605995178222656e-01 2.260255394503474236e-03 -4.356083869934082031e-01 1.359094679355621338e-01 -4.815864190459251404e-02 -1.082365736365318298e-01 -1.615802049636840820e-01 -7.063811644911766052e-03 4.808018356561660767e-02 1.418398767709732056e-01 -8.576046675443649292e-02 -8.126228302717208862e-02 1.788118183612823486e-01 -4.417457431554794312e-02 -2.732262313365936279e-01 7.851845771074295044e-02 2.508447170257568359e-01 2.374694198369979858e-01 -2.582497000694274902e-01 1.390455383807420731e-02 5.100575834512710571e-02 2.144609577953815460e-02 -1.969793736934661865e-01 1.624678075313568115e-01
1.735758781433105469e-01 1.306850910186767578e-01 8.550447411835193634e-03 1.221669465303421021e-01 2.332366770133376122e-03 -1.710386276245117188e-01 3.564625680446624756e-01 -3.729353249073028564e-01 1.590774506330490112e-01 -3.269244730472564697e-02 -3.206210434436798096e-01 1.506087929010391235e-01 2.309111505746841431e-02 -3.210676833987236023e-02 -4.632702097296714783e-02 -6.586316972970962524e-02 1.634193025529384613e-02 2.370183914899826050e-01 -4.204277321696281433e-02 5.550097674131393433e-02 1.696503460407257080e-01 -9.122715890407562256e-02 -1.330275535583496094e-01 9.484336525201797485e-02 -5.010886862874031067e-02 4.467529654502868652e-01 -1.062989905476570129e-01 -3.068978153169155121e-02 4.641145933419466019e-04 7.484305649995803833e-02 -3.438464701175689697e-01 1.386536508798599243e-01
3.148531019687652588e-01 2.522072792053222656e-01 -1.204238273203372955e-03 4.870587959885597229e-02 -1.505585610866546631e-01 -2.031448185443878174e-01 3.326620534062385559e-02 -6.691769510507583618e-02 1.484614610671997070e-01 1.377784162759780884e-01 2.232507914304733276e-01 -7.072607427835464478e-02 -2.671164870262145996e-01 -7.431469112634658813e-02 -2.840155661106109619e-01 -1.075240671634674072e-01 1.318885236978530884e-01 2.526384592056274414e-01 -1.850078999996185303e-01 9.759020805358886719e-02 6.905869394540786743e-02 -4.320591688156127930e-03 1.750050634145736694e-01 -1.200813334435224533e-02 1.543161720037460327e-01 3.647584617137908936e-01 2.452462911605834961e-01 7.544677704572677612e-02 2.179734595119953156e-02 2.346200793981552124e-01 -1.986234933137893677e-01 1.489752680063247681e-01
3.747660219669342041e-01 -1.752813458442687988e-01 3.284392505884170532e-02 -2.499992027878761292e-02 -2.119557559490203857e-02 -5.902684107422828674e-02 -6.101846322417259216e-02 1.073990464210510254e-01 2.900162152945995331e-02 1.793134212493896484e-01 -5.309924017637968063e-03 7.184232026338577271e-02 -2.669944465160369873e-01 -5.819641053676605225e-02 -2.757788449525833130e-02 -1.396638453006744385e-01 -1.796508133411407471e-01 2.958693802356719971e-01 1.360306292772293091e-01 -8.300286531448364258e-02 8.202737569808959961e-02 -2.149613499641418457e-01 -2.143994718790054321e-01 2.306213974952697754e-01 -1.648350358009338379e-01 4.129659384489059448e-02 -2.158733010292053223e-01 4.159717559814453125e-01 -6.309171020984649658e-02 -9.090070426464080811e-02 -2.423419356346130371e-01 2.408914119005203247e-01
3.404653370380401611e-01 8.861885219812393188e-02 2.750768959522247314e-01 -9.193567931652069092e-02 -2.551106736063957214e-02 -1.962725073099136353e-01 -2.420858889818191528e-01 -9.888184070587158203e-02 1.199322715401649475e-01 -1.968422681093215942e-01 -5.213866382837295532e-02 1.541614085435867310e-01 7.717273663729429245e-03 -1.546262390911579132e-02 -3.801436126232147217e-01 -7.003466784954071045e-02 -2.743810787796974182e-02 4.118409380316734314e-02 2.085676193237304688e-01 -1.215167790651321411e-01 4.182926192879676819e-02 -1.063444614410400391e-01 9.788770228624343872e-02 2.818394899368286133e-01 -5.549689754843711853e-02 3.741419613361358643e-01 -4.386260360479354858e-02 1.221825331449508667e-01 2.049865126609802246e-01 4.148131608963012695e-02 -2.007524073123931885e-01 2.201810181140899658e-01
3.531575500965118408e-01 -7.464659865945577621e-03 -1.368705034255981445e-01 2.136933356523513794e-01 1.012914553284645081e-01 1.354906708002090454e-01 -3.694588318467140198e-02 -1.984674111008644104e-02 3.233623802661895752e-01 7.774056494235992432e-02 1.957623809576034546e-01 2.500792741775512695e-01 -8.298841118812561035e-02 -1.992809399962425232e-02 1.289694011211395264e-01 1.017927452921867371e-01 2.218943238258361816e-01 1.319290250539779663e-01 -2.264979481697082520e-01 -2.202351763844490051e-02 -6.402473896741867065e-02 5.222493410110473633e-02 1.209485828876495361e-01 1.869392991065979004e-01 2.531296908855438232e-01 4.754157364368438721e-01 -1.523859985172748566e-02 1.166734099388122559e-01 -4.444276914000511169e-02 -2.003849893808364868e-01 -1.174658536911010742e-01 -1.803092542104423046e-03
9.962885081768035889e-02 2.598645724356174469e-02 -1.444156616926193237e-01 8.204879611730575562e-02 -2.153169922530651093e-02 5.139053240418434143e-02 -1.505242288112640381e-01 -1.664621978998184204e-01 2.145513594150543213e-01 -1.348014622926712036e-01 -1.847423762083053589e-01 2.420935034751892090e-01 -2.613307535648345947e-02 -2.321448735892772675e-02 -1.070336773991584778e-01 2.992354333400726318e-02 1.854421347379684448e-01 3.836497664451599121e-01 4.010613635182380676e-02 3.283904790878295898e-01 2.377504557371139526e-01 1.847036033868789673e-01 3.109783865511417389e-02 3.933207690715789795e-01 1.112081333994865417e-01 2.430035322904586792e-01 2.544153854250907898e-02 2.284377664327621460e-01 5.122078210115432739e-02 1.507997661828994751e-01 -1.300693750381469727e-01 -1.842767596244812012e-01
1.905188113451004028e-01 2.127957195043563843e-01 -1.174951344728469849e-01 -1.051334571093320847e-02 -7.484862953424453735e-02 -7.166918832808732986e-03 -4.822599142789840698e-02 -9.841112792491912842e-02 -1.539608538150787354e-01 -1.760691553354263306e-01 2.432144731283187866e-01 1.324547827243804932e-01 -5.530862137675285339e-03 -1.825154721736907959e-01 7.970407605171203613e-02 1.055231969803571701e-02 7.217732816934585571e-02 1.788454204797744751e-01 9.060727059841156006e-02 9.986554086208343506e-02 1.042513847351074219e-01 5.529320985078811646e-02 -1.300970166921615601e-01 3.072787523269653320e-01 3.009122312068939209e-01 4.674511849880218506e-01 1.055467501282691956e-01 1.388196051120758057e-01 4.732532426714897156e-02 -2.016038000583648682e-01 1.273457258939743042e-01 3.693407177925109863e-01
2.735598683357238770e-01 3.334642574191093445e-02 -1.722575873136520386e-01 9.166900068521499634e-02 -3.354228734970092773e-01 -1.644928008317947388e-01 1.262089312076568604e-01 -4.007080197334289551e-01 1.469113379716873169e-01 -1.346018314361572266e-01 -1.701503545045852661e-01 7.653207518160343170e-03 2.637340724468231201e-01 -5.685628578066825867e-02 -5.207522585988044739e-02 -2.854235172271728516e-01 -5.744148790836334229e-02 3.493846207857131958e-02 -1.625204831361770630e-02 1.360052078962326050e-01 2.878080606460571289e-01 1.534560043364763260e-02 -2.975971698760986328e-01 6.011181697249412537e-02 3.661528602242469788e-02 5.597292631864547729e-02 -2.984029352664947510e-01 9.951543807983398438e-02 4.766689240932464600e-02 -2.618400380015373230e-02 -1.011587455868721008e-01 1.705807745456695557e-01
2.358231842517852783e-01 8.756978064775466919e-02 -2.358905375003814697e-01 -9.903389215469360352e-02 -1.415897160768508911e-02 -5.898480489850044250e-02 5.604076012969017029e-02 1.113535743206739426e-02 1.119478568434715271e-01 -2.607789039611816406e-01 -1.080490723252296448e-01 1.354178339242935181e-01 -1.813261359930038452e-01 5.771774053573608398e-02 -1.105221733450889587e-01 2.081482708454132080e-01 -2.471364438533782959e-01 2.631808519363403320e-01 1.186245232820510864e-01 -1.117524281144142151e-01 7.504065334796905518e-02 2.489667981863021851e-01 -1.008610799908638000e-01 3.071868717670440674e-01 1.196253746747970581e-01 6.119386851787567139e-02 -1.305218189954757690e-01 1.987614184617996216e-01 1.359769850969314575e-01 -4.661538898944854736e-01 -1.483882814645767212e-01 -2.371224761009216309e-02
3.165551126003265381e-01 7.982519268989562988e-02 -4.230571389198303223e-01 9.478273987770080566e-02 -1.409103423357009888e-01 -2.673642635345458984e-01 1.942372322082519531e-01 -1.675259172916412354e-01 -2.406115382909774780e-01 5.537739023566246033e-02 8.597268722951412201e-03 -7.367834448814392090e-02 7.184479851275682449e-03 -1.633483320474624634e-01 -4.970802366733551025e-02 -2.300906553864479065e-02 -1.221726462244987488e-01 4.513567984104156494e-01 1.975640654563903809e-03 7.400805503129959106e-02 1.588167548179626465e-01 1.161850318312644958e-01 9.909532219171524048e-02 1.410617381334304810e-01 -1.488950103521347046e-02 1.291059702634811401e-01 -1.437100917100906372e-01 1.127546653151512146e-01 -1.407265812158584595e-01 -2.921690940856933594e-01 -4.188823327422142029e-02 4.880333691835403442e-02
1.166275665163993835e-01 -2.591982297599315643e-02 -1.299923807382583618e-01 -2.270588874816894531e-01 -1.811541616916656494e-01 -3.112077116966247559e-01 1.020278558135032654e-01 3.983619064092636108e-02 2.276851385831832886e-01 1.632110215723514557e-02 1.682521998882293701e-01 2.637736201286315918e-01 1.976618170738220215e-01 -1.498405486345291138e-01 -2.643417753279209137e-02 -9.017521888017654419e-02 -2.944047152996063232e-01 1.805684268474578857e-01 -3.488666610792279243e-03 7.226722687482833862e-02 3.243388235569000244e-01 -9.886626154184341431e-02 -3.552754223346710205e-02 5.648823454976081848e-02 1.519333273172378540e-01 3.303781747817993164e-01 2.372198849916458130e-01 8.954734355211257935e-02 1.345871835947036743e-01 -3.046645224094390869e-01 -3.097869083285331726e-02 5.391845479607582092e-02
4.979539513587951660e-01 -5.608728900551795959e-02 2.212504446506500244e-01 -1.102680936455726624e-01 8.514562994241714478e-02 -2.750757336616516113e-01 -3.239687159657478333e-02 -3.060718178749084473e-01 -1.640199869871139526e-01 -2.188396155834197998e-01 -8.260002732276916504e-02 2.050113379955291748e-01 -4.460577294230461121e-02 -2.269173413515090942e-02 -5.974831059575080872e-02 1.657737642526626587e-01 5.531477555632591248e-02 2.358670681715011597e-01 1.449515670537948608e-01 1.796374469995498657e-01 -1.444054543972015381e-01 1.151711866259574890e-01 -1.182505935430526733e-01 7.938772439956665039e-02 2.125195264816284180e-01 2.646237611770629883e-01 1.948930174112319946e-01 1.191871613264083862e-01 -4.333503171801567078e-02 -2.728783711791038513e-02 2.969629503786563873e-02 1.252129226922988892e-01
1.044681668281555176e-01 1.159279271960258484e-01 -1.340714842081069946e-01 -1.413295120000839233e-01 5.547052249312400818e-02 -1.606142818927764893e-01 -2.135426700115203857e-01 2.785452455282211304e-02 -7.194884866476058960e-02 3.555205091834068298e-02 -3.480987250804901123e-01 1.574057340621948242e-02 -1.542449444532394409e-01 1.158842891454696655e-01 6.909781694412231445e-02 -1.344223618507385254e-01 -3.492682054638862610e-02 2.999858558177947998e-01 7.246972620487213135e-02 2.671555578708648682e-01 6.392327696084976196e-02 -2.702811956405639648e-01 -3.081381916999816895e-01 1.404297798871994019e-01 2.213334888219833374e-01 3.779640793800354004e-02 -2.986395657062530518e-01 2.548592984676361084e-01 2.364893704652786255e-01 5.171815678477287292e-02 2.020460960920900106e-04 2.274227142333984375e-01
2.181618809700012207e-01 -4.140545614063739777e-03 -4.496840238571166992e-01 -1.180320861749351025e-03 -6.476002931594848633e-02 -9.334204345941543579e-02 1.105164811015129089e-01 3.709829598665237427e-02 1.759836077690124512e-01 -3.586949408054351807e-02 6.115881260484457016e-03 -1.996798366308212280e-01 -5.708874389529228210e-02 -8.774603903293609619e-02 -5.142869949340820312e-01 -8.381580561399459839e-02 -5.498644337058067322e-02 3.067215345799922943e-02 -1.915211528539657593e-01 6.622940301895141602e-02 -4.909035190939903259e-02 -5.227460060268640518e-03 1.680796034634113312e-03 -1.606517881155014038e-01 2.785244286060333252e-01 3.303218185901641846e-01 1.343772262334823608e-01 1.605333834886550903e-01 3.341902047395706177e-02 1.544779986143112183e-01 -1.854152530431747437e-01 7.666695863008499146e-02
1.914673596620559692e-01 -2.029117792844772339e-01 -1.912625432014465332e-01 3.728386247530579567e-03 -1.410503983497619629e-01 -9.861472994089126587e-02 6.343469768762588501e-02 5.078323930501937866e-02 1.482616811990737915e-01 -5.360347777605056763e-02 -1.730861961841583252e-01 1.510894298553466797e-01 -2.401345521211624146e-01 2.607236802577972412e-01 -2.178124636411666870e-01 -7.585301995277404785e-02 -3.413468897342681885e-01 -4.402337968349456787e-02 -3.192181289196014404e-01 -4.264343157410621643e-02 3.108143061399459839e-02 -5.234323441982269287e-02 1.722407527267932892e-02 1.465526372194290161e-01 1.314686685800552368e-01 2.247157096862792969e-01 -2.305297702550888062e-01 3.041864931583404541e-01 -1.179258003830909729e-01 -2.117559909820556641e-01 -2.008695155382156372e-01 1.807339787483215332e-01
2.757010757923126221e-01 -2.765529751777648926e-01 -4.759297147393226624e-02 5.812548100948333740e-02 -1.545681506395339966e-01 -1.118938624858856201e-01 -8.755086362361907959e-02 1.518178582191467285e-01 1.059016659855842590e-01 -4.276220127940177917e-02 -2.536496520042419434e-01 4.521908238530158997e-02 -2.777565121650695801e-01 2.760497629642486572e-01 -1.861565113067626953e-01 -6.644740700721740723e-02 -1.103495135903358459e-01 -8.016544580459594727e-02 -2.413631975650787354e-01 -5.746788159012794495e-02 2.461587078869342804e-02 -7.063583284616470337e-02 3.498378023505210876e-02 4.821763187646865845e-02 3.129959404468536377e-01 1.733891814947128296e-01 -2.088277786970138550e-01 3.343278467655181885e-01 -2.632933557033538818e-01 -8.249421417713165283e-02 -1.751314997673034668e-01 1.528707295656204224e-01
1.757208555936813354e-01 2.857376337051391602e-01 -2.141327112913131714e-01 -8.068907074630260468e-03 -1.350283622741699219e-02 1.416799053549766541e-02 4.320797026157379150e-01 8.247747272253036499e-02 -3.822489827871322632e-02 1.448078751564025879e-01 2.519517578184604645e-02 3.726678490638732910e-01 -2.288888990879058838e-01 -1.793425977230072021e-01 -9.298661351203918457e-02 8.909315615892410278e-02 -1.428213268518447876e-01 4.077511727809906006e-01 7.444334030151367188e-02 1.488423347473144531e-01 1.652768403291702271e-01 -6.447859853506088257e-02 -8.164283633232116699e-02 2.007458657026290894e-01 3.853528946638107300e-02 1.328887343406677246e-01 -1.479979753494262695e-01 1.093258336186408997e-01 -3.115274943411350250e-02 7.647668570280075073e-02 -1.478465497493743896e-01 1.006191000342369080e-01
3.090021908283233643e-01 2.894320758059620857e-03 -1.877502948045730591e-01 -1.598407179117202759e-01 -2.863686345517635345e-02 -2.034844011068344116e-01 -1.544221788644790649e-01 1.427215337753295898e-01 7.671957463026046753e-02 -1.363267153501510620e-01 1.458056420087814331e-01 1.554484665393829346e-01 -3.778623938560485840e-01 -1.411147862672805786e-01 -9.250182658433914185e-02 -9.342913329601287842e-02 -2.901130020618438721e-01 1.399872079491615295e-02 -2.490045279264450073e-01 7.378220558166503906e-02 -3.808727487921714783e-02 9.674809873104095459e-02 4.493176937103271484e-02 1.454256623983383179e-01 2.716771066188812256e-01 8.467967063188552856e-02 1.977000385522842407e-01 1.212823763489723206e-01 1.390110049396753311e-02 1.182139143347740173e-01 -1.608623266220092773e-01 3.831316530704498291e-01
3.501169085502624512e-01 -2.043051272630691528e-01 -1.087772324681282043e-01 -9.816753119230270386e-02 -2.703313529491424561e-01 -2.540532648563385010e-01 2.942705154418945312e-01 1.229899078607559204e-01 -1.238611415028572083e-01 5.857570469379425049e-02 -6.596721708774566650e-02 2.226922661066055298e-02 -8.474472910165786743e-03 -3.687009215354919434e-02 2.179943583905696869e-02 4.861094523221254349e-03 1.853309571743011475e-01 3.108150064945220947e-01 1.642621308565139771e-01 -3.655320405960083008e-02 2.064389139413833618e-01 1.722350865602493286e-01 -7.740589231252670288e-02 -8.850667625665664673e-02 -6.925214082002639771e-02 2.823793888092041016e-01 -2.268933206796646118e-01 2.360246777534484863e-01 1.401909347623586655e-02 2.880252599716186523e-01 -3.361798450350761414e-02 1.671168208122253418e-01
1.471139043569564819e-01 -1.006924882531166077e-01 -1.719667762517929077e-01 -1.248095110058784485e-01 2.116927206516265869e-01 5.389346275478601456e-03 4.904526472091674805e-02 1.380021125078201294e-01 3.620991706848144531e-01 1.297241728752851486e-02 -2.209678888320922852e-01 1.776710152626037598e-01 1.306865215301513672e-01 -1.466304212808609009e-01 -3.914314880967140198e-02 1.061333417892456055e-01 1.828857231885194778e-03 1.018785536289215088e-01 -2.262750566005706787e-01 -5.207678303122520447e-02 7.648038119077682495e-02 1.608396531082689762e-03 -5.354834720492362976e-02 7.256214320659637451e-02 2.672020196914672852e-01 2.990024387836456299e-01 1.167788803577423096e-01 -9.503769129514694214e-02 2.197363227605819702e-01 -2.184776365756988525e-01 -1.670846529304981232e-02 4.854665994644165039e-01
2.693671286106109619e-01 -2.201881408691406250e-01 -2.568303644657135010e-01 -7.618225365877151489e-02 -3.014384210109710693e-01 -1.761359423398971558e-01 3.042666912078857422e-01 4.632841050624847412e-02 2.613364458084106445e-01 -9.564556181430816650e-02 -1.693647056818008423e-01 5.678383260965347290e-02 3.066834621131420135e-02 -1.081586554646492004e-01 -1.871848106384277344e-01 -1.691995710134506226e-01 -2.296545952558517456e-01 2.992717325687408447e-01 -3.215530887246131897e-02 -5.097209289669990540e-02 -6.177229061722755432e-02 -1.320029050111770630e-01 -2.446556091308593750e-01 -7.218691706657409668e-02 5.776279419660568237e-02 1.234565768390893936e-02 -1.394406110048294067e-01 2.297320663928985596e-01 1.117438375949859619e-01 -2.455123811960220337e-01 6.908664852380752563e-02 1.393917202949523926e-01
6.313404534012079239e-03 -5.894836410880088806e-02 -2.183962911367416382e-01 -4.211882874369621277e-02 -2.599584460258483887e-01 -3.868872225284576416e-01 2.370072305202484131e-01 -1.428699791431427002e-01 1.351508349180221558e-01 -9.189216792583465576e-02 -9.161826968193054199e-02 5.655787140130996704e-02 -1.476747691631317139e-01 -7.496680319309234619e-02 -2.146436832845211029e-02 -5.582991288974881172e-04 -3.903034925460815430e-01 2.681306600570678711e-01 -9.792239964008331299e-02 -3.427613526582717896e-02 1.018662154674530029e-01 -2.161590605974197388e-01 -1.375550180673599243e-01 -7.630841434001922607e-02 1.993770748376846313e-01 2.446436583995819092e-01 -3.028343915939331055e-01 1.392578184604644775e-01 1.375222504138946533e-01 -1.955346614122390747e-01 -4.104240611195564270e-02 2.458332851529121399e-02
8.933034539222717285e-02 -8.741878904402256012e-03 -2.253845781087875366e-01 1.674353927373886108e-01 -1.766818612813949585e-01 1.458636019378900528e-02 -1.621711105108261108e-01 -5.352780595421791077e-02 -8.655122667551040649e-02 -7.825942337512969971e-02 1.615928858518600464e-02 2.518577873706817627e-01 8.839339017868041992e-02 -3.509181737899780273e-01 -1.123811379075050354e-01 -5.881883949041366577e-02 9.798798710107803345e-02 1.276896893978118896e-01 -7.177575957030057907e-03 4.457294940948486328e-02 8.492981642484664917e-02 -3.947787284851074219e-01 1.188265085220336914e-01 -1.971741765737533569e-02 2.572324275970458984e-01 8.756129071116447449e-03 -1.627633869647979736e-01 3.699884116649627686e-01 -3.986366838216781616e-02 -2.119660675525665283e-01 -1.781283020973205566e-01 3.387747108936309814e-01
4.924809634685516357e-01 2.012849897146224976e-01 -4.421844147145748138e-03 -7.859832048416137695e-02 7.168577611446380615e-02 2.873163484036922455e-02 -2.159793525934219360e-01 2.978227846324443817e-02 1.072059273719787598e-01 -7.817240804433822632e-02 4.480457864701747894e-03 -1.371010094881057739e-01 -1.573994010686874390e-01 -3.582278266549110413e-02 -2.920328378677368164e-01 -7.024741172790527344e-02 8.856349438428878784e-02 1.101342514157295227e-01 -1.178814545273780823e-01 1.525088027119636536e-02 -7.475596503354609013e-04 -7.190386205911636353e-02 -4.825298488140106201e-02 4.143704771995544434e-01 8.355151116847991943e-02 1.127450689673423767e-01 -3.430579006671905518e-01 1.804279983043670654e-01 1.566856652498245239e-01 -3.029828332364559174e-02 -3.029083609580993652e-01 6.398418545722961426e-02
2.543144226074218750e-01 -1.733819022774696350e-02 -1.751656383275985718e-01 -3.107891082763671875e-01 -1.516304463148117065e-01 -2.897370159626007080e-01 3.430967032909393311e-02 -2.695300057530403137e-02 1.678815633058547974e-01 -1.970163285732269287e-01 -1.720322072505950928e-01 7.797454297542572021e-02 1.887544691562652588e-01 -1.346996128559112549e-01 1.144783124327659607e-01 -2.696112729609012604e-02 7.809863984584808350e-02 3.674544394016265869e-02 2.854084372520446777e-01 1.330642551183700562e-01 -8.275084197521209717e-02 2.218486182391643524e-02 -1.690644472837448120e-01 9.063991904258728027e-02 -5.119896307587623596e-02 2.499430924654006958e-01 -1.378454566001892090e-01 -7.342879474163055420e-02 1.307701766490936279e-01 9.362746961414813995e-03 -4.827712774276733398e-01 1.952790766954421997e-01
2.425371557474136353e-01 -1.097616255283355713e-01 -2.270172983407974243e-01 -3.662964701652526855e-02 2.302574552595615387e-02 7.911269366741180420e-02 1.409557014703750610e-01 -1.478708982467651367e-01 2.079175710678100586e-01 4.564706981182098389e-02 -1.264393795281648636e-02 6.522864848375320435e-02 -1.141073331236839294e-01 2.445183396339416504e-01 -2.366830706596374512e-01 -1.151662915945053101e-01 -9.654388576745986938e-02 2.062784433364868164e-01 2.251360565423965454e-01 -3.588515222072601318e-01 -5.195469036698341370e-02 -3.129408955574035645e-01 -2.606024146080017090e-01 -5.217169970273971558e-02 2.977136671543121338e-01 2.363016903400421143e-01 6.619258970022201538e-02 2.232627272605895996e-01 1.385302096605300903e-01 4.942191019654273987e-02 -7.688183337450027466e-02 8.404502272605895996e-02
2.141854315996170044e-01 2.472362518310546875e-01 -2.994626164436340332e-01 -9.682112932205200195e-02 -2.541960775852203369e-01 1.121465563774108887e-01 3.191885650157928467e-01 -1.146990805864334106e-01 1.757571548223495483e-01 6.840329617261886597e-02 1.025146692991256714e-01 1.154005154967308044e-01 -2.202072888612747192e-01 8.610501885414123535e-02 1.519986838102340698e-01 4.542671889066696167e-02 -5.041244439780712128e-03 4.725063741207122803e-01 -1.417773663997650146e-01 6.116466969251632690e-02 2.519217133522033691e-01 2.800086513161659241e-02 -1.069437712430953979e-01 7.113762199878692627e-02 9.056361019611358643e-02 2.396528869867324829e-01 -1.582832485437393188e-01 7.858664728701114655e-03 -1.720872372388839722e-01 1.021179463714361191e-02 -1.125016137957572937e-01 1.571361720561981201e-02
1.439273357391357422e-01 2.021753638982772827e-01 -2.230478525161743164e-01 8.301892131567001343e-02 5.806139856576919556e-02 -2.634744048118591309e-01 3.296298682689666748e-01 -1.671325266361236572e-01 2.522858381271362305e-01 -6.230226904153823853e-02 -2.411153465509414673e-01 1.007314845919609070e-01 4.187894985079765320e-02 -2.033240497112274170e-01 -1.897416859865188599e-01 -1.842918395996093750e-01 -1.973002254962921143e-01 -9.595611132681369781e-03 -8.299075812101364136e-02 1.039804443717002869e-01 -1.961322501301765442e-02 -1.647545844316482544e-01 -1.420031487941741943e-02 2.526550889015197754e-01 4.689696058630943298e-02 3.824406266212463379e-01 -1.463986635208129883e-01 -5.623300373554229736e-02 8.242829144001007080e-02 5.206771194934844971e-02 -2.416854053735733032e-01 1.850934475660324097e-01
8.210644870996475220e-02 -7.956387102603912354e-02 -2.753245234489440918e-01 1.582983694970607758e-02 -2.145930379629135132e-01 -1.725504994392395020e-01 3.164273202419281006e-01 -1.236701384186744690e-01 4.523811116814613342e-02 -9.258058667182922363e-02 -2.967138960957527161e-02 2.120285928249359131e-01 -2.372600883245468140e-01 6.699893623590469360e-02 -1.025334373116493225e-01 1.114555746316909790e-01 -2.618007659912109375e-01 2.003646492958068848e-01 -2.313109487295150757e-02 4.155967757105827332e-02 1.171001046895980835e-01 2.896525338292121887e-02 6.947810947895050049e-02 -1.809783279895782471e-01 -1.678266189992427826e-02 5.015358924865722656e-01 -1.365364640951156616e-01 1.981137841939926147e-01 1.180694773793220520e-01 -1.025149747729301453e-01 -1.935593597590923309e-02 2.860832512378692627e-01
2.449664026498794556e-01 2.101716212928295135e-02 -1.237250864505767822e-01 4.630737751722335815e-02 -3.181247115135192871e-01 -1.408856362104415894e-01 1.773997098207473755e-01 -5.077233910560607910e-01 1.296306848526000977e-01 1.890847831964492798e-01 -8.952200412750244141e-02 2.418112307786941528e-01 2.745963335037231445e-01 1.755531877279281616e-02 -8.757112175226211548e-02 -1.803750991821289062e-01 -1.385034173727035522e-01 4.558418318629264832e-02 -1.033000051975250244e-01 1.482010781764984131e-01 7.813361287117004395e-02 4.330704361200332642e-02 -8.032259345054626465e-02 1.907825469970703125e-01 1.306550651788711548e-01 1.197191923856735229e-01 -1.103481277823448181e-01 1.536676436662673950e-01 -7.309386134147644043e-02 -6.332652270793914795e-02 -2.702978253364562988e-01 1.499965935945510864e-01
1.250095367431640625e-01 -1.746008992195129395e-01 -1.303042471408843994e-01 1.679507344961166382e-01 9.164663404226303101e-02 -1.164993196725845337e-01 -4.789509624242782593e-02 -2.042363733053207397e-01 -2.089966982603073120e-01 -2.055357582867145538e-02 -6.066765636205673218e-02 1.491929441690444946e-01 1.930739730596542358e-01 5.435494706034660339e-02 -1.989510804414749146e-01 -2.333482541143894196e-02 -2.081192582845687866e-01 3.281450271606445312e-01 -2.223015427589416504e-01 -1.313813179731369019e-01 -1.219932921230792999e-02 -1.105250418186187744e-01 5.560674145817756653e-02 2.922884523868560791e-01 5.649181604385375977e-01 2.049281895160675049e-01 -6.396611779928207397e-02 -3.396999789401888847e-03 -4.611251503229141235e-02 5.987362563610076904e-02 -2.759645693004131317e-02 -4.537220671772956848e-02
-4.813140630722045898e-02 -4.100057482719421387e-02 -2.635130584239959717e-01 -3.829250810667872429e-03 -1.660491079092025757e-01 -1.284176856279373169e-01 1.351067721843719482e-01 -2.377785742282867432e-01 1.007824912667274475e-01 5.243570357561111450e-02 6.432233750820159912e-02 2.698458731174468994e-01 -2.599439322948455811e-01 -3.055015765130519867e-02 -2.006138861179351807e-01 -2.169191688299179077e-01 -5.548235028982162476e-02 3.188517317175865173e-02 -2.794093489646911621e-01 -2.813597209751605988e-02 4.781600087881088257e-02 -1.262888610363006592e-01 -3.232321143150329590e-01 2.750730216503143311e-01 2.580689787864685059e-01 1.015896126627922058e-01 7.420101016759872437e-02 9.259048849344253540e-02 3.063600361347198486e-01 -1.488533318042755127e-01 -1.694580614566802979e-01 2.120462954044342041e-01
[truncated: 3,266,508 more chars]
