# Supplementary material for: The Language of Innovation
Source: PLoS One. 2020 Apr 30;15(4):e0230107. doi: 10.1371/journal.pone.0230107 (PMC7194493; doi:10.1371/journal.pone.0230107)
Supplement: S9 File — (GZ) [file pone.0230107.s009.tar.gz › 1987-1991/V2Run_5_VS_4500_embeddings1987-1991ED32.txt]

-9.787848591804504395e-02 1.708225607872009277e-01 3.826819658279418945e-01 -8.417470008134841919e-02 -1.132400557398796082e-01 -4.913823306560516357e-02 2.028271257877349854e-01 -2.819347567856311798e-02 8.114687353372573853e-02 -7.325285673141479492e-02 2.576594352722167969e-01 4.957926645874977112e-02 -6.841194350272417068e-03 4.787603318691253662e-01 2.344522625207901001e-01 6.506062112748622894e-03 1.013334244489669800e-01 2.458267658948898315e-02 -2.794084548950195312e-01 1.759198307991027832e-01 1.742405444383621216e-01 1.958392113447189331e-01 8.987790346145629883e-02 2.647460401058197021e-01 1.281558573246002197e-01 -1.004325523972511292e-01 1.043697372078895569e-01 7.592618465423583984e-02 -1.356722712516784668e-01 3.960625454783439636e-02 -3.856397420167922974e-02 -2.325272858142852783e-01
9.741987101733684540e-03 2.143486142158508301e-01 1.261419504880905151e-01 -6.776204705238342285e-02 3.278418183326721191e-01 -1.104856580495834351e-01 3.105338513851165771e-01 -1.046214103698730469e-01 -1.146422699093818665e-01 3.092975355684757233e-02 1.754658073186874390e-01 -1.354158967733383179e-01 5.421033501625061035e-02 1.473366916179656982e-01 1.352163702249526978e-01 -2.243398576974868774e-01 -1.421936154365539551e-01 -2.939174473285675049e-01 -9.376092255115509033e-02 4.062546789646148682e-02 2.484488338232040405e-01 -1.770568042993545532e-01 1.540465205907821655e-01 8.512295782566070557e-02 -1.243387609720230103e-01 1.870014220476150513e-01 1.190954595804214478e-01 -2.109606750309467316e-02 -2.009153217077255249e-01 1.472835093736648560e-01 5.384629964828491211e-02 -4.228365123271942139e-01
2.190322056412696838e-02 1.072583347558975220e-01 2.559542059898376465e-01 -1.209384053945541382e-01 1.026561576873064041e-02 -3.328308463096618652e-01 6.295591592788696289e-02 1.200959458947181702e-01 -1.320181041955947876e-01 1.177260875701904297e-01 4.264069348573684692e-02 1.793033070862293243e-02 -1.634395569562911987e-01 1.090506538748741150e-01 2.042113244533538818e-01 -2.217745780944824219e-01 -1.243098638951778412e-02 1.741927415132522583e-01 -1.747201383113861084e-02 2.963760867714881897e-02 3.721633851528167725e-01 -2.364321500062942505e-01 -9.516099095344543457e-02 2.736251056194305420e-01 -6.001086533069610596e-02 3.877180218696594238e-01 5.373112484812736511e-02 -2.134584486484527588e-01 1.131353378295898438e-01 5.165845528244972229e-02 2.480804920196533203e-01 -1.621316969394683838e-01
6.242547929286956787e-02 5.264332517981529236e-02 3.335042297840118408e-01 1.479093581438064575e-01 -3.507008776068687439e-02 5.267008766531944275e-02 2.910146713256835938e-01 -8.721828460693359375e-02 -3.609164059162139893e-01 -4.466381296515464783e-02 -1.669586747884750366e-01 -7.917589694261550903e-02 -1.062360927462577820e-01 3.865268230438232422e-01 -1.014993712306022644e-01 -1.839853227138519287e-01 2.421705139568075538e-04 -5.743983201682567596e-03 -4.506227746605873108e-02 1.064512953162193298e-01 3.756172060966491699e-01 3.607751056551933289e-02 -5.917090922594070435e-02 1.362965404987335205e-01 8.423540741205215454e-03 7.068614661693572998e-02 2.096804231405258179e-01 2.131262123584747314e-01 -1.602865457534790039e-01 2.218406349420547485e-01 2.106909155845642090e-01 -3.274599090218544006e-02
-2.724040113389492035e-02 -2.155128866434097290e-01 3.542503416538238525e-01 -1.487424364313483238e-03 2.091219425201416016e-01 -1.949184685945510864e-01 1.988158524036407471e-01 -2.913766726851463318e-02 -3.318833187222480774e-02 1.648704707622528076e-01 -5.267608910799026489e-02 3.836917877197265625e-02 -2.234096527099609375e-01 3.009731769561767578e-01 1.325975656509399414e-01 -2.563164234161376953e-01 -6.273904442787170410e-02 7.303731143474578857e-02 7.526981085538864136e-02 1.318546384572982788e-01 1.669154465198516846e-01 -2.005723267793655396e-01 -1.088447049260139465e-01 1.925665438175201416e-01 -1.108331978321075439e-01 2.894745171070098877e-01 1.242019087076187134e-01 6.905703991651535034e-02 -3.481607139110565186e-01 1.059601828455924988e-01 1.023629456758499146e-01 -2.009231001138687134e-01
1.061806231737136841e-01 -1.256280094385147095e-01 2.733055055141448975e-01 -2.045145332813262939e-01 -8.357856422662734985e-03 -1.356282830238342285e-01 2.776135206222534180e-01 -1.442626416683197021e-01 -2.431174367666244507e-01 -1.186485216021537781e-01 -3.639812767505645752e-02 -3.161413669586181641e-01 -6.838573026470839977e-04 4.350669384002685547e-01 4.381737112998962402e-02 -2.878364026546478271e-01 1.720801740884780884e-01 -2.204892486333847046e-01 -6.074249371886253357e-02 2.765133790671825409e-02 -2.959136478602886200e-02 3.236262872815132141e-02 -1.085653435438871384e-02 -6.277808919548988342e-03 -6.106014177203178406e-02 2.579992115497589111e-01 2.246823906898498535e-01 5.508218333125114441e-02 1.344776302576065063e-01 9.416178800165653229e-03 -6.057564541697502136e-02 -2.472974509000778198e-01
-3.878629952669143677e-02 -5.893995240330696106e-02 1.365797072649002075e-01 -9.310578554868698120e-02 -1.649053394794464111e-01 -2.468385547399520874e-01 2.491169273853302002e-01 4.195463284850120544e-02 -2.850120961666107178e-01 -1.967374533414840698e-01 1.789226382970809937e-02 -1.584423929452896118e-01 -1.764362603425979614e-01 4.140385687351226807e-01 9.563169628381729126e-02 -1.382805407047271729e-01 -8.500999957323074341e-02 -1.380212455987930298e-01 8.768118917942047119e-02 8.401571214199066162e-02 1.039462536573410034e-01 -2.818376943469047546e-02 -9.400308877229690552e-02 2.093235962092876434e-02 -1.624656915664672852e-01 3.786426186561584473e-01 9.452345967292785645e-02 1.168159767985343933e-01 -3.473854660987854004e-01 4.985342919826507568e-02 2.466907650232315063e-01 3.617958724498748779e-02
1.934993714094161987e-01 4.258421063423156738e-02 2.670147418975830078e-01 -1.468432694673538208e-01 -5.912652611732482910e-02 1.193522885441780090e-01 4.310307800769805908e-01 -1.381131857633590698e-01 2.459325268864631653e-02 -5.491271987557411194e-02 3.901290521025657654e-02 -3.882425278425216675e-02 1.218762844800949097e-01 4.694259762763977051e-01 1.857476681470870972e-01 -3.758172690868377686e-01 2.050567120313644409e-01 -1.541834920644760132e-01 4.892402514815330505e-02 4.558877274394035339e-02 9.340742230415344238e-02 -3.868451714515686035e-02 2.206261754035949707e-01 7.071444392204284668e-02 5.610154941678047180e-02 1.000624746084213257e-01 1.550310254096984863e-01 1.219872981309890747e-01 1.460621356964111328e-01 3.738301992416381836e-02 8.536815643310546875e-02 -1.067279651761054993e-01
1.242609992623329163e-01 1.400943994522094727e-01 1.065443009138107300e-01 1.932937353849411011e-01 2.964312136173248291e-01 -1.505734026432037354e-01 1.088015288114547729e-01 2.234347909688949585e-02 1.032073721289634705e-01 -7.048986852169036865e-02 1.113668829202651978e-01 -3.465976417064666748e-01 2.731040716171264648e-01 4.871333241462707520e-01 -1.928734593093395233e-02 -1.589853167533874512e-01 -4.970156121999025345e-03 9.779171086847782135e-03 -1.220391169190406799e-01 4.312852025032043457e-02 1.774988472461700439e-01 -1.860465295612812042e-02 1.008044928312301636e-02 4.404456540942192078e-02 -1.310892999172210693e-01 2.479603737592697144e-01 2.085739970207214355e-01 2.690231502056121826e-01 1.246362775564193726e-01 1.167046129703521729e-01 4.832682758569717407e-02 -1.756403297185897827e-01
5.498125404119491577e-02 2.480740398168563843e-01 1.339581161737442017e-01 2.732335925102233887e-01 1.604904085397720337e-01 2.018834650516510010e-02 3.842418193817138672e-01 -8.608428388833999634e-02 -5.401885882019996643e-02 -1.167677491903305054e-01 1.440112888813018799e-01 -2.237662523984909058e-01 7.635784894227981567e-02 2.316510528326034546e-01 2.227099612355232239e-02 -2.443933188915252686e-01 -2.567602694034576416e-01 -1.152141392230987549e-01 1.141299903392791748e-01 -1.257660984992980957e-01 2.734552025794982910e-01 6.210024282336235046e-02 4.069854691624641418e-02 2.235511392354965210e-01 -2.377471886575222015e-02 3.664128780364990234e-01 2.577674686908721924e-01 -1.933309994637966156e-02 3.245924785733222961e-02 -7.035094499588012695e-02 4.083564504981040955e-02 -8.316963911056518555e-02
-7.845690846443176270e-02 1.526580452919006348e-01 1.832403391599655151e-01 -1.680147945880889893e-01 1.970334202051162720e-01 -1.168040111660957336e-01 1.331735402345657349e-01 1.876404881477355957e-01 -2.012654989957809448e-01 -2.812158167362213135e-01 -1.437610238790512085e-01 -6.426780018955469131e-03 2.399213016033172607e-01 4.987582564353942871e-01 5.727290734648704529e-02 -7.539092749357223511e-02 2.784188687801361084e-01 -1.686893217265605927e-02 1.556359380483627319e-01 8.371959626674652100e-02 1.506444364786148071e-01 1.990069597959518433e-01 -2.945199906826019287e-01 -4.409606009721755981e-02 1.600973308086395264e-01 -9.328242391347885132e-02 9.349111467599868774e-03 -4.776315018534660339e-02 1.531366854906082153e-01 -1.341123431921005249e-01 1.035337988287210464e-02 -9.735094755887985229e-02
1.330387145280838013e-01 1.780272722244262695e-01 3.261638879776000977e-01 9.815050661563873291e-02 8.545550704002380371e-02 -1.132138967514038086e-01 2.754231356084346771e-02 -2.135419053956866264e-03 -3.028855659067630768e-02 -1.864011436700820923e-01 -1.500619351863861084e-01 -7.283232361078262329e-02 1.594078689813613892e-01 4.132539331912994385e-01 8.855244517326354980e-02 -1.733661293983459473e-01 2.050475329160690308e-01 -2.358447164297103882e-01 8.355433493852615356e-02 -1.275658048689365387e-02 -7.797791808843612671e-02 -1.938190013170242310e-01 -1.756887882947921753e-01 1.478479355573654175e-01 2.885268330574035645e-01 2.629559636116027832e-01 1.659249067306518555e-01 1.429983675479888916e-01 -1.752760261297225952e-01 9.070582687854766846e-02 1.307015866041183472e-01 -2.419632524251937866e-01
2.506968677043914795e-01 -7.915034890174865723e-02 2.451388239860534668e-01 5.242766439914703369e-02 1.515508294105529785e-01 -2.600351870059967041e-01 2.988192141056060791e-01 3.524779900908470154e-02 -1.314868628978729248e-01 8.696638047695159912e-02 -8.356447517871856689e-02 -2.167811244726181030e-01 -1.686445176601409912e-01 3.247913122177124023e-01 3.647121787071228027e-01 -4.665129259228706360e-02 1.151021644473075867e-01 -1.205102726817131042e-01 -7.797504216432571411e-02 -1.938072144985198975e-01 2.011258453130722046e-01 -3.328806161880493164e-01 -1.604184359312057495e-01 5.861535668373107910e-02 -1.593341976404190063e-01 1.951718032360076904e-01 -5.321853794157505035e-03 5.290600657463073730e-02 -5.640777293592691422e-03 -7.506561279296875000e-02 1.230628490447998047e-01 -3.374065505340695381e-03
1.733163371682167053e-02 2.952723801136016846e-01 3.838393986225128174e-01 5.040336400270462036e-02 -2.056075632572174072e-01 -8.981483429670333862e-02 2.353738844394683838e-01 -6.583813577890396118e-02 2.102813124656677246e-01 -2.793896570801734924e-02 2.576695084571838379e-01 -2.811480164527893066e-01 8.863359689712524414e-02 4.161520600318908691e-01 7.583731412887573242e-02 -4.193793050944805145e-03 -1.679851710796356201e-01 -6.194311194121837616e-03 -1.424085348844528198e-01 -5.012815445661544800e-02 1.115420162677764893e-01 -9.963103383779525757e-02 1.203854084014892578e-01 2.180545330047607422e-01 1.110634580254554749e-01 1.655398011207580566e-01 1.618594527244567871e-01 1.596384942531585693e-01 -1.085820943117141724e-01 1.266449391841888428e-01 -2.603502944111824036e-02 -1.411840766668319702e-01
4.129476845264434814e-02 -3.610086161643266678e-03 3.575793206691741943e-01 -1.429603695869445801e-01 -1.341747790575027466e-01 -2.709562182426452637e-01 4.607172906398773193e-01 1.787985563278198242e-01 1.487702578306198120e-01 -8.856512606143951416e-02 6.272179633378982544e-02 -2.441621012985706329e-02 -1.332303136587142944e-01 3.927677571773529053e-01 -5.782556533813476562e-02 -1.948794126510620117e-01 -1.651045121252536774e-02 -1.697789579629898071e-01 -1.017000079154968262e-01 2.220808565616607666e-01 3.886200115084648132e-02 -1.518653035163879395e-01 -2.189233750104904175e-01 1.636920869350433350e-02 -4.829811677336692810e-02 4.435379430651664734e-02 1.095709949731826782e-01 4.721202701330184937e-02 -1.648838073015213013e-01 -2.587267570197582245e-02 2.374042272567749023e-01 -4.696724191308021545e-02
-1.120662540197372437e-01 3.988603651523590088e-01 2.083907425403594971e-01 -5.655881017446517944e-02 1.484498232603073120e-01 -9.568600356578826904e-02 -7.326807081699371338e-02 -2.645156681537628174e-01 -8.992368355393409729e-03 -1.935062259435653687e-01 -6.148559600114822388e-02 1.118687614798545837e-01 1.494482010602951050e-01 2.747464179992675781e-01 2.101854886859655380e-03 -3.709976375102996826e-02 9.876953810453414917e-02 -1.029756367206573486e-01 -3.025025688111782074e-02 1.648057997226715088e-01 1.677520871162414551e-01 -3.137979507446289062e-01 -7.133305072784423828e-02 1.782300770282745361e-01 -1.294146776199340820e-01 3.891111016273498535e-01 2.552847266197204590e-01 2.339807152748107910e-01 2.481468021869659424e-02 -1.457320600748062134e-01 -1.825684681534767151e-02 -3.889851970598101616e-03
2.201162651181221008e-02 -1.525158882141113281e-01 3.957777917385101318e-01 -7.914571464061737061e-02 6.513626128435134888e-02 -2.240956127643585205e-01 3.302169144153594971e-01 4.506491869688034058e-02 1.228462755680084229e-01 -2.842145860195159912e-01 1.117751449346542358e-01 7.072670757770538330e-02 -1.522153764963150024e-01 3.190337121486663818e-01 1.350165009498596191e-01 -1.542591005563735962e-01 1.279552727937698364e-01 -1.007317081093788147e-01 1.212605759501457214e-01 4.190427064895629883e-02 2.660913020372390747e-02 -1.713259844109416008e-03 9.902715682983398438e-02 9.351130574941635132e-02 -2.733851075172424316e-01 2.090919464826583862e-01 1.653195619583129883e-01 3.010615147650241852e-02 -1.745159178972244263e-01 -1.925168484449386597e-01 2.941356301307678223e-01 -6.708945333957672119e-02
1.298134624958038330e-01 -7.970655709505081177e-02 8.596044033765792847e-02 -1.293460875749588013e-01 -1.756931990385055542e-01 1.973726786673069000e-02 2.845761477947235107e-01 1.423178464174270630e-01 -1.902200980111956596e-03 -3.592351675033569336e-01 -1.784289069473743439e-02 6.280065979808568954e-03 1.582717299461364746e-01 3.724824786186218262e-01 4.555331915616989136e-02 -1.687338650226593018e-01 -1.730076223611831665e-01 -2.778224647045135498e-01 -2.016892880201339722e-01 -3.382090479135513306e-02 2.144767493009567261e-01 -1.963140442967414856e-02 3.445447236299514771e-02 1.379043459892272949e-01 -1.669834554195404053e-01 1.163953766226768494e-01 1.954614520072937012e-01 1.693707555532455444e-01 1.935406625270843506e-01 4.071082547307014465e-02 3.006663322448730469e-01 -2.075114548206329346e-01
-2.534181177616119385e-01 -8.075039088726043701e-02 1.122748553752899170e-01 -9.711450338363647461e-02 2.615307271480560303e-01 3.814725205302238464e-02 3.025982975959777832e-01 3.741607069969177246e-01 -1.273235958069562912e-02 -1.331317573785781860e-01 2.825123071670532227e-01 5.776862055063247681e-02 7.311563193798065186e-02 3.600155711174011230e-01 -2.135908603668212891e-02 -5.655159428715705872e-02 9.265122935175895691e-03 -5.048426613211631775e-02 -2.491639554500579834e-01 -2.495302855968475342e-01 1.151348277926445007e-01 -4.019460454583168030e-02 -2.391580790281295776e-01 2.635086476802825928e-01 -7.454977929592132568e-02 -3.178979083895683289e-02 1.618321090936660767e-01 -7.490331679582595825e-02 7.386703789234161377e-02 -1.578966528177261353e-01 1.668235808610916138e-01 -3.293180093169212341e-02
4.215921834111213684e-02 -1.125020235776901245e-01 3.203440308570861816e-01 -1.726641505956649780e-01 -6.502348929643630981e-02 -2.983487844467163086e-01 2.879678010940551758e-01 -1.655193977057933807e-03 -1.147111728787422180e-01 -1.967056691646575928e-01 8.282159455120563507e-03 1.439550369977951050e-01 5.910433828830718994e-02 3.145722746849060059e-01 1.380154304206371307e-02 -6.715115159749984741e-02 -1.323731243610382080e-01 -4.817158281803131104e-01 1.178609877824783325e-01 1.585141122341156006e-01 4.131746292114257812e-02 2.725996775552630424e-03 7.636368274688720703e-02 1.528527885675430298e-01 -1.717641800642013550e-01 6.562362611293792725e-02 8.753506094217300415e-02 -3.156657144427299500e-02 -1.720218062400817871e-01 -1.751807332038879395e-01 2.667605280876159668e-01 -6.133834272623062134e-02
-2.761417031288146973e-01 -1.475107017904520035e-02 2.981978356838226318e-01 -3.395343571901321411e-02 -7.812817394733428955e-02 -1.253018975257873535e-01 1.762459427118301392e-01 -5.005041882395744324e-02 -3.265477418899536133e-01 -2.805575728416442871e-01 -2.261805832386016846e-01 -8.548600599169731140e-03 -1.007587611675262451e-01 1.793964356184005737e-01 -6.058295816183090210e-02 -4.568087458610534668e-01 2.717272378504276276e-02 -4.932748898863792419e-02 1.100713759660720825e-01 1.216372624039649963e-01 1.870491355657577515e-01 -2.637509405612945557e-01 -4.740408062934875488e-02 1.639768183231353760e-01 -1.965766698122024536e-01 6.412627547979354858e-02 6.578837335109710693e-02 1.297799348831176758e-01 -1.214770525693893433e-01 -2.754145115613937378e-02 -2.031254116445779800e-03 -2.088284939527511597e-01
1.408470049500465393e-02 3.651899397373199463e-01 1.812178194522857666e-01 1.623188704252243042e-02 3.610220551490783691e-01 -1.501072347164154053e-01 -6.357047241181135178e-03 -1.542937010526657104e-01 -2.433835417032241821e-01 -3.500233218073844910e-02 3.012816235423088074e-02 -7.978077977895736694e-03 -3.231796249747276306e-02 1.829276382923126221e-01 1.425311267375946045e-01 9.532614052295684814e-02 4.260591231286525726e-03 -1.457178592681884766e-01 -1.415644437074661255e-01 1.731356233358383179e-01 1.106785163283348083e-01 -5.860307440161705017e-02 -1.130489483475685120e-01 1.467707008123397827e-01 -1.686224639415740967e-01 3.929741978645324707e-01 4.293172657489776611e-01 8.915651589632034302e-02 -1.169272437691688538e-01 -1.052166000008583069e-01 7.056906819343566895e-02 -7.180719077587127686e-02
-2.846588147804141045e-03 2.984177470207214355e-01 4.330460429191589355e-01 -7.104958058334887028e-04 3.273878246545791626e-04 9.443643502891063690e-03 -1.427967846393585205e-01 -4.505360499024391174e-02 -6.000472977757453918e-02 -1.138446256518363953e-01 2.726261019706726074e-01 1.531453728675842285e-01 -7.223509252071380615e-02 1.809418350458145142e-01 1.582336723804473877e-01 -3.631437718868255615e-01 1.103931888937950134e-01 -1.494452357292175293e-02 7.144082803279161453e-03 -1.272104084491729736e-01 2.606200575828552246e-01 1.517995893955230713e-01 -1.822222173213958740e-01 2.644971013069152832e-01 1.057163029909133911e-01 2.069337069988250732e-01 1.809728443622589111e-01 -3.547822311520576477e-02 1.217713057994842529e-01 1.375682055950164795e-01 5.008631944656372070e-02 -2.113015055656433105e-01
-1.549085676670074463e-01 -6.365825980901718140e-02 2.851471304893493652e-01 -2.096765860915184021e-02 4.843877255916595459e-02 -3.969443440437316895e-01 8.138071745634078979e-02 4.242156073451042175e-02 1.484979391098022461e-01 4.352653399109840393e-02 -1.530543565750122070e-01 8.615433424711227417e-02 -1.559495180845260620e-01 3.885656595230102539e-01 2.623975276947021484e-01 -2.030263096094131470e-01 1.253834813833236694e-01 -6.721502169966697693e-03 -1.071336567401885986e-01 6.847170880064368248e-04 2.516006827354431152e-01 -1.684994697570800781e-01 -4.671894758939743042e-02 1.121199429035186768e-01 -4.045246541500091553e-02 3.017330169677734375e-01 -1.520837545394897461e-01 -3.545613959431648254e-02 -9.923940524458885193e-03 -9.665588289499282837e-02 2.053571939468383789e-01 -2.816519439220428467e-01
8.852081745862960815e-02 -1.006412319839000702e-02 2.976896464824676514e-01 -1.959987282752990723e-01 6.752222031354904175e-02 -1.132002770900726318e-01 1.290295273065567017e-01 4.466389864683151245e-02 1.236092522740364075e-01 -3.142967224121093750e-01 1.031670868396759033e-01 -1.553628742694854736e-01 1.577382534742355347e-01 3.644978702068328857e-01 4.295855294913053513e-03 -1.851634830236434937e-01 -1.480187624692916870e-01 -2.448030710220336914e-01 1.467103511095046997e-01 1.632376760244369507e-01 9.073059260845184326e-02 6.717447191476821899e-03 -1.941808462142944336e-01 4.691283404827117920e-02 -1.537809222936630249e-01 2.780494689941406250e-01 1.762714534997940063e-01 -6.044239550828933716e-02 -3.160435855388641357e-01 -1.325579434633255005e-01 2.190370559692382812e-01 -9.388433396816253662e-02
-6.031462922692298889e-02 2.927870154380798340e-01 2.356652617454528809e-01 1.120950728654861450e-01 1.485010236501693726e-01 -1.538251489400863647e-01 1.992946714162826538e-01 3.724247217178344727e-02 -3.688191622495651245e-02 8.864686638116836548e-02 -2.219825610518455505e-02 -2.204063534736633301e-01 -6.727724522352218628e-02 4.502982497215270996e-01 4.176444187760353088e-02 -1.040326207876205444e-01 3.244759514927864075e-02 -2.299044132232666016e-01 -8.786497265100479126e-02 -9.439838118851184845e-03 -1.674998402595520020e-01 -2.796188294887542725e-01 -9.589865058660507202e-02 1.589401811361312866e-01 4.650799557566642761e-02 2.006570547819137573e-01 2.625433802604675293e-01 -1.209199987351894379e-02 2.379763573408126831e-01 -1.382017880678176880e-01 2.572993636131286621e-01 -1.473284810781478882e-01
1.109270080924034119e-01 4.615784063935279846e-02 3.182080090045928955e-01 -2.947674989700317383e-01 2.284315973520278931e-01 -2.568219304084777832e-01 3.896308839321136475e-01 -5.060382187366485596e-02 -6.180087849497795105e-02 -1.942156106233596802e-01 1.382656674832105637e-02 -6.563325971364974976e-02 -1.248545423150062561e-01 3.983894288539886475e-01 -1.629604026675224304e-02 -1.806116402149200439e-01 -4.300602152943611145e-02 -5.091847106814384460e-02 1.000753119587898254e-01 6.949231773614883423e-02 2.131989449262619019e-01 1.869983673095703125e-01 3.448346257209777832e-02 1.300531532615423203e-02 -1.738814860582351685e-01 2.614461183547973633e-01 4.172940179705619812e-02 -6.130139902234077454e-02 -1.639802157878875732e-01 -8.301176130771636963e-02 1.561952829360961914e-01 9.137605130672454834e-02
8.961488492786884308e-03 2.098903618752956390e-02 1.558568328619003296e-01 6.604620069265365601e-02 -7.147272676229476929e-02 -2.142855525016784668e-02 1.487857997417449951e-01 3.234518766403198242e-01 -5.702828988432884216e-02 -1.389953047037124634e-01 2.678574621677398682e-01 -1.070551574230194092e-01 -2.935646474361419678e-01 4.820540547370910645e-01 1.186228692531585693e-01 -3.605224192142486572e-01 1.894630491733551025e-02 -9.229823201894760132e-02 -2.023642659187316895e-01 6.134738773107528687e-02 1.919845677912235260e-02 -9.348110854625701904e-02 -1.575854867696762085e-01 3.441076874732971191e-01 1.259291917085647583e-01 -8.230000734329223633e-02 8.968304842710494995e-02 -6.275671068578958511e-03 -2.413939870893955231e-02 -3.008237667381763458e-02 -7.896743714809417725e-02 -1.604202836751937866e-01
1.442767977714538574e-01 -1.550469547510147095e-01 2.463020086288452148e-01 -3.451686203479766846e-01 1.032589096575975418e-02 -2.750323414802551270e-01 2.153209149837493896e-01 4.819098860025405884e-02 -6.496650166809558868e-03 -7.997158169746398926e-02 1.970840618014335632e-02 7.488263398408889771e-02 7.689229398965835571e-02 4.557938575744628906e-01 -1.348443422466516495e-02 -2.474207431077957153e-01 -5.525825172662734985e-02 -1.532566100358963013e-01 9.822015464305877686e-02 -7.951916009187698364e-02 1.522642523050308228e-01 1.483646780252456665e-01 -2.777264714241027832e-01 -7.800518651492893696e-04 -2.278123944997787476e-01 1.838507056236267090e-01 5.898286774754524231e-02 1.740150153636932373e-01 -2.335662841796875000e-01 -7.239349931478500366e-02 9.747582674026489258e-02 -9.907158464193344116e-02
3.444763645529747009e-02 -2.039142996072769165e-01 7.722080498933792114e-02 -2.888353168964385986e-01 5.085539072751998901e-02 -4.108799621462821960e-02 3.455927670001983643e-01 -8.000918477773666382e-02 -5.079625546932220459e-02 -1.730274707078933716e-01 2.767758369445800781e-01 9.516140073537826538e-02 7.871482521295547485e-02 2.618058323860168457e-01 1.511587500572204590e-01 1.901876479387283325e-01 -1.311350166797637939e-01 -1.261586137115955353e-02 -6.013256032019853592e-03 -3.046391010284423828e-01 5.278883129358291626e-02 -2.526935935020446777e-01 2.225837670266628265e-02 6.852434575557708740e-02 2.890489809215068817e-02 1.621499061584472656e-01 4.339394867420196533e-01 7.267384231090545654e-02 1.299947500228881836e-01 -7.097279280424118042e-02 -9.518457576632499695e-03 -2.470373213291168213e-01
-2.394505739212036133e-01 1.813044957816600800e-02 2.627612650394439697e-01 1.124967187643051147e-01 -2.618721500039100647e-02 6.603385508060455322e-02 4.530223086476325989e-02 -4.566519707441329956e-02 -2.825874984264373779e-01 1.865400001406669617e-02 2.752992790192365646e-03 6.570518761873245239e-02 3.335083425045013428e-01 1.565726697444915771e-01 1.287354528903961182e-01 -1.488875448703765869e-01 -2.961401343345642090e-01 3.088417947292327881e-01 1.284011155366897583e-01 -1.723271459341049194e-01 4.034257531166076660e-01 -1.162865310907363892e-01 -9.091015905141830444e-02 2.195325195789337158e-01 2.052899897098541260e-01 -8.830126374959945679e-02 2.462456673383712769e-01 1.144843101501464844e-01 7.088270038366317749e-02 -3.571144863963127136e-02 1.946220733225345612e-02 8.797929622232913971e-03
-1.844726949930191040e-01 3.138778358697891235e-02 1.578850001096725464e-01 1.317041665315628052e-01 -1.057695150375366211e-01 -1.444769650697708130e-01 3.452939391136169434e-01 9.269617497920989990e-02 -1.458083987236022949e-01 -2.734769880771636963e-01 -8.666253834962844849e-02 -4.908036440610885620e-02 -8.262930810451507568e-02 4.592710137367248535e-01 -9.457913041114807129e-02 -2.377408444881439209e-01 7.234387099742889404e-02 -1.571565568447113037e-01 -1.767832636833190918e-01 8.169395476579666138e-02 2.963673323392868042e-02 -1.706973463296890259e-01 -2.184073477983474731e-01 2.137120664119720459e-01 -2.671180069446563721e-01 3.847997263073921204e-02 -3.942105546593666077e-02 -1.607378199696540833e-02 -1.065578386187553406e-01 -1.696335375308990479e-01 1.482645124197006226e-01 -2.136142104864120483e-01
4.996139183640480042e-02 1.693136990070343018e-01 4.122903645038604736e-01 -2.897152900695800781e-01 7.721915841102600098e-02 -2.790598869323730469e-01 7.483795285224914551e-02 1.067972369492053986e-02 -4.689893126487731934e-02 -1.216467171907424927e-01 -1.710794419050216675e-01 -2.403372079133987427e-01 1.254101097583770752e-01 3.339906036853790283e-01 1.611819118261337280e-01 2.133966088294982910e-01 -1.959748379886150360e-02 1.240100339055061340e-02 -8.183931559324264526e-02 -1.938996613025665283e-01 2.028851956129074097e-01 2.308479696512222290e-02 4.484057798981666565e-02 1.594412624835968018e-01 3.039611876010894775e-01 1.142981126904487610e-01 1.889027357101440430e-01 -4.008273035287857056e-02 1.785681396722793579e-01 -8.013311773538589478e-02 -5.662171170115470886e-02 -1.559563130140304565e-01
1.305589824914932251e-01 -5.283348634839057922e-02 4.042570292949676514e-01 -1.440211683511734009e-01 -1.935873329639434814e-01 -9.214048832654953003e-02 2.628310322761535645e-01 1.373247653245925903e-01 -1.324870288372039795e-01 7.583048939704895020e-02 4.614894464612007141e-02 -2.045576274394989014e-01 -2.993037365376949310e-02 2.255920469760894775e-01 1.448115706443786621e-01 -1.053390800952911377e-01 1.700732111930847168e-01 -5.540180951356887817e-02 -2.315498292446136475e-01 -2.024562507867813110e-01 6.154031306505203247e-02 -1.396138817071914673e-01 -1.585397422313690186e-01 7.979632169008255005e-02 -1.042270474135875702e-02 1.393605619668960571e-01 3.839673101902008057e-01 1.591252684593200684e-01 -2.637585699558258057e-01 1.236667037010192871e-01 2.190049886703491211e-01 -6.689883768558502197e-02
1.615168154239654541e-01 2.639195621013641357e-01 1.901513338088989258e-01 -1.828144192695617676e-01 -2.171632647514343262e-02 -2.672259211540222168e-01 1.662999987602233887e-01 -1.055902093648910522e-01 8.433370292186737061e-02 -1.720046550035476685e-01 7.662279158830642700e-02 -3.269361332058906555e-02 -2.522158622741699219e-01 2.931202650070190430e-01 2.696388363838195801e-01 -9.257750213146209717e-02 -2.658287286758422852e-01 3.688069432973861694e-02 4.038427397608757019e-02 -9.452880173921585083e-02 -5.636671558022499084e-02 8.556450158357620239e-02 2.606824971735477448e-02 -1.338914334774017334e-01 6.755657494068145752e-02 1.379680782556533813e-01 2.347453832626342773e-01 1.869939565658569336e-01 7.542762160301208496e-02 -3.720604181289672852e-01 1.437719315290451050e-01 -2.437039762735366821e-01
-1.162246912717819214e-01 -2.870703041553497314e-01 2.124295085668563843e-01 -3.772731870412826538e-02 2.364502102136611938e-01 -1.420905739068984985e-01 1.687197685241699219e-01 4.532391950488090515e-02 -1.866370141506195068e-01 1.343080401420593262e-01 6.353350728750228882e-02 -6.178198382258415222e-02 -6.117177382111549377e-02 5.648927092552185059e-01 1.690563745796680450e-02 -8.095794916152954102e-02 2.154929190874099731e-01 -6.984642148017883301e-02 2.387934327125549316e-01 -1.733867228031158447e-01 -2.291036583483219147e-02 -6.677434593439102173e-02 2.460985332727432251e-01 5.029566213488578796e-02 1.721191853284835815e-01 -1.035519018769264221e-01 -2.858752384781837463e-02 2.076329141855239868e-01 1.240429878234863281e-01 -8.731821924448013306e-02 -6.025457009673118591e-02 -2.076182216405868530e-01
-8.831095695495605469e-02 9.884116798639297485e-02 3.007767200469970703e-01 -1.411457080394029617e-02 1.908085346221923828e-01 -4.150347113609313965e-01 1.726550906896591187e-01 -2.487685903906822205e-02 3.812592476606369019e-03 3.121560811996459961e-02 6.293216347694396973e-02 -2.013033926486968994e-01 1.354939118027687073e-02 2.198181897401809692e-01 1.531349569559097290e-01 -6.405751407146453857e-02 -1.587079912424087524e-01 1.957326978445053101e-01 -1.327914148569107056e-01 -2.737354636192321777e-01 1.428281515836715698e-01 5.392672866582870483e-02 -8.744517341256141663e-03 2.081817984580993652e-01 2.137434929609298706e-01 9.311591833829879761e-02 3.811116218566894531e-01 1.596242338418960571e-01 -1.062093004584312439e-01 -1.908223181962966919e-01 -1.756207495927810669e-01 6.883490830659866333e-02
2.368535250425338745e-01 4.619435220956802368e-02 2.453095316886901855e-01 7.807409018278121948e-02 -1.309855878353118896e-01 -1.415381580591201782e-01 2.901139855384826660e-01 -2.309967204928398132e-02 -2.697179317474365234e-01 -2.479286938905715942e-01 -7.319983839988708496e-02 -2.673314213752746582e-01 -5.810787528753280640e-02 2.557981312274932861e-01 8.925766684114933014e-03 -1.993679106235504150e-01 -2.945317029953002930e-01 7.861801981925964355e-02 -8.200142532587051392e-02 -1.604317426681518555e-01 1.691728383302688599e-01 -8.002208918333053589e-02 1.900538653135299683e-01 -7.895478606224060059e-02 2.684892900288105011e-02 1.350335478782653809e-01 -2.856409363448619843e-02 2.656851410865783691e-01 -8.898567408323287964e-02 -8.255364745855331421e-02 1.675424426794052124e-01 -3.130398094654083252e-01
-1.988227814435958862e-01 -6.453536450862884521e-03 8.540016412734985352e-02 -1.481650173664093018e-01 1.110008507966995239e-01 -6.278890371322631836e-02 2.837684750556945801e-01 2.442703545093536377e-01 1.860853284597396851e-02 8.288417756557464600e-02 1.794853955507278442e-01 1.248091384768486023e-01 2.090790122747421265e-01 4.590628147125244141e-01 -1.586554944515228271e-02 7.715366035699844360e-02 1.100288331508636475e-01 2.523382939398288727e-02 3.380763530731201172e-02 -2.358397841453552246e-01 1.267345845699310303e-01 -1.896428912878036499e-01 3.935547471046447754e-01 -9.909407794475555420e-02 1.723634302616119385e-01 1.091880630701780319e-02 1.605521440505981445e-01 4.083920642733573914e-02 -2.162002623081207275e-01 -7.595699280500411987e-02 1.530849486589431763e-01 -1.990029364824295044e-01
2.037488669157028198e-02 -2.947092652320861816e-01 3.712040483951568604e-01 -1.137932687997817993e-01 -1.199342459440231323e-01 -2.062876969575881958e-01 3.756145536899566650e-01 -1.181093323975801468e-02 -1.570664942264556885e-01 -1.909595727920532227e-01 -2.064830809831619263e-01 -6.195268779993057251e-02 -3.835549578070640564e-02 2.913607656955718994e-01 1.115208771079778671e-02 -1.459058076143264771e-01 -2.637679874897003174e-02 -4.501855373382568359e-02 2.378366887569427490e-02 8.220711350440979004e-02 1.565136164426803589e-01 -1.677623987197875977e-01 -2.748152017593383789e-01 1.536218076944351196e-01 3.380744531750679016e-02 2.070194035768508911e-01 2.367926836013793945e-01 -1.007196605205535889e-01 -1.795364916324615479e-01 -5.146737024188041687e-02 2.018650919198989868e-01 2.801166102290153503e-02
3.537018969655036926e-02 1.436685472726821899e-01 -4.900860413908958435e-02 -1.939286738634109497e-01 4.694304242730140686e-02 -1.016331240534782410e-01 2.434000968933105469e-01 1.112923622131347656e-01 -8.440877310931682587e-03 9.618541225790977478e-03 1.921879500150680542e-01 -5.352880433201789856e-02 -6.798732280731201172e-02 2.810338735580444336e-01 -1.296299546957015991e-01 -3.173629939556121826e-01 -2.984728515148162842e-01 9.286672621965408325e-02 -3.920698538422584534e-03 2.419176697731018066e-01 3.525148630142211914e-01 7.413113117218017578e-02 -1.512802243232727051e-01 2.125593572854995728e-01 -2.002045661211013794e-01 -8.786275237798690796e-02 6.128360331058502197e-02 8.273891359567642212e-02 1.156383976340293884e-01 -3.116612732410430908e-01 2.391478046774864197e-02 -2.988068163394927979e-01
-2.138159126043319702e-01 -1.264787167310714722e-01 5.485668033361434937e-02 1.772825717926025391e-01 3.290067315101623535e-01 -3.863691389560699463e-01 1.817770600318908691e-01 -1.284133363515138626e-02 -2.865886501967906952e-02 -1.685923784971237183e-01 2.062945663928985596e-01 -1.455618143081665039e-01 -8.747871615923941135e-04 2.363099008798599243e-01 6.717259436845779419e-02 2.453770786523818970e-01 1.600125879049301147e-01 1.426407992839813232e-01 1.576564610004425049e-01 1.362915337085723877e-01 4.489887356758117676e-01 2.403750866651535034e-01 -6.743716448545455933e-02 4.859161004424095154e-02 -5.607651546597480774e-03 -3.614764660596847534e-02 1.119698360562324524e-01 7.985164225101470947e-02 -5.132069066166877747e-02 -1.210353821516036987e-01 -7.910876721143722534e-02 1.014447212219238281e-02
-5.309234559535980225e-02 2.237538248300552368e-01 1.871078014373779297e-01 -8.199440687894821167e-02 -3.963791951537132263e-02 -3.648852109909057617e-01 2.740576863288879395e-01 -1.318596396595239639e-02 1.055174097418785095e-01 -5.069185420870780945e-02 2.084966003894805908e-02 -1.186347454786300659e-01 -1.638042926788330078e-02 3.011895529925823212e-02 4.310483336448669434e-01 -2.620794437825679779e-02 -1.777795553207397461e-01 7.817960530519485474e-02 1.528223901987075806e-01 -1.745680719614028931e-01 1.896835118532180786e-01 1.088043004274368286e-01 -4.297033883631229401e-03 9.500789642333984375e-02 2.701792418956756592e-01 2.206484824419021606e-01 8.603494614362716675e-02 2.731081843376159668e-01 -5.214077979326248169e-02 -7.492312788963317871e-02 7.421596348285675049e-02 -3.370302319526672363e-01
-1.557437181472778320e-01 7.333143055438995361e-02 7.224610447883605957e-02 -8.165111392736434937e-02 4.011350870132446289e-01 1.014105305075645447e-01 2.837752103805541992e-01 2.467838525772094727e-01 -2.409436106681823730e-01 -1.532484125345945358e-02 1.121845990419387817e-01 -2.135716825723648071e-01 3.505642712116241455e-02 3.426198363304138184e-01 2.931171655654907227e-01 7.391277700662612915e-03 -1.453840173780918121e-02 8.490474522113800049e-02 1.742170602083206177e-01 5.580882355570793152e-02 2.454645484685897827e-01 2.135803848505020142e-01 -2.808345258235931396e-01 2.377270907163619995e-01 1.371905356645584106e-01 3.163039311766624451e-02 7.319410145282745361e-02 8.490081876516342163e-02 5.812856927514076233e-02 4.849167913198471069e-02 5.418595671653747559e-02 3.984483703970909119e-02
-1.581333875656127930e-01 -8.869388140738010406e-03 3.119378983974456787e-01 -2.966778576374053955e-01 4.446091875433921814e-02 -4.612439125776290894e-02 3.010388016700744629e-01 -1.342522948980331421e-01 -3.586219996213912964e-02 -2.547613084316253662e-01 -2.373557537794113159e-01 1.643230915069580078e-01 -1.198100447654724121e-01 3.282167911529541016e-01 9.811835363507270813e-03 9.578999876976013184e-02 6.043779477477073669e-02 8.238542824983596802e-02 -1.059839576482772827e-01 -3.634653612971305847e-02 2.393259108066558838e-01 -5.516387894749641418e-02 -1.900521367788314819e-01 -5.778650194406509399e-02 -2.262410223484039307e-01 1.820779889822006226e-01 2.844973802566528320e-01 2.351102381944656372e-01 -1.210933029651641846e-01 -5.429028533399105072e-03 1.729535758495330811e-01 -8.958946168422698975e-02
1.536921691149473190e-02 -9.821420162916183472e-02 2.065240740776062012e-01 -3.771499544382095337e-02 3.784431517124176025e-01 -1.014147773385047913e-01 1.069884523749351501e-01 2.134954482316970825e-01 -1.094571799039840698e-01 -1.864903867244720459e-01 -1.217812374234199524e-01 7.676812261343002319e-02 1.577018648386001587e-01 3.392102420330047607e-01 2.764224410057067871e-01 2.258456796407699585e-01 -2.283573150634765625e-01 1.575138978660106659e-02 2.698442637920379639e-01 -9.258572012186050415e-02 3.701029419898986816e-01 -8.469016849994659424e-02 -1.828260719776153564e-01 -9.244044311344623566e-03 -7.381566613912582397e-02 2.023532055318355560e-02 1.477037370204925537e-01 -1.016792580485343933e-01 4.362822324037551880e-02 -8.973787724971771240e-02 -1.377865485846996307e-02 -2.026756405830383301e-01
-1.323097944259643555e-01 -6.798014789819717407e-02 1.272352337837219238e-01 -1.352591067552566528e-01 5.551904905587434769e-03 -2.306972146034240723e-01 2.114586979150772095e-01 -1.095376759767532349e-01 7.863424718379974365e-02 -3.554023802280426025e-01 6.703513860702514648e-02 -1.357716917991638184e-01 -9.574171155691146851e-03 1.301475614309310913e-01 1.664388626813888550e-01 -1.741412431001663208e-01 -1.540172696113586426e-01 -1.131359189748764038e-01 -1.883258968591690063e-01 1.566599309444427490e-01 8.529799431562423706e-02 -1.456342488527297974e-01 -2.423340678215026855e-01 -1.059518754482269287e-01 -2.669798433780670166e-01 -2.591195888817310333e-02 1.385640949010848999e-01 2.544847317039966583e-02 -1.693497151136398315e-01 -9.240736067295074463e-02 4.325509965419769287e-01 -3.030873537063598633e-01
-4.659740999341011047e-02 -3.866307809948921204e-02 3.840919137001037598e-01 -3.367790281772613525e-01 2.027333155274391174e-02 -1.095927506685256958e-01 5.724710598587989807e-02 6.199368275701999664e-03 -1.816881448030471802e-01 -2.822719216346740723e-01 -1.643830686807632446e-01 -1.132457181811332703e-01 1.173419728875160217e-01 2.786082923412322998e-01 -1.168245226144790649e-01 -2.292876988649368286e-01 -9.581199288368225098e-02 2.719681560993194580e-01 -4.813163354992866516e-02 1.253091096878051758e-01 1.988476514816284180e-01 1.341505050659179688e-01 -7.151289284229278564e-02 2.056204229593276978e-01 -1.704641431570053101e-01 2.191395461559295654e-01 1.886808276176452637e-01 1.791682690382003784e-01 -8.894952945411205292e-03 2.122320532798767090e-01 8.781822770833969116e-02 -7.610087841749191284e-02
-1.938774622976779938e-02 6.716981995850801468e-03 3.347658216953277588e-01 -5.567453801631927490e-02 -9.709241986274719238e-02 -1.719514131546020508e-01 2.711643576622009277e-01 -8.001156896352767944e-02 -4.247361794114112854e-02 -9.191628545522689819e-02 -4.054719209671020508e-02 7.974541932344436646e-02 1.846035271883010864e-01 4.310724139213562012e-01 6.125886458903551102e-03 -2.903791964054107666e-01 -1.970472931861877441e-01 2.403636090457439423e-02 -4.400276765227317810e-02 6.050038710236549377e-02 1.774694323539733887e-01 1.457016766071319580e-01 3.385261818766593933e-02 -1.209213733673095703e-01 -2.621781527996063232e-01 3.470318615436553955e-01 2.186151742935180664e-01 -3.558162599802017212e-02 -9.845673292875289917e-02 -1.639999821782112122e-02 2.846071124076843262e-01 -1.685845665633678436e-02
-1.017286255955696106e-01 4.125088155269622803e-01 3.570204079151153564e-01 -2.436494529247283936e-01 1.345975697040557861e-01 -2.747178375720977783e-01 1.716613918542861938e-01 6.791328638792037964e-02 1.783805964805651456e-05 -1.625918745994567871e-01 2.054679840803146362e-01 -2.297190725803375244e-01 9.032022953033447266e-02 1.626072227954864502e-01 7.746367901563644409e-02 3.667970746755599976e-02 -4.696309939026832581e-02 6.101492047309875488e-02 1.086322516202926636e-01 -2.687365710735321045e-01 1.033366024494171143e-01 4.195176064968109131e-03 -6.324471533298492432e-02 2.324280440807342529e-01 1.567428112030029297e-01 2.092015147209167480e-01 2.335374653339385986e-01 1.034791022539138794e-01 1.301330327987670898e-01 -1.376523077487945557e-01 -2.609446272253990173e-02 -1.131883487105369568e-01
-1.356579065322875977e-01 -8.261553198099136353e-02 3.617020323872566223e-02 -5.545896664261817932e-02 1.843989491462707520e-01 -1.813400536775588989e-01 4.063284397125244141e-01 2.802873253822326660e-01 -3.184093534946441650e-01 -2.691781222820281982e-01 5.241079628467559814e-02 1.969738155603408813e-01 6.073829531669616699e-02 1.407719105482101440e-01 1.038647219538688660e-01 -3.118515908718109131e-01 3.023752383887767792e-02 -6.673515588045120239e-02 -1.466805040836334229e-01 -6.923595815896987915e-02 1.106581911444664001e-01 -1.220371648669242859e-01 -7.992863655090332031e-02 7.183134555816650391e-02 -1.106100678443908691e-01 2.132290005683898926e-01 -4.317541047930717468e-02 2.641883194446563721e-01 -2.026136517524719238e-01 -1.199595108628273010e-01 -2.401387542486190796e-01 8.441463112831115723e-03
2.720630913972854614e-02 1.701123267412185669e-02 1.745151430368423462e-01 1.163572445511817932e-01 -1.139466986060142517e-01 -1.810608059167861938e-01 1.876037716865539551e-01 6.865751743316650391e-02 -2.292150110006332397e-01 2.592670917510986328e-01 -1.836216896772384644e-01 -1.081645116209983826e-01 -2.042132169008255005e-01 2.930497527122497559e-01 2.957243025302886963e-01 -9.422391653060913086e-02 2.049722336232662201e-02 4.406093060970306396e-02 -3.496370911598205566e-01 2.032535374164581299e-01 1.429425030946731567e-01 -7.237032800912857056e-02 -2.810888178646564484e-02 2.340388447046279907e-01 -1.948650926351547241e-03 1.881366223096847534e-01 2.072511315345764160e-01 -7.771468162536621094e-02 -1.133019253611564636e-01 -1.474561244249343872e-01 1.465705875307321548e-02 -3.374481797218322754e-01
7.242558151483535767e-02 -2.663890086114406586e-02 9.345211088657379150e-03 -1.334234476089477539e-01 1.389469206333160400e-01 -2.196918725967407227e-01 3.045799583196640015e-02 -1.839056015014648438e-01 -7.510637491941452026e-02 -1.065883710980415344e-01 -1.499332785606384277e-01 -1.727382987737655640e-01 2.121942043304443359e-01 3.062725067138671875e-01 -1.722063124179840088e-01 1.611362993717193604e-01 -4.883008450269699097e-02 -4.303792119026184082e-02 -2.534887753427028656e-02 -2.220005989074707031e-01 3.510696291923522949e-01 -2.856709435582160950e-02 -7.147270441055297852e-02 3.498102724552154541e-01 6.369083374738693237e-02 7.465355098247528076e-02 4.436379373073577881e-01 2.111705094575881958e-01 6.649595499038696289e-02 -1.108359917998313904e-01 -6.804691627621650696e-03 -1.912368386983871460e-01
-3.413642942905426025e-02 -7.802521437406539917e-02 1.907807141542434692e-01 2.430017478764057159e-02 1.010832414031028748e-01 5.809974670410156250e-02 1.627547293901443481e-01 -2.309844940900802612e-01 -2.076089568436145782e-02 -1.799131035804748535e-01 1.242357045412063599e-01 -6.809049099683761597e-02 -1.819750368595123291e-01 3.799020946025848389e-01 1.070977281779050827e-02 -3.534894287586212158e-01 3.429032117128372192e-02 -1.236215308308601379e-01 -2.429113835096359253e-01 -1.070794649422168732e-02 1.172269806265830994e-01 -2.085883766412734985e-01 -3.075237572193145752e-01 4.303433299064636230e-01 -2.347081666812300682e-03 -6.453032046556472778e-02 1.234951689839363098e-01 4.486850276589393616e-02 -6.217294558882713318e-02 -1.282036453485488892e-01 2.036368846893310547e-01 -1.055574938654899597e-01
8.229233324527740479e-02 7.084970176219940186e-02 3.878545761108398438e-01 -1.541837304830551147e-01 1.363847255706787109e-01 -3.577311933040618896e-01 4.398318380117416382e-02 -2.873395942151546478e-02 -7.901087403297424316e-02 -8.336211740970611572e-02 1.306523848325014114e-02 -1.726989597082138062e-01 1.977582126855850220e-01 1.840838491916656494e-01 2.573323845863342285e-01 1.019721478223800659e-01 -1.073471531271934509e-01 -2.176720649003982544e-02 -2.871064096689224243e-02 -2.831788547337055206e-02 2.675858736038208008e-01 -1.057798564434051514e-01 1.357456594705581665e-01 1.919559538364410400e-01 8.303746581077575684e-03 5.225542560219764709e-02 2.451402097940444946e-01 1.109317541122436523e-01 3.299583196640014648e-01 -3.170730173587799072e-02 -2.733407020568847656e-01 -2.457436472177505493e-01
1.055630594491958618e-01 1.418912410736083984e-01 3.311094045639038086e-01 4.214555397629737854e-02 -2.021729499101638794e-01 -1.913048028945922852e-01 1.696997284889221191e-01 1.321524828672409058e-01 -2.319414764642715454e-01 -1.259760260581970215e-01 2.895120903849601746e-02 -3.641040995717048645e-02 2.107617855072021484e-01 2.223304808139801025e-01 4.728704690933227539e-02 -1.503148972988128662e-01 6.450190395116806030e-02 2.745956480503082275e-01 1.594631671905517578e-01 1.895654201507568359e-01 1.507446765899658203e-01 2.238925993442535400e-01 -2.072818875312805176e-01 8.233141899108886719e-02 -3.301593959331512451e-01 2.694474458694458008e-01 9.891101717948913574e-02 2.096180468797683716e-01 -8.678520470857620239e-02 1.118562221527099609e-01 8.015127480030059814e-02 -1.332155168056488037e-01
7.777756452560424805e-02 -1.787012368440628052e-01 2.811568677425384521e-01 1.577661782503128052e-01 -2.513292711228132248e-03 -3.482693433761596680e-01 2.957116365432739258e-01 -1.647466607391834259e-02 -7.786686718463897705e-02 -3.878531232476234436e-02 -5.543966591358184814e-02 -1.254906803369522095e-01 -1.237140521407127380e-01 3.190269470214843750e-01 2.524362504482269287e-01 6.184453144669532776e-02 -1.493848115205764771e-01 1.525373309850692749e-01 -2.012063562870025635e-01 3.149011731147766113e-02 2.742103040218353271e-01 -1.107840687036514282e-01 -6.795243173837661743e-02 2.979665100574493408e-01 -1.567997783422470093e-01 2.020311504602432251e-01 -2.533707767724990845e-03 -2.560812048614025116e-02 -8.299095928668975830e-02 6.104553490877151489e-02 3.033179044723510742e-01 -3.788806870579719543e-02
-6.815951317548751831e-02 5.217574164271354675e-02 2.527262270450592041e-01 -1.293865740299224854e-01 -1.442065229639410973e-03 4.568987339735031128e-02 1.550958752632141113e-01 3.336367383599281311e-02 -2.918976247310638428e-01 -5.943214148283004761e-02 -1.795883327722549438e-01 -1.184501424431800842e-01 3.726685186848044395e-03 3.884704113006591797e-01 -3.071312978863716125e-02 -3.725419342517852783e-01 1.159464567899703979e-01 2.929407544434070587e-02 2.451073750853538513e-02 -3.341317549347877502e-02 3.347642421722412109e-01 -2.048559188842773438e-01 -2.846599817276000977e-01 6.992071866989135742e-02 3.530472889542579651e-02 2.029882520437240601e-01 2.758109271526336670e-01 6.129157170653343201e-02 -2.568961381912231445e-01 9.760910272598266602e-02 -6.373801827430725098e-02 3.540282696485519409e-02
-2.159992977976799011e-02 -1.058290079236030579e-01 3.508387506008148193e-01 -2.752108871936798096e-01 -1.195526048541069031e-01 -1.451915055513381958e-01 6.865625083446502686e-02 5.910696834325790405e-02 -1.614424884319305420e-01 -1.957100927829742432e-01 -2.155984938144683838e-01 -1.130470111966133118e-01 1.474521011114120483e-01 -1.977490261197090149e-02 7.984267920255661011e-02 -1.700078696012496948e-01 -1.831656098365783691e-01 3.759844228625297546e-02 1.121322065591812134e-02 4.386031925678253174e-01 2.116369307041168213e-01 5.092510953545570374e-02 -1.098384857177734375e-01 1.423584520816802979e-01 -9.698621928691864014e-02 7.719026505947113037e-02 2.555630803108215332e-01 1.333407759666442871e-01 -1.902545690536499023e-01 4.899047687649726868e-02 4.861516878008842468e-02 -3.439359664916992188e-01
-2.455181181430816650e-01 -4.876012355089187622e-02 3.395883738994598389e-02 -2.535522878170013428e-01 2.572799921035766602e-01 -5.840628594160079956e-02 1.968404352664947510e-01 2.800857126712799072e-01 -2.757215499877929688e-01 -1.103193312883377075e-02 1.122683212161064148e-01 -1.535094231367111206e-01 8.531954139471054077e-02 4.806045293807983398e-01 3.335025906562805176e-02 1.539368182420730591e-01 -2.725748904049396515e-02 -1.001619994640350342e-01 -9.722980856895446777e-02 1.707241125404834747e-02 2.037013471126556396e-01 2.089395672082901001e-01 -3.400937318801879883e-01 1.398684084415435791e-01 3.316682949662208557e-02 1.295744180679321289e-01 -7.828912883996963501e-02 1.842196136713027954e-01 2.598523162305355072e-02 9.156251698732376099e-02 8.892903104424476624e-03 -4.158600792288780212e-02
-1.740767508745193481e-01 2.632337808609008789e-02 3.121248185634613037e-01 -3.410856798291206360e-02 3.600792884826660156e-01 -5.706015601754188538e-02 1.924513578414916992e-01 1.355517655611038208e-01 -1.791718751192092896e-01 -2.833502590656280518e-01 2.003487795591354370e-01 -9.562377631664276123e-02 2.266196012496948242e-01 2.944897711277008057e-01 1.352316290140151978e-01 7.084993273019790649e-02 6.101141124963760376e-02 -1.932081393897533417e-02 -5.555969849228858948e-02 5.433539673686027527e-02 1.408621966838836670e-01 2.537842392921447754e-01 -2.708204388618469238e-01 3.400538265705108643e-01 2.236226350069046021e-01 3.746083378791809082e-02 -1.376440525054931641e-01 3.325762599706649780e-02 3.147451579570770264e-02 -2.017347887158393860e-02 -3.634462598711252213e-03 -5.287589505314826965e-02
3.710953146219253540e-02 -9.035415947437286377e-02 3.006594479084014893e-01 -1.105147898197174072e-01 3.141895532608032227e-01 -1.814959049224853516e-01 1.490169763565063477e-01 2.945810556411743164e-01 -1.409937739372253418e-01 -9.291284717619419098e-03 5.481608211994171143e-02 4.115417134016752243e-03 3.476356863975524902e-01 2.425683736801147461e-01 1.448635309934616089e-01 1.632858812808990479e-01 8.546902984380722046e-02 -9.383112937211990356e-02 2.059703320264816284e-01 1.367619186639785767e-01 2.464842200279235840e-01 -3.971959277987480164e-02 -1.136412024497985840e-01 2.369466423988342285e-01 1.553219109773635864e-01 -5.766586214303970337e-02 3.294765651226043701e-01 -1.092553362250328064e-01 -1.713819056749343872e-01 -5.874032527208328247e-02 8.476206660270690918e-02 -1.757361367344856262e-02
9.020945429801940918e-02 -1.166903302073478699e-01 4.696824252605438232e-01 -1.717584580183029175e-01 -1.493654847145080566e-01 -2.989538609981536865e-01 -2.570202760398387909e-02 1.598601639270782471e-01 -2.436583042144775391e-01 -1.265424042940139771e-01 -7.190435379743576050e-02 -1.580167114734649658e-01 -6.752030551433563232e-02 2.225111573934555054e-01 -4.515146464109420776e-02 -1.033035814762115479e-01 2.091846056282520294e-02 -5.498481914401054382e-02 7.513628154993057251e-02 2.532550394535064697e-01 2.478832006454467773e-01 6.809644866734743118e-03 -2.132679969072341919e-01 2.079428434371948242e-01 -3.225603997707366943e-01 -1.876168325543403625e-02 5.000254139304161072e-02 1.946406811475753784e-01 -7.159749418497085571e-02 -6.838367134332656860e-02 1.427042484283447266e-01 -1.397549360990524292e-01
-9.476857632398605347e-02 -3.034424223005771637e-02 5.111262202262878418e-03 -8.432129770517349243e-02 -3.691599890589714050e-02 -1.386431008577346802e-01 1.486987322568893433e-01 -1.498416811227798462e-01 3.978833183646202087e-02 -1.019542738795280457e-01 2.221430838108062744e-01 -5.854631960391998291e-02 -1.705046892166137695e-01 4.366928935050964355e-01 8.378613740205764771e-02 -1.349443942308425903e-01 4.079584404826164246e-02 -1.765459403395652771e-02 -8.573208749294281006e-02 -6.150033324956893921e-02 1.547081917524337769e-01 -3.251530230045318604e-01 5.477344617247581482e-02 -8.946279436349868774e-02 1.864447891712188721e-01 1.592800617218017578e-01 5.069824457168579102e-01 8.537197858095169067e-02 -1.708075031638145447e-02 -1.495152860879898071e-01 -1.562172025442123413e-01 -2.877236306667327881e-01
-2.674216330051422119e-01 1.028110906481742859e-01 1.112348884344100952e-01 -1.931221932172775269e-01 3.472651243209838867e-01 -1.475665718317031860e-01 3.862494826316833496e-01 1.410833895206451416e-01 -1.701084375381469727e-01 -2.713214755058288574e-01 1.627040207386016846e-01 -1.484721060842275620e-02 2.701539993286132812e-01 3.240874707698822021e-01 1.927534937858581543e-01 -3.903002711012959480e-03 3.752529993653297424e-02 -6.694485992193222046e-02 1.066388711333274841e-01 -1.059667766094207764e-01 2.081000953912734985e-01 1.285597085952758789e-01 -2.220096439123153687e-01 1.196112781763076782e-01 -4.933167621493339539e-02 -5.669469386339187622e-02 -4.185251146554946899e-02 -2.972290106117725372e-02 9.890332818031311035e-02 -3.579806536436080933e-02 -1.999136358499526978e-01 -3.351181745529174805e-02
1.152775660157203674e-01 3.453424945473670959e-02 1.733955293893814087e-01 -3.256244957447052002e-01 1.924003511667251587e-01 -1.973741799592971802e-01 2.147814184427261353e-01 2.169929593801498413e-01 -3.683105409145355225e-01 4.752242006361484528e-03 -7.148820161819458008e-02 4.705479368567466736e-02 4.541206359863281250e-01 1.875931918621063232e-01 1.367106288671493530e-01 1.058701276779174805e-01 1.213770508766174316e-01 -2.005553543567657471e-01 8.928510546684265137e-02 1.790589541196823120e-01 1.270239502191543579e-01 -3.765286505222320557e-02 8.187291771173477173e-02 1.473391652107238770e-01 1.202913373708724976e-01 1.973309181630611420e-02 2.663492560386657715e-01 -4.799583926796913147e-02 -9.269659966230392456e-02 -7.429597526788711548e-02 -4.766242951154708862e-02 -1.430805474519729614e-01
2.427147477865219116e-01 2.991685457527637482e-02 3.076036870479583740e-01 -3.520097211003303528e-02 -2.986703626811504364e-02 -1.884986460208892822e-01 2.108950614929199219e-01 -1.254487503319978714e-02 -9.105394780635833740e-02 -1.238719895482063293e-01 5.776914581656455994e-02 -1.338650435209274292e-01 7.130368798971176147e-02 3.474421501159667969e-01 -1.492267567664384842e-02 -1.498354375362396240e-01 -1.816926300525665283e-01 5.647962912917137146e-02 -8.633346855640411377e-02 -1.653751879930496216e-01 3.876495733857154846e-02 -4.322012513875961304e-02 1.339843720197677612e-01 2.332581132650375366e-01 -9.064423292875289917e-02 3.362788259983062744e-01 -2.033445984125137329e-01 4.494485855102539062e-01 2.489951066672801971e-02 -5.205224826931953430e-02 1.218347772955894470e-01 -2.008715420961380005e-01
-2.135668247938156128e-01 -6.733312457799911499e-02 2.152360044419765472e-02 -1.291730403900146484e-01 -1.260391920804977417e-01 -6.613520532846450806e-02 1.350916773080825806e-01 3.206472694873809814e-01 -1.539416909217834473e-01 -1.813047975301742554e-01 3.016733527183532715e-01 -9.376295655965805054e-02 3.306296840310096741e-02 3.714134097099304199e-01 2.890546806156635284e-02 -3.239905834197998047e-01 6.690172106027603149e-02 -1.986580193042755127e-01 -1.147335320711135864e-01 1.134853344410657883e-02 2.551435828208923340e-01 -2.020952552556991577e-01 -4.889802262187004089e-02 1.848993748426437378e-01 2.251430004835128784e-01 1.699644327163696289e-01 1.753612607717514038e-01 -8.858408778905868530e-02 2.001136243343353271e-01 1.428631693124771118e-01 1.033552587032318115e-01 -3.319294378161430359e-02
-8.137869834899902344e-02 1.747690886259078979e-02 1.329696923494338989e-01 -2.624795436859130859e-01 -3.120970539748668671e-02 1.106343977153301239e-02 -5.490612238645553589e-02 -2.420239150524139404e-01 -3.387159705162048340e-01 -1.066464930772781372e-01 -2.592983655631542206e-02 -1.335210055112838745e-01 2.627946436405181885e-01 2.738546729087829590e-01 -2.001919783651828766e-03 -2.032599449157714844e-01 4.269405454397201538e-02 -2.063680887222290039e-01 9.566962718963623047e-02 1.145726814866065979e-01 9.710442274808883667e-02 -1.387487649917602539e-01 1.123774573206901550e-01 2.785108685493469238e-01 9.228976070880889893e-02 6.946538388729095459e-02 -7.924541831016540527e-02 -1.204621884971857071e-02 -2.195589840412139893e-01 -4.765978753566741943e-01 1.682405918836593628e-01 -6.956034898757934570e-02
-9.397929906845092773e-02 2.910310029983520508e-01 2.543600499629974365e-01 1.599963158369064331e-01 6.823723763227462769e-02 -1.101341396570205688e-01 2.586639225482940674e-01 -5.324241891503334045e-02 1.317794471979141235e-01 -9.061568230390548706e-02 -8.926462382078170776e-02 -2.340937219560146332e-02 -1.458280831575393677e-01 5.737921595573425293e-01 1.470595896244049072e-01 6.874357163906097412e-02 2.095299959182739258e-01 9.598551690578460693e-02 8.356568217277526855e-02 -2.153589427471160889e-01 2.403388470411300659e-01 -6.858378648757934570e-02 -3.598662465810775757e-02 1.134718954563140869e-01 1.562006473541259766e-01 1.108333170413970947e-01 1.785059869289398193e-01 -1.710739135742187500e-01 -1.655513346195220947e-01 -7.688902318477630615e-02 6.630676984786987305e-02 7.032757624983787537e-03
-1.381353437900543213e-01 1.444525569677352905e-01 7.953423261642456055e-02 -1.824364624917507172e-02 -1.575223915278911591e-02 1.241750195622444153e-01 2.665916830301284790e-02 -1.222932636737823486e-01 -2.727099955081939697e-01 -1.789661049842834473e-01 -2.133488655090332031e-01 3.527263924479484558e-02 -7.157972455024719238e-02 5.289400219917297363e-01 3.363195359706878662e-01 -2.181845456361770630e-01 4.361282289028167725e-02 5.649229139089584351e-02 -2.265490591526031494e-01 -1.096550971269607544e-01 4.363019764423370361e-02 -6.577173620462417603e-02 -2.177499383687973022e-01 1.169864460825920105e-01 2.542170137166976929e-02 1.092884093523025513e-01 1.280173063278198242e-01 9.215673059225082397e-02 -1.443565487861633301e-01 8.593995124101638794e-02 9.165076911449432373e-02 -3.367685079574584961e-01
3.782514110207557678e-02 -1.972777955234050751e-02 1.523432582616806030e-01 -3.120446801185607910e-01 3.232539631426334381e-03 1.206807941198348999e-01 2.863973379135131836e-01 1.515804082155227661e-01 -3.176474571228027344e-02 -7.644283771514892578e-02 -6.538955960422754288e-03 -8.214248716831207275e-02 1.870031058788299561e-01 4.452915489673614502e-01 1.645968407392501831e-01 1.898346003144979477e-03 -7.467307150363922119e-02 -2.564537227153778076e-01 -1.743623316287994385e-01 3.335041180253028870e-02 1.679259389638900757e-01 -1.727357208728790283e-01 1.004868671298027039e-01 8.250368386507034302e-02 1.791297346353530884e-01 1.212844029068946838e-01 -1.479360014200210571e-01 4.686054214835166931e-02 -2.581669986248016357e-01 -3.230544328689575195e-01 2.310645878314971924e-01 1.046346426010131836e-01
-3.459254652261734009e-02 1.159063279628753662e-01 7.880552858114242554e-02 -1.361350435763597488e-02 5.341336503624916077e-02 -5.229442715644836426e-01 1.166323423385620117e-01 -1.385824531316757202e-01 -2.218836359679698944e-02 -1.329421103000640869e-01 1.053260937333106995e-01 -2.399741113185882568e-01 1.954882144927978516e-01 1.668968349695205688e-01 6.675042957067489624e-02 -1.829591691493988037e-01 -1.325460243970155716e-02 1.668850034475326538e-01 5.705772712826728821e-02 -2.941804826259613037e-01 2.861120365560054779e-02 -1.628996580839157104e-01 -1.191313937306404114e-01 1.059678941965103149e-01 2.065139263868331909e-01 7.666192948818206787e-02 2.498196065425872803e-01 2.572047710418701172e-01 -3.234141319990158081e-02 -2.675138115882873535e-01 -1.729262918233871460e-01 -1.696824580430984497e-01
8.959244936704635620e-02 2.109477669000625610e-01 1.722758412361145020e-01 8.652282506227493286e-02 -4.789526760578155518e-02 -3.775190711021423340e-01 1.302002817392349243e-01 9.686443023383617401e-03 -2.273351401090621948e-01 -1.215800195932388306e-01 1.260830909013748169e-01 -1.337246149778366089e-01 -2.099209874868392944e-01 4.684616923332214355e-01 -2.024481594562530518e-01 -1.599802970886230469e-01 -2.394102811813354492e-01 2.138523906469345093e-01 8.323177695274353027e-02 7.679925858974456787e-02 3.916845470666885376e-02 1.784500777721405029e-01 3.393258154392242432e-02 5.032438039779663086e-02 2.486080862581729889e-02 -1.921789199113845825e-01 1.620897799730300903e-01 8.048104494810104370e-02 6.358385551720857620e-03 -1.258346289396286011e-01 -1.920493245124816895e-01 -2.052001655101776123e-01
1.319361925125122070e-01 7.231274247169494629e-02 3.694921135902404785e-01 4.748648405075073242e-02 4.773296788334846497e-02 -1.818060427904129028e-01 2.809659242630004883e-01 -7.847753912210464478e-02 3.900597989559173584e-02 1.621343344449996948e-01 4.749614894390106201e-01 1.003057360649108887e-01 5.223358795046806335e-02 1.367440521717071533e-01 4.021701216697692871e-02 -4.038711637258529663e-02 -1.293150633573532104e-01 5.528439208865165710e-02 7.625562697649002075e-02 8.108001947402954102e-02 6.274148821830749512e-02 -2.022210061550140381e-01 8.552768081426620483e-02 4.330508112907409668e-01 -2.005198504775762558e-03 2.421091198921203613e-01 1.802054643630981445e-01 6.801345199346542358e-02 6.990796327590942383e-02 -4.090653359889984131e-02 -1.382643878459930420e-01 -1.917653828859329224e-01
8.359520882368087769e-02 -5.843930318951606750e-02 2.690690457820892334e-01 -9.731867909431457520e-02 -9.493982046842575073e-02 -5.975930392742156982e-02 1.676470637321472168e-01 -9.912987798452377319e-02 1.297036651521921158e-02 -2.013428062200546265e-01 -1.150938421487808228e-01 3.211179375648498535e-02 2.757971547544002533e-02 3.682914376258850098e-01 2.226652204990386963e-01 -3.490476608276367188e-01 2.155232578516006470e-01 -3.547806292772293091e-02 -8.086998760700225830e-02 -9.233895689249038696e-02 9.197086840867996216e-02 -1.852507144212722778e-01 6.869120150804519653e-02 2.197196185588836670e-01 1.208577584475278854e-02 4.545358940958976746e-03 2.063897997140884399e-01 5.287247523665428162e-02 1.627367734909057617e-01 2.665016949176788330e-01 1.691109389066696167e-01 -4.052176177501678467e-01
-1.199424415826797485e-01 6.212735548615455627e-02 4.618373811244964600e-01 -1.558500826358795166e-01 -1.756985783576965332e-01 -2.077964693307876587e-01 2.519830502569675446e-02 7.320784777402877808e-02 -1.258244663476943970e-01 -2.229393422603607178e-01 5.053111165761947632e-02 -8.175414800643920898e-02 1.410935074090957642e-02 2.843276858329772949e-01 -3.920058161020278931e-02 -1.417393237352371216e-01 -6.317004561424255371e-02 -1.369014531373977661e-01 1.659754365682601929e-01 1.791924387216567993e-01 1.738950759172439575e-01 2.555026412010192871e-01 -2.081388384103775024e-01 1.018822938203811646e-01 -2.971501052379608154e-01 4.726099967956542969e-02 7.429610192775726318e-02 6.105149909853935242e-02 -1.185028329491615295e-01 6.948460638523101807e-02 2.951827943325042725e-01 -2.220190465450286865e-01
-8.738416433334350586e-02 1.791625171899795532e-01 3.286303281784057617e-01 -1.233502570539712906e-02 -6.954813003540039062e-02 -4.046867191791534424e-01 1.117518320679664612e-01 -1.724216789007186890e-01 2.776955664157867432e-01 -8.388750255107879639e-02 9.802671521902084351e-02 -9.338746964931488037e-02 3.102741762995719910e-02 1.245395913720130920e-01 3.684442937374114990e-01 -7.900026440620422363e-02 -1.162183508276939392e-01 6.012810766696929932e-02 -8.362305164337158203e-02 5.673748999834060669e-02 6.906165182590484619e-02 3.993197157979011536e-02 -5.418361723423004150e-02 -8.747395128011703491e-02 2.353341281414031982e-01 1.911592632532119751e-01 2.487479299306869507e-01 2.647875249385833740e-01 1.293076276779174805e-01 -1.956517100334167480e-01 2.059529870748519897e-01 -1.213545948266983032e-01
1.690319031476974487e-01 -2.041158229112625122e-01 2.978835105895996094e-01 -1.565780192613601685e-01 -1.445151269435882568e-01 -7.969534024596214294e-03 3.719852864742279053e-02 -8.945429325103759766e-02 -7.339955866336822510e-02 -1.564507931470870972e-01 4.898518696427345276e-02 -1.024487540125846863e-01 1.083633527159690857e-01 6.172227859497070312e-01 1.045432984828948975e-01 -2.208020836114883423e-01 1.207502558827400208e-02 -1.593404859304428101e-01 -9.476307034492492676e-02 1.440470218658447266e-01 1.805881559848785400e-01 -1.593058854341506958e-01 1.217861175537109375e-01 5.120993778109550476e-02 -2.466847300529479980e-01 3.320407122373580933e-02 8.601006120443344116e-02 9.366165101528167725e-02 -3.451976925134658813e-02 1.365344822406768799e-01 3.072057664394378662e-02 -2.478262186050415039e-01
-1.555674672126770020e-01 -1.680764704942703247e-01 3.165318667888641357e-01 7.689171284437179565e-02 1.585035175085067749e-01 -3.458977639675140381e-01 2.414321303367614746e-01 2.420709133148193359e-01 -1.111750006675720215e-01 -2.274732291698455811e-01 6.663976609706878662e-02 -1.173823475837707520e-01 1.126517504453659058e-01 3.292033076286315918e-01 2.866510748863220215e-01 1.488351374864578247e-01 -2.555980719625949860e-02 5.525755509734153748e-02 1.334715783596038818e-01 6.652870774269104004e-02 1.801528781652450562e-02 -2.926711738109588623e-02 -2.083664387464523315e-01 2.248853258788585663e-02 -6.029043719172477722e-02 -1.035809963941574097e-01 1.735925972461700439e-01 -1.056329235434532166e-01 2.854314744472503662e-01 -1.339778304100036621e-01 -1.531257033348083496e-01 -1.500074863433837891e-01
-8.277798444032669067e-02 2.033108472824096680e-01 3.446732163429260254e-01 5.168873351067304611e-03 -5.339445546269416809e-02 -9.049486368894577026e-02 5.172600969672203064e-02 -3.088164627552032471e-01 -1.550278663635253906e-01 4.838837310671806335e-02 7.045944780111312866e-02 -4.010128676891326904e-01 -2.240348141640424728e-03 2.435991615056991577e-01 1.305995285511016846e-01 -1.031641587615013123e-01 -2.340914309024810791e-01 9.372681379318237305e-02 -1.348318010568618774e-01 2.900671958923339844e-01 1.037477552890777588e-01 -2.046118080615997314e-01 -9.181952103972434998e-03 4.593948647379875183e-02 2.773581445217132568e-01 1.018243059515953064e-01 9.656344540417194366e-03 2.160878181457519531e-01 1.624439954757690430e-01 -2.211732119321823120e-01 5.959916114807128906e-02 1.050721406936645508e-01
2.049984037876129150e-01 -1.678701341152191162e-01 4.444577097892761230e-01 -1.060362458229064941e-01 -1.077558100223541260e-02 -1.933333873748779297e-01 1.979597210884094238e-01 1.884746700525283813e-01 -1.959297657012939453e-01 -8.798198401927947998e-02 4.261093586683273315e-02 -4.663199931383132935e-02 -9.453853964805603027e-02 2.205611914396286011e-01 3.010054677724838257e-02 -1.213397309184074402e-01 4.203286021947860718e-02 7.336362451314926147e-02 2.640004456043243408e-01 3.470405936241149902e-01 1.280193328857421875e-01 1.473314762115478516e-01 -6.129093468189239502e-02 -5.314577743411064148e-02 -2.429399043321609497e-01 1.055731177330017090e-01 4.927922040224075317e-02 2.785598635673522949e-01 -3.123460337519645691e-02 1.689516566693782806e-02 1.601190865039825439e-01 -2.577265799045562744e-01
1.162650585174560547e-01 -1.354715377092361450e-01 2.753764092922210693e-01 -3.263559341430664062e-01 -1.815992146730422974e-01 -3.304592519998550415e-02 9.207803010940551758e-02 -7.631204277276992798e-02 -2.711285352706909180e-01 -3.604948520660400391e-01 -2.672335691750049591e-02 1.119934394955635071e-01 -7.936444133520126343e-02 2.221825867891311646e-01 4.592262208461761475e-03 -2.768424749374389648e-01 1.451689377427101135e-02 1.356230527162551880e-01 8.120822906494140625e-02 -8.398782461881637573e-02 1.465775370597839355e-01 -3.617693483829498291e-02 -6.054737046360969543e-02 2.957623451948165894e-02 -1.951814591884613037e-01 5.945715308189392090e-02 4.985335841774940491e-02 1.863717287778854370e-01 -2.214445024728775024e-01 -4.519269987940788269e-02 3.051157593727111816e-01 -3.251962661743164062e-01
-8.268213272094726562e-02 2.180378884077072144e-01 -1.137445680797100067e-02 -2.071852087974548340e-01 2.382232435047626495e-02 -2.101587355136871338e-01 2.393748015165328979e-01 -1.963772326707839966e-01 1.177843511104583740e-01 -1.954493224620819092e-01 -3.763557225465774536e-02 -6.942980736494064331e-02 5.168226361274719238e-02 2.023615539073944092e-01 4.024224579334259033e-01 2.303351834416389465e-02 -1.970397233963012695e-01 1.569553017616271973e-01 -2.807699702680110931e-02 -1.103516668081283569e-01 2.199050784111022949e-01 2.127355486154556274e-01 -9.449629485607147217e-02 -9.147717803716659546e-02 1.293594017624855042e-02 2.130328267812728882e-01 3.523142933845520020e-01 5.349384155124425888e-03 1.107279881834983826e-01 -1.565870493650436401e-01 2.346807122230529785e-01 -2.206039726734161377e-01
-2.799512743949890137e-01 -7.117059826850891113e-02 2.654310464859008789e-01 -2.270260453224182129e-01 5.973245948553085327e-02 -2.550597488880157471e-01 7.275965809822082520e-02 7.635128498077392578e-02 8.676040172576904297e-02 -2.674900181591510773e-02 -1.217633020132780075e-02 -3.140477538108825684e-01 1.462678313255310059e-01 1.727301776409149170e-01 2.101817876100540161e-01 -5.211732815951108932e-03 -4.838360846042633057e-02 -7.483626715838909149e-03 6.110983714461326599e-02 -1.725028306245803833e-01 3.548263013362884521e-01 1.499628424644470215e-01 1.464481353759765625e-01 2.290051579475402832e-01 2.614401280879974365e-03 2.992146909236907959e-01 1.366898715496063232e-01 1.458415538072586060e-01 2.113319039344787598e-01 -1.929625570774078369e-01 -1.835739463567733765e-01 -9.547236561775207520e-02
-1.721853315830230713e-01 1.870664060115814209e-01 2.771708071231842041e-01 -8.651717752218246460e-02 -9.876038879156112671e-02 -3.745719790458679199e-01 2.710524201393127441e-01 -3.074252419173717499e-02 -4.788267891854047775e-03 -2.403140999376773834e-02 6.254917383193969727e-02 -1.450482308864593506e-01 6.587462872266769409e-02 2.584362924098968506e-01 1.597831845283508301e-01 -2.451548278331756592e-01 -5.559353157877922058e-02 1.945649534463882446e-01 1.839754730463027954e-02 -3.621203601360321045e-01 1.383998692035675049e-01 -8.118532598018646240e-02 6.138789653778076172e-02 1.352462917566299438e-01 1.382136642932891846e-01 8.176182955503463745e-02 3.852972090244293213e-01 5.433205887675285339e-02 -4.883794113993644714e-02 -1.285150498151779175e-01 -1.608713269233703613e-01 4.548328742384910583e-02
8.243967592716217041e-02 -3.731589298695325851e-03 5.044208168983459473e-01 -1.333013623952865601e-01 -1.686856299638748169e-01 -4.590676724910736084e-02 3.092398941516876221e-01 -7.657201495021581650e-03 -1.555180549621582031e-01 1.021472588181495667e-01 4.961601644754409790e-02 -2.731307782232761383e-02 1.671955175697803497e-02 2.656814455986022949e-01 1.770817190408706665e-01 -2.283545881509780884e-01 1.865384727716445923e-01 -1.964272856712341309e-01 -9.154623001813888550e-02 -2.183523476123809814e-01 2.564280927181243896e-01 -4.180326312780380249e-02 -1.673257537186145782e-02 1.094666793942451477e-01 -6.211498752236366272e-02 2.153849452733993530e-01 1.785305291414260864e-01 -3.195754438638687134e-02 -3.233257234096527100e-01 -3.575624525547027588e-02 2.938617486506700516e-03 -6.601273268461227417e-02
4.834759607911109924e-02 2.891943156719207764e-01 -1.001916378736495972e-01 -1.062180772423744202e-01 5.843870807439088821e-03 -3.236577212810516357e-01 2.077001333236694336e-01 7.851175963878631592e-02 -4.526522755622863770e-02 -2.286162078380584717e-01 -2.461608201265335083e-01 -2.452461421489715576e-02 1.426080893725156784e-02 4.587569534778594971e-01 1.920234970748424530e-02 -2.986016124486923218e-02 -1.347808260470628738e-02 3.521669283509254456e-02 -1.405240893363952637e-01 -7.297437638044357300e-02 1.976198256015777588e-01 -1.315364055335521698e-02 1.305805146694183350e-01 2.682139873504638672e-01 -1.389861851930618286e-01 5.982779338955879211e-02 3.405213654041290283e-01 1.471876949071884155e-01 -2.610269188880920410e-01 1.185301318764686584e-02 1.653748154640197754e-01 -1.825937256217002869e-02
1.578370481729507446e-01 7.589379698038101196e-02 3.432573750615119934e-02 -3.362949490547180176e-01 5.338475108146667480e-02 -1.220754981040954590e-01 2.049507349729537964e-01 6.298837065696716309e-02 -5.259517952799797058e-02 -1.480818539857864380e-01 2.937313616275787354e-01 3.798013553023338318e-02 8.643908053636550903e-02 4.516218304634094238e-01 1.232304796576499939e-02 -8.570494502782821655e-02 -1.890693008899688721e-01 1.195740476250648499e-01 -7.791691273450851440e-02 9.674263000488281250e-02 9.729488193988800049e-02 -2.460547834634780884e-01 -8.272815495729446411e-02 1.138555258512496948e-01 2.966843172907829285e-02 2.132891714572906494e-01 2.675805985927581787e-01 5.910337343811988831e-02 5.272683128714561462e-02 2.366575002670288086e-01 -1.914991587400436401e-01 -2.962577342987060547e-01
-8.278979361057281494e-02 -4.294645506888628006e-03 2.553562521934509277e-01 -2.361934781074523926e-01 -5.620919167995452881e-02 -7.229189574718475342e-02 7.126422971487045288e-02 -2.419095784425735474e-01 -2.424035966396331787e-01 -1.134523600339889526e-01 -3.702554106712341309e-02 -4.527777433395385742e-02 -1.041349917650222778e-01 2.165055125951766968e-01 -5.730620771646499634e-02 5.816992372274398804e-02 -1.849887669086456299e-01 1.342461407184600830e-01 -2.753161191940307617e-01 2.101587504148483276e-02 3.558123409748077393e-01 -2.236240208148956299e-01 -1.483725011348724365e-01 1.693317294120788574e-01 -1.550092697143554688e-01 1.274294406175613403e-01 7.792221009731292725e-02 1.158967316150665283e-01 -4.080959856510162354e-01 -2.390140742063522339e-01 -7.612869888544082642e-02 -1.252728104591369629e-01
-1.460825949907302856e-01 -8.097438514232635498e-02 8.807232975959777832e-02 -1.229711696505546570e-01 1.033938229084014893e-01 -4.795758426189422607e-01 8.035039529204368591e-03 8.157999813556671143e-02 -3.408642709255218506e-01 3.156413882970809937e-02 1.151122897863388062e-01 -2.672273814678192139e-01 -9.922806173563003540e-02 2.167327553033828735e-01 1.422263532876968384e-01 -7.151485234498977661e-02 -1.363744884729385376e-01 1.969116926193237305e-01 -5.483013764023780823e-02 -2.294730208814144135e-02 2.472238391637802124e-01 1.800516061484813690e-02 1.422426402568817139e-01 -3.764749690890312195e-02 9.205337613821029663e-02 -8.128011226654052734e-02 2.509835064411163330e-01 1.834744215011596680e-01 -7.615169882774353027e-02 -3.158541023731231689e-02 -3.299311101436614990e-01 -2.154687196016311646e-01
1.258858293294906616e-01 -1.367208641022443771e-02 -9.112279117107391357e-02 1.051452849060297012e-02 1.472245901823043823e-01 -1.224453225731849670e-01 1.682412326335906982e-01 7.177766878157854080e-03 -6.499817967414855957e-02 -1.133783757686614990e-01 2.026209235191345215e-01 -3.295939564704895020e-01 -1.183825507760047913e-01 1.755231767892837524e-01 7.724814862012863159e-02 -4.420917034149169922e-01 -3.566391170024871826e-01 1.972340280190110207e-03 -6.314237415790557861e-02 -5.181903392076492310e-02 3.239561319351196289e-01 -8.741826564073562622e-02 -1.981252580881118774e-01 1.083627194166183472e-01 -1.374320983886718750e-01 1.125842109322547913e-01 1.529519706964492798e-01 1.583753228187561035e-01 -1.381736844778060913e-01 -1.872678548097610474e-01 -2.812909148633480072e-02 -2.551075518131256104e-01
-8.024184405803680420e-02 7.529486715793609619e-02 4.879382550716400146e-01 -2.210122644901275635e-01 -1.254388689994812012e-01 -2.486904710531234741e-01 1.116216629743576050e-01 6.356827914714813232e-02 -1.156998574733734131e-01 -1.487226188182830811e-01 -3.398038446903228760e-02 -4.976439476013183594e-02 -4.648380726575851440e-02 1.939099878072738647e-01 -2.505919523537158966e-02 -2.647477090358734131e-01 -1.965593695640563965e-01 -3.096596337854862213e-02 2.563050091266632080e-01 1.028201803565025330e-01 2.485640048980712891e-01 1.308415085077285767e-01 -1.613680571317672729e-01 -6.314074248075485229e-02 -3.243287503719329834e-01 1.873228549957275391e-01 2.753763087093830109e-02 5.619085952639579773e-02 -1.054773181676864624e-01 -1.743080765008926392e-01 4.433714970946311951e-02 -2.116707712411880493e-01
-8.953276276588439941e-02 2.832943201065063477e-01 3.639957010746002197e-01 1.619933843612670898e-01 4.074154049158096313e-02 9.757029265165328979e-02 7.650021463632583618e-02 1.396126765757799149e-02 -4.811094701290130615e-02 1.268147677183151245e-02 -1.848093420267105103e-01 1.295091677457094193e-02 -3.708785027265548706e-02 3.319867551326751709e-01 3.634439110755920410e-01 -2.909111082553863525e-01 2.105384021997451782e-01 -1.088814884424209595e-01 -1.665458977222442627e-01 -8.096884191036224365e-02 1.484129130840301514e-01 -6.776970624923706055e-02 -2.960196323692798615e-02 2.983902990818023682e-01 1.142569556832313538e-01 1.137853488326072693e-01 1.867166459560394287e-01 1.605098694562911987e-01 -8.412772417068481445e-02 9.532503783702850342e-02 2.906540874391794205e-03 -2.466760724782943726e-01
1.271831095218658447e-01 -6.775698810815811157e-02 2.030684947967529297e-01 3.823619335889816284e-02 1.585722863674163818e-01 2.353226579725742340e-02 2.899504601955413818e-01 -1.163452789187431335e-01 -3.391597419977188110e-02 -2.592397928237915039e-01 2.306739799678325653e-03 -2.831265144050121307e-02 6.206134334206581116e-02 5.978577136993408203e-01 7.439567893743515015e-02 -2.288566529750823975e-01 1.585465818643569946e-01 -2.534716427326202393e-01 1.624842584133148193e-01 5.042038485407829285e-02 7.135733962059020996e-02 -5.969522148370742798e-02 7.422372698783874512e-02 -1.620181649923324585e-01 -1.518641412258148193e-01 1.295137256383895874e-01 2.414583712816238403e-01 1.343236416578292847e-01 -1.488725841045379639e-01 -5.361028760671615601e-02 1.143525466322898865e-01 -1.087770387530326843e-01
1.980748772621154785e-01 -9.543732553720474243e-02 1.762807555496692657e-02 -1.631177365779876709e-01 1.232613548636436462e-01 -8.325240015983581543e-02 2.549735307693481445e-01 -5.073648318648338318e-02 -5.239474400877952576e-02 9.518762677907943726e-02 2.990556657314300537e-01 -4.976649954915046692e-02 1.193108856678009033e-01 3.247919678688049316e-01 -1.984238252043724060e-02 7.763385307043790817e-03 -1.476362198591232300e-01 1.330489665269851685e-01 1.083017662167549133e-01 1.830659657716751099e-01 9.393603354692459106e-02 -2.172871381044387817e-01 4.310995712876319885e-02 3.167198598384857178e-01 1.491835415363311768e-01 3.292882740497589111e-01 2.495154738426208496e-01 2.683802843093872070e-01 -1.929613947868347168e-01 5.160494148731231689e-02 -8.721607178449630737e-02 -2.360279262065887451e-01
-1.387679129838943481e-01 4.119665622711181641e-01 2.493776567280292511e-02 -6.710264831781387329e-02 1.047793030738830566e-01 -2.034873366355895996e-01 2.200272232294082642e-01 1.117229163646697998e-01 -2.719926461577415466e-02 1.351767182350158691e-01 -2.719081342220306396e-01 -1.573025286197662354e-01 -4.366428032517433167e-02 5.017505884170532227e-01 1.051404774188995361e-01 -1.260605901479721069e-01 1.702685207128524780e-01 -8.019071817398071289e-02 -6.966185569763183594e-02 -5.967497359961271286e-03 6.799647957086563110e-02 -1.518820375204086304e-01 -2.684901468455791473e-02 1.664105802774429321e-01 1.154243126511573792e-01 -4.178312420845031738e-02 2.642568051815032959e-01 -8.078692108392715454e-02 5.228338018059730530e-02 -1.656207442283630371e-01 -1.379522122442722321e-02 -2.759161293506622314e-01
9.154042601585388184e-02 2.468672841787338257e-01 3.418295681476593018e-01 -1.310297250747680664e-01 1.355525404214859009e-01 -9.384866803884506226e-02 1.120150014758110046e-01 1.048529297113418579e-01 -1.708382666110992432e-01 2.051431387662887573e-01 1.020629033446311951e-01 -9.985060244798660278e-02 7.983276247978210449e-02 2.244503796100616455e-01 1.443108767271041870e-01 6.360523402690887451e-02 2.684241335373371840e-04 -6.949312239885330200e-02 -1.541834622621536255e-01 -2.142021209001541138e-01 2.481377422809600830e-01 -7.094229012727737427e-02 -2.808907255530357361e-02 2.210353761911392212e-01 2.636299133300781250e-01 -1.535836011171340942e-01 2.394604980945587158e-01 6.907815486192703247e-02 3.167915940284729004e-01 -2.374689131975173950e-01 -1.504872739315032959e-01 -2.175463140010833740e-01
-6.936111301183700562e-02 3.694846481084823608e-02 -2.720023505389690399e-02 6.475750356912612915e-02 4.729101806879043579e-02 -2.727466225624084473e-01 1.258897930383682251e-01 -1.641400903463363647e-01 3.011227026581764221e-02 2.826372683048248291e-01 -7.594921439886093140e-02 -4.654002562165260315e-02 3.412641817703843117e-03 5.575787425041198730e-01 1.340344082564115524e-02 -1.953385025262832642e-02 -2.142074257135391235e-01 -6.539683789014816284e-02 -1.450861543416976929e-01 1.608416140079498291e-01 2.846896946430206299e-01 4.817286506295204163e-03 -2.838834226131439209e-01 2.321547567844390869e-01 -1.788237094879150391e-01 2.137356847524642944e-01 -8.147606998682022095e-02 7.975980639457702637e-02 2.815097942948341370e-02 -9.689253568649291992e-02 1.102031692862510681e-01 -2.089419811964035034e-01
-1.552022248506546021e-01 -5.146447196602821350e-02 1.151604577898979187e-02 -1.008217409253120422e-01 2.079053074121475220e-01 -4.201769456267356873e-02 4.508313834667205811e-01 3.651213943958282471e-01 -6.970831751823425293e-02 -1.280726790428161621e-01 8.004359155893325806e-02 -1.260639876127243042e-01 6.378651410341262817e-02 3.589513301849365234e-01 3.020458519458770752e-01 1.549773663282394409e-01 3.783800825476646423e-02 -4.807734861969947815e-02 2.706977352499961853e-02 -3.506398200988769531e-02 1.372812390327453613e-01 3.422059118747711182e-01 -2.987441979348659515e-02 2.411562204360961914e-01 5.470121279358863831e-02 1.200841590762138367e-01 -4.584852233529090881e-02 1.413833796977996826e-01 1.317259520292282104e-01 3.567476291209459305e-03 1.608299463987350464e-01 -7.904615998268127441e-02
-3.988205194473266602e-01 1.333815604448318481e-01 2.225578129291534424e-01 -1.048607602715492249e-01 -1.169120669364929199e-01 -3.634335398674011230e-01 2.852717041969299316e-01 9.523519128561019897e-02 4.494358319789171219e-03 -1.017823740839958191e-01 -2.761792205274105072e-02 -1.432692855596542358e-01 1.690650582313537598e-01 1.453313082456588745e-01 4.755166545510292053e-02 -1.419702172279357910e-01 -2.054384201765060425e-01 2.352560460567474365e-01 4.092181473970413208e-02 -1.739321500062942505e-01 7.709491997957229614e-02 -9.260462224483489990e-02 1.709672994911670685e-02 8.473940193653106689e-03 2.585056722164154053e-01 5.040672421455383301e-02 3.387781679630279541e-01 2.433380633592605591e-01 -6.646104622632265091e-03 -1.575826108455657959e-01 -4.167307913303375244e-02 -9.114997833967208862e-02
3.844406455755233765e-02 4.127113893628120422e-02 -4.382736980915069580e-02 -7.575204130262136459e-03 8.672507852315902710e-02 -3.584259152412414551e-01 -7.978004217147827148e-02 2.143794484436511993e-02 -4.051556438207626343e-02 1.556196063756942749e-01 -2.254151850938796997e-01 -1.190250143408775330e-01 -2.050525508821010590e-02 5.042309165000915527e-01 1.392760276794433594e-01 -1.435916870832443237e-01 -2.541924417018890381e-01 -1.258902698755264282e-01 -5.214726552367210388e-02 2.147505879402160645e-01 1.455401331186294556e-01 -1.702640950679779053e-01 -2.258282750844955444e-01 1.723005324602127075e-01 -1.333699375391006470e-01 1.705308817327022552e-02 -2.033709548413753510e-02 1.349414139986038208e-01 -2.783487737178802490e-02 -1.887247115373611450e-01 2.471572309732437134e-01 -2.686363160610198975e-01
7.605925947427749634e-02 8.080566674470901489e-02 -4.620057716965675354e-02 -2.907236479222774506e-02 -9.932659566402435303e-02 2.211424522101879120e-02 5.895904079079627991e-02 -2.120453864336013794e-01 -1.217515617609024048e-01 -2.655497491359710693e-01 3.146547675132751465e-01 -3.150846809148788452e-02 1.444818377494812012e-01 2.517162561416625977e-01 2.138263881206512451e-01 -8.402122557163238525e-02 3.200976848602294922e-01 1.042625978589057922e-01 1.352873146533966064e-01 -2.159926593303680420e-01 3.671137988567352295e-01 -2.275116741657257080e-01 1.075526326894760132e-01 9.530738741159439087e-02 7.453238219022750854e-02 -7.206343859434127808e-02 1.721741557121276855e-01 4.976235330104827881e-02 -1.867211014032363892e-01 -3.179691433906555176e-01 -8.614458143711090088e-02 -1.783851981163024902e-01
-5.833064019680023193e-02 5.454997718334197998e-02 5.431790649890899658e-02 -1.363602280616760254e-01 1.157167032361030579e-01 -1.475841999053955078e-01 -6.753987073898315430e-02 -1.752460747957229614e-01 -3.400940075516700745e-02 2.722539752721786499e-02 7.657063752412796021e-02 -1.625822335481643677e-01 1.572972685098648071e-01 3.406009078025817871e-01 2.775926887989044189e-01 -2.465212196111679077e-01 -9.480550140142440796e-02 2.645952813327312469e-02 -2.289074007421731949e-03 -4.129873588681221008e-02 -1.118915304541587830e-01 -1.770004332065582275e-01 -6.245807558298110962e-02 -1.882981136441230774e-02 3.146712183952331543e-01 1.454859226942062378e-01 -2.134583145380020142e-01 3.823891878128051758e-01 6.084325537085533142e-02 -3.201794028282165527e-01 8.374438621103763580e-03 -3.333122730255126953e-01
-3.224426135420799255e-02 9.692687541246414185e-02 2.910954654216766357e-01 1.809905171394348145e-01 -8.724178373813629150e-02 2.958510629832744598e-02 2.062649726867675781e-01 -1.958145201206207275e-02 -1.622580885887145996e-01 -1.468899548053741455e-01 -8.350838720798492432e-02 1.726814918220043182e-02 -2.015281617641448975e-01 3.715234398841857910e-01 3.340765833854675293e-01 -2.358496040105819702e-01 2.791926860809326172e-01 -7.142297178506851196e-02 -1.484832018613815308e-01 -1.701396554708480835e-01 -1.563521102070808411e-02 9.153503179550170898e-02 -1.340729147195816040e-01 2.318452447652816772e-01 5.776694789528846741e-02 1.820345520973205566e-01 1.827552318572998047e-01 7.256538420915603638e-02 -1.322946399450302124e-01 -1.096277683973312378e-02 2.074301689863204956e-01 -2.634788453578948975e-01
-2.282475866377353668e-02 2.863560020923614502e-01 4.588557407259941101e-02 -1.449194103479385376e-01 -6.002815440297126770e-02 -3.738572597503662109e-01 2.902386486530303955e-01 7.181422412395477295e-02 3.210503235459327698e-02 2.893723733723163605e-02 7.195512950420379639e-02 -5.583106540143489838e-03 1.917370944283902645e-03 2.919034063816070557e-01 3.716127872467041016e-01 -2.916941046714782715e-01 -3.000627160072326660e-01 5.025710910558700562e-02 -8.065648376941680908e-02 -2.058888524770736694e-01 3.675061091780662537e-02 7.761555910110473633e-02 -1.332230865955352783e-01 3.983123600482940674e-02 1.551783978939056396e-01 1.357071101665496826e-01 1.346393227577209473e-01 2.575378417968750000e-01 8.377647399902343750e-02 -1.985317766666412354e-01 -4.664178565144538879e-02 -4.905424267053604126e-02
-1.399524603039026260e-02 1.351811289787292480e-01 1.113875135779380798e-01 -2.932098805904388428e-01 1.119500622153282166e-01 1.027849540114402771e-01 2.961464524269104004e-01 2.537905797362327576e-02 -6.634333729743957520e-02 1.337406933307647705e-01 2.149111777544021606e-01 -8.924312889575958252e-02 1.657671295106410980e-02 2.694979012012481689e-01 -1.904408931732177734e-01 -3.973361849784851074e-01 1.585552245378494263e-01 4.729982092976570129e-02 -2.124531865119934082e-01 8.098749816417694092e-02 1.253222376108169556e-01 -1.478848457336425781e-01 -1.757220923900604248e-01 1.182002872228622437e-01 6.597426533699035645e-02 2.292421460151672363e-01 1.668001264333724976e-01 -1.046270355582237244e-01 1.519763618707656860e-01 -2.509474158287048340e-01 -2.374381013214588165e-02 -2.905402481555938721e-01
-1.957160085439682007e-01 -7.417220622301101685e-02 1.463258117437362671e-01 -8.697778731584548950e-02 1.837928295135498047e-01 -2.330281399190425873e-02 8.044805377721786499e-02 -9.951176494359970093e-02 -3.189382851123809814e-01 -5.049927905201911926e-02 2.276486158370971680e-01 -8.969577401876449585e-02 1.510142982006072998e-01 3.952746391296386719e-01 2.772199213504791260e-01 -1.084163337945938110e-01 -2.953724563121795654e-02 -2.027752622961997986e-02 2.142427116632461548e-02 -2.094709873199462891e-01 2.180413454771041870e-01 -1.773197650909423828e-01 8.023250102996826172e-02 -1.203254088759422302e-01 -4.681963473558425903e-02 3.054206967353820801e-01 -2.918649017810821533e-01 -1.665848493576049805e-01 -6.462491303682327271e-02 -2.070452421903610229e-01 2.075451910495758057e-01 2.603003755211830139e-02
-2.753256857395172119e-01 1.089098080992698669e-01 2.313086986541748047e-01 -1.403894424438476562e-01 2.653452157974243164e-01 -1.181126087903976440e-01 1.135417744517326355e-01 1.027826592326164246e-01 1.514887958765029907e-01 -1.467317342758178711e-01 -3.712273016571998596e-02 -1.867411583662033081e-01 7.859715074300765991e-02 1.487856656312942505e-01 4.410781338810920715e-02 2.103946916759014130e-02 -2.247047238051891327e-02 -9.197429567575454712e-02 -1.352173686027526855e-01 8.151923120021820068e-02 1.045258119702339172e-01 1.208956353366374969e-02 7.600079476833343506e-02 4.503408372402191162e-01 4.801847785711288452e-02 -5.785218439996242523e-03 4.292359650135040283e-01 -9.468849003314971924e-02 6.011627148836851120e-03 -2.100241780281066895e-01 8.482602238655090332e-02 -3.455955088138580322e-01
1.920806020498275757e-01 2.036463767290115356e-01 1.195512562990188599e-01 -3.051663190126419067e-02 5.388665199279785156e-02 -3.104114830493927002e-01 2.154860794544219971e-01 -2.100074104964733124e-02 1.684008911252021790e-02 -2.974258363246917725e-01 -1.151604801416397095e-01 -1.805083900690078735e-01 -4.204458743333816528e-02 3.092728555202484131e-01 1.482347026467323303e-02 -1.372103691101074219e-01 1.133140772581100464e-01 4.134470224380493164e-02 -9.317547082901000977e-03 1.101987436413764954e-01 2.200794219970703125e-01 -1.125321388244628906e-01 9.741944819688796997e-02 3.069874271750450134e-02 -3.222036361694335938e-01 6.989886611700057983e-02 4.157067239284515381e-01 8.583332598209381104e-02 -2.360021471977233887e-01 -2.245138734579086304e-01 7.377840578556060791e-02 -1.023799031972885132e-01
-1.182660833001136780e-01 1.335981041193008423e-01 5.113155022263526917e-02 -4.555318132042884827e-02 3.300013244152069092e-01 -2.387556433677673340e-01 3.498609364032745361e-01 1.996547430753707886e-01 -2.718047499656677246e-01 -1.635286957025527954e-01 1.835293471813201904e-01 -8.115267008543014526e-02 2.660345099866390228e-02 3.869257569313049316e-01 6.769397854804992676e-02 -5.017216131091117859e-02 4.748008772730827332e-02 -8.370969444513320923e-02 9.038935415446758270e-03 1.427539717406034470e-02 6.667301803827285767e-02 2.634530663490295410e-01 -2.931886613368988037e-01 3.066767156124114990e-01 1.389183998107910156e-01 -4.657936468720436096e-02 -1.618136465549468994e-01 1.275723874568939209e-01 -8.661317639052867889e-03 -7.844588160514831543e-02 -5.663241818547248840e-02 -1.121162157505750656e-02
1.293126046657562256e-01 1.805048435926437378e-02 5.619765445590019226e-02 -2.597651183605194092e-01 1.960282027721405029e-01 -1.124620512127876282e-01 1.555871516466140747e-01 -1.855697631835937500e-01 -1.920618489384651184e-02 2.197727747261524200e-02 2.329875528812408447e-01 3.966050967574119568e-02 -2.183623844757676125e-03 4.592895805835723877e-01 2.007007040083408356e-02 -9.913331270217895508e-02 1.218587309122085571e-01 -1.004640683531761169e-01 -1.689157634973526001e-01 -1.104014068841934204e-01 1.039817743003368378e-02 -1.101431846618652344e-01 -4.837766289710998535e-02 1.882309280335903168e-02 2.299789339303970337e-01 1.857645958662033081e-01 3.813221454620361328e-01 6.102256849408149719e-02 8.103451132774353027e-02 -9.230284392833709717e-02 -1.034235805273056030e-01 -4.263781011104583740e-01
2.120058387517929077e-01 1.216569691896438599e-01 2.779233455657958984e-01 -2.593347132205963135e-01 1.020659431815147400e-01 -1.253857761621475220e-01 1.678442507982254028e-01 2.160411924123764038e-01 -2.000667601823806763e-01 -8.820469677448272705e-02 2.205267548561096191e-01 2.545546181499958038e-02 1.663821786642074585e-01 1.838317811489105225e-01 2.134027332067489624e-01 1.927693784236907959e-01 2.603655755519866943e-01 -1.172738615423440933e-02 6.013030186295509338e-02 1.603706032037734985e-01 3.704973682761192322e-02 -2.574571967124938965e-01 5.784094706177711487e-02 1.749361157417297363e-01 1.769794076681137085e-01 -1.907810419797897339e-01 3.135510981082916260e-01 9.087510406970977783e-02 9.418324381113052368e-02 -1.266420930624008179e-01 2.311879098415374756e-01 -4.463696479797363281e-02
-1.044459715485572815e-01 -3.054525889456272125e-02 1.450858265161514282e-01 -2.370834201574325562e-01 4.431301727890968323e-02 2.027865685522556305e-02 -2.293936675414443016e-03 1.282451301813125610e-01 -3.206320852041244507e-02 -2.572002410888671875e-01 1.259025633335113525e-01 -2.447033375501632690e-01 -5.023200437426567078e-02 4.151990115642547607e-01 1.411024928092956543e-01 -1.614750772714614868e-01 1.215197667479515076e-01 -3.564110100269317627e-01 4.879570007324218750e-02 9.516357630491256714e-02 9.918191283941268921e-02 -2.120409160852432251e-01 1.142950803041458130e-01 8.074481785297393799e-02 8.286947757005691528e-02 1.066273152828216553e-01 -6.745047867298126221e-02 1.505042016506195068e-01 -8.710272610187530518e-02 -3.323724567890167236e-01 3.473766744136810303e-01 1.283850520849227905e-01
2.396174073219299316e-01 1.119056940078735352e-01 5.275340080261230469e-01 -2.527395784854888916e-01 1.613944619894027710e-01 3.504206240177154541e-02 5.188116431236267090e-02 2.636202983558177948e-02 -2.163521498441696167e-01 -1.454131752252578735e-01 1.207210049033164978e-01 6.097576022148132324e-02 -6.848731637001037598e-02 1.234413832426071167e-01 2.192009985446929932e-01 -2.433490604162216187e-01 -4.399425163865089417e-02 -1.327908635139465332e-01 -7.533537596464157104e-02 5.834739282727241516e-02 2.023486346006393433e-01 7.186999917030334473e-02 -1.291062235832214355e-01 8.298908174037933350e-02 -9.440160542726516724e-02 -8.001987636089324951e-02 1.846999973058700562e-01 2.994625270366668701e-01 -8.510295301675796509e-02 2.054113298654556274e-01 -2.724789083003997803e-02 -2.370388656854629517e-01
1.019417643547058105e-01 6.459213048219680786e-02 4.089234769344329834e-01 2.203194238245487213e-02 -2.728970646858215332e-01 -1.898596733808517456e-01 1.819603741168975830e-01 -9.282664954662322998e-02 -1.432564705610275269e-01 -1.811982989311218262e-01 1.047220081090927124e-01 -2.439658194780349731e-01 6.899785995483398438e-02 3.444546461105346680e-01 -2.312290854752063751e-02 -2.676405608654022217e-01 -1.951110213994979858e-01 2.839665114879608154e-01 -1.782923340797424316e-01 -1.019485741853713989e-01 1.021966263651847839e-01 -7.836360484361648560e-02 1.008362993597984314e-01 -3.381013125181198120e-02 -2.638360112905502319e-02 1.518145054578781128e-01 3.312267735600471497e-02 1.024333164095878601e-01 -2.673617303371429443e-01 -1.487996280193328857e-01 1.122739817947149277e-02 -1.679366379976272583e-01
1.255697160959243774e-01 1.971159875392913818e-01 3.403093814849853516e-01 -1.476622968912124634e-01 1.727746427059173584e-01 -2.301718741655349731e-01 2.337310612201690674e-01 -2.030190825462341309e-01 -4.181323200464248657e-02 -2.089058011770248413e-01 -1.828480511903762817e-01 -3.618350923061370850e-01 1.519737094640731812e-01 3.139651715755462646e-01 1.145549342036247253e-01 5.892556533217430115e-02 -1.606406569480895996e-01 -2.058431208133697510e-01 2.104822248220443726e-01 -1.698759943246841431e-02 1.016275286674499512e-01 -7.871742546558380127e-02 1.366427447646856308e-02 1.152911782264709473e-01 2.719400525093078613e-01 -1.395765785127878189e-02 1.322595179080963135e-01 8.421783149242401123e-02 6.369066983461380005e-02 -6.435355544090270996e-02 -9.455473721027374268e-02 -1.497696340084075928e-01
-5.102735478430986404e-03 -1.087960898876190186e-01 1.748206466436386108e-02 -1.899237036705017090e-01 5.207331851124763489e-03 1.148850917816162109e-01 1.697002202272415161e-01 -1.075300872325897217e-01 -2.314914166927337646e-01 -3.230744302272796631e-01 1.749839335680007935e-01 -1.297160387039184570e-01 -1.322677582502365112e-01 2.568668425083160400e-01 3.954816758632659912e-01 -1.769236177206039429e-01 1.926727443933486938e-01 -1.769698560237884521e-01 -2.218649238348007202e-01 1.105056777596473694e-01 2.183850109577178955e-01 -2.383001446723937988e-01 -1.112875416874885559e-01 1.306145340204238892e-01 -2.179739028215408325e-01 1.223404631018638611e-01 3.240171074867248535e-02 2.805956304073333740e-01 -7.472433149814605713e-02 2.774145221337676048e-03 5.628529563546180725e-02 -8.219689130783081055e-02
3.182715922594070435e-02 -4.748363047838211060e-02 2.331285178661346436e-01 7.226005941629409790e-02 -3.820870071649551392e-02 -1.275691688060760498e-01 5.541516095399856567e-02 -1.770774722099304199e-01 -1.267967671155929565e-01 -2.478195726871490479e-01 8.077038079500198364e-02 -1.754344701766967773e-01 -2.867908775806427002e-01 2.884080708026885986e-01 2.906902432441711426e-01 -2.886260747909545898e-01 2.543787658214569092e-01 -1.654166132211685181e-01 8.335823193192481995e-03 5.037223547697067261e-02 2.299518138170242310e-01 1.351796388626098633e-01 -7.590953260660171509e-02 2.957669086754322052e-02 1.130512133240699768e-01 1.336632370948791504e-01 2.517593502998352051e-01 2.207440286874771118e-01 -2.040044777095317841e-02 1.659251898527145386e-01 -5.572118982672691345e-02 -3.011608719825744629e-01
9.469132125377655029e-02 1.527856290340423584e-01 2.108493745326995850e-01 -2.431783974170684814e-01 1.041967496275901794e-01 -1.828302629292011261e-02 3.498078584671020508e-01 -1.779952049255371094e-01 -1.906747519969940186e-01 -2.236114144325256348e-01 -2.152434587478637695e-01 -3.465937823057174683e-02 -1.200967282056808472e-01 3.103530704975128174e-01 -5.036007612943649292e-03 5.247839726507663727e-03 1.357160210609436035e-01 -5.731191486120223999e-03 2.588140405714511871e-02 -1.790687441825866699e-02 1.112309247255325317e-01 -3.323122859001159668e-02 -2.567681372165679932e-01 9.114842116832733154e-02 -1.992237120866775513e-01 2.399594038724899292e-01 1.295108050107955933e-01 3.608348369598388672e-01 -1.733791977167129517e-01 -2.299809604883193970e-01 1.351655870676040649e-01 3.936159983277320862e-02
-1.102015823125839233e-01 -2.426163554191589355e-01 1.355451196432113647e-01 5.941580608487129211e-02 -5.053572356700897217e-02 -4.106663167476654053e-01 1.035187840461730957e-01 -1.147533357143402100e-01 8.046369999647140503e-02 -2.379645705223083496e-01 9.451381862163543701e-02 1.641976274549961090e-02 1.232420578598976135e-01 3.126212060451507568e-01 2.080302834510803223e-01 -8.571638911962509155e-02 9.127178043127059937e-02 6.469841301441192627e-02 -2.964351773262023926e-01 -2.205162644386291504e-01 2.243585735559463501e-01 -4.818972945213317871e-02 1.725752949714660645e-01 2.209443412721157074e-02 3.273158967494964600e-01 1.621643751859664917e-01 5.538286175578832626e-03 6.521113216876983643e-02 4.240635409951210022e-02 9.200191497802734375e-02 6.338128447532653809e-02 -3.036662340164184570e-01
1.483518183231353760e-01 1.783163994550704956e-01 2.831002771854400635e-01 -2.693004608154296875e-01 1.230158060789108276e-01 -5.609028041362762451e-02 8.764093369245529175e-02 -1.551936119794845581e-01 1.682640239596366882e-02 -1.140337064862251282e-01 -1.283929049968719482e-01 1.237716712057590485e-02 -1.758768856525421143e-01 4.184129834175109863e-01 7.406608015298843384e-02 1.120200082659721375e-01 2.629473246634006500e-02 3.095504827797412872e-02 -3.102460503578186035e-01 2.950519323348999023e-01 2.612946629524230957e-01 -8.502577990293502808e-02 -1.237751618027687073e-01 -2.307115681469440460e-02 -1.420200169086456299e-01 1.151064410805702209e-01 1.101848483085632324e-01 2.218199670314788818e-01 -1.709437966346740723e-01 -2.902320623397827148e-01 2.404543757438659668e-02 -6.638609617948532104e-02
-2.216783016920089722e-01 1.473849862813949585e-01 4.279555976390838623e-01 -1.065356880426406860e-01 -9.215633617714047432e-04 -3.351071774959564209e-01 1.779725402593612671e-01 -8.555028587579727173e-02 -1.059660837054252625e-01 1.091231591999530792e-02 -6.237096339464187622e-02 -6.114966049790382385e-02 1.016463488340377808e-01 1.110625043511390686e-01 4.373558983206748962e-02 1.917070597410202026e-01 -1.157450154423713684e-01 -3.994017839431762695e-01 1.930928379297256470e-01 -1.277951598167419434e-01 2.940728962421417236e-01 -2.062060125172138214e-02 4.962802305817604065e-02 9.593752026557922363e-02 1.784974783658981323e-01 9.319334477186203003e-02 2.944929897785186768e-01 1.758355647325515747e-02 1.424907892942428589e-01 -8.324098587036132812e-02 5.832987837493419647e-03 -1.519433856010437012e-01
-4.297260195016860962e-02 8.514848537743091583e-03 8.995975553989410400e-02 1.857053935527801514e-01 1.556274294853210449e-01 -2.929253280162811279e-01 1.526527553796768188e-01 1.812779605388641357e-01 -7.301857322454452515e-02 4.042734950780868530e-02 -1.406397521495819092e-01 1.080545112490653992e-01 -2.798822894692420959e-02 3.427942991256713867e-01 3.915633261203765869e-01 -4.357353318482637405e-03 -1.688922941684722900e-01 1.342989206314086914e-01 -6.614711135625839233e-02 2.644401490688323975e-01 1.397838294506072998e-01 -1.666368693113327026e-01 -7.292021811008453369e-02 1.874474436044692993e-01 -1.744665205478668213e-01 3.993543088436126709e-01 7.297625392675399780e-02 7.774948328733444214e-02 -3.613502532243728638e-02 -1.492578238248825073e-01 2.137709408998489380e-01 -7.603563833981752396e-03
9.384585171937942505e-02 1.775731146335601807e-02 2.001276761293411255e-01 -2.544186413288116455e-01 1.869081556797027588e-01 2.875421568751335144e-02 1.809978485107421875e-01 -1.411255747079849243e-01 -1.352095752954483032e-01 6.110716238617897034e-02 2.880770564079284668e-01 -5.860159918665885925e-02 -9.415359795093536377e-02 2.762911021709442139e-01 -6.725817918777465820e-02 -5.938102304935455322e-02 1.641558259725570679e-01 -5.507267639040946960e-02 1.829567998647689819e-01 -2.760665956884622574e-03 -9.135275147855281830e-03 -3.046379685401916504e-01 -1.064131781458854675e-01 -5.903232377022504807e-03 -3.681757021695375443e-03 1.531853079795837402e-01 4.585434496402740479e-01 1.629256010055541992e-01 1.845461577177047729e-01 1.310920529067516327e-02 1.007875427603721619e-01 -3.515529334545135498e-01
5.609345622360706329e-03 -1.182974874973297119e-01 2.248660773038864136e-01 -3.060323745012283325e-02 2.235927432775497437e-02 1.999566331505775452e-02 3.367286026477813721e-01 1.348602119833230972e-02 -2.004149705171585083e-01 -1.088740900158882141e-01 2.667190134525299072e-01 1.607165485620498657e-01 -4.991728439927101135e-02 3.772150278091430664e-01 -4.772552102804183960e-02 -5.939052253961563110e-02 1.244192570447921753e-01 -6.546806544065475464e-02 -2.423445284366607666e-01 1.098678633570671082e-01 3.356844782829284668e-01 -1.053727120161056519e-01 -1.512218918651342392e-02 2.330214530229568481e-01 -1.058169081807136536e-01 2.741229832172393799e-01 1.161838620901107788e-01 1.585973948240280151e-01 1.600037217140197754e-01 -1.760482937097549438e-01 -2.217630594968795776e-01 1.441526412963867188e-01
5.526014417409896851e-02 -2.228952795267105103e-01 9.352950006723403931e-02 1.924879252910614014e-01 -3.558880463242530823e-02 -1.317771971225738525e-01 -3.711411356925964355e-02 -2.139060497283935547e-01 -3.007868826389312744e-01 -1.490591317415237427e-01 -1.671920567750930786e-01 -6.814887374639511108e-02 -1.145437210798263550e-01 2.824816703796386719e-01 3.797692656517028809e-01 -1.862100213766098022e-01 2.367383390665054321e-01 -2.531852386891841888e-02 -1.138517633080482483e-01 9.033254534006118774e-02 1.717166900634765625e-01 4.714962560683488846e-03 -2.628510594367980957e-01 1.837464720010757446e-01 6.370811164379119873e-02 2.817441523075103760e-01 2.676037549972534180e-01 5.201419070363044739e-02 2.402592264115810394e-02 -2.280334569513797760e-02 6.383869796991348267e-02 -2.132996916770935059e-01
2.842403389513492584e-02 -6.865517050027847290e-02 7.109522074460983276e-02 -1.317862719297409058e-01 1.473994702100753784e-01 -2.188227623701095581e-01 3.427428305149078369e-01 -1.953239142894744873e-01 -6.931921839714050293e-02 -1.917204707860946655e-01 1.928567886352539062e-01 2.254103496670722961e-02 1.234921514987945557e-01 1.651444733142852783e-01 9.879465401172637939e-02 -8.354740589857101440e-02 -1.640725582838058472e-01 5.092325806617736816e-02 5.970001220703125000e-02 -1.200840398669242859e-01 1.716512069106101990e-02 -3.767336308956146240e-01 -3.239893913269042969e-02 2.103069424629211426e-01 2.280208468437194824e-01 -1.353192515671253204e-02 4.964808523654937744e-01 8.297236263751983643e-02 1.234626397490501404e-01 -5.213055759668350220e-02 -9.674969315528869629e-02 -2.010493725538253784e-01
8.389846980571746826e-02 1.660966500639915466e-02 4.728405475616455078e-01 -3.741827979683876038e-02 -1.153014823794364929e-01 -9.101182222366333008e-02 1.229111179709434509e-01 6.993164774030447006e-03 -1.683907508850097656e-01 5.561672523617744446e-02 1.955598890781402588e-01 -1.211361885070800781e-01 2.496320754289627075e-01 2.950941026210784912e-01 -1.197570934891700745e-01 -1.058166101574897766e-02 1.793438941240310669e-01 2.101701451465487480e-03 -1.808547675609588623e-01 1.693699210882186890e-01 2.591800391674041748e-01 -2.302818149328231812e-01 2.061247080564498901e-01 -2.279336005449295044e-01 -1.181705370545387268e-01 1.790353655815124512e-01 1.417573839426040649e-01 -2.227015048265457153e-02 2.926683053374290466e-02 -1.323394328355789185e-01 1.381597220897674561e-01 -2.654823660850524902e-01
-1.652102544903755188e-02 -7.998431473970413208e-02 3.669291436672210693e-01 -1.415772587060928345e-01 6.836624443531036377e-02 -9.336297214031219482e-02 3.300253152847290039e-01 -2.036809921264648438e-01 2.130355499684810638e-02 -2.487831711769104004e-01 3.399303928017616272e-02 1.458039581775665283e-01 1.467066407203674316e-01 4.093838930130004883e-01 7.550112158060073853e-02 -3.250786662101745605e-01 -4.459699988365173340e-02 -1.851695030927658081e-01 -6.410333793610334396e-03 1.968276500701904297e-01 1.908098310232162476e-01 7.625175267457962036e-02 1.455727070569992065e-01 -2.116977572441101074e-01 1.482799835503101349e-02 2.110500484704971313e-01 1.465684026479721069e-01 6.371111422777175903e-02 -6.217765435576438904e-02 4.627653211355209351e-02 1.666990481317043304e-02 -1.723996549844741821e-01
-3.930384218692779541e-01 -1.577245295047760010e-01 1.492369920015335083e-01 1.151830106973648071e-01 -1.952667534351348877e-02 -7.821220159530639648e-02 3.110060691833496094e-01 3.625585883855819702e-02 -4.204628467559814453e-01 -1.257053613662719727e-01 1.113740727305412292e-01 8.311814069747924805e-02 9.492382407188415527e-02 2.443607449531555176e-01 2.826146781444549561e-01 -2.597379125654697418e-02 -8.367665112018585205e-02 -4.752013459801673889e-02 -1.742842607200145721e-02 -1.937767565250396729e-01 -7.508514821529388428e-02 7.401886582374572754e-02 -2.869277000427246094e-01 -1.370826363563537598e-01 -2.103062570095062256e-01 1.906004995107650757e-01 2.375583350658416748e-01 6.199587509036064148e-02 -1.243286207318305969e-02 -8.608813583850860596e-02 -7.250626385211944580e-02 -7.992988079786300659e-02
1.294753253459930420e-01 -3.845378383994102478e-02 1.023326292634010315e-01 -9.527605026960372925e-02 1.663674265146255493e-01 -1.519074440002441406e-01 3.302410244941711426e-01 -8.536311239004135132e-02 -2.545575611293315887e-02 -2.503665350377559662e-02 2.622156739234924316e-01 1.575013101100921631e-01 9.633482247591018677e-02 4.030594527721405029e-01 1.396080828271806240e-03 2.340463362634181976e-02 2.349233627319335938e-02 1.270747482776641846e-01 3.630160391330718994e-01 5.713852867484092712e-02 1.929350495338439941e-01 -2.879264354705810547e-01 -1.172530055046081543e-01 1.075465232133865356e-01 2.195943444967269897e-01 2.587979733943939209e-01 2.485327571630477905e-01 1.716027110815048218e-01 -1.778617687523365021e-02 7.607556879520416260e-02 -8.037085086107254028e-02 -1.087177544832229614e-01
3.571745008230209351e-02 6.502266973257064819e-02 2.911686897277832031e-01 -1.180488690733909607e-01 -1.414020061492919922e-01 -2.990433573722839355e-02 1.425205469131469727e-01 2.036260068416595459e-01 -9.645295143127441406e-02 -2.296953201293945312e-01 -3.317211568355560303e-02 -2.467934936285018921e-01 2.081590741872787476e-01 -2.143556997179985046e-02 2.152806222438812256e-01 -1.810148209333419800e-01 -1.220328807830810547e-01 9.769177436828613281e-02 -9.965187311172485352e-02 -1.433789432048797607e-01 1.204032674431800842e-01 -1.592120155692100525e-02 -1.241290867328643799e-01 -5.762397125363349915e-02 2.049983590841293335e-01 -1.120980903506278992e-01 1.112824380397796631e-01 1.898530721664428711e-01 5.148766934871673584e-02 -5.425416231155395508e-01 2.762115299701690674e-01 -3.779643401503562927e-02
-9.876025840640068054e-03 -9.253796935081481934e-02 2.249762713909149170e-01 -1.577353328466415405e-01 3.034401535987854004e-01 -1.026580706238746643e-01 3.008523583412170410e-01 2.231705635786056519e-01 -2.460739016532897949e-01 1.645915769040584564e-02 2.438443303108215332e-01 -1.581965833902359009e-01 1.050337869673967361e-02 2.784934341907501221e-01 2.592277526855468750e-01 1.076862514019012451e-01 2.134845219552516937e-02 -1.346268504858016968e-01 2.285924367606639862e-02 1.738118357025086880e-03 2.042257636785507202e-01 2.588180899620056152e-01 -3.140842020511627197e-01 2.320815324783325195e-01 8.763843029737472534e-02 -5.334436520934104919e-02 -9.568744152784347534e-02 -4.313809052109718323e-02 1.547181457281112671e-01 3.114634193480014801e-02 -1.476095523685216904e-02 -2.101396918296813965e-01
-9.642572700977325439e-02 3.000524938106536865e-01 1.734352409839630127e-01 -2.626088075339794159e-02 -2.522855401039123535e-01 -8.072000741958618164e-02 1.194298174232244492e-02 1.181094646453857422e-01 -2.168037742376327515e-02 -9.769736975431442261e-02 -4.770394414663314819e-02 -1.226950436830520630e-01 1.551654636859893799e-01 3.695518895983695984e-02 3.762779533863067627e-01 -2.368106842041015625e-01 -1.182857006788253784e-01 1.936169713735580444e-01 -2.847312483936548233e-03 -7.407306879758834839e-02 1.880051195621490479e-01 -2.565450221300125122e-02 1.493112146854400635e-01 2.175936400890350342e-01 1.913975030183792114e-01 -6.760612130165100098e-02 3.102761805057525635e-01 3.333174884319305420e-01 -5.961514264345169067e-02 -1.496310830116271973e-01 3.110475838184356689e-01 3.613100573420524597e-02
4.109492152929306030e-02 -6.584105640649795532e-02 3.825309276580810547e-01 -2.512053847312927246e-01 -9.728338569402694702e-02 -2.105563133955001831e-01 8.624991029500961304e-02 1.550528593361377716e-02 -1.081603094935417175e-01 -1.327045559883117676e-01 1.923279017210006714e-01 -1.558774262666702271e-01 1.123486552387475967e-02 1.873578727245330811e-01 1.507519036531448364e-01 -1.694689542055130005e-01 2.649797871708869934e-02 3.537394106388092041e-02 1.003195121884346008e-01 2.088859230279922485e-01 -4.632550477981567383e-02 1.129892189055681229e-02 -2.267536371946334839e-01 -5.939027294516563416e-02 -4.112945795059204102e-01 5.388965830206871033e-02 3.380321562290191650e-01 2.283766716718673706e-01 -1.864775083959102631e-02 1.064470410346984863e-01 1.258857995271682739e-01 -2.586672306060791016e-01
-3.475450277328491211e-01 -1.181191578507423401e-01 1.297458540648221970e-03 1.260408107191324234e-02 2.042993605136871338e-01 -1.087536066770553589e-01 1.857317984104156494e-01 2.608674168586730957e-01 -1.353069692850112915e-01 -1.593050360679626465e-01 3.375010192394256592e-01 2.177385427057743073e-02 -3.464472293853759766e-02 2.573825716972351074e-01 -1.252031922340393066e-01 -2.673706412315368652e-01 2.246342413127422333e-02 -1.267885118722915649e-01 -2.570190727710723877e-01 1.536230742931365967e-01 2.295979410409927368e-01 -6.758829951286315918e-02 -1.339167952537536621e-01 1.173776388168334961e-01 2.701406478881835938e-01 7.072024047374725342e-02 1.378321647644042969e-01 1.804094761610031128e-01 -2.019772864878177643e-02 -1.027264147996902466e-01 1.965787447988986969e-02 -2.453713566064834595e-01
-1.001424491405487061e-01 -1.100972574204206467e-02 3.114498779177665710e-02 -1.004131808876991272e-01 1.703014969825744629e-01 1.509336084127426147e-01 1.420912295579910278e-01 -3.265655338764190674e-01 -1.033212542533874512e-01 -2.986993789672851562e-01 -1.433702558279037476e-01 -8.532616496086120605e-02 -2.425197511911392212e-02 4.049513936042785645e-01 5.545792356133460999e-02 9.937161952257156372e-02 -9.088627994060516357e-02 5.378189310431480408e-02 -2.609398365020751953e-01 1.364950835704803467e-01 2.915499508380889893e-01 -5.490325763821601868e-02 -1.427735090255737305e-01 -1.724789105355739594e-02 2.245530951768159866e-03 1.349482089281082153e-01 2.399960905313491821e-01 2.891990169882774353e-02 -3.498003184795379639e-01 -1.937284022569656372e-01 1.803842335939407349e-01 -1.388229578733444214e-01
-7.436272501945495605e-02 1.165765970945358276e-01 3.713316470384597778e-02 -1.343736201524734497e-01 5.868307873606681824e-02 -2.653824090957641602e-01 -1.542860921472311020e-02 1.985360532999038696e-01 1.258266866207122803e-01 -1.827143318951129913e-02 8.868943154811859131e-02 -1.515792906284332275e-01 -5.606274679303169250e-02 2.055601477622985840e-01 4.985317885875701904e-01 -2.120220661163330078e-01 -1.547392606735229492e-01 6.507618725299835205e-02 2.359610646963119507e-01 -2.415751367807388306e-01 1.648154407739639282e-01 1.163733843713998795e-02 -2.286071889102458954e-02 1.266521513462066650e-01 4.557595774531364441e-02 2.839795947074890137e-01 2.242088019847869873e-01 2.285533547401428223e-01 1.756373941898345947e-01 7.313855923712253571e-03 7.309885323047637939e-02 -2.333964258432388306e-01
-2.455317378044128418e-01 -1.169266253709793091e-01 9.856978058815002441e-02 -1.648212373256683350e-01 -1.549919098615646362e-01 5.331247299909591675e-02 2.150065302848815918e-01 -2.886354625225067139e-01 5.590948835015296936e-02 -1.919457316398620605e-01 2.892915606498718262e-01 4.481741040945053101e-02 -1.481095701456069946e-02 3.248327076435089111e-01 1.701018810272216797e-01 -1.937434524297714233e-01 3.330090269446372986e-02 -1.764198839664459229e-01 -3.461142480373382568e-01 1.724418252706527710e-01 1.942212432622909546e-01 -2.276206016540527344e-01 -1.588275730609893799e-01 2.949978113174438477e-01 4.297184199094772339e-02 1.281513869762420654e-01 8.789222687482833862e-02 -1.236365176737308502e-02 -8.598899841308593750e-02 -1.136829033493995667e-01 -1.023920066654682159e-02 -6.903659552335739136e-02
-8.751418441534042358e-02 -1.532153636217117310e-01 1.328439414501190186e-01 -5.367444083094596863e-02 2.406610734760761261e-02 3.594560921192169189e-02 1.666269600391387939e-01 2.083573490381240845e-01 -1.718324571847915649e-01 7.929717749357223511e-02 -2.998732328414916992e-01 -9.389682114124298096e-02 2.913261950016021729e-01 5.581890940666198730e-01 1.047337204217910767e-01 1.052837073802947998e-01 8.768314123153686523e-02 -2.264692038297653198e-01 1.916511654853820801e-01 -4.970475286245346069e-02 1.869293153285980225e-01 1.507504880428314209e-01 -1.323722004890441895e-01 1.558027863502502441e-01 5.033821985125541687e-02 -8.510662615299224854e-02 9.171211719512939453e-02 9.198769927024841309e-02 1.586250811815261841e-01 -1.449074596166610718e-01 3.326889127492904663e-02 -2.251116484403610229e-01
-1.419905275106430054e-01 1.811118610203266144e-02 1.832092553377151489e-01 7.744233589619398117e-03 5.125402659177780151e-02 -1.368915885686874390e-01 4.677717387676239014e-01 2.205453813076019287e-01 -2.888703644275665283e-01 -8.191727846860885620e-02 -2.033733576536178589e-02 -4.203051328659057617e-02 1.979577392339706421e-01 3.760793209075927734e-01 3.741706162691116333e-02 1.745971292257308960e-01 4.717474803328514099e-02 4.379636811790987849e-05 2.296247780323028564e-01 6.354244425892829895e-03 1.968598961830139160e-01 2.312076836824417114e-01 -2.600809633731842041e-01 1.323733776807785034e-01 8.372764289379119873e-02 9.809079766273498535e-02 -3.282707883045077324e-03 -4.750971216708421707e-03 2.695408165454864502e-01 -1.588111370801925659e-01 6.460470706224441528e-02 3.380616381764411926e-02
-7.122112065553665161e-02 5.837989598512649536e-02 3.262837231159210205e-01 -1.191951185464859009e-01 9.614948928356170654e-02 -3.751628398895263672e-01 1.885968074202537537e-02 -2.616642415523529053e-02 1.219964846968650818e-01 -1.720138788223266602e-01 -7.439631968736648560e-02 -2.875485718250274658e-01 -2.214642055332660675e-02 2.801615595817565918e-01 1.802359968423843384e-01 2.668715417385101318e-01 -7.069766055792570114e-03 -1.511889547109603882e-01 1.604761779308319092e-01 -1.111746951937675476e-01 2.693968117237091064e-01 1.774977147579193115e-01 6.061438471078872681e-02 1.201009675860404968e-01 -3.430603444576263428e-02 1.889270097017288208e-01 2.234064638614654541e-01 2.773996591567993164e-01 -3.757330402731895447e-02 -1.428398638963699341e-01 -1.238862052559852600e-01 -1.426474899053573608e-01
-2.698396705090999603e-02 1.495289951562881470e-01 1.980966627597808838e-01 -1.161471605300903320e-01 -1.494177132844924927e-01 -9.362373501062393188e-02 8.456892520189285278e-02 -1.077396795153617859e-01 -2.949852943420410156e-01 -3.139160871505737305e-01 -4.489598050713539124e-02 -2.932933270931243896e-01 -1.462288200855255127e-01 3.060970008373260498e-01 2.609887346625328064e-02 6.056127324700355530e-02 -1.149925589561462402e-01 3.343108892440795898e-01 -1.727239936590194702e-01 -4.580666124820709229e-02 2.487756013870239258e-01 -6.836315244436264038e-02 -1.307778507471084595e-01 -5.523744970560073853e-02 -1.483164876699447632e-01 1.764733344316482544e-01 2.071663439273834229e-01 2.560843825340270996e-01 -2.080967873334884644e-01 -5.041195452213287354e-02 1.707125455141067505e-01 -3.231981024146080017e-02
-1.038183122873306274e-01 -8.852855116128921509e-02 2.299789488315582275e-01 -1.108379662036895752e-01 -3.572935983538627625e-02 -2.791611663997173309e-02 1.158965080976486206e-01 1.501812636852264404e-01 -1.603511124849319458e-01 1.041500419378280640e-01 1.163248941302299500e-01 -1.249810084700584412e-01 3.185217678546905518e-01 3.267815113067626953e-01 3.608101978898048401e-02 -4.860570654273033142e-02 -2.342962473630905151e-01 3.104206621646881104e-01 -1.730696260929107666e-01 -2.751577794551849365e-01 1.489412486553192139e-01 -6.921830028295516968e-02 4.981095343828201294e-02 -1.421922631561756134e-02 1.449200361967086792e-01 -8.834593743085861206e-02 5.383010953664779663e-02 -4.080501198768615723e-02 -7.818197458982467651e-02 -1.499613188207149506e-02 4.607403576374053955e-01 -2.489610165357589722e-01
-9.560974687337875366e-02 2.710877172648906708e-02 4.065786600112915039e-01 7.016905397176742554e-02 -9.325402230024337769e-02 -1.153964474797248840e-01 1.261678338050842285e-01 -1.137532740831375122e-01 2.478164620697498322e-03 -1.174488514661788940e-01 1.592617928981781006e-01 -1.552095860242843628e-01 1.454978436231613159e-01 2.637728750705718994e-01 -1.135889813303947449e-02 -1.379777789115905762e-01 -2.856981754302978516e-01 1.849353164434432983e-01 -2.149996310472488403e-01 -6.141553819179534912e-02 1.966542303562164307e-01 -2.827478647232055664e-01 2.185055613517761230e-01 1.793231666088104248e-01 -1.261247843503952026e-01 1.891120523214340210e-01 2.876656353473663330e-01 2.114958316087722778e-01 -7.178207486867904663e-02 1.054432615637779236e-01 -7.532960176467895508e-02 -1.744008958339691162e-01
3.011418282985687256e-01 1.763170808553695679e-01 3.242315649986267090e-01 -2.299894578754901886e-02 -2.198751717805862427e-01 -2.120507806539535522e-01 2.206989526748657227e-01 6.076899915933609009e-02 -1.477696150541305542e-01 -1.628587138839066029e-03 2.355864495038986206e-01 -9.994548559188842773e-02 1.561524420976638794e-01 3.330435752868652344e-01 -1.658434793353080750e-02 -1.355278491973876953e-01 -2.068282514810562134e-01 8.341419696807861328e-02 -1.336456239223480225e-01 -1.523811817169189453e-01 1.959480494260787964e-01 8.628609590232372284e-03 -8.805114775896072388e-02 2.254810631275177002e-01 4.623398929834365845e-02 2.774200737476348877e-01 2.123661339282989502e-02 3.081149160861968994e-01 1.069168895483016968e-01 -5.537761375308036804e-02 -4.375176504254341125e-02 -8.250516653060913086e-02
-2.438318170607089996e-02 3.880712017416954041e-02 3.682469427585601807e-01 -2.177053689956665039e-01 3.271888792514801025e-01 -5.526955053210258484e-02 2.642753720283508301e-01 1.604223996400833130e-01 -2.157360762357711792e-01 1.217757072299718857e-02 -1.031425371766090393e-01 -1.551500558853149414e-01 1.155553907155990601e-01 9.622069448232650757e-02 2.975041866302490234e-01 1.382625252008438110e-01 2.550191879272460938e-01 -2.583542168140411377e-01 2.039893716573715210e-01 5.891067907214164734e-02 1.873099058866500854e-01 3.025270998477935791e-02 -8.238893747329711914e-02 2.047650068998336792e-01 -4.136786982417106628e-02 -9.545442461967468262e-02 3.057739436626434326e-01 7.340125739574432373e-02 -3.644617274403572083e-02 -9.205384552478790283e-02 -3.473734483122825623e-02 -1.236085891723632812e-01
-2.237998694181442261e-02 1.142502799630165100e-01 3.093228042125701904e-01 4.584317654371261597e-02 -8.763813227415084839e-02 -1.406063437461853027e-01 -9.545795619487762451e-02 1.512512415647506714e-01 -6.317151337862014771e-02 -2.644271850585937500e-01 2.055317163467407227e-01 -8.899068087339401245e-02 3.069636523723602295e-01 1.629091501235961914e-01 8.621734380722045898e-02 4.531848710030317307e-03 6.324017420411109924e-03 -9.506540000438690186e-02 4.583894833922386169e-02 3.658829629421234131e-01 -9.704030305147171021e-02 -9.200040251016616821e-02 2.914753258228302002e-01 2.333051115274429321e-01 7.828405126929283142e-03 3.529057502746582031e-01 1.836060881614685059e-01 8.718009293079376221e-02 -4.519583284854888916e-02 -9.287889301776885986e-02 5.876796692609786987e-02 -3.075253665447235107e-01
-1.103085577487945557e-01 3.101856410503387451e-01 2.664674818515777588e-01 -1.475387513637542725e-01 1.527015864849090576e-02 -1.139148101210594177e-01 1.636277139186859131e-01 -9.116510301828384399e-02 -5.461007952690124512e-01 1.809201091527938843e-01 -3.589012473821640015e-02 -3.209662437438964844e-02 -6.173748522996902466e-02 3.463109433650970459e-01 1.742239743471145630e-01 -1.803848445415496826e-01 -5.287339165806770325e-02 1.708383858203887939e-01 -1.945752948522567749e-01 2.766612544655799866e-02 -1.701856264844536781e-03 -1.157456785440444946e-01 9.490562230348587036e-02 1.599323600530624390e-01 -1.502223014831542969e-01 1.527157425880432129e-01 1.103298589587211609e-01 3.942156583070755005e-02 -1.278418302536010742e-01 1.729655712842941284e-01 4.271679371595382690e-02 -6.591747701168060303e-02
-3.691655993461608887e-01 9.504505246877670288e-02 2.871443927288055420e-01 -7.300996035337448120e-02 2.079600393772125244e-01 -1.385541856288909912e-01 2.114186137914657593e-01 1.568134874105453491e-01 -1.857229173183441162e-01 -2.623564898967742920e-01 5.920395255088806152e-02 1.148334220051765442e-01 9.605234116315841675e-02 2.998388707637786865e-01 1.279703825712203979e-01 1.454378217458724976e-01 -4.861614108085632324e-02 7.582708448171615601e-02 1.429245173931121826e-01 7.090342789888381958e-02 2.762910723686218262e-01 6.392643600702285767e-02 -1.529180854558944702e-01 2.501794397830963135e-01 4.486440122127532959e-02 -2.636010758578777313e-02 9.864372760057449341e-02 -1.909229308366775513e-01 2.296341657638549805e-01 -1.893707811832427979e-01 -1.409909427165985107e-01 -1.454914510250091553e-01
1.274795979261398315e-01 1.306706573814153671e-02 3.698477745056152344e-01 2.521198689937591553e-01 -6.223675236105918884e-02 1.934293359518051147e-01 1.051382198929786682e-01 -1.445780042558908463e-02 -1.323969364166259766e-01 -1.435786336660385132e-01 1.304364055395126343e-01 -2.235202863812446594e-02 -6.885793805122375488e-02 3.209955692291259766e-01 3.937705457210540771e-01 -1.409828662872314453e-01 7.083401829004287720e-02 -3.676332160830497742e-02 -1.842111051082611084e-01 4.014844819903373718e-02 1.459421813488006592e-01 3.459659963846206665e-02 -1.538519263267517090e-01 6.437014788389205933e-02 4.391625896096229553e-02 1.060095503926277161e-01 3.078036010265350342e-01 -1.879935711622238159e-02 4.274900630116462708e-02 5.510585010051727295e-02 -2.155191078782081604e-02 -4.318455755710601807e-01
-1.487099081277847290e-01 6.220025941729545593e-02 -2.499379962682723999e-02 2.617520652711391449e-02 5.306084826588630676e-02 3.987449407577514648e-02 2.650046348571777344e-01 -1.265230327844619751e-01 4.014880955219268799e-02 1.453560777008533478e-03 3.234245181083679199e-01 -8.385146409273147583e-02 1.532585471868515015e-01 1.408356577157974243e-01 1.276686340570449829e-01 -1.296808719635009766e-01 3.061991631984710693e-01 1.925566643476486206e-01 1.393221169710159302e-01 -2.694511115550994873e-01 3.859584927558898926e-01 -4.673545807600021362e-02 -5.001986026763916016e-02 3.798415139317512512e-02 -7.508160918951034546e-02 2.899388372898101807e-01 -6.877745687961578369e-02 -2.954537235200405121e-02 -6.699790805578231812e-02 -2.141956090927124023e-01 1.188125088810920715e-02 -4.106334149837493896e-01
-4.340084642171859741e-02 -4.856620356440544128e-02 5.774331837892532349e-02 -1.878767311573028564e-01 -7.772477716207504272e-02 9.416919201612472534e-02 1.950349211692810059e-01 2.078861184418201447e-02 -1.497914791107177734e-01 -8.720763027667999268e-02 2.371994405984878540e-01 -2.411200851202011108e-01 -1.980060338973999023e-01 3.598099052906036377e-01 2.468284666538238525e-01 1.225988790392875671e-01 -6.276744604110717773e-02 9.306383132934570312e-02 4.811500012874603271e-02 2.108843028545379639e-01 1.102366670966148376e-01 3.517019504215568304e-04 2.531035430729389191e-02 2.749511301517486572e-01 2.770506441593170166e-01 2.854539155960083008e-01 2.009003907442092896e-01 -3.954241797327995300e-02 -1.579127013683319092e-01 -3.263872563838958740e-01 1.596898287534713745e-01 9.882429242134094238e-02
-6.205277889966964722e-02 1.156435310840606689e-01 1.594301462173461914e-01 1.023411080241203308e-01 1.577226072549819946e-01 -3.283589482307434082e-01 7.608438283205032349e-02 1.477962266653776169e-02 -1.126749068498611450e-02 2.711755037307739258e-01 8.336095139384269714e-03 -1.050552949309349060e-01 -1.184356659650802612e-01 5.424841642379760742e-01 7.597859203815460205e-02 -9.876228868961334229e-02 -8.620806783437728882e-02 2.754541486501693726e-02 -3.313798308372497559e-01 2.438569366931915283e-01 1.958041936159133911e-01 -6.951457355171442032e-03 -1.527510434389114380e-01 1.157773733139038086e-01 -2.022822201251983643e-01 -4.439029097557067871e-02 -7.035958766937255859e-02 3.605177626013755798e-02 -5.795277282595634460e-02 -1.999558359384536743e-01 1.597653180360794067e-01 -1.702065318822860718e-01
1.229229271411895752e-01 2.178426086902618408e-01 3.364576697349548340e-01 -2.226448655128479004e-01 -2.947779297828674316e-01 3.291937289759516716e-03 2.024268060922622681e-01 8.685196191072463989e-02 -1.370172798633575439e-01 -2.371471524238586426e-01 1.671068966388702393e-01 -2.952079288661479950e-02 3.023076057434082031e-02 1.914083212614059448e-01 1.492895036935806274e-01 -3.091175258159637451e-01 -1.425300538539886475e-01 1.137852519750595093e-01 4.804510995745658875e-02 4.474492371082305908e-02 1.172756999731063843e-01 5.527634173631668091e-02 1.285354793071746826e-01 2.628025412559509277e-02 1.093588843941688538e-01 2.891389727592468262e-01 -6.987432390451431274e-02 2.386927604675292969e-01 -9.192974865436553955e-02 -8.861209452152252197e-02 3.654816448688507080e-01 3.382170572876930237e-02
-1.769609898328781128e-01 -1.833690404891967773e-01 2.964822053909301758e-01 3.264566063880920410e-01 1.181867197155952454e-01 1.640026271343231201e-01 3.423958718776702881e-01 1.107180267572402954e-01 -1.657767146825790405e-01 -1.667774021625518799e-01 2.037593275308609009e-01 -2.251526415348052979e-01 1.408317685127258301e-01 1.031505540013313293e-01 6.214541569352149963e-02 -1.071056798100471497e-01 -4.668186977505683899e-02 -1.294031739234924316e-01 -2.930694222450256348e-01 2.098020017147064209e-01 6.087947264313697815e-02 -6.255540251731872559e-02 -1.572308987379074097e-01 2.212516367435455322e-01 -4.354760423302650452e-02 7.636812329292297363e-02 5.635390058159828186e-02 2.818948030471801758e-01 -1.184082590043544769e-02 -2.042697668075561523e-01 9.820913523435592651e-02 -7.004562020301818848e-02
-1.941870152950286865e-01 1.862975805997848511e-01 2.361790835857391357e-01 -2.905572354793548584e-01 5.657720379531383514e-03 -2.403463609516620636e-02 -8.276176452636718750e-02 -5.896539241075515747e-02 -3.110869228839874268e-01 -9.449516236782073975e-02 2.054322883486747742e-02 -2.895837128162384033e-01 1.877531111240386963e-01 1.891764551401138306e-01 2.027653753757476807e-01 -1.656474024057388306e-01 1.443974766880273819e-02 -4.309613723307847977e-03 -1.002638414502143860e-01 9.046849608421325684e-02 2.714826464653015137e-01 2.795216999948024750e-02 -1.234030257910490036e-02 1.293919384479522705e-01 -2.300856448709964752e-02 9.116227179765701294e-02 4.350684955716133118e-02 -1.338200122117996216e-01 -3.807030022144317627e-01 -3.851059973239898682e-01 1.163406521081924438e-01 4.009001702070236206e-02
2.670561969280242920e-01 -5.396509543061256409e-02 3.944344818592071533e-01 7.993286103010177612e-02 5.546639673411846161e-03 -3.434864282608032227e-01 7.156278192996978760e-02 -1.825429946184158325e-01 -2.974874153733253479e-02 -1.246443316340446472e-01 2.443657070398330688e-02 -1.376360803842544556e-01 5.343525111675262451e-02 2.887565791606903076e-01 1.738761961460113525e-01 -2.933169603347778320e-01 1.330742835998535156e-01 5.459200590848922729e-03 -1.114217862486839294e-01 4.408745840191841125e-02 -4.318409599363803864e-03 8.359229564666748047e-02 -2.342720143496990204e-02 1.097803190350532532e-01 2.492751032114028931e-01 1.515378504991531372e-01 2.146039307117462158e-01 5.514055490493774414e-02 -1.870839670300483704e-02 2.194723337888717651e-01 1.980362385511398315e-01 -3.086115419864654541e-01
-3.949378430843353271e-02 -1.720752753317356110e-02 2.015614211559295654e-01 1.238061413168907166e-01 8.606410026550292969e-02 2.063387632369995117e-01 2.449518442153930664e-01 2.354896962642669678e-01 -1.822669804096221924e-01 -2.620845139026641846e-01 -1.394319683313369751e-01 -3.154391050338745117e-01 1.463000625371932983e-01 2.396183162927627563e-01 2.243447899818420410e-01 -2.942336201667785645e-01 1.950919069349765778e-02 1.064195260405540466e-01 -1.568232476711273193e-01 3.164756596088409424e-01 5.976219847798347473e-02 3.325679153203964233e-02 -8.438674733042716980e-03 1.725213080644607544e-01 -3.071955032646656036e-02 9.039780497550964355e-02 6.843194365501403809e-02 2.131586819887161255e-01 -1.054323762655258179e-01 1.116432622075080872e-01 2.221916317939758301e-01 -1.924049258232116699e-01
-2.615576088428497314e-01 -1.782668638043105602e-03 2.130791544914245605e-01 -1.887232214212417603e-01 2.313811480998992920e-01 -1.566860824823379517e-01 4.011132717132568359e-01 9.670288115739822388e-02 -6.210383400321006775e-02 -5.291897058486938477e-02 -8.154505491256713867e-02 -3.234522417187690735e-02 3.329931795597076416e-01 3.126340806484222412e-01 9.994937479496002197e-02 5.461150780320167542e-02 6.777498126029968262e-02 5.994741618633270264e-02 2.005339115858078003e-01 1.967714726924896240e-02 1.754503697156906128e-01 7.370587438344955444e-02 -3.437953889369964600e-01 5.403031036257743835e-02 2.624368667602539062e-01 3.023894503712654114e-02 -1.352333743125200272e-02 -2.012905031442642212e-01 3.731515258550643921e-02 -1.197553500533103943e-01 6.358525902032852173e-02 -1.729190647602081299e-01
-2.565743923187255859e-01 2.816904187202453613e-01 3.181407749652862549e-01 -1.447613537311553955e-01 7.914747297763824463e-02 -2.687961757183074951e-01 8.306425064802169800e-02 6.540258880704641342e-03 5.290144309401512146e-02 1.833081804215908051e-02 2.535026669502258301e-01 -1.873063445091247559e-01 6.665417551994323730e-02 -1.019971445202827454e-02 3.322198390960693359e-01 -1.711251288652420044e-01 -2.181729376316070557e-01 1.125153824687004089e-01 1.237343251705169678e-01 -3.911083936691284180e-02 -2.791100740432739258e-02 -5.769681930541992188e-02 -8.183863013982772827e-02 3.061541728675365448e-02 1.475633531808853149e-01 2.674852907657623291e-01 1.217074245214462280e-01 3.303946554660797119e-01 5.862347781658172607e-02 -1.851742863655090332e-01 1.799750514328479767e-02 -2.373217046260833740e-01
-2.056410014629364014e-01 1.993595361709594727e-01 5.021194741129875183e-02 -1.207993701100349426e-01 -5.479503422975540161e-02 -8.675082586705684662e-03 2.075035423040390015e-01 -2.529763579368591309e-01 -2.195331752300262451e-01 -2.039190530776977539e-01 -8.230221271514892578e-02 -2.392433583736419678e-01 1.486552655696868896e-01 6.971363723278045654e-02 2.653473019599914551e-01 -7.106194645166397095e-02 6.717563420534133911e-02 2.060335427522659302e-01 1.310782730579376221e-01 2.254470884799957275e-01 2.085157781839370728e-01 -8.854877948760986328e-02 2.413373738527297974e-01 1.322036385536193848e-01 1.443793177604675293e-01 1.283104438334703445e-02 -9.262754023075103760e-02 4.600958898663520813e-02 -1.534359008073806763e-01 -3.961468040943145752e-01 2.723024189472198486e-01 -7.856979221105575562e-02
1.560789197683334351e-01 2.711588982492685318e-03 -2.569439820945262909e-02 1.557894498109817505e-01 1.224905624985694885e-01 -3.338613808155059814e-01 6.589084118604660034e-02 6.842410564422607422e-02 2.720365859568119049e-02 2.629636526107788086e-01 -1.246234849095344543e-01 -5.907246097922325134e-02 -1.854882948100566864e-02 5.366160273551940918e-01 3.188921809196472168e-01 -1.549855321645736694e-01 -8.159463107585906982e-02 8.974669873714447021e-02 -5.496587231755256653e-02 1.855163723230361938e-01 2.016984820365905762e-01 -1.016990467905998230e-02 -1.108354330062866211e-01 2.156159877777099609e-01 -1.375086754560470581e-01 -3.814664110541343689e-02 -3.830714523792266846e-02 2.060094103217124939e-02 2.603531349450349808e-03 -1.793753802776336670e-01 1.803779304027557373e-01 -2.712972462177276611e-01
-4.241419211030006409e-02 1.656174212694168091e-01 1.748807169497013092e-02 -6.847371160984039307e-02 -1.676399111747741699e-01 -2.710172720253467560e-02 1.630702316761016846e-01 7.021846622228622437e-02 9.976484626531600952e-02 -1.779613941907882690e-01 2.063273638486862183e-01 9.072982519865036011e-02 8.512419462203979492e-02 3.290874958038330078e-01 2.024579644203186035e-01 1.808403730392456055e-01 2.816965878009796143e-01 9.043983370065689087e-02 -1.555947214365005493e-01 -6.517724692821502686e-02 4.786594510078430176e-01 -1.590791642665863037e-01 5.445810407400131226e-02 1.270319670438766479e-01 1.587482728064060211e-02 1.952700763940811157e-01 1.293529272079467773e-01 2.579241394996643066e-01 8.412677794694900513e-02 -1.326979696750640869e-01 -2.783653736114501953e-01 -1.021124199032783508e-01
-1.764570623636245728e-01 -2.585287988185882568e-01 7.753704208880662918e-03 -1.669759117066860199e-02 2.367794215679168701e-01 8.018578402698040009e-03 3.496372699737548828e-01 2.385291308164596558e-01 -1.583644896745681763e-01 -2.335478663444519043e-01 1.406015604734420776e-01 -6.434924155473709106e-02 6.718233227729797363e-02 4.050693511962890625e-01 -7.074058800935745239e-02 -8.243566751480102539e-02 3.238522633910179138e-02 -2.022913247346878052e-01 -8.856823667883872986e-03 -8.352038264274597168e-02 3.001520335674285889e-01 1.590972840785980225e-01 -1.540103852748870850e-01 3.242585659027099609e-01 2.415657937526702881e-01 8.576118201017379761e-02 8.368393778800964355e-02 -1.026915386319160461e-02 2.421846985816955566e-02 -1.107533499598503113e-01 -3.950100019574165344e-02 4.434278234839439392e-02
6.200791150331497192e-02 -8.122920989990234375e-03 3.112289607524871826e-01 -1.288445666432380676e-02 -1.455680560320615768e-02 -1.741510629653930664e-01 5.861862301826477051e-01 3.237630939111113548e-03 -1.932375729084014893e-01 -1.821805834770202637e-01 -9.428629279136657715e-02 2.048744075000286102e-02 -1.607855707406997681e-01 2.779653072357177734e-01 1.651074737310409546e-01 -1.383698880672454834e-01 3.222213312983512878e-02 -1.371227055788040161e-01 5.889397859573364258e-02 9.848914295434951782e-02 5.099973082542419434e-02 -7.039935886859893799e-02 -3.014290034770965576e-01 2.062120474874973297e-02 -6.026531569659709930e-03 2.422808110713958740e-01 -4.347047582268714905e-02 -5.449578631669282913e-03 -2.183314859867095947e-01 -1.521668285131454468e-01 1.595644950866699219e-01 -8.209440857172012329e-02
-9.382895380258560181e-02 4.607471078634262085e-02 4.066556990146636963e-01 -2.113489620387554169e-02 1.400376409292221069e-01 -2.341507822275161743e-01 9.478985518217086792e-02 4.501022398471832275e-02 4.021423310041427612e-02 -1.848069578409194946e-01 -1.045910567045211792e-01 -2.942744195461273193e-01 1.058780029416084290e-01 2.681040167808532715e-01 2.566805183887481689e-01 9.899282455444335938e-02 7.708550989627838135e-02 9.320351481437683105e-02 2.727016992866992950e-02 -2.310438901185989380e-01 2.599048316478729248e-01 9.687925130128860474e-02 3.371791914105415344e-02 2.735624611377716064e-01 1.054954305291175842e-01 1.177798882126808167e-01 2.197334617376327515e-01 8.667618036270141602e-02 2.811516523361206055e-01 -7.056790590286254883e-02 -6.695339083671569824e-02 -2.340049892663955688e-01
-8.540546149015426636e-02 4.638646170496940613e-02 -1.795617938041687012e-01 6.545106880366802216e-03 -1.262894868850708008e-01 -2.085986547172069550e-02 1.791097670793533325e-01 -2.291937917470932007e-01 4.916171729564666748e-02 -2.530059814453125000e-01 8.742743730545043945e-02 -1.149381473660469055e-01 5.399169400334358215e-02 4.005579352378845215e-01 1.630973070859909058e-01 -3.893750309944152832e-01 -3.729546666145324707e-01 -2.886333689093589783e-02 1.280132383108139038e-01 8.227428793907165527e-02 2.725494801998138428e-01 -1.095975935459136963e-02 -5.591249838471412659e-02 1.496468633413314819e-01 -1.288764644414186478e-02 -1.149974111467599869e-02 -6.688681244850158691e-02 1.665042638778686523e-01 -9.677803516387939453e-02 -2.289861291646957397e-01 1.594402790069580078e-01 -2.137518674135208130e-01
6.736699491739273071e-02 2.495779842138290405e-01 -1.914039626717567444e-02 -2.387013286352157593e-01 3.704580366611480713e-01 7.580402772873640060e-03 5.263008177280426025e-02 -2.003372609615325928e-01 -1.534528881311416626e-01 -1.021283343434333801e-01 2.667899429798126221e-02 2.602045796811580658e-02 -1.192161217331886292e-01 4.759222865104675293e-01 1.714442074298858643e-01 -1.629547029733657837e-02 1.133854165673255920e-01 -7.453920692205429077e-02 -1.187406778335571289e-01 -9.951160848140716553e-02 2.021421045064926147e-01 -1.502642482519149780e-01 -9.454691410064697266e-02 1.159911677241325378e-01 -9.859946370124816895e-02 1.486662477254867554e-01 3.377290666103363037e-01 2.024975270032882690e-01 -2.336279749870300293e-01 -7.256364077329635620e-02 -1.214760467410087585e-01 -1.202322915196418762e-02
-1.715010032057762146e-02 3.499258756637573242e-01 7.291448861360549927e-02 -1.367352902889251709e-02 1.100503057241439819e-01 -2.214368730783462524e-01 1.767008751630783081e-01 -2.463470995426177979e-01 -1.240846887230873108e-01 -3.627798333764076233e-02 -1.792975515127182007e-01 -1.632389724254608154e-01 -1.664568781852722168e-01 3.517113029956817627e-01 1.623479872941970825e-01 -1.317978836596012115e-02 -5.686338990926742554e-02 7.850492745637893677e-02 -1.463121026754379272e-01 8.820287883281707764e-02 3.683757483959197998e-01 -5.385356023907661438e-03 5.470125004649162292e-02 -7.816485315561294556e-02 -4.708097502589225769e-02 9.180267900228500366e-02 1.942694783210754395e-01 3.813075125217437744e-01 -2.860326766967773438e-01 -1.889963075518608093e-02 3.880815580487251282e-02 6.617061048746109009e-02
-1.269513219594955444e-01 5.002897605299949646e-02 2.190073877573013306e-01 -2.587845325469970703e-01 2.261059433221817017e-01 -8.139356970787048340e-02 4.159858226776123047e-01 1.495519876480102539e-01 -1.290872693061828613e-01 -1.008763387799263000e-01 -8.477461524307727814e-03 -1.158650615252554417e-03 2.702830135822296143e-01 3.351734876632690430e-01 2.145244777202606201e-01 1.537130028009414673e-01 6.654886901378631592e-02 1.068838033825159073e-02 8.081277459859848022e-02 2.193450555205345154e-02 2.054195404052734375e-01 1.116166263818740845e-01 -3.390777707099914551e-01 5.854374542832374573e-02 2.330277711153030396e-01 -6.819022446870803833e-02 -1.189059205353260040e-02 -8.995245397090911865e-02 1.229647919535636902e-01 -2.286707460880279541e-01 -2.407639520242810249e-03 -1.100915297865867615e-01
-2.317988127470016479e-01 -1.609753519296646118e-01 3.870708346366882324e-01 5.233985558152198792e-02 -5.354113504290580750e-02 -5.815716087818145752e-02 2.567400038242340088e-01 -2.460234463214874268e-01 -2.265302538871765137e-01 1.673007905483245850e-01 1.357407569885253906e-01 -1.418352872133255005e-01 2.290328145027160645e-01 1.597802340984344482e-01 9.907928854227066040e-02 -1.643242090940475464e-01 -1.709206104278564453e-01 3.099351227283477783e-01 1.235052868723869324e-01 -2.921699285507202148e-01 2.246685773134231567e-01 -3.050958178937435150e-02 -8.081627637147903442e-02 -3.765913844108581543e-02 -1.125828102231025696e-01 -1.272623240947723389e-01 1.767516285181045532e-01 1.251187622547149658e-01 -4.687872529029846191e-02 -7.262358814477920532e-02 -6.772941909730434418e-03 -1.841659694910049438e-01
-1.109170261770486832e-02 4.036426544189453125e-02 2.972525656223297119e-01 -1.275032907724380493e-01 5.400239303708076477e-02 -2.087779641151428223e-01 1.026997459121048450e-03 7.795057899784296751e-05 -2.229855954647064209e-01 -2.655499577522277832e-01 2.594697289168834686e-04 -1.380336731672286987e-01 4.785308148711919785e-03 1.525397896766662598e-01 3.444748930633068085e-03 -2.053249925374984741e-01 7.043623179197311401e-02 2.129975557327270508e-01 -2.668151818215847015e-02 -2.462813258171081543e-02 9.274600446224212646e-02 -2.168835103511810303e-01 1.313209384679794312e-01 -1.194385588169097900e-01 1.936848461627960205e-01 1.784750670194625854e-01 7.794080674648284912e-02 9.404912590980529785e-02 9.936752915382385254e-02 -3.316656053066253662e-01 5.415130257606506348e-01 7.857092469930648804e-02
1.444043368101119995e-01 -9.916418045759201050e-02 2.043376266956329346e-01 -4.149336367845535278e-02 7.885771989822387695e-02 8.427178114652633667e-02 1.400906313210725784e-02 -2.038473822176456451e-02 -2.865901887416839600e-01 -3.041618168354034424e-01 -1.465226523578166962e-02 6.742414087057113647e-02 8.009605109691619873e-03 4.584257006645202637e-01 1.139032244682312012e-01 -4.246955215930938721e-01 1.964025348424911499e-01 -2.648426219820976257e-02 -1.325216442346572876e-01 -1.878992021083831787e-01 2.037648856639862061e-01 -9.250663220882415771e-02 -1.209570541977882385e-01 2.637737095355987549e-01 6.359988451004028320e-02 3.893477842211723328e-02 6.987043470144271851e-02 -3.720827028155326843e-02 -9.654387831687927246e-02 1.009165421128273010e-01 -2.858672663569450378e-02 -2.652568817138671875e-01
-2.856750739738345146e-03 -7.513274904340505600e-03 1.086035072803497314e-01 -2.255931794643402100e-01 4.620457999408245087e-03 -1.670338213443756104e-01 -1.042327731847763062e-01 1.113047897815704346e-01 -2.393815815448760986e-01 5.806781724095344543e-02 -1.508847475051879883e-01 -1.481055766344070435e-01 3.028502762317657471e-01 1.120794788002967834e-01 2.794034779071807861e-01 -3.121146559715270996e-01 1.301086097955703735e-01 4.686200246214866638e-02 -1.817139238119125366e-01 -2.426015883684158325e-01 1.112773716449737549e-01 1.561635583639144897e-01 -1.695318073034286499e-01 1.263792961835861206e-01 2.195779979228973389e-02 1.725405156612396240e-01 1.472686082124710083e-01 2.197179943323135376e-01 -9.323902428150177002e-02 8.965132874436676502e-04 1.943971216678619385e-01 -4.021833837032318115e-01
-5.597664788365364075e-02 1.556064784526824951e-01 3.141126334667205811e-01 3.800999000668525696e-02 2.605457305908203125e-01 -1.397043466567993164e-01 9.173028916120529175e-02 -6.226014345884323120e-02 -2.968448698520660400e-01 -9.860847145318984985e-02 -1.417096238583326340e-02 7.610446959733963013e-02 6.688991189002990723e-02 2.542032897472381592e-01 1.418558694422245026e-02 -8.911772817373275757e-02 -5.149200931191444397e-02 3.738494217395782471e-01 -1.289131641387939453e-01 2.428709063678979874e-03 1.829046905040740967e-01 -1.974305808544158936e-01 1.036801934242248535e-01 -1.613695919513702393e-01 1.478530913591384888e-01 -1.242548078298568726e-01 7.226990163326263428e-02 2.432431578636169434e-01 1.707711666822433472e-01 -2.692888677120208740e-02 3.893588781356811523e-01 -2.008464634418487549e-01
-1.264705806970596313e-01 -9.055543690919876099e-02 7.492791861295700073e-02 4.348063096404075623e-02 -1.295689642429351807e-01 -2.523764371871948242e-01 7.820861041545867920e-02 -2.560376934707164764e-02 -2.395546138286590576e-01 -9.244871139526367188e-02 -8.480945229530334473e-02 -4.124512895941734314e-02 -1.448893100023269653e-01 1.259311586618423462e-01 -8.526071161031723022e-02 -1.994837224483489990e-01 -3.377909958362579346e-01 5.960699915885925293e-02 -1.235408484935760498e-01 2.071672976016998291e-01 3.726092278957366943e-01 7.908781617879867554e-02 -7.713673263788223267e-02 1.042614057660102844e-01 -2.368207126855850220e-01 -2.130160331726074219e-01 2.091505825519561768e-01 1.652154177427291870e-01 8.717733621597290039e-02 -2.073952108621597290e-01 2.913088798522949219e-01 -2.767336368560791016e-01
-1.466540694236755371e-01 7.782488316297531128e-02 1.289288327097892761e-02 -1.527066677808761597e-01 2.702524326741695404e-02 -3.369304239749908447e-01 2.551282569766044617e-02 -1.666898429393768311e-01 1.263698786497116089e-01 1.665461957454681396e-01 1.445732563734054565e-01 -6.290414184331893921e-02 1.759454458951950073e-01 2.926829755306243896e-01 1.561470422893762589e-02 -8.783134818077087402e-02 -3.418812528252601624e-02 -1.389800906181335449e-01 5.495153740048408508e-02 -3.370506465435028076e-01 3.328536152839660645e-01 -1.730180084705352783e-01 -2.219960652291774750e-02 2.017649412155151367e-01 1.330721229314804077e-01 1.113280877470970154e-01 3.992982506752014160e-01 8.660732209682464600e-02 7.538944482803344727e-02 -2.758204638957977295e-01 9.221119433641433716e-02 -8.231963217258453369e-02
-2.215293496847152710e-01 -3.655382245779037476e-02 2.752551734447479248e-01 4.221825674176216125e-02 1.013527959585189819e-01 4.451417550444602966e-02 4.290390387177467346e-02 2.504564821720123291e-01 -3.469367921352386475e-01 -1.494122892618179321e-01 -8.015698194503784180e-02 9.261925518512725830e-02 -1.885601878166198730e-01 3.418072164058685303e-01 1.469809263944625854e-01 -2.549976110458374023e-01 2.032596059143543243e-02 1.645849943161010742e-01 -1.664221584796905518e-01 -5.427321419119834900e-02 -3.192727267742156982e-02 -2.280730009078979492e-02 -1.064480096101760864e-01 2.054288797080516815e-02 -2.790627181529998779e-01 7.414513081312179565e-02 3.430403470993041992e-01 2.064538151025772095e-01 1.702503114938735962e-01 -8.520635217428207397e-02 5.407265573740005493e-02 -2.103148400783538818e-01
2.729327678680419922e-01 2.621867656707763672e-01 1.855800002813339233e-01 2.401920109987258911e-01 -1.673304243013262749e-03 -1.656627655029296875e-01 2.049066275358200073e-01 -1.261436045169830322e-01 -2.510281801223754883e-01 -1.228822246193885803e-01 3.650873005390167236e-01 4.283123835921287537e-02 -1.834457218647003174e-01 1.534129381179809570e-01 2.982070147991180420e-01 -2.309954315423965454e-01 1.032947823405265808e-01 -5.162505432963371277e-02 -4.414840042591094971e-02 -6.490348279476165771e-02 8.506806939840316772e-02 -1.584383100271224976e-01 -2.674680948257446289e-01 3.727607801556587219e-02 1.388401389122009277e-01 5.725067853927612305e-02 1.724955290555953979e-01 8.592557907104492188e-02 1.949101127684116364e-02 -1.029570102691650391e-01 1.068378761410713196e-01 -2.443853467702865601e-01
-1.306117326021194458e-01 3.243704736232757568e-01 1.024019643664360046e-01 -1.781638711690902710e-01 -1.326251961290836334e-02 -3.283382356166839600e-01 1.921235620975494385e-01 -1.448848843574523926e-02 1.250435113906860352e-01 -1.080234199762344360e-01 1.513866893947124481e-02 -7.648661732673645020e-02 -3.118307702243328094e-02 1.522972136735916138e-01 4.015333652496337891e-01 -5.927960947155952454e-02 -2.809308767318725586e-01 1.448741555213928223e-01 1.054812148213386536e-01 -1.324049681425094604e-01 7.915650494396686554e-03 -4.139465466141700745e-02 -8.917339146137237549e-02 3.344597667455673218e-02 1.959183812141418457e-02 1.648007482290267944e-01 3.771588504314422607e-01 1.655030399560928345e-01 2.723260410130023956e-02 -1.857669353485107422e-01 7.634293287992477417e-02 -3.007011711597442627e-01
-2.612833082675933838e-01 -5.080454424023628235e-02 2.192732840776443481e-01 -6.075974181294441223e-02 2.044582366943359375e-01 -7.204103469848632812e-02 1.442919969558715820e-01 -1.241441518068313599e-01 -4.667917639017105103e-02 7.972833514213562012e-02 2.001157104969024658e-01 -1.645442843437194824e-01 2.281411886215209961e-01 1.097001284360885620e-01 -7.817057892680168152e-03 -3.135426938533782959e-01 -2.809528410434722900e-01 1.435065716505050659e-01 6.123686209321022034e-02 4.987967014312744141e-02 1.064466461539268494e-01 -7.266073673963546753e-02 -3.422959148883819580e-01 2.494658529758453369e-01 -3.280625492334365845e-02 -2.900493443012237549e-01 1.537013351917266846e-01 2.162942886352539062e-01 8.779299259185791016e-02 -1.460918039083480835e-01 2.604382634162902832e-01 -4.214020445942878723e-02
-1.230974867939949036e-02 1.436049677431583405e-02 1.620374768972396851e-01 4.374682903289794922e-02 -1.450406666845083237e-02 -1.100844219326972961e-01 3.496088385581970215e-01 6.802179664373397827e-02 -1.922847032546997070e-01 -1.661164760589599609e-01 4.440803825855255127e-02 -4.406857863068580627e-02 -1.507928669452667236e-01 3.793581128120422363e-01 -1.622334569692611694e-01 -3.943356275558471680e-01 2.087243199348449707e-01 -3.682590648531913757e-02 -9.681568294763565063e-02 1.289008259773254395e-01 8.185289800167083740e-03 -1.552321612834930420e-01 -1.543230414390563965e-01 3.183511495590209961e-01 -1.905177384614944458e-01 1.913117244839668274e-02 2.933539077639579773e-02 -4.181670024991035461e-02 -1.773214936256408691e-01 -2.375046014785766602e-01 1.397349089384078979e-01 -2.201118022203445435e-01
4.204565286636352539e-02 -1.408503204584121704e-02 3.349772393703460693e-01 6.404397636651992798e-02 -3.346619382500648499e-02 -1.809340268373489380e-01 3.560733795166015625e-01 3.178914263844490051e-02 7.928304374217987061e-03 -9.843252599239349365e-02 -1.071958765387535095e-01 4.112644493579864502e-02 -1.359127014875411987e-01 4.192496538162231445e-01 3.426423668861389160e-01 -1.007434055209159851e-01 -7.798388600349426270e-02 3.238251060247421265e-02 -8.063881658017635345e-03 -3.882800042629241943e-02 2.934889197349548340e-01 -1.740462779998779297e-01 -1.712983697652816772e-01 1.477419584989547729e-01 -9.434598684310913086e-02 2.302432954311370850e-01 2.375055849552154541e-02 -5.916975811123847961e-02 -1.599095761775970459e-01 -4.675608128309249878e-03 3.277260661125183105e-01 -7.727744989097118378e-03
-2.726407535374164581e-02 1.073671579360961914e-01 1.766235083341598511e-01 2.979715541005134583e-02 -1.319648232311010361e-02 -9.893221780657768250e-03 3.030657470226287842e-01 -1.864552684128284454e-02 1.227056048810482025e-02 -1.419096589088439941e-01 2.067684680223464966e-01 -4.323251843452453613e-01 1.613047569990158081e-01 1.945240795612335205e-01 9.098029136657714844e-02 -4.462322220206260681e-02 -1.274163126945495605e-01 1.264095492660999298e-02 7.236633449792861938e-02 4.361292347311973572e-02 5.132679343223571777e-01 -2.305670231580734253e-01 2.863071300089359283e-02 9.625625610351562500e-02 5.484829470515251160e-02 2.027789950370788574e-01 1.721376776695251465e-01 1.373464167118072510e-01 1.315062493085861206e-01 2.493952065706253052e-01 2.879718691110610962e-02 -1.262307018041610718e-01
3.765409439802169800e-02 -1.394248753786087036e-01 3.246895372867584229e-01 -2.341532707214355469e-02 -3.026432991027832031e-01 -2.637158930301666260e-01 -6.146287545561790466e-02 5.425094813108444214e-02 -2.201653122901916504e-01 6.760652363300323486e-02 1.433204114437103271e-01 -1.316301673650741577e-01 2.677786350250244141e-01 2.543128430843353271e-01 -1.253709793090820312e-01 -1.096795722842216492e-01 -4.327825307846069336e-01 5.002041906118392944e-02 -3.052018582820892334e-02 -6.001593172550201416e-02 8.652814663946628571e-03 -7.969265431165695190e-02 -1.246125847101211548e-01 1.713314801454544067e-01 7.773379236459732056e-02 1.895579993724822998e-01 1.527256518602371216e-01 2.140210717916488647e-01 7.834722846746444702e-02 -8.964561671018600464e-02 2.422189563512802124e-01 -1.438007205724716187e-01
7.373248040676116943e-02 1.200875639915466309e-01 3.967000544071197510e-01 -1.593612432479858398e-01 8.383062481880187988e-02 -2.275948524475097656e-01 1.565169692039489746e-01 -1.022315323352813721e-01 9.080687910318374634e-02 -1.032062172889709473e-01 1.179326139390468597e-02 -3.977795839309692383e-01 3.239338696002960205e-01 1.178919374942779541e-01 1.327221631072461605e-03 1.116486191749572754e-01 -9.344893693923950195e-02 -1.141351088881492615e-01 -5.996868386864662170e-02 -8.370397239923477173e-02 3.316937088966369629e-01 3.657884895801544189e-02 6.034284457564353943e-02 5.529619008302688599e-02 2.315230667591094971e-01 6.471407413482666016e-02 2.309883385896682739e-01 -5.585615336894989014e-02 4.067793488502502441e-02 -2.061126977205276489e-01 -3.967329114675521851e-02 -2.909269034862518311e-01
-1.523978114128112793e-01 -3.529485315084457397e-03 9.135124832391738892e-02 6.122036278247833252e-02 2.378920018672943115e-01 -1.237751767039299011e-01 -3.191148862242698669e-02 -3.066076934337615967e-01 2.018586546182632446e-02 -6.217937543988227844e-02 1.412665545940399170e-01 -1.948910057544708252e-01 -3.585527883842587471e-03 1.133698672056198120e-01 3.003118932247161865e-01 2.441962063312530518e-02 1.725159138441085815e-01 1.620387881994247437e-01 -1.953785419464111328e-01 8.141729235649108887e-02 1.827698498964309692e-01 -1.137422025203704834e-01 -9.475038945674896240e-02 1.897502392530441284e-01 2.258347570896148682e-01 3.375012278556823730e-01 -4.356259014457464218e-03 3.174382448196411133e-01 1.814712397754192352e-02 -3.686648011207580566e-01 -5.081221461296081543e-02 -1.876274496316909790e-01
-3.367331624031066895e-02 -2.615273892879486084e-01 3.035956621170043945e-01 -2.491014003753662109e-01 1.034831106662750244e-01 6.571083515882492065e-02 1.894140094518661499e-01 4.281460866332054138e-02 7.743576914072036743e-02 -2.994351685047149658e-01 -9.626851975917816162e-02 -1.691733747720718384e-01 -5.314117297530174255e-02 4.644947350025177002e-01 5.354109779000282288e-02 -1.837478280067443848e-01 1.071291044354438782e-01 -1.973780542612075806e-01 -1.297822296619415283e-01 9.344836324453353882e-02 2.484656721353530884e-01 -1.193281635642051697e-02 4.625402390956878662e-02 -1.441955119371414185e-01 -7.454258948564529419e-02 1.466283500194549561e-01 4.123308509588241577e-02 2.069271802902221680e-01 -2.002050578594207764e-01 -2.835832908749580383e-02 -4.130528122186660767e-02 -2.444752454757690430e-01
2.000942826271057129e-01 -7.943300902843475342e-02 3.950500115752220154e-02 -2.312320619821548462e-01 -8.755723387002944946e-02 -1.166598522104322910e-03 -8.818361163139343262e-02 -2.246122062206268311e-01 -2.359333932399749756e-01 1.048598065972328186e-01 2.699073590338230133e-02 -5.593362450599670410e-02 2.906356938183307648e-02 3.971077799797058105e-01 -6.661003828048706055e-02 -1.772209703922271729e-01 2.763933688402175903e-02 1.773736327886581421e-01 1.648922450840473175e-02 -1.337739825248718262e-02 4.527011811733245850e-01 -1.256145685911178589e-01 -1.449674963951110840e-01 3.763224929571151733e-02 2.663679420948028564e-01 2.212508022785186768e-01 -7.174408435821533203e-02 2.870036959648132324e-01 4.380707442760467529e-02 -2.257427424192428589e-01 1.020544618368148804e-01 -1.459013074636459351e-01
-2.448242306709289551e-01 -5.203695595264434814e-02 1.365437656641006470e-01 -1.032287329435348511e-01 4.131051301956176758e-01 -2.017454653978347778e-01 2.151144146919250488e-01 3.071968816220760345e-02 -2.083866745233535767e-01 -2.404620498418807983e-01 2.170456796884536743e-01 -6.260803341865539551e-02 -9.675398468971252441e-03 4.407977163791656494e-01 1.726461797952651978e-01 -1.821364276111125946e-02 8.791504427790641785e-03 -1.958137005567550659e-01 5.877985060214996338e-02 3.702294081449508667e-02 1.740046441555023193e-01 8.961173892021179199e-02 -2.953694760799407959e-01 1.922831684350967407e-01 -2.353677293285727501e-03 -5.633634701371192932e-02 -9.172622114419937134e-02 6.405600905418395996e-02 2.115294933319091797e-01 1.251303870230913162e-02 -6.751961261034011841e-02 4.172777011990547180e-02
-1.060345694422721863e-01 3.397738561034202576e-02 -3.385638818144798279e-02 -1.065678447484970093e-01 2.651390060782432556e-02 4.118760302662849426e-02 1.740681976079940796e-01 1.231185719370841980e-01 -3.999133408069610596e-02 -3.304709792137145996e-01 1.924366056919097900e-01 -1.021338999271392822e-01 3.846317157149314880e-02 3.673931658267974854e-01 4.035182297229766846e-01 1.310473978519439697e-01 -5.401240661740303040e-02 -1.780002266168594360e-01 3.389053046703338623e-02 2.500108182430267334e-01 6.576753407716751099e-02 -2.148189544677734375e-01 2.843908667564392090e-01 3.826291486620903015e-02 2.752147316932678223e-01 1.255220174789428711e-02 1.169463545083999634e-01 1.157450526952743530e-01 -1.556716114282608032e-01 -2.372402101755142212e-01 1.948077827692031860e-01 -1.124123518820852041e-04
2.272890657186508179e-01 2.095567286014556885e-01 3.395481705665588379e-01 -2.567211389541625977e-01 1.336157172918319702e-01 -5.783822387456893921e-02 2.308541238307952881e-01 -3.350814804434776306e-03 6.877232342958450317e-02 -2.693268060684204102e-01 1.796982884407043457e-01 -1.449155807495117188e-01 5.903311446309089661e-02 1.292917579412460327e-01 8.225876837968826294e-02 -8.276924490928649902e-02 -5.126574262976646423e-02 5.846049264073371887e-02 3.785126283764839172e-02 1.971800066530704498e-02 2.399749755859375000e-01 -7.752201706171035767e-02 1.153290048241615295e-01 3.667582571506500244e-01 3.003830909729003906e-01 9.066680818796157837e-02 2.677824497222900391e-01 1.950008571147918701e-01 2.173887491226196289e-01 -1.678555272519588470e-02 -8.000225573778152466e-02 5.427980795502662659e-02
-1.731008887290954590e-01 -2.569224238395690918e-01 1.536029726266860962e-01 -5.467019602656364441e-02 3.231217563152313232e-01 -1.680192798376083374e-01 2.440281957387924194e-01 2.016957998275756836e-01 -1.424263119697570801e-01 -1.373504847288131714e-01 1.329637914896011353e-01 -9.812312573194503784e-02 1.474968940019607544e-01 4.205701351165771484e-01 2.279655933380126953e-01 5.758082494139671326e-02 -8.490746468305587769e-02 -8.044157922267913818e-02 3.592332452535629272e-02 5.532015860080718994e-02 -2.182154916226863861e-02 3.342665433883666992e-01 -1.887658834457397461e-01 2.853995859622955322e-01 3.548752143979072571e-02 1.865423619747161865e-01 2.770316228270530701e-02 1.177783384919166565e-01 7.220935821533203125e-02 5.404861271381378174e-02 -1.342847645282745361e-01 2.778983674943447113e-03
-3.167938292026519775e-01 2.102384343743324280e-02 9.997374564409255981e-02 -2.323164939880371094e-01 -4.280975833535194397e-02 -4.342991486191749573e-02 -6.962579675018787384e-03 -3.300116360187530518e-01 -2.139446586370468140e-01 -7.771103084087371826e-02 5.153013765811920166e-02 1.510005891323089600e-01 -1.211840938776731491e-02 3.149084746837615967e-01 2.661968171596527100e-01 -2.680909037590026855e-01 8.952365815639495850e-02 6.713998317718505859e-02 3.326713293790817261e-02 1.172450953163206577e-03 -5.842582508921623230e-02 -3.937334939837455750e-02 1.906186155974864960e-02 9.600148350000381470e-02 -6.658165156841278076e-02 7.036225404590368271e-03 7.340459525585174561e-02 1.546175181865692139e-01 -1.521541830152273178e-02 -4.102820754051208496e-01 4.068728685379028320e-01 8.475672453641891479e-02
-1.802837252616882324e-01 6.820867955684661865e-02 1.120185926556587219e-01 4.885931499302387238e-03 -1.525849252939224243e-01 -8.287999778985977173e-02 3.029216229915618896e-01 2.918204991146922112e-03 -3.497619554400444031e-02 -3.564007878303527832e-01 1.592592895030975342e-01 -4.818752408027648926e-02 1.460009366273880005e-01 3.041611611843109131e-01 -1.553766988217830658e-02 1.578096002340316772e-01 2.565528154373168945e-01 1.053369641304016113e-01 3.034277260303497314e-01 6.233277916908264160e-02 -3.205775842070579529e-02 2.471437118947505951e-02 2.610242962837219238e-01 2.661192119121551514e-01 1.220740973949432373e-01 3.384225070476531982e-01 2.250153273344039917e-01 6.692353636026382446e-02 9.022083878517150879e-02 -1.182085871696472168e-01 4.340551793575286865e-02 -1.069838404655456543e-01
-1.028989925980567932e-01 -2.343403846025466919e-01 5.655350908637046814e-02 -6.691180169582366943e-02 1.101359874010086060e-01 -1.907877624034881592e-02 -1.137821152806282043e-01 -7.443322241306304932e-02 -1.623100638389587402e-01 1.153660118579864502e-01 1.426566988229751587e-01 -2.385402023792266846e-01 8.647116273641586304e-02 1.124809756875038147e-01 9.857672452926635742e-02 -1.395250260829925537e-01 -6.026853993535041809e-02 1.440598070621490479e-01 1.380573213100433350e-01 -1.966520585119724274e-02 3.141250610351562500e-01 -3.744326233863830566e-01 9.299126267433166504e-02 -3.600915893912315369e-02 2.955953478813171387e-01 1.785356104373931885e-01 -3.365964069962501526e-02 2.619315981864929199e-01 -1.502561569213867188e-01 -1.138704568147659302e-01 3.270214200019836426e-01 -3.247931301593780518e-01
-1.704691052436828613e-01 -9.968402981758117676e-02 4.986234903335571289e-01 -3.615885376930236816e-01 -6.854536384344100952e-02 -1.335855573415756226e-01 1.036393567919731140e-01 -5.987326055765151978e-02 5.205960944294929504e-03 -1.109543517231941223e-01 1.266264319419860840e-01 -4.794170707464218140e-02 -1.130246520042419434e-01 2.568503022193908691e-01 7.003276050090789795e-02 -1.934795677661895752e-01 1.070348992943763733e-01 -4.654686152935028076e-02 1.218819692730903625e-01 1.781922280788421631e-01 2.021356225013732910e-01 2.565397620201110840e-01 -2.198049575090408325e-01 8.394397795200347900e-02 -2.109798789024353027e-01 1.243065670132637024e-01 7.317217439413070679e-02 2.527199983596801758e-01 -1.312998980283737183e-01 4.314462468028068542e-02 -6.630890071392059326e-02 -1.343833953142166138e-01
-5.728241056203842163e-02 4.199827834963798523e-02 3.275195658206939697e-01 -5.268212407827377319e-02 9.953543543815612793e-02 -9.580072015523910522e-02 9.086548537015914917e-02 -4.421039298176765442e-02 -3.163480386137962341e-02 -4.857962206006050110e-02 1.349890530109405518e-01 1.372748166322708130e-01 1.210971027612686157e-01 3.853385746479034424e-01 9.066365659236907959e-03 -1.350750923156738281e-01 -1.315329074859619141e-01 2.904360890388488770e-01 -2.632318139076232910e-01 2.913975156843662262e-02 4.456015303730964661e-02 -7.939675450325012207e-02 1.034990325570106506e-01 -1.154056489467620850e-01 1.471372991800308228e-01 -2.893779873847961426e-01 -1.605156064033508301e-02 1.799524128437042236e-01 2.216557785868644714e-02 1.260211169719696045e-01 3.170934319496154785e-01 -4.179050624370574951e-01
5.037274677306413651e-04 3.850581124424934387e-03 1.458242088556289673e-01 -9.114939719438552856e-02 -9.423107840120792389e-03 -2.183877378702163696e-01 1.881030797958374023e-01 -3.460189402103424072e-01 -1.266984492540359497e-01 -1.486577838659286499e-01 -6.226385757327079773e-02 5.279176682233810425e-02 3.206284940242767334e-01 2.440168708562850952e-01 3.773397505283355713e-01 -9.912782907485961914e-02 -1.480317264795303345e-01 2.433604896068572998e-01 -1.124359965324401855e-01 3.198993206024169922e-01 1.259889900684356689e-01 -2.129594832658767700e-01 -1.500249840319156647e-02 -1.215444952249526978e-01 1.448371261358261108e-01 2.536367811262607574e-02 3.436319902539253235e-02 1.373276263475418091e-01 3.626706823706626892e-02 -2.827384769916534424e-01 -5.472457781434059143e-02 9.946846961975097656e-02
-1.357517093420028687e-01 6.809466332197189331e-02 1.137223765254020691e-01 -6.719708442687988281e-02 -2.362123690545558929e-02 -1.248813569545745850e-01 1.524090319871902466e-01 -2.417379468679428101e-01 -1.525706052780151367e-01 1.004513278603553772e-01 -2.131825685501098633e-02 2.150190807878971100e-02 3.620873093605041504e-01 3.211195170879364014e-01 1.943021267652511597e-01 -7.098589837551116943e-02 -3.319269418716430664e-01 -2.999634481966495514e-02 7.639684528112411499e-02 -3.099581897258758545e-01 1.263277083635330200e-01 -1.878349035978317261e-01 -1.593134365975856781e-03 3.779378160834312439e-02 2.336090058088302612e-02 -2.253226637840270996e-01 3.571673035621643066e-01 3.006039559841156006e-01 -4.761529713869094849e-02 -2.207206003367900848e-02 4.356941953301429749e-02 -1.039606034755706787e-01
-2.910899519920349121e-01 3.190391883254051208e-02 3.996292352676391602e-01 -2.514088451862335205e-01 4.068391025066375732e-02 -3.410338759422302246e-01 1.189835555851459503e-02 2.865901589393615723e-01 -1.565790269523859024e-03 -1.746644824743270874e-01 1.617622673511505127e-01 -1.577846109867095947e-01 -1.521144509315490723e-01 1.789250671863555908e-01 1.075327098369598389e-01 1.434640437364578247e-01 -6.974722445011138916e-02 -4.795749485492706299e-02 2.707990109920501709e-01 2.982037141919136047e-02 -8.815463632345199585e-02 -2.166475504636764526e-01 -1.100469082593917847e-01 3.087844848632812500e-01 4.890615120530128479e-02 1.365209966897964478e-01 9.905160963535308838e-02 1.939137727022171021e-01 -4.113271087408065796e-02 -5.947436392307281494e-02 4.119138699024915695e-03 -7.065223157405853271e-02
-1.210683435201644897e-01 -9.790900163352489471e-03 1.639221422374248505e-02 -1.512301564216613770e-01 -1.482195109128952026e-01 -2.778391912579536438e-02 1.992631703615188599e-01 -2.593837678432464600e-01 -1.612490788102149963e-02 -1.095199957489967346e-01 2.849532365798950195e-01 -1.469822251237928867e-03 -1.222992017865180969e-01 2.953808605670928955e-01 2.574936449527740479e-01 -3.370844125747680664e-01 4.548372328281402588e-02 -1.774514168500900269e-01 -2.152628749608993530e-01 1.601346433162689209e-01 8.731777220964431763e-02 -2.169447690248489380e-01 -2.365267127752304077e-01 4.015608131885528564e-01 -7.130722701549530029e-02 1.887070946395397186e-02 1.281022280454635620e-01 -3.723114356398582458e-02 5.075835622847080231e-03 -2.050583660602569580e-01 9.424660354852676392e-02 -7.190959155559539795e-02
-3.549472615122795105e-02 -1.384968161582946777e-01 3.090815544128417969e-01 -2.359668314456939697e-01 -8.166689425706863403e-02 6.273375451564788818e-02 1.374845393002033234e-02 1.391688734292984009e-01 -2.616178803145885468e-02 -2.698638141155242920e-01 -7.250662147998809814e-02 3.105492331087589264e-03 -5.411532148718833923e-02 4.725864529609680176e-01 7.228827476501464844e-02 -7.095996290445327759e-02 -1.100049838423728943e-01 -8.637475222349166870e-02 2.050789445638656616e-01 1.064284369349479675e-01 3.071996271610260010e-01 1.401383876800537109e-01 -4.467604681849479675e-02 1.109191551804542542e-01 -3.006418645381927490e-01 7.326637953519821167e-02 1.970283836126327515e-01 1.793743073940277100e-01 -2.106547504663467407e-01 9.191107004880905151e-03 -9.076387435197830200e-02 -2.493543326854705811e-01
-2.833863496780395508e-01 -2.587020210921764374e-02 1.704263240098953247e-01 -1.667516976594924927e-01 2.150273472070693970e-01 -1.344587057828903198e-01 1.530120521783828735e-01 2.442032396793365479e-01 -3.610524237155914307e-01 -1.152267158031463623e-01 1.910964399576187134e-01 2.947796322405338287e-02 6.954764947295188904e-03 3.164466321468353271e-01 1.596509069204330444e-01 1.378651410341262817e-01 1.570888310670852661e-01 -1.152617577463388443e-02 -9.573179297149181366e-03 -1.307968497276306152e-01 9.704547375440597534e-02 -1.922691017389297485e-01 1.706503331661224365e-01 2.030580490827560425e-01 2.579666078090667725e-01 -1.343539357185363770e-01 2.794111669063568115e-01 1.235026866197586060e-01 1.595475971698760986e-01 2.994356676936149597e-02 -1.050172522664070129e-01 -1.226895749568939209e-01
-3.437894284725189209e-01 -2.643100731074810028e-02 2.724776864051818848e-01 1.546809077262878418e-01 1.896301098167896271e-02 -3.619509041309356689e-01 9.088556468486785889e-02 1.768093369901180267e-02 -2.893032133579254150e-01 1.058959066867828369e-01 2.163251936435699463e-01 5.682066455483436584e-02 1.500504165887832642e-01 2.329093962907791138e-01 -4.526743292808532715e-02 -2.463039383292198181e-02 -3.560478091239929199e-01 4.379384592175483704e-02 5.146232247352600098e-02 9.401234239339828491e-02 -5.664338171482086182e-02 -6.718713790178298950e-02 2.024990767240524292e-01 1.529336124658584595e-01 -3.401412814855575562e-02 3.936080634593963623e-02 -1.100031062960624695e-01 -9.530019760131835938e-02 -2.790686115622520447e-02 -1.368951052427291870e-01 1.706584990024566650e-01 -3.658164739608764648e-01
7.976269721984863281e-02 6.559251993894577026e-02 1.687959432601928711e-01 -1.280118376016616821e-01 1.554352883249521255e-02 1.595010757446289062e-01 7.676749676465988159e-02 1.032858192920684814e-01 -2.073096334934234619e-01 -2.037270963191986084e-01 2.384997010231018066e-01 -2.524538338184356689e-01 2.554669976234436035e-01 4.269058704376220703e-01 -1.867805570363998413e-01 -9.574044495820999146e-02 -1.002203896641731262e-01 -7.048567384481430054e-02 3.502888604998588562e-02 -2.138165980577468872e-01 3.016673326492309570e-01 -1.308800727128982544e-01 1.248493567109107971e-01 -4.951201006770133972e-02 -8.538120985031127930e-02 1.642093807458877563e-01 2.870984189212322235e-02 3.284952342510223389e-01 3.631452098488807678e-02 -1.356244683265686035e-01 -1.311416178941726685e-01 -1.937095671892166138e-01
-5.493212491273880005e-03 8.820189535617828369e-02 3.053755462169647217e-01 -2.561110854148864746e-01 1.549710631370544434e-01 -2.473485283553600311e-02 2.075057476758956909e-01 2.014382630586624146e-01 -2.283251583576202393e-01 -1.551373749971389771e-01 -1.177507545799016953e-02 -1.520115584135055542e-01 2.576598525047302246e-01 1.663184016942977905e-01 8.779058605432510376e-02 7.526483386754989624e-02 1.849841624498367310e-01 -1.442873477935791016e-01 1.834740936756134033e-01 1.974018514156341553e-01 2.141235172748565674e-01 -1.134684905409812927e-01 1.124085020273923874e-02 7.407228648662567139e-02 2.127096951007843018e-01 -1.990960687398910522e-01 4.441010653972625732e-01 -4.478634800761938095e-03 1.653199200518429279e-03 -1.730233281850814819e-01 1.096035167574882507e-01 -4.606898874044418335e-02
-2.270019948482513428e-01 -6.394188106060028076e-02 3.079930543899536133e-01 2.278091572225093842e-02 5.264976993203163147e-02 4.636018723249435425e-02 6.677922606468200684e-02 -4.872701317071914673e-02 -5.207951068878173828e-01 -5.072364583611488342e-02 2.332711592316627502e-02 1.756849884986877441e-01 -1.137134060263633728e-01 1.461234688758850098e-01 1.077497843652963638e-02 -2.424297630786895752e-01 1.081104874610900879e-01 9.133867919445037842e-02 -3.360686823725700378e-02 -1.435505300760269165e-01 1.097922120243310928e-02 3.226872161030769348e-02 -2.776134014129638672e-01 3.429133296012878418e-01 5.252694711089134216e-02 3.038534522056579590e-01 1.681759953498840332e-01 1.458561420440673828e-01 -5.763244628906250000e-02 -1.206949874758720398e-01 1.495430767536163330e-01 -1.280011683702468872e-01
2.533794939517974854e-01 1.825391799211502075e-01 1.239943206310272217e-01 -7.405880838632583618e-02 1.916047371923923492e-02 -1.860841661691665649e-01 1.732244491577148438e-01 5.353695154190063477e-02 1.805760257411748171e-04 -2.199208289384841919e-01 -5.588083341717720032e-02 -5.572529882192611694e-02 -6.917302496731281281e-03 4.443846940994262695e-01 -1.886322721838951111e-02 -1.539988219738006592e-01 -2.330490946769714355e-02 1.094842925667762756e-01 -3.842733055353164673e-02 8.505548536777496338e-02 3.435947895050048828e-01 5.087786540389060974e-02 -5.357459187507629395e-02 1.287754327058792114e-01 -3.430002629756927490e-01 2.165730893611907959e-01 1.995849907398223877e-01 3.449897095561027527e-02 -2.873336374759674072e-01 -2.243967652320861816e-01 1.519922614097595215e-01 -1.209440901875495911e-01
-4.700196906924247742e-02 3.251408040523529053e-02 3.700209558010101318e-01 6.837632507085800171e-02 -6.001974456012248993e-03 -1.534676179289817810e-02 5.107326060533523560e-02 3.035300225019454956e-02 4.408016800880432129e-03 -7.345724850893020630e-02 -4.117457941174507141e-02 -4.145201295614242554e-02 2.392504960298538208e-01 1.119375079870223999e-01 3.149822056293487549e-01 -3.309697508811950684e-01 -2.939208745956420898e-01 2.099145352840423584e-01 1.401605606079101562e-01 -2.188581973314285278e-01 1.785957962274551392e-01 -1.653971970081329346e-01 1.272622495889663696e-01 1.339901536703109741e-01 -1.129065752029418945e-01 -2.546310126781463623e-01 1.342549920082092285e-01 5.513795465230941772e-02 -2.064572274684906006e-01 -2.378191798925399780e-01 2.299552969634532928e-02 -2.724461257457733154e-01
4.006640240550041199e-02 4.926446452736854553e-02 1.093035340309143066e-01 -4.090405255556106567e-02 5.713240709155797958e-03 -2.443430572748184204e-02 2.173569351434707642e-01 -3.893092572689056396e-01 -1.869456619024276733e-01 -1.382043510675430298e-01 1.341186314821243286e-01 1.254426389932632446e-01 2.446465939283370972e-02 1.801401376724243164e-01 3.102793172001838684e-02 -3.631303012371063232e-01 -1.009257733821868896e-01 -6.181463226675987244e-02 8.528537303209304810e-02 1.976002193987369537e-02 3.103888034820556641e-01 -1.411032527685165405e-01 -2.435036152601242065e-01 1.917925104498863220e-02 -1.768912076950073242e-01 4.106970876455307007e-02 6.182301789522171021e-02 -7.080281525850296021e-02 -1.865009032189846039e-02 -3.217041194438934326e-01 3.411867618560791016e-01 -2.638508081436157227e-01
-1.029551923274993896e-01 -1.888926513493061066e-02 3.423551321029663086e-01 -2.733030915260314941e-01 -1.712896674871444702e-01 -2.589966952800750732e-01 2.628147602081298828e-01 1.805949211120605469e-02 -1.519093215465545654e-01 -1.028319001197814941e-01 4.153220728039741516e-02 -1.100963428616523743e-01 7.082942407578229904e-03 1.791967749595642090e-01 6.091701611876487732e-02 -2.582428455352783203e-01 7.647641003131866455e-02 1.723753660917282104e-01 1.942578703165054321e-02 2.173193991184234619e-01 9.241098910570144653e-02 2.166213244199752808e-01 1.253972649574279785e-01 2.506082057952880859e-01 -2.703008055686950684e-01 2.532126195728778839e-02 5.189234763383865356e-02 2.833190262317657471e-01 -7.555692642927169800e-02 1.537541151046752930e-01 4.571001604199409485e-02 -2.756820023059844971e-01
-1.841225624084472656e-01 7.316356152296066284e-02 2.499231398105621338e-01 -1.696446686983108521e-01 8.296550065279006958e-02 -1.114419400691986084e-01 4.031337201595306396e-01 6.085203960537910461e-02 -1.464318931102752686e-01 -6.423424929380416870e-02 -8.071549236774444580e-03 -8.883412927389144897e-03 3.667145669460296631e-01 4.313718378543853760e-01 -4.376918822526931763e-02 1.599475443363189697e-01 4.784797318279743195e-03 -3.999137878417968750e-02 1.391215175390243530e-01 1.892241984605789185e-01 1.224418506026268005e-01 1.349056959152221680e-01 -2.234611511230468750e-01 7.200187444686889648e-02 9.826830029487609863e-02 -1.025700792670249939e-01 9.886177629232406616e-02 -2.002367526292800903e-01 1.520995795726776123e-01 -1.685595214366912842e-01 9.024048224091529846e-03 -2.084293961524963379e-01
1.278392821550369263e-01 1.387254893779754639e-01 -3.111126832664012909e-03 1.319207251071929932e-01 -5.455378070473670959e-02 -2.611855566501617432e-01 3.948248624801635742e-01 1.194787863641977310e-02 -1.425520479679107666e-01 3.191142901778221130e-02 4.306007325649261475e-01 -2.392547875642776489e-01 1.299234777688980103e-01 2.281186282634735107e-01 8.403477817773818970e-02 2.685051038861274719e-02 -9.104003012180328369e-02 -1.701363921165466309e-01 -1.513259410858154297e-01 -2.668775022029876709e-01 1.622648164629936218e-02 -7.920261472463607788e-02 -1.169360876083374023e-01 2.286501824855804443e-01 1.219532564282417297e-01 1.107991859316825867e-01 5.987715558148920536e-04 6.150372698903083801e-02 3.826635656878352165e-03 -1.279905438423156738e-01 8.966168016195297241e-02 -3.462068736553192139e-01
-1.420465260744094849e-01 8.210261352360248566e-03 2.070583850145339966e-01 -2.300963103771209717e-01 1.755772382020950317e-01 -8.322045952081680298e-02 4.008837044239044189e-01 1.669155210256576538e-01 -2.190039157867431641e-01 -5.478590726852416992e-02 5.545093491673469543e-02 3.814012929797172546e-02 7.743479311466217041e-02 4.661352336406707764e-01 1.241549253463745117e-01 1.262168884277343750e-01 3.621209785342216492e-02 -5.402660742402076721e-02 2.171393632888793945e-01 7.873224467039108276e-02 9.395369887351989746e-02 1.758264303207397461e-01 -2.280367910861968994e-01 1.629366278648376465e-01 1.310438960790634155e-01 1.155930906534194946e-01 -4.422114789485931396e-02 -2.513057291507720947e-01 1.840798705816268921e-01 -1.877733170986175537e-01 1.026576943695545197e-02 -8.207010477781295776e-02
1.079397723078727722e-01 3.243071734905242920e-01 2.894340083003044128e-02 -1.530165821313858032e-01 1.123041883111000061e-01 1.442507375031709671e-02 2.971384525299072266e-01 -2.862885035574436188e-02 -7.085257768630981445e-02 -1.321620643138885498e-01 3.969787657260894775e-01 -9.416835755109786987e-02 1.579730361700057983e-01 1.634758561849594116e-01 2.443327307701110840e-01 1.585502326488494873e-01 3.583323210477828979e-02 3.160899877548217773e-01 7.069017738103866577e-02 -7.290215790271759033e-02 1.973140984773635864e-01 -2.338142693042755127e-01 -5.565479025244712830e-02 2.662881277501583099e-03 -7.186935842037200928e-02 8.762061595916748047e-02 1.559852659702301025e-01 3.367042541503906250e-02 1.809930801391601562e-02 -1.073112711310386658e-01 -1.012439467012882233e-02 -4.160035252571105957e-01
-7.997561991214752197e-02 5.166412331163883209e-03 -3.578161820769309998e-02 3.631461411714553833e-02 -1.033356692641973495e-02 -3.143415749073028564e-01 1.183777078986167908e-01 1.046273261308670044e-01 -6.169669330120086670e-02 -3.705711290240287781e-02 -9.976863861083984375e-02 -2.226742915809154510e-02 -1.027687788009643555e-01 4.713447093963623047e-01 4.485402107238769531e-01 -1.363586783409118652e-01 -1.571495980024337769e-01 1.945453733205795288e-01 3.942148387432098389e-02 8.866044133901596069e-02 1.922783553600311279e-01 -2.200089693069458008e-01 -3.049709796905517578e-01 2.119319140911102295e-01 -7.342227548360824585e-02 1.789201647043228149e-01 1.996663585305213928e-02 9.968325495719909668e-02 -5.084891244769096375e-02 -1.648063771426677704e-02 2.048105150461196899e-01 1.056530475616455078e-01
-9.702259302139282227e-02 6.253995746374130249e-02 3.171773552894592285e-01 -2.396839261054992676e-01 1.655261814594268799e-01 -3.900026977062225342e-01 1.875649392604827881e-01 1.721925884485244751e-01 6.014479324221611023e-03 -1.437159329652786255e-01 -1.099131908267736435e-02 -1.170726567506790161e-01 3.486534953117370605e-02 1.751264333724975586e-01 1.118049770593643188e-01 3.207313641905784607e-02 -1.198768615722656250e-01 6.815749406814575195e-02 2.894373536109924316e-01 -1.963822692632675171e-01 3.462000563740730286e-02 -5.546091496944427490e-02 1.175132542848587036e-01 1.035250723361968994e-01 2.617047727108001709e-01 9.184181690216064453e-02 3.219143450260162354e-01 1.332642883062362671e-01 2.807335853576660156e-01 -1.880910992622375488e-01 1.459394693374633789e-01 -2.012229710817337036e-02
-1.407843679189682007e-01 8.780078589916229248e-02 1.508495062589645386e-01 -1.399459540843963623e-01 -2.654288895428180695e-02 -1.189343407750129700e-01 1.139016896486282349e-01 -1.490489095449447632e-01 -2.139776758849620819e-02 -1.702977418899536133e-01 1.165963932871818542e-01 1.895584724843502045e-02 8.412953466176986694e-03 2.906785309314727783e-01 4.450948536396026611e-02 -3.300204575061798096e-01 -1.372128874063491821e-01 1.687895804643630981e-01 1.053490564227104187e-01 2.027615755796432495e-01 5.096498504281044006e-02 9.711499512195587158e-02 -7.216056436300277710e-02 1.589909493923187256e-01 -7.308558560907840729e-03 -1.795861721038818359e-01 -2.626987397670745850e-01 2.932538092136383057e-01 -1.927342116832733154e-01 -2.970523238182067871e-01 4.299063384532928467e-01 -4.071239382028579712e-02
-2.588426470756530762e-01 -6.363411247730255127e-02 2.432142049074172974e-01 -3.145130351185798645e-03 -1.167833339422941208e-02 -2.782453224062919617e-02 1.723824143409729004e-01 4.386256262660026550e-02 -1.189377084374427795e-01 1.366343628615140915e-02 4.004592597484588623e-01 -4.867398180067539215e-03 -1.084106042981147766e-01 3.783260583877563477e-01 -9.135496616363525391e-02 -1.072094440460205078e-01 -2.880807220935821533e-02 1.732987314462661743e-01 -2.632827963680028915e-03 -1.164231896400451660e-01 -1.173177966848015785e-03 -2.773969769477844238e-01 1.666047275066375732e-01 -9.982103854417800903e-02 2.800935208797454834e-01 -1.014006584882736206e-01 2.204970419406890869e-01 9.032920747995376587e-02 -2.110300660133361816e-01 -1.304328292608261108e-01 3.190987110137939453e-01 -1.407550871372222900e-01
-3.075393140316009521e-01 -3.568608760833740234e-01 6.751523166894912720e-02 -1.667435765266418457e-01 2.135517299175262451e-01 -1.371773332357406616e-01 2.144412249326705933e-01 1.734586358070373535e-01 -2.214237600564956665e-01 1.352816671133041382e-01 1.127823665738105774e-01 -2.114466428756713867e-01 -1.011314466595649719e-01 1.750537902116775513e-01 -7.037078961730003357e-03 1.021665409207344055e-01 1.491966377943754196e-02 -2.815761603415012360e-02 1.021781861782073975e-01 -5.791515484452247620e-02 5.694563034921884537e-03 1.883510500192642212e-03 -8.030429482460021973e-02 2.337914258241653442e-01 1.877932697534561157e-01 -1.235484257340431213e-01 1.532707363367080688e-01 2.018740624189376831e-01 9.265311062335968018e-02 -2.753801085054874420e-02 3.130034506320953369e-01 -3.620113134384155273e-01
-1.339462846517562866e-01 1.374621987342834473e-01 5.804721713066101074e-01 5.715085938572883606e-02 1.006471458822488785e-02 -1.249561607837677002e-01 2.000929713249206543e-01 8.812702260911464691e-03 -2.374701797962188721e-01 -4.991437494754791260e-02 1.007242649793624878e-01 -1.266960799694061279e-01 1.748929470777511597e-01 -4.827651195228099823e-03 4.648170620203018188e-02 1.774061471223831177e-02 2.329028770327568054e-02 3.103541731834411621e-01 -2.671458423137664795e-01 1.398772597312927246e-01 -4.167336970567703247e-02 -2.635416388511657715e-01 -3.068479895591735840e-02 1.512195020914077759e-01 -1.441771388053894043e-01 1.683466285467147827e-01 1.310183703899383545e-01 2.583201229572296143e-01 -1.356978714466094971e-01 -1.450587296858429909e-03 7.961194962263107300e-02 -9.154292196035385132e-02
8.409018069505691528e-02 1.055628061294555664e-01 1.630121171474456787e-01 2.934448793530464172e-02 1.319633424282073975e-01 -3.348959088325500488e-01 -1.245844140648841858e-01 3.107051132246851921e-03 1.436658669263124466e-03 2.178438156843185425e-01 6.043784320354461670e-03 -2.713298797607421875e-01 7.091148942708969116e-02 4.023600220680236816e-01 2.950710617005825043e-02 -1.199332624673843384e-01 2.230828255414962769e-01 -1.213477626442909241e-01 1.648528128862380981e-02 2.416421622037887573e-01 2.635010480880737305e-01 -1.841468065977096558e-01 -1.575524955987930298e-01 1.736237108707427979e-01 1.834841966629028320e-01 2.637959122657775879e-01 1.653347909450531006e-01 -1.835457086563110352e-01 9.997192770242691040e-02 -4.622425138950347900e-02 -1.214315220713615417e-01 -1.825888603925704956e-01
-6.562187522649765015e-02 1.039005592465400696e-01 1.963096857070922852e-01 -9.654871374368667603e-02 2.783600687980651855e-01 -3.287381827831268311e-01 2.653726935386657715e-01 -2.749722003936767578e-01 2.009923011064529419e-01 7.385693490505218506e-02 1.701943129301071167e-01 -5.325405672192573547e-02 -1.131517961621284485e-01 1.769842654466629028e-01 6.354309618473052979e-02 -2.157375663518905640e-01 7.466002553701400757e-02 -9.336373955011367798e-02 1.821672357618808746e-02 -3.045182228088378906e-01 2.170512378215789795e-01 -1.375310570001602173e-01 -1.195579916238784790e-01 2.202921509742736816e-01 2.271131724119186401e-01 -3.158412128686904907e-02 2.485338747501373291e-01 -3.789666341617703438e-03 5.268535763025283813e-02 -2.606373727321624756e-01 9.132397174835205078e-02 -5.898953229188919067e-02
-1.111302059143781662e-02 -1.262442618608474731e-01 3.513177037239074707e-01 1.474860217422246933e-02 -7.526368647813796997e-02 -2.718252688646316528e-02 4.512318074703216553e-01 8.099801838397979736e-02 -2.191081345081329346e-01 -2.043918222188949585e-01 -1.543945372104644775e-01 1.306582707911729813e-04 -5.104551091790199280e-02 2.959674000740051270e-01 2.170394510030746460e-01 -5.804771929979324341e-02 1.379596441984176636e-01 -1.198070272803306580e-01 6.107506901025772095e-02 8.110725134611129761e-02 2.614366412162780762e-01 -1.926968097686767578e-01 -9.321150928735733032e-02 4.642508178949356079e-02 2.057329006493091583e-02 2.432385385036468506e-01 1.333910785615444183e-02 -2.659580856561660767e-02 -3.977919220924377441e-01 -4.536711797118186951e-02 -5.979356914758682251e-02 -7.111687958240509033e-02
-1.195724233984947205e-01 1.086374372243881226e-01 9.807974845170974731e-02 -3.228791654109954834e-01 -1.974422633647918701e-01 1.017339602112770081e-01 -4.731171764433383942e-03 1.047831401228904724e-01 -1.695970296859741211e-01 -1.907939016819000244e-01 -5.954327527433633804e-03 -1.820614635944366455e-01 2.400106489658355713e-01 3.933071494102478027e-01 3.268813788890838623e-01 -5.350730940699577332e-02 1.464768648147583008e-01 -8.340449631214141846e-02 -1.059591025114059448e-01 2.289548367261886597e-01 6.226381286978721619e-02 -1.246904134750366211e-01 1.170116662979125977e-01 1.494111213833093643e-02 3.185551613569259644e-02 2.071406133472919464e-02 5.411070212721824646e-02 -6.739801913499832153e-02 -8.066847175359725952e-02 -3.621652424335479736e-01 3.135735392570495605e-01 -9.499793499708175659e-02
-4.157192260026931763e-02 -1.152390465140342712e-01 3.695665001869201660e-01 -2.172831892967224121e-01 -2.566711306571960449e-01 -5.821397528052330017e-02 -1.130785699933767319e-02 2.566520497202873230e-02 4.428559169173240662e-02 -1.811160892248153687e-01 2.010454684495925903e-01 -4.438725113868713379e-02 2.058119922876358032e-01 3.667649924755096436e-01 5.753871425986289978e-02 -3.948329016566276550e-02 -2.130748704075813293e-02 -5.079176742583513260e-03 -1.376600712537765503e-01 1.121068969368934631e-01 3.223577439785003662e-01 -2.572486400604248047e-01 1.836156845092773438e-02 -1.434952169656753540e-01 2.084404416382312775e-02 2.943547666072845459e-01 -8.156348951160907745e-03 -4.183214157819747925e-02 -3.411779925227165222e-02 -7.556420285254716873e-03 2.119216769933700562e-01 -3.379369378089904785e-01
1.347219944000244141e-01 7.651882618665695190e-02 2.732881605625152588e-01 -6.404504925012588501e-02 -6.374210864305496216e-02 -1.525209248065948486e-01 1.642560958862304688e-01 1.126099079847335815e-01 9.888835251331329346e-02 -2.978560030460357666e-01 8.584236353635787964e-02 -2.054719179868698120e-01 1.945088803768157959e-01 3.370083272457122803e-01 -1.287489011883735657e-02 2.489597536623477936e-03 2.018076479434967041e-01 5.144564434885978699e-02 9.010122716426849365e-02 -2.224259972572326660e-01 8.673900365829467773e-02 -2.155405580997467041e-01 -3.894925117492675781e-02 3.858701884746551514e-01 2.049466222524642944e-01 2.772478759288787842e-01 2.114435285329818726e-01 1.063327044248580933e-01 1.829094588756561279e-01 -8.500006049871444702e-02 7.516303099691867828e-03 -9.784878790378570557e-02
1.610562503337860107e-01 9.738321416079998016e-03 4.485728740692138672e-01 -5.544568598270416260e-02 -1.395160108804702759e-01 -8.198863267898559570e-02 -8.493442088365554810e-02 -6.421360373497009277e-02 -2.177307009696960449e-01 -3.339592218399047852e-01 9.259612113237380981e-02 -1.098624542355537415e-01 1.800462454557418823e-01 3.431509137153625488e-01 4.378661513328552246e-01 -8.832509815692901611e-02 -2.128578424453735352e-01 4.637813940644264221e-02 -8.645134419202804565e-02 -4.981297999620437622e-02 1.678083091974258423e-01 -9.573815762996673584e-02 8.114746212959289551e-02 6.451614201068878174e-02 -1.698631346225738525e-01 1.532701700925827026e-01 -8.430840820074081421e-02 1.105622500181198120e-01 -9.513761103153228760e-02 4.745229706168174744e-02 1.039357706904411316e-01 -6.003108993172645569e-02
7.058167830109596252e-04 -6.577674299478530884e-03 3.316733539104461670e-01 -2.185274958610534668e-01 -3.724833577871322632e-02 -1.285962313413619995e-01 4.379830062389373779e-01 1.958013921976089478e-01 -3.856140971183776855e-01 3.021129220724105835e-02 2.441586740314960480e-02 5.000159516930580139e-02 -2.582097649574279785e-01 9.446362406015396118e-02 -1.496523618698120117e-02 -1.863738596439361572e-01 -5.494154244661331177e-02 5.812366679310798645e-02 -2.249018549919128418e-01 1.227462366223335266e-01 7.823602110147476196e-02 -1.333940774202346802e-01 -2.993289828300476074e-01 -7.530037313699722290e-02 -6.101638451218605042e-02 6.876246631145477295e-02 1.788679696619510651e-02 -7.349462062120437622e-02 -1.072025485336780548e-02 -2.273409068584442139e-01 -1.574398875236511230e-01 -2.210320383310317993e-01
-1.213490143418312073e-01 -6.418988853693008423e-02 2.117642462253570557e-01 -1.535583585500717163e-01 -1.844854950904846191e-01 -9.554707258939743042e-02 4.095135256648063660e-02 2.153366208076477051e-01 1.436142325401306152e-01 -1.620021611452102661e-01 -6.121794879436492920e-02 -1.338210403919219971e-01 2.437000125646591187e-01 1.159708127379417419e-01 2.789844274520874023e-01 -3.339690566062927246e-01 -9.593441337347030640e-02 3.172886967658996582e-01 -1.389518380165100098e-02 -7.361822575330734253e-02 3.524927049875259399e-02 -1.517137289047241211e-01 -5.590017512440681458e-02 2.047724835574626923e-02 -5.831246823072433472e-02 6.179449707269668579e-02 1.640575975179672241e-01 1.580165773630142212e-01 -1.062569245696067810e-01 -4.420464932918548584e-01 2.171200066804885864e-01 -1.858900040388107300e-01
-1.482308059930801392e-01 5.293242633342742920e-02 5.807660054415464401e-03 1.195918768644332886e-01 8.564062416553497314e-02 -2.387700527906417847e-01 4.593152999877929688e-01 -4.570821672677993774e-02 -3.793794661760330200e-02 -4.880528897047042847e-02 -1.647360026836395264e-01 -2.146375328302383423e-01 -9.205972403287887573e-02 3.231109082698822021e-01 4.417183622717857361e-02 -3.236455023288726807e-01 4.512560367584228516e-02 -1.685116440057754517e-01 -2.009147554636001587e-01 -6.111424416303634644e-02 -6.586601957678794861e-03 -3.485335037112236023e-02 -1.292229145765304565e-01 2.661002576351165771e-01 -7.260701060295104980e-02 1.870308518409729004e-01 2.664929330348968506e-01 3.926703706383705139e-03 1.316197067499160767e-01 -1.976466327905654907e-01 1.552467644214630127e-01 -1.783450394868850708e-01
-1.483829766511917114e-01 1.017372310161590576e-01 2.964804470539093018e-01 -1.769160479307174683e-01 2.764164507389068604e-01 -2.867062389850616455e-01 7.503896206617355347e-02 1.628019064664840698e-01 1.155873239040374756e-01 -5.271012708544731140e-02 7.083848118782043457e-02 -1.646273136138916016e-01 -6.776438094675540924e-03 2.440833002328872681e-01 2.502339780330657959e-01 9.786334633827209473e-02 -5.434747785329818726e-02 -2.604493871331214905e-02 8.066575974225997925e-02 -1.402966380119323730e-01 2.455774992704391479e-01 2.320273779332637787e-02 1.133233457803726196e-01 2.651364207267761230e-01 1.038440316915512085e-01 1.578001528978347778e-01 2.692559361457824707e-01 7.612789422273635864e-02 3.431603908538818359e-01 -1.822617799043655396e-01 4.124029725790023804e-02 -1.927392035722732544e-01
-1.014391556382179260e-01 1.762139946222305298e-01 2.164090424776077271e-01 -2.211937457323074341e-01 1.233630180358886719e-01 -1.869660168886184692e-01 3.004746139049530029e-01 -1.290597468614578247e-01 6.636793166399002075e-02 -1.565476655960083008e-01 -4.997960850596427917e-02 -6.990227848291397095e-02 -1.251926720142364502e-01 1.202635318040847778e-01 2.897193729877471924e-01 -1.574785821139812469e-02 -3.455532491207122803e-01 2.832648716866970062e-02 5.897861346602439880e-02 -6.358220428228378296e-02 -3.561685606837272644e-02 1.918113604187965393e-02 7.509924937039613724e-03 -6.158486381173133850e-02 1.616598963737487793e-01 1.970864981412887573e-01 3.994076848030090332e-01 1.678414493799209595e-01 1.256079971790313721e-02 -2.481785267591476440e-01 3.141717016696929932e-01 -9.391636401414871216e-02
1.128931436687707901e-02 3.734300285577774048e-02 8.724829554557800293e-02 1.240762174129486084e-01 -2.083837520331144333e-03 -4.157991111278533936e-01 5.104891583323478699e-02 9.926979988813400269e-02 -2.280562072992324829e-01 -3.876377269625663757e-02 2.277573347091674805e-01 -2.421983480453491211e-01 -5.016466230154037476e-02 3.618118762969970703e-01 9.696417301893234253e-02 -2.761918008327484131e-01 -2.059732526540756226e-01 1.843110024929046631e-01 3.579958528280258179e-02 3.351235389709472656e-02 1.738253235816955566e-01 1.179986447095870972e-01 9.574431180953979492e-02 -1.168574914336204529e-01 1.933610886335372925e-01 -2.365883439779281616e-02 3.311420083045959473e-01 2.414697315543889999e-03 -3.066826164722442627e-01 -1.259353905916213989e-01 6.008273735642433167e-02 8.264462463557720184e-03
1.936509311199188232e-01 -7.392551004886627197e-02 3.076396882534027100e-01 -4.776558652520179749e-02 -8.032058924436569214e-02 -1.098838150501251221e-01 -1.305001825094223022e-01 1.020401418209075928e-01 -1.367009431123733521e-01 -1.173003241419792175e-01 -6.112767383456230164e-02 -4.306472092866897583e-02 1.143913716077804565e-01 2.914675474166870117e-01 9.056260436773300171e-02 -2.298748344182968140e-01 -2.152054160833358765e-01 2.689067721366882324e-01 2.060230523347854614e-01 1.123060435056686401e-01 2.505251169204711914e-01 -1.258009225130081177e-01 -3.636974468827247620e-02 1.008820459246635437e-01 1.400039717555046082e-02 -5.858958885073661804e-02 1.277557611465454102e-01 2.690770030021667480e-01 -2.328610271215438843e-01 -4.316655695438385010e-01 1.108572110533714294e-01 8.971885591745376587e-02
-2.898708283901214600e-01 6.890885531902313232e-02 2.966811656951904297e-01 -1.955320984125137329e-01 7.370832562446594238e-02 -2.660798728466033936e-01 1.791351139545440674e-01 -1.935034692287445068e-01 -9.720149636268615723e-02 2.953990187961608171e-04 9.454282373189926147e-02 5.146158486604690552e-02 4.660446643829345703e-01 7.746353745460510254e-02 3.538971068337559700e-03 -1.115100011229515076e-01 -2.367891669273376465e-01 1.117798313498497009e-01 9.704680740833282471e-02 -3.468491435050964355e-01 3.452726900577545166e-01 -4.053189605474472046e-02 8.222163468599319458e-02 1.025988012552261353e-01 9.698849171400070190e-03 -7.567369379103183746e-03 9.562930464744567871e-02 1.367771774530410767e-01 -5.756535008549690247e-02 -1.944135874509811401e-02 9.986543655395507812e-02 6.656710803508758545e-02
-6.737413257360458374e-02 4.674489051103591919e-02 4.026268720626831055e-01 -1.776490807533264160e-01 1.888173073530197144e-01 -9.718609601259231567e-02 -6.774175167083740234e-02 6.361864507198333740e-02 -1.241367608308792114e-01 -2.011245787143707275e-01 1.117506697773933411e-01 -1.590146422386169434e-01 -1.640314608812332153e-02 3.257492184638977051e-01 -1.794278770685195923e-01 -1.883043795824050903e-01 4.745385795831680298e-02 6.140062958002090454e-02 -1.827324777841567993e-01 -4.566823691129684448e-02 2.848692238330841064e-01 -8.598403632640838623e-02 2.000705525279045105e-02 -1.483799982815980911e-02 5.700447037816047668e-02 -1.160309314727783203e-01 -1.293926239013671875e-01 5.561002716422080994e-02 -2.066971734166145325e-02 5.200022086501121521e-02 5.393198132514953613e-01 -1.303754448890686035e-01
-1.336068809032440186e-01 -5.250454694032669067e-02 2.370337992906570435e-01 -2.317955195903778076e-01 -9.035228937864303589e-02 -3.151012060698121786e-04 2.061047554016113281e-01 -4.159732460975646973e-01 -5.121851712465286255e-02 -2.104995995759963989e-01 1.186870187520980835e-01 2.153884060680866241e-02 -2.543267607688903809e-01 2.192515581846237183e-01 1.949396133422851562e-01 -1.523696333169937134e-01 -1.540487408638000488e-01 -6.730768084526062012e-02 -2.596448361873626709e-01 8.362574875354766846e-02 1.661024242639541626e-01 -2.113877683877944946e-01 -1.065516769886016846e-01 6.590948998928070068e-02 -8.083411306142807007e-02 -5.044136196374893188e-02 1.629290282726287842e-01 -7.716614007949829102e-02 -1.027667894959449768e-02 -1.107118502259254456e-01 3.649184405803680420e-01 -1.805470883846282959e-01
4.234087839722633362e-02 -4.431739822030067444e-02 -6.976439803838729858e-02 1.216879487037658691e-01 6.368818879127502441e-02 -1.847226023674011230e-01 9.061115980148315430e-02 1.207796111702919006e-01 -8.803008496761322021e-02 1.904448419809341431e-01 -4.972462356090545654e-02 -2.849186956882476807e-02 1.415692716836929321e-01 4.238489568233489990e-01 2.280357182025909424e-01 -1.927914023399353027e-01 -5.467010661959648132e-02 4.277137294411659241e-02 -2.862184345722198486e-01 2.508337795734405518e-01 2.962779104709625244e-01 -2.382232397794723511e-01 -2.136752754449844360e-01 2.291129827499389648e-01 -2.113858312368392944e-01 1.177173852920532227e-01 3.022313117980957031e-02 6.507986783981323242e-02 -1.581262946128845215e-01 -7.112626731395721436e-02 2.120680809020996094e-01 -2.199237793684005737e-01
-3.135219812393188477e-01 1.594108045101165771e-01 2.452124506235122681e-01 -1.487697064876556396e-01 -6.728454679250717163e-02 -1.621192395687103271e-01 9.139134734869003296e-02 2.857428789138793945e-01 -1.767340451478958130e-01 -4.572134464979171753e-02 3.098226524889469147e-02 -2.679386548697948456e-02 6.078344583511352539e-02 2.567733824253082275e-01 -1.100204288959503174e-01 3.462976515293121338e-01 -2.086995542049407959e-01 1.283397674560546875e-01 3.918722271919250488e-02 -9.939846396446228027e-02 8.928853273391723633e-02 -1.948985755443572998e-01 -1.672506332397460938e-01 2.304751127958297729e-01 3.740778937935829163e-02 1.778431087732315063e-01 3.032299280166625977e-01 2.310504466295242310e-01 7.033141795545816422e-03 -8.012696355581283569e-02 -5.310841649770736694e-02 -2.245449125766754150e-01
-4.077006131410598755e-02 -2.873690798878669739e-03 1.692195534706115723e-01 7.939328253269195557e-02 -1.801742017269134521e-01 -1.586435735225677490e-01 1.388686597347259521e-01 -1.586868762969970703e-01 -1.048261448740959167e-01 -2.883515693247318268e-02 -6.146785989403724670e-02 -3.068985939025878906e-01 2.033873349428176880e-01 3.015323281288146973e-01 2.067723870277404785e-01 -3.549042046070098877e-01 -1.549675166606903076e-01 1.909396052360534668e-01 -5.775950849056243896e-02 -2.440166473388671875e-01 1.093871146440505981e-01 1.042129397392272949e-01 -1.402546912431716919e-01 -7.358165085315704346e-02 1.651688218116760254e-01 3.008991107344627380e-02 1.113302335143089294e-01 3.519120514392852783e-01 -3.475121036171913147e-02 -2.522096335887908936e-01 2.232353538274765015e-01 -1.307324226945638657e-02
3.368553146719932556e-02 1.951908320188522339e-01 3.148624002933502197e-01 2.209531068801879883e-01 -2.072082310914993286e-01 6.338220834732055664e-02 1.761815249919891357e-01 -1.639907360076904297e-01 -1.228690445423126221e-01 2.869438147172331810e-03 5.442770123481750488e-01 9.756405651569366455e-02 7.498088479042053223e-02 2.395562529563903809e-01 1.935521513223648071e-01 -6.783265620470046997e-02 -1.589307188987731934e-02 -1.431937664747238159e-01 -4.090611822903156281e-03 -8.477098494768142700e-02 1.485735327005386353e-01 2.254372090101242065e-02 -1.034043431282043457e-01 6.607587635517120361e-02 6.612019985914230347e-02 1.745022684335708618e-01 9.515506774187088013e-02 -7.160556316375732422e-02 4.164827987551689148e-02 -2.397767007350921631e-01 1.751811057329177856e-01 -2.783274054527282715e-01
-3.102118521928787231e-02 2.303064763545989990e-01 1.776474267244338989e-01 5.802340805530548096e-02 3.819454833865165710e-02 1.077060252428054810e-01 1.708185076713562012e-01 -1.840095967054367065e-01 -3.829316422343254089e-02 -7.544111460447311401e-02 3.528548181056976318e-01 5.850791186094284058e-02 -6.083109602332115173e-02 1.695584803819656372e-01 1.106511503458023071e-01 -5.071980413049459457e-03 5.916304886341094971e-02 1.001613438129425049e-01 -1.133652254939079285e-01 -4.391062632203102112e-02 4.875155389308929443e-01 -2.083890140056610107e-01 1.324470490217208862e-01 1.284829676151275635e-01 -1.714557409286499023e-01 2.545193433761596680e-01 1.824423372745513916e-01 3.039042055606842041e-01 3.340102033689618111e-03 -1.782915592193603516e-01 -1.622209697961807251e-01 -1.837699115276336670e-01
1.296458486467599869e-02 -1.622808277606964111e-01 5.171816796064376831e-02 -7.571094483137130737e-02 6.999156624078750610e-02 -4.427523314952850342e-01 7.565356045961380005e-02 -7.094801962375640869e-02 -1.365547180175781250e-01 -1.645056754350662231e-01 1.763723045587539673e-01 3.552529960870742798e-02 8.915075659751892090e-02 3.183249831199645996e-01 -1.313325762748718262e-02 -7.927537709474563599e-02 3.694712417200207710e-03 -6.891652941703796387e-02 -4.001234471797943115e-01 -1.349768191576004028e-01 3.280096650123596191e-01 -1.847011446952819824e-01 1.769413501024246216e-01 -2.423647046089172363e-02 1.027460396289825439e-01 1.249551177024841309e-01 -2.704205922782421112e-03 -1.017256677150726318e-01 -5.859246850013732910e-02 -1.271067410707473755e-01 3.459310233592987061e-01 -1.646986156702041626e-01
-9.387346915900707245e-03 1.461950987577438354e-01 1.702075079083442688e-02 -1.075352504849433899e-01 2.804570496082305908e-01 -1.832573562860488892e-01 1.744496077299118042e-01 1.853594928979873657e-01 -4.877623170614242554e-02 1.076825708150863647e-02 2.288591116666793823e-01 8.128852397203445435e-02 1.916183973662555218e-03 3.674182295799255371e-01 7.159755378961563110e-02 -1.457146853208541870e-01 2.294903695583343506e-01 -8.967102319002151489e-02 -3.303900361061096191e-02 -1.905267313122749329e-02 1.555608659982681274e-01 -1.643932051956653595e-02 1.728272587060928345e-01 1.139205694198608398e-01 3.838398754596710205e-01 7.311405241489410400e-02 3.798073232173919678e-01 -1.806064322590827942e-02 1.570603549480438232e-01 6.335247890092432499e-04 1.792538464069366455e-01 -2.885833084583282471e-01
-1.471739411354064941e-01 -1.293262541294097900e-01 8.936659991741180420e-02 -2.157822251319885254e-02 -1.273912638425827026e-01 -3.383166790008544922e-01 7.067380100488662720e-02 -1.624931097030639648e-01 1.474374905228614807e-02 -2.306981980800628662e-01 1.356947869062423706e-01 1.873124949634075165e-02 1.022304892539978027e-01 2.578037381172180176e-01 5.907696858048439026e-02 -1.483897864818572998e-01 1.143720000982284546e-01 1.414419114589691162e-01 -1.248538047075271606e-01 -6.694065034389495850e-02 4.360464811325073242e-01 1.542575806379318237e-01 1.347139030694961548e-01 -1.363840848207473755e-01 1.525961756706237793e-01 1.451880633831024170e-01 1.553665250539779663e-01 -2.825259231030941010e-03 8.838457614183425903e-02 -1.749408803880214691e-02 -7.822045683860778809e-02 -4.794431626796722412e-01
-3.425357490777969360e-02 -1.258784085512161255e-01 4.865224659442901611e-01 2.608232200145721436e-01 -3.930002823472023010e-02 -3.072095811367034912e-01 2.611369788646697998e-01 -8.057389408349990845e-02 -2.251293510198593140e-01 6.898318231105804443e-02 1.361720710992813110e-01 8.568747341632843018e-02 -2.047038637101650238e-02 8.559831231832504272e-02 2.430779039859771729e-01 1.135805025696754456e-01 -1.538007855415344238e-01 1.432130485773086548e-01 -2.801765315234661102e-02 -1.309329271316528320e-01 8.678219467401504517e-02 5.147657357156276703e-03 1.189524084329605103e-01 4.385801404714584351e-02 1.230309084057807922e-01 -1.799347698688507080e-01 -1.251778155565261841e-01 -1.236683577299118042e-01 -5.709737539291381836e-02 -2.134586423635482788e-01 1.977768838405609131e-01 -3.073111176490783691e-01
8.099517971277236938e-02 1.191353350877761841e-01 1.609664708375930786e-01 -2.614528238773345947e-01 1.081650108098983765e-01 1.300561428070068359e-01 4.585647955536842346e-02 5.567172542214393616e-02 -5.263697504997253418e-01 -2.504955232143402100e-02 -1.751017570495605469e-01 -9.157966077327728271e-02 -9.733230620622634888e-02 4.658267796039581299e-01 1.888931691646575928e-01 -1.700442135334014893e-01 7.305347174406051636e-02 1.629043817520141602e-01 -3.769745305180549622e-02 1.043058559298515320e-01 -1.288387328386306763e-01 -9.700791537761688232e-02 -4.551691561937332153e-02 2.376127541065216064e-01 4.683047905564308167e-02 1.317040175199508667e-01 2.018561214208602905e-01 7.126963883638381958e-02 -3.323557972908020020e-02 2.202697284519672394e-02 1.954509615898132324e-01 -9.739914536476135254e-02
-5.961668491363525391e-02 3.109809942543506622e-02 2.092338502407073975e-01 -1.274965256452560425e-01 -1.991933584213256836e-01 -2.633603811264038086e-01 1.756526082754135132e-01 3.192375972867012024e-02 -4.359515011310577393e-02 -2.072039842605590820e-01 -9.757918119430541992e-02 9.452816843986511230e-02 2.098218649625778198e-01 3.483251109719276428e-02 1.239032819867134094e-01 7.581308484077453613e-02 -1.804436296224594116e-01 1.564019471406936646e-01 -1.954650729894638062e-01 1.460863947868347168e-01 -3.849557042121887207e-02 9.005004912614822388e-02 -2.399291247129440308e-01 1.016677543520927429e-01 2.471713125705718994e-01 1.389913111925125122e-01 7.430955767631530762e-02 2.116238921880722046e-01 -1.154203563928604126e-01 -4.268066585063934326e-01 3.746909797191619873e-01 -6.515402346849441528e-02
-2.738875709474086761e-02 -9.345440194010734558e-03 6.475620716810226440e-02 -1.593590974807739258e-01 -6.380341202020645142e-02 -3.346088826656341553e-01 7.796269655227661133e-02 -8.346561342477798462e-03 -2.162881642580032349e-01 -1.207143664360046387e-01 8.995146304368972778e-02 1.205648183822631836e-01 2.029433399438858032e-01 1.737206578254699707e-01 -1.377785392105579376e-02 -2.926773130893707275e-01 1.430184692144393921e-01 2.392613142728805542e-01 3.538186848163604736e-02 4.443966969847679138e-02 4.431843459606170654e-01 1.803083866834640503e-01 3.457191288471221924e-01 3.032710961997509003e-02 1.351460814476013184e-01 1.836218386888504028e-01 1.242146641016006470e-01 -1.028675884008407593e-01 -1.198496222496032715e-01 7.099547982215881348e-02 4.078679159283638000e-02 -2.772101759910583496e-01
-1.038019452244043350e-02 -5.788468942046165466e-02 3.728280663490295410e-01 -1.565043032169342041e-01 -1.945049464702606201e-01 -7.685504853725433350e-02 1.212180107831954956e-01 -3.016055002808570862e-02 -2.985662547871470451e-03 -1.026985272765159607e-01 1.596387475728988647e-01 5.729199945926666260e-02 1.686894893646240234e-01 5.525152683258056641e-01 -1.100906357169151306e-01 -6.790398061275482178e-02 1.502198427915573120e-01 -5.899253860116004944e-02 -1.214188560843467712e-01 5.885334312915802002e-02 2.422309666872024536e-01 -9.128312766551971436e-02 1.432155221700668335e-01 -1.935825198888778687e-01 1.051637437194585800e-02 2.569862604141235352e-01 4.511716589331626892e-02 1.480568945407867432e-02 -7.040786743164062500e-02 3.624559938907623291e-02 2.241353392601013184e-01 -2.996016442775726318e-01
2.823797166347503662e-01 -1.718363314867019653e-01 3.584212660789489746e-01 -1.657564640045166016e-01 -2.049956768751144409e-01 -3.516461253166198730e-01 2.480658888816833496e-01 -1.645227372646331787e-01 -3.476615622639656067e-02 -1.664250046014785767e-01 5.157197266817092896e-02 -6.613176316022872925e-02 2.665054202079772949e-01 2.672778666019439697e-01 3.155666887760162354e-01 -6.944972276687622070e-02 6.921293213963508606e-03 1.467474400997161865e-01 -1.640633046627044678e-01 -1.195769831538200378e-01 6.349040567874908447e-02 -1.597416251897811890e-01 5.919602140784263611e-02 7.156906276941299438e-02 -1.249860003590583801e-01 9.194770455360412598e-02 6.877196487039327621e-03 1.363579779863357544e-01 -2.151496559381484985e-01 6.801872048527002335e-03 8.495355397462844849e-02 -2.146617881953716278e-02
-5.556049942970275879e-02 -5.072756111621856689e-02 2.790239453315734863e-01 -9.354404173791408539e-03 -3.099279701709747314e-01 -2.271377444267272949e-01 4.427904635667800903e-02 6.889504939317703247e-02 6.258539110422134399e-02 -2.095505297183990479e-01 1.715826839208602905e-01 -3.021260201930999756e-01 6.510507315397262573e-02 3.320592045783996582e-01 1.701490208506584167e-02 8.581720292568206787e-02 -1.714025810360908508e-02 1.172765716910362244e-01 -6.454245001077651978e-02 1.195499971508979797e-01 -1.242371499538421631e-01 4.109051823616027832e-02 2.171328365802764893e-01 2.406584173440933228e-01 -4.257032647728919983e-02 3.075524270534515381e-01 2.901687026023864746e-01 2.103686332702636719e-01 6.010672822594642639e-02 -6.290098279714584351e-02 2.447758913040161133e-01 -1.559117436408996582e-01
-1.736045330762863159e-01 5.848459154367446899e-02 6.212662532925605774e-02 -4.063529968261718750e-01 -1.249562054872512817e-01 -1.498107165098190308e-01 -6.814453750848770142e-02 -2.391120195388793945e-01 -1.430582702159881592e-01 8.669546246528625488e-02 -7.930057123303413391e-03 -2.563887238502502441e-01 2.352090477943420410e-01 1.874294131994247437e-01 1.380776166915893555e-01 -1.409206837415695190e-01 1.321072317659854889e-02 -3.978618606925010681e-02 -3.819131851196289062e-02 2.316027283668518066e-01 2.484775334596633911e-01 -8.536317199468612671e-02 8.911575376987457275e-02 2.573463320732116699e-01 7.445266842842102051e-02 3.847404941916465759e-02 4.562253504991531372e-02 -6.519891321659088135e-02 -3.763553500175476074e-01 -3.109056651592254639e-01 1.494485139846801758e-01 -1.941975019872188568e-02
-7.207374274730682373e-02 -1.339283734560012817e-01 1.227099969983100891e-01 -2.933562733232975006e-03 8.831340074539184570e-02 -2.181662917137145996e-01 3.443631231784820557e-01 1.328786015510559082e-01 -1.356487870216369629e-01 3.239814937114715576e-02 2.870388627052307129e-01 1.995474658906459808e-02 -4.740631952881813049e-02 2.849712669849395752e-01 1.582991629838943481e-01 -1.538851112127304077e-01 -1.054084524512290955e-01 7.401479780673980713e-02 2.300843894481658936e-01 7.700458168983459473e-03 -2.288865596055984497e-01 -2.090460509061813354e-01 3.006477952003479004e-01 1.891803443431854248e-01 1.433092057704925537e-01 -4.732179269194602966e-02 -2.299161404371261597e-01 4.674762114882469177e-02 -2.006068974733352661e-01 -2.218680232763290405e-01 9.117884188890457153e-02 -2.612817883491516113e-01
4.538357257843017578e-02 2.777276933193206787e-02 1.054305136203765869e-01 -2.731318818405270576e-04 -1.723459959030151367e-01 -1.594830155372619629e-01 4.533052146434783936e-01 1.686971932649612427e-01 -1.514860540628433228e-01 -1.715289801359176636e-01 -1.178054325282573700e-02 2.696540653705596924e-01 4.318063333630561829e-02 1.432406008243560791e-01 -1.450086981058120728e-01 -3.073297441005706787e-01 -8.699288219213485718e-02 6.727111339569091797e-02 -4.910106584429740906e-02 2.073441594839096069e-01 2.826502919197082520e-01 1.240984722971916199e-01 -1.222075596451759338e-01 2.981411293148994446e-02 -5.200878903269767761e-02 2.406373154371976852e-03 2.419937998056411743e-01 -1.124958023428916931e-01 -1.909757107496261597e-01 -1.982525140047073364e-01 3.265030682086944580e-01 -9.470700472593307495e-02
-3.602109476923942566e-02 -1.406899690628051758e-01 2.139561921358108521e-01 1.296921074390411377e-01 -2.251281738281250000e-01 1.424746066331863403e-01 3.688338696956634521e-01 -4.116001352667808533e-02 -1.338537782430648804e-01 2.180524170398712158e-02 -1.642566621303558350e-01 -6.733056902885437012e-02 1.414570212364196777e-01 2.125917226076126099e-01 1.151755079627037048e-01 -1.290767733007669449e-02 9.247683733701705933e-02 -6.291542202234268188e-03 -8.607755601406097412e-02 -1.014295518398284912e-01 2.153180092573165894e-01 -3.476864099502563477e-01 8.792847394943237305e-02 2.464910745620727539e-01 1.420060545206069946e-01 2.670270204544067383e-01 2.513230443000793457e-01 1.065615862607955933e-01 -1.677829474210739136e-01 -1.633442938327789307e-01 -5.212288722395896912e-02 -3.057626187801361084e-01
-6.673639267683029175e-02 -1.703404933214187622e-01 2.087280750274658203e-01 -5.794918909668922424e-02 -6.220176815986633301e-03 1.220187321305274963e-01 3.670108020305633545e-01 -1.473954170942306519e-01 -1.043256893754005432e-01 -3.000510931015014648e-01 -3.268288820981979370e-02 -7.136028259992599487e-02 1.999654322862625122e-01 3.841497600078582764e-01 -2.256478741765022278e-02 -7.122187316417694092e-02 1.122504025697708130e-01 2.445167861878871918e-02 -1.826400905847549438e-01 5.788573250174522400e-02 1.527547538280487061e-01 1.149235069751739502e-01 4.505697637796401978e-02 3.159361891448497772e-03 -1.394562721252441406e-01 1.866423785686492920e-01 2.351537346839904785e-01 1.977856308221817017e-01 -9.342589229345321655e-02 1.487709134817123413e-01 6.178733333945274353e-02 -4.197320044040679932e-01
-4.208307340741157532e-02 -2.101062536239624023e-01 4.997923597693443298e-02 -2.028406411409378052e-01 1.163013949990272522e-01 -3.793380260467529297e-01 2.565185353159904480e-02 1.301788091659545898e-01 -3.185831606388092041e-01 -1.260829716920852661e-01 1.708109974861145020e-01 -1.082202196121215820e-01 7.992889732122421265e-02 1.030864641070365906e-01 9.057343006134033203e-02 -2.438971102237701416e-01 -1.819181069731712341e-02 1.844638437032699585e-01 1.213894113898277283e-01 -5.723885074257850647e-02 2.032381594181060791e-01 2.026489377021789551e-01 2.502658963203430176e-01 1.880037784576416016e-01 -8.340319618582725525e-03 2.171250730752944946e-01 4.939884692430496216e-02 -1.242421194911003113e-01 -1.771483719348907471e-01 7.877641171216964722e-02 -5.639297887682914734e-02 -3.922401964664459229e-01
5.502792447805404663e-02 -5.869349464774131775e-02 3.001353442668914795e-01 -1.143520176410675049e-01 -2.025243490934371948e-01 7.611802220344543457e-02 2.074165344238281250e-01 1.439429819583892822e-01 -1.298036724328994751e-01 -2.871767878532409668e-01 1.322015225887298584e-01 2.866873890161514282e-02 1.094531044363975525e-01 3.744581937789916992e-01 8.591642603278160095e-03 -1.870135217905044556e-01 -1.135239563882350922e-02 -2.743338346481323242e-01 -1.641955226659774780e-01 1.760741621255874634e-01 3.329829871654510498e-01 -3.238736838102340698e-02 1.272026356309652328e-02 8.497264236211776733e-02 -2.909243665635585785e-02 3.712161183357238770e-01 7.171289622783660889e-02 2.463824488222599030e-02 6.602864712476730347e-02 2.134804986417293549e-02 7.505987584590911865e-02 -2.597045600414276123e-01
1.721634268760681152e-01 4.143339395523071289e-02 3.152619004249572754e-01 2.480594627559185028e-02 1.935808453708887100e-03 -2.366069331765174866e-02 -6.590490043163299561e-02 6.267558038234710693e-02 2.893223240971565247e-02 -1.264684051275253296e-01 1.091910600662231445e-01 -3.324191644787788391e-02 3.095759451389312744e-02 2.721895277500152588e-01 1.127652749419212341e-01 -1.283596158027648926e-01 -2.156661152839660645e-01 2.517383173108100891e-02 1.860111057758331299e-01 -2.378980666399002075e-01 2.853908538818359375e-01 -1.878051757812500000e-01 6.138572841882705688e-02 4.679162204265594482e-01 3.108562203124165535e-03 2.345567941665649414e-01 1.226156800985336304e-01 3.344369828701019287e-01 2.117650061845779419e-01 1.958751678466796875e-02 1.223671957850456238e-01 -7.629431039094924927e-02
-1.944753378629684448e-01 2.971751093864440918e-01 1.586845368146896362e-01 -1.437844485044479370e-01 3.204823434352874756e-01 -3.212186098098754883e-01 9.670875966548919678e-02 -1.788335852324962616e-02 -7.047180831432342529e-02 -1.179622933268547058e-01 -8.740603923797607422e-02 -5.083591211587190628e-03 -3.050494566559791565e-02 2.937555611133575439e-01 1.301145255565643311e-01 -1.681634485721588135e-01 -8.549848198890686035e-02 -1.007890552282333374e-01 6.579715013504028320e-02 -3.360239267349243164e-01 1.597946137189865112e-01 -1.019777357578277588e-01 7.907336205244064331e-02 2.575178146362304688e-01 2.504936754703521729e-01 2.102509438991546631e-01 2.538240253925323486e-01 8.502209186553955078e-02 1.570772565901279449e-02 -7.256995141506195068e-02 -1.068447902798652649e-01 -1.213334724307060242e-01
9.177818894386291504e-03 8.638735860586166382e-02 1.515281349420547485e-01 1.496997382491827011e-02 2.693242728710174561e-01 -3.794529661536216736e-02 1.920911669731140137e-01 3.850627839565277100e-01 -4.381715785712003708e-03 -9.029933065176010132e-02 4.267911240458488464e-02 -9.379491209983825684e-02 1.040417421609163284e-02 2.658644616603851318e-01 7.823870331048965454e-02 3.247204124927520752e-01 4.822045564651489258e-03 -1.749242991209030151e-01 4.317542165517807007e-02 -2.395122051239013672e-01 3.021964430809020996e-01 -3.583360090851783752e-02 -1.485985070466995239e-01 -1.534239272587001324e-03 -2.587147615849971771e-02 -7.581549137830734253e-02 1.829001754522323608e-01 1.398915499448776245e-01 -4.282687231898307800e-02 -3.968443274497985840e-01 7.100619375705718994e-02 -2.839507460594177246e-01
-1.214900687336921692e-01 7.052554190158843994e-02 3.130536377429962158e-01 -2.640103101730346680e-01 1.890450268983840942e-01 -2.346107959747314453e-01 -6.462314724922180176e-02 -5.019249394536018372e-03 -3.877433482557535172e-03 -1.380950026214122772e-02 -1.796571612358093262e-01 -2.648237347602844238e-01 7.274089753627777100e-02 1.594897657632827759e-01 1.264821738004684448e-01 -9.711844474077224731e-02 1.876015402376651764e-02 -9.994152933359146118e-02 8.706363290548324585e-02 -2.281015515327453613e-01 4.036709964275360107e-01 6.688184291124343872e-02 1.570821106433868408e-01 2.433544695377349854e-01 1.199154034256935120e-01 1.497462391853332520e-01 1.461858004331588745e-01 2.411426603794097900e-01 2.374308109283447266e-01 -1.395996361970901489e-01 -3.011233173310756683e-02 -2.108230590820312500e-01
-1.331638395786285400e-01 -2.785191237926483154e-01 9.085930883884429932e-02 -2.042761743068695068e-01 3.218294978141784668e-01 -1.150370389223098755e-01 2.562238574028015137e-01 -1.579815745353698730e-01 -3.123391233384609222e-02 -4.028141126036643982e-02 4.177700728178024292e-02 -7.115866243839263916e-02 3.950976729393005371e-01 2.103080414235591888e-02 2.454004138708114624e-01 8.018671721220016479e-02 -9.540264308452606201e-02 8.894878625869750977e-02 1.754209697246551514e-01 -1.369314789772033691e-01 5.191180855035781860e-02 -1.818714886903762817e-01 -1.858483850955963135e-01 1.222047880291938782e-01 2.131377756595611572e-01 4.272418841719627380e-02 2.383809983730316162e-01 2.917625010013580322e-01 1.643721014261245728e-01 -6.959982216358184814e-02 2.643502131104469299e-02 -2.028396129608154297e-01
-2.979142367839813232e-01 3.205478191375732422e-02 3.531486392021179199e-01 -1.104373782873153687e-01 2.903872430324554443e-01 -1.231250092387199402e-01 7.314420491456985474e-02 6.562355160713195801e-02 -3.093062713742256165e-02 -8.718515932559967041e-02 4.474423825740814209e-03 -1.307213604450225830e-01 4.390017688274383545e-02 2.924412488937377930e-01 1.583991050720214844e-01 1.317650079727172852e-01 -3.815472126007080078e-02 -1.249480620026588440e-01 -1.220341306179761887e-02 2.359011210501194000e-03 7.706699520349502563e-02 3.784948587417602539e-02 2.733451724052429199e-01 5.213316082954406738e-01 4.737609997391700745e-02 6.204690411686897278e-02 2.846790552139282227e-01 -6.139747332781553268e-03 -3.843615204095840454e-02 -1.464340686798095703e-01 -8.503374457359313965e-02 -1.420465409755706787e-01
-9.174118191003799438e-02 1.153996866196393967e-02 2.440439015626907349e-01 -1.990655660629272461e-01 3.125473260879516602e-01 -3.006258308887481689e-01 1.477147918194532394e-03 3.579237312078475952e-02 -3.068300895392894745e-02 -1.212225407361984253e-01 -2.307229191064834595e-01 -2.654620409011840820e-01 5.205048993229866028e-02 2.861919403076171875e-01 2.279354184865951538e-01 1.016517430543899536e-01 -1.102152690291404724e-01 -9.805640578269958496e-02 4.404901061207056046e-03 -1.937103867530822754e-01 5.972109362483024597e-02 -5.121804401278495789e-02 -3.604026138782501221e-02 3.169566094875335693e-01 3.402190282940864563e-02 1.111341267824172974e-01 2.351169884204864502e-01 1.395816057920455933e-01 1.550924628973007202e-01 -2.697056531906127930e-01 -8.728740364313125610e-02 -2.381968796253204346e-01
-3.596130311489105225e-01 3.399997949600219727e-02 4.156765937805175781e-01 8.575084060430526733e-02 2.225318998098373413e-01 -1.596529036760330200e-01 3.866822421550750732e-01 1.802095621824264526e-01 -2.493055164813995361e-01 -9.741883724927902222e-02 1.400919407606124878e-01 -1.322895586490631104e-01 4.541828483343124390e-02 1.921616308391094208e-02 5.852333456277847290e-02 -3.193964660167694092e-01 1.965793073177337646e-01 1.581923812627792358e-01 -2.013797014951705933e-01 1.129267737269401550e-01 9.489591419696807861e-02 -9.396441280841827393e-03 -3.358663991093635559e-02 2.816779166460037231e-02 -1.842920929193496704e-01 1.126062870025634766e-01 1.202297955751419067e-01 -4.837767779827117920e-02 4.326146095991134644e-02 -4.507754743099212646e-02 9.082082659006118774e-02 1.102365404367446899e-01
-4.464248195290565491e-02 3.750978410243988037e-02 4.247283041477203369e-01 1.547187101095914841e-02 2.492354065179824829e-01 -1.199672967195510864e-01 2.857755124568939209e-01 6.545713543891906738e-02 1.719309836626052856e-01 -2.270728200674057007e-01 -2.020516991615295410e-01 -2.364981919527053833e-02 7.473436743021011353e-02 1.909252852201461792e-01 1.592468023300170898e-01 1.088228821754455566e-01 -1.663196980953216553e-01 -3.061491623520851135e-02 -1.748334267176687717e-03 -5.959797278046607971e-02 2.750422358512878418e-01 -7.922118902206420898e-02 1.069465279579162598e-01 1.187282800674438477e-01 1.075575947761535645e-01 3.172274678945541382e-02 1.632383167743682861e-01 1.134295314550399780e-01 1.346580684185028076e-01 -2.651602029800415039e-01 -2.743379771709442139e-01 -3.104075193405151367e-01
-1.323637962341308594e-01 -1.099930554628372192e-01 -5.220100283622741699e-02 1.842185556888580322e-01 -5.210670456290245056e-02 -1.482438147068023682e-01 1.739518046379089355e-01 -7.536837458610534668e-02 -7.479016482830047607e-02 -9.544407576322555542e-02 2.533065974712371826e-01 -1.689632534980773926e-01 3.681742250919342041e-01 1.383215785026550293e-01 1.316465437412261963e-01 6.050505675375461578e-03 2.931547462940216064e-01 9.940338879823684692e-02 7.819559425115585327e-02 -8.612422645092010498e-02 3.698304593563079834e-01 -2.566569447517395020e-01 -9.941855072975158691e-02 8.476693928241729736e-02 -2.074237354099750519e-02 2.098834514617919922e-01 2.646478824317455292e-02 7.074180245399475098e-02 -1.321395188570022583e-01 -3.447513878345489502e-01 -1.872011572122573853e-01 -2.073796987533569336e-01
4.736722260713577271e-02 -4.569699242711067200e-02 7.300300896167755127e-02 -2.309210896492004395e-01 1.573914289474487305e-01 -2.948348820209503174e-01 -1.095531322062015533e-02 2.003166824579238892e-01 3.966285660862922668e-02 -5.208779498934745789e-02 -1.081056743860244751e-01 1.590933799743652344e-01 -1.038777083158493042e-01 3.602361679077148438e-01 8.045131713151931763e-02 -1.409690082073211670e-01 -1.853248029947280884e-01 2.757243812084197998e-01 -9.866252541542053223e-02 8.868427574634552002e-02 2.514378428459167480e-01 1.158367618918418884e-01 -1.728145480155944824e-01 3.455832004547119141e-01 -1.939044147729873657e-01 1.398558318614959717e-01 1.279433518648147583e-01 -4.335636645555496216e-02 -1.821163445711135864e-01 -2.652257680892944336e-01 2.071119397878646851e-01 -3.411958366632461548e-02
-3.219012022018432617e-01 -3.534094989299774170e-02 2.957807183265686035e-01 -8.115895837545394897e-02 -1.697536557912826538e-01 -1.804648935794830322e-01 3.273691534996032715e-01 1.450611650943756104e-02 -1.692547053098678589e-01 -1.935497224330902100e-01 -6.537165492773056030e-02 1.177559494972229004e-01 -3.081087954342365265e-02 9.390123188495635986e-03 1.631564050912857056e-01 4.991854354739189148e-02 -2.913751900196075439e-01 2.114033102989196777e-01 -2.189403921365737915e-01 -5.414782464504241943e-02 1.583018526434898376e-02 9.804072976112365723e-02 1.338649541139602661e-01 3.894349560141563416e-02 1.307415664196014404e-01 1.905859261751174927e-01 2.054801583290100098e-01 1.129754781723022461e-01 -1.728908419609069824e-01 -2.383718788623809814e-01 3.239944279193878174e-01 -8.972992002964019775e-02
-8.073821663856506348e-02 5.589744821190834045e-02 2.761257290840148926e-01 4.014082252979278564e-02 3.495411276817321777e-01 -9.002842009067535400e-02 1.490618586540222168e-01 3.159114122390747070e-01 -2.858867868781089783e-02 -9.548094123601913452e-02 -3.535491600632667542e-02 -2.017280459403991699e-02 3.693918883800506592e-02 4.159915447235107422e-01 1.307193189859390259e-01 1.547283232212066650e-01 -4.949535429477691650e-02 1.030158773064613342e-01 1.764625310897827148e-01 1.064046546816825867e-01 3.034721612930297852e-01 -5.039877723902463913e-03 -1.060087829828262329e-01 5.145327001810073853e-02 8.931935764849185944e-03 6.598059087991714478e-02 2.411998435854911804e-02 -2.910577319562435150e-02 2.416681125760078430e-02 -4.292559623718261719e-01 -2.271056622266769409e-01 -1.713208109140396118e-01
2.373472154140472412e-01 1.009514257311820984e-01 2.615107595920562744e-01 4.408318549394607544e-02 1.181748062372207642e-01 -1.964490711688995361e-01 2.430683374404907227e-01 9.023630619049072266e-02 -2.765894234180450439e-01 -2.828882336616516113e-01 -5.043960735201835632e-02 1.017168238759040833e-01 -7.932727783918380737e-02 3.113579452037811279e-01 -1.127949543297290802e-02 -2.715730965137481689e-01 2.977379597723484039e-02 4.732252098619937897e-03 8.992747962474822998e-02 3.352223336696624756e-01 8.252301067113876343e-02 -1.185060963034629822e-01 -1.274242550134658813e-01 2.356148213148117065e-01 -1.917098015546798706e-01 1.618590354919433594e-01 1.539675444364547729e-01 -1.286622881889343262e-01 7.292670011520385742e-02 -2.452428340911865234e-01 1.189472451806068420e-01 5.587631370872259140e-03
-2.086856588721275330e-02 4.915617033839225769e-02 1.906518638134002686e-01 -2.509939670562744141e-01 1.779726296663284302e-01 -1.389737725257873535e-01 1.805978864431381226e-01 1.508356183767318726e-01 -2.758466899394989014e-01 -8.088788948953151703e-03 1.118055880069732666e-01 -1.008474230766296387e-01 2.689149081707000732e-01 1.445614546537399292e-01 7.144862413406372070e-02 1.692809760570526123e-01 2.612958848476409912e-01 -1.422396153211593628e-01 1.802240163087844849e-01 1.745704710483551025e-01 1.915716081857681274e-01 -2.383929193019866943e-01 -5.750351026654243469e-02 1.028717234730720520e-01 2.298517227172851562e-01 -9.915517270565032959e-02 4.227767288684844971e-01 1.685020774602890015e-01 -2.005283907055854797e-02 -1.260133832693099976e-01 1.389083415269851685e-01 -3.726013004779815674e-02
-7.657328993082046509e-02 1.381582487374544144e-02 4.289732277393341064e-01 -3.065234795212745667e-02 -2.155784070491790771e-01 -1.035599410533905029e-01 1.233545988798141479e-01 -9.811194241046905518e-02 -1.505100578069686890e-01 -1.264179497957229614e-01 2.067713066935539246e-02 -3.495834767818450928e-02 9.478346258401870728e-02 4.153882265090942383e-01 6.995230168104171753e-02 -2.867543697357177734e-02 8.915546536445617676e-02 -9.285208582878112793e-02 -1.765831112861633301e-01 1.606452316045761108e-01 2.593301236629486084e-01 -1.534006446599960327e-01 3.092119693756103516e-01 -1.920326203107833862e-01 -8.422365039587020874e-02 2.619583010673522949e-01 5.720162391662597656e-02 5.067414045333862305e-02 9.376731514930725098e-02 2.908047661185264587e-02 1.051560938358306885e-01 -3.167540729045867920e-01
7.433774322271347046e-02 -1.329492181539535522e-01 2.467122822999954224e-01 -1.406175345182418823e-01 -9.759490191936492920e-02 1.095172166824340820e-01 3.493258059024810791e-01 -1.559520959854125977e-01 -1.885415613651275635e-01 -1.424493789672851562e-01 -3.018985129892826080e-02 -9.178982675075531006e-02 -1.350226700305938721e-01 1.234791874885559082e-01 2.623829245567321777e-01 -2.282010763883590698e-01 -7.386749237775802612e-02 -6.753506511449813843e-02 -1.130045726895332336e-01 3.475127518177032471e-01 1.843900978565216064e-01 1.416439265012741089e-01 3.023287653923034668e-02 2.469398379325866699e-01 1.222391705960035324e-02 -1.617754548788070679e-01 -1.223907694220542908e-01 1.008730530738830566e-01 -9.706243872642517090e-02 -1.466837525367736816e-01 3.731428384780883789e-01 -1.660047620534896851e-01
1.584063768386840820e-01 7.003907859325408936e-02 1.582796573638916016e-01 -1.440591961145401001e-01 1.002079993486404419e-01 -2.926555275917053223e-01 1.001748517155647278e-01 -2.632179670035839081e-02 -5.871412577107548714e-04 -3.622151613235473633e-01 2.282438725233078003e-01 -2.098504155874252319e-01 1.287952065467834473e-01 2.068490684032440186e-01 -2.366025000810623169e-02 -7.741213589906692505e-02 3.556790202856063843e-02 3.673460707068443298e-02 -1.040413975715637207e-01 1.396624445915222168e-01 3.275323212146759033e-01 -2.671412229537963867e-01 9.543374925851821899e-02 3.211303949356079102e-01 2.637833058834075928e-01 2.049418091773986816e-01 4.138194769620895386e-02 1.234320476651191711e-01 7.500473409891128540e-02 2.201769053936004639e-01 1.106486245989799500e-01 7.631310820579528809e-02
1.102482378482818604e-01 7.504401355981826782e-02 1.255801618099212646e-01 -2.807318866252899170e-01 5.463740974664688110e-02 1.149065420031547546e-01 -5.360555648803710938e-02 -2.047229409217834473e-01 -1.126347854733467102e-01 -6.614812649786472321e-03 4.926468827761709690e-04 -1.128043308854103088e-01 4.796595126390457153e-02 3.207870721817016602e-01 1.777636706829071045e-01 -5.524818226695060730e-02 2.310657408088445663e-03 2.806632220745086670e-01 -9.765512496232986450e-02 1.398752778768539429e-01 4.334704875946044922e-01 -6.248361989855766296e-02 -1.257840096950531006e-01 2.279612980782985687e-02 1.521731168031692505e-01 2.954508662223815918e-01 -1.235716193914413452e-01 2.708821594715118408e-01 -1.412474215030670166e-01 -2.097886949777603149e-01 2.174755185842514038e-01 -1.870104223489761353e-01
-1.268194317817687988e-01 1.754692494869232178e-01 3.019527792930603027e-01 -3.558671474456787109e-01 -5.282848700881004333e-02 -2.262607403099536896e-02 9.007471054792404175e-02 -2.771405689418315887e-02 -2.214438915252685547e-01 -6.154602393507957458e-02 2.387763187289237976e-02 -2.194741964340209961e-01 2.460391521453857422e-01 1.660250276327133179e-01 1.517863720655441284e-01 -4.953603819012641907e-02 1.536536514759063721e-01 -1.115511879324913025e-01 -3.462831676006317139e-02 3.084279298782348633e-01 2.526231110095977783e-01 -1.227027028799057007e-01 2.161507755517959595e-01 1.723118275403976440e-01 3.867401275783777237e-03 1.285081803798675537e-01 -2.742636017501354218e-02 -8.372481167316436768e-02 -1.340488344430923462e-01 -2.722560763359069824e-01 3.011203706264495850e-01 1.150879114866256714e-01
-2.980351746082305908e-01 2.430015988647937775e-02 2.180911004543304443e-01 4.204277694225311279e-02 1.991211473941802979e-01 -1.044274792075157166e-01 1.500597596168518066e-01 -1.161029115319252014e-01 -3.350369632244110107e-02 -2.201175317168235779e-02 8.588188141584396362e-02 -6.839955598115921021e-02 4.493197798728942871e-01 2.235863506793975830e-01 1.889749765396118164e-01 -1.045838072896003723e-01 -2.971285283565521240e-01 1.922399848699569702e-01 1.108798608183860779e-01 -3.440255820751190186e-01 1.487954705953598022e-01 -1.377199888229370117e-01 -3.077537566423416138e-02 9.099300950765609741e-02 6.500651687383651733e-02 -1.250873804092407227e-01 1.898677647113800049e-01 2.442442029714584351e-01 -1.407306939363479614e-01 1.091879326850175858e-02 6.617761403322219849e-02 -1.280876994132995605e-01
-1.196110621094703674e-01 2.538876533508300781e-01 -4.626937955617904663e-02 -6.464023888111114502e-02 -9.848415106534957886e-02 -4.858846068382263184e-01 6.663094460964202881e-02 9.221943467855453491e-02 -3.287892341613769531e-01 -1.392035279422998428e-02 1.744682937860488892e-01 -1.663798540830612183e-01 -1.598347127437591553e-01 3.902224898338317871e-01 1.308797299861907959e-01 -1.447762697935104370e-01 3.323584794998168945e-02 4.657854139804840088e-02 1.198834255337715149e-01 -6.308222562074661255e-02 2.779375314712524414e-01 1.145746856927871704e-01 5.920507758855819702e-02 -9.307916462421417236e-02 -3.911500796675682068e-02 -1.163490712642669678e-01 4.262088984251022339e-02 2.432230710983276367e-01 -2.272079437971115112e-01 -2.768761850893497467e-02 -1.457905024290084839e-01 -1.754089607857167721e-03
1.791541874408721924e-01 1.139647290110588074e-01 3.715785592794418335e-02 1.034831721335649490e-02 -2.878966033458709717e-01 -1.060081273317337036e-01 1.783483773469924927e-01 1.893673092126846313e-02 -8.333750814199447632e-02 -1.048934534192085266e-01 3.679027557373046875e-01 -1.379183083772659302e-01 -1.509689446538686752e-02 3.428735435009002686e-01 4.588739201426506042e-02 -7.573350518941879272e-02 -3.381172418594360352e-01 -8.408821374177932739e-02 -6.073421239852905273e-02 -1.737577766180038452e-01 2.203499078750610352e-01 9.030241519212722778e-02 -1.521876007318496704e-01 2.641391456127166748e-01 -3.330003470182418823e-02 2.597661316394805908e-01 5.434571951627731323e-02 2.463645786046981812e-01 1.818045414984226227e-02 -1.046470403671264648e-01 -2.616970427334308624e-02 -2.829662263393402100e-01
-1.337676644325256348e-01 3.949089050292968750e-01 2.206558734178543091e-01 -6.032480299472808838e-02 -4.094540700316429138e-02 -3.975347876548767090e-01 2.468436956405639648e-01 1.569265499711036682e-02 2.357816547155380249e-01 2.151671238243579865e-02 1.029509156942367554e-01 -1.045585051178932190e-01 5.746018886566162109e-02 1.654379218816757202e-01 2.869402766227722168e-01 -1.964571475982666016e-01 -2.043317109346389771e-01 9.675586968660354614e-02 1.584991663694381714e-01 -5.022875219583511353e-02 1.636919528245925903e-01 1.069236099720001221e-01 2.521742368116974831e-03 8.104114979505538940e-02 1.821310222148895264e-01 1.989082694053649902e-01 2.623835504055023193e-01 1.722345054149627686e-01 -8.655621111392974854e-02 -1.349913030862808228e-01 4.467454180121421814e-02 -3.509264066815376282e-02
6.283270567655563354e-02 2.710516564548015594e-02 2.391022145748138428e-01 -2.682342752814292908e-02 1.373079270124435425e-01 -3.430511653423309326e-01 1.661210805177688599e-01 -3.934046626091003418e-02 -4.652691483497619629e-01 -5.238502100110054016e-02 2.494822591543197632e-01 1.305754482746124268e-01 1.207666918635368347e-01 1.054009124636650085e-01 1.115135196596384048e-02 1.625166647136211395e-02 3.291748464107513428e-02 -1.289603263139724731e-01 -6.537474691867828369e-02 -9.779872745275497437e-02 2.968183457851409912e-01 3.340135514736175537e-02 3.519656658172607422e-01 1.429133117198944092e-01 1.000200659036636353e-01 2.243940904736518860e-02 -2.522170543670654297e-01 9.063807874917984009e-02 -8.366350829601287842e-02 -7.806479185819625854e-02 2.604376077651977539e-01 -1.371932029724121094e-01
7.078716158866882324e-02 6.656079739332199097e-02 1.583747267723083496e-01 3.335554618388414383e-03 -1.402661204338073730e-01 -2.448739111423492432e-01 2.624281048774719238e-01 -1.954053044319152832e-01 9.688389301300048828e-02 -1.574857831001281738e-01 1.535052061080932617e-01 -1.716109514236450195e-01 -1.101146265864372253e-01 2.778498530387878418e-01 8.481293171644210815e-02 -3.891929686069488525e-01 -2.799106240272521973e-01 -3.764723241329193115e-02 6.399599462747573853e-02 2.530815824866294861e-02 3.029621541500091553e-01 -1.139987111091613770e-01 -1.081704124808311462e-01 1.359470039606094360e-01 1.021914929151535034e-02 -1.449189335107803345e-01 -1.824416071176528931e-01 1.007673293352127075e-01 6.903097964823246002e-04 -3.663375675678253174e-01 1.393684446811676025e-01 -7.709437608718872070e-02
2.289586812257766724e-01 4.705039784312248230e-02 1.960535198450088501e-01 -4.024840146303176880e-02 -1.677629351615905762e-01 -3.073367774486541748e-01 3.922750651836395264e-01 6.344147026538848877e-02 -1.057924330234527588e-01 -8.337998390197753906e-02 2.336676865816116333e-01 -1.579507887363433838e-01 9.984576702117919922e-02 1.373176872730255127e-01 -8.211928606033325195e-02 -1.278456002473831177e-01 -1.934318989515304565e-01 1.066522151231765747e-01 -2.397410869598388672e-01 -1.604692637920379639e-01 2.631723582744598389e-01 6.796027719974517822e-02 -5.986899510025978088e-02 2.454823553562164307e-01 -8.247635513544082642e-02 2.265332192182540894e-01 8.778873085975646973e-02 3.105692267417907715e-01 -8.823188394308090210e-02 -2.391573973000049591e-02 1.019933074712753296e-01 -1.562545895576477051e-01
-2.571889758110046387e-01 -8.966030552983283997e-03 1.929924041032791138e-01 -8.694859594106674194e-02 3.300314843654632568e-01 -1.152604632079601288e-02 5.911930929869413376e-03 -1.230861060321331024e-02 -4.694858193397521973e-02 -2.361794561147689819e-01 -1.116218343377113342e-01 -3.024677336215972900e-01 2.436037957668304443e-01 2.488849312067031860e-01 1.066774278879165649e-01 -7.870090007781982422e-02 5.195540189743041992e-02 4.711144790053367615e-02 1.542324721813201904e-01 4.046650230884552002e-02 1.569802463054656982e-01 2.798735909163951874e-02 2.558094561100006104e-01 3.805077970027923584e-01 8.291237056255340576e-03 1.108117401599884033e-03 3.898293375968933105e-01 -1.637058258056640625e-01 -1.214490681886672974e-01 -5.402060225605964661e-02 1.224726364016532898e-01 -3.790726885199546814e-02
-2.339907884597778320e-01 5.211399868130683899e-03 1.945001445710659027e-02 -9.372539073228836060e-02 3.431881964206695557e-01 -1.256364732980728149e-01 1.977938115596771240e-01 1.317536979913711548e-01 -3.069145679473876953e-01 -2.433498054742813110e-01 2.249315828084945679e-01 1.510801259428262711e-02 1.968437582254409790e-01 3.398748934268951416e-01 1.697999089956283569e-01 1.746738143265247345e-02 7.617264986038208008e-02 -1.389594227075576782e-01 4.876847192645072937e-02 -7.912930846214294434e-02 1.322704255580902100e-01 1.098690330982208252e-01 -2.691868543624877930e-01 2.810555398464202881e-01 1.957708895206451416e-01 2.035531699657440186e-01 -9.349397569894790649e-02 4.211979359388351440e-02 1.521848589181900024e-01 6.448719650506973267e-02 -3.484845533967018127e-02 -1.574673503637313843e-01
-1.458769738674163818e-01 1.532228887081146240e-01 1.048654541373252869e-01 6.779347360134124756e-02 7.520110905170440674e-02 5.173580348491668701e-02 3.446654602885246277e-02 -9.194635599851608276e-02 -5.423887073993682861e-02 -2.876812219619750977e-01 1.661047190427780151e-01 1.655485033988952637e-01 1.526792049407958984e-01 5.045825242996215820e-01 1.210733205080032349e-01 -4.136617109179496765e-02 -1.526094228029251099e-01 2.556905150413513184e-01 -2.747542262077331543e-01 2.033187150955200195e-01 2.788896560668945312e-01 -2.628433704376220703e-01 -1.082666870206594467e-02 -1.107370629906654358e-01 3.659868380054831505e-03 2.542702853679656982e-01 6.779019534587860107e-02 -5.537141859531402588e-02 -5.908424034714698792e-02 -1.864530593156814575e-01 -1.038457453250885010e-01 2.414072118699550629e-02
9.860209375619888306e-02 9.531648457050323486e-02 1.673176698386669159e-02 -6.332786381244659424e-02 7.212071865797042847e-02 -3.443866670131683350e-01 1.302433758974075317e-01 4.372776672244071960e-02 -1.420711353421211243e-02 -1.006093695759773254e-01 -3.833738714456558228e-02 9.196116775274276733e-02 -9.475821256637573242e-02 3.790560960769653320e-01 -1.390308588743209839e-01 -1.575999706983566284e-01 -2.861893922090530396e-02 1.750547438859939575e-01 5.690241232514381409e-02 2.420043796300888062e-01 3.142837584018707275e-01 5.288099870085716248e-02 1.265203803777694702e-01 2.169222235679626465e-01 -2.235160470008850098e-01 2.076058983802795410e-01 2.955331504344940186e-01 -1.671336009167134762e-03 -2.402891516685485840e-01 -3.116599917411804199e-01 1.543926894664764404e-01 -1.147295627743005753e-02
-2.292686998844146729e-01 -6.169636920094490051e-02 4.101695120334625244e-02 -1.522109061479568481e-01 4.263424873352050781e-01 -2.208609730005264282e-01 3.071149289608001709e-01 1.804630458354949951e-01 -1.631096303462982178e-01 -2.887030839920043945e-01 1.710298806428909302e-01 -1.749836802482604980e-01 2.596178650856018066e-01 2.882500588893890381e-01 1.706102341413497925e-01 7.077326625585556030e-02 -6.767978426069021225e-03 -1.665798276662826538e-01 -3.276574239134788513e-02 -2.372363023459911346e-02 9.757424145936965942e-02 -5.137217789888381958e-02 -2.398719191551208496e-01 2.310737967491149902e-01 1.140712946653366089e-01 -2.974174171686172485e-02 -5.187932401895523071e-02 -7.609475404024124146e-02 2.614229731261730194e-02 -4.099019616842269897e-02 3.628417849540710449e-02 -1.683169454336166382e-01
-2.733925282955169678e-01 1.364324986934661865e-01 1.574275344610214233e-01 1.141454279422760010e-02 -1.252528745681047440e-02 -3.965615332126617432e-01 2.890586555004119873e-01 -3.664625575765967369e-03 2.223357558250427246e-03 -5.749579519033432007e-02 3.058568760752677917e-02 -1.743181198835372925e-01 1.925237029790878296e-01 1.700541675090789795e-01 1.815008223056793213e-01 -2.291563749313354492e-01 -1.843418031930923462e-01 3.150557279586791992e-01 2.873818762600421906e-02 -1.938193589448928833e-01 6.499804556369781494e-02 -1.311524510383605957e-01 -1.670809276401996613e-02 5.715882033109664917e-02 3.041649460792541504e-01 -5.331136286258697510e-02 2.891859114170074463e-01 1.700190305709838867e-01 -1.713765561580657959e-01 -1.157819181680679321e-01 -8.220060169696807861e-02 -2.528339996933937073e-02
-1.691009700298309326e-01 -1.401198804378509521e-01 -4.631102830171585083e-02 8.422503620386123657e-02 3.233811557292938232e-01 -3.221411108970642090e-01 1.966397911310195923e-01 2.984879016876220703e-01 -1.228886246681213379e-01 -2.651326954364776611e-01 3.593109548091888428e-02 -1.093729808926582336e-01 8.803982287645339966e-02 2.349855303764343262e-01 1.915117651224136353e-01 -3.329804399982094765e-03 3.014369308948516846e-02 2.601409256458282471e-01 -1.215586345642805099e-02 -1.693760305643081665e-01 4.537341892719268799e-01 4.477829486131668091e-02 1.366859078407287598e-01 7.686506211757659912e-02 2.383038634434342384e-03 -1.572669744491577148e-01 8.246018737554550171e-02 1.173347160220146179e-01 3.913169726729393005e-02 1.231511868536472321e-02 -2.158674411475658417e-02 -1.754113137722015381e-01
-2.018812298774719238e-02 -2.012941390275955200e-01 4.080192148685455322e-01 -1.636668145656585693e-01 1.093924343585968018e-01 2.814758569002151489e-02 7.775203138589859009e-02 -1.208000630140304565e-01 3.006078302860260010e-03 -2.713354825973510742e-01 -6.332890689373016357e-02 -2.233861945569515228e-02 1.670745164155960083e-01 2.674327492713928223e-01 3.472220152616500854e-02 -1.873441189527511597e-01 -3.655067086219787598e-02 -1.812364608049392700e-01 1.263618171215057373e-01 6.519234925508499146e-02 3.721002936363220215e-01 4.751668125391006470e-02 -1.488746255636215210e-01 7.211446017026901245e-02 -3.437726497650146484e-01 1.793970614671707153e-01 8.812135457992553711e-02 2.440956383943557739e-01 -1.469608545303344727e-01 1.661449670791625977e-02 4.154466465115547180e-02 -2.339643239974975586e-01
7.816583663225173950e-02 6.397560238838195801e-03 -1.926376670598983765e-01 6.017231568694114685e-02 9.216417372226715088e-02 1.930907135829329491e-03 1.728516221046447754e-01 -9.092149138450622559e-02 -1.502668410539627075e-01 -3.299722447991371155e-02 2.541042566299438477e-01 4.164188168942928314e-03 3.132981956005096436e-01 8.124251663684844971e-02 2.837646305561065674e-01 -8.729580789804458618e-02 1.859650462865829468e-01 -2.354446984827518463e-02 8.097093552350997925e-02 3.549527749419212341e-02 3.285644352436065674e-01 -1.128243654966354370e-01 1.517340838909149170e-01 1.227908656001091003e-01 -3.709873557090759277e-02 2.220759391784667969e-01 2.845868282020092010e-02 6.418453902006149292e-02 -1.303455829620361328e-01 -1.692877262830734253e-01 5.685565993189811707e-02 -5.648713111877441406e-01
-2.577928081154823303e-02 -4.738016426563262939e-02 4.258212149143218994e-01 -5.103064700961112976e-02 -1.384857892990112305e-01 -1.724494248628616333e-02 -1.547533553093671799e-02 1.453675776720046997e-01 -7.481116056442260742e-02 -1.073815152049064636e-01 7.969731837511062622e-02 -2.646673619747161865e-01 -3.698913007974624634e-02 2.656550407409667969e-01 2.650043554604053497e-02 -1.524246782064437866e-01 1.826438605785369873e-01 4.233220592141151428e-03 -1.297591999173164368e-02 1.958813518285751343e-01 1.286599934101104736e-01 1.239151731133460999e-01 2.912972867488861084e-01 5.029719695448875427e-02 2.842855465132743120e-04 4.342294335365295410e-01 5.547106638550758362e-02 1.538135260343551636e-01 -2.049420773983001709e-02 -9.656996279954910278e-02 3.484550714492797852e-01 -2.127133607864379883e-01
-1.137079000473022461e-01 5.290344730019569397e-02 1.320787817239761353e-01 -3.325396478176116943e-01 -2.071950435638427734e-01 3.084050491452217102e-02 5.093786865472793579e-02 2.291076630353927612e-01 -2.217596024274826050e-01 2.047985792160034180e-02 3.500939309597015381e-01 2.321529202163219452e-02 5.453908443450927734e-02 1.976840347051620483e-01 2.842931449413299561e-01 1.487497892230749130e-02 -1.659299246966838837e-02 -8.826795965433120728e-02 -4.673676565289497375e-02 1.124367937445640564e-01 1.291733682155609131e-01 -2.597597539424896240e-01 2.936713099479675293e-01 6.214419007301330566e-02 4.059649109840393066e-01 -3.606199845671653748e-02 1.695594042539596558e-01 4.438120871782302856e-02 -2.501931227743625641e-02 -1.578765511512756348e-01 1.136251986026763916e-01 -1.703856885433197021e-01
-2.218309938907623291e-01 1.398598402738571167e-01 3.003358542919158936e-01 -5.010907351970672607e-02 2.885426282882690430e-01 6.996725499629974365e-02 -1.417634263634681702e-02 6.435814499855041504e-02 5.198500119149684906e-03 -2.239814251661300659e-01 -2.397934161126613617e-02 -2.296874523162841797e-01 2.119708951795473695e-04 3.736867904663085938e-01 1.721278131008148193e-01 6.321842223405838013e-02 -3.150052949786186218e-02 -1.752242892980575562e-01 9.603639692068099976e-02 -1.373386085033416748e-01 2.808245085179805756e-02 -4.698417708277702332e-02 -3.387767076492309570e-02 3.497532010078430176e-01 1.632317155599594116e-01 -1.181792616844177246e-01 3.224620521068572998e-01 -1.183134689927101135e-01 -6.199867278337478638e-02 -1.486935615539550781e-01 1.185407117009162903e-01 -2.904857099056243896e-01
-2.062999755144119263e-01 1.810523122549057007e-02 1.550440639257431030e-01 -1.034017503261566162e-01 8.824439346790313721e-02 2.775177545845508575e-02 5.424385145306587219e-02 -5.633156001567840576e-02 -1.089676469564437866e-01 8.371371775865554810e-02 -8.581370860338211060e-02 -2.063911557197570801e-01 5.101502314209938049e-02 3.279893100261688232e-01 1.986662745475769043e-01 -1.462589502334594727e-01 -2.774792909622192383e-01 1.710464060306549072e-01 -2.818974107503890991e-02 -3.572134971618652344e-01 1.846300661563873291e-01 3.330534696578979492e-01 1.825722306966781616e-01 3.183915317058563232e-01 -1.975166611373424530e-02 -1.787586361169815063e-01 6.483613513410091400e-03 8.377717435359954834e-02 -1.548746526241302490e-01 1.291630044579505920e-02 1.459477692842483521e-01 -2.619173824787139893e-01
1.398547887802124023e-01 3.664281591773033142e-02 2.090566009283065796e-01 -1.840674281120300293e-01 -1.182956621050834656e-03 -1.927503347396850586e-01 1.159475445747375488e-01 -1.132271960377693176e-01 -4.981917887926101685e-02 -5.863566696643829346e-02 9.555976837873458862e-02 -3.035182654857635498e-01 -6.126171723008155823e-02 2.460308670997619629e-01 4.023798927664756775e-02 8.127395808696746826e-02 -8.515175431966781616e-02 3.822256326675415039e-01 1.016251519322395325e-01 2.767306864261627197e-01 1.950019896030426025e-01 -7.623451203107833862e-02 -1.428150385618209839e-01 6.039322540163993835e-02 4.151779711246490479e-01 -9.970665723085403442e-02 6.548470258712768555e-02 -1.472217887639999390e-01 -1.528756767511367798e-01 -1.236077398061752319e-01 2.282437682151794434e-01 -2.263907492160797119e-01
-1.038571260869503021e-02 -2.681927569210529327e-02 4.311732947826385498e-01 -2.547215819358825684e-01 -9.245993196964263916e-02 2.619768120348453522e-02 4.634181410074234009e-02 1.328319013118743896e-01 -1.271393597126007080e-01 -1.742094904184341431e-01 7.739903777837753296e-02 -1.459193229675292969e-01 5.819837376475334167e-02 2.223532646894454956e-01 -1.311816275119781494e-01 -3.028828501701354980e-01 -8.525948226451873779e-02 -4.973832890391349792e-02 7.484203577041625977e-02 1.411067321896553040e-02 2.816099822521209717e-01 -1.064896658062934875e-01 -1.719685047864913940e-01 1.157262921333312988e-01 -2.646024525165557861e-01 9.653361141681671143e-02 8.880048245191574097e-02 3.815360665321350098e-01 -1.808802597224712372e-02 1.507101804018020630e-01 1.127151772379875183e-01 -2.570871710777282715e-01
-6.596010643988847733e-03 -1.830213889479637146e-02 4.114261269569396973e-01 -7.938135415315628052e-02 2.297405749559402466e-01 -4.975352436304092407e-02 3.447898477315902710e-02 3.427643775939941406e-01 2.550148777663707733e-02 -1.700108125805854797e-02 -3.549326956272125244e-02 5.165636911988258362e-02 1.574544608592987061e-02 2.907261252403259277e-01 2.690552473068237305e-01 7.245162874460220337e-02 -1.417095959186553955e-01 -7.250295579433441162e-02 7.942162454128265381e-02 1.363514065742492676e-01 3.221348822116851807e-01 -9.654378145933151245e-02 -2.145046889781951904e-01 6.325183436274528503e-03 1.067084819078445435e-01 -8.288845419883728027e-03 -8.486189879477024078e-03 -6.102596223354339600e-02 -7.769933436065912247e-03 -3.149267137050628662e-01 -2.439751625061035156e-01 -3.153458535671234131e-01
7.264347746968269348e-03 6.867211312055587769e-02 2.305058687925338745e-01 1.832350790500640869e-01 -4.790076985955238342e-02 -4.015516936779022217e-01 2.789638638496398926e-01 3.831247612833976746e-02 -1.631596088409423828e-01 -1.189769580960273743e-01 -1.570421457290649414e-01 1.067615207284688950e-02 -1.951169669628143311e-01 3.375184237957000732e-01 3.715787827968597412e-01 -6.773935258388519287e-02 9.471683297306299210e-04 2.255862019956111908e-02 -6.229801103472709656e-02 8.984818309545516968e-02 2.596546411514282227e-01 -1.939874440431594849e-01 -6.218605861067771912e-02 2.133624553680419922e-01 -9.710363298654556274e-02 2.033254951238632202e-01 8.301482349634170532e-02 -6.124960258603096008e-02 -1.584960371255874634e-01 -8.230502158403396606e-02 2.094469517469406128e-01 3.758689388632774353e-02
-1.527414172887802124e-01 -2.249166555702686310e-02 1.575281284749507904e-02 -1.084142625331878662e-01 6.117736548185348511e-02 -4.396668076515197754e-01 5.895700678229331970e-02 9.707445651292800903e-02 -1.651082336902618408e-01 1.709088832139968872e-01 1.863750368356704712e-01 -6.500794738531112671e-02 -3.524415194988250732e-02 5.220211744308471680e-01 1.266216635704040527e-01 -1.614544093608856201e-01 -1.294978410005569458e-01 9.588808566331863403e-02 -1.124282553791999817e-01 -4.750115796923637390e-02 7.049854099750518799e-02 1.156984344124794006e-01 -5.137010663747787476e-02 -2.126073837280273438e-01 -6.325494498014450073e-02 -1.478418707847595215e-01 2.643663883209228516e-01 -2.045338451862335205e-01 -1.225514933466911316e-01 -2.108043581247329712e-01 -8.710831752978265285e-04 -1.970653235912322998e-01
2.598692290484905243e-02 -1.207178831100463867e-01 4.431575536727905273e-03 -6.499887257814407349e-02 -8.501818031072616577e-02 -7.993292063474655151e-02 3.849632740020751953e-01 1.643756218254566193e-02 2.727419696748256683e-02 -1.241870671510696411e-01 5.054095983505249023e-01 -3.703008696902543306e-04 1.099821999669075012e-01 5.415274575352668762e-02 8.464830368757247925e-02 -4.228945076465606689e-02 1.605381071567535400e-01 3.624645769596099854e-01 -1.202604733407497406e-02 1.017822399735450745e-01 2.789594829082489014e-01 -1.057806462049484253e-01 -1.410077363252639771e-01 1.404639333486557007e-01 5.165585130453109741e-02 9.332598745822906494e-02 2.990154623985290527e-01 -1.379693746566772461e-01 -1.292145252227783203e-01 -2.547074258327484131e-01 5.261491984128952026e-02 -1.496408581733703613e-01
-3.764951229095458984e-02 1.506558209657669067e-01 2.776584327220916748e-01 -7.738201320171356201e-02 -1.425762027502059937e-01 1.299705058336257935e-01 4.104913026094436646e-02 1.456880718469619751e-01 1.847770661115646362e-01 5.731443315744400024e-02 1.255122758448123932e-02 -6.906266510486602783e-02 3.119734823703765869e-01 1.438790559768676758e-01 3.643095195293426514e-01 -3.185432255268096924e-01 -3.399250656366348267e-02 2.224849909543991089e-01 -3.437218442559242249e-02 -1.034046858549118042e-01 1.264567971229553223e-01 -1.879659742116928101e-01 5.584005266427993774e-02 5.255708470940589905e-02 7.897052913904190063e-02 1.076936572790145874e-01 2.451442629098892212e-01 6.317666172981262207e-02 -1.624536067247390747e-01 -3.025700449943542480e-01 2.832996547222137451e-01 -1.955671459436416626e-01
-2.284536808729171753e-01 -9.499816596508026123e-02 2.246377021074295044e-01 -3.875377476215362549e-01 5.859216675162315369e-02 -7.493616640567779541e-02 2.217688411474227905e-01 -1.568604111671447754e-01 -3.167753517627716064e-01 -7.581779360771179199e-02 5.590833351016044617e-02 -1.862782090902328491e-01 -8.861743845045566559e-03 1.827436685562133789e-01 3.225380778312683105e-01 -1.350736767053604126e-01 1.054918318986892700e-01 1.931468099355697632e-01 -7.369950413703918457e-02 2.083337306976318359e-01 -6.434973329305648804e-02 -1.663980931043624878e-01 -9.470624476671218872e-02 -1.033333688974380493e-02 -1.830985993146896362e-01 4.680265858769416809e-02 -5.387021601200103760e-02 5.228266865015029907e-02 2.548204958438873291e-01 -2.581387758255004883e-01 1.721290051937103271e-01 1.221032142639160156e-01
-1.631861627101898193e-01 1.769164353609085083e-01 4.008016884326934814e-01 -1.553559899330139160e-01 7.243349403142929077e-02 -2.305309921503067017e-01 7.679369300603866577e-02 3.178461194038391113e-01 -1.296214852482080460e-02 2.058071456849575043e-02 3.094267845153808594e-02 5.248406529426574707e-02 8.048833161592483521e-02 3.535937666893005371e-01 -7.086190860718488693e-03 1.102578490972518921e-01 -1.813352108001708984e-01 1.946513354778289795e-02 2.198224514722824097e-01 -2.513372600078582764e-01 2.220143191516399384e-02 -1.805777996778488159e-01 -1.310563385486602783e-01 3.237519562244415283e-01 -1.448777783662080765e-02 6.639657169580459595e-02 2.007795274257659912e-01 1.629620492458343506e-01 2.289244905114173889e-03 -1.996857374906539917e-01 -1.877775974571704865e-02 -1.799880862236022949e-01
-2.810034155845642090e-02 4.544071853160858154e-02 3.281759023666381836e-01 3.862184286117553711e-02 4.123818071093410254e-04 -5.038834363222122192e-02 1.678295284509658813e-01 -6.733106076717376709e-02 -2.396337836980819702e-01 2.569121420383453369e-01 -1.877213716506958008e-01 1.758010685443878174e-02 -7.975338958203792572e-03 1.703580170869827271e-01 2.977184057235717773e-01 -1.996140182018280029e-01 -3.404298797249794006e-02 -2.763974666595458984e-02 -1.426459476351737976e-02 -1.951163113117218018e-01 8.931647986173629761e-02 -2.884644456207752228e-02 -8.354735374450683594e-02 3.042876720428466797e-01 -1.575184613466262817e-01 3.765515983104705811e-01 2.663972675800323486e-01 3.104415535926818848e-02 -3.364010453224182129e-01 -4.853847622871398926e-02 7.210532575845718384e-02 -1.683398485183715820e-01
-3.284077346324920654e-01 -1.055450960993766785e-01 1.974835693836212158e-01 -1.597857289016246796e-02 2.262876331806182861e-01 -7.010120898485183716e-02 3.903904259204864502e-01 5.406783148646354675e-02 -7.740221917629241943e-02 9.099248796701431274e-02 3.514919877052307129e-01 -4.973527044057846069e-02 -1.772166341543197632e-01 2.935163676738739014e-01 9.855732321739196777e-02 -1.337022986263036728e-02 -1.942020803689956665e-01 1.112616434693336487e-01 1.413220763206481934e-01 4.562805965542793274e-02 -1.039974614977836609e-01 -1.038181707262992859e-01 2.516224980354309082e-01 3.557137772440910339e-02 1.341444104909896851e-01 5.446696281433105469e-02 -7.917757332324981689e-02 8.352153748273849487e-02 -1.032446697354316711e-01 -2.422185689210891724e-01 7.119289785623550415e-02 -3.092572987079620361e-01
-2.028785794973373413e-01 1.407404094934463501e-01 4.490987360477447510e-01 2.465452253818511963e-02 7.429490238428115845e-02 -1.964214071631431580e-02 2.076947540044784546e-01 3.324140235781669617e-02 -2.265952825546264648e-01 -4.416396375745534897e-03 1.193485409021377563e-01 -2.894026339054107666e-01 1.963248103857040405e-01 1.800008416175842285e-01 -1.591152139008045197e-02 -1.474811434745788574e-01 -1.153672188520431519e-01 2.425522208213806152e-01 -2.000536322593688965e-01 3.972611948847770691e-02 -2.524355649948120117e-01 -2.716620862483978271e-01 6.206160038709640503e-02 -3.288676217198371887e-02 -3.807815536856651306e-02 8.597972244024276733e-02 1.402646750211715698e-01 2.548155486583709717e-01 8.900886029005050659e-02 -1.417848616838455200e-01 2.527962625026702881e-01 5.195808038115501404e-02
-7.305642962455749512e-02 -3.076467849314212799e-02 2.590849995613098145e-01 9.446318447589874268e-02 -5.512228980660438538e-02 -3.222242295742034912e-01 3.114254176616668701e-01 1.629714369773864746e-01 -1.001817882061004639e-01 -2.068239450454711914e-01 -1.006974279880523682e-01 -6.515412032604217529e-02 -4.793300852179527283e-02 2.757502496242523193e-01 4.016700685024261475e-01 -1.356482505798339844e-01 -7.690721005201339722e-02 5.988338217139244080e-02 -4.889877513051033020e-02 6.140248104929924011e-02 2.443888038396835327e-01 -1.924791187047958374e-01 -1.162825226783752441e-01 6.498569250106811523e-02 -1.471229195594787598e-01 1.962819844484329224e-01 1.124033778905868530e-01 -9.607757627964019775e-02 -3.014590740203857422e-01 -1.103329434990882874e-01 1.935573667287826538e-01 9.617463499307632446e-02
-1.635130308568477631e-02 5.768534261733293533e-03 2.333120405673980713e-01 -1.222368255257606506e-01 -1.793694123625755310e-02 1.742723435163497925e-01 2.976771295070648193e-01 -3.592142090201377869e-02 -2.974931336939334869e-02 -2.974154353141784668e-01 9.348418563604354858e-02 -3.037565052509307861e-01 2.475701868534088135e-01 3.540153801441192627e-01 -7.332410663366317749e-02 -3.090152442455291748e-01 -2.016067355871200562e-01 1.361051201820373535e-01 2.161910757422447205e-02 4.442361742258071899e-02 1.710121780633926392e-01 5.058034509420394897e-02 6.451223790645599365e-02 1.147617250680923462e-01 1.506202667951583862e-01 1.354809701442718506e-01 1.177963092923164368e-01 6.343261152505874634e-02 -1.326292902231216431e-01 1.759755313396453857e-01 1.852697506546974182e-02 -3.366105258464813232e-01
-1.342087835073471069e-01 4.960165172815322876e-02 3.393243253231048584e-01 -3.299990594387054443e-01 -2.226627022027969360e-01 -4.121869429945945740e-02 1.594292521476745605e-01 9.688193351030349731e-02 7.412603497505187988e-02 -1.393382549285888672e-01 -1.212076768279075623e-01 -8.756075799465179443e-02 4.861606657505035400e-02 2.519300282001495361e-01 -1.320259738713502884e-02 -1.161330863833427429e-01 -5.993327125906944275e-02 -1.873344182968139648e-01 8.413935452699661255e-02 4.682760313153266907e-02 2.930341064929962158e-01 1.661708056926727295e-01 -1.906238347291946411e-01 1.088870540261268616e-01 -2.741950750350952148e-01 7.708456367254257202e-02 1.003073677420616150e-01 2.741681337356567383e-01 -2.116663306951522827e-01 -1.183965895324945450e-02 1.755877435207366943e-01 -3.014663457870483398e-01
1.728017330169677734e-01 1.946021616458892822e-02 2.232223600149154663e-01 -1.258635818958282471e-01 -1.055971682071685791e-01 -4.466779902577400208e-02 -5.250989925116300583e-03 1.001450791954994202e-01 -1.758757531642913818e-01 -4.472399875521659851e-02 -1.747615933418273926e-01 -1.125133261084556580e-01 2.404572367668151855e-01 1.750271171331405640e-01 3.642303049564361572e-01 -3.634118139743804932e-01 1.850703656673431396e-01 -7.502245903015136719e-02 -1.548392176628112793e-01 -7.466500625014305115e-03 8.637013845145702362e-03 9.194574318826198578e-03 1.219877153635025024e-01 7.249468564987182617e-02 1.258660759776830673e-02 1.329976469278335571e-01 1.685883849859237671e-01 3.969941735267639160e-01 -3.913668170571327209e-02 -1.761071532964706421e-01 3.590988516807556152e-01 -4.463835805654525757e-02
-6.825593858957290649e-02 8.603946864604949951e-02 4.133751392364501953e-01 -1.544926166534423828e-01 1.721005886793136597e-01 -2.062744796276092529e-01 -3.191002830862998962e-02 -3.284868970513343811e-02 4.639748111367225647e-02 -1.848013401031494141e-01 -6.737272441387176514e-02 -1.975169777870178223e-01 6.375312060117721558e-02 2.679218649864196777e-01 5.706490576267242432e-02 8.455022424459457397e-02 -2.125707119703292847e-01 -3.352074921131134033e-01 3.160509094595909119e-02 -5.169004946947097778e-02 1.575817912817001343e-01 -6.196844577789306641e-02 -9.575355798006057739e-02 2.727829217910766602e-01 1.726944446563720703e-01 9.651799686253070831e-03 3.957394957542419434e-01 -1.162379384040832520e-01 1.221384271048009396e-03 -7.495924085378646851e-02 1.198372021317481995e-01 -2.435713708400726318e-01
2.158046811819076538e-01 1.609765291213989258e-01 1.348216831684112549e-01 -9.723249822854995728e-02 1.221119239926338196e-01 -1.559278815984725952e-01 1.146386861801147461e-01 -3.189455270767211914e-01 -2.307671606540679932e-01 -2.298765629529953003e-01 -3.910019621253013611e-02 1.324129402637481689e-01 -1.707441806793212891e-01 3.970519900321960449e-01 4.671089351177215576e-02 1.894656717777252197e-01 -2.540017850697040558e-02 2.337601482868194580e-01 -6.725198775529861450e-02 9.772635251283645630e-02 3.464388251304626465e-01 4.198237136006355286e-02 -1.565362811088562012e-01 4.025475680828094482e-02 -8.122739195823669434e-02 1.767760962247848511e-01 1.481406837701797485e-01 1.658053547143936157e-01 -1.868855804204940796e-01 -1.682327240705490112e-01 1.360249817371368408e-01 -9.728424251079559326e-02
-1.136730611324310303e-01 4.020794853568077087e-02 6.708868592977523804e-02 1.037572976201772690e-02 6.035571452230215073e-03 -2.348092496395111084e-01 1.226015985012054443e-01 -1.980130672454833984e-01 -1.026439219713211060e-01 -7.891975343227386475e-02 1.277309507131576538e-01 6.622089445590972900e-02 -1.625047251582145691e-02 1.455247849225997925e-01 1.030819192528724670e-01 -3.569209277629852295e-01 -2.849217653274536133e-01 -5.083025619387626648e-02 -1.993622779846191406e-01 2.330490648746490479e-01 2.078522294759750366e-01 -1.412332653999328613e-01 -1.704826802015304565e-01 -3.588753566145896912e-02 -2.151645570993423462e-01 -1.010390594601631165e-01 9.247997403144836426e-02 2.195009738206863403e-01 2.282150238752365112e-01 -2.919786274433135986e-01 7.989086210727691650e-02 -3.824129700660705566e-01
9.080604650080204010e-03 -3.957856446504592896e-03 4.321041405200958252e-01 -1.006839945912361145e-01 -7.794933766126632690e-02 -1.446665730327367783e-02 2.497907578945159912e-01 -6.015799939632415771e-02 9.174255281686782837e-02 -1.626670062541961670e-01 -9.523545391857624054e-03 -2.273932695388793945e-01 4.023092985153198242e-02 -5.529741756618022919e-04 1.446100324392318726e-01 -3.081938922405242920e-01 -9.101194888353347778e-02 3.776535689830780029e-01 -4.009240120649337769e-02 2.561510503292083740e-01 2.701569199562072754e-01 -4.176511615514755249e-02 3.936994075775146484e-02 2.545747160911560059e-01 1.548551917076110840e-01 4.691351950168609619e-02 9.501570463180541992e-02 2.021988779306411743e-01 -1.095909699797630310e-01 1.078431531786918640e-01 7.602024078369140625e-02 -2.486651837825775146e-01
-2.103341370820999146e-01 5.900412425398826599e-02 2.516274154186248779e-01 9.008536115288734436e-03 3.631594404578208923e-02 -1.710251271724700928e-01 2.694255411624908447e-01 1.070384904742240906e-01 -3.052357397973537445e-02 7.770770788192749023e-02 -1.458426564931869507e-01 -1.534368544816970825e-01 3.969178497791290283e-01 4.594212472438812256e-01 2.710379660129547119e-01 1.321622054092586040e-03 2.452925592660903931e-01 -4.061017185449600220e-02 8.455265313386917114e-02 1.434511542320251465e-01 1.048688441514968872e-01 9.565939195454120636e-03 -2.859349250793457031e-01 1.711855977773666382e-01 1.079175993800163269e-01 -6.143902242183685303e-02 6.923314183950424194e-02 -3.626047074794769287e-02 1.309597045183181763e-01 -2.745508449152112007e-03 -1.181164160370826721e-01 -1.267712563276290894e-01
-1.826678216457366943e-02 4.966896772384643555e-02 -1.669869720935821533e-01 1.545825507491827011e-02 -1.428411751985549927e-01 9.643141925334930420e-02 2.635282278060913086e-01 9.466182440519332886e-02 -2.158422321081161499e-01 6.636850535869598389e-02 -1.351702213287353516e-01 -7.921336591243743896e-02 1.955506652593612671e-01 2.587343752384185791e-01 2.615187549963593483e-03 -2.816354334354400635e-01 1.697198487818241119e-02 -2.095129638910293579e-01 7.195650786161422729e-02 -7.330133020877838135e-02 2.706689834594726562e-01 -2.192864567041397095e-01 -1.132804062217473984e-02 1.078322678804397583e-01 1.028876900672912598e-01 2.891350090503692627e-01 3.094612658023834229e-01 9.712725877761840820e-02 -1.922533959150314331e-01 -1.606108397245407104e-01 -1.416771709918975830e-01 -3.617520928382873535e-01
1.262753605842590332e-01 -1.236218959093093872e-01 4.952384829521179199e-01 -1.101808547973632812e-01 -1.741485111415386200e-02 -1.609926372766494751e-01 -2.937694825232028961e-02 2.094382941722869873e-01 -2.087336592376232147e-02 -2.017562240362167358e-01 2.704928815364837646e-01 -1.189715117216110229e-01 2.726669907569885254e-01 3.057754337787628174e-01 9.828886389732360840e-02 2.457312121987342834e-02 3.845162689685821533e-02 -1.042904257774353027e-01 -1.260809451341629028e-01 1.792298853397369385e-01 2.071801722049713135e-01 -4.690570384263992310e-02 -9.264256805181503296e-02 -2.331552356481552124e-01 -1.104596927762031555e-01 2.860167920589447021e-01 -1.963991113007068634e-02 1.720739752054214478e-01 -2.625177847221493721e-03 1.453504525125026703e-02 1.211760267615318298e-01 -1.627973616123199463e-01
-2.210223972797393799e-01 -1.474965363740921021e-01 2.301223576068878174e-01 -1.599672734737396240e-01 -7.569532841444015503e-03 -2.616787850856781006e-01 -1.123388260602951050e-01 -1.348312944173812866e-01 -3.206913173198699951e-01 -1.023393496870994568e-01 1.758258491754531860e-01 2.401429973542690277e-02 1.391732990741729736e-01 9.801285713911056519e-02 -2.354063987731933594e-01 -1.289524137973785400e-01 -3.404309973120689392e-02 1.510745584964752197e-01 -1.426616776734590530e-02 1.472434215247631073e-02 1.532526016235351562e-01 1.020954251289367676e-01 1.984123438596725464e-01 5.859208852052688599e-02 2.222409099340438843e-01 1.735587865114212036e-01 1.765002906322479248e-01 -7.428462803363800049e-02 -2.470146268606185913e-01 -1.229309290647506714e-01 9.648230671882629395e-02 -4.505027234554290771e-01
-1.545553803443908691e-01 1.218578070402145386e-01 7.662571966648101807e-02 8.131401613354682922e-03 4.739280790090560913e-02 -3.218019381165504456e-03 1.536181271076202393e-01 -1.948228329420089722e-01 -6.473297625780105591e-02 -1.111841872334480286e-01 2.160018831491470337e-01 -2.561436295509338379e-01 4.618982598185539246e-02 3.126482963562011719e-01 2.909429073333740234e-01 8.307563513517379761e-02 -4.942887276411056519e-02 9.781654179096221924e-02 -3.566480576992034912e-01 2.770665287971496582e-01 1.640267521142959595e-01 -1.918171793222427368e-01 -9.902805835008621216e-02 2.191678285598754883e-01 6.576614826917648315e-02 2.715953886508941650e-01 1.837470084428787231e-01 5.863783136010169983e-02 1.758219450712203979e-01 2.623529732227325439e-01 1.173226460814476013e-01 -7.036969810724258423e-02
8.416807651519775391e-02 1.478958725929260254e-01 4.140547811985015869e-01 -1.350889503955841064e-01 -6.125685200095176697e-02 -4.385354369878768921e-02 1.818610578775405884e-01 1.301791965961456299e-01 -2.514387667179107666e-01 -1.319256871938705444e-01 -1.272586733102798462e-01 -1.581909656524658203e-01 1.212890148162841797e-01 1.207377761602401733e-01 -2.369587123394012451e-02 -2.197107523679733276e-01 -9.035933762788772583e-02 4.058424234390258789e-01 -6.762511283159255981e-02 1.406341791152954102e-01 -1.526126265525817871e-02 7.204890251159667969e-02 -3.511626645922660828e-02 6.829030066728591919e-02 2.449627593159675598e-02 2.157869189977645874e-01 1.814735382795333862e-01 2.897040545940399170e-01 -2.181510776281356812e-01 -1.266202181577682495e-01 2.985024750232696533e-01 -1.981296017765998840e-02
-1.934912949800491333e-01 2.312422692775726318e-01 2.002469450235366821e-01 -1.908769905567169189e-01 -1.933422684669494629e-01 -7.524836063385009766e-02 1.146259903907775879e-01 2.266149073839187622e-01 -5.944235622882843018e-02 -1.505249738693237305e-01 -1.023512110114097595e-01 -7.014384865760803223e-02 6.475927680730819702e-02 -6.509797275066375732e-02 3.654533326625823975e-01 -2.752716839313507080e-01 -8.401223272085189819e-02 6.675462704151868820e-03 -1.945216506719589233e-01 2.835312783718109131e-01 6.523641943931579590e-02 -2.669786810874938965e-01 7.439947128295898438e-02 6.703833490610122681e-02 -1.299592200666666031e-02 9.566694498062133789e-02 1.052818521857261658e-01 3.874576985836029053e-01 2.784113772213459015e-02 -1.380431801080703735e-01 2.510248422622680664e-01 -3.743847832083702087e-02
2.060852944850921631e-01 -7.440125942230224609e-02 2.882162034511566162e-01 -7.292703539133071899e-02 -1.221811175346374512e-01 -2.200279384851455688e-01 7.892563939094543457e-02 6.447248905897140503e-02 -1.323250979185104370e-01 1.671970821917057037e-02 -6.984270364046096802e-02 -1.967236697673797607e-01 9.931292384862899780e-02 5.593911558389663696e-02 3.002342879772186279e-01 -3.199885487556457520e-01 1.704334616661071777e-01 3.176970034837722778e-02 3.265626356005668640e-02 -3.258827626705169678e-01 2.517551183700561523e-01 3.679926693439483643e-02 -8.517676591873168945e-02 1.775889843702316284e-01 7.581314444541931152e-02 7.400516420602798462e-02 2.632694542407989502e-01 2.462009191513061523e-01 -3.086845576763153076e-01 3.543316945433616638e-02 2.012683302164077759e-01 -6.273252516984939575e-02
-2.422450780868530273e-01 2.433274686336517334e-01 6.689515709877014160e-02 4.943941533565521240e-02 1.240045130252838135e-01 -1.007053777575492859e-01 1.365097910165786743e-01 8.757787942886352539e-02 -3.553091585636138916e-01 -3.686549961566925049e-01 9.226027876138687134e-02 1.394665688276290894e-01 -1.302846800535917282e-02 1.832408159971237183e-01 1.928566396236419678e-01 -9.466076642274856567e-02 -6.804516166448593140e-02 -5.903713777661323547e-02 7.482330501079559326e-02 5.896616727113723755e-03 -1.313457787036895752e-01 1.141513064503669739e-01 -1.765363663434982300e-01 3.210943192243576050e-02 5.301941558718681335e-02 2.764384746551513672e-01 3.111803829669952393e-01 1.284622102975845337e-01 2.163233309984207153e-01 -3.446115851402282715e-01 -7.328794151544570923e-02 -1.167677268385887146e-01
-5.434484407305717468e-02 6.575998850166797638e-03 2.204756140708923340e-01 -2.251747436821460724e-02 -2.062615938484668732e-03 -1.574713885784149170e-01 -1.049801036715507507e-01 -1.165496334433555603e-01 -8.427760750055313110e-02 -9.327376633882522583e-02 -1.068260520696640015e-01 -1.276698708534240723e-01 -5.227213352918624878e-02 2.280501872301101685e-01 -9.181454032659530640e-02 1.086873188614845276e-01 -1.303118914365768433e-01 -1.747309565544128418e-01 2.005769014358520508e-01 5.297985300421714783e-02 4.422690570354461670e-01 -1.375897526741027832e-01 -6.906234659254550934e-03 2.443069368600845337e-01 2.829629778861999512e-01 -4.064393416047096252e-02 4.659133553504943848e-01 2.171500027179718018e-01 5.821870639920234680e-02 -2.537931799888610840e-01 2.661211602389812469e-02 -2.664643898606300354e-02
-8.369807153940200806e-02 1.403820049017667770e-02 2.681072056293487549e-01 8.208639919757843018e-02 4.904303699731826782e-02 2.733935788273811340e-02 1.705350875854492188e-01 -1.515259295701980591e-01 2.741568489000201225e-03 -1.176656857132911682e-01 4.043595492839813232e-02 7.581225782632827759e-02 9.952414780855178833e-02 2.501922249794006348e-01 4.604951292276382446e-02 3.012538254261016846e-01 -1.103946194052696228e-02 -1.400191523134708405e-02 -3.584934026002883911e-02 3.405931219458580017e-02 5.190060734748840332e-01 -5.956723168492317200e-02 2.299834340810775757e-01 2.926461100578308105e-01 1.675654649734497070e-01 3.402173519134521484e-02 1.720384955406188965e-01 8.169199526309967041e-02 -1.316862106323242188e-01 -4.172640740871429443e-01 -4.297905601561069489e-03 3.440563008189201355e-02
-3.009163029491901398e-02 7.828158326447010040e-03 1.988935470581054688e-01 -3.233285546302795410e-01 -1.927530765533447266e-01 -1.706818491220474243e-01 2.319214940071105957e-01 9.878755360841751099e-02 -2.156032621860504150e-01 -2.428762465715408325e-01 -2.265277504920959473e-01 -1.270379722118377686e-01 3.252339735627174377e-02 1.024581268429756165e-01 1.991267129778862000e-02 -4.524812996387481689e-01 1.569352298974990845e-01 3.794288495555520058e-03 -2.050029933452606201e-01 1.703042685985565186e-01 1.829537898302078247e-01 1.865150481462478638e-01 -6.079227477312088013e-02 1.687279790639877319e-01 8.385455608367919922e-02 5.130005534738302231e-03 5.380032584071159363e-02 9.530639648437500000e-02 -2.299721539020538330e-01 -1.284171491861343384e-01 1.932497918605804443e-01 -1.167277097702026367e-01
-1.145032569766044617e-01 -7.116840779781341553e-02 8.408374339342117310e-02 -2.216038256883621216e-01 1.221988275647163391e-01 -3.149579763412475586e-01 -2.222046442329883575e-02 -5.218071490526199341e-02 -1.668366640806198120e-01 -3.856369554996490479e-01 2.081453055143356323e-01 5.732792615890502930e-02 6.279736757278442383e-03 1.038909517228603363e-02 4.156131763011217117e-03 -1.953074783086776733e-01 8.095283061265945435e-03 1.863696724176406860e-01 2.120891362428665161e-01 1.515192389488220215e-01 3.713694810867309570e-01 1.321994662284851074e-01 2.958420217037200928e-01 1.026461645960807800e-01 3.346341475844383240e-02 6.260801106691360474e-02 -1.654870249330997467e-02 9.559882804751396179e-03 -1.377504318952560425e-01 -1.013715341687202454e-01 -9.913501888513565063e-02 -3.823002576828002930e-01
-1.997259259223937988e-01 -1.206408217549324036e-01 5.272068977355957031e-01 1.950523108243942261e-01 3.425971791148185730e-02 -1.844749450683593750e-01 2.536698877811431885e-01 -1.747082769870758057e-01 -1.886823326349258423e-01 1.273429691791534424e-01 -9.478460997343063354e-02 3.849471360445022583e-02 2.686092257499694824e-01 3.105057477951049805e-01 4.125944338738918304e-03 -2.024635970592498779e-01 -1.332115381956100464e-01 4.589778557419776917e-02 -4.893110319972038269e-02 -1.270653456449508667e-01 1.173812001943588257e-01 -4.991969093680381775e-02 1.130378916859626770e-01 -2.553501538932323456e-02 -5.719158425927162170e-02 -2.793458402156829834e-01 3.860559081658720970e-03 1.827196180820465088e-01 -4.793744534254074097e-02 -7.456134259700775146e-02 1.533864140510559082e-01 -1.159635111689567566e-01
-5.090469494462013245e-02 -2.968836724758148193e-01 2.638605833053588867e-01 -2.601368427276611328e-01 1.093376874923706055e-01 -9.742191433906555176e-02 3.642944395542144775e-01 1.500265896320343018e-01 -2.383597893640398979e-03 -1.571833044290542603e-01 -7.011914998292922974e-02 -9.503051638603210449e-02 8.360645174980163574e-02 3.786920607089996338e-01 -3.397588431835174561e-02 -3.273657560348510742e-01 2.330128662288188934e-02 -1.882801204919815063e-01 8.991587907075881958e-02 1.089382469654083252e-01 6.529717147350311279e-02 -2.443540655076503754e-02 -4.027315601706504822e-02 7.320624589920043945e-02 -3.300026655197143555e-01 1.815869957208633423e-01 2.053931951522827148e-01 -7.577072363346815109e-03 -1.232868805527687073e-01 -1.113656237721443176e-01 1.356411725282669067e-01 -4.949037451297044754e-03
-1.477609425783157349e-01 8.253353834152221680e-02 4.068510532379150391e-01 4.946480691432952881e-02 7.648381590843200684e-02 -1.459661871194839478e-01 -3.049445524811744690e-02 3.417385220527648926e-01 -1.983150839805603027e-01 -2.016898430883884430e-02 2.877610735595226288e-02 5.606498569250106812e-02 -1.495019905269145966e-02 3.151835501194000244e-01 1.558667719364166260e-01 1.634486019611358643e-02 -1.361578609794378281e-02 1.130875572562217712e-01 -8.846086263656616211e-02 -1.723916828632354736e-01 3.334676325321197510e-01 -1.775471121072769165e-01 1.781096905469894409e-01 -1.730047613382339478e-01 1.525510400533676147e-01 -3.605852723121643066e-01 1.678185164928436279e-01 1.023229211568832397e-01 2.699976041913032532e-02 -3.851542249321937561e-02 7.173711806535720825e-02 -1.910381615161895752e-01
-4.157434683293104172e-03 1.114286258816719055e-01 3.761739432811737061e-01 6.769234687089920044e-02 -2.194290608167648315e-02 -1.382007598876953125e-01 2.989759445190429688e-01 2.105478346347808838e-01 -1.505374610424041748e-01 5.318749323487281799e-02 -5.080961808562278748e-02 -2.970863319933414459e-02 2.483308166265487671e-01 3.456515073776245117e-01 1.512890607118606567e-01 1.554482132196426392e-01 2.861471772193908691e-01 -1.207636296749114990e-01 1.296053379774093628e-01 9.947226196527481079e-02 1.674267798662185669e-01 8.848717063665390015e-02 -2.646517157554626465e-01 2.574989795684814453e-01 1.910383403301239014e-01 -4.382197558879852295e-02 2.539144456386566162e-01 1.963546872138977051e-02 4.891578108072280884e-02 7.061365991830825806e-03 -1.286637876182794571e-02 -1.725760400295257568e-01
-4.826728999614715576e-02 1.719496101140975952e-01 2.845359444618225098e-01 -1.308414936065673828e-01 1.588188484311103821e-02 -5.489000678062438965e-02 -8.231667429208755493e-02 3.243559002876281738e-01 -9.992701560258865356e-02 3.819903731346130371e-02 3.028152743354439735e-03 -6.842927634716033936e-02 3.201686143875122070e-01 2.629088759422302246e-01 2.517829835414886475e-01 -4.311191663146018982e-02 2.172621339559555054e-01 -2.799206078052520752e-01 1.006439328193664551e-01 -1.100975945591926575e-01 2.902933061122894287e-01 5.407911166548728943e-02 -1.821803450584411621e-01 8.612828701734542847e-02 1.013074666261672974e-01 2.394231408834457397e-01 3.151982724666595459e-01 -1.389917582273483276e-01 -1.414730250835418701e-01 5.248646065592765808e-02 9.946205653250217438e-03 -1.304667890071868896e-01
-1.484357863664627075e-01 -1.782934963703155518e-01 1.752180308103561401e-01 -6.511100381612777710e-02 4.336266815662384033e-01 6.942468881607055664e-02 8.410990983247756958e-02 3.055914640426635742e-01 -9.198626130819320679e-02 -1.131808832287788391e-01 2.913614809513092041e-01 -2.531067281961441040e-02 1.565193235874176025e-01 3.330936431884765625e-01 -8.082047104835510254e-02 -2.779188156127929688e-01 7.416015863418579102e-02 -4.734188690781593323e-02 1.898274943232536316e-02 -1.092805266380310059e-01 1.916548907756805420e-01 -2.246017754077911377e-01 -5.984859541058540344e-02 2.206905931234359741e-01 2.144489735364913940e-01 -1.240340992808341980e-02 1.443185657262802124e-01 -1.515657305717468262e-01 -2.368823252618312836e-02 -1.851167380809783936e-01 -1.831798814237117767e-02 -8.536250144243240356e-02
-2.914476692676544189e-01 -2.586018294095993042e-02 1.272748559713363647e-01 -7.650144398212432861e-02 4.779804125428199768e-02 -5.018931627273559570e-02 3.988951817154884338e-02 -2.328806072473526001e-01 -3.573155403137207031e-01 1.597254127264022827e-01 1.597027778625488281e-01 4.467801377177238464e-02 1.326939463615417480e-01 1.172254160046577454e-01 3.596285358071327209e-02 -1.188367754220962524e-01 8.436695486307144165e-02 -2.276487499475479126e-01 8.000627905130386353e-02 3.581686019897460938e-01 -9.316750802099704742e-04 -5.169497802853584290e-02 -5.604344606399536133e-02 1.487248837947845459e-01 6.108949333429336548e-02 -1.012296229600906372e-01 3.026719018816947937e-02 3.723115026950836182e-01 -2.812633663415908813e-02 -3.706653714179992676e-01 2.959329485893249512e-01 -5.852319672703742981e-02
-2.258079200983047485e-01 2.337536215782165527e-01 3.413271605968475342e-01 5.649317055940628052e-02 1.991658806800842285e-01 -3.387285768985748291e-01 1.443034112453460693e-01 -7.873952388763427734e-02 2.112011909484863281e-01 -1.396483033895492554e-01 1.241039186716079712e-01 -1.355284750461578369e-01 -1.273866295814514160e-01 1.878207474946975708e-01 3.515709042549133301e-01 -1.404886841773986816e-01 -1.375791132450103760e-01 3.395867720246315002e-02 2.424351572990417480e-01 2.117292582988739014e-02 1.467132419347763062e-01 1.215973198413848877e-01 4.617251455783843994e-02 1.998999565839767456e-01 5.644113291054964066e-03 2.944110333919525146e-01 1.434063017368316650e-01 1.035551503300666809e-01 -6.551580131053924561e-02 -1.126540973782539368e-01 -8.646656572818756104e-02 -1.899968087673187256e-02
-1.685606688261032104e-01 2.233757227659225464e-01 2.789013981819152832e-01 9.584606438875198364e-02 3.014591522514820099e-03 -2.778105437755584717e-01 4.484016075730323792e-02 1.859606653451919556e-01 5.807336419820785522e-02 -8.791843801736831665e-02 -7.115174084901809692e-02 -1.896891295909881592e-01 1.001841798424720764e-01 4.402773678302764893e-01 2.577909082174301147e-02 -2.959124147891998291e-01 -2.169981896877288818e-01 -2.830610610544681549e-02 -3.966793045401573181e-02 -1.463220119476318359e-01 1.908555775880813599e-01 -8.114846050739288330e-02 -3.812162578105926514e-02 1.350625604391098022e-01 -2.300341799855232239e-02 -6.335974484682083130e-02 3.556587398052215576e-01 8.045065402984619141e-02 9.232928603887557983e-02 -2.420787364244461060e-01 -1.946088820695877075e-01 -2.437548525631427765e-02
8.412817493081092834e-03 2.697722315788269043e-01 -5.444895848631858826e-02 -3.363763168454170227e-02 -1.606006324291229248e-01 -1.473036408424377441e-01 1.043178141117095947e-01 -1.552342027425765991e-01 -4.477028921246528625e-02 -7.449516654014587402e-02 9.335403144359588623e-02 -1.366028487682342529e-01 5.887413397431373596e-02 3.337455391883850098e-01 1.245568841695785522e-01 -2.099285125732421875e-01 -1.911951750516891479e-01 -2.099238485097885132e-01 -1.345385164022445679e-01 1.069227978587150574e-01 1.797646433115005493e-01 -4.781359806656837463e-02 -4.158073663711547852e-01 -8.892708271741867065e-02 4.524267837405204773e-02 -1.248261630535125732e-01 1.682665646076202393e-01 2.544364035129547119e-01 -3.316350653767585754e-02 -2.227280586957931519e-01 1.887833625078201294e-01 -3.295913934707641602e-01
-5.333516001701354980e-02 9.748674184083938599e-02 4.678159058094024658e-01 -7.885622233152389526e-02 1.529241502285003662e-01 -4.005459547042846680e-01 4.903726745396852493e-03 7.121863961219787598e-02 4.385412484407424927e-02 -2.457818388938903809e-01 6.763984262943267822e-02 -3.528451919555664062e-01 9.179980307817459106e-02 1.545337885618209839e-01 1.906500160694122314e-01 1.640276759862899780e-01 1.040567457675933838e-02 -1.983759552240371704e-02 3.977822884917259216e-02 -1.214784532785415649e-01 1.625041216611862183e-01 -1.960041932761669159e-02 8.693912625312805176e-02 1.182538643479347229e-01 7.637970894575119019e-02 2.498863488435745239e-01 8.059389889240264893e-02 2.119705528020858765e-01 1.499787271022796631e-01 -2.240524888038635254e-01 -1.093307957053184509e-01 -1.310341507196426392e-01
5.371322110295295715e-02 7.745782285928726196e-02 1.237794384360313416e-01 -2.079176306724548340e-01 6.506205350160598755e-02 -1.888122856616973877e-01 2.908894419670104980e-01 -1.274660080671310425e-01 -1.493192370980978012e-02 -1.374645680189132690e-01 5.610194802284240723e-02 -1.608175635337829590e-01 8.475958555936813354e-02 5.621656775474548340e-01 -5.320024862885475159e-02 -1.553115099668502808e-01 2.807071805000305176e-01 -3.205745816230773926e-01 9.725504368543624878e-02 -2.813795022666454315e-02 1.453380733728408813e-01 -3.154388070106506348e-02 3.156734630465507507e-02 -8.181677013635635376e-02 -2.059570401906967163e-01 1.389893293380737305e-01 1.162878200411796570e-01 1.316813677549362183e-01 -1.763444766402244568e-02 3.237915039062500000e-02 2.719839811325073242e-01 -6.295756250619888306e-02
-3.315933793783187866e-02 7.892721891403198242e-02 2.462661713361740112e-01 -2.558023482561111450e-02 2.230043858289718628e-01 -2.152130305767059326e-01 3.242786228656768799e-01 -7.754374761134386063e-03 -3.011504411697387695e-01 2.463716417551040649e-01 -1.894384324550628662e-01 -1.588047444820404053e-01 2.503045201301574707e-01 3.985408544540405273e-01 9.986579418182373047e-02 2.980343298986554146e-03 1.473292708396911621e-01 1.218728255480527878e-02 -6.301159411668777466e-02 -8.547995984554290771e-02 -1.616529971361160278e-01 -1.288143247365951538e-01 -1.422408875077962875e-02 -5.286298226565122604e-03 -3.579704463481903076e-02 1.810620278120040894e-01 1.317674666643142700e-01 -2.580790817737579346e-01 2.454272843897342682e-02 -1.784257292747497559e-01 1.879246346652507782e-02 -2.433700263500213623e-01
-4.042057693004608154e-01 2.656632363796234131e-01 3.388466835021972656e-01 -1.639892160892486572e-02 6.022795289754867554e-02 -3.057261705398559570e-01 6.593570858240127563e-02 1.228541955351829529e-01 -1.623694300651550293e-01 -9.500707685947418213e-02 6.961505115032196045e-02 2.831234931945800781e-01 -1.623357459902763367e-02 3.946762382984161377e-01 1.792889237403869629e-01 -1.283322721719741821e-01 -1.310684084892272949e-01 -1.337715238332748413e-01 1.427529007196426392e-01 -5.075857043266296387e-02 1.067144721746444702e-01 -5.427905172109603882e-02 1.309458445757627487e-02 -7.686006836593151093e-03 1.749474927783012390e-02 -1.568101532757282257e-02 2.037169188261032104e-01 5.999682098627090454e-02 3.896764246746897697e-03 -1.388581246137619019e-01 -2.514668107032775879e-01 9.272887557744979858e-02
-1.588152796030044556e-01 -1.997654512524604797e-02 1.724120676517486572e-01 -2.534938752651214600e-01 1.808092594146728516e-01 -7.752706855535507202e-02 4.037164747714996338e-01 1.462356895208358765e-01 -1.661353558301925659e-01 -1.569261401891708374e-01 -4.539069160819053650e-02 -3.306155651807785034e-02 2.811540365219116211e-01 3.734490275382995605e-01 1.096085160970687866e-01 9.908687323331832886e-02 -1.624501310288906097e-02 2.289637550711631775e-02 8.646563440561294556e-02 1.856075227260589600e-01 1.602696180343627930e-01 1.532032042741775513e-01 -1.602036654949188232e-01 2.674538455903530121e-02 1.976555138826370239e-01 -1.932197958230972290e-01 9.869383275508880615e-02 -2.105732262134552002e-01 1.708617955446243286e-01 -1.885083466768264771e-01 -8.052396588027477264e-03 -2.192378938198089600e-01
9.404534474015235901e-03 2.067865729331970215e-01 -1.473826169967651367e-01 -3.725720196962356567e-02 -1.089335456490516663e-01 2.326256223022937775e-02 2.569438815116882324e-01 9.332237392663955688e-02 -3.294886276125907898e-02 3.515191376209259033e-03 1.356732100248336792e-01 -1.912386119365692139e-01 8.257963508367538452e-02 4.101834595203399658e-01 3.584213852882385254e-01 -1.827086210250854492e-01 1.303716897964477539e-01 1.015702039003372192e-01 1.366675198078155518e-01 1.480168402194976807e-01 5.645142495632171631e-02 4.152693226933479309e-02 -7.709834724664688110e-02 2.109362185001373291e-02 2.457507103681564331e-01 3.743351995944976807e-01 -3.639982268214225769e-02 -9.035830944776535034e-02 -4.550641402602195740e-02 -3.780408501625061035e-01 2.109302766621112823e-02 -1.388072520494461060e-01
-1.206553131341934204e-01 5.509167164564132690e-02 2.500011324882507324e-01 -7.938577234745025635e-02 1.547829359769821167e-01 -3.150735050439834595e-02 3.827078044414520264e-01 1.337704956531524658e-01 -2.999376952648162842e-01 -1.143257468938827515e-01 8.648849278688430786e-02 -1.089088991284370422e-02 2.237005531787872314e-01 4.976749718189239502e-01 1.948338747024536133e-01 9.261330217123031616e-02 1.113998237997293472e-02 7.912356406450271606e-02 1.504457741975784302e-01 -8.351571857929229736e-03 8.681154996156692505e-02 1.379998922348022461e-01 -2.785933613777160645e-01 9.869585931301116943e-02 2.073326557874679565e-01 -4.104348644614219666e-02 -6.081588938832283020e-02 -2.073478698730468750e-01 1.329511106014251709e-01 1.009032875299453735e-02 -8.703751116991043091e-02 -9.829773753881454468e-02
-9.076453000307083130e-02 1.932008415460586548e-01 9.411180019378662109e-02 -3.980781435966491699e-01 5.280921980738639832e-02 -1.420677453279495239e-01 -1.097748652100563049e-01 -1.539460271596908569e-01 -1.429113000631332397e-01 1.008673459291458130e-01 1.930430829524993896e-01 -4.493799433112144470e-02 3.704277276992797852e-01 1.957894116640090942e-01 7.822065800428390503e-02 -1.100956946611404419e-01 2.298662364482879639e-01 2.327952086925506592e-01 1.619454175233840942e-01 -1.534076407551765442e-02 1.868876814842224121e-01 -1.922727525234222412e-01 -1.008865162730216980e-01 1.838500052690505981e-01 -5.877510085701942444e-02 2.683910727500915527e-01 -1.600356400012969971e-01 1.730873584747314453e-01 -4.344763606786727905e-02 -2.390471547842025757e-01 4.815199598670005798e-02 -1.514597088098526001e-01
1.068285666406154633e-02 -1.197582855820655823e-01 1.909893304109573364e-01 -1.419809758663177490e-01 -1.300929188728332520e-01 1.108866706490516663e-01 1.331928074359893799e-01 -1.691500395536422729e-01 2.423480898141860962e-02 -2.916432917118072510e-01 2.988893538713455200e-02 -4.361833259463310242e-02 -3.552435664460062981e-03 3.652237653732299805e-01 2.790077030658721924e-01 -1.352448761463165283e-01 2.765069603919982910e-01 -1.064295992255210876e-01 -2.150754034519195557e-01 2.728324234485626221e-01 2.105010151863098145e-01 -2.102285474538803101e-01 -1.211544573307037354e-01 2.710231840610504150e-01 6.000337004661560059e-02 1.779566258192062378e-01 -3.474669158458709717e-02 1.840425431728363037e-01 2.039885148406028748e-02 -1.832992732524871826e-01 2.107778936624526978e-01 3.811275586485862732e-02
1.715779006481170654e-01 -1.270213276147842407e-01 2.404845058917999268e-01 -1.359244287014007568e-01 1.412330567836761475e-01 -1.699735969305038452e-01 -4.199955984950065613e-02 -5.344547703862190247e-02 -4.298624396324157715e-01 -3.837324678897857666e-01 3.332370221614837646e-01 1.801210828125476837e-02 2.559726499021053314e-02 3.222453594207763672e-01 -9.345649182796478271e-02 -9.451334178447723389e-02 2.665534429252147675e-02 -1.818536370992660522e-01 1.016078218817710876e-01 5.796118825674057007e-02 1.044577211141586304e-01 -6.468751281499862671e-02 1.532652676105499268e-01 1.505126059055328369e-01 1.078551784157752991e-01 -4.783484339714050293e-02 -1.233370155096054077e-01 3.492626175284385681e-02 -1.567142456769943237e-01 -2.266081050038337708e-02 2.083032876253128052e-01 -2.270931005477905273e-01
-1.105685681104660034e-01 3.174943327903747559e-01 -7.968737930059432983e-02 9.418765082955360413e-03 -6.411790382117033005e-04 -1.211802661418914795e-02 1.759653091430664062e-01 7.077924441546201706e-03 -1.100976951420307159e-02 -1.103009507060050964e-01 2.198491841554641724e-01 3.510022303089499474e-03 1.823457926511764526e-01 2.120774984359741211e-01 3.325787782669067383e-01 -8.924678899347782135e-03 -2.106303274631500244e-01 1.965778470039367676e-01 1.572590321302413940e-01 2.205092906951904297e-01 1.548804044723510742e-01 -1.618211418390274048e-01 -2.393260411918163300e-02 -1.620064824819564819e-01 -3.265755474567413330e-01 9.320876002311706543e-02 1.908336728811264038e-01 1.866544932126998901e-01 -2.177193202078342438e-02 -1.231408044695854187e-01 1.901056915521621704e-01 -3.579010367393493652e-01
1.353659480810165405e-01 4.609439522027969360e-02 -5.850016325712203979e-02 -1.303414702415466309e-01 -9.458240121603012085e-02 -6.034933030605316162e-02 1.972965598106384277e-01 -6.249068304896354675e-02 -2.201971411705017090e-01 -3.512869179248809814e-01 2.702412307262420654e-01 -8.602283895015716553e-02 1.479071527719497681e-01 3.023507893085479736e-01 2.222363501787185669e-01 1.439927965402603149e-01 2.118795663118362427e-01 2.747505605220794678e-01 3.652434796094894409e-02 -6.595429033041000366e-02 7.259347476065158844e-03 -2.004393190145492554e-01 -1.109394580125808716e-01 1.222207173705101013e-01 9.354081004858016968e-02 1.240670755505561829e-01 3.394800722599029541e-01 -1.224335096776485443e-02 1.194598078727722168e-01 -1.397200375795364380e-01 -1.632013916969299316e-02 -3.175680339336395264e-01
-6.334567070007324219e-02 1.513202786445617676e-01 4.109968841075897217e-01 -1.577953845262527466e-01 6.393831968307495117e-02 -2.973484098911285400e-01 6.332479417324066162e-02 -1.065788418054580688e-01 9.665131568908691406e-03 -1.069175750017166138e-01 -3.941400721669197083e-02 -3.455286622047424316e-01 1.528373211622238159e-01 2.534897625446319580e-01 2.792986929416656494e-01 2.061104476451873779e-01 -9.221575409173965454e-02 3.469781577587127686e-02 -4.734067246317863464e-02 -4.316285625100135803e-02 2.229979336261749268e-01 -1.084494367241859436e-01 3.646948933601379395e-02 1.385472416877746582e-01 2.278883904218673706e-01 2.210531532764434814e-01 9.664931148290634155e-02 1.756752282381057739e-01 1.564082354307174683e-01 -3.792895749211311340e-02 -1.531010717153549194e-01 -2.113178372383117676e-01
-2.098227888345718384e-01 2.615258470177650452e-02 2.268357872962951660e-01 -1.508928835391998291e-01 2.410387247800827026e-01 -2.724266424775123596e-02 -3.225503116846084595e-02 1.306662708520889282e-01 -2.214641496539115906e-02 -1.409649401903152466e-01 -6.130290031433105469e-02 -1.382543295621871948e-01 -5.855715274810791016e-02 4.059154987335205078e-01 2.666263580322265625e-01 1.418258547782897949e-01 -1.548845171928405762e-01 -2.673840224742889404e-01 -5.063563957810401917e-02 -4.983073100447654724e-02 1.911929436028003693e-02 -9.296417981386184692e-02 7.379299961030483246e-03 3.889208137989044189e-01 3.328085318207740784e-02 -1.424073576927185059e-01 3.769986331462860107e-01 1.716269552707672119e-02 1.518333982676267624e-02 -1.144842356443405151e-01 1.657909154891967773e-02 -2.514015138149261475e-01
2.426746785640716553e-01 2.461273521184921265e-01 1.254262924194335938e-01 2.462244778871536255e-02 1.229071617126464844e-01 -1.209481954574584961e-01 1.550285220146179199e-01 1.327092349529266357e-01 -7.008495926856994629e-02 -3.311436772346496582e-01 -6.372262537479400635e-02 1.158564090728759766e-01 -1.955563873052597046e-01 3.309729397296905518e-01 1.353445798158645630e-01 -1.698439717292785645e-01 -5.324002727866172791e-02 9.824547171592712402e-02 -1.352173089981079102e-01 1.119185462594032288e-01 3.413461744785308838e-01 2.462355047464370728e-02 -1.081520393490791321e-01 1.483138799667358398e-01 -2.095767259597778320e-01 1.584476530551910400e-01 1.459790468215942383e-01 2.062986195087432861e-01 -2.582429945468902588e-01 -4.336299002170562744e-02 2.074676752090454102e-01 -1.648847609758377075e-01
-1.758638173341751099e-01 -4.709141701459884644e-02 1.728280782699584961e-01 -8.880844712257385254e-02 2.524265944957733154e-01 -1.298113465309143066e-01 3.993487954139709473e-01 2.780613899230957031e-01 -3.379995822906494141e-01 -1.743730455636978149e-01 2.398678362369537354e-01 1.235189884901046753e-01 -8.301414549350738525e-02 2.197594791650772095e-01 4.441927745938301086e-02 -2.370696365833282471e-01 2.698194794356822968e-02 -4.564774408936500549e-02 -1.573614031076431274e-01 3.357841074466705322e-02 2.082662731409072876e-01 -1.610349714756011963e-01 -2.591720521450042725e-01 -6.981012970209121704e-02 -6.988701224327087402e-02 8.092608302831649780e-02 7.430523633956909180e-02 1.926343441009521484e-01 4.100276157259941101e-02 -4.786625504493713379e-02 -2.177253812551498413e-01 7.371923327445983887e-02
-1.929562389850616455e-01 -4.848155006766319275e-02 4.353932142257690430e-01 -1.928081214427947998e-01 7.302898913621902466e-03 -1.775040626525878906e-01 3.304803371429443359e-02 8.090972155332565308e-02 -7.297147810459136963e-02 -2.137489616870880127e-01 -4.262952879071235657e-02 3.934108186513185501e-03 -5.288290232419967651e-02 3.596293330192565918e-01 1.890285760164260864e-01 -1.474975794553756714e-01 -2.313810586929321289e-02 -1.511500328779220581e-01 1.238700076937675476e-01 -5.399312358349561691e-03 1.806104034185409546e-01 1.247885078191757202e-01 -2.014541923999786377e-01 5.892063304781913757e-02 -4.273003339767456055e-01 -9.915906190872192383e-02 3.288100473582744598e-03 5.758798494935035706e-02 -2.146387994289398193e-01 4.664422199130058289e-02 1.223561242222785950e-01 -2.490947395563125610e-01
-1.105187088251113892e-01 1.358229517936706543e-01 6.738308072090148926e-02 7.513451576232910156e-02 -5.657526850700378418e-02 -3.656666353344917297e-02 1.099897697567939758e-01 -2.704641222953796387e-01 -9.789531677961349487e-02 -3.227877244353294373e-02 -2.625411935150623322e-02 -1.888523101806640625e-01 1.012297421693801880e-01 2.034673690795898438e-01 1.683676540851593018e-01 -1.443592756986618042e-01 -2.021367102861404419e-01 -1.135440617799758911e-01 -1.579217761754989624e-01 2.622056603431701660e-01 2.215034216642379761e-01 -9.530167281627655029e-02 -4.558623433113098145e-01 -5.260345712304115295e-02 1.359138339757919312e-01 -2.743878774344921112e-02 1.993547230958938599e-01 1.948510259389877319e-01 7.227011490613222122e-03 -2.227597236633300781e-01 2.386943250894546509e-01 -3.190642297267913818e-01
-3.026919066905975342e-01 -2.976518869400024414e-01 1.448116302490234375e-01 -2.022637054324150085e-02 1.411549746990203857e-01 -3.578126057982444763e-02 3.094225823879241943e-01 1.467088051140308380e-02 -1.649231016635894775e-01 -1.829534471035003662e-01 1.580846905708312988e-01 -9.466340392827987671e-02 2.271053940057754517e-02 3.293699026107788086e-01 9.300410002470016479e-02 -2.992674112319946289e-01 -2.548827044665813446e-02 -8.945178985595703125e-02 -8.426032215356826782e-02 2.960827946662902832e-01 1.669721156358718872e-01 -9.227352589368820190e-02 1.849607080221176147e-01 7.663929462432861328e-02 1.782893538475036621e-01 2.101669162511825562e-01 5.715359002351760864e-02 8.354505896568298340e-02 4.658529907464981079e-02 4.030984360724687576e-03 2.523609101772308350e-01 2.177935093641281128e-01
-1.953855901956558228e-01 2.889138273894786835e-02 2.907384373247623444e-02 -4.849238097667694092e-01 1.358897686004638672e-01 -6.477887183427810669e-02 6.105524301528930664e-02 2.184529602527618408e-02 -3.324192762374877930e-02 -1.646062731742858887e-01 5.006452649831771851e-02 -1.178030744194984436e-01 3.497905135154724121e-01 2.394638210535049438e-01 1.895346343517303467e-01 -2.705028355121612549e-01 1.351592689752578735e-01 -1.304976455867290497e-02 -2.142164260149002075e-01 3.295320272445678711e-02 2.209205925464630127e-01 -7.721550296992063522e-03 1.049930527806282043e-01 9.738020598888397217e-02 -1.566172838211059570e-01 1.713633388280868530e-01 -2.426348775625228882e-01 1.391541659832000732e-01 -2.869455516338348389e-02 -2.740882337093353271e-01 1.383861452341079712e-01 5.231823772192001343e-02
-1.523596234619617462e-02 -4.111073538661003113e-02 4.954879283905029297e-01 -2.056183665990829468e-01 1.362267285585403442e-01 -2.822334468364715576e-01 -1.096339970827102661e-01 5.477341264486312866e-02 -1.557826623320579529e-02 -3.573826700448989868e-02 -4.035156592726707458e-02 -3.720549941062927246e-01 -2.989266067743301392e-03 3.903874754905700684e-01 9.230300039052963257e-02 8.175504207611083984e-02 -1.478379815816879272e-01 -4.023946076631546021e-02 -3.632621094584465027e-02 -1.187250465154647827e-01 9.973561763763427734e-02 3.460420295596122742e-02 1.192903369665145874e-01 2.080408334732055664e-01 -2.025663293898105621e-02 2.107962071895599365e-01 9.016771614551544189e-02 2.646541595458984375e-02 1.864351779222488403e-01 -2.922359704971313477e-01 -4.743361473083496094e-02 -6.509412080049514771e-02
-8.282838761806488037e-02 7.269122451543807983e-02 1.373934745788574219e-01 -6.024210527539253235e-02 6.021342705935239792e-03 -4.939448460936546326e-02 9.969163686037063599e-02 -3.689033091068267822e-01 -2.018460929393768311e-01 -1.274531483650207520e-01 2.503862082958221436e-01 4.129112884402275085e-02 -4.636164754629135132e-02 1.515405029058456421e-01 7.190702110528945923e-02 -4.316324293613433838e-01 -1.752958893775939941e-01 -1.197418123483657837e-01 2.151466347277164459e-02 6.959217041730880737e-02 2.108050286769866943e-01 -1.380463689565658569e-01 -2.580443620681762695e-01 1.816165596246719360e-01 -1.442748159170150757e-01 1.592690497636795044e-01 -4.874644335359334946e-03 5.580933764576911926e-02 2.691163495182991028e-02 -1.686452329158782959e-01 3.369865119457244873e-01 -2.708953619003295898e-01
-1.912708282470703125e-01 7.278374582529067993e-02 4.495132863521575928e-01 -1.203324832022190094e-02 3.099123835563659668e-01 -3.044444620609283447e-01 2.919039130210876465e-02 -2.121617645025253296e-02 1.280455291271209717e-01 -1.814267039299011230e-01 1.782812923192977905e-02 -1.825342476367950439e-01 -7.457253988832235336e-03 1.314989924430847168e-01 1.354091018438339233e-01 1.648656874895095825e-01 4.037833586335182190e-02 -1.356627196073532104e-01 1.314307898283004761e-01 1.480204612016677856e-02 2.709295153617858887e-01 1.610476225614547729e-01 -1.381311714649200439e-01 2.157063186168670654e-01 2.383891642093658447e-01 2.232216298580169678e-01 2.947245240211486816e-01 1.395336091518402100e-01 -2.133519947528839111e-02 -4.925488959997892380e-03 3.049476258456707001e-02 -5.647692084312438965e-02
-1.559219211339950562e-01 -3.230090066790580750e-02 1.480253189802169800e-01 1.204299852252006531e-01 -7.788438349962234497e-02 -1.565994918346405029e-01 9.991498664021492004e-03 2.589485645294189453e-01 -2.310034781694412231e-01 -6.283975392580032349e-02 -2.105552554130554199e-01 1.995562948286533356e-02 1.028738394379615784e-01 5.006572008132934570e-01 8.959794044494628906e-02 1.162640452384948730e-01 -4.698760341852903366e-03 9.520582854747772217e-03 1.823514550924301147e-01 -4.555184394121170044e-02 3.170040845870971680e-01 7.217132300138473511e-02 9.761359542608261108e-02 2.432223111391067505e-01 1.576533466577529907e-01 -2.245993316173553467e-01 1.776770800352096558e-01 2.385032027959823608e-01 2.017401903867721558e-01 -8.924086391925811768e-02 -1.097752079367637634e-01 -1.461714804172515869e-01
-2.208454906940460205e-01 -7.238719612360000610e-03 2.729612886905670166e-01 -9.631890803575515747e-02 1.365107744932174683e-01 -6.122923456132411957e-03 3.740185201168060303e-01 1.537477970123291016e-01 -8.963661640882492065e-02 -6.553656607866287231e-02 -1.383093446493148804e-01 -1.232754290103912354e-01 1.037480011582374573e-01 2.115949690341949463e-01 2.509701550006866455e-01 1.475471705198287964e-01 2.603197693824768066e-01 -2.176029086112976074e-01 -2.081623114645481110e-02 3.613030165433883667e-02 1.907679736614227295e-01 -6.114242598414421082e-02 -6.922087818384170532e-02 2.811368703842163086e-01 2.538981288671493530e-02 -5.459982901811599731e-02 2.524858713150024414e-01 6.531695276498794556e-02 3.232953250408172607e-01 -2.554259002208709717e-01 -1.182283312082290649e-01 -4.519506171345710754e-02
-1.082329228520393372e-01 7.201059907674789429e-02 -4.558806773275136948e-03 -4.045608639717102051e-01 -1.615199446678161621e-01 6.636033765971660614e-03 1.086940765380859375e-01 1.449978351593017578e-01 -3.858692348003387451e-01 -1.246996074914932251e-01 -1.469106785953044891e-02 -1.773346811532974243e-01 8.588396012783050537e-02 4.283454716205596924e-01 9.558539837598800659e-02 -1.155490577220916748e-01 -7.567256689071655273e-04 -7.010290026664733887e-02 4.710637778043746948e-02 2.803434059023857117e-02 3.519506007432937622e-02 -2.535910904407501221e-01 -4.339594021439552307e-02 2.465980686247348785e-02 1.966098099946975708e-01 2.666558921337127686e-01 -1.158260032534599304e-01 -2.942900918424129486e-02 -9.316480159759521484e-02 -3.261868953704833984e-01 1.889998167753219604e-01 -1.365313772112131119e-02
2.234998904168605804e-02 -4.085358604788780212e-02 1.775524169206619263e-01 1.611582934856414795e-01 2.119375467300415039e-01 -1.995119452476501465e-01 2.787671983242034912e-01 6.689874827861785889e-02 1.332889311015605927e-02 1.635809093713760376e-01 1.405605524778366089e-01 -2.312778234481811523e-01 -1.632224917411804199e-01 1.767336130142211914e-01 3.323705121874809265e-02 -2.165323048830032349e-01 3.292968496680259705e-02 -2.465422749519348145e-01 -1.007227376103401184e-01 -8.157333731651306152e-02 6.476431339979171753e-02 -4.835697636008262634e-02 3.156681731343269348e-02 1.587292499607428908e-04 -8.469080552458763123e-03 -1.355631798505783081e-01 1.540596932172775269e-01 2.706469893455505371e-01 1.835008263587951660e-01 -3.522362112998962402e-01 1.477005332708358765e-01 -4.314942955970764160e-01
-1.897129043936729431e-02 1.261317580938339233e-01 1.605546772480010986e-01 -2.260982058942317963e-02 -1.592513769865036011e-01 -1.905733495950698853e-01 9.145368821918964386e-03 -8.507657051086425781e-02 -3.029216527938842773e-01 -1.039378717541694641e-01 3.211898803710937500e-01 1.220970675349235535e-01 -6.033128127455711365e-02 4.525699838995933533e-02 6.931394338607788086e-02 -2.868363559246063232e-01 -2.366293370723724365e-01 -1.758582741022109985e-01 1.216182932257652283e-01 6.452102959156036377e-02 2.717299759387969971e-02 -1.151775941252708435e-02 -1.198605895042419434e-01 3.514336943626403809e-01 -3.889963775873184204e-02 2.138975113630294800e-01 2.447064220905303955e-02 4.715214371681213379e-01 1.805849820375442505e-01 -7.540418207645416260e-02 9.256948530673980713e-02 -1.155809834599494934e-01
-6.763556599617004395e-02 -9.539617598056793213e-02 2.724916301667690277e-02 -5.178622901439666748e-02 2.894459664821624756e-01 -1.539066731929779053e-01 1.293575018644332886e-01 9.173080325126647949e-02 -1.595475524663925171e-01 -1.032894626259803772e-01 1.617479920387268066e-01 2.052678018808364868e-01 -5.925659835338592529e-02 4.518504142761230469e-01 9.657531231641769409e-02 -4.194841533899307251e-02 4.360876604914665222e-02 1.970656365156173706e-01 1.902606636285781860e-01 -1.379165649414062500e-01 4.905217140913009644e-02 -3.393346965312957764e-01 2.026299834251403809e-01 2.203875929117202759e-01 1.666755825281143188e-01 9.826205670833587646e-02 3.447515964508056641e-01 1.345150321722030640e-01 4.194914922118186951e-02 1.334155499935150146e-01 7.782351225614547729e-02 -1.547846496105194092e-01
-6.007350981235504150e-02 7.312430441379547119e-02 -1.536626275628805161e-02 -1.573316007852554321e-01 -4.726356267929077148e-02 1.397232990711927414e-02 2.870038747787475586e-01 3.070190735161304474e-02 -1.088524162769317627e-01 1.078837644308805466e-02 4.290074706077575684e-01 -3.523576557636260986e-01 -3.933800384402275085e-02 2.840701043605804443e-01 2.509490847587585449e-01 1.670164614915847778e-01 -4.416507482528686523e-02 -8.711254596710205078e-02 8.481905609369277954e-02 4.903741925954818726e-02 1.227417215704917908e-02 -4.900309070944786072e-02 -7.606789469718933105e-02 -4.114743694663047791e-02 1.883354932069778442e-01 2.860450446605682373e-01 6.152449920773506165e-02 7.774273306131362915e-02 -1.853366754949092865e-02 -4.536935091018676758e-01 1.284426003694534302e-01 -8.977978676557540894e-02
-1.511561721563339233e-01 9.944944828748703003e-02 1.423658616840839386e-02 -3.951021283864974976e-02 -3.482094034552574158e-02 -4.621273279190063477e-01 -1.709953546524047852e-01 1.215435862541198730e-01 -1.325189322233200073e-01 -1.658890247344970703e-01 1.657790392637252808e-01 -2.694416344165802002e-01 -8.407087624073028564e-02 3.839921653270721436e-01 2.524443268775939941e-01 -9.594167023897171021e-02 -1.450190246105194092e-01 7.259742170572280884e-02 1.914154440164566040e-01 -1.697953604161739349e-02 2.438609600067138672e-01 1.368384659290313721e-01 7.155261188745498657e-02 -1.277808696031570435e-01 1.020035967230796814e-01 3.319612937048077583e-03 3.331323266029357910e-01 1.079426929354667664e-01 -1.029206365346908569e-01 -7.035605609416961670e-02 -2.823495119810104370e-02 -1.477992534637451172e-01
-3.325340151786804199e-01 -1.849912405014038086e-01 3.895348310470581055e-01 -1.060690358281135559e-01 4.110842049121856689e-01 -1.722029298543930054e-01 1.579340845346450806e-01 2.214618027210235596e-01 -2.208482474088668823e-01 6.523139309138059616e-03 2.421364933252334595e-01 7.283153384923934937e-02 4.745266214013099670e-02 2.275376021862030029e-01 1.098319366574287415e-01 -6.615434587001800537e-02 -2.954260073602199554e-02 -1.721929758787155151e-03 -2.367050796747207642e-01 3.798593953251838684e-02 -3.509369120001792908e-02 1.721257716417312622e-02 -6.952790170907974243e-02 -2.174585461616516113e-01 1.324133127927780151e-01 2.111891806125640869e-01 6.308396160602569580e-02 1.058431118726730347e-01 8.674268424510955811e-02 -1.379963755607604980e-01 -1.089437752962112427e-01 -9.280350059270858765e-02
-1.398662179708480835e-01 2.921899594366550446e-02 2.544513344764709473e-01 -7.047362625598907471e-02 1.202632635831832886e-01 -1.144027486443519592e-01 9.800522774457931519e-02 1.117455889470875263e-03 6.828018277883529663e-02 -2.123527526855468750e-01 -1.634626835584640503e-01 -1.939013451337814331e-01 4.028599709272384644e-02 3.518387377262115479e-01 1.914104968309402466e-01 7.462275028228759766e-02 -2.462740689516067505e-01 -3.308507204055786133e-01 4.996659979224205017e-02 -6.488057225942611694e-02 1.243964880704879761e-01 -3.472734615206718445e-02 -8.977951854467391968e-02 3.630747795104980469e-01 1.213780641555786133e-01 2.648245543241500854e-02 4.282091259956359863e-01 -7.248265296220779419e-02 1.603942178189754486e-02 -5.566900596022605896e-02 1.329929977655410767e-01 -1.803967207670211792e-01
4.092393070459365845e-02 5.966457072645425797e-03 3.467400074005126953e-01 -4.126507788896560669e-02 1.184971928596496582e-01 -5.759096145629882812e-02 2.292910665273666382e-01 8.120141923427581787e-02 3.980179782956838608e-03 -3.714575767517089844e-01 -1.380213499069213867e-01 3.518169000744819641e-02 1.359610259532928467e-01 8.730249106884002686e-02 1.795622706413269043e-01 -4.531322419643402100e-01 1.947821378707885742e-01 1.437035501003265381e-01 -1.032228097319602966e-01 3.954297006130218506e-01 1.360072791576385498e-01 3.741538524627685547e-02 -6.239920854568481445e-02 2.106406837701797485e-01 -9.390220046043395996e-03 1.258838921785354614e-02 -7.719866931438446045e-02 1.317520439624786377e-01 3.247538954019546509e-02 -1.477895826101303101e-01 7.393256295472383499e-03 -1.938595175743103027e-01
-1.659414768218994141e-01 1.048805490136146545e-01 1.576249450445175171e-01 -1.949796974658966064e-01 1.288445889949798584e-01 -9.313950687646865845e-02 1.234794855117797852e-01 -2.358087152242660522e-01 -2.261513024568557739e-01 -1.361384391784667969e-01 1.209744140505790710e-01 -2.075916230678558350e-01 -8.568240702152252197e-02 4.346575438976287842e-01 1.556179970502853394e-01 1.275541931390762329e-01 -1.134061068296432495e-01 4.242212176322937012e-01 -8.682504296302795410e-03 1.879791170358657837e-01 9.677778929471969604e-02 -1.848322749137878418e-01 -1.041630953550338745e-01 -1.023990064859390259e-01 3.144952058792114258e-01 -1.909597031772136688e-02 -5.938278883695602417e-02 5.094379186630249023e-02 -1.540896296501159668e-01 2.708824165165424347e-02 6.965614855289459229e-02 -1.023996099829673767e-01
-2.216555178165435791e-01 -8.677683217683807015e-05 2.744019329547882080e-01 -4.916531965136528015e-02 -3.855836391448974609e-02 -8.051971346139907837e-02 3.211791813373565674e-01 -3.216269984841346741e-02 -8.109986037015914917e-02 -4.064967855811119080e-02 -1.266737133264541626e-01 -1.136763989925384521e-01 2.306926101446151733e-01 4.257729351520538330e-01 2.329913824796676636e-01 7.882688939571380615e-02 3.244761824607849121e-01 -1.669636815786361694e-01 1.100686937570571899e-01 1.889616400003433228e-01 1.042024344205856323e-01 1.312240660190582275e-01 -2.704072594642639160e-01 1.775711029767990112e-01 2.248102128505706787e-01 -5.766546819359064102e-03 1.827955245971679688e-01 -3.114043921232223511e-02 5.554839968681335449e-02 -6.202821061015129089e-02 -9.807413071393966675e-02 -1.165103241801261902e-01
-1.412683129310607910e-01 -6.630396097898483276e-02 1.871181875467300415e-01 -1.096631363034248352e-01 1.476645767688751221e-01 -2.441804409027099609e-01 1.519711315631866455e-01 2.231329828500747681e-01 -7.292849570512771606e-02 -2.618559263646602631e-02 1.385761499404907227e-01 -1.668777167797088623e-01 6.237903609871864319e-02 1.596711277961730957e-01 9.644263237714767456e-02 -9.068726003170013428e-02 -5.768222734332084656e-02 4.388529062271118164e-01 -2.814899086952209473e-01 -2.491305321455001831e-01 2.059347480535507202e-01 -1.585432440042495728e-01 2.096255719661712646e-01 -3.275568410754203796e-02 -1.703668534755706787e-01 -1.075990945100784302e-01 1.138392388820648193e-01 2.381404787302017212e-01 9.899483621120452881e-02 -2.342156916856765747e-01 9.902801364660263062e-02 -1.995233744382858276e-01
-8.323810994625091553e-02 6.908296793699264526e-02 5.513769984245300293e-01 -4.643808677792549133e-02 -1.375930905342102051e-01 1.349288374185562134e-01 -8.848165720701217651e-02 8.999758400022983551e-03 -4.682238399982452393e-02 2.203898429870605469e-01 1.236927658319473267e-01 -5.977465957403182983e-02 8.316073566675186157e-02 2.084651887416839600e-01 2.185516357421875000e-01 -2.880023121833801270e-01 -1.576215624809265137e-01 2.085288912057876587e-01 -1.175852268934249878e-01 -6.325688958168029785e-02 2.626798748970031738e-01 -7.166732847690582275e-02 -1.224164217710494995e-01 1.375220865011215210e-01 -4.748175386339426041e-03 -1.517069041728973389e-01 3.196652233600616455e-01 -1.063385605812072754e-01 -1.431825309991836548e-01 -1.256480813026428223e-01 6.426122784614562988e-02 -1.233555153012275696e-01
-6.290953606367111206e-02 1.874882355332374573e-02 1.397752016782760620e-01 -3.530009463429450989e-02 -1.921180933713912964e-01 1.044666618108749390e-01 1.773607879877090454e-01 2.556082606315612793e-01 -2.463935613632202148e-01 1.060536429286003113e-01 1.377340555191040039e-01 -1.601714491844177246e-01 7.099863886833190918e-02 3.333063423633575439e-01 2.774698436260223389e-01 -4.458917304873466492e-02 -2.974468469619750977e-01 5.668389797210693359e-02 1.440220326185226440e-01 1.460192203521728516e-01 8.598095923662185669e-02 -1.284076180309057236e-02 2.227946668863296509e-01 -9.935732930898666382e-02 3.802303075790405273e-01 2.179648131132125854e-01 1.427286416292190552e-01 -5.502029880881309509e-02 5.509979650378227234e-02 -1.658046096563339233e-01 2.541798651218414307e-01 -8.463262766599655151e-02
-2.161224931478500366e-01 1.353646069765090942e-01 4.048193693161010742e-01 -1.963762491941452026e-01 -1.419453695416450500e-02 -1.484376043081283569e-01 1.035620346665382385e-01 3.340959846973419189e-01 -1.612903028726577759e-01 4.439104720950126648e-02 2.848421595990657806e-02 5.853888392448425293e-02 1.305778138339519501e-02 1.906346082687377930e-01 3.066465072333812714e-02 2.524865269660949707e-01 -2.277677357196807861e-01 -7.899701595306396484e-02 2.248923182487487793e-01 -2.338013648986816406e-01 2.769146263599395752e-01 -2.409452497959136963e-01 -1.200116276741027832e-01 2.045139670372009277e-01 1.039116829633712769e-02 1.376790273934602737e-02 9.716676920652389526e-02 1.608948260545730591e-01 1.075773220509290695e-02 -6.272708624601364136e-02 -9.468185156583786011e-02 -2.270576208829879761e-01
-5.053013935685157776e-02 -6.532945483922958374e-02 8.225320279598236084e-02 -2.518502622842788696e-02 9.913866221904754639e-02 6.679375469684600830e-02 4.071714878082275391e-01 1.552873551845550537e-01 -3.234435319900512695e-01 4.397137090563774109e-02 4.189870879054069519e-02 -7.331016939133405685e-03 7.976147346198558807e-03 3.570244014263153076e-01 -1.136081665754318237e-01 -3.671971559524536133e-01 7.641039788722991943e-02 -2.218024581670761108e-01 -2.142956852912902832e-01 1.502019166946411133e-01 7.275038957595825195e-02 -2.809160351753234863e-01 -1.593974679708480835e-01 2.080149389803409576e-02 7.298105955123901367e-02 1.257122904062271118e-01 6.859659403562545776e-02 3.904394060373306274e-02 7.273181527853012085e-02 -2.216752618551254272e-01 -2.142101339995861053e-02 -2.866078019142150879e-01
-2.239216566085815430e-01 1.774486154317855835e-01 1.690166741609573364e-01 -1.311069428920745850e-01 2.479989677667617798e-01 -2.440839856863021851e-01 3.033679164946079254e-02 1.033831834793090820e-01 8.786207437515258789e-02 -1.193666607141494751e-01 7.938343286514282227e-02 -1.895834803581237793e-01 -9.014967083930969238e-02 2.539897263050079346e-01 3.308421373367309570e-01 -1.257084459066390991e-01 -1.353443413972854614e-01 6.662765890359878540e-02 2.147717624902725220e-01 -1.952408552169799805e-01 2.529297173023223877e-01 7.363374531269073486e-02 -4.740013554692268372e-02 1.749077439308166504e-01 -1.301257908344268799e-01 3.293439149856567383e-01 2.245157510042190552e-01 2.626526653766632080e-01 -1.217561494559049606e-02 -3.218004014343023300e-03 -1.535424143075942993e-01 7.225599139928817749e-03
8.725512027740478516e-02 8.091026544570922852e-02 -2.295056916773319244e-02 1.019866988062858582e-01 6.612890213727951050e-02 -3.554734885692596436e-01 1.678678989410400391e-01 1.771234273910522461e-01 5.267294496297836304e-02 2.773703336715698242e-01 -2.056962549686431885e-01 4.130000993609428406e-02 7.632607966661453247e-02 4.620948731899261475e-01 7.883249223232269287e-02 -1.004576086997985840e-01 -4.813464730978012085e-02 2.156686736270785332e-03 -1.374615132808685303e-01 2.034043520689010620e-01 3.677964210510253906e-01 -4.761267080903053284e-02 -1.930146962404251099e-01 1.488873660564422607e-01 -2.333580888807773590e-02 -6.000885739922523499e-02 -5.654699355363845825e-02 1.060264408588409424e-01 7.108175195753574371e-03 -2.390461564064025879e-01 2.603727579116821289e-01 -1.486946493387222290e-01
-7.549395412206649780e-02 -5.679707229137420654e-02 3.125975728034973145e-01 -2.632053196430206299e-02 -3.657144960016012192e-03 -1.742364168167114258e-01 4.133974313735961914e-01 5.391509458422660828e-02 -1.718637645244598389e-01 -1.896096169948577881e-01 -1.433615982532501221e-01 -4.281054437160491943e-02 -2.000955343246459961e-01 3.077806830406188965e-01 1.444797813892364502e-01 -2.002289593219757080e-01 9.546037763357162476e-02 -1.670058071613311768e-01 3.852455317974090576e-02 2.105854898691177368e-01 6.889501214027404785e-02 -2.986208498477935791e-01 -3.405669033527374268e-01 6.352385133504867554e-02 -6.570833921432495117e-02 1.054528281092643738e-01 3.095294721424579620e-02 1.228408142924308777e-02 -1.910542398691177368e-01 -1.236916854977607727e-01 1.334581375122070312e-01 -1.481412053108215332e-01
-2.313250303268432617e-01 -6.973935663700103760e-02 2.034405767917633057e-01 -7.636437565088272095e-02 2.050815224647521973e-01 -1.253601312637329102e-01 4.258367419242858887e-01 1.520775258541107178e-01 -4.525490477681159973e-02 -1.413493156433105469e-01 -1.126450225710868835e-01 -1.260422915220260620e-01 1.735721081495285034e-01 4.555816054344177246e-01 -1.645085401833057404e-02 1.333358734846115112e-01 1.298431903123855591e-01 1.559459418058395386e-01 2.215761393308639526e-01 1.276565492153167725e-01 8.680999279022216797e-02 8.982142806053161621e-02 -2.592395544052124023e-01 1.850839145481586456e-02 1.769158393144607544e-01 -6.789699941873550415e-02 3.204413875937461853e-02 -1.134051755070686340e-01 4.754794761538505554e-02 -2.009724676609039307e-01 -2.239664644002914429e-02 -2.077549844980239868e-01
-5.280452594161033630e-02 -1.543663144111633301e-01 4.499280154705047607e-01 -1.315654516220092773e-01 -1.640906631946563721e-01 -7.640552520751953125e-02 6.574790924787521362e-02 2.953750491142272949e-01 -1.417216211557388306e-01 -2.907727360725402832e-01 1.553371846675872803e-01 3.879013285040855408e-02 8.650447428226470947e-02 2.703895866870880127e-01 2.348446659743785858e-02 -4.219315052032470703e-01 1.046618446707725525e-01 4.408895224332809448e-02 -1.613692343235015869e-01 3.710411721840500832e-03 2.002104371786117554e-01 -5.563122034072875977e-02 7.730625569820404053e-02 2.087822854518890381e-01 1.110809203237295151e-02 2.733512036502361298e-02 -2.027315795421600342e-01 7.269302755594253540e-02 -1.450991928577423096e-01 -1.600041240453720093e-01 1.115680560469627380e-01 -4.255922511219978333e-02
-3.572300076484680176e-02 -9.726508706808090210e-02 2.021017968654632568e-01 -1.226848214864730835e-01 -7.002233713865280151e-02 -7.928466051816940308e-02 2.250496596097946167e-01 -3.393068909645080566e-01 -3.318310081958770752e-01 -9.793467819690704346e-02 -1.123915910720825195e-01 -2.515144273638725281e-02 3.785085678100585938e-01 2.025914788246154785e-01 6.120796501636505127e-02 -1.091492176055908203e-01 -3.320999443531036377e-01 2.703352868556976318e-01 4.022195003926753998e-03 -6.581801921129226685e-02 -2.639259770512580872e-02 -8.790231496095657349e-02 -9.821198135614395142e-02 2.626863121986389160e-01 6.390827149152755737e-02 -6.401831656694412231e-02 1.657982617616653442e-01 -1.382066309452056885e-01 2.202416956424713135e-01 -1.708109527826309204e-01 1.043558567762374878e-01 -7.295956462621688843e-02
-2.218771576881408691e-01 4.190244674682617188e-01 6.286912411451339722e-02 -2.036256343126296997e-01 1.563970595598220825e-01 -2.870554029941558838e-01 1.863069832324981689e-01 -2.492713928222656250e-02 2.426433190703392029e-02 -1.360252201557159424e-01 7.589785009622573853e-02 5.920049920678138733e-02 -1.469199657440185547e-01 1.003217622637748718e-01 3.451953530311584473e-01 -1.924012005329132080e-01 -1.146061569452285767e-01 1.894417777657508850e-02 2.539870515465736389e-02 -9.994480758905410767e-02 2.043354511260986328e-01 7.364813238382339478e-02 8.796858787536621094e-02 1.174504756927490234e-01 3.998991474509239197e-02 2.684994041919708252e-01 1.869191527366638184e-01 1.158721223473548889e-01 1.612024307250976562e-01 -9.184987097978591919e-02 1.362252980470657349e-01 -3.217483758926391602e-01
-8.932299911975860596e-02 1.958084702491760254e-01 1.713054627180099487e-01 -4.066412895917892456e-02 3.588918969035148621e-02 -2.126191109418869019e-01 2.238519936800003052e-01 -2.747111320495605469e-01 -2.944736182689666748e-01 -1.533618718385696411e-01 -3.306112065911293030e-02 -2.120645791292190552e-01 1.707827895879745483e-01 1.806207746267318726e-01 2.978523671627044678e-01 -1.997359097003936768e-01 -8.172478526830673218e-02 3.275398313999176025e-01 -1.374868303537368774e-01 1.404603719711303711e-01 4.876222461462020874e-02 -1.576334685087203979e-01 -1.403345540165901184e-02 1.445517782121896744e-02 1.505600661039352417e-01 1.237718686461448669e-01 -3.983143344521522522e-02 2.007552087306976318e-01 1.684562414884567261e-01 -3.112061321735382080e-01 -9.847012162208557129e-02 9.426079690456390381e-02
-3.388505801558494568e-02 2.723847865127027035e-04 1.014384925365447998e-01 -9.165314584970474243e-02 -3.078688681125640869e-02 -1.687219738960266113e-01 1.325387060642242432e-01 -2.234057337045669556e-01 3.263070434331893921e-02 -3.436662629246711731e-02 3.131209611892700195e-01 -1.330665647983551025e-01 2.761918120086193085e-02 -9.538752585649490356e-02 4.672977030277252197e-01 1.586140394210815430e-01 4.218830727040767670e-03 8.036209270358085632e-03 6.829480081796646118e-02 1.391392499208450317e-01 1.344274282455444336e-01 -7.181889563798904419e-02 4.002429172396659851e-02 -4.691133648157119751e-02 -2.944860048592090607e-02 1.058558523654937744e-01 3.469418883323669434e-01 -3.296326473355293274e-02 -1.862518936395645142e-01 -2.093876898288726807e-01 3.466127812862396240e-01 -3.585341572761535645e-01
1.384058743715286255e-01 1.021276861429214478e-01 2.463368624448776245e-01 -2.057323046028614044e-02 2.311950735747814178e-02 -1.257008463144302368e-01 2.460966557264328003e-01 -2.211787998676300049e-01 -1.358336210250854492e-01 -1.832538545131683350e-01 1.208455394953489304e-02 -3.311469554901123047e-01 8.086605370044708252e-02 3.787325918674468994e-01 2.613751776516437531e-02 -2.789545059204101562e-01 -8.106786012649536133e-02 -7.237738370895385742e-02 -3.897457569837570190e-02 -1.315315067768096924e-01 2.901784479618072510e-01 1.567115820944309235e-02 8.805007487535476685e-02 -4.490830749273300171e-02 -4.247119650244712830e-03 1.685678064823150635e-01 1.456149518489837646e-01 1.484504193067550659e-01 4.374168813228607178e-02 2.036359459161758423e-01 1.569352298974990845e-01 -3.586691021919250488e-01
-7.316607236862182617e-02 1.384897083044052124e-01 -2.136807888746261597e-02 1.195222437381744385e-01 -1.144643649458885193e-01 -4.115649163722991943e-01 4.671259522438049316e-01 6.115315109491348267e-02 -6.060265935957431793e-03 4.392793774604797363e-02 -3.169243689626455307e-03 9.909091889858245850e-02 1.114304438233375549e-01 2.397416979074478149e-01 3.244448602199554443e-01 -3.835812956094741821e-02 -1.582757085561752319e-01 -1.745008863508701324e-02 -7.747295312583446503e-03 2.006387859582901001e-01 2.355572283267974854e-01 1.564326346851885319e-03 -2.085438519716262817e-01 5.363585427403450012e-02 -1.469144672155380249e-01 -1.108157448470592499e-02 9.415746480226516724e-02 2.316020280122756958e-01 -7.476687896996736526e-03 1.869920492172241211e-01 -4.769341275095939636e-02 -2.807669341564178467e-01
-1.057083830237388611e-01 -1.126482412219047546e-01 1.006409898400306702e-01 -9.122019261121749878e-02 8.622179739177227020e-03 -1.379409525543451309e-02 2.470023483037948608e-01 -1.486461907625198364e-01 -7.712312042713165283e-02 -8.405150473117828369e-02 2.888090014457702637e-01 3.258261084556579590e-02 3.996830433607101440e-02 1.961290687322616577e-01 2.473967671394348145e-01 -2.589174779132008553e-03 -3.801358640193939209e-01 2.189988791942596436e-01 2.071124017238616943e-01 -1.691411808133125305e-02 1.078330054879188538e-01 -2.338270843029022217e-01 -1.227479875087738037e-01 1.245284155011177063e-01 9.132586419582366943e-02 -7.592798210680484772e-03 4.614809453487396240e-01 2.417703121900558472e-01 1.882838755846023560e-01 -9.007857181131839752e-03 -3.269493579864501953e-02 -1.631426364183425903e-01
-1.017141621559858322e-02 -9.210468083620071411e-02 2.436307072639465332e-01 -5.907864123582839966e-02 -2.130445092916488647e-02 -1.807624101638793945e-01 4.655655920505523682e-01 1.199656873941421509e-01 -2.630346715450286865e-01 -1.146342828869819641e-01 -1.985823959112167358e-01 8.404620736837387085e-02 -1.443440169095993042e-01 3.645094335079193115e-01 6.475443392992019653e-02 -2.295842319726943970e-01 1.681350767612457275e-01 -6.095598265528678894e-02 2.867513895034790039e-02 2.226250171661376953e-01 6.991302967071533203e-02 -2.694669663906097412e-01 -2.221673130989074707e-01 2.035332173109054565e-01 -1.608471199870109558e-02 1.946361809968948364e-01 -2.716173604130744934e-02 6.479119509458541870e-02 -5.191924795508384705e-02 -1.314098108559846878e-02 1.037295162677764893e-01 -1.323042213916778564e-01
-6.675346940755844116e-02 1.632908135652542114e-01 -5.200137943029403687e-02 5.351157858967781067e-02 -1.450797915458679199e-01 -4.373770356178283691e-01 4.565624296665191650e-01 1.039743795990943909e-01 -9.215027838945388794e-02 1.095741316676139832e-01 3.283605678007006645e-03 3.808630257844924927e-02 1.916685998439788818e-01 2.424923032522201538e-01 2.321487218141555786e-01 4.697792604565620422e-02 -1.790526956319808960e-01 1.126269344240427017e-02 1.118582114577293396e-02 1.858965605497360229e-01 2.652786374092102051e-01 -6.670287996530532837e-02 -1.409680843353271484e-01 4.180501028895378113e-02 -2.047217339277267456e-01 1.057766675949096680e-01 3.756293654441833496e-02 1.844503879547119141e-01 7.158096879720687866e-03 1.924505084753036499e-01 -1.244719624519348145e-01 -2.316924035549163818e-01
3.972396627068519592e-02 -5.599695444107055664e-02 2.954582571983337402e-01 -9.664481133222579956e-02 1.572831124067306519e-01 -1.212233975529670715e-01 2.305780798196792603e-01 2.856910526752471924e-01 -2.564730346202850342e-01 -1.520637571811676025e-01 -1.131175234913825989e-01 -2.221380174160003662e-01 1.818940490484237671e-01 1.564971953630447388e-01 3.607967197895050049e-01 9.758990257978439331e-02 2.559597492218017578e-01 -2.190972119569778442e-01 2.238099575042724609e-01 1.596890985965728760e-01 9.903518110513687134e-02 -8.449080400168895721e-03 4.399985447525978088e-02 -3.826130926609039307e-02 1.238120570778846741e-01 -1.053145453333854675e-01 2.337395101785659790e-01 -6.439514458179473877e-02 -2.362962998449802399e-02 -1.696228981018066406e-01 1.238004714250564575e-01 -2.094429135322570801e-01
1.796662621200084686e-02 1.520946323871612549e-01 -1.010625883936882019e-01 -2.068234980106353760e-02 4.087552893906831741e-03 -1.220870539546012878e-01 1.426816433668136597e-01 -5.589344725012779236e-02 -1.778168976306915283e-02 -4.304008185863494873e-02 1.243358105421066284e-01 -1.191680356860160828e-01 1.049624755978584290e-01 1.447381228208541870e-01 1.186748370528221130e-01 -2.952084541320800781e-01 -2.806338369846343994e-01 -1.591156870126724243e-01 6.984432041645050049e-02 3.034666180610656738e-01 3.635660111904144287e-01 -1.414478570222854614e-02 -3.264550268650054932e-01 7.790672779083251953e-02 -2.470684051513671875e-02 -1.185914576053619385e-01 9.259132295846939087e-02 1.410312056541442871e-01 -3.295868635177612305e-02 -2.380665689706802368e-01 2.000403553247451782e-01 -4.189159870147705078e-01
2.448247745633125305e-03 -3.731559589505195618e-02 9.473079442977905273e-02 -2.379642724990844727e-01 -4.687942564487457275e-02 -2.101424932479858398e-01 3.200634717941284180e-01 5.026444047689437866e-02 1.393510103225708008e-01 -5.059918016195297241e-02 1.491109430789947510e-01 -1.714073866605758667e-02 9.139221161603927612e-02 3.895460665225982666e-01 2.760637737810611725e-02 -2.159994691610336304e-01 8.170499652624130249e-02 -3.793930709362030029e-01 3.279378637671470642e-02 1.939093321561813354e-01 3.701962828636169434e-01 -4.458845406770706177e-02 1.419900506734848022e-01 -3.707716986536979675e-02 -2.160656303167343140e-01 2.564856708049774170e-01 1.864660531282424927e-01 5.260870233178138733e-02 -7.256591320037841797e-02 -1.460933685302734375e-01 -4.755480587482452393e-02 -3.025347739458084106e-02
-6.752473860979080200e-02 7.304479926824569702e-02 1.089427992701530457e-01 4.279241710901260376e-02 9.860362857580184937e-02 -7.739023864269256592e-02 1.375901978462934494e-02 -2.759221792221069336e-01 -3.048776686191558838e-01 -1.988684013485908508e-02 3.981753811240196228e-02 -3.333613574504852295e-01 -3.828496113419532776e-02 1.564394533634185791e-01 2.073617875576019287e-01 -9.922045469284057617e-02 1.176874637603759766e-01 2.833420876413583755e-03 6.333736330270767212e-02 1.333159394562244415e-02 3.248689770698547363e-01 9.315344691276550293e-02 -9.451363235712051392e-02 2.030759304761886597e-01 2.798604071140289307e-01 9.108229726552963257e-02 -2.543804943561553955e-01 2.610330283641815186e-02 -1.309860199689865112e-01 -4.132554233074188232e-01 2.633810639381408691e-01 -8.816926926374435425e-02
-2.635782957077026367e-01 -1.593637019395828247e-01 2.707703039050102234e-02 -2.690907120704650879e-01 -6.784229725599288940e-02 -4.611864686012268066e-02 2.053896337747573853e-01 -2.301781922578811646e-01 -1.329951435327529907e-01 7.291762623935937881e-03 1.530888229608535767e-01 -3.695332705974578857e-01 1.070719957351684570e-01 2.785514593124389648e-01 4.226354658603668213e-01 -1.061885431408882141e-01 6.400644779205322266e-02 6.859781593084335327e-02 -8.570635318756103516e-02 5.349251627922058105e-02 2.325953692197799683e-01 -1.889318525791168213e-01 8.237902820110321045e-02 -5.412944126874208450e-03 -7.195377349853515625e-02 -8.904125541448593140e-02 -3.019373714923858643e-01 5.693538114428520203e-02 -3.932657092809677124e-02 -6.577372550964355469e-02 1.862134188413619995e-01 -9.860788285732269287e-02
-2.130549959838390350e-02 -1.550257951021194458e-01 3.415463566780090332e-01 -2.243209034204483032e-01 -4.247293248772621155e-02 1.474580615758895874e-01 1.979244649410247803e-01 -1.270664483308792114e-01 6.264344602823257446e-02 -1.943801492452621460e-01 5.024900659918785095e-02 3.487580642104148865e-02 1.042377948760986328e-01 4.689738154411315918e-01 -1.898294873535633087e-02 -2.426098883152008057e-01 1.631048023700714111e-01 -1.364671289920806885e-01 -1.184927150607109070e-01 1.383580267429351807e-01 2.927759289741516113e-01 -7.371050119400024414e-02 -2.151737511157989502e-01 1.594595909118652344e-01 -1.668822020292282104e-01 3.068186640739440918e-01 5.762301757931709290e-02 8.181746304035186768e-02 -9.681086242198944092e-02 -7.215805351734161377e-02 7.022125273942947388e-02 -3.742323070764541626e-02
-2.767136693000793457e-01 2.067598849534988403e-01 4.539565742015838623e-02 2.956976182758808136e-02 1.567263901233673096e-01 -1.357901245355606079e-01 7.930880784988403320e-02 1.441759243607521057e-02 -1.741917878389358521e-01 4.499934613704681396e-03 3.058416843414306641e-01 5.118900164961814880e-02 3.621931076049804688e-01 2.970977425575256348e-01 6.075210869312286377e-02 -3.779908418655395508e-01 -1.998851150274276733e-01 2.647193334996700287e-02 2.456079469993710518e-03 3.126347810029983521e-02 -7.144661992788314819e-02 7.457657158374786377e-02 2.393403090536594391e-02 1.503949910402297974e-01 3.194063901901245117e-01 2.005386799573898315e-01 -1.275033652782440186e-01 8.212215453386306763e-02 -2.711655944585800171e-02 -2.347254902124404907e-01 1.956941187381744385e-01 -2.902590669691562653e-02
-2.578253149986267090e-01 2.862132713198661804e-02 1.930263489484786987e-01 -1.700061112642288208e-01 1.817641705274581909e-01 -9.246135503053665161e-02 2.217670083045959473e-01 1.109154447913169861e-01 1.412301957607269287e-01 -1.690498888492584229e-01 3.768987059593200684e-01 -2.364574000239372253e-02 1.533803790807723999e-01 2.224039137363433838e-01 1.223522648215293884e-01 2.151664532721042633e-02 3.071772754192352295e-01 7.957357913255691528e-02 -1.039346680045127869e-01 -1.251886133104562759e-03 1.121428459882736206e-01 -2.259891182184219360e-01 1.457115709781646729e-01 1.078772842884063721e-01 2.697166502475738525e-01 3.103080391883850098e-02 3.306231200695037842e-01 1.672908514738082886e-01 6.556685268878936768e-02 8.849705755710601807e-02 6.107822060585021973e-02 -2.214465290307998657e-01
-1.007626578211784363e-01 1.705419123172760010e-01 4.455788433551788330e-01 2.904792316257953644e-02 1.611209809780120850e-01 -1.097981706261634827e-01 3.247028291225433350e-01 9.700712561607360840e-02 8.773428946733474731e-02 -1.642667055130004883e-01 -1.331119239330291748e-02 -3.458797335624694824e-01 1.291077286005020142e-01 2.281649857759475708e-01 5.699967965483665466e-02 5.778837203979492188e-02 -1.881211437284946442e-02 -8.894230425357818604e-02 1.987946629524230957e-01 -5.371771380305290222e-02 2.913222089409828186e-02 2.317195944488048553e-02 -5.860332399606704712e-02 2.522457540035247803e-01 1.597993522882461548e-01 3.887312114238739014e-02 3.618138730525970459e-01 5.805409327149391174e-02 1.127533763647079468e-01 1.509598940610885620e-01 1.865052245557308197e-02 -2.498374432325363159e-01
-1.192232221364974976e-01 1.171889007091522217e-01 -5.846115574240684509e-02 -1.863555312156677246e-01 -2.276686280965805054e-01 2.571237459778785706e-02 5.935674905776977539e-02 1.083863899111747742e-01 -3.716777861118316650e-01 1.140722185373306274e-01 2.165426164865493774e-01 -2.090393602848052979e-01 3.219092190265655518e-01 3.691459596157073975e-01 3.301259577274322510e-01 -1.124422345310449600e-02 -1.045505255460739136e-01 -1.265765167772769928e-02 8.301638811826705933e-02 7.214735448360443115e-02 -4.497114568948745728e-03 -9.504838287830352783e-02 1.945624202489852905e-01 -6.474424898624420166e-02 2.897033095359802246e-01 5.813449993729591370e-02 1.841342449188232422e-01 1.747387498617172241e-01 6.064017862081527710e-02 -3.957850486040115356e-02 2.013779580593109131e-01 -5.966931208968162537e-02
-1.746812164783477783e-01 1.172113791108131409e-02 4.010656774044036865e-01 -2.200944423675537109e-01 2.434539198875427246e-01 -2.595476806163787842e-01 4.448654130101203918e-02 6.813880801200866699e-02 -3.467473015189170837e-02 -2.932308986783027649e-02 -1.227326095104217529e-01 -3.718388378620147705e-01 5.548350140452384949e-02 1.627996563911437988e-01 1.183974891901016235e-01 1.458899304270744324e-02 -2.241502888500690460e-02 1.379984803497791290e-02 3.484403342008590698e-02 -1.033335775136947632e-01 6.619637459516525269e-02 -1.165228150784969330e-02 2.009829282760620117e-01 1.583456844091415405e-01 -6.039502099156379700e-02 2.876451909542083740e-01 1.785833537578582764e-01 5.480422452092170715e-02 1.859371513128280640e-01 -3.449588119983673096e-01 -2.691978216171264648e-02 -2.635290324687957764e-01
-1.943472921848297119e-01 1.086566001176834106e-01 -4.554155096411705017e-02 -1.529728714376688004e-02 8.027927577495574951e-02 -4.544386863708496094e-01 5.051192268729209900e-02 1.099162325263023376e-01 -2.442766427993774414e-01 7.752897590398788452e-02 2.373442798852920532e-01 -2.607735693454742432e-01 -9.854469448328018188e-02 4.652323722839355469e-01 1.364657729864120483e-01 -1.338996589183807373e-01 -1.372919082641601562e-01 2.399304658174514771e-01 -3.644891083240509033e-03 1.215971726924180984e-02 9.705308079719543457e-02 1.763511747121810913e-01 7.308276742696762085e-02 -1.024633496999740601e-01 3.660302609205245972e-02 -1.685592159628868103e-02 2.073976844549179077e-01 6.174873560667037964e-02 -1.242939084768295288e-01 -4.793241992592811584e-02 -2.203888893127441406e-01 -1.417645812034606934e-01
-1.462386548519134521e-01 4.455751925706863403e-02 2.504464089870452881e-01 -3.015952929854393005e-02 1.891267001628875732e-01 1.145642716437578201e-02 3.235796093940734863e-01 2.911090552806854248e-01 9.868376702070236206e-02 -1.072655543684959412e-01 -2.267520278692245483e-01 -3.070215135812759399e-02 3.088320493698120117e-01 3.284398317337036133e-01 2.335970997810363770e-01 7.137623429298400879e-02 9.671360254287719727e-02 -1.878839731216430664e-01 5.770406126976013184e-02 2.029335498809814453e-01 2.187973260879516602e-01 -7.055092602968215942e-02 6.426466256380081177e-02 2.071425914764404297e-01 1.198827922344207764e-01 3.343053162097930908e-02 3.421018123626708984e-01 -4.011113196611404419e-02 5.092563852667808533e-02 -7.485196739435195923e-02 -2.536936290562152863e-02 -1.382272243499755859e-01
-2.520746886730194092e-01 2.944492548704147339e-02 4.461574256420135498e-01 -6.005093455314636230e-02 3.798068687319755554e-02 1.152185574173927307e-01 2.571910433471202850e-02 -1.993830800056457520e-01 -1.246526315808296204e-01 2.645798921585083008e-01 6.757636368274688721e-02 -1.184007152915000916e-01 2.894475460052490234e-01 3.670887649059295654e-01 1.313022077083587646e-01 -3.357936143875122070e-01 -2.636543512344360352e-01 1.205923110246658325e-01 7.094918191432952881e-02 -9.297496080398559570e-02 2.055093646049499512e-01 -1.864195428788661957e-02 1.424505561590194702e-01 3.977760300040245056e-02 6.461094319820404053e-02 -4.872535169124603271e-02 1.319923996925354004e-01 -4.013781622052192688e-02 7.918766885995864868e-02 9.637186676263809204e-02 1.164800673723220825e-01 -9.077519923448562622e-02
-2.084313333034515381e-01 -2.150082290172576904e-01 1.105100885033607483e-01 -3.695850819349288940e-02 3.963949978351593018e-01 -6.391702219843864441e-03 1.687998622655868530e-01 3.425537049770355225e-01 -8.868858218193054199e-02 3.194789169356226921e-03 2.704430818557739258e-01 -1.062454804778099060e-01 -9.499504417181015015e-02 1.532836705446243286e-01 1.918082088232040405e-01 -2.106356769800186157e-01 5.791231617331504822e-02 -1.154970228672027588e-01 -1.334676295518875122e-01 -1.791945695877075195e-01 2.659695446491241455e-01 1.817909330129623413e-01 -1.633733808994293213e-01 1.364610046148300171e-01 1.642980724573135376e-01 4.670939594507217407e-02 6.466317921876907349e-02 2.424348890781402588e-01 5.589326471090316772e-02 1.101866438984870911e-01 1.510002613067626953e-01 -2.045634090900421143e-01
-2.407595068216323853e-01 -8.450236916542053223e-02 1.285511851310729980e-01 2.861914932727813721e-01 2.744665443897247314e-01 -3.372185230255126953e-01 1.385128796100616455e-01 2.171443402767181396e-01 -3.948594629764556885e-01 -4.570934548974037170e-02 -4.310975596308708191e-02 1.069476976990699768e-01 -7.746616005897521973e-02 3.255306482315063477e-01 1.129283756017684937e-01 2.817974425852298737e-02 -3.844039887189865112e-02 -7.173674553632736206e-02 -5.330521985888481140e-02 -2.272774428129196167e-01 2.471683621406555176e-01 5.433721095323562622e-02 4.373767971992492676e-02 1.664044975768774748e-04 7.326719909906387329e-02 -9.214004874229431152e-02 1.724918186664581299e-01 1.093997135758399963e-01 1.186945140361785889e-01 -9.854269772768020630e-02 -6.497795227915048599e-03 -2.788563966751098633e-01
3.137852251529693604e-02 -9.093884378671646118e-02 1.717241704463958740e-01 -1.984497457742691040e-01 8.349438756704330444e-02 2.045428156852722168e-01 1.050409898161888123e-01 -1.393435001373291016e-01 -4.359957948327064514e-02 -1.415689941495656967e-02 -4.560237005352973938e-02 1.158355474472045898e-01 9.089127928018569946e-02 3.750363588333129883e-01 4.036356136202812195e-02 -1.374183315783739090e-02 8.523435890674591064e-02 1.073164939880371094e-01 6.782068312168121338e-02 5.016270279884338379e-02 4.619712829589843750e-01 -1.069680824875831604e-01 -1.743977665901184082e-01 -3.442463651299476624e-02 2.482406497001647949e-01 3.569999635219573975e-01 -1.111348271369934082e-01 3.632770478725433350e-01 7.470659166574478149e-02 -1.269193440675735474e-01 5.443223938345909119e-02 -1.840689033269882202e-01
-2.110305726528167725e-01 -1.962653547525405884e-02 8.561342209577560425e-02 -7.746408879756927490e-02 2.539601176977157593e-02 -1.499799359589815140e-02 -1.544855069369077682e-02 -2.588432133197784424e-01 -1.773182153701782227e-01 1.001082286238670349e-01 2.378438711166381836e-01 1.953621506690979004e-01 -7.684516161680221558e-02 1.955418735742568970e-01 2.780902385711669922e-01 -2.665316462516784668e-01 -2.636246085166931152e-01 1.000309363007545471e-01 5.976293981075286865e-02 6.888465583324432373e-02 2.663984596729278564e-01 6.456827372312545776e-02 -1.527711898088455200e-01 1.188222989439964294e-01 -2.824345827102661133e-01 -3.478786349296569824e-02 1.452000737190246582e-01 3.340806066989898682e-01 1.253416240215301514e-01 -1.847118437290191650e-01 1.670600026845932007e-01 -2.304377704858779907e-01
-1.036008968949317932e-01 -1.069682314991950989e-01 2.676139771938323975e-01 -1.672149300575256348e-01 2.081354707479476929e-02 -3.176863119006156921e-02 3.219960629940032959e-01 1.005697026848793030e-01 -1.669307798147201538e-01 5.391399376094341278e-03 -2.110629975795745850e-01 9.090933948755264282e-02 -8.163652569055557251e-02 3.296776711940765381e-01 3.528041765093803406e-02 -2.888031899929046631e-01 1.291951239109039307e-01 -7.759159058332443237e-02 1.453642696142196655e-01 2.555416822433471680e-01 2.664708495140075684e-01 -5.776031687855720520e-02 -3.591317832469940186e-01 2.140622884035110474e-01 -2.183999121189117432e-01 1.639557331800460815e-01 8.386106044054031372e-02 1.451298743486404419e-01 -3.585549071431159973e-02 -8.103410154581069946e-02 1.145689338445663452e-01 1.894051022827625275e-02
-4.776116609573364258e-01 1.421085298061370850e-01 3.634687066078186035e-01 -1.464679092168807983e-01 -1.334480643272399902e-01 -3.156349360942840576e-01 1.712762266397476196e-01 2.050468772649765015e-01 -1.365311741828918457e-01 -5.584264639765024185e-03 1.963883340358734131e-01 2.403463935479521751e-03 -1.281830854713916779e-02 1.694652587175369263e-01 5.067263264209032059e-03 1.108145117759704590e-01 -6.369447708129882812e-02 1.207094267010688782e-01 1.710674539208412170e-02 -1.473650634288787842e-01 -5.887125805020332336e-02 -2.052396684885025024e-01 -1.597029566764831543e-01 2.780674770474433899e-02 9.901859611272811890e-02 7.839287072420120239e-02 2.830840647220611572e-01 2.431475520133972168e-01 6.275414675474166870e-02 -1.291856169700622559e-01 -1.730383187532424927e-02 -1.491440832614898682e-01
3.168063238263130188e-02 -6.571111828088760376e-02 4.471212252974510193e-02 -9.608852118253707886e-02 -1.773113310337066650e-01 -3.644150793552398682e-01 1.849575713276863098e-02 -4.733083769679069519e-02 -1.364264041185379028e-01 -8.065725117921829224e-02 5.453454703092575073e-02 1.625349968671798706e-01 -1.520631015300750732e-01 2.650930285453796387e-01 8.765825629234313965e-02 7.089144736528396606e-02 2.168785929679870605e-01 3.011385165154933929e-02 7.673970609903335571e-02 -1.181825995445251465e-02 2.477178424596786499e-01 2.692987024784088135e-01 -4.007263481616973877e-02 4.539784193038940430e-01 -1.620438247919082642e-01 4.469681158661842346e-02 2.804253399372100830e-01 1.296304911375045776e-01 -2.160015106201171875e-01 -1.800097525119781494e-01 2.392866462469100952e-01 2.080923132598400116e-02
-2.796214520931243896e-01 1.430701017379760742e-01 1.103406921029090881e-01 -1.530821323394775391e-01 4.709902778267860413e-02 -7.262975722551345825e-02 -1.502200067043304443e-01 -1.765807569026947021e-01 -3.049131631851196289e-01 -7.716472446918487549e-02 2.716978490352630615e-01 1.034229025244712830e-01 1.877078711986541748e-01 2.324453890323638916e-01 4.569653868675231934e-01 -9.370351582765579224e-02 -3.157445788383483887e-02 -4.723466560244560242e-02 3.466143459081649780e-02 2.331804186105728149e-01 7.607495784759521484e-02 1.042183954268693924e-02 -1.364596188068389893e-01 -6.973685324192047119e-02 -1.753586344420909882e-02 -1.334593147039413452e-01 -8.542706817388534546e-02 -4.341249540448188782e-02 -1.033939793705940247e-01 -1.833819150924682617e-01 3.728995919227600098e-01 -1.238158866763114929e-01
-5.882347747683525085e-02 -5.013823136687278748e-02 2.560593783855438232e-01 -3.895491063594818115e-01 3.424698710441589355e-01 2.169827464967966080e-03 3.236565589904785156e-01 1.425509601831436157e-01 -1.306592971086502075e-01 6.063422933220863342e-02 -2.037931419909000397e-02 -1.210091635584831238e-01 1.752411574125289917e-01 1.025971323251724243e-01 1.309181302785873413e-01 1.629649996757507324e-01 2.377905398607254028e-01 1.945660449564456940e-02 6.403500586748123169e-02 4.843783751130104065e-02 7.984974235296249390e-02 1.044980883598327637e-01 -9.969534724950790405e-02 1.095718741416931152e-01 1.693085879087448120e-01 -1.160996556282043457e-01 3.457982242107391357e-01 6.305591762065887451e-02 -1.793841421604156494e-01 -2.979928851127624512e-01 5.299018695950508118e-02 -1.466727554798126221e-01
-8.373886346817016602e-03 3.426122292876243591e-02 8.300065994262695312e-02 4.248563572764396667e-02 -1.085548177361488342e-01 -2.143847644329071045e-01 1.564652323722839355e-01 -1.239116862416267395e-01 -4.488582257181406021e-03 1.872954517602920532e-01 -3.551733680069446564e-03 3.364178538322448730e-02 -4.304846748709678650e-02 4.501282274723052979e-01 3.305425643920898438e-01 -7.687537372112274170e-02 -6.709434837102890015e-02 9.121144562959671021e-02 2.284419909119606018e-02 4.438142850995063782e-02 2.267211228609085083e-01 -2.755689918994903564e-01 -2.834779918193817139e-01 3.715796172618865967e-01 -2.530390322208404541e-01 1.540509164333343506e-01 -4.386006854474544525e-03 1.088211908936500549e-01 -3.542466834187507629e-02 -1.365664750337600708e-01 -1.512359678745269775e-01 -1.819792985916137695e-01
1.383163332939147949e-01 -1.720990985631942749e-02 1.824483722448348999e-01 -2.360423654317855835e-01 -1.031817048788070679e-01 -5.852256342768669128e-02 3.440903127193450928e-01 -3.367865830659866333e-02 -2.082859426736831665e-01 -3.028594255447387695e-01 -1.843664646148681641e-01 -1.108436658978462219e-01 6.945786625146865845e-02 4.435828700661659241e-02 2.594731152057647705e-01 -2.971844971179962158e-01 -2.192364074289798737e-02 -9.421505033969879150e-02 1.012538000941276550e-01 2.735719084739685059e-01 1.546423882246017456e-01 -2.192895486950874329e-02 -6.644990295171737671e-02 4.831623733043670654e-01 9.160347282886505127e-02 -4.454187303781509399e-02 -4.426866397261619568e-02 4.117551073431968689e-02 -4.453783482313156128e-02 6.831853836774826050e-02 1.910320818424224854e-01 -1.617983914911746979e-02
-1.500481516122817993e-01 -1.065117120742797852e-01 1.800105869770050049e-01 -1.935019940137863159e-01 2.487825602293014526e-01 -1.079536974430084229e-02 3.592525720596313477e-01 2.723442614078521729e-01 -7.985806465148925781e-02 -3.959618806838989258e-01 -3.335935249924659729e-02 -4.169287160038948059e-02 9.408007562160491943e-02 3.460044860839843750e-01 2.785385549068450928e-01 6.694992631673812866e-02 1.236204281449317932e-01 2.313464581966400146e-01 8.842539787292480469e-02 1.627936214208602905e-01 2.025958448648452759e-01 1.024547740817070007e-01 -1.153150275349617004e-01 3.629735484719276428e-02 -1.836329512298107147e-02 -1.850896328687667847e-01 2.022073604166507721e-02 -2.726223878562450409e-02 7.626141607761383057e-02 -1.652410626411437988e-01 -1.172721683979034424e-01 -4.998759180307388306e-02
-6.193643063306808472e-02 -1.404662877321243286e-01 1.749885082244873047e-01 3.646841272711753845e-02 6.467748433351516724e-02 -3.451732397079467773e-01 6.971932202577590942e-02 -1.262158900499343872e-01 -4.316751956939697266e-01 -2.775355279445648193e-01 1.775143742561340332e-01 -2.731055952608585358e-02 8.430369198322296143e-02 2.963579893112182617e-01 -3.345637395977973938e-02 -6.595448404550552368e-02 8.198030292987823486e-02 -8.714172989130020142e-03 1.137207001447677612e-01 -1.493342071771621704e-01 -6.663226336240768433e-02 -7.697271555662155151e-02 2.139238268136978149e-01 1.352648884057998657e-01 1.923158019781112671e-01 -4.222803190350532532e-02 -2.769337296485900879e-01 1.500975936651229858e-01 3.483569622039794922e-02 -8.771264553070068359e-02 2.989128828048706055e-01 -2.272257506847381592e-01
2.204268872737884521e-01 5.903550982475280762e-02 3.192347586154937744e-01 -6.844460964202880859e-02 -3.288332000374794006e-02 3.007301874458789825e-02 -2.277853526175022125e-02 2.956727147102355957e-01 -1.907235831022262573e-01 -2.676511704921722412e-01 5.971454456448554993e-02 2.708783373236656189e-02 2.921061590313911438e-02 2.605336904525756836e-01 6.475006788969039917e-02 -3.925178050994873047e-01 9.469252079725265503e-03 1.918955892324447632e-01 -1.688697934150695801e-01 1.836491078138351440e-01 2.850659787654876709e-01 -1.817477345466613770e-01 -5.797503888607025146e-02 2.073007971048355103e-01 -7.745517045259475708e-02 -1.069487109780311584e-01 2.460639625787734985e-01 1.715755909681320190e-01 -2.005918473005294800e-01 -4.200927913188934326e-02 5.173559859395027161e-02 1.448388490825891495e-02
-4.990595281124114990e-01 2.292043268680572510e-01 2.112345099449157715e-01 -2.036935240030288696e-01 2.323905564844608307e-02 -2.798106968402862549e-01 -4.543105512857437134e-02 1.796499639749526978e-01 -1.127881705760955811e-01 -1.996039301156997681e-01 1.301881670951843262e-01 -9.728195518255233765e-02 -5.387829616665840149e-02 -1.035272702574729919e-02 -4.545128718018531799e-02 1.826474815607070923e-02 -3.700397163629531860e-02 9.272044897079467773e-02 1.981284767389297485e-01 8.631223812699317932e-03 1.057315915822982788e-01 -2.683050334453582764e-01 -2.612419426441192627e-01 2.501410841941833496e-01 -9.566478431224822998e-03 9.399240463972091675e-02 1.495340764522552490e-01 2.098824530839920044e-01 -1.478746086359024048e-01 -1.532606482505798340e-01 -7.519200909882783890e-03 -1.752338856458663940e-01
-2.314368337392807007e-01 1.366028040647506714e-01 2.874158918857574463e-01 -2.580802440643310547e-01 2.356687784194946289e-01 3.274948801845312119e-03 3.672289848327636719e-01 2.455335259437561035e-01 -7.860597223043441772e-02 -7.394820451736450195e-02 -1.306431293487548828e-01 -6.869529839605093002e-03 2.195425182580947876e-01 2.449937015771865845e-01 1.437111049890518188e-01 4.855832085013389587e-02 5.898397043347358704e-02 -5.776733160018920898e-02 8.042965084314346313e-02 1.047463566064834595e-01 2.439955025911331177e-01 1.188450306653976440e-01 -3.396131396293640137e-01 4.081703722476959229e-02 6.433262676000595093e-02 -1.019649505615234375e-01 1.492299698293209076e-02 -8.418269455432891846e-02 1.789678037166595459e-01 -2.571859061717987061e-01 1.322815567255020142e-01 -1.242575421929359436e-01
5.574984103441238403e-02 5.432759970426559448e-02 2.384947836399078369e-01 -1.828510463237762451e-01 1.454563438892364502e-01 -4.491810500621795654e-01 -2.910428121685981750e-02 1.754013821482658386e-02 8.266691118478775024e-02 -9.252322465181350708e-02 7.276505976915359497e-02 -1.089684069156646729e-01 2.003717422485351562e-02 1.401366442441940308e-01 4.367981553077697754e-01 -1.011174842715263367e-01 -3.109061419963836670e-01 1.237043142318725586e-01 2.752856612205505371e-01 -8.927987515926361084e-02 1.958786994218826294e-01 3.492439910769462585e-02 8.257548511028289795e-02 -1.153513118624687195e-01 5.610234662890434265e-02 1.707284152507781982e-01 1.795527487993240356e-01 6.144643947482109070e-02 -1.985415071249008179e-01 -1.517972648143768311e-01 8.019090443849563599e-02 -1.824725121259689331e-01
-7.046632468700408936e-02 -2.117904275655746460e-02 3.016607165336608887e-01 -2.563655376434326172e-01 5.344705656170845032e-02 6.843513250350952148e-02 2.357573211193084717e-01 9.928729385137557983e-02 -3.572106733918190002e-02 -2.273478209972381592e-01 -7.140522450208663940e-02 -4.884226992726325989e-02 -2.191212624311447144e-01 4.598447084426879883e-01 -1.133667081594467163e-01 -9.853425621986389160e-02 1.232378408312797546e-01 -1.810625009238719940e-02 2.456144541501998901e-01 1.695250570774078369e-01 3.267415463924407959e-01 -1.076224893331527710e-01 -1.701385229825973511e-01 1.146597638726234436e-01 -3.050592839717864990e-01 1.753077358007431030e-01 -5.867181718349456787e-02 1.187780871987342834e-01 3.267557546496391296e-02 -5.569256376475095749e-03 6.474506109952926636e-02 -1.036914959549903870e-01
3.672149777412414551e-02 -1.065396592020988464e-01 3.935980200767517090e-01 -1.944674253463745117e-01 -8.774167299270629883e-02 -1.145329177379608154e-01 5.569503083825111389e-02 2.938327193260192871e-01 -2.027285695075988770e-01 -3.310532867908477783e-01 1.475421637296676636e-01 5.961368605494499207e-02 1.455466747283935547e-01 9.365156292915344238e-02 5.951757356524467468e-02 -4.188477694988250732e-01 3.876684233546257019e-02 1.608109027147293091e-01 4.682499542832374573e-02 9.869318455457687378e-02 3.041660487651824951e-01 -3.805118054151535034e-02 -2.184268236160278320e-01 3.107462637126445770e-02 -1.015957593917846680e-01 -4.360995441675186157e-02 1.052455678582191467e-01 6.240988522768020630e-02 -2.482381761074066162e-01 1.243713218718767166e-02 1.547753363847732544e-01 -6.705088913440704346e-02
-6.095438823103904724e-02 1.726609617471694946e-01 6.341868638992309570e-02 4.012396931648254395e-02 4.037426784634590149e-02 5.240624397993087769e-02 4.224491715431213379e-01 -2.225773036479949951e-01 -9.848678857088088989e-02 6.360036879777908325e-02 1.194108724594116211e-01 -4.191896319389343262e-02 -2.931275963783264160e-02 2.326912432909011841e-01 1.933239549398422241e-01 -8.337379246950149536e-02 -1.163300275802612305e-01 -1.348087191581726074e-01 -2.589329378679394722e-03 7.095550745725631714e-02 1.668508648872375488e-01 -1.217091009020805359e-01 -2.828625440597534180e-01 -2.081892639398574829e-01 1.854745447635650635e-01 -1.586567461490631104e-01 -1.100136712193489075e-01 3.041881620883941650e-01 -1.657135039567947388e-01 -1.854317635297775269e-01 2.069796174764633179e-01 -3.573842644691467285e-01
-1.407260447740554810e-01 -4.314819872379302979e-01 2.562896907329559326e-02 7.065837085247039795e-02 7.787823677062988281e-02 -2.276920378208160400e-01 2.330828160047531128e-01 2.936105243861675262e-02 -6.050899624824523926e-02 -2.323466390371322632e-01 3.286270797252655029e-01 -1.208039298653602600e-01 -5.261868238449096680e-02 2.278940081596374512e-01 2.102642506361007690e-01 -4.143902957439422607e-01 4.789125919342041016e-02 5.759958922863006592e-02 -1.356936097145080566e-01 1.126343384385108948e-01 -5.851616337895393372e-02 -1.188711076974868774e-02 1.148934215307235718e-01 1.560471206903457642e-01 1.492201536893844604e-01 1.294191032648086548e-01 8.707434684038162231e-02 1.207694411277770996e-01 -8.092346787452697754e-02 -5.873065441846847534e-02 2.680818438529968262e-01 -5.937466025352478027e-02
-2.264523655176162720e-01 1.127454787492752075e-01 3.134922683238983154e-01 -2.989883720874786377e-01 1.358495503664016724e-01 -2.976763844490051270e-01 1.306988000869750977e-01 -3.576314076781272888e-02 4.132762923836708069e-02 -6.426993757486343384e-02 -8.161692321300506592e-02 -2.521440684795379639e-01 1.640798598527908325e-01 1.861764192581176758e-01 2.547205388545989990e-01 1.016290634870529175e-01 -4.970931261777877808e-02 9.964068233966827393e-02 1.011567115783691406e-01 -1.708641499280929565e-01 2.351822704076766968e-01 -1.197246983647346497e-01 1.725675761699676514e-01 3.744927346706390381e-01 1.688230596482753754e-02 1.555142402648925781e-01 -1.432290077209472656e-01 6.747586652636528015e-03 1.625497639179229736e-01 -1.278475821018218994e-01 -5.604678019881248474e-02 -1.661423593759536743e-01
-1.037646457552909851e-01 -1.923192478716373444e-02 1.741715669631958008e-01 -1.490491032600402832e-01 2.354949265718460083e-01 -1.054771468043327332e-01 4.148082137107849121e-01 1.736986339092254639e-01 -1.012504696846008301e-01 -3.027114272117614746e-02 -1.464863270521163940e-01 -5.841156467795372009e-02 1.896809190511703491e-01 4.176536798477172852e-01 1.683313101530075073e-01 8.271571993827819824e-02 2.702470123767852783e-01 -5.667615681886672974e-02 2.037268728017807007e-01 4.563005641102790833e-02 2.785204648971557617e-01 4.103631898760795593e-02 -1.432943493127822876e-01 1.831036061048507690e-01 1.227048933506011963e-01 -1.273951679468154907e-01 2.522329688072204590e-01 -1.309863179922103882e-01 -1.075416430830955505e-01 -6.607430428266525269e-02 -6.555975228548049927e-02 -2.044526860117912292e-02
1.813994348049163818e-01 3.420177474617958069e-02 -5.980307981371879578e-02 4.306540638208389282e-02 -1.568382978439331055e-01 -1.812434047460556030e-01 1.404828876256942749e-01 -1.385220885276794434e-01 -2.694912254810333252e-01 -2.485991716384887695e-01 2.746577262878417969e-01 -1.581363976001739502e-01 6.647086143493652344e-02 3.025495707988739014e-01 6.882659345865249634e-02 -2.390207163989543915e-02 1.387161612510681152e-01 1.409523040056228638e-01 2.812016010284423828e-01 -1.016105152666568756e-02 2.395676225423812866e-01 -1.529600173234939575e-01 -5.707371234893798828e-02 1.055627018213272095e-01 4.608199745416641235e-02 2.072406113147735596e-01 2.523932158946990967e-01 -9.330467879772186279e-02 1.822929680347442627e-01 -2.216821908950805664e-01 -1.548277139663696289e-01 -3.011392951011657715e-01
-7.720715552568435669e-02 1.295357793569564819e-01 1.267296727746725082e-02 -1.436219662427902222e-01 2.354181706905364990e-01 -2.164907753467559814e-01 3.408042788505554199e-01 -1.725992560386657715e-01 2.629901766777038574e-01 2.502720952033996582e-01 6.316565722227096558e-02 -1.562504619359970093e-01 -3.744981437921524048e-02 3.214924037456512451e-01 2.634130977094173431e-02 -2.290326356887817383e-01 -3.049371019005775452e-02 -1.803642325103282928e-02 -1.685694456100463867e-01 -3.260127827525138855e-02 3.179863393306732178e-01 3.109483281150460243e-03 -1.257493644952774048e-01 1.418372690677642822e-01 1.787827610969543457e-01 -6.390833854675292969e-02 2.463176995515823364e-01 -1.735169291496276855e-01 7.369535416364669800e-02 -2.305794805288314819e-01 1.625543832778930664e-01 -1.024240255355834961e-01
-2.415293753147125244e-01 -5.919138714671134949e-02 -9.635993093252182007e-02 -8.143016695976257324e-02 -2.112645506858825684e-01 -1.220098137855529785e-01 1.712200194597244263e-01 -1.986100673675537109e-01 -1.682220548391342163e-01 -9.774364531040191650e-02 3.004532456398010254e-01 -6.413311697542667389e-03 -7.677970454096794128e-03 1.387193053960800171e-01 3.026821613311767578e-01 -2.984696328639984131e-01 4.869265481829643250e-03 -1.451018303632736206e-01 -2.267001271247863770e-01 1.457940340042114258e-01 1.773712635040283203e-01 -2.010267972946166992e-01 -2.595432996749877930e-01 3.987788856029510498e-01 1.965739019215106964e-02 -6.226787343621253967e-02 1.957085430622100830e-01 1.956245303153991699e-02 -1.384528130292892456e-01 -7.296178489923477173e-02 7.502856850624084473e-02 -2.715545892715454102e-02
-1.549554988741874695e-02 -4.484800994396209717e-02 1.697467057965695858e-03 -1.565081626176834106e-01 -1.183997541666030884e-01 2.079998254776000977e-01 2.015537470579147339e-01 -1.630086917430162430e-03 -3.323978483676910400e-01 -4.738910868763923645e-02 2.018770277500152588e-01 -1.548362970352172852e-01 -1.241748593747615814e-02 1.213385984301567078e-01 3.425552248954772949e-01 -1.625185608863830566e-01 -1.860279738903045654e-01 2.714635571464896202e-03 3.394726291298866272e-02 -1.460537896491587162e-03 1.431859433650970459e-01 -2.003639042377471924e-01 9.932500869035720825e-02 1.343428194522857666e-01 2.105058580636978149e-01 3.381228148937225342e-01 1.081435754895210266e-01 1.655568927526473999e-01 -1.543725430965423584e-01 -4.149738550186157227e-01 1.172101944684982300e-01 8.602105826139450073e-02
-2.787248492240905762e-01 -1.618091762065887451e-01 1.457654982805252075e-01 -1.234583780169487000e-01 4.025170952081680298e-02 1.758171021938323975e-01 4.443089365959167480e-01 6.203983351588249207e-02 -3.132713213562965393e-02 6.756699830293655396e-02 2.246994078159332275e-01 8.112594485282897949e-02 -1.788621246814727783e-01 2.661934494972229004e-01 1.135205477476119995e-01 7.508191466331481934e-02 -3.600530698895454407e-02 6.262850016355514526e-02 1.392050087451934814e-01 -1.470860093832015991e-01 1.032840982079505920e-01 1.171188950538635254e-01 1.958339363336563110e-01 1.907094717025756836e-01 2.435901463031768799e-01 -1.487942636013031006e-01 1.136041358113288879e-01 1.745681911706924438e-01 4.976443573832511902e-02 -1.961039751768112183e-01 7.278078049421310425e-02 -3.541670143604278564e-01
2.173232287168502808e-01 9.990767389535903931e-02 2.460166960954666138e-01 -7.022362947463989258e-02 -9.053882211446762085e-02 1.595147512853145599e-02 3.176334202289581299e-01 2.070934772491455078e-01 4.544144496321678162e-03 -2.688570879399776459e-02 2.069979608058929443e-01 -1.979609131813049316e-01 1.859762966632843018e-01 2.574824392795562744e-01 -8.868457376956939697e-02 -2.953523993492126465e-01 -9.289444237947463989e-02 -2.016853392124176025e-01 -2.442086786031723022e-01 1.138912886381149292e-01 2.629182636737823486e-01 1.730543561279773712e-02 -9.317661076784133911e-02 1.090138331055641174e-01 3.326334059238433838e-03 3.475538194179534912e-01 1.141072660684585571e-01 1.794562935829162598e-01 1.315582543611526489e-01 -1.788179278373718262e-01 9.564946591854095459e-02 -9.985809028148651123e-02
-6.473747640848159790e-02 2.067189514636993408e-01 2.384277582168579102e-01 -1.360264271497726440e-01 2.346300631761550903e-01 7.695617154240608215e-03 -3.248126059770584106e-02 4.863685369491577148e-02 -1.018808111548423767e-01 -1.006445363163948059e-01 -9.107909351587295532e-02 -9.059105068445205688e-03 -8.525996655225753784e-02 2.528332173824310303e-01 2.326460480690002441e-01 -1.653885245323181152e-01 2.667956985533237457e-02 -2.098610103130340576e-01 -1.216589007526636124e-02 -5.734151974320411682e-02 -5.768173560500144958e-02 -8.359413594007492065e-02 -7.345117628574371338e-02 2.954926788806915283e-01 2.603701055049896240e-01 3.096659481525421143e-01 4.886592328548431396e-01 4.457639530301094055e-03 -9.884036332368850708e-02 -1.441837996244430542e-01 -1.439104904420673847e-03 -2.310128509998321533e-01
6.045788899064064026e-02 8.706241846084594727e-03 3.518395721912384033e-01 -2.277601063251495361e-01 5.867619439959526062e-02 -2.562043666839599609e-01 3.611539304256439209e-01 3.630067408084869385e-02 -1.547880023717880249e-01 -8.260467648506164551e-02 3.246540948748588562e-02 1.428330242633819580e-01 1.217192132025957108e-02 1.327794641256332397e-01 -6.826610304415225983e-03 1.967640407383441925e-02 5.093953758478164673e-02 1.134091094136238098e-01 4.085767641663551331e-02 3.640635013580322266e-01 1.297064404934644699e-02 -9.259206056594848633e-02 -4.377746209502220154e-02 3.505913913249969482e-01 -2.173576503992080688e-01 2.357231080532073975e-01 -1.749611808918416500e-03 2.036487311124801636e-01 -7.231982052326202393e-02 -2.858847938477993011e-02 3.373727202415466309e-01 -4.388017952442169189e-02
-6.871186196804046631e-03 -6.739291548728942871e-02 5.196889042854309082e-01 -8.384417742490768433e-03 1.532098650932312012e-01 -2.508813142776489258e-01 8.153919130563735962e-02 8.965558558702468872e-02 -1.542231161147356033e-02 -2.185901850461959839e-01 2.887317724525928497e-02 -3.661202490329742432e-01 -1.867857575416564941e-02 1.286451667547225952e-01 1.785665303468704224e-01 1.551878452301025391e-01 3.260782361030578613e-02 -2.599470503628253937e-02 8.288009092211723328e-03 -7.787467446178197861e-03 2.474959045648574829e-01 2.133047021925449371e-02 7.004962861537933350e-02 2.258454412221908569e-01 1.239889413118362427e-01 2.633139491081237793e-01 1.959864497184753418e-01 1.416089832782745361e-01 2.425490766763687134e-01 -1.979912817478179932e-01 -4.031989723443984985e-02 -7.797011733055114746e-02
1.034575328230857849e-01 1.752095855772495270e-02 2.555602192878723145e-01 -1.552184820175170898e-01 -8.255858719348907471e-02 1.649732142686843872e-01 3.193950355052947998e-01 2.407114952802658081e-04 -1.911664754152297974e-01 -2.194995731115341187e-01 1.022723410278558731e-02 -8.188302069902420044e-02 2.329565584659576416e-01 4.880397319793701172e-01 -2.916865795850753784e-02 -1.728319749236106873e-02 9.346404671669006348e-02 -7.901211827993392944e-02 -1.817565411329269409e-01 1.427651792764663696e-01 1.909581869840621948e-01 -2.343152649700641632e-03 -2.390127256512641907e-02 -3.791850432753562927e-02 -7.524776458740234375e-02 2.650166116654872894e-02 2.745256386697292328e-02 3.215786814689636230e-01 -1.349529474973678589e-01 1.476426124572753906e-01 -4.089552164077758789e-02 -3.454211950302124023e-01
-1.414932608604431152e-01 6.154361646622419357e-03 4.931695759296417236e-01 1.712694168090820312e-01 1.671355366706848145e-01 -2.316510528326034546e-01 3.377927541732788086e-01 8.102605491876602173e-02 -3.233036994934082031e-01 -1.944642663002014160e-01 6.970304530113935471e-03 2.446445375680923462e-01 -5.990698561072349548e-02 1.410053521394729614e-01 2.002939432859420776e-01 -7.561712712049484253e-02 1.221370026469230652e-01 -3.153994679450988770e-02 -2.610504925251007080e-01 -8.451995253562927246e-02 1.083405539393424988e-01 -6.362367887049913406e-03 -8.987313508987426758e-02 -6.169902905821800232e-02 9.569834917783737183e-02 6.780900061130523682e-02 9.848821163177490234e-02 1.262684315443038940e-01 1.364787518978118896e-01 3.303498029708862305e-02 -7.664199918508529663e-02 -2.317792177200317383e-01
4.182669892907142639e-02 2.298706620931625366e-01 1.595022976398468018e-01 7.243598997592926025e-02 -7.134214788675308228e-02 -3.514900505542755127e-01 2.075619101524353027e-01 1.570466011762619019e-01 -6.567294150590896606e-02 -1.091147139668464661e-01 -5.844856798648834229e-02 -3.352601453661918640e-02 2.002248354256153107e-02 2.666991055011749268e-01 1.737074106931686401e-01 -3.136287629604339600e-01 6.805647164583206177e-02 1.295734792947769165e-01 -8.240953832864761353e-02 -2.392105013132095337e-01 4.106854498386383057e-01 9.015376120805740356e-02 -2.363202534615993500e-02 1.100561171770095825e-01 -1.273065209388732910e-01 4.571190848946571350e-02 2.793397307395935059e-01 1.211975216865539551e-01 -1.826146692037582397e-01 -1.589330285787582397e-01 -9.924276918172836304e-02 2.077205330133438110e-01
6.300983577966690063e-02 -1.611983962357044220e-02 3.582229018211364746e-01 -2.085969597101211548e-01 -5.965654179453849792e-02 -7.620952278375625610e-02 9.506975114345550537e-02 -7.053326070308685303e-02 -1.689601242542266846e-01 -1.853097528219223022e-01 4.548843577504158020e-02 -9.964906424283981323e-02 -2.947905659675598145e-02 2.700307965278625488e-01 2.383684068918228149e-01 -2.478275895118713379e-01 -6.787760183215141296e-03 -1.549492478370666504e-01 3.186834454536437988e-01 1.968141943216323853e-01 8.209848403930664062e-02 8.849728852510452271e-02 -1.609477549791336060e-01 8.342619985342025757e-02 -3.375923633575439453e-01 -1.986910589039325714e-02 9.222564846277236938e-02 3.490498960018157959e-01 -1.728313714265823364e-01 4.376268014311790466e-02 3.499258682131767273e-02 -2.100998014211654663e-01
-2.769830822944641113e-02 1.388190686702728271e-01 2.315814644098281860e-01 6.425502896308898926e-02 1.898834854364395142e-01 -1.241150125861167908e-01 9.846408851444721222e-03 -7.313085347414016724e-02 8.542605489492416382e-02 -1.256802082061767578e-01 -3.523189947009086609e-02 -9.750743210315704346e-02 -4.448568448424339294e-03 3.783179223537445068e-01 -1.687288284301757812e-01 1.583669036626815796e-01 1.717114150524139404e-01 6.606847792863845825e-02 8.999715000391006470e-02 -4.896913096308708191e-02 5.089209675788879395e-01 -1.781455427408218384e-01 9.776929020881652832e-02 3.587515652179718018e-01 7.064975053071975708e-02 -1.177380904555320740e-01 2.644469738006591797e-01 9.668856859207153320e-02 -1.695547811686992645e-02 -1.453002542257308960e-01 -1.217571124434471130e-01 -1.644930988550186157e-01
-2.354772537946701050e-01 2.730591297149658203e-01 9.938581846654415131e-03 -1.649233549833297729e-01 9.346390515565872192e-02 -3.922648429870605469e-01 5.989378318190574646e-02 9.352236986160278320e-02 -7.877237349748611450e-02 -4.278620332479476929e-02 1.836459897458553314e-02 -2.554981410503387451e-01 -1.449505705386400223e-02 3.974387049674987793e-01 6.888131797313690186e-02 -1.625110954046249390e-01 -9.825590997934341431e-02 2.552756965160369873e-01 1.408324241638183594e-01 -1.505964398384094238e-01 2.497118860483169556e-01 9.221363067626953125e-02 3.765369579195976257e-02 5.518847703933715820e-02 3.665532916784286499e-02 -4.055950045585632324e-02 2.455645799636840820e-01 1.487733721733093262e-01 -8.070706576108932495e-02 1.530792913399636745e-03 -3.342886865139007568e-01 -9.181717038154602051e-02
-6.258945167064666748e-02 -4.501296952366828918e-02 3.083541989326477051e-01 -5.958112701773643494e-02 1.975328177213668823e-01 -3.055968582630157471e-01 1.974128931760787964e-01 -1.464472264051437378e-01 -6.289638578891754150e-02 2.962231636047363281e-01 2.202812284231185913e-01 6.238576397299766541e-02 -7.203518413007259369e-03 2.153020501136779785e-01 1.592264622449874878e-01 -2.633897364139556885e-01 5.139848589897155762e-02 -2.348752617835998535e-01 5.182002112269401550e-02 -2.371542304754257202e-01 9.075649082660675049e-02 -3.696326538920402527e-02 1.026368290185928345e-01 -1.335700303316116333e-01 8.286564052104949951e-02 -3.469754010438919067e-02 1.488548330962657928e-02 -1.687269061803817749e-01 5.908108875155448914e-02 -3.680880069732666016e-01 2.296936213970184326e-01 -1.847423166036605835e-01
-5.828804895281791687e-02 1.061675548553466797e-01 4.180923998355865479e-01 7.067038118839263916e-02 2.564745545387268066e-01 -5.538463220000267029e-02 1.627780944108963013e-01 3.639393150806427002e-01 -2.409118115901947021e-01 -4.710260313004255295e-03 -6.668579578399658203e-02 -1.405465006828308105e-01 2.363110482692718506e-01 2.522767484188079834e-01 2.157533913850784302e-01 1.489821374416351318e-01 1.952855288982391357e-01 -1.815222352743148804e-01 1.194149479269981384e-01 1.261763870716094971e-01 3.085231781005859375e-01 -6.367769837379455566e-02 -1.689540036022663116e-02 7.809098809957504272e-02 4.151638597249984741e-02 7.773353904485702515e-02 2.578922510147094727e-01 1.583421602845191956e-03 -1.582434922456741333e-01 -1.758016645908355713e-02 -7.571358233690261841e-03 -2.590442821383476257e-02
-2.326039075851440430e-01 1.433485299348831177e-01 2.126541584730148315e-01 -1.333172768354415894e-01 2.642445862293243408e-01 5.852204747498035431e-03 4.646035134792327881e-01 7.350522279739379883e-02 -1.701594293117523193e-01 -9.458212554454803467e-02 9.383796900510787964e-02 -2.826906368136405945e-02 2.307851612567901611e-01 3.740919232368469238e-01 1.221756562590599060e-01 1.747553646564483643e-01 -5.851234309375286102e-03 -7.708713412284851074e-02 6.635878235101699829e-02 8.654539287090301514e-02 1.824078410863876343e-01 1.469222754240036011e-01 -2.598196864128112793e-01 8.762821671552956104e-04 2.324322909116744995e-01 -5.183924362063407898e-02 3.463853895664215088e-02 -1.028092205524444580e-01 2.113595753908157349e-01 -1.035872027277946472e-01 7.668221741914749146e-02 -1.226942762732505798e-01
2.116958796977996826e-02 2.053859382867813110e-01 1.268243342638015747e-01 -1.395306736230850220e-01 -1.484249830245971680e-01 -1.265835762023925781e-01 -1.207143962383270264e-01 -2.650352716445922852e-01 -2.531495392322540283e-01 1.161904186010360718e-01 -1.449453644454479218e-02 -3.204768002033233643e-01 -5.186074227094650269e-02 3.480035662651062012e-01 1.845922619104385376e-01 -1.091539636254310608e-01 1.058913245797157288e-01 -2.877365099266171455e-03 2.123151123523712158e-01 1.710221767425537109e-01 3.032146096229553223e-01 1.133623719215393066e-02 9.538450092077255249e-02 2.880700528621673584e-01 3.276205388829112053e-03 1.154428124427795410e-01 -1.699644029140472412e-01 9.437531232833862305e-02 -1.754008084535598755e-01 -2.843770384788513184e-01 8.644299954175949097e-02 -9.339522570371627808e-02
3.030370548367500305e-02 2.156085893511772156e-02 4.096131026744842529e-02 -1.137522980570793152e-01 1.121841892600059509e-01 -1.844156235456466675e-01 2.998251914978027344e-01 -1.450218409299850464e-01 6.105414777994155884e-02 -9.272384643554687500e-02 1.134355217218399048e-01 8.067709952592849731e-02 1.133389919996261597e-01 5.566617250442504883e-01 1.723837852478027344e-01 -2.453821301460266113e-01 1.162776499986648560e-01 -2.529726326465606689e-01 7.066410034894943237e-02 -5.005076900124549866e-02 3.625509142875671387e-02 2.137078642845153809e-01 4.724835604429244995e-02 -9.885939769446849823e-03 -2.109247595071792603e-01 2.795986533164978027e-01 1.861888170242309570e-01 2.185281366109848022e-01 -9.694970399141311646e-02 8.268595486879348755e-02 3.193750232458114624e-02 -1.595574170351028442e-01
-4.393274337053298950e-02 -4.442339017987251282e-02 2.314181923866271973e-01 -2.408637851476669312e-01 -4.269004240632057190e-02 -2.366981208324432373e-01 3.067176043987274170e-01 -1.694397330284118652e-01 4.319536313414573669e-02 -1.893449425697326660e-01 1.797782257199287415e-02 -7.240188866853713989e-02 -9.652076661586761475e-02 5.822210907936096191e-01 5.840321630239486694e-02 -2.459577620029449463e-01 1.374203115701675415e-01 -1.883563995361328125e-01 1.114474311470985413e-01 9.445147216320037842e-02 1.433050632476806641e-01 -1.373172737658023834e-02 1.032739132642745972e-01 -3.885657060891389847e-03 -2.535693645477294922e-01 1.390115469694137573e-01 1.209202185273170471e-01 1.036854982376098633e-01 -1.636511385440826416e-01 -6.348321214318275452e-03 -6.333089619874954224e-02 -3.834106773138046265e-02
-3.955716639757156372e-02 -1.869444153271615505e-03 4.142056107521057129e-01 -8.676497964188456535e-05 4.064186662435531616e-02 -3.205318748950958252e-02 -1.347986012697219849e-01 7.069399207830429077e-02 -8.764857798814773560e-02 4.700540006160736084e-02 2.413720265030860901e-02 -1.586660891771316528e-01 2.287756800651550293e-01 2.253687232732772827e-01 1.385253220796585083e-01 -4.924246668815612793e-01 -9.317163378000259399e-02 2.311718016862869263e-01 1.577990800142288208e-01 -1.484206914901733398e-01 1.012516990303993225e-01 -2.184317111968994141e-01 7.960474491119384766e-02 -4.310143738985061646e-02 -5.343100801110267639e-02 -2.113834917545318604e-01 2.288894504308700562e-01 1.374776661396026611e-01 -7.658406347036361694e-02 -2.076539546251296997e-01 1.479567885398864746e-01 -1.888215243816375732e-01
-6.529257446527481079e-02 1.661169081926345825e-01 5.146715044975280762e-02 1.688673496246337891e-01 -8.008028566837310791e-02 -2.594176828861236572e-01 1.814951151609420776e-01 -5.897033587098121643e-02 2.054360695183277130e-02 2.004363238811492920e-01 -1.119491606950759888e-01 -7.582905888557434082e-02 -5.068252235651016235e-02 4.472132921218872070e-01 3.397136032581329346e-01 -5.944722145795822144e-02 -1.318824589252471924e-01 2.285135211423039436e-03 8.470057696104049683e-02 1.839185506105422974e-01 2.365792244672775269e-01 -2.144445478916168213e-01 -5.387767404317855835e-02 2.776222527027130127e-01 -2.973178029060363770e-01 1.214226856827735901e-01 -9.400870651006698608e-02 1.653650254011154175e-01 3.265114966779947281e-03 -5.239761248230934143e-02 -1.071515977382659912e-01 -2.292764335870742798e-01
-7.118553668260574341e-02 1.584919393062591553e-01 1.948000490665435791e-01 -1.044301986694335938e-01 -7.549210637807846069e-02 -5.136108398437500000e-01 -1.445747911930084229e-01 1.564208269119262695e-01 7.839599251747131348e-02 -1.403592526912689209e-01 2.371289283037185669e-01 -5.783968046307563782e-02 6.459606438875198364e-02 1.518526971340179443e-01 4.551597237586975098e-01 2.327876538038253784e-02 -1.692311465740203857e-01 -1.412672270089387894e-02 4.793148860335350037e-02 -7.879719883203506470e-02 2.077943682670593262e-01 9.305074810981750488e-02 -2.858156897127628326e-02 -8.467596024274826050e-02 1.451895944774150848e-02 1.796415150165557861e-01 2.800539433956146240e-01 3.063997020944952965e-03 -4.643141850829124451e-02 -1.854300647974014282e-01 1.474006921052932739e-01 -1.391819864511489868e-01
-4.207871854305267334e-01 1.189571395516395569e-01 2.862901389598846436e-01 5.569108761847019196e-03 2.472123503684997559e-02 -1.926781493239104748e-03 2.861037850379943848e-01 1.626229733228683472e-01 -8.050544187426567078e-03 -7.167527079582214355e-02 3.705675303936004639e-01 -3.846849873661994934e-02 -8.695835620164871216e-02 2.947019338607788086e-01 1.451404839754104614e-01 7.150208204984664917e-02 -8.848821371793746948e-02 2.414501458406448364e-01 5.121166259050369263e-02 -1.123210415244102478e-01 -9.719923883676528931e-02 -1.820423901081085205e-01 2.532047629356384277e-01 -1.683270186185836792e-02 2.510026693344116211e-01 -6.268674507737159729e-03 1.686534732580184937e-01 1.213304251432418823e-01 -1.242509707808494568e-01 -2.634947560727596283e-02 7.935770601034164429e-02 -1.905237138271331787e-01
4.029419645667076111e-02 -7.880205661058425903e-02 4.779960587620735168e-02 -2.094273567199707031e-01 1.044525578618049622e-01 -2.913262508809566498e-02 3.227827847003936768e-01 -1.271343678236007690e-01 -9.932322800159454346e-02 -9.435835480690002441e-02 1.898600757122039795e-01 1.299677193164825439e-01 5.406012758612632751e-02 4.130755364894866943e-01 2.428201027214527130e-02 -1.165562346577644348e-01 -3.176612406969070435e-02 1.328913569450378418e-01 3.007099330425262451e-01 1.606088131666183472e-01 1.096901297569274902e-01 -3.073140084743499756e-01 1.019204258918762207e-01 2.609148919582366943e-01 2.622319459915161133e-01 9.806536138057708740e-02 2.039483934640884399e-01 1.138972416520118713e-01 5.616306513547897339e-02 6.299524009227752686e-02 -1.672761291265487671e-01 -2.580547034740447998e-01
-3.931900560855865479e-01 -9.175436943769454956e-02 1.170707046985626221e-01 -9.957071393728256226e-02 3.578396439552307129e-01 -6.002801656723022461e-02 3.596663475036621094e-01 2.328398972749710083e-01 -2.010859698057174683e-01 -2.614207565784454346e-01 3.594210371375083923e-02 -1.277101039886474609e-02 -2.274575829505920410e-02 3.652012348175048828e-01 3.199672698974609375e-01 5.103940889239311218e-02 4.512671381235122681e-02 8.519102632999420166e-02 2.548164874315261841e-02 -3.517033159732818604e-02 4.561911523342132568e-02 1.109774336218833923e-01 -2.285144031047821045e-01 -7.298619486391544342e-03 8.479828387498855591e-02 -1.003104969859123230e-01 -4.055379331111907959e-02 4.445347562432289124e-02 7.629007846117019653e-02 -9.513583034276962280e-02 -5.442799255251884460e-02 -1.802073717117309570e-01
-9.852966666221618652e-02 -1.860671341419219971e-01 4.947467744350433350e-01 -2.715572416782379150e-01 1.264933794736862183e-01 1.629374623298645020e-01 2.210780531167984009e-01 -2.963356859982013702e-02 -5.881489813327789307e-02 -7.977882027626037598e-02 -7.880180329084396362e-02 -1.534729003906250000e-01 -1.669056564569473267e-01 3.106709122657775879e-01 1.326447278261184692e-01 -2.124133892357349396e-02 -3.004395589232444763e-02 -6.219934672117233276e-02 -1.428788602352142334e-01 1.172081679105758667e-01 2.442826330661773682e-01 9.099903702735900879e-02 9.849352389574050903e-02 2.062690630555152893e-02 -1.083946079015731812e-01 2.483539283275604248e-01 1.371864378452301025e-01 2.235128134489059448e-01 -2.881459891796112061e-01 2.599028311669826508e-02 -5.733373761177062988e-02 -1.289982050657272339e-01
-3.132690191268920898e-01 -2.251014411449432373e-01 -1.282256692647933960e-01 -2.273226715624332428e-02 -7.499626278877258301e-02 4.725478962063789368e-02 1.289836615324020386e-01 1.854686439037322998e-02 -2.968795299530029297e-01 -1.703324913978576660e-01 2.751261889934539795e-01 -2.064913213253021240e-01 1.138328239321708679e-01 1.548343598842620850e-01 1.879490166902542114e-01 -2.773489058017730713e-01 -1.296032518148422241e-01 -3.460822105407714844e-01 -5.100530013442039490e-02 9.616314619779586792e-02 2.122181355953216553e-01 -2.013128250837326050e-01 -1.297402381896972656e-01 1.884878426790237427e-01 -6.994257867336273193e-02 -8.778338134288787842e-02 2.962679564952850342e-01 1.682364791631698608e-01 3.966839611530303955e-02 -5.287531763315200806e-03 -7.803213596343994141e-02 -4.498336836695671082e-02
1.147478446364402771e-01 -1.284279972314834595e-01 2.702571749687194824e-01 5.402730405330657959e-02 2.503185868263244629e-01 6.924259662628173828e-02 3.029859364032745361e-01 1.556814461946487427e-01 -3.324809670448303223e-01 -7.663856446743011475e-02 -6.141366809606552124e-02 -4.839255660772323608e-02 3.328935941681265831e-03 3.242006599903106689e-01 -9.636815637350082397e-03 -3.755194544792175293e-01 1.270101219415664673e-01 -1.006459817290306091e-01 -1.383658498525619507e-01 1.413966417312622070e-01 1.923942416906356812e-01 -2.375546246767044067e-01 -1.100565865635871887e-01 -1.849691867828369141e-01 1.346176415681838989e-01 7.635144144296646118e-02 9.985107183456420898e-02 5.368573591113090515e-02 -1.721103489398956299e-02 -1.154552176594734192e-01 -1.147400513291358948e-01 -2.708623111248016357e-01
-1.197155863046646118e-01 -1.254606693983078003e-01 2.133646309375762939e-01 -3.927904963493347168e-01 2.072320878505706787e-01 -3.067568317055702209e-02 1.948715304024517536e-03 -6.048316508531570435e-02 -3.134925365447998047e-01 -1.672994159162044525e-02 1.578446030616760254e-01 -2.099305689334869385e-01 6.238326895982027054e-03 3.052460551261901855e-01 1.374938488006591797e-01 -1.916720867156982422e-01 -5.134208500385284424e-02 7.687582820653915405e-02 -2.012556344270706177e-01 1.848309785127639771e-01 1.677888482809066772e-01 -2.136839777231216431e-01 -1.032223477959632874e-01 -2.307447940111160278e-01 1.055260673165321350e-01 -6.746532022953033447e-02 -1.421942412853240967e-01 -5.262079834938049316e-02 -9.322107583284378052e-02 -1.432669162750244141e-01 2.810319364070892334e-01 -1.958991438150405884e-01
1.789779774844646454e-02 1.116602122783660889e-02 2.865509390830993652e-01 2.096577174961566925e-02 1.422374695539474487e-01 -7.960833609104156494e-02 2.377457320690155029e-01 2.492900788784027100e-01 -2.546108067035675049e-01 -8.357619494199752808e-02 6.559529155492782593e-02 -1.210160851478576660e-01 -3.698292747139930725e-02 1.973876953125000000e-01 7.935025542974472046e-02 2.432769685983657837e-01 -1.414713263511657715e-01 -1.464195251464843750e-01 2.332757711410522461e-01 -2.005538791418075562e-01 1.463851034641265869e-01 -1.572230160236358643e-01 -9.286046773195266724e-02 2.515651285648345947e-02 9.622294455766677856e-02 -7.618859410285949707e-02 1.005648151040077209e-01 -5.908121913671493530e-02 -9.272231161594390869e-02 -5.127872228622436523e-01 -2.296540737152099609e-01 -1.753426790237426758e-01
-9.733282029628753662e-02 -9.548176825046539307e-02 -3.832187131047248840e-02 2.163053154945373535e-01 -5.105951800942420959e-02 -8.910229802131652832e-02 5.650747101753950119e-03 -1.554179936647415161e-01 -1.000051349401473999e-01 5.766833573579788208e-02 3.299697935581207275e-01 -1.564414352178573608e-01 2.978367209434509277e-01 4.762447252869606018e-02 3.908993676304817200e-02 -1.000526733696460724e-02 1.816960126161575317e-01 -1.788854971528053284e-02 2.205340117216110229e-01 2.346839383244514465e-02 3.235569298267364502e-01 3.358322754502296448e-02 -1.357565522193908691e-01 2.905716598033905029e-01 -1.324773430824279785e-01 2.243450582027435303e-01 3.110278546810150146e-01 -1.833894103765487671e-02 -1.162961497902870178e-01 -2.255814969539642334e-01 3.624965623021125793e-02 -3.704818189144134521e-01
9.581249207258224487e-02 -3.337023779749870300e-02 3.546060323715209961e-01 -1.176980435848236084e-01 -6.727329641580581665e-02 1.291539669036865234e-01 -1.168090030550956726e-01 -4.257389158010482788e-02 1.741800457239151001e-01 1.997298188507556915e-02 1.207538694143295288e-02 6.180732697248458862e-02 2.751342356204986572e-01 2.407799959182739258e-01 3.672671020030975342e-01 -2.639078795909881592e-01 -3.138245642185211182e-02 2.913984656333923340e-01 -5.775656178593635559e-02 1.250480115413665771e-01 3.247015774250030518e-01 -1.992409974336624146e-01 4.597998410463333130e-02 1.131323575973510742e-01 -1.380744427442550659e-01 -9.655293822288513184e-02 1.407359391450881958e-01 1.694810986518859863e-01 -2.118940930813550949e-03 -1.682260930538177490e-01 2.565507590770721436e-01 -6.769607216119766235e-02
1.192429736256599426e-01 -1.057756543159484863e-01 -1.852925680577754974e-02 -1.263893842697143555e-01 -3.957069665193557739e-02 -9.434707462787628174e-02 2.089671790599822998e-01 -4.311973974108695984e-02 5.020938813686370850e-02 -3.660165891051292419e-02 5.113723874092102051e-02 2.665808983147144318e-02 -5.426044762134552002e-02 2.260992527008056641e-01 1.396632343530654907e-01 -3.414827287197113037e-01 -1.889790743589401245e-01 -7.677377015352249146e-02 -7.552506774663925171e-02 3.049814999103546143e-01 4.843531250953674316e-01 4.682945832610130310e-02 9.661744348704814911e-03 2.539699673652648926e-01 -1.668926626443862915e-01 -9.857059270143508911e-02 -9.187866002321243286e-02 1.333779841661453247e-01 2.532162331044673920e-02 -2.431500703096389771e-01 2.399692237377166748e-01 -2.864511013031005859e-01
2.325149066746234894e-02 -6.224033236503601074e-02 -4.461385682225227356e-02 -3.719611838459968567e-02 8.731121569871902466e-02 -1.797293424606323242e-01 2.572229504585266113e-01 -7.853913307189941406e-02 2.202385850250720978e-02 7.125843316316604614e-02 4.466938972473144531e-02 -2.082372456789016724e-02 -7.883375510573387146e-03 1.612520664930343628e-01 6.466204300522804260e-03 -1.970579624176025391e-01 -2.009540200233459473e-01 -6.298541277647018433e-02 6.715358048677444458e-02 1.366632282733917236e-01 4.228226840496063232e-01 7.907712459564208984e-02 6.684985011816024780e-02 4.038965404033660889e-01 -1.948177963495254517e-01 -1.636266857385635376e-01 -1.176643595099449158e-01 3.057634830474853516e-01 -1.375158131122589111e-02 -3.232285082340240479e-01 5.945010483264923096e-02 -3.264815211296081543e-01
1.143561452627182007e-01 -3.968059122562408447e-01 1.868880838155746460e-01 -5.859647318720817566e-02 -6.151574850082397461e-02 -2.699700593948364258e-01 2.527202665805816650e-01 4.160409793257713318e-03 -1.727674752473831177e-01 -2.929556369781494141e-01 2.995778620243072510e-01 -1.176494136452674866e-01 -1.596845313906669617e-02 2.925536334514617920e-01 1.199739277362823486e-01 -1.739134341478347778e-01 2.332597374916076660e-01 -5.533821508288383484e-02 -2.921723127365112305e-01 -7.544802129268646240e-02 2.718450129032135010e-01 -1.381515264511108398e-01 6.159635260701179504e-03 4.794533178210258484e-02 7.681591808795928955e-02 1.891180872917175293e-01 7.631993293762207031e-02 -2.600352093577384949e-02 8.771844208240509033e-02 1.547564286738634109e-02 2.724381163716316223e-02 -1.080245058983564377e-02
-3.561786413192749023e-01 -1.833171546459197998e-01 1.846011430025100708e-01 -2.399293184280395508e-01 -1.157675310969352722e-01 -1.372570246458053589e-01 8.115845173597335815e-02 4.852576181292533875e-02 -6.303060799837112427e-02 -7.843106985092163086e-02 1.206990033388137817e-01 -1.757921427488327026e-01 -4.731524363160133362e-02 2.082984894514083862e-01 -7.548299152404069901e-03 -3.053815066814422607e-01 1.532933395355939865e-02 2.207001745700836182e-01 2.993922121822834015e-02 -4.459981247782707214e-02 1.201813146471977234e-01 2.017607688903808594e-01 -8.770868182182312012e-02 6.886491086333990097e-03 3.634751588106155396e-02 -2.163489013910293579e-01 1.754082553088665009e-02 2.831479310989379883e-01 7.952557504177093506e-02 -2.938562631607055664e-01 4.192198514938354492e-01 -2.044370211660861969e-02
5.471606180071830750e-02 3.585211932659149170e-02 3.140827417373657227e-01 -8.852509409189224243e-02 -3.151622116565704346e-01 -9.841344505548477173e-02 -1.097508445382118225e-01 2.591543458402156830e-02 -4.340699613094329834e-01 1.212989315390586853e-01 -1.746772788465023041e-02 -1.017967239022254944e-02 8.431434631347656250e-02 3.815841972827911377e-01 1.230074763298034668e-01 -1.331169307231903076e-01 9.066690504550933838e-02 -2.266453206539154053e-01 -1.239783689379692078e-01 -1.450061351060867310e-01 2.994904220104217529e-01 -7.621091604232788086e-02 2.876856829971075058e-03 -1.177661865949630737e-01 1.025534942746162415e-01 1.792852580547332764e-01 7.996471971273422241e-02 9.017971158027648926e-02 7.577214390039443970e-02 1.396940350532531738e-01 1.048689410090446472e-01 -2.821263074874877930e-01
6.642792373895645142e-03 -2.398314774036407471e-01 1.040373221039772034e-01 -1.617335230112075806e-01 9.676878899335861206e-02 -4.570034146308898926e-02 2.102489918470382690e-01 2.128196358680725098e-01 -1.030346453189849854e-01 -1.699963063001632690e-01 1.268351376056671143e-01 -4.259711205959320068e-01 6.740346550941467285e-02 2.852716445922851562e-01 2.579890191555023193e-01 -1.165969222784042358e-01 -1.457433849573135376e-01 5.208591371774673462e-02 7.322857528924942017e-02 -4.276023246347904205e-04 2.128433138132095337e-01 -1.928528696298599243e-01 1.450020670890808105e-01 -1.914862990379333496e-01 2.437977045774459839e-01 -1.167505420744419098e-02 -2.360493689775466919e-01 1.006419956684112549e-01 -3.516504913568496704e-02 -3.012508749961853027e-01 8.716778457164764404e-02 -8.284604549407958984e-02
-1.626758575439453125e-01 -1.449551284313201904e-01 2.138280719518661499e-01 -5.048238113522529602e-02 -7.621140033006668091e-02 -1.931343786418437958e-02 3.269095718860626221e-02 -2.825465202331542969e-01 -1.258047670125961304e-01 -6.504048127681016922e-03 -2.386455796658992767e-02 1.381336944177746773e-03 5.822850018739700317e-02 2.740713059902191162e-01 1.692313849925994873e-01 2.899400889873504639e-02 -2.732072584331035614e-02 -1.138105094432830811e-01 -2.048609852790832520e-01 2.027498930692672729e-01 3.947485387325286865e-01 -3.422403335571289062e-01 -7.011406868696212769e-02 -1.568087004125118256e-02 -1.847221553325653076e-01 1.051129847764968872e-01 1.535567939281463623e-01 1.247785165905952454e-01 -5.598268657922744751e-02 -8.560650795698165894e-02 4.721021354198455811e-01 -1.378943584859371185e-02
-5.642232671380043030e-02 -5.483536049723625183e-02 1.775186359882354736e-01 -3.271032571792602539e-01 5.176432058215141296e-02 -1.436476111412048340e-01 2.411812394857406616e-01 -7.750084996223449707e-02 7.120332866907119751e-02 -2.147991657257080078e-01 2.421726584434509277e-01 -3.274585679173469543e-02 4.410636145621538162e-03 1.975370049476623535e-01 7.626317441463470459e-02 -1.267413347959518433e-01 7.708892226219177246e-02 -1.070656999945640564e-02 -2.071006000041961670e-01 1.115921959280967712e-01 1.394356042146682739e-01 1.128566358238458633e-02 -4.455208778381347656e-02 1.238098368048667908e-01 -1.544166803359985352e-01 4.655324295163154602e-02 5.936576798558235168e-02 -3.179108798503875732e-01 -8.931335806846618652e-02 -7.098656147718429565e-02 5.489749908447265625e-01 -2.295342385768890381e-01
-3.347251415252685547e-01 -2.811014950275421143e-01 -7.850062847137451172e-02 -6.710054725408554077e-02 1.044119223952293396e-01 -4.962623417377471924e-01 9.940040856599807739e-02 -4.475171118974685669e-02 -1.746560484170913696e-01 -2.546976134181022644e-02 1.467551440000534058e-01 -2.221687436103820801e-01 4.164896532893180847e-02 2.205999940633773804e-01 -4.205760080367326736e-03 -1.071882154792547226e-02 3.394592553377151489e-02 1.166523545980453491e-01 1.846936345100402832e-01 2.025117427110671997e-01 1.695923954248428345e-01 1.640768349170684814e-01 2.733604982495307922e-02 2.774995937943458557e-02 -7.904876023530960083e-02 1.668127328157424927e-01 2.352414652705192566e-02 8.083821088075637817e-02 -1.764513179659843445e-02 1.959357112646102905e-01 8.728837594389915466e-03 -3.867934346199035645e-01
-2.570378482341766357e-01 2.538009881973266602e-01 1.498168557882308960e-01 -1.702445675618946552e-03 -3.084046021103858948e-02 -4.255636334419250488e-01 3.159531950950622559e-01 -3.208130598068237305e-02 1.894839257001876831e-01 -2.651204122230410576e-03 1.912871152162551880e-01 -8.777285367250442505e-02 1.739199459552764893e-01 1.186952665448188782e-01 1.107497885823249817e-01 -2.092863619327545166e-01 -2.568251490592956543e-01 7.160387933254241943e-02 3.410691022872924805e-02 -1.611088812351226807e-01 6.976614147424697876e-02 -1.552115678787231445e-01 -2.182119525969028473e-02 1.091799959540367126e-01 5.164628475904464722e-02 1.326431632041931152e-01 3.166765570640563965e-01 1.913987696170806885e-01 -1.701621115207672119e-01 -1.972539722919464111e-01 -6.580020487308502197e-02 -1.208941638469696045e-01
-4.997207224369049072e-02 -1.133186817169189453e-01 7.991387695074081421e-02 -1.611222624778747559e-01 -6.541521102190017700e-02 -1.536870300769805908e-01 3.314775526523590088e-01 7.426754385232925415e-02 -3.404525220394134521e-01 -1.292046606540679932e-01 -2.719092741608619690e-02 -1.038628891110420227e-01 1.991921663284301758e-01 4.359322190284729004e-01 -1.177395954728126526e-01 1.217000037431716919e-01 -6.798829883337020874e-02 -1.903427392244338989e-02 1.390847191214561462e-02 4.770027473568916321e-02 7.692773640155792236e-02 -1.602694392204284668e-01 -5.337060242891311646e-02 2.698983550071716309e-01 -1.603962779045104980e-01 8.329670876264572144e-02 -7.423543184995651245e-02 2.940651774406433105e-01 -3.445275127887725830e-01 1.681681573390960693e-01 1.396421641111373901e-01 2.500260807573795319e-02
-1.048359721899032593e-01 1.689599156379699707e-01 -4.992465674877166748e-02 -1.068808138370513916e-01 -8.081195503473281860e-02 -1.315912753343582153e-01 1.355644017457962036e-01 -3.813579976558685303e-01 -2.339939922094345093e-01 5.833426117897033691e-02 -1.937127485871315002e-02 -2.155438363552093506e-01 9.901833534240722656e-02 1.382362842559814453e-01 3.269434273242950439e-01 -4.556580912321805954e-03 -3.101959079504013062e-02 1.211072728037834167e-01 1.489998698234558105e-01 6.482268869876861572e-02 2.378361225128173828e-01 -1.145833283662796021e-01 -1.773629486560821533e-01 2.739337980747222900e-01 4.130544140934944153e-03 3.901992142200469971e-01 -1.223044916987419128e-01 1.042368728667497635e-02 -1.583750993013381958e-01 -2.401578575372695923e-01 1.902016848325729370e-01 -1.164947822690010071e-01
1.778190433979034424e-01 -2.987879514694213867e-01 1.954135894775390625e-01 -9.644214808940887451e-02 1.147638410329818726e-01 -6.970075517892837524e-02 1.604575105011463165e-02 1.610567793250083923e-02 -2.992624342441558838e-01 -3.301016688346862793e-01 8.108942210674285889e-02 -2.332918718457221985e-02 -1.976449191570281982e-01 3.901723921298980713e-01 -9.246734902262687683e-03 -3.119589686393737793e-01 1.925933957099914551e-01 1.158733814954757690e-01 -1.826159954071044922e-01 -7.612983882427215576e-02 1.347396820783615112e-01 -2.940046191215515137e-01 -5.321258306503295898e-02 1.716125905513763428e-01 6.888329237699508667e-02 1.632981747388839722e-02 1.878676414489746094e-01 5.272838845849037170e-02 1.854212582111358643e-02 -3.029881604015827179e-02 2.911641635000705719e-02 -2.167746126651763916e-01
7.034749537706375122e-02 -3.506888076663017273e-02 1.314196586608886719e-01 -2.725136280059814453e-01 -1.630700193345546722e-02 -2.396153062582015991e-01 9.521683305501937866e-02 9.667837619781494141e-02 -1.914226822555065155e-02 -2.517712414264678955e-01 -5.606671422719955444e-02 1.177269686013460159e-02 8.992248028516769409e-02 4.798613190650939941e-01 -8.450363576412200928e-02 -2.361352443695068359e-01 1.040552705526351929e-01 -5.386561155319213867e-02 5.538841709494590759e-02 1.077077165246009827e-01 1.033551767468452454e-01 1.586591750383377075e-01 -1.593794859945774078e-02 7.407265156507492065e-02 -2.569419443607330322e-01 1.384360194206237793e-01 3.418967425823211670e-01 2.930524200201034546e-02 -3.233274221420288086e-01 -1.977146565914154053e-01 2.033027708530426025e-01 2.820718334987759590e-03
1.368268728256225586e-01 -1.586153954267501831e-01 3.633192777633666992e-01 -8.297160267829895020e-02 -1.134212166070938110e-01 -8.857767283916473389e-02 2.283228039741516113e-01 4.018758609890937805e-02 -7.585631310939788818e-02 -2.257270961999893188e-01 2.878228425979614258e-01 5.525789037346839905e-02 9.087898768484592438e-03 1.323902606964111328e-01 2.270950078964233398e-01 -1.927575320005416870e-01 5.633421614766120911e-02 -2.673215270042419434e-01 6.116969510912895203e-03 -4.979538545012474060e-02 3.409046530723571777e-01 -6.262193620204925537e-02 -5.405595153570175171e-02 1.141869463026523590e-02 -6.698013842105865479e-02 4.911437258124351501e-02 -4.517221450805664062e-02 -7.380321621894836426e-02 -1.759869158267974854e-01 -1.164514794945716858e-01 4.841509163379669189e-01 1.327454671263694763e-02
-2.032346725463867188e-01 -9.059552848339080811e-02 4.004918634891510010e-01 -2.280705571174621582e-01 6.076976656913757324e-02 -3.062004223465919495e-03 1.883898824453353882e-01 7.072319835424423218e-02 3.862821683287620544e-02 -2.543088197708129883e-01 -8.985893428325653076e-02 -4.611843824386596680e-02 -1.355489902198314667e-02 1.443904191255569458e-01 -5.871213600039482117e-02 -1.827981024980545044e-01 5.235920101404190063e-02 6.005820259451866150e-02 3.966525569558143616e-02 7.131735980510711670e-02 3.768604099750518799e-01 2.033925801515579224e-01 -1.901166588068008423e-01 5.704239755868911743e-02 -2.576830387115478516e-01 1.649656891822814941e-01 1.601673066616058350e-01 2.298456877470016479e-01 -7.290837913751602173e-02 1.144410222768783569e-01 1.060124784708023071e-01 -3.493933677673339844e-01
-2.728800848126411438e-02 5.096943117678165436e-03 3.277377486228942871e-01 -1.313001960515975952e-01 2.257180213928222656e-01 -3.429764509201049805e-02 -6.815002858638763428e-02 1.040778160095214844e-01 -3.026801645755767822e-01 5.229897797107696533e-02 2.186174541711807251e-01 1.327251046895980835e-01 2.281659692525863647e-01 2.593620121479034424e-01 1.552160233259201050e-01 6.482499837875366211e-02 3.033472895622253418e-01 1.071126107126474380e-02 1.673149615526199341e-01 1.952110677957534790e-01 1.031055077910423279e-01 -2.602893412113189697e-01 1.025940924882888794e-01 6.721881218254566193e-03 1.617636233568191528e-01 -1.373555958271026611e-01 3.480385541915893555e-01 2.751177549362182617e-01 6.655045319348573685e-03 -9.962079674005508423e-02 1.934367604553699493e-02 -1.442485675215721130e-02
-3.046742677688598633e-01 6.050569027138408273e-06 1.963060349225997925e-01 -2.365876287221908569e-01 1.562767289578914642e-02 1.111465319991111755e-01 3.012132048606872559e-01 -1.137124001979827881e-01 -9.743662178516387939e-02 8.424600213766098022e-02 8.529941737651824951e-02 -2.934568524360656738e-01 6.284514069557189941e-02 3.559808433055877686e-01 2.672944068908691406e-01 -1.740977615118026733e-01 2.008510679006576538e-01 1.343155801296234131e-01 -3.594549372792243958e-02 1.367084383964538574e-01 9.510830789804458618e-02 -1.086536273360252380e-01 1.673290282487869263e-01 6.973612308502197266e-02 -2.715996503829956055e-01 -3.188208490610122681e-02 -2.595780193805694580e-01 7.565920799970626831e-02 -1.453372538089752197e-01 -1.860944032669067383e-01 -1.281925383955240250e-02 -1.345766782760620117e-01
[truncated: 3,266,096 more chars]
