# Supplementary material for: The Language of Innovation
Source: PLoS One. 2020 Apr 30;15(4):e0230107. doi: 10.1371/journal.pone.0230107 (PMC7194493; doi:10.1371/journal.pone.0230107)
Supplement: S9 File — (GZ) [file pone.0230107.s009.tar.gz › 1987-1991/V2Run_21_VS_4500_embeddings1987-1991ED32.txt]

-3.136768341064453125e-01 -3.090861439704895020e-01 -9.817114099860191345e-03 2.064321190118789673e-01 1.204549446702003479e-01 -8.452617377042770386e-02 -2.628791034221649170e-01 -1.484994739294052124e-01 6.920150667428970337e-02 6.382542103528976440e-02 5.932379886507987976e-02 -1.106156259775161743e-01 2.178589254617691040e-01 -9.789133071899414062e-02 5.785340443253517151e-02 -2.070083022117614746e-01 -2.430870980024337769e-01 1.727453023195266724e-01 -9.390561282634735107e-02 4.661852493882179260e-03 8.759134262800216675e-02 -2.993935942649841309e-01 -2.336639612913131714e-01 -1.035847663879394531e-01 3.041560649871826172e-01 -6.082981452345848083e-02 9.700062870979309082e-02 5.082918331027030945e-02 -6.194812059402465820e-02 6.821493059396743774e-02 3.139785826206207275e-01 2.167974114418029785e-01
-1.657782942056655884e-01 -3.405572474002838135e-01 2.003667950630187988e-01 -9.301576018333435059e-02 1.634696684777736664e-02 1.251224875450134277e-01 1.235451176762580872e-01 -4.432410374283790588e-02 5.257482826709747314e-02 -1.472430676221847534e-01 -1.779425330460071564e-02 1.401799470186233521e-01 1.008053272962570190e-01 1.363647580146789551e-01 -3.229097723960876465e-01 -3.167239576578140259e-02 -8.070718497037887573e-02 -2.786339521408081055e-01 1.240936443209648132e-01 7.645077258348464966e-02 1.501091569662094116e-01 -3.435232341289520264e-01 -2.804161310195922852e-01 -1.806997507810592651e-01 1.886964291334152222e-01 9.320675581693649292e-02 1.597314327955245972e-01 1.099625676870346069e-01 7.745772600173950195e-02 3.022270202636718750e-01 1.738944649696350098e-01 1.715961694717407227e-01
-1.657632589340209961e-01 -3.887397795915603638e-02 1.521180570125579834e-01 -2.320600599050521851e-01 -1.245230510830879211e-01 1.556515786796808243e-02 -1.709261834621429443e-01 4.826843366026878357e-02 -2.100338041782379150e-01 5.781010165810585022e-02 -1.986645758152008057e-01 -2.956748604774475098e-01 1.621672660112380981e-01 1.893777698278427124e-01 -1.164495199918746948e-01 -7.339977473020553589e-02 5.421870201826095581e-02 -2.088124454021453857e-01 -4.059622436761856079e-02 1.345966160297393799e-01 -6.922474503517150879e-02 -8.284837752580642700e-02 -2.559274435043334961e-01 -2.583988606929779053e-01 7.646965980529785156e-02 1.130160689353942871e-01 -3.299247100949287415e-02 1.037369221448898315e-01 -1.592068821191787720e-01 2.041286677122116089e-01 1.584330052137374878e-01 5.083802342414855957e-01
-1.238071173429489136e-01 -1.093825548887252808e-01 2.164065139368176460e-03 -2.468684911727905273e-01 -1.672156602144241333e-01 -3.286448121070861816e-02 -1.626667380332946777e-01 3.044000081717967987e-02 3.813705965876579285e-02 -8.596239984035491943e-02 -2.082995027303695679e-01 -1.513710469007492065e-01 4.853124022483825684e-01 2.494217082858085632e-02 -7.016551494598388672e-02 8.137478679418563843e-02 4.856440052390098572e-02 -2.647744715213775635e-01 9.416510164737701416e-02 1.530418451875448227e-02 2.294561117887496948e-01 -2.246209979057312012e-01 -1.346672773361206055e-01 -2.936576008796691895e-01 -8.387102931737899780e-02 -2.245870083570480347e-01 3.117087781429290771e-01 -1.260609626770019531e-01 -2.538434565067291260e-01 8.310023695230484009e-02 3.974260017275810242e-02 -3.105420328211039305e-04
-1.366390883922576904e-01 1.386228203773498535e-02 8.773766458034515381e-02 9.167721867561340332e-02 -3.571492433547973633e-02 1.790304630994796753e-01 -1.739840582013130188e-02 -1.002165973186492920e-01 -1.326166242361068726e-01 -8.485345542430877686e-02 -1.405780017375946045e-01 -2.197356373071670532e-01 1.367581188678741455e-01 4.256422817707061768e-02 -1.867306679487228394e-01 9.872766584157943726e-02 4.293518140912055969e-02 -3.675697147846221924e-01 -9.699735790491104126e-02 2.590074241161346436e-01 2.506070435047149658e-01 3.966137021780014038e-02 -3.832592368125915527e-01 -2.726949453353881836e-01 -1.566845774650573730e-01 -9.851668030023574829e-03 1.954527050256729126e-01 -9.308970719575881958e-02 -1.573378443717956543e-01 8.425323665142059326e-02 3.639794290065765381e-01 1.687523722648620605e-01
-3.310964405536651611e-01 -2.379402518272399902e-01 4.639888356905430555e-04 -7.678271085023880005e-02 2.508425386622548103e-03 5.774568393826484680e-02 5.315295606851577759e-02 -2.438370138406753540e-01 7.627042382955551147e-02 -2.327323406934738159e-01 4.502435680478811264e-03 1.158482059836387634e-01 4.469742774963378906e-01 -6.679077446460723877e-02 -8.176463097333908081e-02 2.350231260061264038e-02 -2.686670720577239990e-01 6.625226140022277832e-02 -1.584556698799133301e-01 1.026514023542404175e-01 7.673720270395278931e-02 -3.189423084259033203e-01 -1.252539902925491333e-01 -8.845724165439605713e-02 2.056863158941268921e-01 -5.678654462099075317e-02 2.539280652999877930e-01 -7.228089123964309692e-02 -3.739132732152938843e-02 2.156182825565338135e-01 2.558256685733795166e-01 7.361523807048797607e-02
-3.514811694622039795e-01 -6.665373593568801880e-02 -2.230193018913269043e-01 4.131375625729560852e-02 -1.849986612796783447e-03 7.508333772420883179e-02 -2.820124924182891846e-01 -1.338309645652770996e-01 -1.881934553384780884e-01 -2.297525852918624878e-01 -2.293074429035186768e-01 -1.275388747453689575e-01 3.067930638790130615e-01 2.278409339487552643e-02 -7.189196348190307617e-02 -6.876956671476364136e-02 -3.411511704325675964e-02 -2.946636378765106201e-01 -1.174885407090187073e-02 2.276996076107025146e-01 1.539522260427474976e-01 -1.101092435419559479e-02 -1.981558203697204590e-01 -5.766526609659194946e-02 2.832691073417663574e-01 -1.490335613489151001e-01 2.787072360515594482e-01 -8.957754075527191162e-02 -1.810091286897659302e-01 1.489781495183706284e-02 1.272425800561904907e-01 1.103670522570610046e-01
-2.519542872905731201e-01 -2.692444920539855957e-01 -1.406898498535156250e-01 -5.021135509014129639e-02 1.853003725409507751e-02 -7.864597439765930176e-02 1.478192806243896484e-01 -1.045302599668502808e-01 -1.763075590133666992e-02 -3.563251793384552002e-01 -1.344413459300994873e-01 -3.534747660160064697e-02 4.247930645942687988e-01 -1.288113463670015335e-02 -2.802522853016853333e-02 2.423032075166702271e-01 -1.804332435131072998e-02 -4.296887293457984924e-02 4.767141863703727722e-02 9.179729223251342773e-02 -1.592897921800613403e-01 -2.320172041654586792e-01 -2.885117828845977783e-01 -1.864525526762008667e-01 3.314628005027770996e-01 -4.333636537194252014e-02 1.174531728029251099e-01 1.017196774482727051e-01 -1.479091793298721313e-01 7.156562060117721558e-02 2.066256403923034668e-01 -5.607927218079566956e-03
-3.314094543457031250e-01 2.037019841372966766e-02 2.960971593856811523e-01 9.010554850101470947e-02 -3.133881092071533203e-02 2.977598607540130615e-01 6.208551675081253052e-02 6.644485890865325928e-02 1.286567747592926025e-01 -2.105239927768707275e-01 -8.646307513117790222e-03 1.743240654468536377e-01 1.761070489883422852e-01 7.969083636999130249e-02 -6.301451474428176880e-02 1.507904827594757080e-01 -3.936702758073806763e-02 -1.317657679319381714e-01 -1.454508281312882900e-03 6.028485298156738281e-02 -3.231350705027580261e-02 -2.356976717710494995e-01 3.819284960627555847e-02 -1.926736235618591309e-01 2.506574690341949463e-01 -2.260784208774566650e-01 2.779472768306732178e-01 9.882675111293792725e-02 -2.279627770185470581e-01 3.270118534564971924e-01 4.579295217990875244e-02 2.468756735324859619e-01
-1.031644865870475769e-01 -6.137264892458915710e-02 6.915168464183807373e-02 1.715639978647232056e-01 2.946218661963939667e-02 4.679727554321289062e-02 1.022118031978607178e-01 7.370665669441223145e-02 3.369551151990890503e-02 -3.926032781600952148e-01 1.908413469791412354e-01 1.461975276470184326e-01 2.263568639755249023e-01 -3.483135998249053955e-02 -1.502206027507781982e-01 -2.691620215773582458e-02 3.350866958498954773e-03 -7.721484452486038208e-02 1.676259189844131470e-01 1.696415245532989502e-01 2.677269577980041504e-01 -8.028978854417800903e-02 -4.765262082219123840e-02 -1.221584826707839966e-01 1.910464912652969360e-01 1.607147753238677979e-01 3.991595208644866943e-01 7.467370945960283279e-03 -2.458174079656600952e-01 2.968358695507049561e-01 1.377469152212142944e-01 3.102200329303741455e-01
-1.720917075872421265e-01 4.019254818558692932e-02 3.773121535778045654e-01 4.720744863152503967e-02 -1.100692600011825562e-01 4.161664471030235291e-02 -5.009963177144527435e-03 -1.496180742979049683e-01 -9.853480756282806396e-02 1.481893807649612427e-01 -2.090757191181182861e-01 -2.496411651372909546e-01 2.646352946758270264e-01 -1.632340997457504272e-01 -3.447484970092773438e-02 4.577469825744628906e-02 3.101745154708623886e-03 2.781523950397968292e-02 1.264886260032653809e-01 1.280042678117752075e-01 -2.376607954502105713e-01 -3.539172112941741943e-01 1.513002067804336548e-02 4.660559818148612976e-02 1.720398850739002228e-02 7.191508077085018158e-03 2.563064098358154297e-01 3.239730596542358398e-01 -9.661632776260375977e-02 -8.944883197546005249e-02 3.652293682098388672e-01 -1.059152036905288696e-01
-3.240936100482940674e-01 8.152775466442108154e-02 2.244478762149810791e-01 -1.957671158015727997e-02 -7.477322220802307129e-02 1.641523241996765137e-01 1.117702759802341461e-02 -4.003480970859527588e-01 4.301667213439941406e-01 -1.724593937397003174e-01 -1.216678246855735779e-01 -6.200503185391426086e-02 2.456319779157638550e-01 1.454194933176040649e-01 6.477979570627212524e-02 -4.094000905752182007e-02 1.311005949974060059e-01 -8.749573677778244019e-02 -8.581677079200744629e-02 1.198642402887344360e-01 -7.908964902162551880e-02 -2.839250564575195312e-01 -2.245330363512039185e-01 -3.328559920191764832e-02 -1.927508972585201263e-02 -6.798706948757171631e-02 1.431971341371536255e-01 4.449559003114700317e-02 -1.458567976951599121e-01 -1.890742219984531403e-02 2.595737576484680176e-01 1.495741158723831177e-01
-1.624891161918640137e-01 3.695926070213317871e-02 2.215714752674102783e-01 1.673890650272369385e-02 -1.363049298524856567e-01 6.228935904800891876e-03 -1.430302113294601440e-01 -2.357347756624221802e-01 -2.675909698009490967e-01 -3.703573485836386681e-03 2.031778395175933838e-01 -5.916893109679222107e-02 3.382371962070465088e-01 2.049311622977256775e-02 2.746156184002757072e-03 -4.923051595687866211e-02 1.773613840341567993e-01 6.605706643313169479e-03 -1.251922249794006348e-01 2.073127031326293945e-01 2.322578877210617065e-01 -2.414575368165969849e-01 -3.603079020977020264e-01 -1.929229348897933960e-01 2.454829961061477661e-01 -1.224103420972824097e-01 1.849584430456161499e-01 5.602776538580656052e-03 -9.292282909154891968e-02 1.615895479917526245e-01 1.492194980382919312e-01 2.421080023050308228e-01
-2.966345548629760742e-01 -8.534879237413406372e-02 2.908911705017089844e-01 4.692006483674049377e-02 1.363296806812286377e-01 -4.600117728114128113e-02 2.031146176159381866e-02 -3.464747453108429909e-03 1.407757252454757690e-01 -2.179379612207412720e-01 -1.844096183776855469e-02 8.634603768587112427e-02 2.012728452682495117e-01 -2.416374161839485168e-02 2.845700830221176147e-02 -1.630905866622924805e-01 -1.763236820697784424e-01 -2.056481987237930298e-01 5.392495915293693542e-02 7.344047725200653076e-02 -4.562599584460258484e-02 6.826445925980806351e-03 -2.720635831356048584e-01 -2.251214087009429932e-01 3.526705801486968994e-01 -1.708179414272308350e-01 1.342843770980834961e-01 -1.267850212752819061e-02 -4.045810103416442871e-01 1.757613867521286011e-01 1.332638561725616455e-01 2.461092770099639893e-01
-3.477986156940460205e-01 2.633064389228820801e-01 7.604669034481048584e-02 3.926030546426773071e-02 -1.126717329025268555e-01 -4.702999070286750793e-02 -2.894674986600875854e-02 -1.679581254720687866e-01 4.121552407741546631e-02 -9.040764719247817993e-02 -2.385377287864685059e-01 -3.050505518913269043e-01 2.225032821297645569e-02 -1.284414082765579224e-01 -1.325592696666717529e-01 1.025415509939193726e-01 -2.880951389670372009e-02 -9.245290607213973999e-02 1.370445787906646729e-01 2.046825438737869263e-01 9.843240678310394287e-02 -2.456779927015304565e-01 -2.004881799221038818e-01 -1.286516636610031128e-01 2.934000790119171143e-01 -1.954904198646545410e-01 4.115760922431945801e-01 -3.044320642948150635e-02 4.900581017136573792e-02 1.448637992143630981e-01 1.746054887771606445e-01 9.042274206876754761e-02
-3.047402203083038330e-01 -1.388946771621704102e-01 -1.023934260010719299e-01 -1.551260799169540405e-01 -1.522523071616888046e-02 3.525040745735168457e-01 -2.249210774898529053e-01 -4.549851268529891968e-02 -4.559169709682464600e-02 1.322456449270248413e-01 1.148227751255035400e-01 1.516608893871307373e-01 5.366076529026031494e-02 1.207373887300491333e-01 2.136162966489791870e-01 5.706083402037620544e-02 -9.808841347694396973e-02 -1.818095147609710693e-01 1.925812065601348877e-01 -9.505296498537063599e-02 1.369813531637191772e-01 -2.115946859121322632e-01 -3.929774463176727295e-02 -1.852882802486419678e-01 1.593639850616455078e-01 -3.873457387089729309e-02 1.777978688478469849e-01 -1.087915897369384766e-01 -5.938221514225006104e-02 2.980649471282958984e-01 3.665131032466888428e-01 2.622753381729125977e-01
-3.214315474033355713e-01 5.638638511300086975e-02 1.127555035054683685e-02 -2.166335470974445343e-02 -7.846666872501373291e-02 2.320335507392883301e-01 -1.410464048385620117e-01 -2.161663919687271118e-01 -5.423234030604362488e-02 -1.812335997819900513e-01 -2.474852800369262695e-01 -1.180116832256317139e-01 -4.717785865068435669e-02 -2.363972365856170654e-02 -1.863481253385543823e-01 6.565535813570022583e-02 -8.331774920225143433e-02 -1.118326932191848755e-01 -6.571929901838302612e-02 3.380482196807861328e-01 -1.187598407268524170e-01 -1.456751525402069092e-01 -2.841835319995880127e-01 -6.313037127256393433e-02 1.416656374931335449e-01 -1.835761070251464844e-01 4.326005876064300537e-01 2.306320965290069580e-01 -1.775729358196258545e-01 8.398931473493576050e-02 1.228632703423500061e-01 8.719816803932189941e-02
-3.478075265884399414e-01 1.125568449497222900e-01 8.880452811717987061e-02 -1.850354075431823730e-01 -1.223135292530059814e-01 2.794688381254673004e-02 -1.151540875434875488e-01 2.229765243828296661e-02 -1.929868385195732117e-02 -4.018213748931884766e-01 -1.027658283710479736e-01 -1.607300788164138794e-01 3.041673004627227783e-01 1.177368983626365662e-01 -2.980206310749053955e-01 1.827418208122253418e-01 -2.497393786907196045e-01 -1.436323225498199463e-01 -1.032313704490661621e-02 -5.937315989285707474e-03 1.075775697827339172e-01 -2.014969289302825928e-01 2.053972892463207245e-02 -1.124655902385711670e-01 2.472110539674758911e-01 -1.232824549078941345e-01 1.483163386583328247e-01 2.668879628181457520e-01 -1.300376057624816895e-01 6.520015746355056763e-02 1.527301818132400513e-01 7.420496642589569092e-02
-2.657660245895385742e-01 -3.206603229045867920e-02 1.797218322753906250e-01 3.951051086187362671e-02 1.229688152670860291e-01 2.454087883234024048e-02 -9.025851637125015259e-02 -1.301694512367248535e-01 -3.145932406187057495e-02 -2.231689542531967163e-01 3.076810017228126526e-02 -2.793683707714080811e-01 1.862028390169143677e-01 7.944460958242416382e-02 1.547494530677795410e-01 -1.579697243869304657e-02 -4.954469949007034302e-02 4.755704104900360107e-02 1.902096569538116455e-01 2.527962028980255127e-01 1.210305374115705490e-02 -1.158399954438209534e-01 1.669248491525650024e-01 -1.187458634376525879e-01 -8.769684284925460815e-02 3.199599683284759521e-01 2.256982773542404175e-01 1.157931685447692871e-01 1.969283372163772583e-01 3.057686090469360352e-01 4.374074935913085938e-01 1.876620575785636902e-02
-1.574818193912506104e-01 -1.404562592506408691e-01 1.128180250525474548e-01 2.968795783817768097e-02 7.160992175340652466e-02 -6.028596777468919754e-03 -1.508069932460784912e-01 -1.859160065650939941e-01 -3.145384192466735840e-01 -1.779682636260986328e-01 -3.289200365543365479e-01 -1.645458340644836426e-01 1.206995397806167603e-01 -2.404168434441089630e-02 -2.003567814826965332e-01 8.520051836967468262e-02 -1.455794721841812134e-01 -1.048630923032760620e-01 9.972412884235382080e-02 1.746989637613296509e-01 -6.983418017625808716e-02 -8.212128281593322754e-02 -1.126394495368003845e-01 -1.178508922457695007e-01 1.119046732783317566e-01 -1.302625089883804321e-01 6.003113985061645508e-01 -2.655983204022049904e-03 -4.274633899331092834e-02 1.397329568862915039e-01 6.852477043867111206e-02 1.555623263120651245e-01
-2.439246922731399536e-01 6.182287354022264481e-03 -1.252441257238388062e-01 -1.122708544135093689e-01 -2.289224267005920410e-01 1.155252084136009216e-01 -2.916111350059509277e-01 -6.784053519368171692e-03 8.438216894865036011e-02 -1.311131715774536133e-01 -2.730513513088226318e-01 7.064497470855712891e-02 1.029104515910148621e-01 -1.358671337366104126e-01 -3.252161666750907898e-02 -1.164919734001159668e-01 -1.481863558292388916e-01 -2.270755767822265625e-01 -5.869852006435394287e-02 1.215087622404098511e-01 3.174649477005004883e-01 -1.960390210151672363e-01 -1.500023156404495239e-01 -2.475677728652954102e-01 -2.280867397785186768e-01 -2.036659792065620422e-02 2.312957495450973511e-01 -3.639688715338706970e-02 4.088040068745613098e-02 2.963687777519226074e-01 2.382369041442871094e-01 2.133969068527221680e-01
-1.623729616403579712e-01 -1.072867363691329956e-01 2.593681961297988892e-02 -1.165292784571647644e-02 1.757794618606567383e-01 3.336242139339447021e-01 -2.098482549190521240e-01 -5.409816745668649673e-03 -4.365184530615806580e-02 7.237419486045837402e-02 1.016458347439765930e-01 -7.878801971673965454e-02 1.960844695568084717e-01 2.029438316822052002e-01 4.306307807564735413e-02 4.409010708332061768e-02 -2.794200181961059570e-02 -1.757940798997879028e-01 -6.506773084402084351e-02 1.254869531840085983e-02 5.716501548886299133e-02 -4.333684444427490234e-01 -2.347665131092071533e-01 6.522011756896972656e-02 1.064632534980773926e-01 -2.761167287826538086e-01 1.478749066591262817e-01 -8.954221010208129883e-02 -1.663480699062347412e-01 1.468359082937240601e-01 4.540166556835174561e-01 9.266286343336105347e-02
-1.135732829570770264e-01 -2.906911671161651611e-01 1.545241624116897583e-01 4.871329665184020996e-02 2.094101347029209137e-02 8.778392523527145386e-02 -8.654040098190307617e-02 2.339185029268264771e-02 7.729628682136535645e-02 -3.530513346195220947e-01 -3.280855119228363037e-01 -3.769252076745033264e-02 9.656776487827301025e-02 1.143614947795867920e-01 -7.709801197052001953e-02 -1.038242802023887634e-01 1.050643548369407654e-01 -1.176394149661064148e-01 -2.983088977634906769e-02 -1.860057003796100616e-02 -2.945677936077117920e-02 -1.390322446823120117e-01 -6.615587323904037476e-02 1.514581218361854553e-02 -2.000249624252319336e-01 2.787180431187152863e-02 9.980161674320697784e-03 1.039277911186218262e-01 -3.958798944950103760e-01 3.819378316402435303e-01 3.194729089736938477e-01 2.722039222717285156e-01
-2.896384894847869873e-01 3.933166712522506714e-02 1.704236865043640137e-01 7.313894480466842651e-02 -6.292533595114946365e-03 1.396709680557250977e-01 -1.002698317170143127e-01 -7.628566771745681763e-02 -5.541229993104934692e-02 9.609024226665496826e-02 1.054737940430641174e-01 -3.641714155673980713e-01 1.900834143161773682e-01 6.620757281780242920e-02 -8.505661040544509888e-02 -4.158914089202880859e-03 -7.103516161441802979e-02 -2.383591234683990479e-01 -1.597459614276885986e-01 1.406375765800476074e-01 -1.557756066322326660e-01 -1.631348282098770142e-01 -2.936326265335083008e-01 -3.671769201755523682e-01 1.334764361381530762e-01 -9.960010647773742676e-03 2.294975221157073975e-01 -2.061904519796371460e-01 5.427503585815429688e-02 1.015872135758399963e-01 1.348755657672882080e-01 3.424889147281646729e-01
-3.451747298240661621e-01 4.234905168414115906e-02 -3.166608512401580811e-02 2.173242866992950439e-01 2.692914009094238281e-02 2.100555151700973511e-01 -1.103385984897613525e-01 -1.205066889524459839e-01 -1.575417369604110718e-01 -1.799264401197433472e-01 -1.455438733100891113e-01 -1.108910217881202698e-01 1.601208448410034180e-01 -2.601180076599121094e-01 -4.090614020824432373e-01 1.139064598828554153e-02 -2.037055343389511108e-01 -7.797212898731231689e-02 6.217925623059272766e-02 2.097067236900329590e-01 6.175316870212554932e-02 -1.180537194013595581e-01 -7.226248830556869507e-02 -9.702352806925773621e-03 1.149058490991592407e-01 -2.836965024471282959e-01 2.236305922269821167e-01 6.551646441221237183e-02 -1.062171310186386108e-01 2.737524211406707764e-01 1.332951784133911133e-01 1.933504790067672729e-01
-6.974919885396957397e-02 6.592268496751785278e-02 2.726671397686004639e-01 2.982456935569643974e-03 2.980703711509704590e-01 4.634117335081100464e-02 4.521095752716064453e-02 -7.492464035749435425e-02 2.823944576084613800e-02 -1.588314771652221680e-01 -3.071143925189971924e-01 -1.414536964148283005e-03 2.257270216941833496e-01 -1.310174614191055298e-01 1.474797278642654419e-01 4.941247031092643738e-02 4.685316607356071472e-02 -1.328903064131736755e-02 -5.973736289888620377e-03 7.461845129728317261e-02 9.639901667833328247e-02 -2.990052103996276855e-01 -2.842270433902740479e-01 2.694681845605373383e-02 2.570542097091674805e-01 4.972162470221519470e-02 1.958057582378387451e-01 -2.612138725817203522e-02 -7.006040215492248535e-02 9.458047896623611450e-02 4.360213577747344971e-01 3.246569633483886719e-01
-3.386385738849639893e-01 -1.706948429346084595e-01 2.049232646822929382e-02 -7.484389096498489380e-02 3.078919276595115662e-02 1.773631870746612549e-01 -3.913082927465438843e-02 -2.388666123151779175e-01 -1.694881618022918701e-01 -1.449538618326187134e-01 -2.762411534786224365e-01 -2.921920716762542725e-01 3.481441736221313477e-02 -7.079786807298660278e-02 -1.580814123153686523e-01 1.177842020988464355e-01 -3.189686834812164307e-01 -2.240865379571914673e-01 9.984333813190460205e-02 3.966827094554901123e-01 1.000498607754707336e-01 -2.366211712360382080e-01 -1.806621253490447998e-02 1.116357464343309402e-02 8.435180783271789551e-02 -1.588747650384902954e-01 1.703994423151016235e-01 2.095495723187923431e-02 -1.239106878638267517e-01 6.641514599323272705e-02 1.395964920520782471e-01 1.258778423070907593e-01
-2.320048063993453979e-01 1.608363240957260132e-01 1.013850867748260498e-01 -6.481476873159408569e-02 1.069830134510993958e-01 -3.497683256864547729e-02 -7.243685424327850342e-02 -8.810351043939590454e-02 1.795253604650497437e-01 -2.770239114761352539e-01 -1.079612877219915390e-02 -5.065400004386901855e-01 3.872572779655456543e-01 9.638830670155584812e-04 1.285334229469299316e-01 -1.098072677850723267e-01 -1.519222706556320190e-01 -1.669005751609802246e-01 1.388303339481353760e-01 5.467695742845535278e-02 1.121144965291023254e-01 -3.530028760433197021e-01 -1.080850437283515930e-01 -8.715298026800155640e-03 -4.051958769559860229e-02 1.924972236156463623e-01 4.698919504880905151e-02 9.057994931936264038e-02 -7.688005920499563217e-03 2.491238713264465332e-01 -2.164231427013874054e-02 4.572022706270217896e-02
-1.255312561988830566e-01 -7.047250866889953613e-02 -2.141863554716110229e-01 2.056772820651531219e-03 -1.495174616575241089e-01 1.442602276802062988e-01 -1.185410022735595703e-01 -2.280306965112686157e-01 -8.320364356040954590e-02 -2.020543627440929413e-02 -2.191634178161621094e-01 -2.363776117563247681e-01 9.143512696027755737e-02 -1.021216437220573425e-01 -3.585347831249237061e-01 1.968174725770950317e-01 -1.259825080633163452e-01 -2.603909075260162354e-01 7.858511805534362793e-02 2.296126037836074829e-01 -4.269973561167716980e-02 -8.757025748491287231e-02 -3.068191371858119965e-02 -2.515614032745361328e-01 1.616884469985961914e-01 -3.463185578584671021e-02 3.198793232440948486e-01 6.429045647382736206e-02 -8.824034780263900757e-02 2.965023219585418701e-01 1.826895326375961304e-01 2.184138894081115723e-01
-1.009758338332176208e-01 -8.019298315048217773e-02 2.497032284736633301e-02 1.232763752341270447e-01 -1.673781126737594604e-02 -1.283453218638896942e-02 3.388481736183166504e-01 -2.274874364957213402e-03 -4.194206558167934418e-03 -1.304886490106582642e-01 7.603541016578674316e-02 3.028479516506195068e-01 3.848908841609954834e-01 -6.557256728410720825e-02 -4.278136789798736572e-02 -1.461427658796310425e-01 -2.896584756672382355e-02 -1.354018747806549072e-01 -7.645212113857269287e-02 1.738449633121490479e-01 -2.618684172630310059e-01 -2.001080662012100220e-01 1.479526609182357788e-01 -2.043958008289337158e-01 -1.891138553619384766e-01 -1.051871478557586670e-02 -2.783871255815029144e-03 3.472299277782440186e-01 -1.562479585409164429e-01 1.131807714700698853e-01 3.701644837856292725e-01 6.237418949604034424e-02
-2.002080827951431274e-01 -2.596162855625152588e-01 -1.690137237310409546e-01 1.144919618964195251e-01 -5.889792740345001221e-02 5.061680823564529419e-02 1.795895099639892578e-01 -9.332042932510375977e-02 1.767309308052062988e-01 1.223160922527313232e-01 5.704944580793380737e-02 -2.243347018957138062e-01 9.669008105993270874e-02 1.042864285409450531e-02 3.063070178031921387e-01 1.228304356336593628e-01 -3.090950893238186836e-03 -1.734323501586914062e-01 1.923569738864898682e-01 2.246861606836318970e-01 1.431308388710021973e-01 -6.346601247787475586e-02 1.150345653295516968e-01 -2.608174383640289307e-01 7.282052189111709595e-02 8.290079236030578613e-02 1.217328011989593506e-01 4.080022871494293213e-01 -2.649181485176086426e-01 2.645074725151062012e-01 -1.297290325164794922e-01 1.091936454176902771e-01
-2.109780013561248779e-01 1.609592288732528687e-01 6.384662538766860962e-02 -8.575272560119628906e-02 3.182904422283172607e-02 2.595607750117778778e-02 -3.085255324840545654e-01 -9.479377418756484985e-02 2.002050541341304779e-02 -1.094773113727569580e-01 -1.601363867521286011e-01 -1.512158662080764771e-01 2.653568685054779053e-01 -1.166428625583648682e-01 -2.022793330252170563e-02 -2.353043705224990845e-01 -1.712933182716369629e-01 -5.717295035719871521e-02 -6.470469385385513306e-02 2.237391173839569092e-01 2.546835243701934814e-01 -3.095365464687347412e-01 -3.148293197154998779e-01 1.824276335537433624e-02 1.131743118166923523e-01 -3.609932959079742432e-02 3.823549151420593262e-01 -6.326740980148315430e-02 8.050080388784408569e-02 2.475666552782058716e-01 1.643127501010894775e-01 7.440332323312759399e-02
-4.126363620162010193e-02 6.423692684620618820e-03 2.465493083000183105e-01 7.766951620578765869e-02 -7.551214098930358887e-02 6.255294382572174072e-02 -3.134573996067047119e-02 -1.951487362384796143e-01 1.646556109189987183e-01 -1.339696627110242844e-02 6.749320030212402344e-02 -5.311692133545875549e-02 6.278968602418899536e-02 -3.501696512103080750e-02 1.404279768466949463e-01 3.486438468098640442e-02 -8.341462910175323486e-02 -2.158169448375701904e-01 2.586708366870880127e-01 3.075145184993743896e-01 -4.796899855136871338e-02 -5.074291825294494629e-01 1.178576517850160599e-02 -3.040611743927001953e-01 5.689199268817901611e-02 1.373884230852127075e-01 5.890191718935966492e-02 1.929496824741363525e-01 -3.095286786556243896e-01 -2.996079809963703156e-02 2.568909823894500732e-01 1.705467104911804199e-01
-3.518738150596618652e-01 -4.638852551579475403e-02 1.318653225898742676e-01 4.134229570627212524e-02 -3.073914647102355957e-01 -4.713904112577438354e-02 -1.083639860153198242e-01 -1.327589154243469238e-01 3.180530294775962830e-02 -1.838179528713226318e-01 8.872180432081222534e-02 3.689713776111602783e-02 3.269070386886596680e-01 -1.172160878777503967e-01 -1.890226602554321289e-01 1.848328560590744019e-01 -3.456873446702957153e-02 -1.517227590084075928e-01 -6.910892575979232788e-02 7.855844497680664062e-02 9.507468342781066895e-02 -2.580358088016510010e-01 -3.371984958648681641e-01 1.151955500245094299e-01 -6.610034406185150146e-02 -2.064789235591888428e-01 1.482501924037933350e-01 -3.521990776062011719e-02 -2.206520736217498779e-01 6.950313597917556763e-02 1.265483200550079346e-01 3.417768478393554688e-01
1.744776405394077301e-02 -7.758950814604759216e-03 -1.591338664293289185e-01 3.010637462139129639e-01 -5.539389327168464661e-02 -1.487386971712112427e-01 -1.869523674249649048e-01 8.675497770309448242e-02 1.358766704797744751e-01 -2.150954902172088623e-01 2.949151396751403809e-02 8.071046322584152222e-03 1.945772916078567505e-01 1.450884640216827393e-01 2.193910628557205200e-01 1.901484467089176178e-02 3.395611420273780823e-02 -2.420772612094879150e-01 -8.292073383927345276e-03 5.249118059873580933e-02 -1.005706712603569031e-01 -4.780109524726867676e-01 -1.365028880536556244e-02 -5.941921845078468323e-02 2.820367515087127686e-01 -1.206197366118431091e-01 2.750225067138671875e-01 1.944002211093902588e-01 -3.184957057237625122e-02 -1.325784903019666672e-02 1.120184212923049927e-01 3.417151868343353271e-01
-1.167874708771705627e-01 -1.209933534264564514e-01 -4.309567064046859741e-02 8.223162591457366943e-02 2.335237562656402588e-01 -5.486935004591941833e-02 4.709650576114654541e-02 3.544592559337615967e-01 -2.498423121869564056e-02 6.378806382417678833e-02 -2.319644764065742493e-02 -1.621832996606826782e-01 5.041144490242004395e-01 -1.288436800241470337e-01 -1.463099122047424316e-01 9.656393527984619141e-02 5.410139635205268860e-02 3.807833790779113770e-02 1.265150010585784912e-01 -9.020557627081871033e-03 -2.466230839490890503e-02 -1.622102260589599609e-01 4.322170093655586243e-02 -4.996683895587921143e-01 -1.641093939542770386e-01 1.222108956426382065e-02 2.744915485382080078e-01 -6.450128555297851562e-02 -6.330911815166473389e-02 -1.113050207495689392e-01 1.502481251955032349e-01 1.485882885754108429e-02
-1.444696187973022461e-01 -7.411211729049682617e-02 1.578419655561447144e-01 1.903836429119110107e-01 2.370061129331588745e-01 5.831198766827583313e-02 1.357706338167190552e-01 -5.186713300645351410e-03 1.815627515316009521e-01 1.057017743587493896e-01 7.365296036005020142e-02 -7.167230546474456787e-02 2.229504287242889404e-01 -3.658738918602466583e-03 2.519232034683227539e-01 -2.135262489318847656e-01 -7.203599810600280762e-02 -1.659756600856781006e-01 1.590440869331359863e-01 3.011983931064605713e-01 1.752823889255523682e-01 -2.096314430236816406e-01 8.313188701868057251e-02 6.218967027962207794e-03 -1.080645546317100525e-01 -2.066186666488647461e-01 2.625046372413635254e-01 3.181580826640129089e-02 -3.345459103584289551e-01 6.154782325029373169e-02 2.580481171607971191e-01 2.898360788822174072e-01
-9.140537120401859283e-03 -1.141034066677093506e-02 5.354019626975059509e-02 -5.108756572008132935e-02 -1.352453678846359253e-01 -2.434638589620590210e-01 9.370875358581542969e-02 -1.510786563158035278e-01 2.324522584676742554e-01 -1.094986200332641602e-01 -8.027006685733795166e-02 -1.861191838979721069e-01 2.159810215234756470e-01 1.661552935838699341e-01 6.755673140287399292e-02 -7.872560620307922363e-02 -2.406430989503860474e-01 -2.041083127260208130e-01 -2.669461630284786224e-02 1.918513774871826172e-01 1.558350473642349243e-01 -3.438456729054450989e-02 3.107629530131816864e-02 -2.602008283138275146e-01 2.127164751291275024e-01 -3.764820396900177002e-01 2.132917046546936035e-01 2.608613669872283936e-01 -1.105840355157852173e-01 2.230850607156753540e-01 1.425459086894989014e-01 2.809679806232452393e-01
-9.300453215837478638e-02 -6.887373514473438263e-03 -6.662597507238388062e-02 1.980999559164047241e-01 2.137779891490936279e-01 9.852270781993865967e-02 -3.033352643251419067e-02 7.513124495744705200e-02 -8.142406493425369263e-02 -1.423813998699188232e-01 -5.619873479008674622e-02 -7.279860228300094604e-02 6.014303565025329590e-01 -3.577148541808128357e-02 -8.231782168149948120e-02 9.384796023368835449e-02 -2.282378077507019043e-01 3.828585520386695862e-02 2.879834547638893127e-02 3.864765763282775879e-01 -1.069878041744232178e-01 -7.215467095375061035e-02 1.113577187061309814e-01 -1.867932230234146118e-01 -2.035028301179409027e-02 2.646528780460357666e-01 5.479360744357109070e-02 1.944144815206527710e-01 -1.618823111057281494e-01 2.584636583924293518e-02 -1.771276742219924927e-01 1.857577115297317505e-01
-3.873164951801300049e-01 -2.908710204064846039e-02 -2.047218531370162964e-01 -1.223149746656417847e-01 -2.079295367002487183e-01 -5.978028848767280579e-02 -7.111525535583496094e-02 -2.766848206520080566e-01 -2.114168852567672729e-01 -7.776213437318801880e-02 -1.708942204713821411e-01 -2.198244780302047729e-01 3.084009885787963867e-01 4.327774513512849808e-04 -1.378100216388702393e-01 -6.766264885663986206e-02 -1.196932196617126465e-01 -1.162583194673061371e-02 -1.468111295253038406e-02 1.859992742538452148e-01 1.606399267911911011e-01 -1.847984939813613892e-01 -2.484450936317443848e-01 2.558127604424953461e-02 -1.444929391145706177e-01 -3.280309587717056274e-02 3.428602516651153564e-01 -3.196002915501594543e-02 -1.368546485900878906e-01 3.969241306185722351e-02 2.353137582540512085e-01 1.705313622951507568e-01
-1.942121684551239014e-01 -1.075061261653900146e-01 -6.947644520550966263e-03 2.038322538137435913e-01 -2.695824205875396729e-01 1.539688706398010254e-01 1.217602472752332687e-02 6.797102838754653931e-02 8.416244387626647949e-02 -9.976314753293991089e-02 2.088340967893600464e-01 -2.986699640750885010e-01 1.837526857852935791e-01 -3.240453302860260010e-01 -3.283340111374855042e-02 -1.037603467702865601e-01 -1.237970218062400818e-01 -2.842201292514801025e-01 -1.401608735322952271e-01 1.019043549895286560e-01 -4.653236642479896545e-02 -2.321293056011199951e-01 4.584194719791412354e-02 7.832711562514305115e-03 2.661655247211456299e-01 1.640301793813705444e-01 6.076820567250251770e-02 2.287888824939727783e-01 1.489403396844863892e-01 3.627915084362030029e-01 7.803121954202651978e-02 9.740311652421951294e-02
-1.187697052955627441e-01 -2.336429506540298462e-01 3.033195734024047852e-01 4.950845148414373398e-03 1.550077944993972778e-01 4.030447602272033691e-01 -1.391624361276626587e-01 7.854280620813369751e-02 1.924651712179183960e-01 2.837098538875579834e-01 -1.247976049780845642e-01 7.452381402254104614e-02 2.389449030160903931e-01 -4.162785410881042480e-02 5.719522014260292053e-02 -1.091358289122581482e-01 -4.964573681354522705e-02 3.624168783426284790e-02 -1.696379482746124268e-01 1.020346730947494507e-01 4.327096790075302124e-02 -2.455711066722869873e-01 1.208086386322975159e-01 -2.244388917461037636e-03 -1.741271018981933594e-01 -3.402759879827499390e-02 2.831589877605438232e-01 1.573460400104522705e-01 1.059371605515480042e-01 -8.190711960196495056e-03 3.671649396419525146e-01 1.110831424593925476e-01
-1.528867930173873901e-01 5.428270995616912842e-02 -5.106759071350097656e-02 3.032183349132537842e-01 4.438755288720130920e-02 -1.663198024034500122e-01 -1.114004999399185181e-01 6.715387850999832153e-02 -7.425114512443542480e-02 -1.309462040662765503e-01 -1.023690477013587952e-01 1.046737283468246460e-01 9.479741752147674561e-02 -1.907237619161605835e-02 1.517842561006546021e-01 -9.561277180910110474e-02 -8.322508074343204498e-03 -5.238516330718994141e-01 -3.954597935080528259e-02 2.510852813720703125e-01 -2.724052965641021729e-02 -2.521537542343139648e-01 8.276620507240295410e-02 -4.179846867918968201e-02 -5.274345725774765015e-02 4.514080658555030823e-02 3.195838034152984619e-01 9.464959800243377686e-02 -2.152545601129531860e-01 -1.309311538934707642e-01 1.624323427677154541e-01 3.593869507312774658e-01
-3.020205795764923096e-01 -3.831465542316436768e-01 2.086493968963623047e-01 3.654076531529426575e-02 5.824000015854835510e-02 2.118367999792098999e-01 -1.757831871509552002e-01 1.944880783557891846e-01 2.228195406496524811e-02 -1.810561120510101318e-01 -2.146620303392410278e-01 -1.921796053647994995e-01 9.396377950906753540e-02 -2.519236207008361816e-01 -3.809504583477973938e-02 -2.861345931887626648e-02 -5.017196387052536011e-02 1.447064280509948730e-01 2.196996212005615234e-01 1.115161478519439697e-01 -1.558498889207839966e-01 -1.770406514406204224e-01 2.026184648275375366e-01 -1.936639398336410522e-01 -4.673441406339406967e-03 -5.730810388922691345e-02 2.152395993471145630e-01 1.823694705963134766e-01 8.175917714834213257e-02 -1.079422086477279663e-01 2.993304729461669922e-01 9.172087535262107849e-03
-7.057747989892959595e-02 -1.174001172184944153e-01 -2.823233008384704590e-01 -2.216671705245971680e-01 -1.029132604598999023e-01 1.526754796504974365e-01 -9.752186387777328491e-02 -3.665236234664916992e-01 -6.460069119930267334e-02 -5.871421098709106445e-02 9.424224495887756348e-03 -8.219255506992340088e-02 2.223984897136688232e-01 -7.047321647405624390e-02 -3.535851091146469116e-02 9.759231656789779663e-02 -5.794474855065345764e-02 -1.112015917897224426e-01 1.147493422031402588e-01 1.806317269802093506e-01 2.553080916404724121e-01 -2.882312834262847900e-01 6.825095415115356445e-02 -2.229332774877548218e-01 -8.450603485107421875e-02 -2.596332132816314697e-01 2.125174999237060547e-01 4.403514415025711060e-02 -1.857154257595539093e-02 1.029799357056617737e-01 4.343495368957519531e-01 9.786218404769897461e-02
-1.125260218977928162e-01 -2.094951421022415161e-01 2.175830751657485962e-01 -1.723607480525970459e-01 -1.603862643241882324e-01 -1.506990194320678711e-02 -1.121358647942543030e-01 -2.433741278946399689e-02 8.202156424522399902e-02 1.334206312894821167e-01 -2.930999994277954102e-01 4.372030869126319885e-02 2.232110202312469482e-01 6.661772727966308594e-02 -1.222873479127883911e-01 6.711912900209426880e-02 6.564049422740936279e-02 1.409661918878555298e-01 1.870660036802291870e-01 2.329311072826385498e-01 1.054678186774253845e-01 -1.229221895337104797e-01 4.630888253450393677e-02 -1.793597191572189331e-01 -4.963051527738571167e-02 1.254473179578781128e-01 2.043012827634811401e-01 2.997725307941436768e-01 -9.674066305160522461e-02 -2.757942080497741699e-01 4.017307460308074951e-01 2.657502889633178711e-01
-3.244872093200683594e-01 -8.318512141704559326e-02 7.304973900318145752e-02 1.088191717863082886e-01 -8.950341492891311646e-02 1.240409538149833679e-01 -2.273314595222473145e-01 -3.275741636753082275e-02 -4.464183747768402100e-02 -1.589733920991420746e-02 -1.366998851299285889e-01 -2.056570500135421753e-01 2.755662193521857262e-03 -9.256369620561599731e-02 -2.106669098138809204e-01 -4.664498195052146912e-02 -3.537584245204925537e-01 -3.431615531444549561e-01 -4.967586696147918701e-02 -1.728919297456741333e-01 4.916938766837120056e-02 -2.841865420341491699e-01 -3.226144611835479736e-01 1.968364231288433075e-02 1.187872365117073059e-01 -7.271393388509750366e-02 3.690875470638275146e-01 -2.549220062792301178e-02 4.163196682929992676e-02 2.097161114215850830e-01 -3.081330284476280212e-02 1.012588441371917725e-01
-2.401322275400161743e-01 -2.279351502656936646e-01 -9.416336566209793091e-02 -1.181143447756767273e-01 -1.627906560897827148e-01 1.033127307891845703e-01 -3.421844840049743652e-01 -4.862583428621292114e-02 3.243373930454254150e-01 -1.353647559881210327e-01 -5.443434789776802063e-02 9.453781694173812866e-02 8.914322406053543091e-02 -1.043415144085884094e-01 -7.465954124927520752e-02 -3.100370988249778748e-02 -1.191661953926086426e-01 -1.015198826789855957e-01 5.643840879201889038e-02 1.057412773370742798e-01 3.250588476657867432e-02 1.418923586606979370e-02 -2.355559468269348145e-01 -4.422920644283294678e-01 1.065059080719947815e-01 -2.569403350353240967e-01 2.889030277729034424e-01 1.524675730615854263e-02 -1.214164942502975464e-01 1.255833655595779419e-01 2.456512600183486938e-01 8.360770344734191895e-02
-2.862386703491210938e-01 -4.540148749947547913e-02 -7.337059825658798218e-02 -1.462916582822799683e-01 -3.660940378904342651e-02 2.516537010669708252e-01 7.684153318405151367e-02 -2.166106551885604858e-01 7.771082967519760132e-02 -8.646026998758316040e-02 -1.292402446269989014e-01 -2.797429859638214111e-01 1.291144043207168579e-01 -7.677475363016128540e-02 -1.448540091514587402e-01 1.919666379690170288e-01 -2.017834335565567017e-01 -1.251808702945709229e-01 2.170582115650177002e-02 1.858531832695007324e-01 1.202947124838829041e-01 -1.141965016722679138e-01 -4.587141796946525574e-03 -2.243514358997344971e-01 1.562096029520034790e-01 -3.017371892929077148e-01 3.204802274703979492e-01 5.668228119611740112e-02 -1.680170744657516479e-01 1.026971116662025452e-01 -1.277229040861129761e-01 3.703138828277587891e-01
-2.049102038145065308e-01 -1.667187064886093140e-01 1.778500974178314209e-01 1.584145724773406982e-01 1.262447685003280640e-01 -8.546269685029983521e-02 4.013825207948684692e-02 -1.314151585102081299e-01 -3.947221115231513977e-02 -9.914009273052215576e-02 -5.537262558937072754e-02 -5.288920947350561619e-04 9.925042837858200073e-02 5.466535687446594238e-03 4.418575763702392578e-02 -2.169819474220275879e-01 -1.761794686317443848e-01 -1.693519055843353271e-01 2.309986352920532227e-01 2.374596744775772095e-01 7.721008360385894775e-02 -4.029239714145660400e-01 2.809322774410247803e-01 -1.327212601900100708e-01 3.201359510421752930e-02 3.729949938133358955e-03 1.502835452556610107e-01 3.304521739482879639e-02 -3.151298761367797852e-01 -3.554914891719818115e-02 2.188523858785629272e-01 3.879489600658416748e-01
-2.201516479253768921e-01 -2.306102514266967773e-01 1.222813501954078674e-01 -1.267923861742019653e-01 -1.485965251922607422e-01 -1.799241453409194946e-01 -2.544039487838745117e-01 1.055502742528915405e-01 -1.602732688188552856e-01 -1.233618482947349548e-01 -3.480664640665054321e-02 -6.579414010047912598e-02 2.869126796722412109e-01 1.225679442286491394e-01 -2.354114651679992676e-01 -1.929888278245925903e-01 -1.132987290620803833e-01 -1.903901547193527222e-01 3.655796945095062256e-01 3.144465982913970947e-01 4.066355898976325989e-02 -2.201270312070846558e-02 -1.975456029176712036e-01 1.483304332941770554e-02 -2.447869442403316498e-02 6.802268326282501221e-02 4.627170413732528687e-02 1.908878087997436523e-01 -6.392200291156768799e-02 2.122910767793655396e-01 2.735937833786010742e-01 -9.874707460403442383e-02
4.731013253331184387e-02 -1.442063301801681519e-01 9.015809744596481323e-02 4.912165552377700806e-02 -1.361417770385742188e-01 6.671008467674255371e-02 4.650898277759552002e-03 -9.519427269697189331e-02 -1.207245662808418274e-01 -2.763265371322631836e-01 -7.172729074954986572e-02 -2.620585560798645020e-01 3.598629534244537354e-01 -1.780478805303573608e-01 3.962127026170492172e-03 -1.960208117961883545e-01 2.717461436986923218e-02 -3.353602588176727295e-01 -1.269299536943435669e-01 1.419213116168975830e-01 -7.031594216823577881e-02 -1.543050259351730347e-01 -3.328173756599426270e-01 -1.917976886034011841e-01 -2.291943505406379700e-02 1.856048852205276489e-01 8.221445977687835693e-02 -1.383493691682815552e-01 -1.060125380754470825e-01 9.484933316707611084e-02 2.586924135684967041e-01 3.101077377796173096e-01
-1.326766759157180786e-01 -1.442337483167648315e-01 -1.918645761907100677e-02 -5.982507020235061646e-02 -9.059717506170272827e-02 1.485900878906250000e-01 1.438187658786773682e-01 -8.485040068626403809e-02 -6.846306473016738892e-02 1.184163391590118408e-01 6.833814084529876709e-02 1.926153004169464111e-01 3.456071019172668457e-01 -3.223496079444885254e-01 -1.098296940326690674e-01 7.140465825796127319e-02 8.785210549831390381e-02 -1.548648923635482788e-01 1.993572413921356201e-01 7.459072768688201904e-02 7.663826644420623779e-02 -3.365997970104217529e-01 9.706140309572219849e-02 -2.134725004434585571e-01 -2.319317311048507690e-03 -6.492326408624649048e-02 1.598217785358428955e-01 4.019882995635271072e-03 -4.997857213020324707e-01 -3.218461200594902039e-02 1.928922981023788452e-01 1.717551797628402710e-01
-1.643268615007400513e-01 1.003254484385251999e-02 1.202819943428039551e-01 3.566395863890647888e-02 7.124083489179611206e-02 4.133732989430427551e-02 1.604346781969070435e-01 1.611662842333316803e-02 -9.746971726417541504e-02 -3.615314662456512451e-01 3.821012005209922791e-02 -3.605146706104278564e-01 2.870349884033203125e-01 -5.240977182984352112e-02 4.889016225934028625e-02 -7.310453802347183228e-02 7.883761078119277954e-03 -1.020518541336059570e-01 3.238740609958767891e-03 2.805880084633827209e-02 3.036085665225982666e-01 -3.181710243225097656e-01 -1.270157247781753540e-01 5.214946717023849487e-02 -1.252483874559402466e-01 -1.784772425889968872e-01 3.661873340606689453e-01 1.469274163246154785e-01 2.014356479048728943e-02 2.846031188964843750e-01 2.257495820522308350e-01 -2.718450501561164856e-02
-1.033101528882980347e-01 -5.225589126348495483e-02 -2.694786526262760162e-02 1.462560892105102539e-01 1.353767663240432739e-01 -6.464751064777374268e-02 -1.523746699094772339e-01 -1.910218596458435059e-01 1.834468692541122437e-01 -4.988836124539375305e-02 4.147404059767723083e-02 1.203608959913253784e-01 1.459192633628845215e-01 2.838946133852005005e-02 2.662660926580429077e-02 7.689433544874191284e-02 -2.511329352855682373e-01 1.416249107569456100e-02 1.913450956344604492e-01 1.900411248207092285e-01 1.264115273952484131e-01 -3.684898316860198975e-01 1.416193544864654541e-01 -3.345094025135040283e-01 1.133776977658271790e-01 -4.857638105750083923e-02 1.419281959533691406e-01 1.457728296518325806e-01 -3.383249640464782715e-01 -4.691274464130401611e-02 3.445480167865753174e-01 2.991618812084197998e-01
-2.400214374065399170e-01 -1.614148765802383423e-01 -1.530426889657974243e-01 -1.172761321067810059e-01 -4.107335507869720459e-01 1.823783516883850098e-01 -6.097883358597755432e-02 -1.294942805543541908e-03 9.178601950407028198e-02 -1.867335438728332520e-01 -2.631224691867828369e-01 -1.906034350395202637e-01 2.122032791376113892e-01 -2.420786172151565552e-01 -2.576991170644760132e-02 -1.457660198211669922e-01 -1.429144106805324554e-02 3.768210113048553467e-02 -2.858007885515689850e-02 1.106412634253501892e-01 1.096326708793640137e-01 1.097603440284729004e-01 1.283136308193206787e-01 -3.183615505695343018e-01 -2.376598678529262543e-02 -2.040672302246093750e-01 3.152562081813812256e-01 6.035860627889633179e-02 -2.167721837759017944e-01 2.882107533514499664e-02 1.034541800618171692e-01 1.968367397785186768e-01
-2.189457416534423828e-01 -1.977066323161125183e-02 2.496618777513504028e-01 -1.952354162931442261e-01 -2.072168141603469849e-01 7.640733569860458374e-02 -4.782993718981742859e-02 -1.101721227169036865e-01 -2.785457372665405273e-01 1.659552799537777901e-03 2.859182097017765045e-02 -2.560557425022125244e-01 2.213794440031051636e-01 1.171515062451362610e-01 -2.172618210315704346e-01 -3.381849080324172974e-02 1.380975246429443359e-01 -2.236781418323516846e-01 -8.307331055402755737e-02 1.837668716907501221e-01 1.607916057109832764e-01 5.046864598989486694e-02 4.456714913249015808e-02 -1.784500479698181152e-01 1.040067225694656372e-01 -7.626114040613174438e-02 3.800253868103027344e-01 6.600291468203067780e-03 -1.394329518079757690e-01 3.676647692918777466e-02 1.927865147590637207e-01 3.767059147357940674e-01
-2.957441508769989014e-01 3.075778670608997345e-02 -3.023828268051147461e-01 -3.949348255991935730e-02 -1.795823574066162109e-01 -9.011296555399894714e-03 -1.564133465290069580e-01 -6.264101713895797729e-02 1.220220327377319336e-01 1.325831655412912369e-02 -1.751330196857452393e-01 -2.111382335424423218e-01 3.926279246807098389e-01 -4.854350909590721130e-02 9.489015676081180573e-03 5.701272934675216675e-02 -7.735819369554519653e-02 -1.776010841131210327e-01 1.464827656745910645e-01 4.381871595978736877e-02 8.062516152858734131e-02 -2.540551424026489258e-01 -3.320715129375457764e-01 -3.394898474216461182e-01 -9.494756162166595459e-02 -3.700232878327369690e-02 7.847782969474792480e-02 -1.662628352642059326e-01 -1.961822658777236938e-01 1.150132194161415100e-01 1.744007915258407593e-01 1.546414345502853394e-01
-3.447771966457366943e-01 -1.799104176461696625e-02 -7.281808555126190186e-02 3.417744487524032593e-02 -2.385838776826858521e-01 8.321009576320648193e-02 -2.162213623523712158e-01 -1.598009914159774780e-01 1.354319453239440918e-01 -8.914633840322494507e-02 6.498815119266510010e-02 4.025298357009887695e-02 3.607025742530822754e-02 -3.174301087856292725e-01 -2.273157984018325806e-01 7.673461735248565674e-02 2.045862376689910889e-01 5.586365982890129089e-02 -1.895788460969924927e-01 1.699811220169067383e-01 -5.217412859201431274e-02 7.035782095044851303e-03 -1.461023241281509399e-01 -4.056107401847839355e-01 -7.719467580318450928e-02 -2.361523956060409546e-01 2.169410139322280884e-01 1.356444656848907471e-01 -1.004004776477813721e-01 1.610721349716186523e-01 2.605586946010589600e-01 1.299659758806228638e-01
-4.108310639858245850e-01 -3.098578453063964844e-01 1.361679583787918091e-01 2.476171255111694336e-01 -1.364167332649230957e-01 1.993238031864166260e-01 -2.489527016878128052e-01 -4.520960897207260132e-02 6.485442072153091431e-02 -5.403905361890792847e-02 -2.036310136318206787e-01 -2.417401671409606934e-01 1.525879502296447754e-01 -1.757298596203327179e-02 6.981289386749267578e-02 -1.159811988472938538e-01 -3.204152733087539673e-02 5.598146840929985046e-02 1.774592995643615723e-01 6.554210931062698364e-02 -1.974329650402069092e-01 -1.334878504276275635e-01 1.992173045873641968e-01 -1.258789598941802979e-01 -8.062560111284255981e-02 1.980999410152435303e-01 2.920307517051696777e-01 2.163232713937759399e-01 1.158776655793190002e-01 9.550080448389053345e-02 1.442713439464569092e-01 -1.028472110629081726e-01
-5.154556632041931152e-01 -5.377589538693428040e-02 3.222286403179168701e-01 -1.792128942906856537e-02 -1.067644357681274414e-01 7.764222472906112671e-02 -1.676394492387771606e-01 -1.817174442112445831e-02 1.162562519311904907e-01 -9.135857224464416504e-03 -2.414050698280334473e-01 -1.143942922353744507e-01 2.264667302370071411e-01 -2.378535866737365723e-01 1.044500097632408142e-01 5.221682135015726089e-03 -1.398984938859939575e-01 1.576578915119171143e-01 9.905546903610229492e-02 1.185333877801895142e-01 -2.120867371559143066e-01 -1.675806790590286255e-01 1.481459885835647583e-01 -2.367966920137405396e-01 -1.104242950677871704e-01 5.558609589934349060e-02 1.356290429830551147e-01 1.954668909311294556e-01 3.316603973507881165e-02 2.368199080228805542e-02 2.907605469226837158e-01 1.337099634110927582e-02
-2.672851085662841797e-01 -2.835612893104553223e-01 3.373811244964599609e-01 2.196118384599685669e-01 5.900601856410503387e-03 2.124401777982711792e-01 -1.614948809146881104e-01 -1.837997883558273315e-01 -6.741033494472503662e-02 -3.179202973842620850e-02 1.166747696697711945e-02 -9.607258439064025879e-02 3.532263636589050293e-01 -1.547727882862091064e-01 -1.118618175387382507e-01 2.276961654424667358e-01 1.474719792604446411e-01 4.504645243287086487e-02 2.569881379604339600e-01 2.607924044132232666e-01 1.287745982408523560e-01 -1.749702692031860352e-01 -6.390903890132904053e-02 -1.761400401592254639e-01 6.193625926971435547e-02 1.054823920130729675e-01 1.049743592739105225e-02 2.742228806018829346e-01 -9.512329101562500000e-02 -6.681802868843078613e-02 9.399612247943878174e-02 -1.747480221092700958e-02
-7.367780804634094238e-02 -1.524794548749923706e-01 8.969301730394363403e-02 1.519324332475662231e-01 -3.014671206474304199e-01 3.317189635708928108e-03 -3.961368203163146973e-01 -2.843017876148223877e-01 7.878327369689941406e-02 -2.561461627483367920e-01 -1.272060871124267578e-01 -2.657691836357116699e-01 1.354542076587677002e-01 -2.028264701366424561e-01 -2.028070539236068726e-01 -1.066534370183944702e-01 -4.190806671977043152e-02 -8.130300045013427734e-02 -9.153433144092559814e-02 2.669681012630462646e-01 2.185867168009281158e-02 -7.896033674478530884e-02 -1.090983767062425613e-02 -3.423509597778320312e-01 1.579862274229526520e-02 -1.321161836385726929e-01 1.971680223941802979e-01 2.004396729171276093e-02 -5.330698564648628235e-03 1.103254929184913635e-01 2.124496251344680786e-01 1.206425949931144714e-01
-2.067690938711166382e-01 6.455193459987640381e-02 -1.096943169832229614e-01 -4.696888476610183716e-02 3.336253389716148376e-02 -3.874033922329545021e-03 1.749758571386337280e-01 1.373745650053024292e-01 -1.531166136264801025e-01 -1.161088142544031143e-02 -3.915238007903099060e-02 4.523061681538820267e-03 4.873704016208648682e-01 1.150904297828674316e-01 -8.303002268075942993e-02 -9.258675388991832733e-03 -6.166401132941246033e-02 -1.964173614978790283e-01 -7.338406890630722046e-02 4.325054958462715149e-02 3.092426108196377754e-03 -5.005373954772949219e-01 8.244837075471878052e-02 -1.067004427313804626e-01 9.159512817859649658e-02 -7.110706646926701069e-04 -2.563906088471412659e-02 1.944539397954940796e-01 -2.415799498558044434e-01 3.267719745635986328e-01 2.019752711057662964e-01 1.848602443933486938e-01
-4.207177758216857910e-01 -1.471829116344451904e-01 1.473939269781112671e-01 -7.995701581239700317e-02 -1.435344219207763672e-01 -1.268653571605682373e-02 -2.034101188182830811e-01 -7.004538178443908691e-02 2.041788697242736816e-01 1.199115365743637085e-01 -1.965195834636688232e-01 -3.364039957523345947e-01 1.398652195930480957e-01 -5.941199883818626404e-02 7.376606762409210205e-02 7.134429365396499634e-02 -4.358928278088569641e-02 -3.990293294191360474e-02 2.391885817050933838e-01 1.765470206737518311e-02 -4.016543552279472351e-02 -2.618611156940460205e-01 2.244924008846282959e-01 -1.169728785753250122e-01 -7.382016628980636597e-02 4.897157475352287292e-02 1.162397190928459167e-01 2.582707405090332031e-01 5.436090007424354553e-02 -1.312991082668304443e-01 4.014405906200408936e-01 6.268953438848257065e-04
-2.013834863901138306e-01 -2.541881203651428223e-01 3.370496630668640137e-01 2.487278133630752563e-01 6.134780868887901306e-02 2.239886224269866943e-01 -2.363601922988891602e-01 -7.932551205158233643e-02 -2.701603174209594727e-01 -1.027448177337646484e-01 -1.248636543750762939e-01 4.465704038739204407e-02 3.745992183685302734e-01 -2.962871827185153961e-02 -7.896300405263900757e-02 5.418948456645011902e-02 1.959691494703292847e-01 -4.301383346319198608e-02 5.258467048406600952e-02 9.178578853607177734e-02 -7.710009068250656128e-02 -9.955421090126037598e-02 -7.804154604673385620e-02 -2.146747410297393799e-01 2.123832702636718750e-01 4.330743476748466492e-02 1.200362294912338257e-01 2.409562170505523682e-01 -2.473830431699752808e-01 -1.056266427040100098e-01 1.768224537372589111e-01 -9.603267163038253784e-02
-3.749507367610931396e-01 -6.345035135746002197e-02 3.476794809103012085e-02 2.383450604975223541e-02 -5.330219119787216187e-02 -1.531390994787216187e-01 -9.067582339048385620e-02 2.813715301454067230e-02 1.898320019245147705e-01 -1.608153581619262695e-01 1.341603100299835205e-01 3.421247750520706177e-02 7.637986540794372559e-02 2.529557049274444580e-02 -2.047540247440338135e-01 -5.284319072961807251e-02 -1.795011013746261597e-01 -1.364794224500656128e-01 -1.252390295267105103e-01 -6.315720826387405396e-02 1.114800795912742615e-01 8.403344452381134033e-02 -1.019704993814229965e-02 -1.430962383747100830e-01 1.380875557661056519e-01 -3.400514125823974609e-01 3.169800043106079102e-01 8.963951468467712402e-02 -2.141233831644058228e-01 7.782471925020217896e-02 3.083607852458953857e-01 4.304040968418121338e-01
-4.079106748104095459e-01 1.345701217651367188e-01 1.913680434226989746e-01 5.924200266599655151e-02 2.504968643188476562e-01 -2.669053152203559875e-02 -6.488294154405593872e-02 -5.333376582711935043e-03 6.231379508972167969e-02 -3.814644813537597656e-01 -5.933878570795059204e-02 -9.691181033849716187e-02 4.711329638957977295e-01 -3.210220858454704285e-02 -9.362633526325225830e-02 -2.465571314096450806e-01 -3.028732240200042725e-01 -1.050013378262519836e-01 2.008726745843887329e-01 8.561899513006210327e-02 7.946250028908252716e-03 -7.596286386251449585e-02 1.712201163172721863e-02 -8.398512005805969238e-02 -3.127230703830718994e-02 4.802615568041801453e-02 1.138861626386642456e-01 7.643658667802810669e-02 1.225388422608375549e-01 1.568101048469543457e-01 1.622171998023986816e-01 3.420685976743698120e-02
-3.362226113677024841e-02 -2.716440856456756592e-01 -1.145566925406455994e-01 -2.095325104892253876e-02 9.789273142814636230e-02 -8.546734601259231567e-02 -1.414783000946044922e-01 -2.820218801498413086e-01 1.139842644333839417e-01 -1.911992579698562622e-01 7.991147227585315704e-03 -1.856509223580360413e-02 8.766062557697296143e-02 -9.943369776010513306e-02 -1.572113111615180969e-02 -1.827293634414672852e-01 -9.515184909105300903e-02 -2.373494803905487061e-01 -1.101904660463333130e-01 1.671059578657150269e-01 2.460885047912597656e-01 -2.546773552894592285e-01 -1.881786733865737915e-01 -1.670452654361724854e-01 -7.327613234519958496e-02 -1.176866069436073303e-01 2.569260895252227783e-01 3.568046689033508301e-01 3.216243386268615723e-01 -2.068016827106475830e-01 1.960562616586685181e-01 5.032050982117652893e-02
-8.920709788799285889e-02 7.309286296367645264e-02 7.607372850179672241e-02 -1.177683938294649124e-02 -2.366128005087375641e-02 4.208755195140838623e-01 9.365697950124740601e-02 -1.663500517606735229e-01 1.175913438200950623e-01 2.917476370930671692e-02 -1.415724307298660278e-01 -4.443923756480216980e-02 3.236567974090576172e-01 1.942892745137214661e-02 1.565465778112411499e-01 -9.122692048549652100e-02 3.287150263786315918e-01 -1.065747588872909546e-01 1.326129287481307983e-01 3.495057821273803711e-01 1.328001320362091064e-01 -1.701706200838088989e-01 2.260168641805648804e-02 -1.703270524740219116e-01 8.588627725839614868e-02 6.211213767528533936e-02 1.352069228887557983e-01 9.846282191574573517e-03 -1.773884892463684082e-01 -7.257590536028146744e-03 2.977772653102874756e-01 3.269641697406768799e-01
3.983820229768753052e-02 -4.352414608001708984e-02 -8.822704106569290161e-02 -3.696257248520851135e-02 -7.699685543775558472e-02 -5.734233558177947998e-02 5.433986708521842957e-02 -2.073895335197448730e-01 3.070166409015655518e-01 -2.124162167310714722e-01 -1.395301371812820435e-01 -1.810550987720489502e-01 1.743519902229309082e-01 9.310477972030639648e-02 2.793480157852172852e-01 -3.883570805191993713e-02 2.689616978168487549e-01 -2.213370800018310547e-01 -7.282479852437973022e-02 2.516765147447586060e-02 1.188829541206359863e-01 -2.976106405258178711e-01 -2.248664498329162598e-01 -2.060014903545379639e-01 -1.600165963172912598e-01 -1.521098427474498749e-02 3.044053316116333008e-01 1.077962517738342285e-01 5.620357021689414978e-02 1.621654778718948364e-01 3.354293107986450195e-01 1.639677584171295166e-01
-1.458112150430679321e-01 -4.196863621473312378e-02 -2.220896631479263306e-01 -8.591937273740768433e-02 -6.232611369341611862e-03 1.796725243330001831e-01 -3.172340393066406250e-01 -1.248515695333480835e-01 -1.531903743743896484e-01 -7.619433850049972534e-02 -4.117440059781074524e-02 1.138152107596397400e-01 3.978800773620605469e-01 5.613944679498672485e-02 -9.021440893411636353e-02 -1.797709316015243530e-01 2.064162790775299072e-01 -8.227399736642837524e-02 -1.175145525485277176e-02 -4.525906592607498169e-02 -4.234420508146286011e-02 -1.256077587604522705e-01 -1.434303373098373413e-01 -2.641367614269256592e-01 -3.404241055250167847e-02 -9.636075049638748169e-02 4.668214917182922363e-01 3.400088250637054443e-01 1.301024407148361206e-01 1.719256117939949036e-02 -6.776005029678344727e-02 2.503114752471446991e-02
-1.781313419342041016e-01 4.234312847256660461e-02 1.333189606666564941e-01 1.589484065771102905e-01 9.106680750846862793e-02 1.243987958878278732e-02 2.247197479009628296e-01 -1.268195360898971558e-01 2.101117521524429321e-01 1.400724202394485474e-01 -1.633922383189201355e-02 1.685611456632614136e-01 2.701610028743743896e-01 1.146531943231821060e-02 2.405757009983062744e-01 -1.271253973245620728e-01 -1.085808724164962769e-01 -2.535408139228820801e-01 2.508371174335479736e-01 1.666808314621448517e-02 2.118791341781616211e-01 -2.278275042772293091e-01 4.593262821435928345e-02 -1.395747344940900803e-02 1.316337473690509796e-02 -1.264744549989700317e-01 2.437866926193237305e-01 2.338254302740097046e-01 -1.601116508245468140e-01 2.009373605251312256e-01 9.842164814472198486e-02 4.055347442626953125e-01
-2.313353121280670166e-02 -5.993484705686569214e-02 -8.996646851301193237e-03 3.602182120084762573e-02 -1.320068072527647018e-02 -5.153019353747367859e-02 -1.126535087823867798e-01 1.223531737923622131e-01 4.109541475772857666e-01 1.416997313499450684e-01 9.741884469985961914e-02 -2.503685355186462402e-01 3.935579359531402588e-01 -6.726551055908203125e-02 -1.872347295284271240e-02 -2.109778858721256256e-02 -1.904180049896240234e-01 6.158986128866672516e-03 5.375614017248153687e-02 1.107972040772438049e-01 2.436719983816146851e-01 -2.326598018407821655e-01 2.272339537739753723e-02 1.443817764520645142e-01 4.110948145389556885e-01 -1.689982265233993530e-01 1.740516573190689087e-01 1.154979541897773743e-01 3.637699037790298462e-02 6.813811510801315308e-02 1.537928134202957153e-01 2.924299836158752441e-01
-4.093801677227020264e-01 -1.826373487710952759e-01 -8.951784670352935791e-02 1.200621053576469421e-01 7.799781113862991333e-02 5.664028599858283997e-02 -5.060058832168579102e-02 1.740398555994033813e-01 -2.847583033144474030e-02 -2.574898898601531982e-01 1.130627393722534180e-01 1.919532418251037598e-01 3.112021982669830322e-01 9.858336299657821655e-02 -1.355524808168411255e-01 -2.674326300621032715e-01 -1.115127280354499817e-01 -1.138287782669067383e-01 -7.646977901458740234e-02 -4.669246822595596313e-02 1.838836073875427246e-01 -1.146206334233283997e-01 -9.356156736612319946e-02 -3.961734101176261902e-02 1.375775337219238281e-01 1.236953437328338623e-01 2.601497620344161987e-02 1.997945308685302734e-01 -4.632252454757690430e-01 -4.101808369159698486e-02 1.916705965995788574e-01 5.258288979530334473e-02
-2.070293128490447998e-01 -2.375129237771034241e-02 1.080222874879837036e-01 -7.729195803403854370e-02 -2.684808522462844849e-02 1.389256794936954975e-03 3.385221958160400391e-02 -2.802239358425140381e-01 1.786357760429382324e-01 -2.094524502754211426e-01 9.414548054337501526e-03 -6.195100024342536926e-02 2.769547402858734131e-01 5.106200277805328369e-02 -4.579498991370201111e-02 2.305931150913238525e-01 8.608648180961608887e-02 -3.060567975044250488e-01 -2.614322006702423096e-01 1.627087444067001343e-01 1.227521151304244995e-01 -3.399336040019989014e-01 -2.343484461307525635e-01 -3.628222346305847168e-01 8.601430058479309082e-02 -1.289615482091903687e-01 -1.092244684696197510e-01 1.054417639970779419e-01 6.568104960024356842e-03 2.264015078544616699e-01 1.442415267229080200e-01 1.094525232911109924e-01
-7.023458927869796753e-02 -2.260133028030395508e-01 7.132615894079208374e-02 8.675136417150497437e-02 -9.381914883852005005e-02 1.326869875192642212e-01 -3.333207964897155762e-01 -2.293880879878997803e-01 4.893440380692481995e-02 -2.705623507499694824e-01 -2.983401715755462646e-01 -1.238011643290519714e-01 1.467210501432418823e-01 -3.586088120937347412e-01 -3.132876455783843994e-01 2.162309177219867706e-02 -6.360450387001037598e-02 -8.170785754919052124e-02 -1.159372404217720032e-01 7.571399211883544922e-02 1.051636189222335815e-01 -1.034293845295906067e-01 9.357992559671401978e-03 -2.663949429988861084e-01 1.308915168046951294e-01 -1.887218505144119263e-01 2.698441147804260254e-01 5.732688307762145996e-02 -1.865449845790863037e-01 1.176239326596260071e-01 6.482993066310882568e-02 9.039559215307235718e-02
-6.369578093290328979e-02 -1.201220080256462097e-01 7.846818119287490845e-02 1.397885233163833618e-01 1.840735040605068207e-02 -2.901701927185058594e-01 -4.894656687974929810e-02 7.629042118787765503e-02 3.435016050934791565e-02 -1.095154136419296265e-01 -1.519817858934402466e-01 1.534200832247734070e-02 1.726709753274917603e-01 -1.870225556194782257e-02 3.233606815338134766e-01 -6.426629424095153809e-02 -1.159456744790077209e-01 -3.544961810111999512e-01 -2.276632785797119141e-01 7.114201039075851440e-02 -1.094588339328765869e-01 -3.276535868644714355e-01 1.770334392786026001e-01 9.544370323419570923e-02 5.026663094758987427e-02 -1.363286375999450684e-01 2.549813389778137207e-01 1.526696830987930298e-01 -1.815011501312255859e-01 7.332273572683334351e-02 2.713819444179534912e-01 3.324202299118041992e-01
-4.131865799427032471e-01 -7.815781235694885254e-02 -5.845718085765838623e-02 3.334457799792289734e-02 -8.234114386141300201e-03 5.195235088467597961e-02 9.091510623693466187e-02 -7.442755252122879028e-02 2.768013440072536469e-02 -9.870237857103347778e-02 -2.502276897430419922e-01 -4.039223119616508484e-02 4.039228260517120361e-01 1.415309160947799683e-01 -1.831712722778320312e-01 1.353742033243179321e-01 -1.799548566341400146e-01 -2.933426797389984131e-01 -9.327488392591476440e-02 7.132456637918949127e-03 1.145955249667167664e-01 5.932623986154794693e-03 -9.283649176359176636e-02 -1.362411528825759888e-01 6.951799616217613220e-03 -3.661119043827056885e-01 3.173169195652008057e-01 9.165330231189727783e-02 4.782940668519586325e-04 2.166656404733657837e-01 1.511653065681457520e-01 -1.083828806877136230e-01
-4.123080372810363770e-01 -2.399713695049285889e-01 2.028277963399887085e-01 -4.419716447591781616e-02 -1.404143571853637695e-01 7.223396748304367065e-02 -2.362900041043758392e-02 -8.105776272714138031e-03 -5.986963957548141479e-02 3.124539256095886230e-01 -2.324555814266204834e-01 -4.544354975223541260e-02 1.572332084178924561e-01 -1.610604375600814819e-01 7.447637617588043213e-02 1.558100711554288864e-02 -2.031022459268569946e-01 1.549422442913055420e-01 1.760323941707611084e-01 2.327232360839843750e-01 1.668777018785476685e-01 -3.624394834041595459e-01 -7.190856337547302246e-02 -3.153289481997489929e-02 -1.348943682387471199e-03 1.422547399997711182e-01 -6.229591369628906250e-02 1.732649952173233032e-01 -2.298185229301452637e-02 2.086515724658966064e-02 3.413701653480529785e-01 5.082014203071594238e-02
-8.738914132118225098e-02 -1.199252828955650330e-01 -1.213424801826477051e-01 9.570580720901489258e-02 2.629290819168090820e-01 -7.227452844381332397e-02 -1.252921372652053833e-01 -3.075304925441741943e-01 1.278890995308756828e-03 4.969454836100339890e-03 -1.500294953584671021e-01 -1.823592483997344971e-01 9.471188485622406006e-02 -2.182035297155380249e-01 2.901126742362976074e-01 -9.599157422780990601e-02 -1.845888942480087280e-01 -1.797415465116500854e-01 -1.831113919615745544e-02 -9.887599200010299683e-02 2.843926250934600830e-01 -9.713640809059143066e-02 5.561934411525726318e-02 -1.646231710910797119e-01 9.711491316556930542e-02 -2.819169163703918457e-01 1.362680792808532715e-01 6.282401829957962036e-02 -1.195077076554298401e-01 1.199381519109010696e-02 8.372603356838226318e-02 4.835856854915618896e-01
-1.556731462478637695e-01 -7.433242350816726685e-02 -1.414553225040435791e-01 1.836534738540649414e-01 -2.381638139486312866e-01 -5.079090595245361328e-02 -1.376115381717681885e-01 -2.569104731082916260e-01 1.201190724968910217e-01 -1.862557232379913330e-01 -3.027351796627044678e-01 -3.064968287944793701e-01 5.182410031557083130e-02 -1.740893721580505371e-02 -1.615063101053237915e-01 6.437431275844573975e-02 3.582615405321121216e-02 4.395110160112380981e-02 -3.699142485857009888e-02 1.557346135377883911e-01 1.394253820180892944e-01 -1.200274471193552017e-02 8.550911210477352142e-03 -4.054716527462005615e-01 2.975194528698921204e-02 -1.853582262992858887e-01 3.299691975116729736e-01 1.406888514757156372e-01 -1.884078830480575562e-01 5.537252873182296753e-02 2.711079418659210205e-01 1.243186593055725098e-01
-3.650850951671600342e-01 -1.446291804313659668e-01 5.413114279508590698e-02 -2.840111218392848969e-02 -1.707833409309387207e-01 5.016335844993591309e-02 -2.127376347780227661e-01 -1.830910891294479370e-01 5.992820486426353455e-02 -1.509663164615631104e-01 -2.487088441848754883e-01 -2.032647430896759033e-01 3.158014267683029175e-02 -1.441705673933029175e-01 -2.024098299443721771e-02 1.870571374893188477e-01 -3.646785616874694824e-01 -2.273467630147933960e-01 -2.094522714614868164e-01 -1.236764248460531235e-02 -6.465025944635272026e-04 6.977263838052749634e-02 -1.786515712738037109e-01 -2.521766722202301025e-01 -5.371060594916343689e-02 -1.736761480569839478e-01 2.653228640556335449e-01 5.593979731202125549e-02 8.214910328388214111e-02 2.095515429973602295e-01 1.457069963216781616e-01 1.931719481945037842e-01
-2.193468362092971802e-01 -1.412847191095352173e-01 -1.165040186606347561e-03 1.775693744421005249e-01 5.948284640908241272e-02 -1.489699333906173706e-01 3.304941207170486450e-02 3.134430944919586182e-02 -1.197213083505630493e-01 -5.030880495905876160e-02 -1.050770133733749390e-01 1.002404000610113144e-02 5.606042593717575073e-02 1.258662492036819458e-01 1.280434876680374146e-01 7.242912054061889648e-02 1.281626969575881958e-01 -3.306910395622253418e-01 2.019314281642436981e-02 -2.085416950285434723e-02 -3.089228831231594086e-02 -4.720225632190704346e-01 2.331102490425109863e-01 1.946439407765865326e-02 6.583675742149353027e-02 -1.030625328421592712e-01 4.904000461101531982e-01 3.161803632974624634e-02 4.497203044593334198e-04 -1.439318293705582619e-03 1.082667484879493713e-01 3.614973425865173340e-01
-1.842768192291259766e-01 -1.143026649951934814e-01 9.640534967184066772e-02 2.408364862203598022e-01 4.376602172851562500e-02 4.251671582460403442e-02 -2.999186217784881592e-01 -5.330895632505416870e-02 1.672574430704116821e-01 1.181376427412033081e-01 -9.732358157634735107e-02 6.112008169293403625e-02 5.241882428526878357e-02 -1.222743019461631775e-01 -1.459313780069351196e-01 -1.221200898289680481e-01 -1.085649728775024414e-01 -2.542419135570526123e-01 1.277902573347091675e-01 1.391821205615997314e-01 1.206889450550079346e-01 -3.709478974342346191e-01 1.851617395877838135e-01 -2.083750218152999878e-01 8.564500603824853897e-04 -1.574434936046600342e-01 -5.612177029252052307e-02 1.282335668802261353e-01 -3.674494326114654541e-01 -1.697687357664108276e-01 1.869516372680664062e-01 3.081285357475280762e-01
-7.098153233528137207e-02 -2.283052206039428711e-01 8.412209153175354004e-02 8.103908598423004150e-02 9.241294115781784058e-02 -5.390394106507301331e-02 6.498901546001434326e-02 -8.205354213714599609e-03 1.325329244136810303e-01 1.017077714204788208e-01 -1.597182452678680420e-02 -9.590498171746730804e-03 3.256905078887939453e-01 -3.582176193594932556e-02 2.564967572689056396e-01 -2.398464083671569824e-01 -1.101864054799079895e-01 -1.969213038682937622e-01 1.733021885156631470e-01 2.459904849529266357e-01 8.922376483678817749e-02 -2.094025015830993652e-01 2.322195284068584442e-02 -3.479024767875671387e-02 9.817884117364883423e-02 -1.649975776672363281e-01 2.205678028985857964e-03 1.133293956518173218e-01 -3.508875370025634766e-01 1.956065297126770020e-01 2.311040908098220825e-01 4.415858089923858643e-01
-3.449482321739196777e-01 -2.344301193952560425e-01 -6.130535900592803955e-02 3.356808796525001526e-02 -1.950340718030929565e-01 2.777916938066482544e-02 -7.154531031847000122e-02 -3.492835462093353271e-01 2.302310988306999207e-02 -1.230711489915847778e-01 -4.930365830659866333e-02 -6.814390420913696289e-02 4.626196622848510742e-01 -1.158201321959495544e-01 -1.917357295751571655e-01 2.274221330881118774e-01 1.427951902151107788e-01 -7.300413399934768677e-02 5.769572779536247253e-02 1.036959439516067505e-01 1.483195126056671143e-01 -7.136428356170654297e-02 -2.640239000320434570e-01 2.057127468287944794e-02 2.820015512406826019e-02 -1.095873117446899414e-01 1.713628470897674561e-01 -9.272733330726623535e-02 -7.429531961679458618e-02 1.084438636898994446e-01 1.071250364184379578e-01 3.162684738636016846e-01
-4.099339991807937622e-02 -3.249652311205863953e-02 3.751932084560394287e-02 -9.318197518587112427e-02 -1.381734460592269897e-01 1.077649965882301331e-01 9.935995191335678101e-02 -6.691326200962066650e-02 -3.760003298521041870e-02 -6.055013462901115417e-02 -2.260399609804153442e-02 -2.002901583909988403e-01 2.671369612216949463e-01 -2.064835131168365479e-01 1.550782471895217896e-01 8.447892032563686371e-03 -1.448583900928497314e-01 -3.858022689819335938e-01 1.218427792191505432e-01 5.424144864082336426e-01 5.431281402707099915e-02 -1.465478986501693726e-01 -8.539079129695892334e-02 -2.358439005911350250e-02 3.254743814468383789e-01 -2.036983668804168701e-01 8.774213492870330811e-02 1.660840772092342377e-02 -2.202558219432830811e-01 5.264719203114509583e-02 1.977920085191726685e-01 3.640157729387283325e-02
-4.490503966808319092e-01 1.862548105418682098e-02 -1.793192178010940552e-01 -1.192383393645286560e-01 1.015586629509925842e-01 -3.976097330451011658e-02 1.132161244750022888e-01 -9.235058724880218506e-02 1.428643316030502319e-01 -1.886955052614212036e-01 3.262938931584358215e-02 9.873592853546142578e-02 3.053654730319976807e-01 2.471085786819458008e-01 3.497018665075302124e-02 -9.105132892727851868e-03 -2.562693059444427490e-01 -3.501128256320953369e-01 -2.712031453847885132e-02 2.029186934232711792e-01 -8.800335228443145752e-02 -1.002580523490905762e-01 -7.607509195804595947e-02 -2.321316748857498169e-01 1.108087897300720215e-01 1.049926131963729858e-01 -3.081226162612438202e-02 2.978273034095764160e-01 -1.812011748552322388e-01 1.173307374119758606e-01 1.680867224931716919e-01 -2.250763587653636932e-02
-1.873941421508789062e-01 6.748206913471221924e-02 -1.835352927446365356e-01 -1.460455209016799927e-01 -2.203364819288253784e-01 5.496945977210998535e-02 -3.004081547260284424e-01 -2.540538311004638672e-01 4.471755027770996094e-02 1.163639314472675323e-02 -1.058042421936988831e-01 -2.220194041728973389e-01 2.461135834455490112e-01 -4.640772193670272827e-02 1.779267936944961548e-01 8.156928420066833496e-02 -1.890428811311721802e-01 -3.432522416114807129e-01 -3.006426617503166199e-02 -1.115309149026870728e-01 2.357742190361022949e-01 -1.023093536496162415e-01 -3.231509402394294739e-02 2.957092039287090302e-02 8.666086196899414062e-02 -2.316421568393707275e-01 1.617498099803924561e-01 8.516800403594970703e-02 -1.629263460636138916e-01 3.608244284987449646e-02 4.033489227294921875e-01 1.236839294433593750e-01
-1.615157723426818848e-01 -8.223132044076919556e-02 1.351243406534194946e-01 1.292014569044113159e-01 2.801442705094814301e-02 -2.634135819971561432e-02 -1.753586977720260620e-01 1.343179941177368164e-01 3.252584636211395264e-01 2.445901930332183838e-01 1.663831877522170544e-03 2.701856382191181183e-02 5.002136826515197754e-01 6.082930043339729309e-02 -1.001655459403991699e-01 -2.126720398664474487e-01 -8.110041916370391846e-02 -2.060247808694839478e-01 1.580819487571716309e-01 3.184145390987396240e-01 1.116909831762313843e-01 -3.557486832141876221e-02 1.885861307382583618e-01 7.822748273611068726e-03 4.637255147099494934e-02 -2.030710130929946899e-02 1.412779688835144043e-01 1.599963754415512085e-01 -2.958184853196144104e-02 7.004114240407943726e-02 9.125704318284988403e-02 3.455492854118347168e-01
-1.503820568323135376e-01 3.681829944252967834e-02 1.769216954708099365e-01 5.368136242032051086e-02 -3.015681803226470947e-01 1.456611156463623047e-01 4.272509366273880005e-02 1.121640875935554504e-01 1.512981206178665161e-01 -3.150068819522857666e-01 1.133825257420539856e-01 -6.250471808016300201e-03 6.011305376887321472e-02 1.163993962109088898e-02 -1.807767152786254883e-02 7.383339107036590576e-02 -2.097503244876861572e-01 -4.380693733692169189e-01 8.438828587532043457e-02 1.128208339214324951e-01 9.001565724611282349e-02 -1.126149296760559082e-01 -5.710512399673461914e-02 -1.787878386676311493e-02 1.695520728826522827e-01 2.476262003183364868e-01 2.284153401851654053e-01 2.403825670480728149e-01 1.167906522750854492e-01 3.181900978088378906e-01 1.327126771211624146e-01 2.410403639078140259e-01
-3.095349967479705811e-01 -1.479412019252777100e-01 8.299679495394229889e-03 1.574820280075073242e-01 -1.627670824527740479e-01 2.194298952817916870e-01 -3.225776851177215576e-01 -2.501825690269470215e-01 -5.638470128178596497e-02 -1.421149969100952148e-01 -1.988545209169387817e-01 -1.306292265653610229e-01 -2.383500710129737854e-02 -1.249427124857902527e-01 -1.056641116738319397e-01 6.325881462544202805e-03 -1.279835700988769531e-01 -7.909764535725116730e-03 -1.496225595474243164e-01 7.869410514831542969e-02 1.020206809043884277e-01 -2.779863029718399048e-02 -8.767735213041305542e-03 -3.882230818271636963e-01 2.024027854204177856e-01 -7.315694540739059448e-02 3.147477805614471436e-01 1.057200040668249130e-02 -2.495709955692291260e-01 2.408858835697174072e-01 1.363812685012817383e-01 1.317933499813079834e-01
-6.901060044765472412e-02 -1.933334171772003174e-01 -6.165717169642448425e-02 -1.107683405280113220e-02 -1.277548726648092270e-02 9.250475093722343445e-03 -9.341526031494140625e-02 -1.389921009540557861e-01 3.539102375507354736e-01 -6.794200092554092407e-02 1.911741122603416443e-02 -1.382864713668823242e-01 3.235174417495727539e-01 9.714366495609283447e-02 -1.203764323145151138e-02 -3.609914332628250122e-02 2.286057025194168091e-01 -1.256242543458938599e-01 5.310358013957738876e-03 1.651924252510070801e-01 8.629664778709411621e-02 -3.956050872802734375e-01 -2.679606378078460693e-01 -4.727962613105773926e-02 -8.155495673418045044e-02 1.216934644617140293e-03 1.407860219478607178e-02 5.207331106066703796e-02 -2.857493758201599121e-01 3.088875710964202881e-01 1.897394955158233643e-01 3.236670196056365967e-01
-2.423080801963806152e-01 -3.787373006343841553e-02 -6.985895335674285889e-02 -6.096208095550537109e-02 1.762633444741368294e-03 2.089288532733917236e-01 2.429939061403274536e-01 -1.658603250980377197e-01 -1.361699849367141724e-01 -1.656873524188995361e-01 -2.560606598854064941e-01 -1.063572335988283157e-02 3.974349200725555420e-01 -1.369666159152984619e-01 -1.949771046638488770e-01 5.950776115059852600e-02 -1.082346029579639435e-02 3.828054293990135193e-03 7.479607313871383667e-02 2.728080153465270996e-01 8.449944853782653809e-02 -2.418895810842514038e-01 -1.721343100070953369e-01 -1.426906734704971313e-01 2.292106151580810547e-01 -2.884450852870941162e-01 2.380491644144058228e-01 1.189823225140571594e-01 -8.413037657737731934e-02 1.393380612134933472e-01 1.977385133504867554e-01 -5.613882094621658325e-02
-5.189934372901916504e-01 -2.263132184743881226e-01 -2.497915923595428467e-01 -1.034082844853401184e-02 -1.277143806219100952e-01 -4.978734254837036133e-02 1.197917908430099487e-01 -2.820146642625331879e-02 2.729981765151023865e-02 -1.407054364681243896e-01 -5.651822686195373535e-02 2.365529388189315796e-01 1.649572998285293579e-01 4.633362591266632080e-02 -3.613766282796859741e-02 -1.254589706659317017e-01 -2.000072449445724487e-01 -1.048789471387863159e-01 -5.310901254415512085e-02 -1.278060022741556168e-03 1.456222380511462688e-03 -1.183659583330154419e-01 -6.686247140169143677e-02 -2.001399546861648560e-01 2.019434869289398193e-01 2.060824781656265259e-01 1.114874705672264099e-02 3.840139806270599365e-01 -2.291499674320220947e-01 5.624869838356971741e-03 1.965710669755935669e-01 1.500143557786941528e-01
-1.880427636206150055e-02 6.458965688943862915e-02 1.687957346439361572e-01 1.050034612417221069e-01 -7.115773856639862061e-02 2.879677712917327881e-01 -3.592269867658615112e-02 2.174124866724014282e-01 5.924068018794059753e-02 -1.818881928920745850e-01 -1.085335984826087952e-01 -3.502981364727020264e-02 4.617799222469329834e-01 -1.192552223801612854e-01 2.092000395059585571e-01 -2.154939807951450348e-02 8.434720337390899658e-02 -2.521438598632812500e-01 1.936700046062469482e-01 2.783257365226745605e-01 2.568948641419410706e-02 -2.330693602561950684e-01 -2.395867556333541870e-01 -9.245700389146804810e-02 1.729417294263839722e-01 1.322687864303588867e-01 -4.115281626582145691e-02 5.211556330323219299e-02 -2.171155661344528198e-01 -4.050467163324356079e-02 2.925950586795806885e-01 7.292196899652481079e-02
-1.418971270322799683e-01 -4.333693385124206543e-01 2.359395623207092285e-01 -6.865709275007247925e-02 1.676572412252426147e-01 -1.574549674987792969e-01 2.645463868975639343e-02 -1.152277663350105286e-01 1.738891750574111938e-01 5.893292278051376343e-02 6.879662722349166870e-02 1.167716085910797119e-01 2.086514979600906372e-01 -3.675408661365509033e-02 1.147753968834877014e-01 1.505362391471862793e-01 -1.005142554640769958e-01 3.306102007627487183e-02 1.611544638872146606e-01 1.893114484846591949e-02 1.011700108647346497e-01 -3.831835389137268066e-01 6.900569051504135132e-02 -1.265967339277267456e-01 1.103270649909973145e-01 1.830337643623352051e-01 -1.239417307078838348e-02 2.142281085252761841e-01 -1.922818422317504883e-01 1.404213625937700272e-02 3.041752278804779053e-01 3.085535168647766113e-01
-1.102303564548492432e-01 -5.824102461338043213e-02 9.411974251270294189e-02 -1.010835170745849609e-01 -1.451795548200607300e-01 1.442240327596664429e-01 8.399104699492454529e-03 7.606382668018341064e-02 -1.144871488213539124e-01 -1.773499250411987305e-01 1.804842203855514526e-01 -3.181419372558593750e-01 3.636512458324432373e-01 -9.058234095573425293e-02 1.302973777055740356e-01 -2.378116361796855927e-02 1.746422201395034790e-01 -2.967702746391296387e-01 -3.780072033405303955e-01 1.028616279363632202e-01 -4.346053674817085266e-02 -1.230296418070793152e-01 -2.072581499814987183e-01 -9.978286921977996826e-02 2.866285741329193115e-01 1.409100592136383057e-01 2.599227428436279297e-01 7.849755883216857910e-02 -8.728472888469696045e-02 3.555160015821456909e-02 1.049674600362777710e-01 2.090291082859039307e-01
-2.761822342872619629e-01 -3.208545148372650146e-01 1.392729580402374268e-01 1.283743381500244141e-01 4.985854402184486389e-02 2.498999051749706268e-02 4.897910729050636292e-02 -9.634503722190856934e-02 7.630027830600738525e-02 -1.875442415475845337e-01 -2.022318542003631592e-01 -3.031980395317077637e-01 2.712728679180145264e-01 -2.741846442222595215e-01 4.899195954203605652e-02 -9.604443609714508057e-02 -1.151285320520401001e-01 1.982106119394302368e-01 1.418150663375854492e-01 1.554417461156845093e-01 -2.547837560996413231e-03 -9.388627856969833374e-02 1.418948024511337280e-01 -1.941271275281906128e-01 -1.312979757785797119e-01 1.992370486259460449e-01 2.404357790946960449e-01 1.043954715132713318e-01 1.600812375545501709e-01 -1.994636654853820801e-01 2.752727568149566650e-01 7.489634305238723755e-02
-2.660587131977081299e-01 -2.219705581665039062e-01 1.266245990991592407e-01 2.665108442306518555e-01 1.225087195634841919e-01 -1.281173080205917358e-01 8.847101777791976929e-02 -7.693399675190448761e-04 8.390018343925476074e-02 9.754095971584320068e-02 -1.610893309116363525e-01 6.402694433927536011e-02 1.761148720979690552e-01 4.411717131733894348e-02 4.194581508636474609e-01 -1.225143969058990479e-01 -1.441288143396377563e-01 -2.237437069416046143e-01 1.701352447271347046e-01 2.793632447719573975e-01 7.240237295627593994e-02 -2.907211333513259888e-02 2.797093428671360016e-02 2.092245593667030334e-02 8.361752331256866455e-02 3.149562701582908630e-02 2.142267972230911255e-01 1.483310759067535400e-01 -2.683297991752624512e-01 -5.356792733073234558e-02 1.908901333808898926e-01 3.328502774238586426e-01
9.156087040901184082e-02 -1.046496629714965820e-01 8.876428753137588501e-02 8.602704107761383057e-02 -8.710868656635284424e-02 1.019343137741088867e-01 1.491271108388900757e-01 -1.537857204675674438e-01 -5.859707668423652649e-02 -9.349172562360763550e-02 -8.587191253900527954e-02 -4.348157346248626709e-01 2.759647965431213379e-01 -1.101630479097366333e-01 2.386555820703506470e-01 -4.520923644304275513e-02 5.468902364373207092e-02 -2.664538621902465820e-01 -2.591525614261627197e-01 2.222850173711776733e-01 7.504121959209442139e-02 -9.222906827926635742e-02 -1.480359882116317749e-01 -2.141828685998916626e-01 2.700870931148529053e-01 2.311189174652099609e-01 2.796393632888793945e-01 1.099501252174377441e-01 3.943923488259315491e-02 1.728871762752532959e-01 1.295923441648483276e-01 9.075504541397094727e-02
-2.126234024763107300e-01 1.941115558147430420e-01 -2.641602456569671631e-01 2.722971439361572266e-01 3.559739142656326294e-02 4.596762359142303467e-02 -1.561778038740158081e-01 -1.336094588041305542e-01 3.850574605166912079e-03 3.211053088307380676e-02 3.314442932605743408e-01 1.169204339385032654e-01 3.597445785999298096e-01 -2.315807938575744629e-01 -1.864975541830062866e-01 -5.853217095136642456e-02 -1.681475713849067688e-02 -2.232397496700286865e-01 2.411682344973087311e-02 -6.922103464603424072e-02 -1.201289892196655273e-01 -2.404807806015014648e-01 -5.290729925036430359e-02 -2.375196665525436401e-02 -4.241790249943733215e-02 1.072884257882833481e-02 4.669065773487091064e-02 2.522398233413696289e-01 -1.889047920703887939e-01 2.485806345939636230e-01 7.930316776037216187e-02 2.813089489936828613e-01
-5.581003800034523010e-02 9.493619203567504883e-02 -7.215510308742523193e-02 4.945046827197074890e-02 2.432454675436019897e-01 -1.490339040756225586e-01 -1.183442026376724243e-01 -1.908013224601745605e-02 3.475902229547500610e-02 -7.038765400648117065e-02 7.262704521417617798e-02 -2.697398141026496887e-02 2.950253188610076904e-01 -3.534267470240592957e-02 1.112039536237716675e-01 5.082232877612113953e-02 -3.346608718857169151e-04 -5.490676760673522949e-01 -1.135021820664405823e-01 -1.320777237415313721e-01 1.928995698690414429e-01 -1.204420253634452820e-01 8.253804594278335571e-02 -2.009909003973007202e-01 -3.136670961976051331e-02 -1.091273874044418335e-01 -2.399230562150478363e-02 4.204197824001312256e-01 -5.050942301750183105e-02 -9.093220531940460205e-02 1.680515706539154053e-01 3.302381336688995361e-01
-9.588163346052169800e-02 -1.025141552090644836e-01 -1.326919496059417725e-01 8.500936627388000488e-02 -4.185419529676437378e-03 -1.679094857536256313e-03 -1.455100625753402710e-01 -2.532728612422943115e-01 1.863308101892471313e-01 -1.773127764463424683e-01 -1.442481428384780884e-01 -1.287447214126586914e-01 4.484882056713104248e-01 6.846671551465988159e-02 -1.399998646229505539e-02 -1.717412960715591908e-04 2.665084004402160645e-01 -2.260635197162628174e-01 -1.148307770490646362e-01 7.112482190132141113e-02 5.270916596055030823e-02 -3.381282091140747070e-01 -2.286173403263092041e-01 1.003188192844390869e-01 -1.774133443832397461e-01 3.827347978949546814e-02 2.311026602983474731e-01 -8.689869940280914307e-02 -9.977570176124572754e-02 2.671344280242919922e-01 1.518652737140655518e-01 2.060627192258834839e-01
-1.845046528615057468e-03 -1.078012958168983459e-01 5.847435072064399719e-02 3.064064979553222656e-01 1.549893058836460114e-02 -2.272229343652725220e-01 3.594425320625305176e-02 1.674838662147521973e-01 -2.797329425811767578e-02 -8.458005636930465698e-02 -1.522287726402282715e-01 -1.649174839258193970e-01 2.374565601348876953e-01 8.369767665863037109e-02 2.578113675117492676e-01 -1.770531535148620605e-01 -8.655544370412826538e-02 -4.367672502994537354e-01 8.734313398599624634e-02 1.294389367103576660e-01 2.206615060567855835e-01 -2.492961287498474121e-01 2.545584365725517273e-02 -3.995488211512565613e-02 2.152963280677795410e-01 -4.602121934294700623e-02 2.183856666088104248e-01 1.788586229085922241e-01 -1.114984378218650818e-01 6.739633530378341675e-02 1.032253354787826538e-01 3.143832087516784668e-01
-2.188400179147720337e-01 2.984551154077053070e-02 -1.897071152925491333e-01 7.993211597204208374e-02 1.528319120407104492e-01 8.457079529762268066e-02 1.002733632922172546e-01 -2.550690174102783203e-01 1.608686745166778564e-01 -2.958300709724426270e-01 -1.615954339504241943e-01 -1.078484803438186646e-01 4.250820279121398926e-01 1.105315517634153366e-02 7.403242401778697968e-03 -8.980036526918411255e-02 -3.762770071625709534e-02 -2.058823406696319580e-01 1.515434235334396362e-01 -2.095552980899810791e-01 8.015043288469314575e-02 -1.309235244989395142e-01 -8.566434681415557861e-02 -1.889484375715255737e-01 2.005631774663925171e-01 3.050685524940490723e-01 1.594583839178085327e-01 7.396958023309707642e-02 1.146031245589256287e-01 8.297651261091232300e-02 2.937421500682830811e-01 1.239341720938682556e-01
2.597451210021972656e-02 7.217186689376831055e-02 4.333430528640747070e-02 -9.028127789497375488e-02 -1.733972281217575073e-01 -4.110063016414642334e-01 -8.138025552034378052e-02 -1.309158653020858765e-01 -3.288882970809936523e-02 4.865029081702232361e-02 -1.430231630802154541e-01 -1.435966044664382935e-01 2.919920682907104492e-01 -2.809803783893585205e-01 -2.044016420841217041e-01 -8.178155985660851002e-04 1.068795770406723022e-01 -1.470410972833633423e-01 1.245005056262016296e-01 -1.291470676660537720e-01 -9.382626414299011230e-02 -6.494753807783126831e-02 -3.027512691915035248e-03 -2.174747288227081299e-01 5.827504396438598633e-02 -4.936635121703147888e-02 2.229939699172973633e-01 5.204713344573974609e-01 1.064274162054061890e-01 1.213521137833595276e-01 -3.265485912561416626e-02 1.780466288328170776e-01
-2.184249460697174072e-01 -2.713544070720672607e-01 1.275173127651214600e-01 5.751419812440872192e-02 1.919056475162506104e-01 -5.706367269158363342e-02 -1.502124518156051636e-01 1.040814369916915894e-01 1.759692579507827759e-01 -1.226712241768836975e-01 -2.069701906293630600e-03 9.565584361553192139e-02 1.249273344874382019e-01 -2.241038829088211060e-01 -1.183965057134628296e-01 5.084190517663955688e-02 8.342909067869186401e-02 -2.839955091476440430e-01 1.250392347574234009e-01 2.186860591173171997e-01 7.455673068761825562e-02 -4.431892931461334229e-01 -1.347528845071792603e-01 -1.703447997570037842e-01 1.799702048301696777e-01 6.339264661073684692e-02 -4.467338696122169495e-02 -2.257148735225200653e-02 -1.376028805971145630e-01 -1.896610707044601440e-01 3.923681676387786865e-01 3.641503164544701576e-03
-1.755483075976371765e-02 -4.657177999615669250e-02 -5.684872716665267944e-02 -2.044170200824737549e-01 -6.631704419851303101e-02 1.320490986108779907e-01 7.216465193778276443e-03 -1.621191157028079033e-03 5.840267613530158997e-02 -1.473999023437500000e-01 1.706804707646369934e-02 -6.122353486716747284e-03 2.241169512271881104e-01 -2.151402980089187622e-01 -1.925789415836334229e-01 5.055926367640495300e-02 -2.707828208804130554e-02 -2.316922545433044434e-01 6.245893985033035278e-02 4.340029060840606689e-01 -9.903180599212646484e-02 -2.145563364028930664e-01 -5.609710235148668289e-03 1.071507483720779419e-01 1.604758054018020630e-01 -2.484115958213806152e-01 3.097871243953704834e-01 4.945155233144760132e-02 -1.411559879779815674e-01 2.139685899019241333e-01 3.844502568244934082e-01 2.357531934976577759e-01
-4.819751381874084473e-01 -8.597802370786666870e-02 1.283294558525085449e-01 1.027854606509208679e-01 -7.033525407314300537e-02 -9.155699051916599274e-03 -3.330579400062561035e-01 -2.128065750002861023e-02 7.383518666028976440e-02 -7.561612874269485474e-02 -9.851180762052536011e-02 -2.846623063087463379e-01 2.126479744911193848e-01 -2.919121086597442627e-02 1.464430429041385651e-02 1.039607599377632141e-01 -1.896916478872299194e-01 2.804263308644294739e-02 1.757250428199768066e-01 1.850868165493011475e-01 -3.068929016590118408e-01 -1.216305419802665710e-01 8.999072760343551636e-02 -1.628622412681579590e-01 -1.630658358335494995e-01 8.030415326356887817e-02 1.459210813045501709e-01 1.974377930164337158e-01 7.647665590047836304e-02 -1.441782414913177490e-01 3.037198781967163086e-01 1.272479631006717682e-02
-2.352966964244842529e-01 -3.311526402831077576e-02 -3.970903530716896057e-02 -8.411200344562530518e-02 1.527539789676666260e-01 1.244775503873825073e-01 2.241997122764587402e-01 1.658864319324493408e-01 1.943921446800231934e-01 -3.733170032501220703e-02 -8.481212705373764038e-02 5.382736772298812866e-02 5.080485939979553223e-01 8.212456107139587402e-02 -1.717018336057662964e-01 3.781169652938842773e-02 2.028590254485607147e-02 -1.550445854663848877e-01 -1.402725577354431152e-01 -1.062167510390281677e-01 -8.681925386190414429e-02 -3.918414413928985596e-01 -1.907370239496231079e-02 -2.074528187513351440e-01 1.544810831546783447e-01 3.570254147052764893e-02 -3.212387114763259888e-02 2.464557737112045288e-01 -1.400836706161499023e-01 7.016591727733612061e-02 2.260698229074478149e-01 2.253468930721282959e-01
-1.924541443586349487e-01 -1.044728532433509827e-01 2.618501186370849609e-01 1.517261415719985962e-01 1.541402339935302734e-01 9.709205478429794312e-02 7.479415088891983032e-02 -2.685602009296417236e-01 -6.263551767915487289e-06 1.390695571899414062e-01 -2.347431331872940063e-01 2.790153585374355316e-02 4.308447241783142090e-01 -4.796700552105903625e-02 -8.983125537633895874e-02 2.346988581120967865e-02 4.189601459074765444e-04 -3.367097303271293640e-02 -5.155248194932937622e-02 9.906261414289474487e-02 -6.294985115528106689e-02 -2.702657878398895264e-02 -1.776564568281173706e-01 -3.656187355518341064e-01 3.484003841876983643e-01 1.349082589149475098e-01 5.188998952507972717e-02 3.140120208263397217e-01 -7.171296328306198120e-02 -1.241922229528427124e-01 1.595858633518218994e-01 -8.563801646232604980e-02
-1.058519855141639709e-01 1.215779408812522888e-02 -5.115522071719169617e-02 -1.622541695833206177e-01 1.874775886535644531e-01 1.871173083782196045e-01 -2.718418538570404053e-01 -8.358004689216613770e-02 -7.604081928730010986e-02 -2.880268096923828125e-01 -2.403585910797119141e-01 7.446201145648956299e-02 2.534587979316711426e-01 -1.289929896593093872e-01 -1.796723455190658569e-01 -1.721587628126144409e-01 1.372787952423095703e-01 -8.526032790541648865e-03 7.711813598871231079e-02 -1.733796484768390656e-02 1.777631789445877075e-01 -9.533548355102539062e-02 -1.261579841375350952e-01 -1.780170649290084839e-01 -1.051765773445367813e-02 -2.184233516454696655e-01 3.284428715705871582e-01 4.744747579097747803e-01 3.274704143404960632e-02 -5.995383486151695251e-03 7.372920215129852295e-02 1.139067187905311584e-01
-2.105244249105453491e-01 -2.568320035934448242e-01 -1.398228481411933899e-02 2.453608959913253784e-01 -9.308797121047973633e-02 -8.228953229263424873e-04 -1.728052347898483276e-01 -2.227065414190292358e-01 6.345959752798080444e-02 -1.549737155437469482e-01 -8.649150282144546509e-02 -2.252702564001083374e-01 1.492448151111602783e-01 1.523035764694213867e-01 -1.989663541316986084e-01 1.333788484334945679e-01 -4.712962545454502106e-03 -1.941351033747196198e-02 -1.450822949409484863e-01 4.861170053482055664e-02 2.368121892213821411e-01 -2.117349654436111450e-01 -1.167256459593772888e-01 -2.313694357872009277e-01 -6.109726801514625549e-02 -2.732976078987121582e-01 3.316603228449821472e-02 1.164484024047851562e-01 -2.220679372549057007e-01 3.471495211124420166e-01 3.015261888504028320e-01 -7.978083193302154541e-02
-6.485183537006378174e-02 -1.276038140058517456e-01 1.083400398492813110e-01 -1.089379563927650452e-01 -9.957635402679443359e-02 -1.616226434707641602e-01 -2.325607687234878540e-01 -1.593366563320159912e-01 2.441986203193664551e-01 -8.356665074825286865e-02 7.322750985622406006e-02 -3.957107290625572205e-02 2.899230420589447021e-01 -5.909832566976547241e-02 9.852443821728229523e-03 4.236812889575958252e-02 -2.198239713907241821e-01 -2.479289323091506958e-01 -3.408480063080787659e-02 1.535417884588241577e-01 9.562927484512329102e-02 1.478136926889419556e-01 -5.810419470071792603e-02 -1.571442782878875732e-01 2.730959653854370117e-01 -2.832736670970916748e-01 2.199253141880035400e-01 5.241215229034423828e-02 -1.602634489536285400e-01 1.831675618886947632e-01 1.340627372264862061e-01 4.479647874832153320e-01
4.012987390160560608e-02 -1.898868083953857422e-01 3.822312057018280029e-01 9.882500767707824707e-02 3.691552672535181046e-03 -9.605093300342559814e-02 -9.106454998254776001e-02 -2.234389930963516235e-01 1.401520371437072754e-01 6.641527172178030014e-03 1.567282900214195251e-02 1.406249105930328369e-01 3.231047093868255615e-01 -3.296230360865592957e-02 5.467786639928817749e-02 6.327096372842788696e-02 -1.174593642354011536e-01 -2.594838440418243408e-01 2.390293478965759277e-01 2.022577375173568726e-01 5.359115451574325562e-02 -3.575879335403442383e-01 5.308051779866218567e-02 -1.324679106473922729e-01 3.008123338222503662e-01 -6.346765905618667603e-02 9.432876855134963989e-02 1.552999764680862427e-01 -2.744351029396057129e-01 7.211299147456884384e-03 2.294960021972656250e-01 -3.129352256655693054e-02
-3.407129645347595215e-01 -1.118642166256904602e-01 -1.448430567979812622e-01 5.364722386002540588e-02 1.947018504142761230e-01 4.798476397991180420e-02 -2.766634821891784668e-01 -8.622045069932937622e-02 -5.675666406750679016e-02 -3.749521672725677490e-01 1.121987923979759216e-01 -1.161947250366210938e-01 2.397211194038391113e-01 7.449236512184143066e-02 -3.319341316819190979e-02 -1.899695992469787598e-01 1.223380677402019501e-02 -3.656840324401855469e-01 4.055526480078697205e-02 -8.835741132497787476e-02 9.697111696004867554e-02 -9.144574403762817383e-02 -2.374066412448883057e-01 -1.501465141773223877e-01 1.437515020370483398e-01 -2.248710393905639648e-01 8.278040587902069092e-02 9.605208784341812134e-02 4.727340117096900940e-02 1.441586017608642578e-01 3.203927278518676758e-01 -1.654356718063354492e-02
-1.834914535284042358e-01 -1.577901393175125122e-01 1.119161173701286316e-01 1.451496630907058716e-01 9.930936247110366821e-02 -6.699052453041076660e-02 2.091557383537292480e-01 -2.759979069232940674e-01 6.393943727016448975e-02 -1.731109619140625000e-01 -2.609666287899017334e-01 -8.109325170516967773e-02 2.922758460044860840e-01 -1.131069567054510117e-02 -1.594357788562774658e-01 -2.023993758484721184e-03 2.053096592426300049e-01 -1.569351255893707275e-01 -2.235237807035446167e-01 8.935337513685226440e-02 1.747013181447982788e-01 -2.933586537837982178e-01 -5.797350779175758362e-02 -1.023154184222221375e-01 -4.056903719902038574e-02 -2.826535999774932861e-01 3.882877901196479797e-02 5.043146386742591858e-02 8.868236839771270752e-02 2.370710968971252441e-01 3.607246875762939453e-01 1.376220732927322388e-01
-1.043272018432617188e-01 -1.390836238861083984e-01 -2.332595735788345337e-01 6.916153430938720703e-02 -1.828541457653045654e-01 2.405332326889038086e-01 -2.702236175537109375e-01 -1.913565546274185181e-01 -7.747142016887664795e-02 -1.552515313960611820e-04 -2.264834567904472351e-02 1.158124394714832306e-02 3.917124569416046143e-01 -1.194838508963584900e-01 7.819435000419616699e-02 -4.164452105760574341e-02 -5.348441377282142639e-02 -2.573969364166259766e-01 1.036501899361610413e-01 9.321258217096328735e-02 1.914375871419906616e-01 -2.194513231515884399e-01 -3.541532903909683228e-02 -5.310903489589691162e-02 -2.907747216522693634e-02 -2.434225529432296753e-01 3.459472656250000000e-01 -1.447936743497848511e-01 -1.538655720651149750e-02 2.716308534145355225e-01 2.652475833892822266e-01 6.990626454353332520e-02
-2.903699576854705811e-01 -4.619138687849044800e-02 1.971508711576461792e-01 1.985625922679901123e-01 -4.688485339283943176e-02 -1.728695929050445557e-01 1.413504034280776978e-01 -6.458283960819244385e-02 -8.350687474012374878e-02 -4.130966216325759888e-02 -9.483207762241363525e-02 -1.424681860953569412e-02 4.617620706558227539e-01 3.839528188109397888e-02 6.286799162626266479e-02 -2.012237161397933960e-01 -1.787764430046081543e-01 4.640820249915122986e-02 -1.218544468283653259e-01 1.745098829269409180e-02 -7.833316177129745483e-02 -2.050088942050933838e-01 9.984884411096572876e-03 -2.159034311771392822e-01 -1.611735969781875610e-01 -1.096001788973808289e-01 2.147348076105117798e-01 -1.019827872514724731e-01 -3.215624392032623291e-02 2.515945136547088623e-01 -5.605776235461235046e-02 4.425854682922363281e-01
-3.300023451447486877e-02 1.464347243309020996e-01 3.519213944673538208e-02 -1.400679498910903931e-01 -9.287014603614807129e-02 3.626836240291595459e-01 -2.434967905282974243e-01 -2.043177336454391479e-01 -2.068312279880046844e-02 1.508179213851690292e-02 -1.338476091623306274e-01 -1.383155882358551025e-01 1.546302884817123413e-01 -9.290813654661178589e-02 9.004864096641540527e-02 1.300991177558898926e-01 -3.881203755736351013e-02 -2.919092774391174316e-01 6.086181104183197021e-02 3.237616736441850662e-03 1.333339363336563110e-01 -1.537132263183593750e-01 4.074782133102416992e-02 -1.663587242364883423e-02 2.850053645670413971e-02 -3.415760099887847900e-01 2.360993027687072754e-01 1.268693506717681885e-01 3.710694611072540283e-02 2.053783088922500610e-01 4.099584817886352539e-01 2.922459244728088379e-01
-3.636049479246139526e-02 -3.141570091247558594e-01 3.752535283565521240e-01 1.219350621104240417e-01 1.442076861858367920e-01 -1.420721760950982571e-03 -3.689028322696685791e-02 1.992020197212696075e-02 2.835180982947349548e-02 2.234759181737899780e-02 1.607675999402999878e-01 4.939806461334228516e-02 2.033993303775787354e-01 -4.499501362442970276e-02 3.668359294533729553e-02 1.794917732477188110e-01 2.128866501152515411e-02 -4.136422872543334961e-01 1.785558164119720459e-01 5.345465987920761108e-02 -4.503298923373222351e-02 -1.769633442163467407e-01 9.808111190795898438e-02 -4.642264917492866516e-02 -1.022239103913307190e-01 7.730265706777572632e-02 7.700044661760330200e-02 6.234761327505111694e-02 -3.449054956436157227e-01 -1.124617010354995728e-01 4.538006484508514404e-01 9.993848652811720967e-05
-8.631230145692825317e-02 -7.145354896783828735e-02 -5.397792905569076538e-02 1.091733351349830627e-01 -2.330678552389144897e-01 1.997002866119146347e-03 -8.578252792358398438e-02 -8.851498365402221680e-02 -3.766091763973236084e-01 1.002604514360427856e-01 2.071797847747802734e-02 -3.365157544612884521e-01 2.330162227153778076e-01 -4.502797033637762070e-03 -2.638066560029983521e-02 -1.164733171463012695e-01 8.385308831930160522e-02 -2.224890738725662231e-01 -2.114625722169876099e-01 2.690763175487518311e-01 -6.642010062932968140e-02 4.345197230577468872e-02 -1.911315619945526123e-01 -5.185893923044204712e-02 2.180601507425308228e-01 1.119690462946891785e-01 2.292772829532623291e-01 9.636718779802322388e-02 -1.144168004393577576e-01 1.110424622893333435e-01 3.558533191680908203e-01 2.752994596958160400e-01
-3.907457292079925537e-01 -1.202347502112388611e-01 -9.815390408039093018e-02 3.937898203730583191e-02 7.132274657487869263e-02 8.287828415632247925e-02 1.494145244359970093e-01 1.006156727671623230e-01 -9.831143915653228760e-02 -2.008395940065383911e-01 -7.323056459426879883e-02 1.921909451484680176e-01 3.556757569313049316e-01 1.864765882492065430e-01 -2.265933305025100708e-01 2.342376261949539185e-01 2.857165597379207611e-02 -1.768983155488967896e-01 -1.495867967605590820e-01 -7.387117296457290649e-02 -8.821791410446166992e-02 -2.326423674821853638e-01 -5.579465068876743317e-03 -1.608205586671829224e-01 -5.255768075585365295e-03 1.002583503723144531e-01 7.032622396945953369e-02 1.068268641829490662e-01 -1.202716007828712463e-01 -3.437136486172676086e-02 4.507106840610504150e-01 1.565714031457901001e-01
-3.970205485820770264e-01 -5.406150594353675842e-02 -2.378411442041397095e-01 -1.876759901642799377e-02 -1.992235630750656128e-01 -5.869434028863906860e-02 -5.481463670730590820e-02 4.864947125315666199e-02 -4.522597417235374451e-02 -1.084974557161331177e-01 1.746036484837532043e-02 -2.290070950984954834e-01 4.053959250450134277e-01 9.245379269123077393e-02 2.962896227836608887e-02 6.822779774665832520e-02 1.021477803587913513e-01 -5.015788599848747253e-02 3.754764795303344727e-01 -1.513824425637722015e-02 1.437024474143981934e-01 -3.449669480323791504e-02 3.989201411604881287e-02 -1.399936378002166748e-01 2.522005140781402588e-01 -1.448886818252503872e-03 6.259458512067794800e-02 1.645143926143646240e-01 -9.969591349363327026e-02 2.631078064441680908e-01 3.131750524044036865e-01 -1.414449661970138550e-01
-2.543058395385742188e-01 -5.530046671628952026e-02 -6.235596165060997009e-02 6.253850180655717850e-03 -7.589682471007108688e-03 1.709160767495632172e-02 -4.213949292898178101e-02 -2.221273183822631836e-01 -1.251987088471651077e-02 -1.341179385781288147e-02 -1.130309626460075378e-01 -2.982010543346405029e-01 3.386802971363067627e-01 2.002128027379512787e-02 3.306712955236434937e-02 -1.960654705762863159e-01 2.742718160152435303e-01 -2.674672305583953857e-01 -2.637655735015869141e-01 -9.252234548330307007e-02 6.262084096670150757e-02 -2.492838799953460693e-01 -1.206092461943626404e-01 -1.082227751612663269e-01 -1.635380238294601440e-01 -6.493606418371200562e-02 1.288073658943176270e-01 -1.628601104021072388e-01 -5.289009306579828262e-03 2.871203124523162842e-01 3.019657433032989502e-01 2.350654900074005127e-01
-2.648870050907135010e-01 -1.097103655338287354e-01 -7.347385585308074951e-02 1.710967905819416046e-02 1.402205526828765869e-01 1.579084992408752441e-02 3.551036417484283447e-01 7.344072312116622925e-02 2.130033075809478760e-02 3.948367759585380554e-02 3.122759982943534851e-02 2.504037320613861084e-01 2.636103630065917969e-01 9.913998097181320190e-02 1.510108858346939087e-01 2.421225048601627350e-02 -1.912212371826171875e-01 -7.843508571386337280e-02 5.266786366701126099e-02 1.816503554582595825e-01 1.328553259372711182e-01 -2.682129144668579102e-01 4.234239831566810608e-02 -2.320393025875091553e-01 3.948720172047615051e-03 1.309503763914108276e-01 1.515350043773651123e-01 2.954687476158142090e-01 -3.102782070636749268e-01 1.398721933364868164e-01 3.402348756790161133e-01 9.781369566917419434e-02
-1.932258456945419312e-01 -1.863462775945663452e-01 1.897055506706237793e-01 -2.650411985814571381e-02 -1.791056361980736256e-03 2.694994211196899414e-01 2.552227675914764404e-01 -1.352321654558181763e-01 -4.116756469011306763e-02 -3.684921655803918839e-03 -2.139594703912734985e-01 -8.101088553667068481e-02 4.297915995121002197e-01 -4.784523323178291321e-02 -9.847224503755569458e-02 5.842521041631698608e-02 -2.737580239772796631e-01 -1.944469660520553589e-01 1.316715925931930542e-01 -1.523158997297286987e-01 -1.539644896984100342e-01 2.464410513639450073e-01 -1.927822828292846680e-01 -2.195738703012466431e-01 4.236476868391036987e-02 -1.830203682184219360e-01 8.199939876794815063e-02 8.956392854452133179e-02 -1.186448615044355392e-02 8.961173892021179199e-02 2.791332602500915527e-01 1.476100683212280273e-01
-2.651264667510986328e-01 -1.298084855079650879e-01 2.473716251552104950e-02 -2.587123401463031769e-02 -7.924081757664680481e-03 1.778372824192047119e-01 1.149178966879844666e-01 -3.790366649627685547e-01 -8.510440587997436523e-03 -2.374767363071441650e-01 -2.187268882989883423e-01 -1.493268758058547974e-01 2.384809106588363647e-01 -6.691079586744308472e-02 -6.806787103414535522e-02 4.719794541597366333e-02 -2.215123474597930908e-01 -4.586891829967498779e-02 9.382469207048416138e-02 8.258006721735000610e-02 -3.942739591002464294e-02 -3.256513476371765137e-01 -9.255652315914630890e-03 -2.452400028705596924e-01 2.009620815515518188e-01 -1.786940395832061768e-01 1.313533186912536621e-01 2.395439296960830688e-01 -1.593881696462631226e-01 3.350130617618560791e-01 -9.991407860070466995e-04 -9.474540501832962036e-02
-4.448033124208450317e-02 -1.529741734266281128e-01 -1.564887166023254395e-02 2.503651194274425507e-02 -5.096130818128585815e-02 -2.350797802209854126e-01 -3.588785603642463684e-02 3.934518992900848389e-02 9.782233834266662598e-02 -2.668943442404270172e-02 -3.528334498405456543e-01 -1.030635759234428406e-01 3.092227280139923096e-01 -1.721359938383102417e-01 1.120615471154451370e-02 -6.948842108249664307e-02 -2.379838973283767700e-01 -1.082003712654113770e-01 3.986099660396575928e-01 1.190888956189155579e-01 2.336529940366744995e-01 3.881618031300604343e-04 -1.165485605597496033e-01 1.857502758502960205e-01 -1.201703995466232300e-01 5.441328510642051697e-02 7.792183011770248413e-02 3.448503017425537109e-01 -2.028476446866989136e-01 1.797620952129364014e-01 2.734024822711944580e-01 -5.246153101325035095e-02
-4.943712055683135986e-01 -5.850537493824958801e-02 -1.926194578409194946e-01 7.342401891946792603e-02 -4.095102101564407349e-02 4.426870867609977722e-02 2.926754951477050781e-01 2.552585117518901825e-02 -1.412331610918045044e-01 -1.092329323291778564e-01 1.440644450485706329e-02 1.423905491828918457e-01 2.885016202926635742e-01 3.931821882724761963e-02 -9.132064878940582275e-02 -1.305750310420989990e-01 2.849695459008216858e-02 -1.884997934103012085e-01 2.359116636216640472e-02 1.137677207589149475e-01 1.038628146052360535e-01 -8.023073524236679077e-02 -7.684908062219619751e-02 -3.048236668109893799e-01 8.188647776842117310e-02 2.495305985212326050e-01 1.034050621092319489e-02 2.808500826358795166e-01 -2.947916984558105469e-01 -4.323675483465194702e-02 2.271524220705032349e-01 -5.466261133551597595e-02
-1.151907518506050110e-01 -4.862267374992370605e-01 2.689019739627838135e-01 1.028411313891410828e-01 1.181073710322380066e-01 3.111175261437892914e-02 -1.321350187063217163e-01 3.182107582688331604e-02 1.164465993642807007e-01 -4.375414177775382996e-02 1.281158030033111572e-01 -3.558889776468276978e-02 2.828808426856994629e-01 -1.184976007789373398e-02 2.238429337739944458e-01 -1.163180470466613770e-01 -7.312033325433731079e-02 -2.680042088031768799e-01 5.279665812849998474e-02 4.309044033288955688e-02 1.269832253456115723e-01 -9.439078718423843384e-02 -6.341322511434555054e-02 -5.203486979007720947e-02 1.281557828187942505e-01 -4.351027309894561768e-01 1.612420529127120972e-01 3.037172853946685791e-01 -3.594832494854927063e-02 -1.003217846155166626e-01 -8.919366449117660522e-02 1.464007887989282608e-02
-3.268038034439086914e-01 -5.831393226981163025e-02 2.263266891241073608e-01 1.085108518600463867e-01 2.664034627377986908e-02 2.454690784215927124e-01 -1.695384830236434937e-01 -8.402273803949356079e-02 5.315987765789031982e-02 -1.394899934530258179e-01 -1.136146262288093567e-01 -2.158835530281066895e-01 1.213805302977561951e-01 -2.128646522760391235e-01 7.965058088302612305e-02 -1.733074523508548737e-02 -2.375999242067337036e-01 1.255220472812652588e-01 1.439816355705261230e-01 9.311201423406600952e-02 -9.776827692985534668e-02 -1.919784545898437500e-01 1.709766983985900879e-01 -3.232322931289672852e-01 -8.963648974895477295e-02 1.794133484363555908e-01 2.788817882537841797e-01 1.469126194715499878e-01 4.858521372079849243e-02 -1.739153116941452026e-01 3.550500571727752686e-01 -3.949154168367385864e-02
-2.971109449863433838e-01 -3.118534088134765625e-01 1.113285571336746216e-01 6.849505007266998291e-02 2.548787929117679596e-02 1.145169585943222046e-01 -2.428013980388641357e-01 1.016004569828510284e-02 1.235935837030410767e-01 3.914092853665351868e-02 1.075459867715835571e-01 -4.599737748503684998e-02 6.114870309829711914e-02 6.327542662620544434e-02 2.505210340023040771e-01 -2.748012840747833252e-01 5.526533350348472595e-02 -4.723611772060394287e-01 -6.048883870244026184e-02 1.497395783662796021e-01 -9.878300130367279053e-02 -1.462336331605911255e-01 -3.702822700142860413e-02 -8.465968817472457886e-02 -1.133222430944442749e-01 -1.900707334280014038e-01 5.391614139080047607e-02 2.156778723001480103e-01 -2.916974723339080811e-01 1.020774692296981812e-01 -9.537454694509506226e-02 2.304809689521789551e-01
-2.542571425437927246e-01 -3.131678402423858643e-01 -9.660396724939346313e-02 1.700074523687362671e-01 -1.427825987339019775e-01 -1.371994242072105408e-02 -3.719854354858398438e-02 -3.131030499935150146e-01 -2.478652447462081909e-02 -2.216762751340866089e-01 -3.444215357303619385e-01 -1.161686331033706665e-01 2.587657188996672630e-03 -2.354992628097534180e-01 -2.959494590759277344e-01 4.059824720025062561e-02 1.351362764835357666e-01 -2.698766589164733887e-01 1.316113397479057312e-02 5.650530010461807251e-02 4.978586919605731964e-03 -3.345034271478652954e-02 -1.970433071255683899e-02 -3.545543849468231201e-01 4.122439399361610413e-02 -6.230127438902854919e-02 1.854458004236221313e-01 -5.496438965201377869e-02 -1.165414974093437195e-01 1.229057163000106812e-01 1.542597264051437378e-01 1.878747940063476562e-01
-2.825283408164978027e-01 1.736166477203369141e-01 -2.022953890264034271e-02 -2.968753315508365631e-02 1.493036746978759766e-01 5.794922634959220886e-02 -8.616516739130020142e-02 2.300154119729995728e-01 5.343403667211532593e-02 -1.025537550449371338e-01 1.111490093171596527e-02 -2.082564830780029297e-01 4.339981377124786377e-01 1.250097602605819702e-01 -2.783437259495258331e-02 -2.726962603628635406e-02 -1.170706748962402344e-01 -1.287769526243209839e-01 1.229774504899978638e-01 1.682061515748500824e-02 -5.016068369150161743e-02 -2.716352045536041260e-01 -6.122485268861055374e-03 -1.536623090505599976e-01 -1.312748789787292480e-01 3.336421549320220947e-01 2.747781574726104736e-01 2.461609542369842529e-01 1.458439230918884277e-01 2.387430965900421143e-01 2.204064726829528809e-01 -5.703886970877647400e-02
-4.780391603708267212e-02 -3.639671579003334045e-02 -3.017211854457855225e-01 -1.123300194740295410e-01 -3.810736536979675293e-02 2.883068025112152100e-01 -1.794108748435974121e-01 -1.625781357288360596e-01 2.614226425066590309e-03 -1.042101159691810608e-01 -2.063960880041122437e-01 -1.603984236717224121e-01 1.051200702786445618e-01 1.093975361436605453e-02 1.413909792900085449e-01 5.614605918526649475e-02 1.098854094743728638e-01 -4.594230055809020996e-01 2.282767593860626221e-01 -1.167772710323333740e-01 9.011514484882354736e-02 -1.290940940380096436e-01 -1.520199142396450043e-02 -8.415545336902141571e-03 1.047470569610595703e-01 -1.066356897354125977e-01 2.325454950332641602e-01 1.909630894660949707e-01 -1.064843460917472839e-01 1.008349135518074036e-01 3.914212882518768311e-01 1.856122612953186035e-01
-2.564933001995086670e-01 -1.243215203285217285e-01 3.537632990628480911e-03 3.792714178562164307e-01 7.301025837659835815e-02 -1.118221655488014221e-01 -1.395381540060043335e-01 6.391459703445434570e-02 4.536155983805656433e-02 -8.039358258247375488e-02 2.284906990826129913e-02 -3.406124562025070190e-02 4.134576767683029175e-02 8.310769498348236084e-02 9.341552853584289551e-02 -2.260244190692901611e-01 -8.646737784147262573e-02 -4.764792323112487793e-01 -7.164403051137924194e-02 1.722522974014282227e-01 8.890407532453536987e-02 -3.306011259555816650e-01 2.078658491373062134e-01 -1.317099183797836304e-01 1.929068192839622498e-02 1.164172664284706116e-01 -8.482194505631923676e-03 8.002749830484390259e-02 -6.508746743202209473e-02 7.480555772781372070e-02 1.859163194894790649e-01 3.781591057777404785e-01
-2.362596690654754639e-01 -1.126524433493614197e-02 4.813247174024581909e-02 -1.149804815649986267e-01 1.169549152255058289e-01 -3.427783399820327759e-02 4.283148050308227539e-02 -1.495924890041351318e-01 -2.000557184219360352e-01 -1.656588464975357056e-01 1.112150177359580994e-01 -2.155721783638000488e-01 2.958165705204010010e-01 5.469847843050956726e-02 -6.596849113702774048e-02 -1.589948683977127075e-01 8.199515193700790405e-02 -2.066653817892074585e-01 1.469048857688903809e-01 -1.981831640005111694e-01 1.398768872022628784e-01 -8.564908057451248169e-02 -2.947703935205936432e-02 5.361765623092651367e-03 1.135656237602233887e-01 -1.171817928552627563e-01 4.342209100723266602e-01 2.201747894287109375e-01 6.489906460046768188e-02 3.461308181285858154e-01 3.283337652683258057e-01 -9.721269458532333374e-02
-9.936317801475524902e-02 -1.488918215036392212e-01 1.489519029855728149e-01 6.239668652415275574e-02 -7.673697918653488159e-02 7.576775550842285156e-02 2.035873085260391235e-01 -8.344735950231552124e-02 -1.771513074636459351e-01 7.571457326412200928e-02 1.014406606554985046e-01 -2.509210109710693359e-01 3.280201554298400879e-01 -2.164445519447326660e-01 6.672824919223785400e-02 8.766119182109832764e-02 1.649563908576965332e-01 2.598654925823211670e-01 1.650005280971527100e-01 3.302779421210289001e-02 -2.677625715732574463e-01 -1.881713718175888062e-01 -1.791471615433692932e-02 -3.190750479698181152e-01 -8.547224104404449463e-02 -5.049342662096023560e-02 2.207818478345870972e-01 1.373245865106582642e-01 -2.545174360275268555e-01 -2.693970501422882080e-02 3.431910574436187744e-01 1.088750436902046204e-01
-2.418030649423599243e-01 -1.780556142330169678e-01 1.293437629938125610e-01 1.267790049314498901e-01 -4.640447720885276794e-02 1.131097525358200073e-01 -1.395690441131591797e-01 -6.957238912582397461e-02 -1.027170196175575256e-01 -2.597607672214508057e-02 -1.889002472162246704e-01 -1.761928796768188477e-01 2.732380330562591553e-01 -1.884257197380065918e-01 2.163469940423965454e-01 -9.650021046400070190e-02 -8.077650330960750580e-03 2.278020083904266357e-01 1.866865307092666626e-01 1.367491334676742554e-01 -1.556646525859832764e-01 -1.328460872173309326e-01 5.445164069533348083e-02 -1.787937991321086884e-02 -1.938713937997817993e-01 -3.024888411164283752e-02 3.048939071595668793e-02 3.201553821563720703e-01 -1.239503771066665649e-01 1.590444333851337433e-02 5.255113244056701660e-01 9.559796750545501709e-02
-8.890585601329803467e-02 5.640781484544277191e-03 2.328077554702758789e-01 4.874765127897262573e-02 4.074276611208915710e-02 -1.291302382014691830e-03 -3.880794048309326172e-01 -2.093781828880310059e-01 1.016783490777015686e-01 1.153907775878906250e-01 -6.657110154628753662e-02 4.414931684732437134e-02 2.352177947759628296e-01 -9.704232215881347656e-02 1.251530647277832031e-01 -1.022075936198234558e-01 -1.826621443033218384e-01 -1.586391180753707886e-01 6.093136966228485107e-02 2.086858078837394714e-02 4.672469571232795715e-02 -3.993982076644897461e-01 1.999042630195617676e-01 -1.167714074254035950e-01 2.342741936445236206e-02 -9.980526752769947052e-03 1.559832245111465454e-01 -2.556867338716983795e-02 -4.200997948646545410e-01 4.630526155233383179e-02 2.853172719478607178e-01 2.341935634613037109e-01
-1.260850727558135986e-01 -1.215730700641870499e-02 -1.468989253044128418e-01 -1.341037005186080933e-01 -1.406409889459609985e-01 1.788844019174575806e-01 -8.637157827615737915e-02 -8.553875982761383057e-02 1.478018462657928467e-01 -6.451936811208724976e-02 1.324597150087356567e-01 -2.223213315010070801e-01 3.886204659938812256e-01 -8.517684042453765869e-02 7.549162209033966064e-02 4.732678830623626709e-02 -1.492374390363693237e-01 -4.555175900459289551e-01 1.493027806282043457e-01 1.966642439365386963e-01 7.376147061586380005e-02 -1.574933528900146484e-02 1.133401840925216675e-01 -1.375811696052551270e-01 -6.462294608354568481e-02 -3.938590884208679199e-01 1.337607502937316895e-01 2.761594764888286591e-02 4.237944632768630981e-02 1.411031633615493774e-01 1.741292625665664673e-01 2.458710819482803345e-01
-2.346695810556411743e-01 4.739080090075731277e-03 1.361545473337173462e-01 2.646837942302227020e-02 8.923164755105972290e-02 -6.661593168973922729e-02 -1.005236878991127014e-01 -1.313116699457168579e-01 1.458632498979568481e-01 1.506085991859436035e-01 -1.651634089648723602e-02 -3.031752407550811768e-01 2.375035285949707031e-01 8.052951097488403320e-02 8.184944838285446167e-02 6.875751912593841553e-02 -2.722997367382049561e-01 -2.829646468162536621e-01 -6.019629910588264465e-02 2.173161953687667847e-01 -1.722996309399604797e-02 8.879072219133377075e-02 7.847677171230316162e-02 -3.391039371490478516e-01 -3.386320769786834717e-01 -2.813598141074180603e-02 9.735249727964401245e-02 3.155510723590850830e-01 -8.580671250820159912e-02 2.274920046329498291e-01 -1.077356040477752686e-01 2.140609174966812134e-01
-3.729131817817687988e-01 -3.845214098691940308e-02 1.144995316863059998e-01 -7.979104667901992798e-02 5.142394453287124634e-02 -6.363857537508010864e-02 3.516896814107894897e-02 -7.862128317356109619e-02 8.340033888816833496e-02 -2.635091170668601990e-02 1.022544577717781067e-01 6.008605286478996277e-02 2.308221012353897095e-01 7.064397912472486496e-03 9.162370860576629639e-02 1.547372085042297840e-03 -3.316107690334320068e-01 -8.725923299789428711e-02 -3.399221226572990417e-02 1.954522430896759033e-01 2.401313632726669312e-01 1.029727458953857422e-01 2.770426496863365173e-02 -7.869444042444229126e-02 8.977580815553665161e-02 -2.562767863273620605e-01 3.309397771954536438e-02 1.428802609443664551e-01 -3.686173856258392334e-01 3.382622003555297852e-01 2.464852482080459595e-01 3.224273622035980225e-01
-2.659298777580261230e-01 -1.876948773860931396e-02 4.919133614748716354e-03 1.082283183932304382e-01 1.289147604256868362e-02 -1.530064344406127930e-01 6.248895078897476196e-02 1.548320651054382324e-01 1.971343904733657837e-01 -3.538486063480377197e-01 3.254671813920140266e-03 1.593451201915740967e-02 2.672809064388275146e-01 -3.733260557055473328e-02 -5.475715175271034241e-02 -1.050218343734741211e-01 -2.219398468732833862e-01 -2.814816236495971680e-01 9.576927870512008667e-02 3.554707393050193787e-03 8.885453641414642334e-02 2.201837897300720215e-01 7.700959686189889908e-03 -1.066149845719337463e-01 2.056004665791988373e-02 -2.149893939495086670e-01 1.663932949304580688e-01 2.387347966432571411e-01 -2.957109808921813965e-01 6.534271687269210815e-02 2.746776938438415527e-01 3.325326144695281982e-01
-2.931001484394073486e-01 -3.653754591941833496e-01 2.209215313196182251e-01 1.075621247291564941e-01 1.859751790761947632e-01 1.161519512534141541e-01 -2.485587745904922485e-01 -2.272732704877853394e-01 6.477072089910507202e-02 2.689955756068229675e-02 -1.262229979038238525e-01 -9.535146504640579224e-02 3.091678321361541748e-01 -1.496703028678894043e-01 -2.466840110719203949e-02 1.728000789880752563e-01 2.433963716030120850e-01 6.179592385888099670e-02 -2.305946871638298035e-02 -1.212876215577125549e-01 5.060249194502830505e-02 -3.525708913803100586e-01 -5.123628303408622742e-02 -4.853966832160949707e-02 1.070705950260162354e-01 6.366597861051559448e-02 1.100889593362808228e-01 -4.557166993618011475e-02 -1.716864705085754395e-01 -1.911570280790328979e-01 2.688484787940979004e-01 4.632179811596870422e-02
-3.900760114192962646e-01 1.728243567049503326e-02 1.553599983453750610e-01 2.241883724927902222e-01 3.327596932649612427e-02 4.609363153576850891e-02 1.599349528551101685e-01 -1.287132352590560913e-01 9.062331169843673706e-02 -4.699963610619306564e-03 -2.869307808578014374e-02 1.104017272591590881e-01 1.097487136721611023e-01 -1.708084940910339355e-01 -2.194101810455322266e-01 2.444731630384922028e-02 -1.395152658224105835e-01 6.207901611924171448e-02 5.816283077001571655e-02 2.509983479976654053e-01 1.709868609905242920e-01 4.846025630831718445e-02 -3.469569087028503418e-01 -3.105062246322631836e-01 1.843377500772476196e-01 -2.264391332864761353e-01 -4.531418532133102417e-02 2.041329294443130493e-01 -1.988017745316028595e-02 -1.569603532552719116e-01 2.405052483081817627e-01 2.581252455711364746e-01
7.273931056261062622e-02 -1.147496104240417480e-01 -8.127028495073318481e-02 -1.898610293865203857e-01 -6.118132174015045166e-02 -3.298252448439598083e-02 -2.884159609675407410e-02 1.115167513489723206e-01 1.640587747097015381e-01 -4.474639520049095154e-02 -5.361086502671241760e-02 -1.086780577898025513e-01 3.394134640693664551e-01 -2.491936236619949341e-01 3.931427747011184692e-02 1.869018822908401489e-01 1.447973102331161499e-01 -4.057955741882324219e-01 1.337026506662368774e-01 1.175460144877433777e-01 1.503371596336364746e-01 4.467389360070228577e-02 -4.352796673774719238e-01 -2.244023978710174561e-01 -5.480509996414184570e-02 -8.336933702230453491e-02 1.019130498170852661e-01 -1.810804195702075958e-02 2.869806252419948578e-02 4.915966466069221497e-02 2.570788860321044922e-01 3.027563691139221191e-01
-3.923647403717041016e-01 -1.909225131385028362e-03 1.343593746423721313e-01 4.915237426757812500e-02 -1.187014505267143250e-01 -4.160834848880767822e-02 -2.852904200553894043e-01 2.761837281286716461e-02 1.525488644838333130e-01 1.637636274099349976e-01 -3.383322432637214661e-02 -6.030294299125671387e-02 1.910925060510635376e-01 -2.613858878612518311e-01 8.955002576112747192e-02 4.572662338614463806e-02 4.126675054430961609e-02 1.623433530330657959e-01 1.340555995702743530e-01 2.340265959501266479e-01 -6.061590462923049927e-02 -2.414819002151489258e-01 6.796496361494064331e-02 3.890339750796556473e-03 -1.640501990914344788e-02 1.071790233254432678e-01 8.544758707284927368e-02 2.618474066257476807e-01 -5.953628569841384888e-02 -4.858501628041267395e-02 5.405036211013793945e-01 6.850001960992813110e-02
-2.544760406017303467e-01 -7.139205187559127808e-02 9.728348255157470703e-02 2.612798213958740234e-01 -3.642676770687103271e-02 6.933098286390304565e-02 -3.513364866375923157e-02 -2.362836338579654694e-02 7.938212901353836060e-02 -5.961674079298973083e-02 -2.091838568449020386e-01 -1.067371666431427002e-01 4.982147812843322754e-01 5.844680219888687134e-02 -1.601556986570358276e-01 -8.410919457674026489e-02 2.110969424247741699e-01 -1.886037737131118774e-01 -9.177529811859130859e-02 -1.649830341339111328e-01 7.413110882043838501e-02 -1.961666643619537354e-01 -1.641382575035095215e-01 -7.566871494054794312e-02 -5.454349145293235779e-02 -1.039172336459159851e-01 -2.001666463911533356e-02 3.925367444753646851e-02 -1.772660315036773682e-01 4.460335373878479004e-01 2.347156852483749390e-01 -3.908637166023254395e-02
-2.627769112586975098e-01 1.599868088960647583e-01 -1.689024418592453003e-01 1.696591526269912720e-01 -2.042414806783199310e-02 4.553750902414321899e-02 1.539759635925292969e-01 5.061012133955955505e-02 -2.802572250366210938e-01 2.399181425571441650e-01 6.418289989233016968e-02 -1.096544265747070312e-01 3.476713001728057861e-01 -7.859593629837036133e-02 5.366860702633857727e-02 7.415794581174850464e-02 -8.152281492948532104e-02 -1.031690090894699097e-01 3.810166940093040466e-02 -1.662112027406692505e-01 9.589696675539016724e-02 -9.828608483076095581e-02 -4.067876338958740234e-01 -4.889310151338577271e-02 -4.807797074317932129e-02 1.511928141117095947e-01 6.843105703592300415e-02 3.429737091064453125e-01 -1.459363847970962524e-01 1.497468054294586182e-01 1.038049682974815369e-01 3.106867969036102295e-01
4.720176011323928833e-02 -1.433854699134826660e-01 -9.671029634773731232e-03 -2.115807533264160156e-01 3.677065372467041016e-01 1.398494392633438110e-01 -9.119313210248947144e-02 -3.602523207664489746e-01 -3.458721935749053955e-02 -5.247113853693008423e-02 -9.226973168551921844e-03 -1.476657539606094360e-01 3.881687819957733154e-01 -1.375529319047927856e-01 -1.767586618661880493e-01 -1.526355147361755371e-01 -3.899665549397468567e-02 -3.626503515988588333e-03 -4.810090735554695129e-02 -4.413363337516784668e-02 -5.846161395311355591e-03 -2.678446471691131592e-01 -8.048214949667453766e-03 -1.016054078936576843e-01 4.248841106891632080e-02 -2.526305913925170898e-01 3.175413310527801514e-01 2.611639201641082764e-01 -1.429392695426940918e-01 -3.803503885865211487e-02 4.622992128133773804e-02 2.070540636777877808e-01
-2.341012842953205109e-02 -1.935260742902755737e-02 1.621592938899993896e-01 7.187028974294662476e-02 -1.537044942378997803e-01 1.083707883954048157e-01 6.340873241424560547e-02 1.084119230508804321e-01 -1.355978753417730331e-02 -1.198206990957260132e-01 1.532947123050689697e-01 -3.704241812229156494e-01 3.047997951507568359e-01 -2.833209633827209473e-01 -1.142002567648887634e-01 7.451166212558746338e-02 1.678225398063659668e-01 -1.556888222694396973e-01 -3.076904118061065674e-01 2.867486178874969482e-01 2.245346829295158386e-02 -4.604684561491012573e-02 -1.894371211528778076e-01 -1.029400005936622620e-01 1.336453109979629517e-01 9.374939650297164917e-02 2.999160587787628174e-01 1.052005589008331299e-01 8.366205543279647827e-02 1.214981824159622192e-01 1.824319809675216675e-01 2.972092330455780029e-01
-3.496334552764892578e-01 -1.970242112874984741e-01 4.495386034250259399e-02 -2.234851941466331482e-02 -2.232854068279266357e-01 -4.197543952614068985e-03 -2.051927298307418823e-01 -1.510040182620286942e-02 2.926025912165641785e-02 -2.040123790502548218e-01 -2.260717898607254028e-01 -2.114024758338928223e-02 2.500633522868156433e-02 -5.646562576293945312e-02 -9.977419674396514893e-02 -2.475936263799667358e-01 -1.428165435791015625e-01 -1.515756249427795410e-01 -1.619085669517517090e-02 -2.473788335919380188e-03 1.368320286273956299e-01 -5.652055889368057251e-02 -6.226373091340065002e-02 -1.400383859872817993e-01 2.744631282985210419e-02 -4.328148365020751953e-01 7.028371840715408325e-02 3.448638617992401123e-01 -1.654510498046875000e-01 5.119947250932455063e-03 -9.140823781490325928e-02 3.719599843025207520e-01
-4.235589206218719482e-01 -4.306185990571975708e-02 1.613622754812240601e-01 -1.413535624742507935e-01 1.206532865762710571e-01 -2.571707963943481445e-01 -2.270876467227935791e-01 2.308045513927936554e-02 -1.870634406805038452e-01 -1.040761321783065796e-01 -3.042472600936889648e-01 -3.221639618277549744e-02 2.066756933927536011e-01 1.148209348320960999e-01 2.477393001317977905e-01 1.503449585288763046e-02 -3.378287702798843384e-02 -1.178048998117446899e-01 9.698212891817092896e-02 -1.213368773460388184e-01 1.114650070667266846e-01 2.919367514550685883e-02 -1.351116448640823364e-01 -9.067278355360031128e-02 -3.530436754226684570e-02 9.355530142784118652e-03 4.497798383235931396e-01 5.806952714920043945e-02 -6.771202385425567627e-02 2.547078132629394531e-01 1.662199199199676514e-01 -1.504853717051446438e-03
-2.716804444789886475e-01 -8.958240598440170288e-02 -1.025930866599082947e-01 -1.818657219409942627e-01 -6.920758634805679321e-02 -6.497801095247268677e-02 -1.353728175163269043e-01 -1.232810318470001221e-01 -3.254835726693272591e-03 -4.662984609603881836e-02 -1.320943385362625122e-01 -1.764491200447082520e-02 2.017734199762344360e-01 -2.706177532672882080e-01 -4.896562546491622925e-02 -2.946811616420745850e-01 6.784838438034057617e-02 -4.138936698436737061e-01 -7.707788795232772827e-02 -4.132813960313796997e-02 1.811069063842296600e-02 -2.226879000663757324e-01 -2.865395545959472656e-01 -2.083772867918014526e-01 -7.734798640012741089e-02 -1.003741566091775894e-02 1.066268458962440491e-01 3.433057665824890137e-01 1.907521784305572510e-01 -2.543105483055114746e-01 5.056334286928176880e-02 1.047340929508209229e-01
-2.096171975135803223e-01 -2.178656607866287231e-01 -7.490450516343116760e-03 7.137577980756759644e-02 -4.720541089773178101e-02 1.017562206834554672e-02 1.828711777925491333e-01 -1.246374696493148804e-01 2.729806602001190186e-01 -2.625654935836791992e-01 -2.431877143681049347e-02 -1.226432546973228455e-01 4.565758109092712402e-01 2.384284734725952148e-01 -1.573533266782760620e-01 -3.593108057975769043e-02 6.676118820905685425e-03 -2.482746690511703491e-01 -3.383697867393493652e-01 2.277179062366485596e-01 -2.714814059436321259e-02 -1.948841065168380737e-01 -4.113628063350915909e-03 -1.326759457588195801e-01 2.966617792844772339e-02 -1.038666665554046631e-01 1.758654713630676270e-01 -9.857322089374065399e-03 -1.259007304906845093e-01 1.658480167388916016e-01 1.448396444320678711e-01 1.014070585370063782e-01
-4.115861058235168457e-01 8.328306674957275391e-02 1.966104656457901001e-01 -2.431576550006866455e-01 5.416102334856987000e-02 -4.205651208758354187e-02 -1.917937994003295898e-01 -1.822458393871784210e-02 3.069320321083068848e-02 -4.551262035965919495e-02 -2.885383367538452148e-01 -4.046534374356269836e-02 1.525947004556655884e-01 -2.411447614431381226e-01 9.431853145360946655e-02 -9.073355048894882202e-02 9.006923437118530273e-02 -7.788390666246414185e-02 1.439097821712493896e-01 1.325823664665222168e-01 4.006765037775039673e-02 -3.773344680666923523e-02 -2.905019223690032959e-01 -2.005067169666290283e-01 -1.165795624256134033e-01 -3.099970817565917969e-01 8.756787329912185669e-02 2.171716839075088501e-01 -1.675865203142166138e-01 3.419945836067199707e-01 8.848987519741058350e-02 1.018872670829296112e-02
-2.777681648731231689e-01 -3.655081242322921753e-02 2.762826383113861084e-01 1.545814126729965210e-01 -1.363914310932159424e-01 2.063578218221664429e-01 -1.281762868165969849e-01 -1.784936897456645966e-02 -1.118156835436820984e-01 1.863010972738265991e-01 -2.439151145517826080e-02 -2.269252985715866089e-01 2.549141049385070801e-01 -1.363509446382522583e-01 1.910896040499210358e-02 -2.699542045593261719e-02 7.321127504110336304e-02 1.341471970081329346e-01 1.233184412121772766e-01 8.894114196300506592e-02 3.304076613858342171e-03 -1.328045874834060669e-01 1.524996012449264526e-01 -1.795734018087387085e-01 -5.164061486721038818e-02 -1.299908459186553955e-01 1.040584444999694824e-01 3.338515758514404297e-01 -6.475609540939331055e-02 2.584604546427726746e-03 5.352218747138977051e-01 -8.511148393154144287e-02
-3.190944194793701172e-01 -1.356747746467590332e-01 2.044308185577392578e-02 3.377255201339721680e-01 1.706232279539108276e-01 -3.040015399456024170e-01 -8.127589523792266846e-02 -7.865305244922637939e-02 -1.210750918835401535e-02 -2.093361876904964447e-02 -6.868190318346023560e-02 -5.234587565064430237e-02 5.267471447587013245e-02 1.767318099737167358e-01 2.666454613208770752e-01 -1.360941380262374878e-01 -9.583824127912521362e-02 -2.828488647937774658e-01 -5.628143902868032455e-03 -8.340340107679367065e-03 6.468473933637142181e-03 -1.885084211826324463e-01 1.768596097826957703e-02 3.297535330057144165e-02 1.145188733935356140e-01 5.385845154523849487e-02 2.566114962100982666e-01 1.885640323162078857e-01 -2.444514483213424683e-01 -7.053348422050476074e-02 2.562141120433807373e-01 3.538867533206939697e-01
-2.122821360826492310e-01 -2.504978775978088379e-01 -9.252478182315826416e-02 -2.703026235103607178e-01 4.029867798089981079e-02 8.347373455762863159e-02 -1.003544107079505920e-01 -1.785247176885604858e-01 -1.258986890316009521e-01 8.911868184804916382e-02 -3.662746772170066833e-02 -3.487114980816841125e-02 7.767353951930999756e-02 -1.167913228273391724e-01 2.143667042255401611e-01 -9.430651366710662842e-02 2.088836282491683960e-01 -1.715692132711410522e-01 -6.100978329777717590e-02 1.673012822866439819e-01 1.634442210197448730e-01 -1.664377599954605103e-01 -3.308641538023948669e-02 -2.392594963312149048e-01 -1.037563979625701904e-01 -2.019937187433242798e-01 2.135961875319480896e-02 4.919298291206359863e-01 1.565677672624588013e-01 -1.198697164654731750e-01 1.997214406728744507e-01 2.623624801635742188e-01
-1.041716188192367554e-01 6.080356892198324203e-03 3.165799081325531006e-01 1.009747833013534546e-01 -1.206458061933517456e-01 1.358663737773895264e-01 6.356840580701828003e-02 9.053659439086914062e-02 -1.436243951320648193e-01 -9.196773171424865723e-02 -7.400606572628021240e-02 -4.043252468109130859e-01 9.101406484842300415e-02 -2.185584306716918945e-01 1.377719640731811523e-01 -3.424108773469924927e-02 6.592545192688703537e-03 -2.627434134483337402e-01 -2.750322520732879639e-01 3.332484960556030273e-01 4.944448918104171753e-02 -1.553832292556762695e-01 -1.547757387161254883e-01 -1.892621964216232300e-01 1.539871990680694580e-01 1.351989954710006714e-01 2.799461185932159424e-01 2.396238408982753754e-02 6.961163878440856934e-02 -2.162769995629787445e-02 2.051905095577239990e-01 2.206860482692718506e-01
-2.702871263027191162e-01 1.488024294376373291e-01 -8.288093656301498413e-02 1.460885908454656601e-02 -2.192137986421585083e-01 2.853834331035614014e-01 -2.623001337051391602e-01 5.105902627110481262e-02 -1.615818440914154053e-01 9.622210054658353329e-04 1.181740462779998779e-01 2.329267263412475586e-01 3.951150476932525635e-01 -3.555327653884887695e-02 1.394137889146804810e-01 -6.157470867037773132e-02 -6.915003061294555664e-02 -1.497828513383865356e-01 2.156898230314254761e-01 -1.617200821638107300e-01 -4.080985113978385925e-02 -1.219508871436119080e-01 2.041543833911418915e-02 -3.100098669528961182e-01 1.092739477753639221e-01 1.440906375646591187e-01 1.757285743951797485e-02 1.191642656922340393e-01 -2.352149039506912231e-01 1.206885278224945068e-01 8.492468297481536865e-02 2.908742725849151611e-01
-3.067025542259216309e-01 -1.592872440814971924e-01 1.681243330240249634e-01 2.386391907930374146e-02 1.085996106266975403e-01 7.131114602088928223e-02 -1.834873557090759277e-01 4.633404687047004700e-02 -8.200784027576446533e-02 -1.561129838228225708e-01 -5.558264255523681641e-02 -3.123803138732910156e-01 4.260190427303314209e-01 1.080752313137054443e-01 2.982977963984012604e-02 -1.395133733749389648e-01 -4.181237891316413879e-03 5.113487318158149719e-02 1.546251326799392700e-01 1.969841681420803070e-02 -1.701275110244750977e-01 -2.446622997522354126e-01 1.152174249291419983e-01 -2.628912627696990967e-01 -2.389493137598037720e-01 4.721771180629730225e-02 1.767370849847793579e-01 -1.212483737617731094e-02 6.469985842704772949e-02 4.080822691321372986e-02 3.943293392658233643e-01 -5.969145894050598145e-02
-4.917454123497009277e-01 7.702533900737762451e-02 -3.043725714087486267e-02 -6.587466597557067871e-02 -6.684648990631103516e-02 9.312465786933898926e-02 -1.475154161453247070e-01 -2.236343473196029663e-01 -1.456940621137619019e-01 6.089607998728752136e-02 -1.910890042781829834e-01 -1.198953911662101746e-01 2.374768406152725220e-01 -9.873959422111511230e-02 -2.270463295280933380e-02 -1.169920861721038818e-01 1.796048693358898163e-02 -1.603877693414688110e-01 -3.683721413835883141e-03 2.761124074459075928e-01 3.417975604534149170e-01 -2.371769249439239502e-01 -1.572589576244354248e-01 -4.639513790607452393e-02 4.935778677463531494e-02 6.578820943832397461e-02 3.665964603424072266e-01 -8.320276439189910889e-02 8.733384311199188232e-02 1.967032402753829956e-01 4.442889988422393799e-02 8.525482565164566040e-02
-2.739511728286743164e-01 -9.536742232739925385e-03 1.932745426893234253e-01 9.489467740058898926e-02 4.249334800988435745e-03 -1.293100118637084961e-01 -1.176898926496505737e-01 -9.823926538228988647e-02 2.243391424417495728e-01 5.083730071783065796e-02 1.310923844575881958e-01 6.388082355260848999e-02 1.568716168403625488e-01 -1.429836302995681763e-01 1.636425592005252838e-02 -2.161484397947788239e-02 -1.311443299055099487e-01 -9.397982060909271240e-02 8.420269191265106201e-02 2.169678211212158203e-01 3.655512630939483643e-02 -4.476734101772308350e-01 1.919938027858734131e-01 -3.218082487583160400e-01 -2.296028472483158112e-02 3.626676276326179504e-03 -6.265354901552200317e-02 7.028688490390777588e-02 -2.791031301021575928e-01 -1.403615344315767288e-02 3.499990105628967285e-01 2.931303381919860840e-01
-1.045161392539739609e-02 -1.838125139474868774e-01 5.520681664347648621e-02 -8.043788373470306396e-02 -1.043432950973510742e-01 1.170131489634513855e-01 -2.732094749808311462e-02 -3.632548823952674866e-02 -3.354826197028160095e-02 -1.752035170793533325e-01 -8.423073217272758484e-03 -1.315018981695175171e-01 1.877674460411071777e-01 -9.497892111539840698e-02 8.221589028835296631e-02 -1.102484166622161865e-01 -2.883259057998657227e-01 -2.763489782810211182e-01 -1.002373993396759033e-01 1.915973983705043793e-02 2.126665413379669189e-01 -3.060706257820129395e-01 1.460454147309064865e-02 1.053327396512031555e-01 2.606036365032196045e-01 1.617888808250427246e-01 1.926187276840209961e-01 4.853141903877258301e-01 -1.050668060779571533e-01 3.297865986824035645e-01 -9.176240116357803345e-02 4.992797598242759705e-02
-1.422827541828155518e-01 -6.601303070783615112e-02 -2.707741223275661469e-02 -3.958236053586006165e-02 -5.214884132146835327e-02 3.671825826168060303e-01 -1.179856732487678528e-01 -1.670150458812713623e-01 -3.151993080973625183e-02 -3.872674133162945509e-04 -1.280648708343505859e-01 -8.401999250054359436e-03 4.452798962593078613e-01 1.116970404982566833e-01 1.607107371091842651e-01 -6.829819083213806152e-02 4.580708220601081848e-03 -3.854389488697052002e-01 2.218626886606216431e-01 -7.399389147758483887e-02 -8.635333925485610962e-02 -3.050566613674163818e-01 -1.222201343625783920e-02 1.244831085205078125e-02 6.444361805915832520e-02 -8.008947968482971191e-02 5.397126078605651855e-02 -5.277665331959724426e-02 -1.643194854259490967e-01 2.346069812774658203e-01 3.099602460861206055e-01 1.911742985248565674e-01
5.154406279325485229e-02 -2.107062190771102905e-01 -7.354354858398437500e-02 -6.632028520107269287e-02 -1.271684467792510986e-01 2.872962057590484619e-01 -1.859153509140014648e-01 7.851493358612060547e-02 2.171027287840843201e-02 -4.158931970596313477e-02 -6.237118691205978394e-02 7.900413125753402710e-02 2.119447290897369385e-01 9.982547909021377563e-02 7.435476779937744141e-02 9.435419924557209015e-03 5.201835930347442627e-02 -4.917825460433959961e-01 1.447775661945343018e-01 1.156584173440933228e-01 3.080878257751464844e-01 -1.987869292497634888e-01 1.090802252292633057e-01 1.277112402021884918e-03 1.486965864896774292e-01 -1.455001235008239746e-01 3.143731653690338135e-01 3.520087525248527527e-02 -1.018626540899276733e-01 1.479700803756713867e-01 3.172856867313385010e-01 1.712975054979324341e-01
-3.393189907073974609e-01 -1.716854870319366455e-01 3.523274064064025879e-01 1.034194380044937134e-01 -1.089624017477035522e-01 1.593180894851684570e-01 -1.217348426580429077e-01 -5.026802048087120056e-02 -9.404402971267700195e-02 1.194908544421195984e-01 -1.153611317276954651e-01 -2.035722732543945312e-01 2.798270881175994873e-01 -6.826525181531906128e-02 1.180238500237464905e-01 6.021171063184738159e-02 -3.152965381741523743e-02 1.314117908477783203e-01 1.138417646288871765e-01 3.879193589091300964e-02 -2.847714722156524658e-02 -1.796312183141708374e-01 6.393488496541976929e-02 -5.704519897699356079e-02 -2.589547634124755859e-02 -6.108081713318824768e-02 1.625091880559921265e-01 3.788355588912963867e-01 -7.045034319162368774e-02 -1.359486281871795654e-01 4.573723971843719482e-01 -8.634012937545776367e-02
-6.176728010177612305e-02 -3.413370549678802490e-01 1.445509027689695358e-03 1.337222903966903687e-01 -9.112634696066379547e-03 4.382022598292678595e-04 -7.025282084941864014e-02 -6.160325929522514343e-02 1.168831512331962585e-01 2.021737992763519287e-01 -3.511501848697662354e-02 -2.475261688232421875e-01 2.010618001222610474e-01 -4.817237611860036850e-03 2.832125127315521240e-01 1.505640298128128052e-01 -2.247554250061511993e-02 3.556503355503082275e-02 -1.310159415006637573e-01 1.263926774263381958e-01 5.483992025256156921e-02 1.910560415126383305e-03 -5.134617909789085388e-02 -1.106501147150993347e-01 -1.308357566595077515e-01 -5.341908894479274750e-03 3.472272753715515137e-01 2.325394898653030396e-01 -4.663835465908050537e-01 3.249071240425109863e-01 2.685828879475593567e-02 1.556331366300582886e-01
1.532469317317008972e-02 -2.594552040100097656e-01 2.457213848829269409e-01 6.197908148169517517e-02 -1.934697479009628296e-01 -7.820463180541992188e-02 -1.993292272090911865e-01 -5.922506749629974365e-02 1.184666529297828674e-01 -1.546684652566909790e-01 -1.991523504257202148e-01 -5.370733886957168579e-02 3.059767484664916992e-01 -5.534692481160163879e-02 2.070665806531906128e-01 -1.474178433418273926e-01 -1.727619469165802002e-01 -1.069165989756584167e-01 -3.348602727055549622e-02 -1.000821739435195923e-01 -1.292722076177597046e-01 -1.690559983253479004e-01 -2.062772959470748901e-01 -3.734961748123168945e-01 2.652762643992900848e-02 -2.262258678674697876e-01 1.082672625780105591e-01 3.134621977806091309e-01 1.036872863769531250e-01 -4.346708301454782486e-03 -2.149322926998138428e-01 2.026337087154388428e-01
-1.407057940959930420e-01 -7.751729339361190796e-02 5.318267736583948135e-03 -1.171719878911972046e-01 -1.100869476795196533e-01 -3.548172861337661743e-02 -5.620188638567924500e-02 -2.076127566397190094e-02 1.787057071924209595e-01 -4.142934381961822510e-01 -1.105917245149612427e-01 -1.185211092233657837e-01 3.482554256916046143e-01 2.088026851415634155e-01 -4.877401888370513916e-02 1.625022850930690765e-02 -1.237063631415367126e-01 -1.409178823232650757e-01 -1.161251664161682129e-01 2.026482224464416504e-01 8.141744136810302734e-02 -3.112894296646118164e-01 -2.362570166587829590e-01 -2.075195908546447754e-01 -1.983845084905624390e-01 -6.762887537479400635e-02 -2.013628557324409485e-02 1.818225681781768799e-01 1.498402655124664307e-01 1.372299641370773315e-01 3.497584462165832520e-01 1.138303503394126892e-01
-1.952072083950042725e-01 -3.510787785053253174e-01 3.967704996466636658e-02 1.615655235946178436e-02 2.320167981088161469e-02 -1.041484400629997253e-01 1.362810432910919189e-01 8.052655309438705444e-02 2.149090468883514404e-01 -1.392200291156768799e-01 -1.934699155390262604e-02 -1.845126599073410034e-01 2.171081006526947021e-01 -2.733098268508911133e-01 -1.846203207969665527e-01 1.473018527030944824e-01 8.166913175955414772e-04 -1.851409375667572021e-01 -7.554837316274642944e-02 1.683892309665679932e-01 -1.766026467084884644e-01 -3.312959074974060059e-01 -9.742023795843124390e-02 4.931422322988510132e-02 -2.688741385936737061e-01 -3.123848438262939453e-01 7.513382285833358765e-02 2.289916872978210449e-01 -2.052416056394577026e-01 9.254563599824905396e-02 5.817472934722900391e-03 1.512129008769989014e-01
-8.833484351634979248e-02 -2.239774465560913086e-01 2.766143083572387695e-01 1.521232910454273224e-02 -1.065483540296554565e-01 -1.616692394018173218e-01 9.429728984832763672e-02 -9.163958579301834106e-02 5.417068302631378174e-02 2.284277230501174927e-01 -1.066537573933601379e-01 -2.430954873561859131e-01 1.928832381963729858e-01 4.850419610738754272e-02 2.279484868049621582e-01 1.863493025302886963e-01 -1.920760273933410645e-01 -1.935254037380218506e-01 7.658771425485610962e-02 1.873683631420135498e-01 -1.022001281380653381e-01 -5.163749214261770248e-03 -1.724985092878341675e-01 -5.166866183280944824e-01 4.193560779094696045e-02 -9.571684151887893677e-02 6.267845630645751953e-02 2.884033620357513428e-01 8.068988472223281860e-02 1.359431594610214233e-01 -1.685625128448009491e-02 1.134304329752922058e-01
-1.194950565695762634e-01 -3.254209086298942566e-02 9.359147399663925171e-03 2.821753323078155518e-01 -2.961243987083435059e-01 1.314548403024673462e-01 -1.640070378780364990e-01 1.330918818712234497e-01 7.760983705520629883e-02 4.119513183832168579e-02 1.048553455621004105e-02 -1.649485081434249878e-01 -7.481025159358978271e-02 -1.488596647977828979e-01 1.747437566518783569e-01 1.051446646451950073e-01 -7.594946655444800854e-04 -1.955408006906509399e-01 -2.604791522026062012e-01 1.833849251270294189e-01 6.460589915513992310e-02 -1.586900204420089722e-01 -1.069294288754463196e-01 -1.661565303802490234e-01 2.841799259185791016e-01 -1.374973356723785400e-01 3.338933587074279785e-01 1.761831045150756836e-01 1.158200204372406006e-01 4.103265404701232910e-01 1.292076557874679565e-01 4.695138335227966309e-02
-2.634558677673339844e-01 -1.767633110284805298e-01 1.586208492517471313e-01 9.050641208887100220e-02 1.919269710779190063e-01 1.172067746520042419e-01 1.724436134099960327e-01 1.557240635156631470e-01 -1.254184693098068237e-01 1.398067623376846313e-01 -4.000429436564445496e-02 9.041938185691833496e-02 1.435484588146209717e-01 -2.268384695053100586e-01 2.202016115188598633e-01 7.830498367547988892e-02 -4.011913016438484192e-02 -2.816592454910278320e-01 2.196526080369949341e-01 5.322545394301414490e-02 1.658376008272171021e-01 -3.987875580787658691e-01 -7.189445942640304565e-02 -2.254014462232589722e-01 8.552807569503784180e-02 -1.994584873318672180e-02 5.372584238648414612e-02 4.249865934252738953e-02 -2.483957558870315552e-01 2.449621707201004028e-01 9.244339168071746826e-02 2.692792415618896484e-01
-7.514049857854843140e-02 1.431536078453063965e-01 -6.002094596624374390e-02 -9.899719618260860443e-03 -4.201665520668029785e-02 -3.887368738651275635e-01 -1.642213910818099976e-01 3.824232891201972961e-02 1.921721398830413818e-01 -4.651365429162979126e-02 -3.761506872251629829e-03 -2.025326639413833618e-01 2.704645395278930664e-01 -1.523278355598449707e-01 -3.244579210877418518e-02 1.210783123970031738e-01 -3.499908745288848877e-02 -1.483689844608306885e-01 6.222839280962944031e-02 2.514429390430450439e-01 1.694024354219436646e-01 -8.318892866373062134e-02 -3.197104334831237793e-01 1.103194197639822960e-03 -1.822346746921539307e-01 1.371780335903167725e-01 2.009517550468444824e-01 1.431467533111572266e-01 -2.392262518405914307e-01 2.837910950183868408e-01 3.422034680843353271e-01 2.674474939703941345e-02
-1.525959558784961700e-02 1.368392258882522583e-01 1.814208226278424263e-03 2.540301084518432617e-01 4.312725365161895752e-02 -1.229703873395919800e-01 2.813731729984283447e-01 -7.593990862369537354e-02 9.723111055791378021e-03 -1.139846593141555786e-01 -5.943502113223075867e-02 -2.151307761669158936e-01 2.556480765342712402e-01 -3.258230537176132202e-02 -1.027959585189819336e-01 -2.287930399179458618e-01 -4.820790141820907593e-02 -1.167024150490760803e-01 -6.552913784980773926e-02 -1.132397949695587158e-01 9.083446115255355835e-02 -3.292745053768157959e-01 -3.428828418254852295e-01 1.166209354996681213e-01 -3.061455674469470978e-02 -5.564260482788085938e-02 1.766504645347595215e-01 2.407463043928146362e-01 -2.090793251991271973e-01 2.492146342992782593e-01 3.334525525569915771e-01 1.767592132091522217e-01
-1.269888132810592651e-01 -3.570217639207839966e-02 3.849276900291442871e-02 3.326965570449829102e-01 -3.614611178636550903e-02 -9.643236547708511353e-02 1.009089723229408264e-01 -8.964504301548004150e-02 -4.838233068585395813e-02 -5.870152264833450317e-03 -1.639531254768371582e-01 -2.851706929504871368e-02 8.701667189598083496e-02 8.489935845136642456e-02 3.273301124572753906e-01 -2.140396386384963989e-01 -2.967466227710247040e-02 -3.524858057498931885e-01 -2.783570252358913422e-02 1.227818951010704041e-01 -7.837448269128799438e-02 -5.086230635643005371e-01 -7.743928581476211548e-03 -6.527720391750335693e-02 1.699926406145095825e-01 1.269087474793195724e-02 2.755902409553527832e-01 1.496485769748687744e-01 -5.268903821706771851e-02 6.236987933516502380e-02 9.225296229124069214e-02 3.017963171005249023e-01
-2.955796420574188232e-01 -1.782138347625732422e-01 4.825222305953502655e-03 1.060290932655334473e-01 1.034184396266937256e-01 1.276263501495122910e-02 2.138229273259639740e-02 -7.638389617204666138e-02 -3.083260916173458099e-02 -2.761684544384479523e-02 1.824315637350082397e-01 -2.741514518857002258e-02 3.870638087391853333e-02 -3.152008354663848877e-01 1.997333168983459473e-01 -2.255134470760822296e-02 -4.445357993245124817e-02 -1.251344829797744751e-01 -2.220308035612106323e-01 2.503813803195953369e-01 3.831539452075958252e-01 1.796604990959167480e-01 6.362162064760923386e-03 -2.560818381607532501e-02 -4.419536888599395752e-02 2.110810428857803345e-01 2.144847810268402100e-01 3.116787075996398926e-01 -2.364321947097778320e-01 3.136156499385833740e-01 1.266200542449951172e-01 7.817747443914413452e-02
-1.918620169162750244e-01 6.013942509889602661e-02 -1.213116198778152466e-01 1.860282733105123043e-03 4.186839237809181213e-02 1.162357181310653687e-01 -2.498977035284042358e-01 -9.722733497619628906e-02 9.841585531830787659e-03 -3.426107764244079590e-01 -1.714722961187362671e-01 -2.367512881755828857e-01 2.407142668962478638e-01 -1.705214232206344604e-01 9.195652604103088379e-02 8.894391357898712158e-03 -2.677378989756107330e-02 4.382378980517387390e-02 -1.294775772839784622e-02 2.667207717895507812e-01 3.519937098026275635e-01 -2.832702398300170898e-01 -2.721877694129943848e-01 1.647659204900264740e-02 7.331901788711547852e-02 9.056846052408218384e-02 3.262733817100524902e-01 7.102348655462265015e-02 3.797170519828796387e-02 2.115460783243179321e-01 1.868381649255752563e-01 2.396468818187713623e-02
-2.917267382144927979e-01 8.707778155803680420e-02 4.062182828783988953e-02 -8.078595623373985291e-03 -1.749146729707717896e-01 9.891681373119354248e-02 -8.577757328748703003e-02 -3.351016342639923096e-01 -2.005170136690139771e-01 5.860297009348869324e-02 -8.393789082765579224e-02 -3.036153018474578857e-01 1.912526488304138184e-01 -1.365711446851491928e-02 -1.461782157421112061e-01 -1.130346581339836121e-01 1.726055592298507690e-01 -2.215811163187026978e-01 -4.774638637900352478e-02 2.889764010906219482e-01 1.925872862339019775e-01 -1.649827808141708374e-01 -1.857521981000900269e-01 -1.005695983767509460e-01 9.234452992677688599e-02 -8.460299670696258545e-02 1.948997527360916138e-01 -4.137364216148853302e-03 -1.118692606687545776e-01 1.115117222070693970e-01 2.037255167961120605e-01 3.715395629405975342e-01
-1.633155494928359985e-01 9.975554049015045166e-02 4.910782352089881897e-02 1.552851647138595581e-01 -5.847360193729400635e-02 -1.657240279018878937e-02 -9.195834398269653320e-02 3.104563988745212555e-02 1.061961576342582703e-01 -1.433468014001846313e-01 -4.773651435971260071e-02 2.641363441944122314e-01 3.087366223335266113e-01 1.241638660430908203e-01 -9.217278659343719482e-02 -3.151279985904693604e-01 -1.037817299365997314e-01 -9.531848877668380737e-02 1.518301814794540405e-01 2.264831773936748505e-02 -2.523308433592319489e-02 -8.892143517732620239e-02 -1.134835258126258850e-01 -3.853866159915924072e-01 2.668742835521697998e-01 -5.689817667007446289e-02 3.166789412498474121e-01 1.108457446098327637e-01 -3.797653019428253174e-01 1.561829745769500732e-01 1.564820408821105957e-01 8.848045021295547485e-02
-1.885772645473480225e-01 1.873206906020641327e-02 7.114134728908538818e-02 2.284282445907592773e-01 2.682153321802616119e-02 -4.943369328975677490e-02 2.075752615928649902e-02 1.288691312074661255e-01 2.651713788509368896e-01 -2.740305364131927490e-01 6.911025196313858032e-02 -1.598224341869354248e-01 3.254446387290954590e-02 1.684105023741722107e-03 3.156515955924987793e-02 2.494259551167488098e-02 -8.225035667419433594e-02 -2.349729388952255249e-01 -1.072129532694816589e-01 7.051971554756164551e-02 2.473713606595993042e-01 1.933539360761642456e-01 -7.812036573886871338e-02 -2.928954660892486572e-01 -2.451505661010742188e-01 -1.280610710382461548e-01 2.063751220703125000e-01 3.216233253479003906e-01 -3.375637531280517578e-01 -5.457956343889236450e-02 1.200494915246963501e-01 2.923229336738586426e-01
7.957483083009719849e-02 -1.286610215902328491e-01 2.935528457164764404e-01 1.211206167936325073e-01 1.605869978666305542e-01 -2.678182674571871758e-03 7.202129811048507690e-02 -3.079036772251129150e-01 3.302859067916870117e-01 5.630278214812278748e-02 1.292670965194702148e-01 2.926839143037796021e-02 1.232291013002395630e-01 -9.025927633047103882e-02 -3.578658029437065125e-02 1.372314989566802979e-01 -8.335936814546585083e-02 -1.689401566982269287e-01 1.254737675189971924e-01 1.039255335927009583e-01 -2.658282965421676636e-02 -3.366490006446838379e-01 -4.858192056417465210e-02 -2.977151274681091309e-01 8.314651995897293091e-02 -7.890339195728302002e-02 2.453452795743942261e-01 3.415541723370552063e-02 -2.315712124109268188e-01 9.857145138084888458e-03 3.399723768234252930e-01 2.575692832469940186e-01
-2.691474258899688721e-01 -6.211981549859046936e-02 5.593406036496162415e-02 -6.699379533529281616e-02 1.868143826723098755e-01 6.487227231264114380e-02 -1.772638261318206787e-01 -1.719237864017486572e-01 -2.049848586320877075e-01 1.357042789459228516e-01 2.525024712085723877e-01 1.629316620528697968e-02 5.362006276845932007e-02 5.343724787235260010e-02 1.614156961441040039e-01 3.104807250201702118e-02 1.440950781106948853e-01 -3.829806447029113770e-01 6.515349447727203369e-02 -2.045553475618362427e-01 -1.217430364340543747e-02 -2.802416384220123291e-01 -9.387629479169845581e-02 -3.287044763565063477e-01 9.300394356250762939e-02 -1.066357567906379700e-01 2.597501128911972046e-02 2.501766383647918701e-01 -5.622849613428115845e-02 1.120933592319488525e-01 1.369228065013885498e-01 3.632655441761016846e-01
-2.874444723129272461e-01 -1.496441662311553955e-02 -1.906778514385223389e-01 -9.438381344079971313e-02 1.179203987121582031e-01 1.885855793952941895e-01 -1.573006063699722290e-02 -4.121527671813964844e-01 7.928234338760375977e-02 -1.361322104930877686e-01 5.090857739560306072e-04 -1.147511675953865051e-01 3.114635944366455078e-01 -1.739177554845809937e-01 -1.963938027620315552e-01 1.176943480968475342e-01 -1.599954366683959961e-01 -2.215969860553741455e-01 -5.622067302465438843e-02 8.195470273494720459e-02 -2.199817821383476257e-02 -2.449193969368934631e-02 -2.081218808889389038e-01 -1.871934235095977783e-01 1.924278289079666138e-01 -1.797027289867401123e-01 1.968995481729507446e-01 8.854282647371292114e-02 -1.140134334564208984e-01 1.712482869625091553e-01 2.848687767982482910e-01 -1.766522675752639771e-01
-3.000726364552974701e-02 -4.776424169540405273e-02 4.277537518646568060e-04 8.207405358552932739e-02 -1.108847111463546753e-01 3.773365542292594910e-02 2.966019511222839355e-02 -1.749729961156845093e-01 -1.940739750862121582e-01 -8.685446530580520630e-02 2.185014337301254272e-01 -3.014355897903442383e-01 1.064526289701461792e-01 1.498382240533828735e-01 -3.062165109440684319e-03 1.988129690289497375e-02 -1.140823140740394592e-01 -3.740417063236236572e-01 2.210488617420196533e-01 -4.759074002504348755e-02 -1.606959104537963867e-01 -3.375583887100219727e-02 5.347717925906181335e-02 -2.506672143936157227e-01 -2.010776102542877197e-01 -2.602671682834625244e-01 1.714233458042144775e-01 3.205066919326782227e-01 -5.646087229251861572e-02 3.701040148735046387e-02 3.339328765869140625e-01 2.716763019561767578e-01
-3.130821287631988525e-01 -2.289603650569915771e-01 1.979042142629623413e-01 -1.183500289916992188e-01 -8.063334226608276367e-02 -3.688778728246688843e-02 -3.869961798191070557e-01 -1.894867420196533203e-02 -1.715465914458036423e-03 6.280262488871812820e-03 -1.401394307613372803e-01 -2.866112887859344482e-01 2.173250764608383179e-01 -1.323734670877456665e-01 1.524584144353866577e-01 4.847221821546554565e-02 -1.227497905492782593e-01 -2.815568819642066956e-02 1.737638711929321289e-01 1.796106249094009399e-01 -1.582257002592086792e-01 -2.142343372106552124e-01 1.763501316308975220e-01 -1.580137908458709717e-01 -1.661668568849563599e-01 1.626412421464920044e-01 1.185271441936492920e-01 1.891520321369171143e-01 -1.001001447439193726e-01 8.098959922790527344e-02 3.258823454380035400e-01 -1.193310394883155823e-01
-1.118192821741104126e-01 -1.072131395339965820e-01 5.430088564753532410e-02 -8.181823790073394775e-02 2.841733694076538086e-01 1.294494122266769409e-01 -1.850828677415847778e-01 -1.249856129288673401e-01 -1.646476387977600098e-01 8.561258763074874878e-02 -3.512546420097351074e-01 9.059457480907440186e-02 4.206845164299011230e-01 -3.849506750702857971e-02 -1.147370133548974991e-02 -1.451976746320724487e-01 -1.135571673512458801e-01 3.241539746522903442e-02 -2.715463563799858093e-02 -1.127204671502113342e-01 -3.000379726290702820e-02 -1.395670026540756226e-01 -6.638945639133453369e-02 -2.237056493759155273e-01 1.858210712671279907e-01 -2.320148982107639313e-02 2.528552711009979248e-01 4.658050537109375000e-01 1.345673948526382446e-02 -8.678093552589416504e-02 -2.341801859438419342e-02 1.637520790100097656e-01
-2.041238844394683838e-01 -2.644429169595241547e-02 1.464752107858657837e-01 6.603422760963439941e-02 -1.039670631289482117e-01 -1.706149280071258545e-01 -1.144619435071945190e-01 1.314417738467454910e-02 -1.228683590888977051e-01 -2.027545422315597534e-01 1.052541434764862061e-01 1.037857756018638611e-01 1.053318232297897339e-01 5.443846061825752258e-02 5.067175254225730896e-02 -1.392065081745386124e-02 -1.440812051296234131e-01 -7.458154112100601196e-02 1.583867371082305908e-01 9.595575183629989624e-02 3.217623010277748108e-02 -2.326499372720718384e-01 -1.439650915563106537e-02 -4.779247343540191650e-01 7.956620305776596069e-02 1.066895723342895508e-01 -6.129128485918045044e-02 1.362207382917404175e-01 -4.532704949378967285e-01 2.871507108211517334e-01 3.196259737014770508e-01 9.621375799179077148e-02
-3.617819249629974365e-01 -1.986213624477386475e-01 2.183005511760711670e-01 5.364354699850082397e-02 -9.295728802680969238e-02 5.139473080635070801e-02 -1.688576042652130127e-01 -2.226122841238975525e-02 5.825516209006309509e-02 -2.369936369359493256e-02 -3.593561649322509766e-01 -2.774160802364349365e-01 2.352476716041564941e-01 -2.068321257829666138e-01 1.334673613309860229e-01 -1.411522179841995239e-01 3.765875473618507385e-02 -1.019845157861709595e-01 2.005896866321563721e-01 2.664226293563842773e-01 -1.078222393989562988e-01 -2.000947594642639160e-01 1.725166440010070801e-01 -1.856341958045959473e-01 -2.808043062686920166e-01 7.965993881225585938e-02 1.379428356885910034e-01 8.614433556795120239e-02 6.801489740610122681e-02 -1.056016683578491211e-01 1.605060994625091553e-01 -2.866996079683303833e-02
-3.290205076336860657e-02 -2.992120981216430664e-01 1.054438576102256775e-01 1.049515698105096817e-02 -1.122171618044376373e-02 -9.417029470205307007e-02 -1.356763839721679688e-01 -1.214518845081329346e-01 9.526105225086212158e-02 -6.835649907588958740e-02 5.563639849424362183e-02 1.023031678050756454e-02 1.538183838129043579e-01 -4.135966598987579346e-01 9.228628128767013550e-02 5.471584200859069824e-02 1.088236719369888306e-01 -3.515999019145965576e-01 -1.047945916652679443e-01 -1.939606517553329468e-01 5.428362265229225159e-02 -1.199721843004226685e-01 -1.837432831525802612e-01 -1.455169916152954102e-01 -1.291795969009399414e-01 -2.368657588958740234e-01 1.297881752252578735e-01 4.974127113819122314e-01 1.124546974897384644e-01 5.421508103609085083e-02 1.192522644996643066e-01 -9.808244556188583374e-02
-3.129284381866455078e-01 1.526993513107299805e-01 -5.163038149476051331e-03 3.066377639770507812e-01 3.877029567956924438e-02 1.819008439779281616e-01 -2.069402020424604416e-03 7.491352409124374390e-02 -9.541858732700347900e-02 -2.099382728338241577e-01 2.153479307889938354e-01 1.089046224951744080e-01 2.952606081962585449e-01 -9.246508777141571045e-02 -2.211378514766693115e-01 2.349181100726127625e-02 7.968746125698089600e-02 -8.963942527770996094e-02 3.392600268125534058e-02 2.125502824783325195e-01 -2.511393837630748749e-02 -2.627611719071865082e-02 6.861085444688796997e-02 -3.135154247283935547e-01 1.619589477777481079e-01 -1.037829592823982239e-01 -4.582044854760169983e-02 1.810764670372009277e-01 -4.582484439015388489e-02 -2.120355516672134399e-01 1.800787448883056641e-01 4.141138195991516113e-01
-1.158998087048530579e-01 -1.024479493498802185e-01 9.818597137928009033e-02 -4.572506621479988098e-02 2.435940131545066833e-02 -1.340000778436660767e-01 -8.685048669576644897e-02 -9.569590538740158081e-02 -3.543870151042938232e-01 -2.424868382513523102e-02 1.023368909955024719e-01 -2.367194592952728271e-01 9.842464327812194824e-02 1.213203072547912598e-01 -7.528886944055557251e-02 2.015849053859710693e-01 -3.199000358581542969e-01 -4.175742566585540771e-01 1.301484555006027222e-01 2.657742984592914581e-02 -1.381622701883316040e-01 -1.497689932584762573e-01 9.328265488147735596e-02 -3.349362611770629883e-01 -2.164189964532852173e-01 2.283370494842529297e-02 4.606749862432479858e-02 3.368804156780242920e-01 -5.964522063732147217e-02 2.965923584997653961e-02 3.759467229247093201e-02 2.002983242273330688e-01
-1.544700264930725098e-01 -1.526189446449279785e-01 -1.341559588909149170e-01 -1.291640847921371460e-02 -1.374658197164535522e-01 1.961423754692077637e-01 -1.948507726192474365e-01 -3.302107155323028564e-01 2.446946799755096436e-01 -1.249554753303527832e-01 -3.349500596523284912e-01 -1.376124471426010132e-01 2.963963337242603302e-02 -2.263909131288528442e-01 -1.482374370098114014e-01 1.883018948137760162e-02 -5.366931110620498657e-02 -1.462491601705551147e-01 -1.791307330131530762e-02 9.016478061676025391e-02 1.606391966342926025e-01 -4.084446281194686890e-02 -9.381050616502761841e-02 -3.859537243843078613e-01 1.244044527411460876e-01 -1.418074779212474823e-02 2.619920969009399414e-01 1.408683508634567261e-01 -2.187655270099639893e-01 1.166743189096450806e-01 2.149918675422668457e-01 -1.393593698740005493e-01
-2.510852515697479248e-01 -6.625995039939880371e-02 2.138271927833557129e-01 8.197763003408908844e-03 5.266004428267478943e-02 -1.667057573795318604e-01 9.471952170133590698e-02 -2.444899380207061768e-01 1.025931313633918762e-01 2.188380807638168335e-01 -1.300419867038726807e-01 -2.339522689580917358e-01 2.642748057842254639e-01 -1.674036728218197823e-03 2.922310829162597656e-01 3.083285093307495117e-01 -3.589469194412231445e-01 -6.732358783483505249e-02 -2.477529644966125488e-01 2.100302875041961670e-01 6.707827746868133545e-02 -5.098741874098777771e-02 -6.536420434713363647e-02 -1.738167852163314819e-01 8.680883795022964478e-02 3.865078790113329887e-03 8.642873913049697876e-02 2.011303752660751343e-01 1.310361921787261963e-01 2.161339670419692993e-01 -4.110621660947799683e-02 7.479491084814071655e-02
-1.683441251516342163e-01 -2.902341187000274658e-01 7.044459134340286255e-02 -1.530482769012451172e-01 1.004014238715171814e-01 -1.950242519378662109e-01 -1.283407658338546753e-01 -2.390262037515640259e-01 -5.294297263026237488e-02 -1.454708725214004517e-01 3.614503890275955200e-02 -9.907731413841247559e-02 3.463929751887917519e-03 -1.579995453357696533e-01 2.687956988811492920e-01 9.190498292446136475e-02 8.292338997125625610e-02 -1.502804178744554520e-02 -5.377009510993957520e-02 -9.890798479318618774e-03 6.384171545505523682e-02 -3.065974637866020203e-02 1.823227554559707642e-01 -4.521215334534645081e-02 2.870152294635772705e-01 -1.426978856325149536e-01 4.055028557777404785e-01 3.554956614971160889e-01 4.884406551718711853e-02 4.117343574762344360e-03 7.680181413888931274e-02 3.798860907554626465e-01
-7.535149157047271729e-02 -3.214783966541290283e-01 -6.243409216403961182e-02 1.483426541090011597e-01 8.184617012739181519e-02 1.001655459403991699e-01 1.587962210178375244e-01 1.099245026707649231e-01 6.675212178379297256e-03 1.524444520473480225e-01 1.474173218011856079e-01 1.475190222263336182e-01 1.004604995250701904e-01 8.231336250901222229e-03 1.027532592415809631e-01 6.356749683618545532e-02 -1.563180387020111084e-01 -1.430901437997817993e-01 -9.687788039445877075e-02 3.521633446216583252e-01 2.105531692504882812e-01 -1.195180714130401611e-01 -3.982718661427497864e-02 -1.428243815898895264e-01 -1.503992080688476562e-01 5.581719800829887390e-03 2.341982275247573853e-01 2.824172675609588623e-01 -4.528472721576690674e-01 1.833000332117080688e-01 1.110409945249557495e-01 2.287496030330657959e-01
-2.666511535644531250e-01 -2.040061056613922119e-01 -3.773831576108932495e-02 6.614085286855697632e-02 2.779810428619384766e-01 -3.659445047378540039e-02 -3.513288125395774841e-02 -2.205056399106979370e-01 2.226738333702087402e-01 6.550322473049163818e-02 -1.046070829033851624e-01 -2.023948580026626587e-01 9.149301052093505859e-02 4.762972518801689148e-02 -1.196984052658081055e-01 -8.013606071472167969e-02 -1.675818562507629395e-01 -3.043787181377410889e-01 1.860798299312591553e-01 1.249403282999992371e-01 -1.919336020946502686e-01 -1.621516495943069458e-01 1.944159120321273804e-01 -6.213213503360748291e-02 -5.024436116218566895e-02 3.337435126304626465e-01 2.326450943946838379e-01 -9.025272727012634277e-02 -2.553141415119171143e-01 -8.962170034646987915e-02 2.418608963489532471e-01 1.794226169586181641e-01
-3.048646748065948486e-01 -3.738159686326980591e-02 -6.646992266178131104e-02 -1.079312618821859360e-02 2.204281091690063477e-01 3.009646758437156677e-02 -3.121114708483219147e-02 -8.373928815126419067e-02 -1.043363362550735474e-01 -3.214685320854187012e-01 1.398034975863993168e-03 -3.239654004573822021e-01 5.628107860684394836e-02 -1.195160746574401855e-01 1.008114665746688843e-01 -2.188107818365097046e-01 1.249882131814956665e-01 -2.113845199346542358e-01 1.479721907526254654e-02 -1.419416517019271851e-01 2.185653299093246460e-01 -1.753296256065368652e-01 -5.237809196114540100e-02 7.497434504330158234e-03 1.647700667381286621e-01 -5.979207903146743774e-02 4.055611491203308105e-01 1.451099067926406860e-01 -1.178902573883533478e-03 3.318090140819549561e-01 2.399972677230834961e-01 5.501942709088325500e-02
-1.576645672321319580e-01 -2.364310324192047119e-01 -1.932292133569717407e-01 7.162738125771284103e-03 1.187918856739997864e-01 1.113241389393806458e-01 -3.100237250328063965e-01 -2.342858910560607910e-01 1.158713027834892273e-01 -4.478364810347557068e-02 -1.243989169597625732e-01 -9.497654438018798828e-02 1.468695402145385742e-01 -1.783070713281631470e-01 -3.503283560276031494e-01 -1.412631720304489136e-01 -2.445942759513854980e-01 -8.952378481626510620e-02 -1.849146932363510132e-02 1.121370643377304077e-01 -3.919115662574768066e-02 1.052778027951717377e-02 -4.325184971094131470e-02 -2.159444689750671387e-01 2.842265367507934570e-02 -1.298447251319885254e-01 2.129701673984527588e-01 2.126311510801315308e-02 -2.456258088350296021e-01 2.350703328847885132e-01 3.865834176540374756e-01 -9.459434449672698975e-02
-3.203288018703460693e-01 -8.552603423595428467e-02 2.430308014154434204e-01 6.954281032085418701e-02 3.281963169574737549e-01 -6.671186536550521851e-02 -1.942342892289161682e-02 1.236133351922035217e-01 1.149282827973365784e-01 2.172082662582397461e-01 -1.418202370405197144e-01 8.710088580846786499e-02 3.641552329063415527e-01 -1.064821481704711914e-01 -5.320587754249572754e-02 -6.514692306518554688e-02 -1.032564863562583923e-01 -3.722361847758293152e-02 1.303603798151016235e-01 3.445731103420257568e-01 -1.996724456548690796e-01 -1.835202574729919434e-01 6.455090362578630447e-03 -3.041051626205444336e-01 -3.200430423021316528e-02 8.511740714311599731e-02 -1.316303759813308716e-01 2.478059530258178711e-01 1.619502529501914978e-02 1.708430796861648560e-02 2.245706468820571899e-01 8.609154820442199707e-02
-6.046855449676513672e-02 -2.039674483239650726e-02 -1.059354692697525024e-01 1.017292141914367676e-01 -9.263488650321960449e-02 -4.494163095951080322e-01 -1.735848784446716309e-01 1.810772120952606201e-01 8.780826814472675323e-03 1.110990419983863831e-01 -6.569063663482666016e-02 -6.163496896624565125e-02 2.156699597835540771e-01 -1.292211413383483887e-01 8.704307675361633301e-02 1.687981486320495605e-01 7.078357040882110596e-02 -1.606561690568923950e-01 -1.365157812833786011e-01 3.990620747208595276e-02 4.440135508775711060e-02 6.038226932287216187e-02 2.829583883285522461e-01 -3.633272051811218262e-01 2.361526014283299446e-03 5.741538852453231812e-02 3.777439892292022705e-01 1.705884188413619995e-01 -5.709893256425857544e-02 1.683179587125778198e-01 1.789006441831588745e-01 2.713582217693328857e-01
-3.041919171810150146e-01 1.248289942741394043e-01 1.281575709581375122e-01 2.373080234974622726e-03 -3.068190217018127441e-01 9.627509117126464844e-02 7.552617043256759644e-02 -4.804385453462600708e-02 1.998572647571563721e-01 3.971554338932037354e-02 -5.013700108975172043e-03 -2.080797031521797180e-02 2.744429707527160645e-01 -8.454683423042297363e-02 -6.987649202346801758e-02 -2.550790309906005859e-01 -2.237082272768020630e-01 -1.847543716430664062e-01 2.313229888677597046e-01 -1.633924394845962524e-01 2.486380282789468765e-03 -2.547863125801086426e-02 9.276098757982254028e-02 -3.364758193492889404e-01 -6.955403834581375122e-02 -2.029588222503662109e-01 -2.662864141166210175e-02 2.598290741443634033e-01 -1.441364437341690063e-01 2.870431244373321533e-01 1.885413974523544312e-01 1.726622879505157471e-01
-1.004361957311630249e-01 -2.267229110002517700e-01 2.394081056118011475e-01 1.222909167408943176e-01 7.871513068675994873e-02 2.114540040493011475e-01 -1.086120214313268661e-02 -2.356657683849334717e-01 8.419998735189437866e-02 5.569526925683021545e-02 -2.759741246700286865e-01 -6.012232229113578796e-02 3.626365959644317627e-01 -1.937590539455413818e-01 -7.791566103696823120e-02 4.561210423707962036e-02 2.734267413616180420e-01 -6.463701277971267700e-02 9.739529341459274292e-02 2.222471982240676880e-01 -6.631080992519855499e-03 -2.243530154228210449e-01 -1.647701486945152283e-02 -2.797074913978576660e-01 1.913322359323501587e-01 1.870046705007553101e-01 3.096886165440082550e-02 2.705059945583343506e-01 -1.955053508281707764e-01 -1.101012080907821655e-01 1.546677350997924805e-01 -7.629900425672531128e-02
-1.748401671648025513e-01 -2.569049000740051270e-01 3.483765199780464172e-02 -9.611649066209793091e-02 1.348001062870025635e-01 -2.638517022132873535e-01 -1.609876565635204315e-02 -2.079122141003608704e-02 8.570741117000579834e-02 -1.704136133193969727e-01 -1.608512103557586670e-01 -2.108533680438995361e-01 2.056976258754730225e-01 -1.002180650830268860e-01 2.477282285690307617e-02 -1.469350010156631470e-01 -4.655381664633750916e-03 -7.834648340940475464e-02 4.514997079968452454e-02 5.974756926298141479e-02 3.325768113136291504e-01 -1.120524257421493530e-01 -2.508292794227600098e-01 -7.756627351045608521e-02 -4.231772720813751221e-01 3.411588724702596664e-03 2.230159193277359009e-01 -3.921529278159141541e-02 -9.948000311851501465e-02 1.337996423244476318e-01 3.659436404705047607e-01 1.651665419340133667e-01
-9.582034498453140259e-02 -5.714884772896766663e-02 7.584154140204191208e-03 -1.790098994970321655e-01 -1.698019802570343018e-01 2.444999068975448608e-01 8.503495715558528900e-03 -1.073406636714935303e-02 -4.043130204081535339e-02 -2.552465498447418213e-01 -1.096428111195564270e-01 -2.316016107797622681e-01 1.751976013183593750e-01 -2.181811779737472534e-01 -9.547849744558334351e-02 -1.711493358016014099e-02 -1.304392702877521515e-02 -3.041484951972961426e-01 -6.917246500961482525e-04 3.703996837139129639e-01 -1.515364497900009155e-01 -6.095016747713088989e-02 -2.705435827374458313e-02 2.713427506387233734e-02 1.294413208961486816e-01 -3.069451451301574707e-01 3.346600234508514404e-01 8.014243096113204956e-02 -1.740876138210296631e-01 1.747075915336608887e-01 2.594088017940521240e-01 1.759703159332275391e-01
4.702106118202209473e-02 -3.049183487892150879e-01 2.523810863494873047e-01 2.160416096448898315e-01 -2.097586095333099365e-01 1.392259895801544189e-01 -1.072194948792457581e-01 -7.222444564104080200e-02 3.394101932644844055e-02 7.744305580854415894e-02 1.490024626255035400e-01 3.116825968027114868e-02 2.190259844064712524e-01 1.362836509943008423e-01 8.427380770444869995e-02 2.091393172740936279e-01 -5.822609364986419678e-02 -2.166479080915451050e-01 -1.124467104673385620e-01 2.904202640056610107e-01 1.072807535529136658e-01 -9.598287194967269897e-02 -3.180628642439842224e-03 1.745531894266605377e-02 -1.573036164045333862e-01 1.498430315405130386e-02 2.082912176847457886e-01 4.073964953422546387e-01 -2.981509268283843994e-01 1.918064653873443604e-01 -1.978200860321521759e-02 1.946447640657424927e-01
-3.034202614799141884e-03 -1.095421537756919861e-01 2.104799635708332062e-02 2.661393880844116211e-01 -9.054040163755416870e-02 3.857915475964546204e-02 2.099963091313838959e-02 -9.100268594920635223e-03 -2.026993185281753540e-01 -2.432088851928710938e-01 -2.349321693181991577e-01 -2.512795925140380859e-01 2.019562525674700737e-04 -1.410472095012664795e-01 2.097813971340656281e-02 1.197103187441825867e-01 -1.656986922025680542e-01 -3.990465998649597168e-01 -1.174890436232089996e-02 -4.136111587285995483e-02 2.507554888725280762e-01 -2.649466097354888916e-01 -1.630131155252456665e-01 -2.635862119495868683e-02 2.321241647005081177e-01 -5.583148077130317688e-02 2.318911999464035034e-01 3.065673112869262695e-01 6.743187457323074341e-02 2.018450796604156494e-01 2.242120504379272461e-01 -6.379370391368865967e-02
-2.923274934291839600e-01 -2.542658448219299316e-01 -1.562197506427764893e-01 -3.711599856615066528e-02 -1.629346907138824463e-01 -4.495435953140258789e-02 -2.239682972431182861e-01 9.157488495111465454e-02 1.951676607131958008e-01 -1.925746351480484009e-01 -2.124838382005691528e-01 -1.163276508450508118e-01 -1.821608096361160278e-02 -2.146710753440856934e-01 -1.321902871131896973e-01 -3.190826624631881714e-02 5.526192020624876022e-03 -1.760744303464889526e-01 -1.134147271513938904e-01 3.085495233535766602e-01 7.994185388088226318e-02 -5.925874691456556320e-03 4.639060795307159424e-02 -3.682583570480346680e-01 9.325106441974639893e-02 -2.624918520450592041e-01 1.942818611860275269e-01 9.469281136989593506e-02 -1.753132194280624390e-01 -2.031172066926956177e-02 3.153387010097503662e-01 -6.616731174290180206e-03
-3.742726445198059082e-01 4.942666366696357727e-02 1.362227648496627808e-01 1.527399569749832153e-01 -1.193618923425674438e-01 2.736009061336517334e-01 -8.484280854463577271e-02 -6.175791844725608826e-02 -9.638541191816329956e-02 1.268683224916458130e-01 -5.766743794083595276e-02 -2.373199462890625000e-01 2.604341804981231689e-01 -1.397368907928466797e-01 2.401833236217498779e-02 -5.374347046017646790e-02 -6.721488898620009422e-04 1.050584986805915833e-01 6.088507920503616333e-02 1.242521777749061584e-01 -2.818416990339756012e-02 -1.217755749821662903e-01 1.208600476384162903e-01 -4.803395271301269531e-02 -1.943475753068923950e-02 2.563846355769783258e-04 4.286288097500801086e-02 3.912248313426971436e-01 -2.517589032649993896e-01 -9.184907376766204834e-02 4.904107749462127686e-01 -9.648415446281433105e-02
-4.421206563711166382e-02 1.835957914590835571e-01 3.470860123634338379e-01 1.133803501725196838e-01 7.229280471801757812e-02 -4.709422215819358826e-02 1.760891638696193695e-02 7.968633621931076050e-02 1.205815821886062622e-01 -1.335912495851516724e-01 -5.261496081948280334e-02 2.019212692975997925e-01 3.333764076232910156e-01 -1.560461334884166718e-02 -1.314685642719268799e-01 2.077702432870864868e-03 -2.076930105686187744e-01 -1.993574798107147217e-01 -3.634332492947578430e-02 -1.691058464348316193e-02 1.980383992195129395e-01 -2.120643258094787598e-01 -2.426121383905410767e-01 -1.783444918692111969e-02 1.028202474117279053e-02 5.179811641573905945e-02 1.405797004699707031e-01 4.785138964653015137e-01 -1.789938956499099731e-01 1.979152113199234009e-01 3.145918250083923340e-02 2.464342564344406128e-01
-3.371925950050354004e-01 -1.918772459030151367e-01 4.666491970419883728e-02 2.449765428900718689e-02 -6.975520402193069458e-02 2.136527746915817261e-01 -2.531594634056091309e-01 -9.085448831319808960e-02 -1.500262767076492310e-01 6.617018580436706543e-02 -2.481486201286315918e-01 -1.796419620513916016e-01 3.414663970470428467e-01 -1.136279776692390442e-01 1.665861159563064575e-01 -5.945495888590812683e-02 2.373610623180866241e-02 1.872127950191497803e-01 8.657065033912658691e-02 1.973402947187423706e-01 -1.131435036659240723e-01 -1.927565187215805054e-01 1.145565509796142578e-01 -1.150985434651374817e-01 -7.267178595066070557e-02 5.312948673963546753e-02 6.601347774267196655e-02 2.516750991344451904e-01 -1.822576522827148438e-01 -1.546251308172941208e-02 4.085327684879302979e-01 -8.821705728769302368e-02
-3.006641566753387451e-01 -9.253633208572864532e-03 -6.666068732738494873e-02 2.115700095891952515e-01 -1.693955250084400177e-02 -1.139940470457077026e-01 -1.684734784066677094e-02 -2.243958562612533569e-01 -1.886445134878158569e-01 3.103978931903839111e-01 6.654918938875198364e-02 2.593044042587280273e-01 3.163374066352844238e-01 -7.984208315610885620e-02 -1.121927052736282349e-02 -1.596982777118682861e-01 6.964681297540664673e-02 -2.324990183115005493e-01 -2.253717333078384399e-01 -9.278465062379837036e-02 -1.085689961910247803e-01 -1.287537068128585815e-01 5.740001425147056580e-02 -1.429981142282485962e-01 2.514666914939880371e-01 9.041304141283035278e-02 1.277339458465576172e-01 1.768823564052581787e-01 -9.101504832506179810e-02 2.852860689163208008e-01 1.615595817565917969e-01 2.356135398149490356e-01
-2.327191084623336792e-01 -7.056386023759841919e-02 -4.506659135222434998e-02 -8.509635180234909058e-02 -9.873756766319274902e-02 1.576305180788040161e-01 -1.217701360583305359e-01 -1.407132577151060104e-02 -1.812402009963989258e-01 -2.807085216045379639e-02 1.822627931833267212e-01 -4.528503715991973877e-01 6.241217628121376038e-02 1.448188871145248413e-01 -7.409682869911193848e-02 -2.975194454193115234e-01 6.561289727687835693e-02 -2.103971689939498901e-01 -1.565099209547042847e-01 2.942096590995788574e-01 6.303767859935760498e-02 -1.235082186758518219e-02 -1.541262865066528320e-01 -2.497444897890090942e-01 1.275766342878341675e-01 5.100453644990921021e-02 2.605450153350830078e-01 1.148732975125312805e-01 -9.875217825174331665e-02 -1.038240641355514526e-01 2.461730539798736572e-01 2.453429251909255981e-01
2.923786453902721405e-02 -2.006969749927520752e-01 1.950034201145172119e-01 3.021504580974578857e-01 1.453747302293777466e-01 -1.290450245141983032e-01 8.704515546560287476e-02 -6.152491271495819092e-02 1.097581256181001663e-02 1.688440889120101929e-01 -1.507165431976318359e-01 -3.066783770918846130e-02 6.907527893781661987e-02 8.112126588821411133e-02 1.253279894590377808e-01 -1.217876151204109192e-01 -1.054701581597328186e-01 -2.732781767845153809e-01 2.047560811042785645e-01 2.156979590654373169e-01 5.402639508247375488e-02 -3.993248045444488525e-01 3.950992971658706665e-02 -2.922756969928741455e-01 -9.255324304103851318e-02 8.628343790769577026e-02 2.720914185047149658e-01 9.800276160240173340e-02 -2.251035422086715698e-01 -1.633422672748565674e-01 2.732218801975250244e-01 1.046301499009132385e-01
-2.004196643829345703e-01 -2.591706514358520508e-01 1.455451548099517822e-01 6.413162220269441605e-03 -1.304091811180114746e-01 -7.016451656818389893e-02 5.381752178072929382e-02 -9.877919219434261322e-03 -2.613132819533348083e-02 1.098327413201332092e-01 -1.084518805146217346e-01 -2.590281367301940918e-01 1.622944027185440063e-01 -4.506445229053497314e-01 -9.303242713212966919e-02 -2.527659200131893158e-02 1.341967843472957611e-02 -2.051503360271453857e-01 -2.277569621801376343e-01 -5.126465857028961182e-02 2.483423948287963867e-01 -8.227269351482391357e-02 -1.641618013381958008e-01 1.687649488449096680e-01 5.539312586188316345e-02 -2.276944667100906372e-01 4.919990524649620056e-02 4.763740003108978271e-01 1.964561641216278076e-02 6.438229978084564209e-02 7.732059061527252197e-02 -2.793205343186855316e-02
-1.358934491872787476e-01 -2.106330692768096924e-01 -1.380983181297779083e-02 1.432664245367050171e-01 2.917557656764984131e-01 4.850175976753234863e-02 -6.079132854938507080e-02 2.290154546499252319e-01 -1.209466457366943359e-01 5.087217316031455994e-02 -8.014789968729019165e-02 -3.283999264240264893e-01 5.412560701370239258e-01 9.399332106113433838e-02 3.873968869447708130e-02 1.584284156560897827e-01 -2.915720045566558838e-01 -1.459295302629470825e-01 -2.004699409008026123e-01 9.374807029962539673e-02 -2.856592833995819092e-02 -3.793365880846977234e-02 3.546303138136863708e-02 -2.740444540977478027e-01 7.100985944271087646e-02 -5.078472569584846497e-02 -3.138562664389610291e-02 1.359072178602218628e-01 -1.116766110062599182e-01 7.614210993051528931e-02 -9.094910323619842529e-02 1.594870239496231079e-01
-3.695431351661682129e-01 -3.816624879837036133e-01 -1.357538998126983643e-01 1.644862294197082520e-01 1.178716942667961121e-01 -4.390044510364532471e-02 -6.978792604058980942e-03 2.053575962781906128e-01 -2.340391278266906738e-01 -3.792542591691017151e-02 -8.015039563179016113e-02 -7.864735275506973267e-02 2.684639394283294678e-01 -8.514932543039321899e-02 1.295078992843627930e-01 4.752887785434722900e-02 -1.241682022809982300e-01 -7.100876886397600174e-03 2.093829661607742310e-01 1.207269430160522461e-01 -2.485142834484577179e-02 -2.531183958053588867e-01 1.059223264455795288e-01 -3.718725740909576416e-01 8.251976221799850464e-03 1.606264263391494751e-01 2.136723250150680542e-01 8.626289665699005127e-02 2.565165758132934570e-01 -1.056273281574249268e-01 -4.047437384724617004e-02 3.777344152331352234e-02
-3.601748943328857422e-01 -1.159506067633628845e-01 7.597552984952926636e-02 -5.718721449375152588e-02 -2.301755249500274658e-01 -2.231491059064865112e-01 -7.239414751529693604e-02 -1.073410212993621826e-01 9.752757102251052856e-02 -6.433103233575820923e-02 -2.146389186382293701e-01 2.935163117945194244e-02 1.271901726722717285e-01 -2.010495215654373169e-01 3.981612026691436768e-01 1.744248867034912109e-01 -1.124878376722335815e-01 -2.226313054561614990e-01 7.566101104021072388e-02 1.207314729690551758e-01 -2.166315913200378418e-02 1.052968353033065796e-01 -5.492100492119789124e-02 -1.605358421802520752e-01 -1.599349379539489746e-01 -2.719748318195343018e-01 2.302751392126083374e-01 3.075427003204822540e-02 -6.028844416141510010e-02 1.332887262105941772e-01 2.846277952194213867e-01 2.081160396337509155e-01
-1.410147696733474731e-01 -2.352244034409523010e-02 1.740209013223648071e-01 4.941820167005062103e-03 1.305666416883468628e-01 3.272980153560638428e-01 -2.717112563550472260e-02 -1.580661237239837646e-01 -2.215780019760131836e-01 -2.394780330359935760e-02 -6.918556243181228638e-02 -1.429621428251266479e-01 2.898570299148559570e-01 8.174749463796615601e-02 2.495288401842117310e-01 4.849885404109954834e-02 -1.125728040933609009e-01 4.873856157064437866e-02 -1.313394904136657715e-01 1.365392059087753296e-01 2.714131474494934082e-01 -3.119241297245025635e-01 -2.113604359328746796e-02 -2.682858109474182129e-01 7.908936589956283569e-02 1.826831847429275513e-01 -5.889960750937461853e-02 -8.403532207012176514e-02 -2.156349420547485352e-01 5.995757505297660828e-02 3.179870247840881348e-01 2.710203528404235840e-01
-2.435662001371383667e-01 -9.736990928649902344e-02 1.303146779537200928e-01 -9.924844838678836823e-03 2.681137621402740479e-01 1.786340177059173584e-01 1.724850982427597046e-01 1.668992787599563599e-01 -3.879133379086852074e-03 1.717113703489303589e-02 1.562403421849012375e-02 -3.915035724639892578e-02 3.017983734607696533e-01 -2.953402698040008545e-01 1.175268739461898804e-01 6.455279886722564697e-02 -1.022742316126823425e-01 -3.956426978111267090e-01 4.278502985835075378e-02 8.795182406902313232e-02 1.373986899852752686e-01 -4.152731001377105713e-01 5.063068121671676636e-02 -1.968613415956497192e-01 1.129562500864267349e-02 8.700512349605560303e-02 8.910147100687026978e-02 -5.484420061111450195e-02 -2.114900946617126465e-01 7.315108180046081543e-02 1.000704988837242126e-01 2.576688528060913086e-01
-3.616727590560913086e-01 -1.072651823051273823e-03 -3.062145411968231201e-01 -1.598099917173385620e-01 -1.449450105428695679e-01 2.352240495383739471e-02 -2.131505906581878662e-01 -3.190101385116577148e-01 6.658266764134168625e-03 1.013174131512641907e-01 5.915521178394556046e-03 -4.744624719023704529e-02 3.925570845603942871e-01 3.300927206873893738e-02 -1.867348402738571167e-01 7.699716091156005859e-02 4.904852807521820068e-02 -2.187856435775756836e-01 2.850028499960899353e-02 1.910128742456436157e-01 2.037471532821655273e-01 -1.124033629894256592e-01 -2.744603157043457031e-01 -1.072070747613906860e-01 -1.862461492419242859e-02 7.043674588203430176e-02 3.380821645259857178e-01 4.371036775410175323e-03 2.203537523746490479e-02 9.607581794261932373e-02 2.974379062652587891e-02 1.173428893089294434e-01
-1.214844584465026855e-01 -9.041520208120346069e-02 -2.308414876461029053e-01 1.157131046056747437e-01 5.008585378527641296e-02 1.538286954164505005e-01 -9.397278726100921631e-02 -1.686344742774963379e-01 1.257703173905611038e-02 -1.196034848690032959e-01 -2.339616715908050537e-01 -1.988513022661209106e-02 1.540389209985733032e-01 -2.476923912763595581e-01 1.737469993531703949e-02 -3.203841745853424072e-01 -3.707148134708404541e-03 -8.511343598365783691e-02 8.704959414899349213e-03 9.493971616029739380e-02 -1.237018033862113953e-01 -1.876481324434280396e-01 -2.315945476293563843e-01 -7.300305366516113281e-02 -1.357754915952682495e-01 -2.864457368850708008e-01 2.396017462015151978e-01 5.237087011337280273e-01 1.571964323520660400e-01 -3.895548637956380844e-03 4.344309866428375244e-02 6.869588047266006470e-02
-3.205567002296447754e-01 -1.191111430525779724e-01 6.381837278604507446e-02 1.262996792793273926e-01 -1.401210576295852661e-01 1.186371296644210815e-01 -1.283638272434473038e-02 -2.401961386203765869e-01 6.285402178764343262e-02 -1.681253314018249512e-01 -1.278651058673858643e-01 -2.280827462673187256e-01 3.765086829662322998e-01 2.294261008501052856e-01 -1.084978580474853516e-01 -2.428019419312477112e-02 -2.737843692302703857e-01 -5.431435257196426392e-02 1.265525221824645996e-01 -7.160854339599609375e-02 6.008408963680267334e-02 8.346386253833770752e-02 -2.646354138851165771e-01 -2.978333532810211182e-01 1.864173561334609985e-01 -2.201220393180847168e-01 9.599272161722183228e-02 2.717837989330291748e-01 8.618211373686790466e-03 -6.722524762153625488e-02 1.127980053424835205e-01 1.102379560470581055e-01
-4.031249284744262695e-01 1.272165123373270035e-02 2.829590737819671631e-01 5.795877426862716675e-02 -3.589866682887077332e-02 -6.631920486688613892e-02 9.386239200830459595e-02 -2.296706736087799072e-01 7.192987203598022461e-02 -2.548074722290039062e-01 2.110430747270584106e-01 1.547678709030151367e-01 1.947859674692153931e-01 -3.963505849242210388e-02 1.465643197298049927e-01 5.041003599762916565e-02 -1.319349557161331177e-01 -1.601269841194152832e-01 1.453316509723663330e-01 8.128204196691513062e-02 1.095725595951080322e-01 -1.062313616275787354e-01 3.114754892885684967e-02 -2.764106392860412598e-01 1.185695677995681763e-01 5.273403599858283997e-02 3.262761980295181274e-03 3.965221345424652100e-02 -2.678759396076202393e-01 -6.501714140176773071e-02 3.522727787494659424e-01 3.075498640537261963e-01
-4.054408371448516846e-01 -9.372618794441223145e-02 1.243754252791404724e-01 1.471113692969083786e-02 -2.953187227249145508e-01 1.235805749893188477e-01 -6.503175012767314911e-03 -2.107792049646377563e-01 6.205118447542190552e-02 -1.353287994861602783e-01 3.750301897525787354e-02 9.004882536828517914e-03 4.253019094467163086e-01 -1.014053225517272949e-01 -1.664092093706130981e-01 -5.730788409709930420e-02 -7.142516970634460449e-02 -1.976638883352279663e-01 -3.139707818627357483e-02 -2.532506920397281647e-02 2.246090322732925415e-01 1.762530654668807983e-01 4.155550524592399597e-02 -6.951485574245452881e-02 1.572777330875396729e-02 -2.642471790313720703e-01 3.054477274417877197e-01 2.728200554847717285e-01 -1.260679364204406738e-01 7.201112061738967896e-02 -1.265324205160140991e-01 9.815204143524169922e-02
-2.460945546627044678e-01 -1.064974740147590637e-01 4.703820124268531799e-02 -7.633681595325469971e-02 -1.313848346471786499e-01 -1.187048777937889099e-01 6.317933648824691772e-02 -1.948726773262023926e-01 -1.128529608249664307e-01 9.558798372745513916e-02 -1.574486345052719116e-01 -2.210796773433685303e-01 2.986815869808197021e-01 -1.526294350624084473e-01 3.269419074058532715e-02 -1.892718486487865448e-02 -9.498402476310729980e-02 -7.668011635541915894e-02 1.424204856157302856e-01 1.771471798419952393e-01 1.511273533105850220e-01 -3.577659651637077332e-02 -3.964319229125976562e-01 -1.066531687974929810e-01 6.598895043134689331e-02 3.037575185298919678e-01 2.083283811807632446e-01 -5.962139368057250977e-02 1.010707467794418335e-01 3.200892806053161621e-01 3.208115696907043457e-01 -1.373791247606277466e-01
-1.775660216808319092e-01 -4.426147937774658203e-01 1.876065135002136230e-01 2.673947513103485107e-01 -5.842021852731704712e-02 1.318830624222755432e-02 -3.415269851684570312e-01 -3.550381958484649658e-02 6.999776512384414673e-02 -9.890878945589065552e-02 1.886365264654159546e-01 -6.555971503257751465e-02 2.527994215488433838e-01 8.037506788969039917e-02 1.401465982198715210e-01 -2.609768183901906013e-03 -2.142266333103179932e-01 -3.283889293670654297e-01 -1.558704022318124771e-02 1.367646455764770508e-02 1.498405039310455322e-01 -7.309131324291229248e-02 1.362201641313731670e-03 1.511126607656478882e-01 2.183154784142971039e-02 -2.171239256858825684e-01 1.664652973413467407e-01 2.354074567556381226e-01 -1.158803105354309082e-01 -9.855780005455017090e-02 -7.245721668004989624e-02 1.893825531005859375e-01
-2.928736805915832520e-01 1.576275825500488281e-01 6.356184184551239014e-02 2.449756860733032227e-02 3.506306931376457214e-02 1.026767864823341370e-01 -7.001224905252456665e-03 2.790227159857749939e-02 5.797389894723892212e-03 -2.057899385690689087e-01 -4.711253941059112549e-02 -1.081563439220190048e-02 3.114140033721923828e-01 -8.072412759065628052e-02 -1.042554527521133423e-01 -1.568210497498512268e-02 1.207120250910520554e-02 -8.247274160385131836e-02 -3.928135335445404053e-02 2.162358909845352173e-01 1.783728152513504028e-01 -4.902562201023101807e-01 -2.544622123241424561e-01 1.965518295764923096e-02 2.293153852224349976e-01 2.006785422563552856e-01 2.979105710983276367e-01 -8.069401234388351440e-02 -5.824877880513668060e-03 1.953393220901489258e-01 2.374404668807983398e-01 1.938200891017913818e-01
-2.256764471530914307e-01 -1.013580858707427979e-01 1.248568296432495117e-01 1.297497153282165527e-01 1.163485795259475708e-01 -1.247049346566200256e-01 -1.192103698849678040e-01 -4.825274273753166199e-02 6.481896340847015381e-02 1.903126947581768036e-02 -5.275075882673263550e-02 6.195016205310821533e-02 9.436941146850585938e-02 -8.455646783113479614e-02 8.548907935619354248e-02 -1.235340442508459091e-02 -1.805742830038070679e-01 -1.492803990840911865e-01 1.433164477348327637e-01 1.757369041442871094e-01 8.450046926736831665e-02 -5.045897960662841797e-01 8.284160494804382324e-02 -2.607198357582092285e-01 7.259496301412582397e-02 1.475381255149841309e-01 9.564466774463653564e-02 -2.568578347563743591e-04 -1.483894735574722290e-01 -2.425302863121032715e-01 4.623917639255523682e-01 2.287109345197677612e-01
-6.398985534906387329e-02 -3.284528851509094238e-01 1.093304082751274109e-01 3.115358948707580566e-01 -1.222031712532043457e-01 -1.669880002737045288e-01 2.315038256347179413e-02 2.471018768846988678e-02 1.617729477584362030e-02 -1.967369765043258667e-01 2.532741241157054901e-02 2.365462854504585266e-02 1.236855089664459229e-01 8.969095349311828613e-02 3.310764431953430176e-01 -1.035511940717697144e-01 2.543606609106063843e-02 -3.022604882717132568e-01 3.643858805298805237e-02 1.935251802206039429e-01 -1.764496415853500366e-01 -4.453810155391693115e-01 3.809230774641036987e-02 -1.643074303865432739e-02 -1.231058314442634583e-02 -2.547184005379676819e-02 2.560293972492218018e-01 1.747697591781616211e-01 -2.218557149171829224e-02 3.789595142006874084e-02 1.469574421644210815e-01 2.622545957565307617e-01
-7.929643988609313965e-02 5.642799660563468933e-02 1.412532627582550049e-01 9.582395106554031372e-02 1.062642186880111694e-01 -4.268544912338256836e-02 -1.697856038808822632e-01 2.905490994453430176e-01 1.664301306009292603e-01 1.393998414278030396e-01 4.590304568409919739e-02 -1.803960651159286499e-01 3.091946840286254883e-01 -1.248132884502410889e-01 -1.640282198786735535e-02 -6.122960522770881653e-02 -1.469163149595260620e-01 -2.844073772430419922e-01 1.823378503322601318e-01 2.900043725967407227e-01 2.470774650573730469e-01 -6.855317950248718262e-02 -3.976356610655784607e-02 2.529647015035152435e-02 5.740134790539741516e-02 -2.636665105819702148e-01 2.932523190975189209e-01 1.873435229063034058e-01 1.229886561632156372e-01 6.315690279006958008e-02 3.855570033192634583e-02 3.684478700160980225e-01
-7.774647325277328491e-02 -1.348480582237243652e-01 3.700673347339034081e-03 -3.211026638746261597e-02 -1.333784908056259155e-01 8.157177269458770752e-02 -4.897485077381134033e-01 -4.664673283696174622e-02 1.421743035316467285e-01 -7.587207853794097900e-02 -9.239085018634796143e-02 -1.060660779476165771e-01 2.288392633199691772e-01 -4.494266584515571594e-02 1.748919039964675903e-01 2.366764396429061890e-01 1.028983443975448608e-01 -2.613320350646972656e-01 -2.823950350284576416e-01 1.054858118295669556e-01 1.448065638542175293e-01 -1.173822116106748581e-02 -3.148628398776054382e-02 -4.634005576372146606e-02 3.512088954448699951e-02 -1.367466449737548828e-01 3.788369596004486084e-01 2.946332693099975586e-01 -6.069029867649078369e-02 -2.234812527894973755e-01 -5.374322086572647095e-02 1.439785063266754150e-01
-2.599824666976928711e-01 -3.815912008285522461e-01 2.079612202942371368e-02 1.594332233071327209e-02 -8.290275931358337402e-02 3.209497034549713135e-02 1.089794188737869263e-01 5.590319633483886719e-02 5.309270322322845459e-02 1.523748487234115601e-01 -7.197728753089904785e-02 -2.049266733229160309e-02 -3.935877978801727295e-02 -8.138488978147506714e-02 2.438407689332962036e-01 -1.119402125477790833e-01 -1.269990354776382446e-01 1.161552891135215759e-01 8.862479031085968018e-02 7.317407429218292236e-02 -1.539962366223335266e-02 -2.656947821378707886e-02 1.396707892417907715e-01 -2.671401798725128174e-01 -5.193298682570457458e-02 1.843260787427425385e-02 2.723323404788970947e-01 2.960411310195922852e-01 -2.993665933609008789e-01 2.999576330184936523e-01 1.505878288298845291e-02 4.148477017879486084e-01
-1.225585415959358215e-01 -2.599988281726837158e-01 -2.716058120131492615e-02 7.383334636688232422e-02 -1.554092913866043091e-01 1.425262987613677979e-01 -2.710145711898803711e-01 -9.595932811498641968e-02 7.720795273780822754e-02 -8.340063691139221191e-02 -1.311203390359878540e-01 -2.048724740743637085e-01 3.481050133705139160e-01 -4.959061369299888611e-02 9.297996014356613159e-02 1.060231328010559082e-01 -2.819208800792694092e-01 -7.203949987888336182e-02 3.105963766574859619e-02 1.671975851058959961e-02 -1.372749954462051392e-01 -4.593100026249885559e-02 -1.093598008155822754e-01 -4.094399809837341309e-01 -1.289192237891256809e-03 -5.046745017170906067e-02 1.094668060541152954e-01 2.616935074329376221e-01 1.876602768898010254e-01 3.232297301292419434e-01 -1.905269026756286621e-01 1.516115516424179077e-01
-6.983523815870285034e-02 -1.746426336467266083e-02 -1.213452816009521484e-01 7.779531180858612061e-02 -1.817618012428283691e-01 3.199084475636482239e-02 2.295334264636039734e-02 6.625202298164367676e-02 -1.475871205329895020e-01 -2.567029893398284912e-01 -1.190756633877754211e-01 -2.443847358226776123e-01 1.926803588867187500e-01 -2.911821007728576660e-01 -5.065393634140491486e-03 -1.584371179342269897e-02 -3.808287531137466431e-02 -1.682991981506347656e-01 2.361639961600303650e-02 -2.039223760366439819e-01 2.176717817783355713e-01 -2.674467861652374268e-01 -2.900065779685974121e-01 -7.888072729110717773e-02 1.358904391527175903e-01 -2.752254903316497803e-01 2.659423649311065674e-01 1.356037855148315430e-01 1.360352784395217896e-01 2.526279687881469727e-01 2.504930794239044189e-01 2.043022066354751587e-01
-1.460365056991577148e-01 3.297624364495277405e-02 7.459762692451477051e-02 3.750648349523544312e-02 -5.688333511352539062e-02 2.824041545391082764e-01 -5.322589352726936340e-02 1.291207224130630493e-01 -2.865555882453918457e-01 -1.852194666862487793e-01 -5.189145356416702271e-02 -3.125356435775756836e-01 3.192025125026702881e-01 -1.958757489919662476e-01 1.012385189533233643e-01 -2.159142643213272095e-01 1.401290297508239746e-01 -2.492925226688385010e-01 -2.654337882995605469e-01 2.033623903989791870e-01 1.362072862684726715e-02 4.374003037810325623e-02 -3.000553250312805176e-01 -8.524742722511291504e-02 8.558999747037887573e-02 -6.053650751709938049e-03 1.551149785518646240e-01 1.633079499006271362e-01 -1.031811721622943878e-02 1.695294380187988281e-01 1.561389714479446411e-01 2.233655750751495361e-01
-5.288103222846984863e-01 -5.160976201295852661e-02 4.764695093035697937e-02 1.499542891979217529e-01 2.080922275781631470e-01 7.789550349116325378e-03 3.140866011381149292e-02 -8.692207187414169312e-02 1.015839055180549622e-01 1.218438893556594849e-01 -5.358685925602912903e-02 4.468425735831260681e-02 1.067190915346145630e-01 1.028240397572517395e-01 1.512116100639104843e-02 -4.068973287940025330e-02 -2.709881030023097992e-02 -2.155846506357192993e-01 3.620044589042663574e-01 1.307591050863265991e-01 -2.066662013530731201e-01 -2.976090461015701294e-02 -4.243408888578414917e-02 -9.873405843973159790e-02 -2.418468240648508072e-03 2.283633947372436523e-01 2.927712202072143555e-01 6.965645402669906616e-02 -3.095159828662872314e-01 -1.597943902015686035e-01 1.384313553571701050e-01 2.311551123857498169e-01
-1.067284420132637024e-01 -2.077210843563079834e-01 5.192274227738380432e-02 -2.973422873765230179e-03 2.074382267892360687e-02 -1.903731822967529297e-01 -7.166829705238342285e-02 2.914131432771682739e-02 1.744727641344070435e-01 -9.232571721076965332e-02 2.246343195438385010e-01 -7.472325861454010010e-02 2.763824164867401123e-01 -1.267893165349960327e-01 2.130048125982284546e-01 2.384846843779087067e-02 -1.717642992734909058e-01 -2.596460282802581787e-01 -2.555517256259918213e-01 1.306241005659103394e-01 1.809334307909011841e-01 -1.612292528152465820e-01 -5.060501769185066223e-02 -3.519641235470771790e-02 -1.028337478637695312e-01 -2.778593003749847412e-01 3.211115598678588867e-01 2.691705822944641113e-01 -3.133022487163543701e-01 2.791384235024452209e-02 -9.234575182199478149e-02 2.324993759393692017e-01
-4.716114327311515808e-02 4.179966449737548828e-02 -2.035143524408340454e-01 3.354661762714385986e-01 1.139422357082366943e-01 1.061675995588302612e-01 9.716971777379512787e-03 -2.052436396479606628e-02 1.286655068397521973e-01 -1.802408397197723389e-01 -1.187254711985588074e-01 -5.714527517557144165e-02 2.490046769380569458e-01 5.173331871628761292e-02 -1.421462148427963257e-01 -6.218455382622778416e-04 -2.112189084291458130e-01 -3.405384123325347900e-01 -1.056821667589247227e-03 -1.413475722074508667e-01 9.357269853353500366e-02 -5.056762695312500000e-02 -2.298336923122406006e-01 7.437242567539215088e-02 -3.093567118048667908e-02 1.141762584447860718e-01 1.648140549659729004e-01 4.345128536224365234e-01 -1.574215888977050781e-01 2.948972880840301514e-01 9.787425398826599121e-02 2.539744973182678223e-01
-1.579926460981369019e-01 1.622437499463558197e-02 -6.108535453677177429e-02 3.992544859647750854e-02 -2.004860639572143555e-01 1.670731306076049805e-01 -1.194163635373115540e-01 -4.959122836589813232e-02 3.687460720539093018e-02 1.202481612563133240e-01 2.636948227882385254e-01 1.391356140375137329e-01 3.677701056003570557e-01 6.323149055242538452e-02 -1.086346209049224854e-01 -1.975027918815612793e-01 -3.005598485469818115e-02 -3.067510128021240234e-01 1.156316697597503662e-01 -2.787940204143524170e-01 1.051533594727516174e-01 -1.307244747877120972e-01 -5.750666931271553040e-02 -1.093183755874633789e-01 2.007299214601516724e-01 4.846674203872680664e-02 4.775937646627426147e-02 2.031403481960296631e-01 -2.777160108089447021e-01 2.556890547275543213e-01 3.530250191688537598e-01 8.383824676275253296e-02
-2.238113582134246826e-01 -9.290277957916259766e-03 2.084798067808151245e-01 1.059655696153640747e-01 -7.402814924716949463e-03 -2.849855646491050720e-02 4.186691250652074814e-03 1.217003464698791504e-01 -3.332392871379852295e-02 -1.205933466553688049e-01 -1.000217348337173462e-01 -2.397913485765457153e-01 2.791257500648498535e-01 3.715362399816513062e-02 -6.824015825986862183e-02 -6.073887273669242859e-02 -6.404956430196762085e-02 7.841783575713634491e-03 -2.172059416770935059e-01 -9.179601073265075684e-02 -2.901866137981414795e-01 -6.676848232746124268e-02 -1.639468669891357422e-01 -3.486750125885009766e-01 -8.741261810064315796e-02 -2.776804268360137939e-01 3.546026945114135742e-01 9.689061343669891357e-02 2.765206098556518555e-01 1.477650105953216553e-01 4.795788973569869995e-02 3.021178543567657471e-01
-3.399277627468109131e-01 -1.112846657633781433e-01 1.576067507266998291e-01 1.390829831361770630e-01 1.738210469484329224e-01 -3.472633659839630127e-02 5.962952598929405212e-02 6.222661212086677551e-02 6.081046536564826965e-02 -6.804095953702926636e-02 -3.098420798778533936e-01 7.898585498332977295e-02 4.185554981231689453e-01 -3.566496074199676514e-02 -8.128822594881057739e-02 -1.297280043363571167e-01 1.970469579100608826e-02 -4.582812264561653137e-02 -2.652530744671821594e-02 3.029520809650421143e-02 -6.866567581892013550e-02 -4.693310558795928955e-01 4.301517084240913391e-02 -3.119744658470153809e-01 1.180142611265182495e-01 1.731667816638946533e-01 -7.026159763336181641e-02 4.833867400884628296e-02 9.012518078088760376e-02 1.646700352430343628e-01 2.098773419857025146e-02 2.518443763256072998e-01
-3.439250886440277100e-01 -1.157227009534835815e-01 -2.574636600911617279e-02 1.685547977685928345e-01 -3.923925384879112244e-02 8.192444592714309692e-02 9.702376276254653931e-02 -5.441856919787824154e-04 8.874952048063278198e-02 2.455652803182601929e-01 -2.920025028288364410e-03 3.193721175193786621e-02 3.925442099571228027e-01 9.374558925628662109e-02 -1.527758389711380005e-01 -2.019812464714050293e-01 -3.320683240890502930e-01 1.398152559995651245e-01 -8.810506761074066162e-02 -9.167496860027313232e-02 3.445314615964889526e-02 -2.903863787651062012e-01 2.304043993353843689e-02 -6.606508791446685791e-02 -8.887480199337005615e-02 -1.101046055555343628e-01 2.079370170831680298e-01 2.039446122944355011e-02 2.545935101807117462e-02 3.365879058837890625e-01 1.098565012216567993e-01 3.150981068611145020e-01
-2.578206360340118408e-01 -9.478877484798431396e-02 -1.912572383880615234e-01 2.140807211399078369e-01 -1.945127099752426147e-01 -3.823910355567932129e-01 9.607938677072525024e-02 1.688248068094253540e-01 -3.517247736454010010e-02 2.624625265598297119e-01 3.937111794948577881e-02 -1.050362661480903625e-01 1.880635917186737061e-01 3.102991357445716858e-02 5.592547357082366943e-02 1.156496703624725342e-01 -2.058950662612915039e-01 -1.863767057657241821e-01 1.658899188041687012e-01 3.193701803684234619e-02 6.513673067092895508e-02 -9.545424580574035645e-02 1.353797912597656250e-01 -3.041575253009796143e-01 3.860863624140620232e-03 -1.653157733380794525e-02 4.558366537094116211e-01 1.687118113040924072e-01 4.576053470373153687e-02 1.197396814823150635e-01 -1.303169038146734238e-02 4.242926463484764099e-02
-2.947615645825862885e-02 -2.602987885475158691e-01 9.329745173454284668e-02 -2.800501286983489990e-01 -1.217452734708786011e-01 3.655550070106983185e-03 -1.331494152545928955e-01 -5.563199892640113831e-02 4.800152406096458435e-02 -3.735423088073730469e-02 -2.093294411897659302e-01 -2.416511997580528259e-02 1.385705322027206421e-01 -1.756090968847274780e-01 1.731245517730712891e-01 5.325872078537940979e-02 1.624242663383483887e-01 -2.938082218170166016e-01 -2.009346894919872284e-02 -4.419022798538208008e-02 -1.309575140476226807e-01 -2.233538627624511719e-01 -4.170032143592834473e-01 -9.643740206956863403e-02 -1.931579560041427612e-01 8.680017292499542236e-02 2.923924326896667480e-01 6.046230718493461609e-02 -5.562357977032661438e-02 1.996738761663436890e-01 3.616231381893157959e-01 6.793207675218582153e-02
-3.396333158016204834e-01 -2.705747783184051514e-01 1.910729147493839264e-02 2.289827466011047363e-01 -1.261560171842575073e-01 -1.633118391036987305e-01 -2.977770864963531494e-01 -1.248045414686203003e-01 -1.751369796693325043e-02 9.725835174322128296e-02 -1.101616099476814270e-01 -9.963116049766540527e-02 2.290130406618118286e-01 -8.426334708929061890e-02 2.849773168563842773e-01 -2.338962554931640625e-01 -4.988218843936920166e-02 -3.691368699073791504e-01 -6.478232890367507935e-02 -1.541723906993865967e-01 -8.869729936122894287e-02 1.161566823720932007e-01 -7.869345694780349731e-02 3.263354673981666565e-02 -9.238776564598083496e-02 -9.885632991790771484e-02 3.674090206623077393e-01 4.204430058598518372e-02 2.385233901441097260e-02 -1.354232728481292725e-01 8.107751607894897461e-02 9.290684014558792114e-02
-2.608250081539154053e-01 -3.351185321807861328e-01 1.637133061885833740e-01 1.539142429828643799e-01 -2.500973343849182129e-01 -5.639944970607757568e-02 8.413725346326828003e-02 3.240038640797138214e-03 -7.423480600118637085e-02 2.578263878822326660e-01 -1.639797985553741455e-01 7.872484624385833740e-02 4.038800597190856934e-01 3.497878834605216980e-02 -2.113629728555679321e-01 -1.957182399928569794e-02 -1.420814245939254761e-01 8.780129998922348022e-02 -9.216400980949401855e-02 1.104269623756408691e-01 -1.547563523054122925e-01 -2.836421132087707520e-02 -3.433692082762718201e-02 -6.989617645740509033e-02 1.561297923326492310e-01 -2.057154476642608643e-01 1.946533173322677612e-01 1.358654946088790894e-01 1.477882564067840576e-01 2.052051275968551636e-01 1.210487261414527893e-01 3.175399303436279297e-01
-2.383218258619308472e-01 -1.327735930681228638e-01 2.937503717839717865e-02 2.707581035792827606e-02 -7.236578315496444702e-02 7.299167662858963013e-02 1.911503225564956665e-01 -2.434186637401580811e-01 -9.219299070537090302e-03 -6.486243009567260742e-02 -2.332674711942672729e-01 -1.896165758371353149e-01 3.969418108463287354e-01 1.566683650016784668e-01 -1.195283830165863037e-01 6.843864172697067261e-02 -4.064483344554901123e-01 -1.470621973276138306e-01 2.660244517028331757e-02 -7.358454912900924683e-02 -4.536278918385505676e-02 2.963872253894805908e-02 -2.126713842153549194e-01 -3.395594060420989990e-01 6.789995729923248291e-02 -2.344965934753417969e-01 1.923671215772628784e-01 9.163279086351394653e-02 -3.580712527036666870e-02 8.118686079978942871e-02 2.104266881942749023e-01 9.117893874645233154e-02
-4.053080677986145020e-01 -1.062857881188392639e-01 2.327305823564529419e-01 6.504061073064804077e-02 -3.053852617740631104e-01 -2.214699387550354004e-01 -5.968074128031730652e-02 -4.416460394859313965e-01 2.067241445183753967e-02 -6.933490186929702759e-02 2.699860557913780212e-02 -9.710576385259628296e-02 1.743983179330825806e-01 5.969248712062835693e-02 2.510967664420604706e-02 -6.448329985141754150e-02 -8.576300740242004395e-02 -3.916297852993011475e-01 -5.252222716808319092e-02 8.356898277997970581e-02 1.425902694463729858e-01 5.068145319819450378e-02 -4.601436201483011246e-03 5.348891485482454300e-03 6.687658280134201050e-02 -2.298920154571533203e-01 2.773219645023345947e-01 1.060735210776329041e-01 -2.748638391494750977e-02 1.283967196941375732e-01 2.532781101763248444e-02 1.190233826637268066e-01
-3.332073688507080078e-01 3.005597507581114769e-03 2.254246175289154053e-01 1.175866797566413879e-01 5.273625254631042480e-02 9.359773248434066772e-03 1.224715635180473328e-01 -7.097671926021575928e-02 8.426596224308013916e-02 -1.316467523574829102e-01 1.665606498718261719e-01 -1.379066705703735352e-01 8.321906626224517822e-02 -7.579666376113891602e-02 -1.035220623016357422e-01 -1.127981171011924744e-01 -4.049433469772338867e-01 -2.063809037208557129e-01 -1.401060968637466431e-01 3.210978507995605469e-01 1.334770321846008301e-01 -3.091335855424404144e-02 1.500864978879690170e-02 -2.035362124443054199e-01 4.159003868699073792e-02 -3.946792781352996826e-01 -4.608966037631034851e-02 1.253779530525207520e-01 -1.422931440174579620e-02 -1.354777216911315918e-01 2.516141533851623535e-01 2.171880900859832764e-01
-1.460276246070861816e-01 -1.376748681068420410e-01 -2.212654240429401398e-02 -2.180072218179702759e-01 1.262600719928741455e-02 1.748967543244361877e-02 -1.049603223800659180e-01 -6.557958573102951050e-02 -4.516338184475898743e-02 -8.944410085678100586e-02 -1.175897493958473206e-01 -7.377802394330501556e-03 1.248190775513648987e-01 -1.447212994098663330e-01 -6.297692656517028809e-02 -1.487863361835479736e-01 -7.497347146272659302e-02 -4.962384998798370361e-01 -8.226446062326431274e-02 1.057760119438171387e-01 5.803964100778102875e-03 -1.969125717878341675e-01 -1.625123172998428345e-01 -2.250565588474273682e-01 -1.355870440602302551e-02 -1.024875044822692871e-01 1.729253381490707397e-01 3.538173735141754150e-01 3.712855875492095947e-01 -2.687003016471862793e-01 1.507363468408584595e-01 1.585016250610351562e-01
-1.070432215929031372e-01 -2.305881381034851074e-01 1.336304545402526855e-01 6.863099336624145508e-02 3.018963932991027832e-01 -2.593159675598144531e-01 9.314882010221481323e-02 2.054697275161743164e-01 -2.879746258258819580e-01 1.661979556083679199e-01 -6.875994056463241577e-02 -8.791215717792510986e-02 4.460943937301635742e-01 -1.193865686655044556e-01 3.944565355777740479e-02 1.396873444318771362e-01 -1.489994078874588013e-01 -1.111934408545494080e-01 6.963247060775756836e-02 -1.025649458169937134e-01 7.259462773799896240e-02 -6.377130746841430664e-02 1.439544856548309326e-01 -1.392384022474288940e-01 -1.654482632875442505e-01 -9.838955849409103394e-02 2.493581771850585938e-01 1.934253573417663574e-01 1.595916748046875000e-01 4.156082868576049805e-02 2.366268187761306763e-01 1.642491221427917480e-01
-2.709638774394989014e-01 -1.338578015565872192e-01 -3.895735740661621094e-02 -8.735164254903793335e-02 -4.040502011775970459e-01 -8.084961771965026855e-02 -1.408428847789764404e-01 2.927543967962265015e-02 -1.102471351623535156e-01 -1.483482867479324341e-01 -3.277066946029663086e-01 -1.888041943311691284e-01 1.373251676559448242e-01 -3.255943357944488525e-01 -9.692888706922531128e-02 8.525231480598449707e-02 -5.919698998332023621e-02 -9.626162052154541016e-02 2.751245349645614624e-02 2.047281563282012939e-01 8.003203570842742920e-02 -1.639889478683471680e-01 -4.649571329355239868e-02 1.365098059177398682e-01 1.840641498565673828e-01 -1.061842404305934906e-02 3.837209045886993408e-01 9.131628274917602539e-02 4.592015594244003296e-02 2.638436257839202881e-01 1.274071186780929565e-01 5.682800337672233582e-02
-3.081435263156890869e-01 -7.619126141071319580e-02 -1.275332178920507431e-02 -1.975819468498229980e-01 4.650213196873664856e-02 7.484253961592912674e-03 7.314225076697766781e-04 -2.201319783926010132e-01 -2.388569759204983711e-03 -5.299957841634750366e-02 -2.256380170583724976e-01 1.552321761846542358e-01 4.145784974098205566e-01 -1.327502280473709106e-01 -5.448301509022712708e-02 -6.507928669452667236e-02 -1.347987204790115356e-01 -3.027209341526031494e-01 2.091401722282171249e-03 -8.685675263404846191e-02 2.211640924215316772e-01 2.478681877255439758e-02 -2.314013093709945679e-01 3.404077515006065369e-02 -2.147504091262817383e-01 1.849609613418579102e-01 1.170553825795650482e-02 1.186932157725095749e-02 -2.240524291992187500e-01 5.869629606604576111e-02 2.407495826482772827e-01 3.479002714157104492e-01
-3.878132402896881104e-01 -1.363872587680816650e-01 3.823189809918403625e-02 -1.629105359315872192e-01 7.118839025497436523e-02 1.604881733655929565e-01 1.017358377575874329e-01 -2.025044560432434082e-01 1.350758373737335205e-01 -1.303766220808029175e-01 -1.268739551305770874e-01 5.408495664596557617e-02 2.534623146057128906e-01 -1.213011741638183594e-01 7.072827219963073730e-02 1.940715685486793518e-02 -1.581871509552001953e-01 -1.087422296404838562e-01 9.675091132521629333e-03 6.748913228511810303e-02 -7.198136299848556519e-02 -1.187971308827400208e-01 -1.021117269992828369e-01 -4.503642618656158447e-01 1.042857691645622253e-01 -3.417692780494689941e-01 1.428674608469009399e-01 -7.847080007195472717e-03 7.180630695074796677e-03 1.844946444034576416e-01 3.491983413696289062e-01 -6.312221288681030273e-02
-1.924043744802474976e-01 -1.429012138396501541e-02 8.511203527450561523e-02 2.003759741783142090e-01 -2.548090517520904541e-01 -8.822876214981079102e-02 -9.778254479169845581e-02 1.390559971332550049e-01 -2.486181817948818207e-02 2.609153091907501221e-01 1.085976790636777878e-02 4.986945539712905884e-02 4.827038943767547607e-01 -8.295243978500366211e-02 -3.616454899311065674e-01 -7.714797556400299072e-02 -2.604680955410003662e-01 -6.529633700847625732e-02 2.941277064383029938e-02 1.027565971016883850e-01 -1.280988752841949463e-01 -1.628550440073013306e-01 -2.276757173240184784e-02 1.021591247990727425e-03 4.771273210644721985e-02 -1.907551884651184082e-01 1.269296407699584961e-01 1.086298823356628418e-01 1.587754637002944946e-01 8.450606465339660645e-02 2.401375910267233849e-03 3.740782439708709717e-01
-3.931006193161010742e-01 -2.259746380150318146e-02 -1.006343364715576172e-01 -1.112172678112983704e-01 -1.836530980654060841e-03 1.534729897975921631e-01 -3.424014523625373840e-02 -1.885299086570739746e-01 2.086662650108337402e-01 -2.865821123123168945e-01 -1.813718080520629883e-01 -1.317256689071655273e-01 4.318060278892517090e-01 1.167725175619125366e-01 -2.178275436162948608e-01 5.534824356436729431e-02 -1.429768800735473633e-01 2.724784240126609802e-02 1.573930233716964722e-01 4.413935914635658264e-02 9.422417730093002319e-02 6.638014316558837891e-02 -1.325164139270782471e-01 -1.447290331125259399e-01 1.941562741994857788e-01 -1.522063463926315308e-01 1.414114981889724731e-01 2.024320960044860840e-01 5.143417790532112122e-02 8.890356868505477905e-02 2.852572202682495117e-01 1.490335911512374878e-01
-3.678550422191619873e-01 1.141919270157814026e-01 -8.678767830133438110e-02 8.161544799804687500e-02 1.042318940162658691e-01 -1.010927632451057434e-01 6.039367523044347763e-03 6.971007585525512695e-02 3.697694540023803711e-01 -1.543192416429519653e-01 4.566099867224693298e-02 3.412302583456039429e-03 -6.502234935760498047e-02 5.396062508225440979e-02 -2.664569020271301270e-02 -1.106698140501976013e-01 -2.080663852393627167e-02 -1.484064459800720215e-01 1.966684907674789429e-01 -5.072981119155883789e-02 8.643481880426406860e-02 -1.139258444309234619e-01 -4.484594240784645081e-02 -2.925050854682922363e-01 -7.883071899414062500e-02 -1.736737936735153198e-01 6.765268743038177490e-02 1.544933170080184937e-01 -3.140906989574432373e-01 5.839124787598848343e-04 3.846522271633148193e-01 3.815356492996215820e-01
-3.245448470115661621e-01 -6.793080270290374756e-02 6.882774829864501953e-02 2.348260581493377686e-02 2.164687365293502808e-01 -2.772596292197704315e-02 1.533754914999008179e-02 5.476166028529405594e-03 9.647403657436370850e-02 9.046994149684906006e-02 -1.485900878906250000e-01 8.769967406988143921e-02 2.083142697811126709e-01 -3.106718882918357849e-02 1.750858277082443237e-01 -9.998865425586700439e-02 4.426389932632446289e-03 -3.384203314781188965e-01 2.860621809959411621e-01 2.456067800521850586e-01 1.221561133861541748e-01 -4.799572229385375977e-01 1.398518215864896774e-02 -2.810502052307128906e-02 6.904298812150955200e-02 8.790313452482223511e-02 -3.369180776644498110e-04 6.561735272407531738e-02 -2.783007621765136719e-01 6.989941000938415527e-03 1.712390780448913574e-01 2.792996764183044434e-01
-3.287905454635620117e-01 -1.658257842063903809e-01 2.660210132598876953e-01 2.000274695456027985e-02 1.612014621496200562e-01 -9.353002905845642090e-02 -5.658694729208946228e-02 -1.244562193751335144e-01 1.364218294620513916e-01 -4.622741416096687317e-02 9.299676865339279175e-03 -2.970285527408123016e-02 1.339558660984039307e-01 1.454440653324127197e-01 3.850002540275454521e-03 1.349917650222778320e-01 -1.832336932420730591e-02 1.824791282415390015e-01 2.536185979843139648e-01 2.735367789864540100e-02 6.544718146324157715e-02 -2.610222399234771729e-01 -1.721021085977554321e-01 -2.076676785945892334e-01 -5.071089416742324829e-02 1.372750848531723022e-01 4.672713279724121094e-01 1.152450889348983765e-01 2.481473796069622040e-02 -3.545140027999877930e-01 1.718317866325378418e-01 8.958676457405090332e-02
-1.911170780658721924e-01 -8.464896678924560547e-02 -1.507680397480726242e-03 1.146444529294967651e-01 1.431548893451690674e-01 -4.503971431404352188e-03 -1.298894584178924561e-01 -1.061308756470680237e-01 1.329699754714965820e-01 1.832812428474426270e-01 1.114906147122383118e-01 -8.057302236557006836e-02 5.553256347775459290e-02 -1.338563114404678345e-01 4.251894354820251465e-02 4.071953147649765015e-02 -4.605132713913917542e-02 -2.219866961240768433e-01 -7.453943789005279541e-02 2.355865985155105591e-01 1.582535798661410809e-03 -4.728868305683135986e-01 1.602217108011245728e-01 -3.329974114894866943e-01 9.982061572372913361e-03 -1.568967849016189575e-01 -4.227952659130096436e-02 5.667391791939735413e-02 -3.495138883590698242e-01 -9.631609171628952026e-02 2.983179092407226562e-01 2.776100337505340576e-01
-1.206700205802917480e-01 -1.696074008941650391e-01 -1.143429577350616455e-01 2.314001768827438354e-01 -1.085270382463932037e-02 -8.291964232921600342e-02 -1.025282870978116989e-02 -4.448751360177993774e-02 1.380173563957214355e-01 -1.311289668083190918e-01 -1.680670529603958130e-01 2.913138866424560547e-01 1.296874284744262695e-01 -2.847838103771209717e-01 3.191603720188140869e-01 9.623389691114425659e-02 -2.449131943285465240e-02 -1.682040989398956299e-01 -1.413681451231241226e-02 1.887718290090560913e-01 -7.024636119604110718e-02 -6.439235061407089233e-02 -1.145854741334915161e-01 -3.758373856544494629e-01 -4.441751167178153992e-02 3.566450774669647217e-01 1.817258447408676147e-01 2.358002513647079468e-01 -2.268885672092437744e-01 6.968461722135543823e-02 1.422180086374282837e-01 -5.340710282325744629e-03
-2.355269640684127808e-01 -1.335451900959014893e-01 6.795194000005722046e-02 4.779683426022529602e-02 1.626164019107818604e-01 -1.462931632995605469e-01 -1.974718123674392700e-01 -3.967651724815368652e-02 2.228675931692123413e-01 5.132522806525230408e-02 -8.082540705800056458e-03 -8.517131954431533813e-02 1.493743062019348145e-01 -3.042571246623992920e-01 -1.293219476938247681e-01 -2.720679389312863350e-03 5.814461782574653625e-02 -1.753828674554824829e-01 2.657628655433654785e-01 2.029864192008972168e-01 1.219289842993021011e-02 -4.409755170345306396e-01 -8.985850028693675995e-03 -2.830015718936920166e-01 2.270444035530090332e-01 4.648543149232864380e-02 -9.567986428737640381e-02 5.490079149603843689e-02 -2.212112545967102051e-01 -1.593606472015380859e-01 2.671979367733001709e-01 8.820115774869918823e-02
-2.055483013391494751e-01 1.140417717397212982e-02 4.746985808014869690e-02 2.248629927635192871e-01 1.026737242937088013e-01 1.357471644878387451e-01 -1.997029185295104980e-01 6.165655795484781265e-03 2.087497562170028687e-01 9.646161645650863647e-02 5.774177610874176025e-02 1.003088802099227905e-01 7.853633910417556763e-02 -1.833472251892089844e-01 -2.952438965439796448e-02 2.953458577394485474e-02 -6.837456673383712769e-02 -1.500088274478912354e-01 2.438025623559951782e-01 2.580788135528564453e-01 1.743077337741851807e-01 -5.202412009239196777e-01 -3.006879705935716629e-03 -2.470464259386062622e-01 -5.920857656747102737e-03 -4.515674081631004810e-04 4.316903278231620789e-02 6.969358772039413452e-02 -2.924869954586029053e-01 -2.126015163958072662e-02 3.227182328701019287e-01 1.261294931173324585e-01
-3.951655626296997070e-01 1.043198630213737488e-01 3.898927941918373108e-02 -9.806493669748306274e-02 -9.114189445972442627e-02 -2.475712299346923828e-01 -4.769163206219673157e-02 2.669178508222103119e-02 -1.235087662935256958e-01 -3.465752676129341125e-02 -1.172430366277694702e-01 4.137489572167396545e-02 3.454464673995971680e-01 -2.157971560955047607e-01 1.142423227429389954e-01 6.925176084041595459e-02 1.205867454409599304e-01 -1.586079448461532593e-01 3.425901234149932861e-01 2.491088807582855225e-01 1.706957221031188965e-01 -1.391352619975805283e-03 -1.875875294208526611e-01 -2.765041217207908630e-02 -1.780280023813247681e-01 -1.211831048130989075e-01 2.351007759571075439e-01 1.752268821001052856e-01 -5.505560338497161865e-02 2.642290592193603516e-01 1.379455626010894775e-01 -1.585262268781661987e-01
-2.601393163204193115e-01 -1.397050023078918457e-01 2.571780979633331299e-01 -2.838480100035667419e-02 -6.246327236294746399e-02 -3.427043929696083069e-02 -9.677914530038833618e-02 5.119029060006141663e-02 5.609800666570663452e-02 6.691407412290573120e-02 8.387919515371322632e-02 1.444098502397537231e-01 -1.567947678267955780e-02 8.044347167015075684e-03 -1.574725508689880371e-01 2.076545208692550659e-01 -6.237650662660598755e-02 -7.466883957386016846e-02 -6.075251102447509766e-02 2.156323939561843872e-01 6.769799441099166870e-02 -5.184320211410522461e-01 -4.600762389600276947e-03 -1.127305477857589722e-01 2.300958931446075439e-01 1.597167402505874634e-01 1.646375209093093872e-01 1.347943395376205444e-01 -3.322567939758300781e-01 -1.135009974241256714e-01 3.165393173694610596e-01 1.792110949754714966e-01
-4.312790930271148682e-01 -2.711181901395320892e-02 -7.409386336803436279e-02 2.087090611457824707e-01 8.596944808959960938e-02 8.534634113311767578e-02 1.290932148694992065e-01 -8.800587058067321777e-02 -1.655709892511367798e-01 2.057588547468185425e-01 4.415981844067573547e-02 1.180838793516159058e-02 3.582889437675476074e-01 -3.159563839435577393e-01 -2.289955737069249153e-03 2.868257090449333191e-02 -1.968187391757965088e-01 -8.233647793531417847e-02 1.518763154745101929e-01 -3.254058063030242920e-01 -7.657130714505910873e-03 -8.878920227289199829e-02 -1.855146288871765137e-01 1.032915785908699036e-01 -6.040224805474281311e-02 -3.230750188231468201e-02 2.614042721688747406e-02 1.709996759891510010e-01 -1.611409336328506470e-01 5.171861872076988220e-02 1.513723433017730713e-01 3.325523734092712402e-01
-1.104547381401062012e-01 -5.835024174302816391e-03 -4.548762366175651550e-02 -1.240570843219757080e-01 -2.923274934291839600e-01 1.374596357345581055e-01 -7.721880078315734863e-02 -1.184224709868431091e-02 -7.113290578126907349e-02 -3.002125397324562073e-02 -2.016135305166244507e-01 -4.482352733612060547e-01 2.001230716705322266e-01 8.011057972908020020e-03 2.501886896789073944e-02 1.451919078826904297e-01 6.121218949556350708e-02 -2.701353430747985840e-01 -1.392323970794677734e-01 4.742271304130554199e-01 -1.100574284791946411e-01 -9.103588759899139404e-02 -1.115424558520317078e-01 5.785180255770683289e-03 1.512216180562973022e-01 5.933318287134170532e-02 1.526380777359008789e-01 3.287030756473541260e-01 -8.146130293607711792e-02 1.255151331424713135e-01 9.285829216241836548e-02 8.883336186408996582e-02
-3.129548728466033936e-01 -1.352696418762207031e-01 -1.348386332392692566e-02 2.263716608285903931e-01 -2.358530312776565552e-01 -1.968261301517486572e-01 -1.919203549623489380e-01 2.004816010594367981e-02 2.225915715098381042e-02 1.687407046556472778e-01 2.196724414825439453e-01 1.895589008927345276e-02 1.385067254304885864e-01 4.441231116652488708e-02 1.923936456441879272e-01 -2.123499810695648193e-01 -2.862291596829891205e-02 -2.683211863040924072e-01 5.890617892146110535e-02 -3.240069840103387833e-03 -2.696833312511444092e-01 -1.410151459276676178e-02 -1.429058313369750977e-01 -5.654454976320266724e-02 -1.861294656991958618e-01 -2.073360979557037354e-01 4.440565109252929688e-01 1.081951707601547241e-01 -3.011074103415012360e-02 -7.377694547176361084e-02 1.886651813983917236e-01 1.362790018320083618e-01
-2.796362638473510742e-01 -2.539184987545013428e-01 1.264490187168121338e-01 5.825773999094963074e-02 -1.304436326026916504e-01 4.196625202894210815e-02 -1.832505613565444946e-01 -9.355951100587844849e-02 -3.979535773396492004e-02 1.102732494473457336e-01 -3.190822526812553406e-02 1.429345905780792236e-01 1.309736967086791992e-01 5.796400457620620728e-02 -6.274824589490890503e-02 1.411292403936386108e-01 1.225583255290985107e-02 1.769773662090301514e-01 2.114168852567672729e-01 9.311547130346298218e-02 4.924272000789642334e-02 -3.220526278018951416e-01 6.034134421497583389e-03 3.901477158069610596e-02 -8.492243289947509766e-02 2.266886532306671143e-01 3.792620599269866943e-01 2.816020250320434570e-01 -2.887702919542789459e-02 -1.077889502048492432e-01 4.456388056278228760e-01 1.093082875013351440e-01
-3.095008730888366699e-01 5.603294447064399719e-02 -9.037665277719497681e-02 1.736680231988430023e-02 -1.047435402870178223e-01 2.267238050699234009e-01 -1.536387652158737183e-01 -8.654107898473739624e-02 -8.459164202213287354e-02 -1.618916094303131104e-01 -2.358316928148269653e-01 -2.771818935871124268e-01 2.562842965126037598e-01 -9.555650502443313599e-02 1.531619429588317871e-01 -1.029667779803276062e-01 2.813380956649780273e-02 -1.133680343627929688e-02 -6.971046328544616699e-02 3.387492597103118896e-01 1.473028361797332764e-01 -2.043082118034362793e-01 -9.606643021106719971e-02 2.188597060739994049e-02 -3.218248859047889709e-02 7.528152782469987869e-03 3.598401844501495361e-01 1.070846058428287506e-02 -4.599552601575851440e-02 4.283945560455322266e-01 1.174331605434417725e-01 2.545670978724956512e-02
-5.684452876448631287e-02 -1.943397223949432373e-01 3.125911951065063477e-01 1.942245960235595703e-01 8.842702955007553101e-02 2.058161497116088867e-01 -2.620304934680461884e-02 -1.428407877683639526e-01 8.264876902103424072e-02 -5.931508261710405350e-03 -1.974615007638931274e-01 -4.703160747885704041e-02 4.174259603023529053e-01 -1.477569341659545898e-01 -1.542137712240219116e-01 4.976820573210716248e-02 2.558435797691345215e-01 -7.157413661479949951e-02 6.241989135742187500e-02 9.871663898229598999e-02 -3.690276294946670532e-02 -1.430732458829879761e-01 -1.069462746381759644e-01 -4.063071906566619873e-01 2.126397639513015747e-01 6.943953037261962891e-02 1.981483958661556244e-02 2.929366827011108398e-01 -9.737358242273330688e-02 -1.989237368106842041e-01 1.146643310785293579e-01 -2.955007553100585938e-02
-1.598368287086486816e-01 -9.323712438344955444e-02 -1.014719381928443909e-01 3.347146883606910706e-02 -1.727712601423263550e-01 2.466710656881332397e-01 3.198390007019042969e-01 -2.186990231275558472e-01 -3.021877072751522064e-02 -1.264603734016418457e-01 -1.439443975687026978e-01 -1.767031550407409668e-01 5.120288133621215820e-01 9.832024574279785156e-03 -7.216497510671615601e-02 -6.764804571866989136e-02 -3.555509746074676514e-01 -2.039425969123840332e-01 -3.497900441288948059e-02 -1.833716407418251038e-02 -1.204083673655986786e-02 2.332833223044872284e-02 -2.002970129251480103e-01 -2.466725260019302368e-01 1.103711966425180435e-02 -1.347552239894866943e-01 9.931454062461853027e-02 1.401530057191848755e-01 -3.934045135974884033e-02 1.161889657378196716e-01 1.879493147134780884e-01 5.685129016637802124e-02
-3.546819388866424561e-01 -1.894895285367965698e-01 -3.519504517316818237e-02 5.072935670614242554e-02 -6.132167205214500427e-02 2.116050124168395996e-01 8.255239576101303101e-02 1.085987463593482971e-01 -3.914237394928932190e-02 -2.805309295654296875e-01 -1.897288560867309570e-01 -1.943581253290176392e-01 -3.434519469738006592e-02 -2.139657139778137207e-01 1.634461730718612671e-01 -2.647062577307224274e-02 1.138344332575798035e-01 -1.147110164165496826e-01 -2.935210801661014557e-02 1.146583110094070435e-01 1.831335276365280151e-01 -1.449862569570541382e-01 -3.306768834590911865e-01 -2.066158950328826904e-01 1.154082566499710083e-01 -1.925769895315170288e-01 2.948578000068664551e-01 3.316717445850372314e-01 1.330691128969192505e-01 1.172385439276695251e-01 9.780938737094402313e-03 -1.154864802956581116e-01
-3.744527697563171387e-01 1.930064857006072998e-01 6.236927956342697144e-02 4.170009866356849670e-02 -2.224292606115341187e-01 -4.031126201152801514e-02 -3.801549226045608521e-02 -1.703674905002117157e-02 4.560716450214385986e-02 -2.401125431060791016e-01 2.012653052806854248e-01 6.261247396469116211e-02 3.050644099712371826e-01 2.002147287130355835e-01 3.301988914608955383e-02 -2.595025300979614258e-01 2.379006147384643555e-02 1.358527094125747681e-01 1.283843070268630981e-01 1.398526728153228760e-01 -8.849678933620452881e-02 -1.894442737102508545e-01 -2.480725795030593872e-01 -3.589009642601013184e-01 7.411586493253707886e-02 -2.566241659224033356e-02 1.265456378459930420e-01 1.910448223352432251e-01 -2.120791822671890259e-01 7.577877491712570190e-02 8.797722309827804565e-02 2.281835079193115234e-01
-2.494172565639019012e-02 -1.267923712730407715e-01 -1.542446017265319824e-02 -1.061481907963752747e-01 -1.647150218486785889e-01 2.721150405704975128e-03 -1.230874732136726379e-01 -3.317956328392028809e-01 -1.679273545742034912e-01 7.350557297468185425e-02 1.452627927064895630e-01 -1.995752155780792236e-01 7.030465453863143921e-02 7.799138128757476807e-02 1.104991286993026733e-01 -1.064046099781990051e-02 -1.376680880784988403e-01 -3.251353800296783447e-01 4.420266486704349518e-03 -1.160556301474571228e-01 -1.975189521908760071e-02 -1.054707393050193787e-01 -1.437488645315170288e-01 -4.001792371273040771e-01 1.537018418312072754e-01 -2.126425951719284058e-01 1.819523721933364868e-01 2.613194584846496582e-01 1.090236008167266846e-01 -1.637477241456508636e-02 3.769288361072540283e-01 2.158599495887756348e-01
-2.707070112228393555e-01 -1.652145683765411377e-01 -1.294844001531600952e-01 -9.863482788205146790e-03 -6.266075372695922852e-02 1.106493473052978516e-01 -1.793728470802307129e-01 -2.339992970228195190e-01 -7.909896224737167358e-02 6.884019821882247925e-02 -2.079676538705825806e-01 1.367593556642532349e-01 1.033886522054672241e-01 -2.753020226955413818e-01 -1.653832048177719116e-01 -2.691120207309722900e-01 -5.421395879238843918e-03 -2.265679240226745605e-01 8.301545679569244385e-02 4.605037346482276917e-02 1.157171800732612610e-01 -2.238076925277709961e-01 -1.734665483236312866e-01 -2.680112980306148529e-02 -6.585440039634704590e-02 -1.556792110204696655e-01 1.469426602125167847e-01 4.428065121173858643e-01 2.826367318630218506e-01 -9.841705113649368286e-02 4.308577254414558411e-02 1.671032160520553589e-01
-1.152270734310150146e-01 -3.429877460002899170e-01 1.993454620242118835e-02 2.543909549713134766e-01 -2.381425723433494568e-02 -6.209627911448478699e-02 1.840331852436065674e-01 -3.584998100996017456e-02 1.594843119382858276e-01 7.728342711925506592e-02 5.911661311984062195e-02 1.334254909306764603e-02 9.835122525691986084e-02 7.421437185257673264e-03 2.211757600307464600e-01 5.442124893306754529e-05 -4.171206615865230560e-03 -6.166970357298851013e-02 -6.697923690080642700e-02 2.817729711532592773e-01 6.664387136697769165e-02 -4.655392840504646301e-02 4.738702625036239624e-02 -2.172832340002059937e-01 2.041261270642280579e-02 1.657341718673706055e-01 3.121846020221710205e-01 3.685813248157501221e-01 -3.550621867179870605e-01 2.303201705217361450e-01 3.566322103142738342e-02 2.920832037925720215e-01
2.454832382500171661e-02 -1.803111732006072998e-01 9.003357030451297760e-03 5.198564380407333374e-02 -8.421079814434051514e-02 5.400104448199272156e-02 -1.552591621875762939e-01 3.845282495021820068e-01 2.919602990150451660e-01 3.048873543739318848e-01 -1.343238055706024170e-01 -1.075141876935958862e-01 2.652467191219329834e-01 -1.677647083997726440e-01 3.785511478781700134e-03 -1.171757876873016357e-01 1.722701638936996460e-02 -2.752454876899719238e-01 1.732838898897171021e-01 2.454860806465148926e-01 1.257225424051284790e-01 -3.005464561283588409e-02 -6.221914291381835938e-02 -7.970772683620452881e-02 2.437303960323333740e-01 -7.785841822624206543e-02 2.154797464609146118e-01 1.732017397880554199e-01 -1.335653476417064667e-02 8.860304206609725952e-02 1.456393599510192871e-01 3.125126063823699951e-01
-2.435927391052246094e-01 -9.162049740552902222e-03 1.471923440694808960e-01 7.279378920793533325e-02 -1.559487283229827881e-01 -1.981133073568344116e-01 2.409040331840515137e-01 7.971521466970443726e-02 -4.710102081298828125e-02 -3.997411131858825684e-01 5.376102030277252197e-02 -1.036901623010635376e-01 2.821871824562549591e-02 -6.068701669573783875e-02 -1.354830563068389893e-01 -1.381191164255142212e-01 5.433015525341033936e-03 -2.582373321056365967e-01 5.992046371102333069e-02 -2.685076557099819183e-02 1.069714352488517761e-01 5.229907110333442688e-03 -7.146470993757247925e-02 -7.165174186229705811e-02 1.329398006200790405e-01 5.707092583179473877e-02 1.768688112497329712e-01 3.923663198947906494e-01 -2.968393862247467041e-01 2.315767556428909302e-01 1.347526758909225464e-01 3.305877745151519775e-01
-6.437645852565765381e-02 -1.520722806453704834e-01 1.509344577789306641e-01 1.763607263565063477e-01 3.839330375194549561e-02 -5.195948854088783264e-02 -3.492311015725135803e-02 1.492239087820053101e-01 -6.400723755359649658e-02 -5.377142503857612610e-02 -9.370726346969604492e-02 3.149129450321197510e-02 1.252350956201553345e-01 2.699352800846099854e-02 2.139173597097396851e-01 -3.022598326206207275e-01 6.332990527153015137e-02 -2.789920568466186523e-01 4.092257469892501831e-02 2.143767178058624268e-01 5.836664885282516479e-02 -3.016795516014099121e-01 6.593345850706100464e-02 4.905782267451286316e-02 4.578693211078643799e-02 -4.352472722530364990e-02 3.340263664722442627e-01 1.894681155681610107e-01 -3.398874402046203613e-01 5.469277873635292053e-02 1.933039575815200806e-01 4.276619851589202881e-01
-1.551008373498916626e-01 -7.198280841112136841e-02 1.003165990114212036e-01 3.726508617401123047e-01 -3.582743927836418152e-02 -1.286872923374176025e-01 -9.412696957588195801e-02 1.997709423303604126e-01 -1.427907645702362061e-01 1.507531702518463135e-01 -2.378059625625610352e-01 -6.198333948850631714e-02 1.346089690923690796e-01 8.002690970897674561e-02 -2.372014820575714111e-01 8.977281302213668823e-02 -3.185089305043220520e-02 5.921489372849464417e-02 -5.520226806402206421e-02 1.069381609559059143e-01 -4.884283989667892456e-02 -2.489910833537578583e-02 -7.587657123804092407e-02 -4.423848390579223633e-01 -1.104149073362350464e-01 -2.055739611387252808e-01 3.212172687053680420e-01 2.773702144622802734e-01 1.222375854849815369e-01 2.335259765386581421e-01 1.666325777769088745e-01 8.706328272819519043e-02
7.688736915588378906e-02 -1.200329810380935669e-01 7.507818937301635742e-02 1.712948083877563477e-02 -1.680603623390197754e-01 1.176802143454551697e-01 -2.264023721218109131e-01 1.012466996908187866e-01 -6.122122332453727722e-02 -9.448557347059249878e-02 4.644576460123062134e-02 -1.262099295854568481e-01 2.152432501316070557e-01 -2.220580279827117920e-01 6.036270409822463989e-02 1.698412373661994934e-02 -7.326170057058334351e-02 -2.465558052062988281e-01 -1.333799362182617188e-01 -6.188531592488288879e-02 1.933794170618057251e-01 -3.158892095088958740e-01 -1.149655804038047791e-01 6.387177854776382446e-02 2.791091799736022949e-01 -1.286308914422988892e-01 2.572687864303588867e-01 3.646680414676666260e-01 -2.077256739139556885e-01 3.682117462158203125e-01 -1.318152248859405518e-01 8.852674812078475952e-02
-1.521066129207611084e-01 -4.824175685644149780e-02 2.520539760589599609e-01 -1.740307509899139404e-01 -1.523445546627044678e-01 -1.898107677698135376e-02 1.030132472515106201e-01 -6.323744356632232666e-02 6.990458071231842041e-02 -3.573595881462097168e-01 3.583312034606933594e-02 2.425535395741462708e-02 1.075725257396697998e-01 -1.788463592529296875e-01 -1.583446860313415527e-01 -6.601896136999130249e-02 -1.617112308740615845e-01 -1.399023979902267456e-01 -8.209259808063507080e-02 3.984973579645156860e-02 2.735569700598716736e-02 4.289501160383224487e-02 -1.278861309401690960e-04 4.563339799642562866e-02 3.407294303178787231e-02 -1.842186599969863892e-01 3.258512914180755615e-01 2.307038456201553345e-01 -3.801966905593872070e-01 1.323474347591400146e-01 3.012289702892303467e-01 3.592464327812194824e-01
-1.327068060636520386e-01 -2.502518892288208008e-01 2.734682261943817139e-01 6.264045089483261108e-02 2.656254768371582031e-01 -7.251342386007308960e-02 -2.248350828886032104e-01 -5.750561598688364029e-03 -2.157900668680667877e-02 -1.041414290666580200e-01 -1.451879590749740601e-01 -2.884545736014842987e-02 1.680155657231807709e-02 -3.158139884471893311e-01 -2.684597969055175781e-01 -1.167603433132171631e-01 5.126832053065299988e-02 -2.775390446186065674e-01 1.068177893757820129e-01 2.326009273529052734e-01 -9.523954987525939941e-02 -2.639063596725463867e-01 -1.991850510239601135e-02 -2.675726711750030518e-01 1.872121840715408325e-01 1.134852971881628036e-02 -4.799325764179229736e-02 1.462808251380920410e-01 -3.130973875522613525e-01 1.300091110169887543e-02 1.967437118291854858e-01 -6.359010934829711914e-02
-4.680931568145751953e-01 -9.712473303079605103e-02 1.936652213335037231e-01 -2.130135148763656616e-02 8.177949488162994385e-02 5.167204514145851135e-02 -2.246901094913482666e-01 -2.952148579061031342e-02 5.071924254298210144e-02 -6.763818860054016113e-02 -2.227060645818710327e-01 -2.658156752586364746e-01 2.925782799720764160e-01 -1.719609349966049194e-01 1.696351021528244019e-01 -5.441608279943466187e-02 -2.304728142917156219e-02 5.373064428567886353e-02 1.826854199171066284e-01 1.337131261825561523e-01 -1.570490449666976929e-01 -2.803359739482402802e-02 1.896673142910003662e-01 -5.520395562052726746e-02 -2.429353594779968262e-01 2.161513119935989380e-01 2.127424478530883789e-01 2.014417946338653564e-01 -6.632270663976669312e-02 2.956679835915565491e-02 2.867072224617004395e-01 -1.653764769434928894e-02
-1.825543195009231567e-01 2.107290625572204590e-01 -3.048918247222900391e-01 -2.231586724519729614e-01 -3.119054995477199554e-02 -9.989005327224731445e-02 6.262858211994171143e-02 -9.149142540991306305e-03 6.283824890851974487e-02 9.474218636751174927e-02 7.430811226367950439e-02 -1.535567492246627808e-01 4.479658305644989014e-01 -8.013923466205596924e-02 1.483279913663864136e-01 -2.244994342327117920e-01 -1.875169724225997925e-01 -1.055730730295181274e-01 -8.640443533658981323e-02 -5.301759112626314163e-03 -1.743317954242229462e-02 1.348285824060440063e-01 -1.109778508543968201e-01 -7.502325624227523804e-02 2.565994560718536377e-01 -1.276695132255554199e-01 5.590853840112686157e-02 2.518351376056671143e-01 1.234107557684183121e-02 4.161705821752548218e-02 4.301878213882446289e-01 1.310105919837951660e-01
-1.785722225904464722e-01 -4.249900951981544495e-02 -2.697649225592613220e-02 -9.995739161968231201e-02 -5.354849249124526978e-02 2.887946665287017822e-01 -3.045134618878364563e-02 5.272573232650756836e-02 -1.283744126558303833e-01 -4.813286289572715759e-02 -2.017584890127182007e-01 -1.916923373937606812e-01 1.183045133948326111e-01 -2.672721445560455322e-01 -1.588134281337261200e-02 1.186302900314331055e-01 -5.481336265802383423e-02 -2.265526354312896729e-01 -1.589818596839904785e-01 4.339580237865447998e-01 -2.751323878765106201e-01 -1.637195609509944916e-02 -1.048238500952720642e-01 1.307736784219741821e-01 1.604408398270606995e-02 -1.511947065591812134e-01 3.260092735290527344e-01 9.480942040681838989e-02 -1.893786489963531494e-01 2.085394263267517090e-01 2.681697309017181396e-01 8.926071971654891968e-02
-4.455073177814483643e-01 -1.217373013496398926e-01 2.685202956199645996e-01 -3.375166282057762146e-02 4.230795800685882568e-02 1.332920193672180176e-01 -1.559052020311355591e-01 3.530803602188825607e-03 4.397919774055480957e-02 3.630045801401138306e-02 -1.679382175207138062e-01 -2.937518060207366943e-01 3.058869540691375732e-01 1.889200694859027863e-02 4.930423572659492493e-02 1.527842879295349121e-01 -1.085236370563507080e-01 -2.568262629210948944e-02 2.208323925733566284e-01 6.149501353502273560e-02 -5.106954649090766907e-02 -3.407394140958786011e-02 1.793304532766342163e-01 -2.525458633899688721e-01 -1.190577074885368347e-01 1.848039925098419189e-01 2.139423340559005737e-01 7.007759809494018555e-02 3.574828058481216431e-02 -1.115251332521438599e-01 3.865444958209991455e-01 -7.284961640834808350e-02
-8.920939266681671143e-02 -1.255533844232559204e-01 7.658993452787399292e-02 2.844406068325042725e-01 5.410354956984519958e-02 -1.366192009299993515e-02 8.115904033184051514e-02 1.219426374882459641e-02 4.905936121940612793e-02 1.273016929626464844e-01 -9.670289605855941772e-02 2.095020562410354614e-02 2.672497630119323730e-01 -2.749408222734928131e-02 4.546547234058380127e-01 -1.903575956821441650e-01 -1.551948487758636475e-01 -1.619622409343719482e-01 1.407862007617950439e-01 2.470497637987136841e-01 1.724861562252044678e-01 -9.716797620058059692e-02 -1.557451393455266953e-02 -1.182631962001323700e-02 5.118802189826965332e-03 -7.757633179426193237e-02 2.300178259611129761e-01 2.368203401565551758e-01 -2.902079224586486816e-01 1.894365847110748291e-01 4.446021467447280884e-02 3.581356108188629150e-01
-3.027384579181671143e-01 -8.818752318620681763e-02 1.839653253555297852e-01 1.722395718097686768e-01 1.836224086582660675e-02 1.163185536861419678e-01 4.941714927554130554e-02 4.405081272125244141e-02 2.288572639226913452e-01 2.143783867359161377e-01 2.490829490125179291e-02 -8.518299460411071777e-02 3.255890011787414551e-01 1.480571925640106201e-03 -1.013749465346336365e-01 -9.366334974765777588e-02 -2.585018239915370941e-02 2.104878276586532593e-01 5.692962184548377991e-02 3.097587525844573975e-01 -3.068565391004085541e-02 -3.190029561519622803e-01 2.580748200416564941e-01 -1.937201991677284241e-02 1.177376359701156616e-01 3.573086485266685486e-02 2.385293096303939819e-01 2.345236986875534058e-01 1.942795366048812866e-01 1.503531038761138916e-01 6.098220124840736389e-02 2.873837649822235107e-01
-2.274076938629150391e-01 -9.814501740038394928e-03 2.772607095539569855e-02 -6.244916096329689026e-02 4.805493727326393127e-02 2.490004748106002808e-01 -2.292784899473190308e-01 -2.924712300300598145e-01 2.019910700619220734e-02 -1.007661074399948120e-01 -2.466963231563568115e-01 -2.178518660366535187e-02 7.720479369163513184e-02 -1.980233490467071533e-01 -2.750421762466430664e-01 9.124650061130523682e-02 -9.237454086542129517e-02 -1.331496685743331909e-01 -4.099590331315994263e-02 -3.080303547903895378e-03 1.255971789360046387e-01 2.030726056545972824e-03 -1.104273721575737000e-01 -3.099301457405090332e-01 2.798106335103511810e-02 -2.161503285169601440e-01 2.119600772857666016e-01 1.719585806131362915e-01 -2.264275103807449341e-01 3.331879079341888428e-01 3.213853240013122559e-01 -2.245554886758327484e-02
-4.580033421516418457e-01 7.075165957212448120e-02 -7.264556735754013062e-02 1.848241090774536133e-01 -1.771633699536323547e-02 4.896543547511100769e-02 2.141624316573143005e-02 -5.163955315947532654e-02 -1.344836950302124023e-01 2.163962274789810181e-01 -4.966232925653457642e-02 7.884658873081207275e-02 3.762864768505096436e-01 -6.095701083540916443e-02 1.532591506838798523e-02 1.013369262218475342e-01 -9.428820759057998657e-02 -8.970989286899566650e-02 -1.239250823855400085e-01 -1.612169742584228516e-01 -3.956901282072067261e-02 -2.956459820270538330e-01 -2.344358265399932861e-01 1.009175777435302734e-01 -6.259880214929580688e-02 2.272635996341705322e-01 7.474065572023391724e-02 3.036476671695709229e-01 3.813065961003303528e-02 2.066128700971603394e-01 -1.646249368786811829e-02 3.168168067932128906e-01
-2.028983235359191895e-01 -3.546870648860931396e-01 -4.178059753030538559e-03 4.134572669863700867e-02 -9.444531798362731934e-02 2.252501696348190308e-01 1.001300569623708725e-02 -7.415595650672912598e-02 1.067389771342277527e-01 -2.391701489686965942e-01 4.294761642813682556e-02 -1.342443078756332397e-01 1.829158961772918701e-01 4.394162818789482117e-02 -2.873213291168212891e-01 -2.185810953378677368e-01 -3.029737472534179688e-01 -5.778038874268531799e-02 -1.045216899365186691e-02 2.334330379962921143e-01 2.877840772271156311e-03 2.468552673235535622e-03 -2.034196257591247559e-01 -2.247123122215270996e-01 -6.479269266128540039e-02 -3.032471537590026855e-01 -7.311045378446578979e-02 2.203591614961624146e-01 5.925267934799194336e-02 -7.818300276994705200e-02 2.380938231945037842e-01 2.320985496044158936e-01
1.157640367746353149e-01 -3.197310864925384521e-02 7.943151891231536865e-02 1.230346336960792542e-01 3.723578751087188721e-01 7.796879857778549194e-02 -1.302939504384994507e-01 -1.111479997634887695e-01 -3.607295453548431396e-02 -5.005311965942382812e-02 -2.015118002891540527e-01 -8.672560565173625946e-03 3.405550718307495117e-01 8.117257058620452881e-02 -4.842154309153556824e-02 -4.014458060264587402e-01 -8.063265681266784668e-02 -1.803777366876602173e-01 -1.224412545561790466e-01 2.436249107122421265e-01 -2.110849320888519287e-01 -5.089366808533668518e-02 -1.579531580209732056e-01 -3.501204550266265869e-01 2.934486046433448792e-02 9.179013222455978394e-02 1.189405322074890137e-01 3.469058871269226074e-01 -2.030559070408344269e-02 3.906591609120368958e-02 7.171496748924255371e-02 2.426501549780368805e-02
-3.155230581760406494e-01 -2.482663094997406006e-02 1.929884105920791626e-01 1.973711550235748291e-01 1.426125466823577881e-01 -6.267344206571578979e-02 -1.041902899742126465e-01 -3.221089020371437073e-02 1.662197262048721313e-01 -2.961044199764728546e-02 3.537929430603981018e-02 4.400407150387763977e-02 1.867900639772415161e-01 -3.363139033317565918e-01 -1.008062362670898438e-01 4.792802780866622925e-02 3.145850598812103271e-01 -1.374913305044174194e-01 2.531062364578247070e-01 2.447318881750106812e-01 -1.183554753661155701e-01 -3.756311237812042236e-01 -1.057082191109657288e-01 -1.574985384941101074e-01 -4.923769831657409668e-02 -2.683432027697563171e-02 7.055896334350109100e-03 2.426202967762947083e-02 -1.776477545499801636e-01 -1.020629238337278366e-02 3.503676652908325195e-01 6.484544277191162109e-02
-1.019829437136650085e-01 -2.261750996112823486e-01 2.517905831336975098e-01 1.789390146732330322e-01 -1.605577021837234497e-01 1.656633056700229645e-02 -1.538709104061126709e-01 1.117427367717027664e-02 1.801859736442565918e-01 2.173139601945877075e-01 1.956797093152999878e-01 -2.966942489147186279e-01 8.426379412412643433e-02 -2.513594925403594971e-01 8.396967500448226929e-02 -1.211479753255844116e-01 -5.545100569725036621e-02 -2.287721782922744751e-01 1.413023769855499268e-01 3.418093025684356689e-01 1.068731844425201416e-01 -8.425726741552352905e-02 -1.450261771678924561e-01 -3.706639707088470459e-01 -2.119447439908981323e-01 1.284855008125305176e-01 -5.452596396207809448e-02 1.270918250083923340e-01 -1.050258055329322815e-01 1.035346835851669312e-01 -1.203139424324035645e-01 9.599691629409790039e-02
-3.124194033443927765e-02 5.195698514580726624e-02 2.708055377006530762e-01 6.363362073898315430e-02 2.727856338024139404e-01 8.778555691242218018e-02 -2.103580236434936523e-01 -3.882065713405609131e-01 -2.140140682458877563e-01 -1.392742712050676346e-02 -5.543233826756477356e-02 1.134094223380088806e-01 1.692936867475509644e-01 -2.223598212003707886e-01 7.967858761548995972e-02 8.703716844320297241e-02 -2.127460241317749023e-01 -2.402445822954177856e-01 -5.531332455575466156e-03 1.084418967366218567e-01 -1.885417997837066650e-01 -7.050046324729919434e-02 -1.251234263181686401e-01 1.670249924063682556e-02 5.207708850502967834e-02 -8.218877017498016357e-02 7.263929396867752075e-02 4.012477099895477295e-01 1.772486604750156403e-02 1.439775973558425903e-01 1.686107218265533447e-01 3.024390637874603271e-01
-2.977731525897979736e-01 -3.789038583636283875e-02 -6.166703999042510986e-02 -2.637564018368721008e-02 -2.131681740283966064e-01 7.221112400293350220e-02 -2.747547030448913574e-01 -1.606041193008422852e-01 1.508764624595642090e-01 -2.704488337039947510e-01 -2.079434096813201904e-01 -5.382305011153221130e-02 1.267579793930053711e-01 -1.408993154764175415e-01 -2.500988245010375977e-01 6.115767359733581543e-02 -1.907191425561904907e-01 -2.174304723739624023e-01 6.179038435220718384e-02 2.853196300566196442e-02 2.615436911582946777e-02 4.955543670803308487e-03 -1.151445973664522171e-02 -4.177646040916442871e-01 -9.553739428520202637e-02 -1.156397983431816101e-01 1.604801043868064880e-02 1.061972379684448242e-01 -1.858708113431930542e-01 2.837179005146026611e-01 3.006701767444610596e-01 7.792527973651885986e-02
-2.826468646526336670e-01 -1.722379475831985474e-01 1.643759012222290039e-01 -1.539348717778921127e-02 -3.907564282417297363e-02 1.454476919025182724e-02 -9.736502915620803833e-02 -1.856937259435653687e-01 -2.042307406663894653e-01 3.653601557016372681e-02 8.026443421840667725e-03 5.628957971930503845e-02 2.008712738752365112e-01 4.203176870942115784e-02 -2.591057494282722473e-02 2.399709075689315796e-01 7.001285254955291748e-02 1.645492762327194214e-01 2.369954735040664673e-01 2.663685083389282227e-01 4.247134923934936523e-02 -2.693405449390411377e-01 -5.628255382180213928e-02 5.256103351712226868e-02 -1.800583750009536743e-01 1.650849431753158569e-01 2.603440582752227783e-01 2.542137801647186279e-01 -3.743837401270866394e-02 -1.971758157014846802e-01 3.344764113426208496e-01 2.953447401523590088e-01
-2.439608573913574219e-01 7.267630845308303833e-02 4.491913318634033203e-02 -6.204956769943237305e-02 -1.763495653867721558e-01 7.303778082132339478e-02 -1.618064492940902710e-01 -1.963352859020233154e-01 -2.065289765596389771e-01 6.390459090471267700e-02 8.008210361003875732e-02 -1.963803172111511230e-01 3.417874276638031006e-01 -1.360352616757154465e-02 -6.563137471675872803e-02 -2.151029556989669800e-01 1.749417483806610107e-01 -1.617254316806793213e-01 -7.045094668865203857e-02 4.029219150543212891e-01 1.658126562833786011e-01 -5.985656753182411194e-02 -1.240085065364837646e-01 -6.792657077312469482e-02 1.020164862275123596e-01 -3.389237681403756142e-03 2.530208826065063477e-01 -2.158764563500881195e-02 -6.800830364227294922e-02 2.170120179653167725e-01 2.809083461761474609e-01 2.969893813133239746e-01
-2.320764213800430298e-01 8.575981855392456055e-02 3.150003775954246521e-02 -3.366631641983985901e-02 1.055701300501823425e-01 6.837954372167587280e-02 -2.140005677938461304e-01 2.918050885200500488e-01 8.220413327217102051e-02 3.292003273963928223e-01 -1.036566421389579773e-01 -1.947190463542938232e-01 -3.109140135347843170e-02 -8.283365517854690552e-02 -1.877496242523193359e-01 -1.359376870095729828e-02 -5.694098398089408875e-02 -3.043889701366424561e-01 1.068156361579895020e-01 3.152474462985992432e-01 1.757920235395431519e-01 -1.613446623086929321e-01 1.118758544325828552e-01 -8.839765936136245728e-02 7.559310644865036011e-02 5.552532896399497986e-02 3.696023225784301758e-01 1.920009851455688477e-01 1.094902902841567993e-01 6.798510998487472534e-02 1.172441393136978149e-01 2.937087416648864746e-01
-4.479368329048156738e-01 4.323232173919677734e-02 -2.291892915964126587e-01 3.693433701992034912e-01 1.400289833545684814e-01 1.991080343723297119e-01 4.740380868315696716e-02 -8.977719582617282867e-03 -2.385871857404708862e-01 -4.335147514939308167e-02 1.764802038669586182e-01 7.422335445880889893e-02 1.427365690469741821e-01 6.528075784444808960e-02 4.508505761623382568e-02 1.058631855994462967e-02 6.278108060359954834e-02 -1.373520493507385254e-01 -1.407568436115980148e-02 -5.472173541784286499e-02 -5.792581290006637573e-02 -3.660125657916069031e-02 -1.245487928390502930e-01 -3.321763873100280762e-01 -2.866687998175621033e-02 1.213216930627822876e-01 3.283946812152862549e-01 9.068454802036285400e-02 -7.029073778539896011e-03 2.489086836576461792e-01 1.294572502374649048e-01 2.404245436191558838e-01
-3.356027305126190186e-01 -3.169735372066497803e-01 1.672700941562652588e-01 5.704855546355247498e-02 -6.644042581319808960e-02 3.690678998827934265e-02 -2.253187894821166992e-01 6.100098788738250732e-02 3.071034885942935944e-02 5.544563010334968567e-02 -7.948481477797031403e-03 -3.389129787683486938e-02 1.646865904331207275e-01 3.087711930274963379e-01 2.863005101680755615e-01 1.536293178796768188e-01 -9.942488372325897217e-02 -3.848409354686737061e-01 -1.599146611988544464e-02 -5.045169591903686523e-02 1.701350361108779907e-01 -1.679824590682983398e-01 -3.342808783054351807e-01 -6.650922447443008423e-02 1.850416325032711029e-02 -1.496179252862930298e-01 -7.173631340265274048e-03 2.112039178609848022e-01 -1.642234772443771362e-01 -5.307430773973464966e-02 -3.761410713195800781e-02 1.715533137321472168e-01
-1.996749490499496460e-01 -2.224269211292266846e-01 -2.218534471467137337e-03 8.894509822130203247e-02 1.170745864510536194e-01 -2.152896076440811157e-01 -8.761455118656158447e-02 -2.335140854120254517e-01 1.094876527786254883e-01 -2.173262983560562134e-01 6.156995892524719238e-02 -3.620874285697937012e-01 2.164717912673950195e-01 -2.735384106636047363e-01 1.667984426021575928e-01 -6.453714519739151001e-02 8.516272902488708496e-02 -1.879197061061859131e-01 2.427532821893692017e-01 -8.507268130779266357e-02 1.017608642578125000e-01 -2.060559391975402832e-02 1.289300918579101562e-01 -4.591802135109901428e-02 2.446389496326446533e-01 -2.569249570369720459e-01 1.304066777229309082e-01 3.072770833969116211e-01 1.905910074710845947e-01 -4.955575242638587952e-02 1.338807642459869385e-01 2.143051475286483765e-02
-4.448602795600891113e-01 -1.649366319179534912e-01 1.511754989624023438e-01 7.461372017860412598e-02 2.489682137966156006e-01 3.065669350326061249e-02 6.468521803617477417e-02 -7.252968847751617432e-02 1.944308578968048096e-01 6.673223525285720825e-02 -2.201739102602005005e-01 3.114170208573341370e-02 -4.383140802383422852e-02 -7.076564431190490723e-02 1.298805624246597290e-01 6.680016219615936279e-02 -6.154537945985794067e-02 -1.538024246692657471e-01 3.059493899345397949e-01 1.290722936391830444e-01 -1.134803667664527893e-01 -8.078853785991668701e-02 -3.807392343878746033e-02 -3.852786729112267494e-03 6.295926123857498169e-02 2.176875919103622437e-01 2.887353003025054932e-01 4.817294701933860779e-02 -2.890752851963043213e-01 -1.905401498079299927e-01 2.567972242832183838e-01 2.696464359760284424e-01
-2.934897840023040771e-01 -2.636457085609436035e-01 -8.303015492856502533e-04 -1.735799163579940796e-01 -1.013152226805686951e-01 1.412683259695768356e-02 -1.064802780747413635e-01 -1.681767255067825317e-01 1.021786555647850037e-01 1.945635490119457245e-02 -7.091847062110900879e-02 -2.335757464170455933e-01 2.944791913032531738e-01 -1.924289204180240631e-02 1.079360395669937134e-01 1.227376461029052734e-01 4.963880404829978943e-02 -2.482115179300308228e-01 -9.443552792072296143e-02 6.426239758729934692e-02 1.903909891843795776e-01 -2.180989235639572144e-01 -3.472358584403991699e-01 3.020538389682769775e-02 -9.633727371692657471e-02 1.303375214338302612e-01 1.373734474182128906e-01 -1.951171457767486572e-01 -1.862888485193252563e-01 9.489992260932922363e-02 1.540818661451339722e-01 3.832047879695892334e-01
-6.492044031620025635e-02 -1.800681203603744507e-01 3.693117946386337280e-02 3.122811205685138702e-03 3.605606257915496826e-01 -9.210340678691864014e-02 1.227860599756240845e-01 3.116360604763031006e-01 -1.741697639226913452e-01 1.978972852230072021e-01 -8.530995249748229980e-02 -1.012039110064506531e-01 4.161052703857421875e-01 -1.370113790035247803e-01 4.064037650823593140e-02 -1.482761949300765991e-01 -2.939524948596954346e-01 -2.653213143348693848e-01 1.216933727264404297e-01 -9.006648324429988861e-03 -1.393284499645233154e-01 -8.875305950641632080e-02 -5.811940412968397141e-03 -1.572271734476089478e-01 -7.760560512542724609e-02 1.086639687418937683e-01 2.149746567010879517e-01 2.492571920156478882e-01 9.584710747003555298e-02 -4.914710763841867447e-03 2.076140344142913818e-01 8.067999780178070068e-02
-1.782276332378387451e-01 -1.309854686260223389e-01 1.269808113574981689e-01 6.059702858328819275e-02 1.632979810237884521e-01 -1.731638163328170776e-01 -1.475281119346618652e-01 1.609903946518898010e-02 -9.872527420520782471e-02 -1.063660234212875366e-01 -2.203663140535354614e-01 7.797200232744216919e-02 1.536524295806884766e-01 -1.728795915842056274e-01 3.829175233840942383e-01 2.701710909605026245e-03 -2.939199805259704590e-01 -1.780830472707748413e-01 1.323338449001312256e-01 2.097959369421005249e-01 2.056459337472915649e-02 1.302126944065093994e-01 -6.560128182172775269e-02 -1.043394058942794800e-01 -1.441874802112579346e-01 -3.149507343769073486e-01 3.775899857282638550e-02 1.332479864358901978e-01 -1.614927202463150024e-01 3.391160666942596436e-01 1.250995695590972900e-01 2.620744705200195312e-01
-4.443514347076416016e-01 1.938244514167308807e-02 -1.085293591022491455e-01 -9.912806004285812378e-02 -3.730952739715576172e-02 1.691381186246871948e-01 -2.375112920999526978e-01 -2.736202776432037354e-01 -1.782084405422210693e-01 1.897455006837844849e-01 -1.897446438670158386e-02 -1.583325266838073730e-01 1.960190385580062866e-01 -6.574069708585739136e-02 -6.339302286505699158e-03 -1.821978539228439331e-01 1.344081461429595947e-01 -2.116700559854507446e-01 -4.932395741343498230e-02 2.924643158912658691e-01 5.557808652520179749e-02 6.923630088567733765e-02 -2.080165147781372070e-01 -5.290139839053153992e-02 1.665985882282257080e-01 3.860849188640713692e-03 3.255507647991180420e-01 -5.949217081069946289e-02 -1.285495162010192871e-01 1.728987395763397217e-01 5.202812328934669495e-02 2.427156418561935425e-01
-2.731856703758239746e-01 -2.765594050288200378e-02 4.472112655639648438e-02 -2.804557979106903076e-01 -1.398099213838577271e-01 -3.789428994059562683e-02 9.873437136411666870e-02 -8.093648403882980347e-02 3.746774792671203613e-01 -3.410469740629196167e-02 4.421715624630451202e-03 3.128928318619728088e-02 1.604621857404708862e-01 -5.919005721807479858e-02 -5.911481007933616638e-02 -3.838683292269706726e-02 -5.466328188776969910e-02 -1.939216405153274536e-01 -2.115592919290065765e-02 1.415299624204635620e-01 -8.631303906440734863e-02 2.096042968332767487e-02 -7.362238131463527679e-03 -3.467244803905487061e-01 5.614278838038444519e-02 -6.182644143700599670e-02 1.614939868450164795e-01 3.391921222209930420e-01 -1.865193545818328857e-01 4.561311304569244385e-01 2.215048670768737793e-01 -2.556939609348773956e-02
-2.227671742439270020e-01 -8.798030763864517212e-02 3.805293887853622437e-02 -1.661904901266098022e-01 -9.428754565306007862e-04 1.382990628480911255e-01 -2.510779798030853271e-01 -2.246822565793991089e-01 -4.576328396797180176e-02 -1.654866337776184082e-01 -1.282196044921875000e-01 -2.381614893674850464e-01 2.804547548294067383e-02 -2.269013673067092896e-01 -3.050025701522827148e-01 1.005968749523162842e-01 -1.557242572307586670e-01 -1.241855472326278687e-01 -1.995865851640701294e-01 1.359375715255737305e-01 1.865204982459545135e-02 -5.695395544171333313e-02 7.003644108772277832e-02 -3.837206661701202393e-01 4.256481304764747620e-02 -8.461906760931015015e-02 2.532196044921875000e-01 8.877342939376831055e-02 -2.184010297060012817e-01 1.946772933006286621e-01 3.156732916831970215e-01 -5.397974699735641479e-02
-4.615106880664825439e-01 -3.645809590816497803e-01 -3.465703502297401428e-02 -5.003333464264869690e-02 1.290797442197799683e-02 -8.152743428945541382e-02 -1.169735267758369446e-01 5.565469618886709213e-03 1.655683219432830811e-01 -3.198971226811408997e-02 5.493842996656894684e-03 -2.254165336489677429e-02 2.314227819442749023e-01 -8.522374182939529419e-02 2.214219979941844940e-02 7.481454312801361084e-02 9.111315943300724030e-03 -2.704857587814331055e-01 -2.479242682456970215e-01 -1.082218587398529053e-01 -7.618333399295806885e-02 -2.634259760379791260e-01 -3.113910853862762451e-01 -7.445397228002548218e-02 -7.778329402208328247e-02 -3.953104913234710693e-01 6.745923310518264771e-02 8.896748721599578857e-02 -6.720808148384094238e-02 -7.580866664648056030e-02 -8.770644664764404297e-02 1.307817697525024414e-01
-1.895077079534530640e-01 -1.274411976337432861e-01 2.486776858568191528e-01 1.084403172135353088e-01 1.726150363683700562e-01 -1.008897796273231506e-01 -3.509819880127906799e-02 -1.027770191431045532e-01 2.280651032924652100e-02 -3.836875408887863159e-02 7.214755564928054810e-02 5.687799677252769470e-02 1.606872975826263428e-01 -1.864113956689834595e-01 2.536819875240325928e-02 1.720423400402069092e-01 2.252185642719268799e-01 -2.337286919355392456e-01 1.724093258380889893e-01 3.021221756935119629e-01 7.458566874265670776e-02 -3.501040637493133545e-01 -2.246667444705963135e-02 -2.331658303737640381e-01 -1.576415076851844788e-02 1.035009510815143585e-02 2.842352688312530518e-01 -1.109294146299362183e-01 -3.318644165992736816e-01 1.696352660655975342e-02 3.285021781921386719e-01 9.133184328675270081e-03
-5.440025404095649719e-02 -1.901832222938537598e-01 -1.926427483558654785e-01 -1.467913240194320679e-01 -1.138047575950622559e-01 2.808630168437957764e-01 -1.875375583767890930e-02 -4.996300861239433289e-02 -4.281626641750335693e-02 3.556312620639801025e-02 6.588250398635864258e-02 -3.828255534172058105e-01 3.325037956237792969e-01 -5.245906859636306763e-02 3.178833797574043274e-02 9.482584148645401001e-02 -5.144226178526878357e-02 -2.618198096752166748e-01 4.637774080038070679e-02 2.863825298845767975e-02 1.624191999435424805e-01 -2.007112354040145874e-01 1.295144110918045044e-01 6.320138275623321533e-02 3.428691253066062927e-02 -3.035581707954406738e-01 2.507304549217224121e-01 5.017077177762985229e-02 -1.455448847264051437e-02 1.027603819966316223e-01 3.788366019725799561e-01 2.358523458242416382e-01
4.138989374041557312e-02 -1.054369434714317322e-01 -8.270088583230972290e-02 1.913103759288787842e-01 -3.931530565023422241e-02 3.904557973146438599e-02 1.200534477829933167e-01 1.189278811216354370e-01 -4.572660848498344421e-02 -1.687493026256561279e-01 1.015975251793861389e-01 -2.964426875114440918e-01 8.109917491674423218e-02 -2.690889835357666016e-01 -7.953363656997680664e-02 3.648979961872100830e-02 -2.155259549617767334e-01 -3.291173279285430908e-01 -2.650261521339416504e-01 5.275359377264976501e-02 2.148414701223373413e-01 -3.102895915508270264e-01 -5.919078364968299866e-02 -5.374561622738838196e-02 1.243794783949851990e-01 -2.150364778935909271e-02 5.317101627588272095e-02 2.400079965591430664e-01 2.954391390085220337e-02 3.369515538215637207e-01 3.427886962890625000e-01 1.086098030209541321e-01
-1.328201293945312500e-01 -2.607428729534149170e-01 8.867059648036956787e-02 -2.735980153083801270e-01 -2.386760413646697998e-01 -1.124771386384963989e-01 -3.471210971474647522e-02 -1.210212148725986481e-02 1.551573127508163452e-01 -2.247319668531417847e-01 6.077478080987930298e-02 3.121450543403625488e-02 -2.182622067630290985e-02 -2.781355679035186768e-01 8.546669781208038330e-02 6.126782670617103577e-02 1.283011734485626221e-01 -1.356606930494308472e-01 -1.307710655964910984e-03 2.624817788600921631e-01 5.812733247876167297e-02 -8.216125518083572388e-02 1.852376386523246765e-02 -4.018057584762573242e-01 -2.768882922828197479e-02 -2.174609601497650146e-01 9.627570398151874542e-03 2.979695796966552734e-01 -1.502570062875747681e-01 2.740349769592285156e-01 1.737540364265441895e-01 2.281747013330459595e-01
-1.021151989698410034e-01 -2.770458720624446869e-02 3.499063551425933838e-01 1.238120198249816895e-01 -1.586638689041137695e-01 1.122222691774368286e-01 -6.531362235546112061e-02 1.576251834630966187e-01 -5.507283657789230347e-02 5.120133981108665466e-02 6.992051750421524048e-02 -3.496167659759521484e-01 3.498056232929229736e-01 1.629362930543720722e-03 8.356441557407379150e-02 1.544718593358993530e-01 1.619887538254261017e-02 8.714767545461654663e-02 1.375124156475067139e-01 -8.128019981086254120e-03 3.293395042419433594e-02 -2.575825750827789307e-01 8.122617006301879883e-02 -1.080450415611267090e-01 3.310960158705711365e-02 2.055194787681102753e-02 8.789743483066558838e-02 3.537627458572387695e-01 -3.402449488639831543e-01 -3.142878413200378418e-02 3.465230166912078857e-01 1.200495436787605286e-01
-2.049255967140197754e-01 1.407738029956817627e-01 -4.524841532111167908e-02 -1.207749322056770325e-01 -6.685530394315719604e-02 7.212883979082107544e-02 -6.535415351390838623e-02 -1.393129974603652954e-01 1.856907457113265991e-01 -1.512562111020088196e-02 -3.033630549907684326e-01 1.314833611249923706e-01 3.431514799594879150e-01 -1.716150790452957153e-01 -2.254367619752883911e-01 -4.669473506510257721e-03 8.494523167610168457e-02 -2.217062711715698242e-01 -3.416667133569717407e-02 -1.070742160081863403e-01 1.186785921454429626e-01 -1.725729256868362427e-01 -1.277303844690322876e-01 4.730978235602378845e-02 -4.788724333047866821e-02 2.556329071521759033e-01 5.436938256025314331e-02 1.786954998970031738e-01 -2.266089320182800293e-01 2.896123528480529785e-01 6.372845917940139771e-02 4.157994389533996582e-01
-3.961097896099090576e-01 -5.415992438793182373e-02 1.421204507350921631e-01 5.308473110198974609e-02 -1.250882297754287720e-01 2.199047356843948364e-01 9.121052175760269165e-02 -1.675251871347427368e-01 1.411761995404958725e-02 -1.767077744007110596e-01 2.058170363306999207e-02 -2.468407601118087769e-01 4.360511600971221924e-01 -2.450083941221237183e-02 -2.950647771358489990e-01 5.505773052573204041e-02 -1.642876267433166504e-01 -3.736352548003196716e-02 8.863037452101707458e-03 -1.053102090954780579e-01 7.116605993360280991e-04 1.973598003387451172e-01 -1.133476421236991882e-01 -2.534168064594268799e-01 1.110232621431350708e-01 -2.197667509317398071e-01 2.324128001928329468e-01 2.127148658037185669e-01 2.860643714666366577e-02 6.148713082075119019e-02 1.454929709434509277e-01 4.376529157161712646e-02
-2.200274765491485596e-01 -1.021146774291992188e-01 2.683787643909454346e-01 3.744776546955108643e-01 -6.281317025423049927e-02 -8.698032051324844360e-02 -1.785895377397537231e-01 -7.918601483106613159e-02 -1.967323757708072662e-02 2.959107756614685059e-01 -1.416389923542737961e-02 -7.197706401348114014e-02 3.291565477848052979e-01 -6.065777316689491272e-02 -2.645410597324371338e-01 8.266799151897430420e-02 -2.521946728229522705e-01 -1.310559660196304321e-01 -1.974715590476989746e-01 6.172993406653404236e-02 -1.201115027070045471e-01 1.031073927879333496e-01 4.603540524840354919e-02 -1.214590221643447876e-01 -6.647378951311111450e-02 -4.858051892369985580e-03 5.562556907534599304e-02 3.253785893321037292e-02 -3.488220646977424622e-02 2.658902406692504883e-01 1.278401613235473633e-01 3.669980764389038086e-01
-2.597330510616302490e-01 8.765687048435211182e-02 -1.170747354626655579e-01 -2.001728117465972900e-01 -1.234294846653938293e-02 -2.697086930274963379e-01 -6.122198328375816345e-02 -2.191392146050930023e-02 -1.237118467688560486e-01 -9.447410702705383301e-02 -3.467429429292678833e-02 1.485337913036346436e-01 2.132535278797149658e-01 1.557788401842117310e-01 1.552754938602447510e-01 -2.648714184761047363e-01 1.895736008882522583e-01 -1.911845952272415161e-01 -8.732719719409942627e-02 -4.391363263130187988e-02 -9.111250191926956177e-02 -1.286203563213348389e-01 -1.412814110517501831e-01 -3.325189352035522461e-01 1.774885505437850952e-01 -3.898666799068450928e-02 3.279016017913818359e-01 9.513170272111892700e-02 -4.369435086846351624e-02 1.339562982320785522e-01 4.067211449146270752e-01 1.008194610476493835e-01
-2.964691221714019775e-01 -1.723439842462539673e-01 5.534621886909008026e-03 -1.065176576375961304e-01 -2.604641318321228027e-01 -8.634216338396072388e-02 -2.848911881446838379e-01 -5.555042624473571777e-02 2.085427194833755493e-01 -4.087910801172256470e-02 -1.070154383778572083e-01 -9.494794160127639771e-02 2.006766349077224731e-01 -1.629896461963653564e-01 2.944104969501495361e-01 -8.726061135530471802e-02 -9.726390987634658813e-02 -1.172835156321525574e-01 2.697237953543663025e-02 1.484841555356979370e-01 1.024670898914337158e-01 5.903376266360282898e-02 -1.065361872315406799e-01 -2.567467689514160156e-01 -8.474884182214736938e-02 -4.821528494358062744e-01 1.386661976575851440e-01 7.186656445264816284e-02 -1.596031785011291504e-01 -2.399124577641487122e-02 1.164425238966941833e-01 2.093461602926254272e-01
-4.646078050136566162e-01 -2.994409501552581787e-01 1.210628002882003784e-01 -4.571233317255973816e-02 3.159991651773452759e-02 1.555861532688140869e-02 -1.273818463087081909e-01 1.489146202802658081e-01 -9.637229144573211670e-02 -2.510655820369720459e-01 -8.611517399549484253e-02 3.615326806902885437e-02 1.078936383128166199e-01 -1.512254923582077026e-01 2.228966355323791504e-01 -2.687079906463623047e-01 2.118547633290290833e-02 -3.258454799652099609e-01 -8.052532561123371124e-03 1.356465816497802734e-01 -8.709514886140823364e-02 -8.191071450710296631e-02 -3.088503181934356689e-01 4.711849242448806763e-02 -8.240263164043426514e-02 -2.616433203220367432e-01 1.288374662399291992e-01 1.990755945444107056e-01 -1.268977820873260498e-01 -4.787953943014144897e-02 -8.445677161216735840e-02 8.152595907449722290e-02
-3.889829814434051514e-01 -2.688718140125274658e-01 4.350578412413597107e-02 1.111555024981498718e-01 4.729958251118659973e-03 -6.341739743947982788e-02 -3.286641463637351990e-02 -1.369658708572387695e-01 2.675579488277435303e-01 -8.291796594858169556e-02 -3.723981603980064392e-02 6.172650679945945740e-02 2.346608042716979980e-01 -1.470817029476165771e-01 -1.368609666824340820e-01 8.882672339677810669e-02 -4.678135737776756287e-02 -1.893619298934936523e-01 -1.697627305984497070e-01 2.726943194866180420e-01 1.464185565710067749e-01 -1.379486918449401855e-01 -3.272477686405181885e-01 1.224777549505233765e-01 -1.584307998418807983e-01 -2.003262042999267578e-01 1.273703426122665405e-01 -4.312577471137046814e-02 -1.895569711923599243e-01 -5.090225115418434143e-02 -6.252020597457885742e-02 3.489338159561157227e-01
-3.370332121849060059e-01 6.163625512272119522e-03 4.210603423416614532e-03 2.234973907470703125e-01 9.025105834007263184e-02 -2.871285974979400635e-01 7.156590931117534637e-03 1.100095510482788086e-01 -1.916566304862499237e-02 5.459135025739669800e-02 -1.181661337614059448e-01 -1.094460561871528625e-01 2.429329752922058105e-01 -6.645163893699645996e-02 1.915142685174942017e-01 1.692779809236526489e-01 -1.113305240869522095e-01 -2.564436495304107666e-01 1.649322211742401123e-01 2.490093857049942017e-01 4.203968122601509094e-02 -2.096317112445831299e-01 -1.848175376653671265e-01 1.851108223199844360e-01 -1.487553417682647705e-01 1.281363964080810547e-01 9.195876121520996094e-02 2.210812866687774658e-01 -1.854602694511413574e-01 1.062284633517265320e-01 3.342363536357879639e-01 -2.020628154277801514e-01
3.951227758079767227e-03 -2.959372997283935547e-01 -9.911366552114486694e-02 -3.993267938494682312e-02 -2.990909852087497711e-02 -4.674827679991722107e-02 -6.893157213926315308e-02 -7.300312072038650513e-02 -5.644677206873893738e-02 1.107854843139648438e-01 1.243240833282470703e-01 1.180405616760253906e-01 2.277856618165969849e-01 -2.767447233200073242e-01 2.058034539222717285e-01 -1.122647337615489960e-02 1.017228066921234131e-01 -2.042650431394577026e-01 1.258387416601181030e-01 -9.277372062206268311e-02 -5.551235750317573547e-02 -4.180260002613067627e-01 -6.075490638613700867e-02 -1.979878097772598267e-01 7.155503332614898682e-02 7.874083518981933594e-02 1.832178086042404175e-01 -2.810892090201377869e-02 -4.705741107463836670e-01 2.957371622323989868e-02 2.978990674018859863e-01 1.343590170145034790e-01
-1.642833948135375977e-01 -2.710577100515365601e-02 -7.370363175868988037e-02 -1.356460005044937134e-01 -1.460765302181243896e-02 1.038468852639198303e-01 -3.348696604371070862e-02 -2.075508832931518555e-01 5.823088437318801880e-02 5.077995732426643372e-02 -6.678611971437931061e-04 5.429288744926452637e-02 2.629387080669403076e-01 -2.577241063117980957e-01 4.343853890895843506e-02 2.226802408695220947e-01 1.120419055223464966e-01 -2.539883553981781006e-01 4.176090955734252930e-01 -1.279275864362716675e-01 -1.644637286663055420e-01 -4.117790162563323975e-01 -6.781002134084701538e-02 -2.338528335094451904e-01 2.907396480441093445e-02 -2.546971896663308144e-03 1.634183377027511597e-01 2.580166757106781006e-01 -1.758023649454116821e-01 -1.998127102851867676e-01 5.149557068943977356e-02 7.722117006778717041e-02
-4.703122377395629883e-01 -3.837769329547882080e-01 -9.665687382221221924e-02 -8.378440141677856445e-02 -1.245848536491394043e-01 9.232961386442184448e-02 -8.281888812780380249e-02 -2.451235242187976837e-02 1.055406332015991211e-01 -1.843152195215225220e-01 -9.019195288419723511e-02 -1.287117749452590942e-01 -1.215030252933502197e-02 -1.898271143436431885e-01 -5.313970521092414856e-02 -1.039287894964218140e-01 1.138816028833389282e-02 -1.234315484762191772e-01 -1.084329262375831604e-01 2.267021089792251587e-01 1.421485394239425659e-01 -2.946411371231079102e-01 -2.712859511375427246e-01 -4.321723431348800659e-02 -1.351859867572784424e-01 -2.581676244735717773e-01 3.117352724075317383e-01 6.328475475311279297e-02 4.040868580341339111e-02 7.028473168611526489e-02 -1.315760705620050430e-02 -1.008900925517082214e-01
-9.773244708776473999e-02 -2.233328819274902344e-01 3.268087208271026611e-01 2.719575306400656700e-03 -1.405490636825561523e-01 1.627992466092109680e-02 2.167058549821376801e-02 -5.890406295657157898e-02 1.011881977319717407e-01 1.962513476610183716e-01 5.667346529662609100e-03 2.995771542191505432e-02 3.064277470111846924e-01 6.287207361310720444e-03 -3.853074312210083008e-01 -1.681961268186569214e-01 -3.084984123706817627e-01 -1.470395363867282867e-03 -1.544463485479354858e-01 6.202272698283195496e-02 -1.444086432456970215e-01 7.003829628229141235e-02 6.267025019042193890e-04 -1.385738998651504517e-01 -7.513494044542312622e-02 5.955702066421508789e-02 2.558594644069671631e-01 1.654880642890930176e-01 1.577825546264648438e-01 9.065642952919006348e-02 2.491211593151092529e-01 3.526675403118133545e-01
-2.159415781497955322e-01 -4.341627061367034912e-01 9.716450423002243042e-02 1.248811557888984680e-01 -1.314031481742858887e-01 -1.365893483161926270e-01 7.261096686124801636e-02 4.878064151853322983e-03 2.967166714370250702e-02 1.029506251215934753e-01 2.557464176788926125e-03 -1.261811703443527222e-01 6.503867357969284058e-02 -1.012765020132064819e-01 1.122789382934570312e-01 3.581551313400268555e-01 -1.469904482364654541e-01 -3.573681414127349854e-02 -3.729652240872383118e-02 2.256622910499572754e-01 7.953049242496490479e-02 1.158729940652847290e-01 8.156375959515571594e-03 -1.692914366722106934e-01 -1.788237243890762329e-01 4.169962182641029358e-02 3.089835941791534424e-01 2.333071231842041016e-01 -1.469587236642837524e-01 3.681045770645141602e-01 1.407146304845809937e-01 1.778938025236129761e-01
-3.185078501701354980e-01 3.955218940973281860e-02 -2.876814007759094238e-01 -7.159610837697982788e-02 1.047489941120147705e-01 9.353691339492797852e-02 -1.101386174559593201e-01 -2.589327692985534668e-01 -2.213911265134811401e-01 -1.807204484939575195e-01 -1.700368374586105347e-01 -1.758455336093902588e-01 9.341170638799667358e-02 -1.651093363761901855e-01 -2.069007605314254761e-01 4.343039169907569885e-02 -1.004770994186401367e-01 -1.078055426478385925e-01 3.731509204953908920e-03 2.732476890087127686e-01 3.875286318361759186e-03 -1.980295181274414062e-01 -2.162526994943618774e-01 -1.037649214267730713e-01 1.669812053442001343e-01 -2.577831503003835678e-03 3.206540644168853760e-01 7.846967130899429321e-02 -2.401772737503051758e-01 2.788640856742858887e-01 1.499766558408737183e-01 6.795471534132957458e-03
-3.532682061195373535e-01 -2.669586539268493652e-01 1.568031460046768188e-01 -1.535856574773788452e-01 -3.808778477832674980e-03 -5.335455760359764099e-02 2.252058498561382294e-02 -1.267054490745067596e-02 4.780700057744979858e-02 3.919500708580017090e-01 -1.670265048742294312e-01 -1.969804018735885620e-01 2.394980043172836304e-01 2.492592781782150269e-01 1.379410326480865479e-01 1.302021443843841553e-01 -1.834752261638641357e-01 6.545826792716979980e-02 4.863993823528289795e-02 3.028851747512817383e-01 -4.587901383638381958e-02 -1.193890422582626343e-01 8.515878021717071533e-02 -3.096921145915985107e-01 4.925652965903282166e-02 1.169161796569824219e-01 2.502095401287078857e-01 -1.183695346117019653e-02 -8.714663982391357422e-02 -2.184358425438404083e-02 -3.932961821556091309e-02 1.847115457057952881e-01
-3.211320936679840088e-01 -1.903754025697708130e-01 3.504422903060913086e-01 2.369600236415863037e-01 -9.489629417657852173e-02 2.814617380499839783e-02 -7.731683552265167236e-02 -5.899849161505699158e-02 -4.032623395323753357e-02 2.002211846411228180e-02 6.282382458448410034e-02 -3.175560235977172852e-01 3.393442034721374512e-01 -2.302293106913566589e-02 -8.403023332357406616e-02 5.053153634071350098e-02 1.935430020093917847e-01 1.348214596509933472e-01 9.784153103828430176e-02 7.024658471345901489e-02 -6.879416294395923615e-03 -3.351278305053710938e-01 1.852117944508790970e-03 -1.435692012310028076e-01 1.691288799047470093e-01 2.416295185685157776e-02 -6.954258680343627930e-02 2.600488066673278809e-01 -1.904371678829193115e-01 4.194691777229309082e-03 2.915387153625488281e-01 6.523030251264572144e-02
-3.807379007339477539e-01 -1.522281467914581299e-01 3.004498481750488281e-01 1.022148430347442627e-01 -1.493555903434753418e-01 6.317142397165298462e-02 -7.810174673795700073e-02 -3.333238959312438965e-01 9.544647298753261566e-03 3.862607060000300407e-03 -9.229723364114761353e-02 -8.355159312486648560e-02 4.207018017768859863e-01 -1.180558055639266968e-01 -4.127400740981101990e-02 1.396141797304153442e-01 3.106869757175445557e-01 -7.699465751647949219e-02 1.760582327842712402e-01 1.430168747901916504e-01 -8.871456980705261230e-02 -1.665513664484024048e-01 1.360586434602737427e-01 -5.314495041966438293e-02 -5.892706289887428284e-02 1.491613220423460007e-03 -3.110781311988830566e-03 -6.149546802043914795e-02 -2.951365709304809570e-01 1.242019608616828918e-01 1.386489272117614746e-01 1.415775120258331299e-01
-4.023421704769134521e-01 5.530879274010658264e-02 1.553228348493576050e-01 -5.379545316100120544e-02 3.740111589431762695e-01 5.269451066851615906e-02 -2.722197175025939941e-01 6.909348070621490479e-02 5.471700429916381836e-02 -1.569949388504028320e-01 1.897733844816684723e-02 -1.728023141622543335e-01 3.034656941890716553e-01 1.494464427232742310e-01 -4.001971706748008728e-02 1.325154006481170654e-01 4.467338323593139648e-02 -7.537208497524261475e-02 1.565099209547042847e-01 1.211573854088783264e-01 1.866850256919860840e-01 -1.785019785165786743e-01 2.560667097568511963e-01 -2.306765764951705933e-01 -4.775405861437320709e-03 7.013017684221267700e-02 1.074068099260330200e-01 1.046831831336021423e-01 1.201777160167694092e-01 1.146022230386734009e-02 3.473002314567565918e-01 -8.930025622248649597e-03
-2.104196399450302124e-01 -3.577388525009155273e-01 7.975488901138305664e-02 1.111242920160293579e-02 2.947897613048553467e-01 5.498158186674118042e-02 -6.763760000467300415e-03 -4.025284200906753540e-02 -1.416429728269577026e-01 1.388974636793136597e-01 -1.200373619794845581e-01 -6.410112977027893066e-02 2.709437161684036255e-02 -3.450459837913513184e-01 6.496009975671768188e-02 2.919683791697025299e-02 -9.095245599746704102e-02 -3.798376619815826416e-01 -1.764698028564453125e-01 -1.452972367405891418e-02 1.875696033239364624e-01 -6.950584053993225098e-02 -2.613678574562072754e-01 -2.547954916954040527e-01 -7.144942134618759155e-02 -6.095721945166587830e-02 6.254454702138900757e-02 2.936570346355438232e-01 7.359180599451065063e-02 2.595885097980499268e-02 1.173152625560760498e-01 -2.663970291614532471e-01
-2.402413040399551392e-01 5.854695290327072144e-02 1.385530233383178711e-01 2.717626392841339111e-01 9.842701256275177002e-02 1.672739088535308838e-01 -2.567923665046691895e-01 1.758403033018112183e-01 -3.023339807987213135e-02 -2.775124739855527878e-03 -1.311341822147369385e-01 -5.704048275947570801e-02 1.113585829734802246e-01 1.525575369596481323e-01 2.531772553920745850e-01 -1.714815348386764526e-01 -1.049028523266315460e-02 -2.839933633804321289e-01 7.049294188618659973e-03 1.539331078529357910e-01 1.013879477977752686e-01 -3.634040057659149170e-01 1.126984134316444397e-01 -1.555079370737075806e-01 1.306774839758872986e-02 4.849060252308845520e-02 2.317499369382858276e-01 1.582616753876209259e-02 -3.659763038158416748e-01 -4.759686440229415894e-02 2.055524289608001709e-01 2.050700187683105469e-01
-1.890753656625747681e-01 -1.014681756496429443e-01 1.460042595863342285e-01 6.184443831443786621e-02 4.031534120440483093e-02 -1.183682531118392944e-01 6.235356628894805908e-02 2.721920900512486696e-04 2.779973149299621582e-01 1.092255339026451111e-01 -1.156548485159873962e-01 6.050014123320579529e-02 1.006652135401964188e-02 -3.313555419445037842e-01 7.463759183883666992e-02 -6.926666200160980225e-02 -3.117427974939346313e-02 -2.231405377388000488e-01 9.124937467277050018e-03 2.728745639324188232e-01 1.766413450241088867e-01 -9.738448262214660645e-02 2.854609303176403046e-02 5.833124369382858276e-02 2.552546560764312744e-01 2.190400660037994385e-02 1.718150377273559570e-01 -1.418380811810493469e-02 -3.259116411209106445e-01 1.424900740385055542e-01 4.244103729724884033e-01 3.325055837631225586e-01
-1.509769354015588760e-02 -9.755145758390426636e-02 -4.520219750702381134e-03 3.362669795751571655e-02 -4.926273226737976074e-02 -5.001621320843696594e-02 -5.846958607435226440e-02 -2.137125842273235321e-02 1.174724176526069641e-01 -1.619119197130203247e-01 1.207164749503135681e-01 -1.374618411064147949e-01 1.197665706276893616e-01 -2.749675214290618896e-01 2.111650537699460983e-03 5.135704204440116882e-02 -1.024725213646888733e-01 -3.820736408233642578e-01 -1.233517974615097046e-01 -2.734855115413665771e-01 -1.093420386314392090e-01 -1.290814280509948730e-01 -2.055783122777938843e-01 -3.217448294162750244e-02 4.092735052108764648e-01 1.579148620367050171e-01 4.810325503349304199e-01 1.696833074092864990e-01 -1.996985077857971191e-01 3.873200342059135437e-02 3.829549252986907959e-02 1.858132518827915192e-02
-1.916765868663787842e-01 -5.778530612587928772e-02 2.051136642694473267e-01 7.880244404077529907e-02 8.995662629604339600e-02 -3.438952565193176270e-02 -2.511510848999023438e-01 -2.555582225322723389e-01 1.379046291112899780e-01 1.141543909907341003e-01 1.730041801929473877e-01 -1.285823136568069458e-01 7.185095548629760742e-02 3.745739161968231201e-02 -6.033369153738021851e-02 -3.864199295639991760e-02 -2.352644503116607666e-01 -2.309059053659439087e-01 1.790046393871307373e-01 1.161189451813697815e-01 1.353686302900314331e-01 -4.380228817462921143e-01 2.378087639808654785e-01 -1.693254709243774414e-01 -7.862646132707595825e-02 4.938958957791328430e-02 1.081496700644493103e-01 6.295558065176010132e-02 -3.294144570827484131e-01 -2.025022171437740326e-03 2.054424434900283813e-01 2.432164847850799561e-01
-3.040843904018402100e-01 -1.362296044826507568e-01 -7.699454575777053833e-02 -1.040120199322700500e-01 5.514953657984733582e-02 1.099587306380271912e-01 1.867393553256988525e-01 -1.136895716190338135e-01 -3.970436379313468933e-02 -2.344830334186553955e-01 -3.162994086742401123e-01 1.557628214359283447e-01 2.112262547016143799e-01 -1.472749114036560059e-01 -1.274785995483398438e-01 3.671339526772499084e-02 -1.355560272932052612e-01 -2.236772775650024414e-01 6.753932684659957886e-02 2.892283797264099121e-01 -1.692922115325927734e-01 -3.003893494606018066e-01 -1.620805263519287109e-01 -1.329888850450515747e-01 1.744003593921661377e-01 -1.902371495962142944e-01 3.500006198883056641e-01 5.309790000319480896e-02 4.583603888750076294e-02 5.443817749619483948e-02 1.479407995939254761e-01 7.860815525054931641e-02
-9.464411437511444092e-02 -8.681803196668624878e-02 2.795852124691009521e-01 4.564480856060981750e-02 1.095068752765655518e-01 3.238183557987213135e-01 5.774224177002906799e-02 -3.745646402239799500e-02 5.622469633817672729e-02 -3.912439569830894470e-03 -2.001610696315765381e-01 -2.284984588623046875e-01 3.580089807510375977e-01 -6.604416668415069580e-02 2.470111399888992310e-01 -1.711078137159347534e-01 -6.020827684551477432e-03 4.413030296564102173e-02 2.959219813346862793e-01 1.056179776787757874e-01 4.737622290849685669e-02 -2.450476884841918945e-01 -3.398316502571105957e-01 -2.591198086738586426e-01 1.497378945350646973e-01 -1.036801785230636597e-01 4.391244053840637207e-02 -1.844415068626403809e-02 2.855334058403968811e-02 -1.393024325370788574e-01 2.032628804445266724e-01 1.441647410392761230e-01
-6.172320246696472168e-02 -1.557497978210449219e-01 7.246010005474090576e-02 1.248680576682090759e-01 3.097952157258987427e-02 -1.652991175651550293e-01 3.638416901230812073e-02 1.166830509901046753e-01 5.983369797468185425e-02 1.742541640996932983e-01 -1.819119304418563843e-01 -1.010655686259269714e-01 1.161896437406539917e-01 -6.497474759817123413e-02 1.611034758388996124e-02 -1.180208548903465271e-01 -9.307734668254852295e-02 -1.327191293239593506e-01 2.275907993316650391e-01 3.837664425373077393e-01 -1.194416359066963196e-02 -2.007139474153518677e-02 7.243444677442312241e-03 1.218570768833160400e-01 1.334299296140670776e-01 3.525570929050445557e-01 2.894593179225921631e-01 2.321795970201492310e-01 -3.364153504371643066e-01 6.360246986150741577e-02 4.008484482765197754e-01 1.459680497646331787e-02
-3.483354449272155762e-01 -7.214426249265670776e-02 1.731884777545928955e-01 1.228390336036682129e-01 -1.494266986846923828e-01 2.791865468025207520e-01 1.118350774049758911e-02 -4.829613491892814636e-02 -9.815849363803863525e-02 1.500002592802047729e-01 -1.329408437013626099e-01 -2.148724943399429321e-01 3.639846444129943848e-01 -1.672485619783401489e-01 5.567989498376846313e-02 2.418345538899302483e-03 3.165418514981865883e-03 1.686089634895324707e-01 1.685543805360794067e-01 1.458764523267745972e-01 -2.424021018669009209e-03 -2.346068620681762695e-01 8.577792346477508545e-02 -1.027184817939996719e-02 6.980782747268676758e-02 1.889680325984954834e-02 1.291204690933227539e-01 3.755770623683929443e-01 -4.537612665444612503e-03 -1.368309259414672852e-01 3.768385648727416992e-01 -4.184676334261894226e-02
6.905584037303924561e-02 1.025306060910224915e-03 -1.887355744838714600e-01 -1.397756487131118774e-01 2.315882295370101929e-01 3.956540301442146301e-02 -1.688942611217498779e-01 -1.330337375402450562e-01 -6.820118427276611328e-02 9.926155954599380493e-02 6.105727329850196838e-02 -2.841538935899734497e-02 3.618746995925903320e-01 -9.635835140943527222e-02 7.167245447635650635e-02 -1.920916736125946045e-01 -2.208180576562881470e-01 -1.461575329303741455e-01 -1.432542353868484497e-01 -1.637704223394393921e-01 -4.257329553365707397e-02 -2.642208337783813477e-01 -2.590465247631072998e-01 -4.907540604472160339e-02 -1.784962601959705353e-02 -4.044725745916366577e-02 3.260125815868377686e-01 3.088978230953216553e-01 -1.309826374053955078e-01 1.929456926882266998e-02 1.057738140225410461e-01 3.825687766075134277e-01
-4.006634652614593506e-01 -4.858901724219322205e-02 1.901471018791198730e-01 8.398142643272876740e-03 -1.160001903772354126e-01 1.712241321802139282e-01 -2.320144474506378174e-01 -8.494560420513153076e-02 -9.336113184690475464e-02 1.073247194290161133e-01 -5.957984179258346558e-02 -2.414042353630065918e-01 2.495737671852111816e-01 -2.015469819307327271e-01 7.867749035358428955e-02 -5.349844321608543396e-02 1.791272871196269989e-02 2.063666880130767822e-01 5.129362642765045166e-02 1.209011897444725037e-01 -1.004312932491302490e-01 -1.603615581989288330e-01 1.697489619255065918e-01 -8.133240044116973877e-02 3.222648799419403076e-02 8.738566190004348755e-03 1.512456238269805908e-01 3.276736736297607422e-01 -8.094510436058044434e-02 -8.554839342832565308e-02 4.754054844379425049e-01 -2.027301304042339325e-02
-2.756519615650177002e-01 -2.217887938022613525e-01 -2.557332813739776611e-01 -8.315138518810272217e-03 -1.333103179931640625e-01 -1.020893529057502747e-01 8.370369672775268555e-02 -1.831016689538955688e-01 -1.920857429504394531e-01 1.715673208236694336e-01 1.196185499429702759e-01 1.088424399495124817e-02 2.251858562231063843e-01 6.851891428232192993e-02 1.540567874908447266e-01 1.021087616682052612e-01 -1.750433146953582764e-01 -9.260133653879165649e-02 -2.658003009855747223e-03 4.959813505411148071e-02 1.660579144954681396e-01 -1.863456368446350098e-01 -4.938185214996337891e-03 -1.482515688985586166e-02 2.976483404636383057e-01 -1.703414618968963623e-01 4.466793313622474670e-02 4.289926886558532715e-01 1.598538756370544434e-01 -1.017092466354370117e-01 1.747435182332992554e-01 3.098514676094055176e-01
-2.631714940071105957e-01 -5.924471840262413025e-02 -2.825260460376739502e-01 -1.050939708948135376e-01 -1.023292914032936096e-01 8.609207719564437866e-02 -1.612884253263473511e-01 -9.741766005754470825e-02 -7.380058616399765015e-02 -2.363831251859664917e-01 6.365086138248443604e-02 -2.182157933712005615e-01 2.496305555105209351e-01 9.398995339870452881e-02 -4.685533232986927032e-03 -1.804208159446716309e-01 7.541877031326293945e-02 -1.032731235027313232e-01 2.012699842453002930e-01 -6.237019225955009460e-02 1.265324465930461884e-02 -3.122352957725524902e-01 -1.576439440250396729e-01 -2.735539339482784271e-02 1.173351798206567764e-02 -3.484117686748504639e-01 1.784400343894958496e-01 3.603408634662628174e-01 1.225662380456924438e-01 1.796247214078903198e-01 2.043142914772033691e-01 1.000566706061363220e-01
-2.920036911964416504e-01 3.799086809158325195e-02 1.472512036561965942e-01 2.372212111949920654e-01 -1.243947539478540421e-02 -1.059768423438072205e-01 -3.868649601936340332e-01 -3.223547339439392090e-02 -1.475608255714178085e-02 -7.637751102447509766e-02 -1.072164773941040039e-01 2.222886681556701660e-02 3.608001768589019775e-01 -2.235668003559112549e-01 -1.540537476539611816e-01 3.232535719871520996e-02 -1.087465584278106689e-01 1.533377468585968018e-01 -3.114679157733917236e-01 -6.571554392576217651e-02 2.128831483423709869e-02 3.993075806647539139e-03 -2.228021174669265747e-01 -2.855419218540191650e-01 -5.912822857499122620e-02 -4.892685636878013611e-02 2.627452313899993896e-01 1.203474029898643494e-01 1.294343024492263794e-01 2.636300027370452881e-01 -2.928374893963336945e-02 7.371553033590316772e-02
-1.453702598810195923e-01 -2.611435353755950928e-01 1.774928271770477295e-01 3.125366866588592529e-01 -2.782921865582466125e-02 2.557706274092197418e-02 7.537610828876495361e-02 -9.138567745685577393e-02 -1.721013486385345459e-01 4.812696017324924469e-03 1.286710798740386963e-01 -3.302907571196556091e-02 -5.319786816835403442e-02 2.150287106633186340e-02 -1.097870469093322754e-01 -2.281579226255416870e-01 -4.656950756907463074e-02 -2.987291514873504639e-01 -1.115863323211669922e-01 -1.647424697875976562e-02 -2.501586675643920898e-01 -2.147912085056304932e-01 7.695539295673370361e-02 -1.000134274363517761e-01 3.991082906723022461e-01 -2.099663764238357544e-02 2.686711847782135010e-01 2.951615452766418457e-01 8.089207857847213745e-02 1.897763460874557495e-01 1.316827684640884399e-01 2.088885307312011719e-01
-3.019841015338897705e-01 -1.095160469412803650e-02 -1.143287271261215210e-01 3.705111145973205566e-01 7.105313986539840698e-02 6.579653918743133545e-02 5.717310681939125061e-02 -2.220848798751831055e-01 -9.591360390186309814e-02 1.330446545034646988e-02 1.712704449892044067e-01 2.523912787437438965e-01 3.268665671348571777e-01 -5.688731744885444641e-02 -7.089225202798843384e-02 1.193827092647552490e-01 -4.955574497580528259e-02 -3.125202357769012451e-01 -7.331988960504531860e-02 -1.195289045572280884e-01 -1.562857478857040405e-01 1.811953075230121613e-02 4.280617088079452515e-02 -2.421059757471084595e-01 1.729846447706222534e-01 2.699413895606994629e-02 6.901460886001586914e-02 2.564622759819030762e-01 -1.076476275920867920e-02 1.427318602800369263e-01 2.737095057964324951e-01 2.510349750518798828e-01
-2.108923047780990601e-01 -7.849507778882980347e-02 1.382064372301101685e-01 1.728668659925460815e-01 8.732007443904876709e-02 -1.057217828929424286e-02 -1.531859785318374634e-01 -2.651228904724121094e-01 1.534011363983154297e-01 -3.961721435189247131e-02 1.195928230881690979e-01 1.318982839584350586e-01 1.660689860582351685e-01 5.210569500923156738e-02 9.378915280103683472e-02 6.943394429981708527e-03 -2.753419578075408936e-01 -1.877076774835586548e-01 1.120101734995841980e-01 1.079063490033149719e-01 1.630752347409725189e-02 -4.063227176666259766e-01 1.423327177762985229e-01 -2.837525308132171631e-01 -8.106931112706661224e-03 -2.016107365489006042e-02 2.168835252523422241e-01 2.275521308183670044e-02 -3.249644935131072998e-01 -7.955227047204971313e-02 1.845644861459732056e-01 3.279450535774230957e-01
-3.086622357368469238e-01 -1.056661978363990784e-01 2.858424186706542969e-02 1.342295110225677490e-01 3.005083799362182617e-01 -1.888202875852584839e-02 -1.331009715795516968e-01 4.844900220632553101e-02 1.303434073925018311e-01 -3.667721524834632874e-02 1.266323961317539215e-02 7.767730951309204102e-02 1.243140697479248047e-01 -3.501722514629364014e-01 -4.197085648775100708e-02 4.962506890296936035e-02 1.877230554819107056e-01 -9.330023080110549927e-02 2.657397389411926270e-01 2.706382274627685547e-01 -8.130495250225067139e-02 -3.919616341590881348e-01 -6.801904737949371338e-02 -1.340304017066955566e-01 -3.094263747334480286e-02 -6.499130278825759888e-02 6.554443389177322388e-02 -6.723638623952865601e-02 -1.176457554101943970e-01 -1.202028337866067886e-02 4.419611096382141113e-01 5.674222856760025024e-02
-6.104792654514312744e-02 4.392207786440849304e-02 1.158761829137802124e-01 -6.520883738994598389e-02 -1.230658218264579773e-01 2.044027894735336304e-01 -2.072588503360748291e-01 -3.553950414061546326e-02 -4.951810464262962341e-02 -2.198179811239242554e-01 -4.345475509762763977e-02 -2.674432098865509033e-01 1.848800629377365112e-01 -1.168986111879348755e-01 1.106273476034402847e-02 -1.669487915933132172e-02 5.358139052987098694e-02 -2.995915412902832031e-01 -8.331772685050964355e-02 3.664958178997039795e-01 7.229651324450969696e-03 -2.065209150314331055e-01 -9.485405683517456055e-02 2.867443300783634186e-02 1.273954957723617554e-01 -2.926531434059143066e-01 1.361096352338790894e-01 8.249350637197494507e-02 -1.670906096696853638e-01 3.978652358055114746e-01 3.213010728359222412e-01 4.451808985322713852e-03
-4.445606768131256104e-01 -1.301206797361373901e-01 1.475820094347000122e-01 -1.204861477017402649e-01 -1.454230546951293945e-01 -2.404011934995651245e-01 -2.241131365299224854e-01 -2.008135343203321099e-04 -1.414422784000635147e-02 6.211660802364349365e-02 -1.099420413374900818e-01 -2.515636384487152100e-01 2.474172115325927734e-01 1.225895583629608154e-01 -1.606744015589356422e-03 -1.700486540794372559e-01 -1.584254652261734009e-01 -1.706616729497909546e-01 3.260082304477691650e-01 1.261668205261230469e-01 1.292865276336669922e-01 -1.255329102277755737e-01 -5.195651575922966003e-02 -3.289836645126342773e-02 1.753006577491760254e-01 7.772790640592575073e-02 4.020322486758232117e-02 1.065437197685241699e-01 9.126082062721252441e-02 2.781458795070648193e-01 2.699371278285980225e-01 -1.199949830770492554e-01
-1.107965260744094849e-01 -1.534384191036224365e-01 -2.613591216504573822e-02 3.703117370605468750e-02 -1.101356744766235352e-01 6.543408334255218506e-02 -2.265353351831436157e-01 -3.442995250225067139e-01 -2.610968193039298058e-03 2.169305458664894104e-03 -2.260625213384628296e-01 -1.664427667856216431e-01 1.439092457294464111e-01 -2.302168309688568115e-01 -3.566237390041351318e-01 1.881538704037666321e-02 -1.775180995464324951e-01 -3.289835900068283081e-02 -9.832115471363067627e-02 3.152846097946166992e-01 2.775686979293823242e-01 -1.035940274596214294e-02 -3.393228352069854736e-02 -3.801053762435913086e-01 1.614682823419570923e-01 -3.263390809297561646e-02 1.890519559383392334e-01 1.220269203186035156e-01 -1.237707138061523438e-01 1.281922012567520142e-01 9.063240140676498413e-02 1.166480779647827148e-01
1.417750585824251175e-02 -9.753691405057907104e-02 4.230513703078031540e-03 5.232888087630271912e-02 -4.514949861913919449e-03 6.980958580970764160e-02 1.734316721558570862e-02 -1.321723312139511108e-01 8.951289951801300049e-02 -2.077410072088241577e-01 -1.434910111129283905e-03 -3.088344633579254150e-01 5.530363693833351135e-02 -2.630009949207305908e-01 5.819033831357955933e-02 -1.245146989822387695e-02 -2.918375283479690552e-02 -4.175175428390502930e-01 -4.571667686104774475e-02 -3.781651854515075684e-01 6.120292842388153076e-02 -1.567447483539581299e-01 -4.711569100618362427e-02 -1.682261228561401367e-01 2.427570670843124390e-01 9.732038527727127075e-02 4.589079618453979492e-01 1.584150344133377075e-01 -5.446923896670341492e-02 5.881162360310554504e-02 1.703726500272750854e-01 1.545754969120025635e-01
-1.897850632667541504e-01 -2.497136034071445465e-02 -1.588805168867111206e-01 -2.625399082899093628e-02 1.604813933372497559e-01 -2.300831079483032227e-01 -2.377115637063980103e-01 1.927425526082515717e-02 7.822834886610507965e-03 -2.418775856494903564e-01 -9.415221214294433594e-02 9.788510948419570923e-02 3.177354335784912109e-01 -1.252075433731079102e-01 -1.746672242879867554e-01 5.981520749628543854e-03 -8.080682903528213501e-02 -3.424385190010070801e-01 2.397235631942749023e-01 2.132846564054489136e-01 -1.552361100912094116e-01 -1.140955165028572083e-01 -1.046957448124885559e-02 -1.235210746526718140e-01 -4.323748871684074402e-03 -3.381413221359252930e-02 1.929468512535095215e-01 2.729574441909790039e-01 2.109237164258956909e-01 3.644812107086181641e-01 8.617918193340301514e-02 -2.779231220483779907e-02
-2.182192355394363403e-01 -2.912981808185577393e-01 -2.027081102132797241e-01 -8.225766569375991821e-02 1.064256485551595688e-02 -1.204040795564651489e-01 -4.338978603482246399e-02 -3.211264684796333313e-02 -1.214356645941734314e-01 -2.054807394742965698e-01 1.028037145733833313e-01 -1.139510199427604675e-01 3.267225325107574463e-01 -2.933888509869575500e-02 -1.847993135452270508e-01 3.971593827009201050e-02 6.892235577106475830e-02 2.837433107197284698e-02 -5.931056570261716843e-03 1.985525741474702954e-04 1.674187183380126953e-01 -2.653414607048034668e-01 -1.892219930887222290e-01 3.739869967103004456e-02 1.132099851965904236e-01 -2.866450250148773193e-01 2.363771051168441772e-01 4.353767633438110352e-01 2.282204627990722656e-01 -1.541206687688827515e-01 5.736780911684036255e-02 1.323580443859100342e-01
8.786803483963012695e-02 2.538078930228948593e-03 4.432575032114982605e-02 -3.394678235054016113e-03 9.041933715343475342e-02 1.734574511647224426e-02 -3.075647354125976562e-01 -1.427054256200790405e-01 2.560561895370483398e-01 -2.344751544296741486e-02 -1.414452642202377319e-01 -5.256675183773040771e-02 5.885411426424980164e-02 -2.629874348640441895e-01 -6.690043210983276367e-02 5.948511138558387756e-02 -2.198912501335144043e-01 -1.853354126214981079e-01 1.408820748329162598e-01 2.245800793170928955e-01 -7.359741721302270889e-04 -4.104465246200561523e-01 3.482845798134803772e-02 -2.382205724716186523e-01 -6.288593262434005737e-02 1.450059264898300171e-01 1.919483989477157593e-01 2.655619755387306213e-02 -3.985209465026855469e-01 -2.121367491781711578e-02 1.765014231204986572e-01 2.548869550228118896e-01
-1.915804147720336914e-01 -1.848657429218292236e-01 -1.974144428968429565e-01 1.659330725669860840e-01 -7.013002038002014160e-02 -1.316813379526138306e-02 7.313212752342224121e-02 4.482613503932952881e-02 -1.637579202651977539e-01 -2.648598849773406982e-01 -1.732041500508785248e-02 -2.890412509441375732e-01 1.214444115757942200e-01 -1.205388829112052917e-01 -7.567796856164932251e-02 1.704253852367401123e-01 -9.510126709938049316e-02 -4.327551126480102539e-01 -3.204307332634925842e-02 -1.267794817686080933e-01 3.095078766345977783e-01 -1.355221718549728394e-01 -2.312876433134078979e-01 1.845918409526348114e-02 1.066151857376098633e-01 -2.167408168315887451e-02 1.826411187648773193e-01 2.746876180171966553e-01 4.207903519272804260e-02 2.461781352758407593e-01 2.008605599403381348e-01 2.279310487210750580e-02
-1.777713447809219360e-01 -1.393922269344329834e-01 3.185066878795623779e-01 1.842139810323715210e-01 -1.210519298911094666e-02 -1.498758941888809204e-01 -3.473151922225952148e-01 -1.476273387670516968e-01 4.136772081255912781e-02 1.476959288120269775e-01 -1.767007447779178619e-02 -2.333420142531394958e-02 3.737611770629882812e-01 -6.238972768187522888e-02 7.231196016073226929e-02 4.730773717164993286e-02 -2.579605765640735626e-02 -1.980267316102981567e-01 2.133558243513107300e-01 1.514637470245361328e-01 -1.730980277061462402e-01 -3.928975164890289307e-01 7.676380127668380737e-02 -1.013445928692817688e-01 7.607380300760269165e-02 3.826636075973510742e-02 1.142101511359214783e-01 -2.060308605432510376e-01 -2.016146481037139893e-01 3.972719423472881317e-03 2.033226639032363892e-01 1.397512853145599365e-01
-2.230541855096817017e-01 -2.627952694892883301e-01 1.389109492301940918e-01 -3.250772133469581604e-02 -9.295050799846649170e-02 -1.190797686576843262e-01 8.729759603738784790e-02 8.475087583065032959e-02 -8.253597468137741089e-02 1.249589025974273682e-01 2.207738459110260010e-01 -1.966164559125900269e-01 1.844482868909835815e-01 -1.048714965581893921e-01 5.784723162651062012e-02 -5.268482863903045654e-02 9.900376200675964355e-02 2.328724116086959839e-01 1.934090107679367065e-01 3.149929046630859375e-01 1.156444195657968521e-02 -3.743634223937988281e-01 1.299101263284683228e-01 -2.791257202625274658e-01 -7.296827435493469238e-02 6.776496022939682007e-02 2.371206730604171753e-01 1.911814212799072266e-01 -2.921047806739807129e-01 -6.596082448959350586e-02 1.594914197921752930e-01 9.331128746271133423e-02
-3.063550889492034912e-01 -5.500803887844085693e-02 3.155031055212020874e-02 6.026793271303176880e-03 1.023476943373680115e-01 1.066687479615211487e-01 -8.912898600101470947e-02 -1.353155225515365601e-01 -1.197799574583768845e-02 -1.353340148925781250e-01 6.411555409431457520e-02 -1.298144161701202393e-01 1.657508611679077148e-01 -1.832889020442962646e-01 3.846333920955657959e-02 2.833477258682250977e-01 -6.689506024122238159e-02 1.228975355625152588e-01 1.807074695825576782e-01 1.130058988928794861e-01 -1.029730215668678284e-01 -3.876608014106750488e-01 8.754102140665054321e-02 -1.415133476257324219e-01 9.703940153121948242e-02 3.492082059383392334e-01 -7.013089954853057861e-02 2.578384876251220703e-01 -2.556566298007965088e-01 -2.771539241075515747e-02 3.760404884815216064e-01 8.860944956541061401e-02
2.899682894349098206e-02 -8.427795022726058960e-02 -2.861606776714324951e-01 -1.698786169290542603e-01 1.557800918817520142e-01 -4.419490322470664978e-02 -6.253355741500854492e-02 -1.690923124551773071e-01 4.193344339728355408e-02 1.782094314694404602e-02 -8.253286033868789673e-02 2.684138901531696320e-02 3.001321852207183838e-01 -9.707302600145339966e-02 -2.172401547431945801e-01 -2.138057500123977661e-01 8.935225754976272583e-02 -3.027372956275939941e-01 2.643159404397010803e-02 1.142130270600318909e-01 -3.409683471545577049e-03 -1.664067059755325317e-01 -1.323619782924652100e-01 -2.155996710062026978e-01 -1.553139537572860718e-01 -1.649108678102493286e-01 3.125705420970916748e-01 5.072895884513854980e-01 1.884534023702144623e-02 2.946759015321731567e-02 -6.708498299121856689e-02 5.832736194133758545e-02
-2.869723439216613770e-01 7.213607430458068848e-02 1.999665647745132446e-01 -7.609982043504714966e-03 1.210127025842666626e-01 -2.434367239475250244e-01 8.586595952510833740e-02 2.375069111585617065e-01 1.151981800794601440e-01 -4.199536144733428955e-02 -9.225636720657348633e-02 -5.407081171870231628e-02 2.608561217784881592e-01 -2.986077666282653809e-01 2.325196564197540283e-02 2.987995147705078125e-01 -5.838185921311378479e-02 -2.048475742340087891e-01 1.015776954591274261e-02 -1.231947541236877441e-01 2.541955411434173584e-01 -3.438700139522552490e-01 -2.311270125210285187e-02 -1.799948662519454956e-01 4.923286661505699158e-02 3.940090164542198181e-02 3.516343235969543457e-01 -2.562868967652320862e-02 1.156789883971214294e-01 5.400905385613441467e-02 4.724675044417381287e-02 1.948105096817016602e-01
-3.780801892280578613e-01 -1.302554160356521606e-01 5.081997811794281006e-02 2.651824951171875000e-01 1.753121055662631989e-02 -7.844918221235275269e-02 -1.513323560357093811e-02 9.303904324769973755e-02 2.103251069784164429e-01 -1.726494878530502319e-01 1.481430083513259888e-01 -1.887165457010269165e-01 -3.364288806915283203e-02 -1.225491389632225037e-01 -2.656546533107757568e-01 -1.972725689411163330e-01 5.954236537218093872e-02 -1.770067811012268066e-01 -7.533756643533706665e-02 -2.415368109941482544e-01 2.890672981739044189e-01 3.985948115587234497e-02 1.660883310250937939e-03 -2.858766727149486542e-02 1.031866483390331268e-02 -6.244973093271255493e-02 3.478060662746429443e-02 2.331069260835647583e-01 -1.570153832435607910e-01 1.922474205493927002e-01 3.849263489246368408e-01 2.009888142347335815e-01
-3.805754780769348145e-01 -1.616240739822387695e-01 -4.161923006176948547e-02 -1.588059030473232269e-02 2.341607585549354553e-02 -9.888853132724761963e-02 3.004105687141418457e-01 1.517198383808135986e-01 3.865505382418632507e-02 -3.005448728799819946e-02 -7.724027335643768311e-02 -1.481753587722778320e-02 3.890082836151123047e-01 1.337135881185531616e-01 -6.689869612455368042e-02 -1.913306862115859985e-02 -1.751874089241027832e-01 -2.090145647525787354e-01 4.111535102128982544e-02 2.391651868820190430e-01 -1.033383235335350037e-01 -2.062405496835708618e-01 1.225673034787178040e-01 -4.116362035274505615e-01 7.259545475244522095e-02 1.015036404132843018e-01 -1.354288905858993530e-01 2.943163216114044189e-01 -1.025807186961174011e-01 -2.657980099320411682e-02 1.334582865238189697e-01 -1.748758368194103241e-02
-1.452527358196675777e-03 -1.044523343443870544e-01 -6.459280848503112793e-02 -8.830277621746063232e-02 3.655228912830352783e-01 8.745073527097702026e-02 -2.333711273968219757e-02 -1.596572063863277435e-02 -1.179462075233459473e-01 -5.851432681083679199e-02 6.439395248889923096e-02 9.119531512260437012e-02 3.529859781265258789e-01 -9.746186435222625732e-02 -4.465507715940475464e-02 -1.809385120868682861e-01 -1.360844969749450684e-01 6.308203097432851791e-03 -2.630295157432556152e-01 -8.597455173730850220e-02 -1.686145514249801636e-01 -1.475460082292556763e-01 5.187183246016502380e-02 -1.579463779926300049e-01 -2.586417831480503082e-02 -1.689930707216262817e-01 3.659964501857757568e-01 3.287704586982727051e-01 -2.543822824954986572e-01 9.330723434686660767e-03 1.335350275039672852e-01 3.310007452964782715e-01
-1.310805678367614746e-01 -7.865079492330551147e-02 2.247177958488464355e-01 8.306434005498886108e-02 -6.195852183736860752e-04 -5.554644390940666199e-02 -2.382422536611557007e-01 8.683968335390090942e-02 1.071701124310493469e-01 3.006199598312377930e-01 -1.134848445653915405e-01 1.077398844063282013e-02 1.742021143436431885e-01 4.774097353219985962e-02 2.969060093164443970e-02 -2.533983252942562103e-02 1.193988323211669922e-01 -3.350653052330017090e-01 2.472535967826843262e-01 2.731813490390777588e-01 1.473089456558227539e-01 -1.872065812349319458e-01 1.327872425317764282e-01 -1.071510650217533112e-02 1.421268731355667114e-01 -6.173041090369224548e-02 2.750935852527618408e-01 6.623388826847076416e-02 1.192830279469490051e-01 1.356826722621917725e-01 5.622592195868492126e-02 4.755959212779998779e-01
-1.241041049361228943e-01 -4.876309260725975037e-02 2.683670818805694580e-02 1.907480061054229736e-01 2.415016144514083862e-01 -3.301585614681243896e-01 -8.773323893547058105e-02 2.040659487247467041e-01 -2.984405122697353363e-02 -4.851257894188165665e-03 -2.538691759109497070e-01 -3.405647873878479004e-01 2.904112637042999268e-01 7.409862428903579712e-02 7.256003562361001968e-03 -4.504021722823381424e-03 -1.315220445394515991e-01 -1.473680585622787476e-01 2.552700042724609375e-01 2.743577361106872559e-01 1.373849213123321533e-01 -9.614954888820648193e-02 1.904155127704143524e-02 -1.000710427761077881e-01 -6.782469153404235840e-02 -6.336740404367446899e-02 -7.484738249331712723e-03 1.811110824346542358e-01 -2.089803852140903473e-02 7.301256060600280762e-02 4.169953465461730957e-01 -1.346300244331359863e-01
-9.746392816305160522e-02 -1.812229454517364502e-01 2.830347716808319092e-01 1.060671284794807434e-01 1.239531785249710083e-01 -6.147244945168495178e-02 -1.857378780841827393e-01 -8.829323947429656982e-02 9.774416685104370117e-02 -6.024325639009475708e-02 -8.869678527116775513e-02 2.246213257312774658e-01 1.719567179679870605e-01 -1.797032058238983154e-01 -9.020383656024932861e-02 -2.452069660648703575e-03 9.232456237077713013e-02 -2.191655635833740234e-01 2.104132175445556641e-01 1.309844404458999634e-01 -2.156927064061164856e-02 -4.310829937458038330e-01 -2.277910858392715454e-01 -1.531249582767486572e-01 1.780509948730468750e-02 -4.789084941148757935e-02 1.017295867204666138e-01 -4.009142145514488220e-02 -3.142431080341339111e-01 4.095994308590888977e-02 3.901920914649963379e-01 1.284039914608001709e-01
-4.539036452770233154e-01 -1.970477998256683350e-01 -8.231973648071289062e-02 -3.141606748104095459e-01 2.342704217880964279e-03 3.760337084531784058e-02 -1.715941131114959717e-01 1.292861253023147583e-01 5.783680081367492676e-02 -1.766158193349838257e-01 -2.418604493141174316e-01 4.088475182652473450e-02 1.960615441203117371e-02 -9.062881022691726685e-02 1.113454028964042664e-01 7.673748582601547241e-02 6.119419261813163757e-02 -8.620139956474304199e-02 -2.830478735268115997e-02 2.813929915428161621e-01 8.969141542911529541e-02 4.613438621163368225e-03 -2.602833211421966553e-01 -1.335552036762237549e-01 5.624322965741157532e-02 -1.620698273181915283e-01 2.654469907283782959e-01 3.037366867065429688e-01 2.033366356045007706e-03 2.436960041522979736e-01 1.949504464864730835e-01 -7.839664071798324585e-02
1.560006290674209595e-01 -1.682341247797012329e-01 2.801694348454475403e-02 1.892763935029506683e-02 2.826408445835113525e-01 1.662141978740692139e-01 -1.062867343425750732e-01 -2.585322856903076172e-01 -1.742425858974456787e-01 -1.561921834945678711e-01 9.610830247402191162e-02 6.190749257802963257e-02 3.200265169143676758e-01 -4.964161664247512817e-02 8.181583136320114136e-02 2.430243492126464844e-01 -2.732307016849517822e-01 -1.214407235383987427e-01 6.058875098824501038e-02 2.641412317752838135e-01 2.810808084905147552e-02 -7.619801163673400879e-02 -6.185250822454690933e-03 -1.514643728733062744e-01 4.187245666980743408e-02 -4.225559905171394348e-02 1.919450052082538605e-02 4.735624194145202637e-01 2.930472418665885925e-02 8.777551352977752686e-02 1.805151253938674927e-01 2.457016259431838989e-01
-1.213440820574760437e-01 -1.545228362083435059e-01 3.294540047645568848e-01 7.008468359708786011e-02 -8.386243879795074463e-02 1.297767311334609985e-01 -2.471006102859973907e-02 6.135133653879165649e-02 4.135623946785926819e-02 1.181009970605373383e-02 1.338110417127609253e-01 -3.474992513656616211e-01 2.505194246768951416e-01 -5.112103745341300964e-02 2.630358375608921051e-02 1.547506004571914673e-01 -2.213052473962306976e-02 1.290920525789260864e-01 2.260927297174930573e-02 1.707013882696628571e-02 -1.651902645826339722e-01 -3.096651136875152588e-01 -1.336891204118728638e-01 -1.668369621038436890e-01 1.713100373744964600e-01 -4.597254469990730286e-02 9.297775104641914368e-03 3.416970372200012207e-01 -2.286935299634933472e-01 -2.070724876830354333e-04 4.491364657878875732e-01 1.902365038404241204e-04
1.256825029850006104e-02 -1.797004640102386475e-01 2.081674486398696899e-01 2.600842528045177460e-02 1.590112969279289246e-02 -1.360285282135009766e-01 -3.136008381843566895e-01 4.807116463780403137e-02 3.210662901401519775e-01 2.185710072517395020e-01 3.226651251316070557e-02 -2.747532352805137634e-02 2.769223451614379883e-01 1.245257332921028137e-01 1.497296839952468872e-01 1.135044246912002563e-01 -7.019662857055664062e-02 -1.102091278880834579e-02 -1.463198959827423096e-01 2.192694991827011108e-01 -2.752016782760620117e-01 -4.856232181191444397e-02 1.582295820116996765e-02 -1.204435527324676514e-01 1.790003329515457153e-01 -1.875956803560256958e-01 2.424114942550659180e-01 3.523257672786712646e-01 -9.123323857784271240e-02 1.871671974658966064e-01 1.120804920792579651e-01 2.248176783323287964e-01
-2.174755334854125977e-01 -3.671321272850036621e-01 8.298713713884353638e-02 2.654472887516021729e-01 -2.254330068826675415e-01 7.321032881736755371e-02 -8.147919178009033203e-02 -1.429370045661926270e-01 1.160640940070152283e-01 1.208509728312492371e-01 -7.666573673486709595e-02 -2.333378046751022339e-01 2.289190292358398438e-01 1.713999658823013306e-01 1.640086024999618530e-01 2.555366158485412598e-01 1.573516800999641418e-02 -2.717841863632202148e-01 -6.684184819459915161e-02 7.015197724103927612e-02 2.061233520507812500e-01 2.634297683835029602e-02 -1.252180784940719604e-01 1.111096329987049103e-02 -9.456272423267364502e-02 -1.343709137290716171e-02 -2.046012692153453827e-02 2.017953991889953613e-01 -1.463232487440109253e-01 1.392199695110321045e-01 1.320814192295074463e-01 3.794102966785430908e-01
2.805280312895774841e-02 3.365276847034692764e-03 -7.806894928216934204e-02 -9.192155301570892334e-02 3.547865748405456543e-01 -6.835143268108367920e-02 -1.499757170677185059e-01 -1.223881095647811890e-01 -6.805177032947540283e-02 1.766901165246963501e-01 6.803116761147975922e-03 -7.174005359411239624e-02 3.264381289482116699e-01 -1.473352760076522827e-01 9.997561573982238770e-02 -3.754912614822387695e-01 -1.636070758104324341e-01 -2.982466518878936768e-01 -2.137027978897094727e-01 1.850287020206451416e-01 -1.496594995260238647e-01 -1.033858284354209900e-01 1.496418118476867676e-01 -1.397278755903244019e-01 -1.511181592941284180e-01 -4.563399031758308411e-02 2.648703455924987793e-01 3.249201476573944092e-01 -6.467146426439285278e-02 6.100738793611526489e-02 6.603710353374481201e-03 1.308290064334869385e-01
-4.610815346240997314e-01 -1.141217797994613647e-01 1.741270571947097778e-01 4.046094045042991638e-02 1.567774415016174316e-01 8.546336740255355835e-02 4.616739973425865173e-02 2.459519170224666595e-02 1.532856374979019165e-01 8.788860589265823364e-02 -4.544784501194953918e-02 -2.507297508418560028e-02 2.463669748976826668e-03 6.462824530899524689e-03 -3.928383439779281616e-02 -1.325259264558553696e-02 2.120822481811046600e-02 -1.295057684183120728e-01 4.226371347904205322e-01 1.459872275590896606e-01 -1.626481860876083374e-01 -1.178426742553710938e-01 -4.532744735479354858e-02 -8.047846704721450806e-02 3.654278349131345749e-03 2.018723338842391968e-01 2.743955254554748535e-01 1.463738530874252319e-01 -3.300174474716186523e-01 -2.088352143764495850e-01 2.385213822126388550e-01 2.432952970266342163e-01
-2.581613361835479736e-01 6.422908604145050049e-02 1.737848073244094849e-01 2.624827437102794647e-02 -4.999481607228517532e-03 -5.019319802522659302e-02 -5.929560214281082153e-02 -1.434585601091384888e-01 -6.973801180720329285e-03 -1.517667025327682495e-01 -2.314312160015106201e-01 -9.410951286554336548e-02 3.978890180587768555e-01 -7.415560632944107056e-02 -1.403430104255676270e-01 -1.159314066171646118e-01 -1.553361862897872925e-01 -2.987822592258453369e-01 2.049312740564346313e-01 -7.368086278438568115e-02 2.146425694227218628e-01 -1.414439678192138672e-01 -1.246858388185501099e-01 -1.505875140428543091e-01 8.339107781648635864e-02 2.699597477912902832e-01 2.228788137435913086e-01 -5.249156802892684937e-02 1.880695968866348267e-01 2.774060964584350586e-01 2.685387134552001953e-01 -8.613819628953933716e-02
-3.616856932640075684e-01 1.263777725398540497e-02 9.101942181587219238e-02 2.958580255508422852e-01 -2.137056924402713776e-02 9.053254872560501099e-02 -2.626475095748901367e-01 1.322837322950363159e-01 9.941597236320376396e-04 -5.137782916426658630e-02 -5.817015655338764191e-03 -1.472267210483551025e-01 1.431811600923538208e-01 1.257488727569580078e-01 2.275919318199157715e-01 -2.379941791296005249e-01 -1.110074669122695923e-01 -3.216627836227416992e-01 1.623351275920867920e-01 2.029441595077514648e-01 1.525218635797500610e-01 -3.637710511684417725e-01 5.246032401919364929e-02 -1.325804293155670166e-01 1.044317614287137985e-02 1.788652874529361725e-02 2.111602015793323517e-02 -9.011095017194747925e-02 -2.843535244464874268e-01 -2.099155262112617493e-02 1.936586201190948486e-01 1.480602920055389404e-01
-1.347424834966659546e-01 -1.963246427476406097e-02 3.182261288166046143e-01 4.929516091942787170e-02 -1.040698215365409851e-01 1.387810558080673218e-01 -1.430225670337677002e-01 1.713731326162815094e-02 -1.168630570173263550e-01 -3.615698963403701782e-02 -6.301884353160858154e-02 -3.956531882286071777e-01 2.230124473571777344e-01 -2.123731523752212524e-01 7.553416304290294647e-03 -1.431323289871215820e-01 3.534505143761634827e-02 -2.740974724292755127e-01 -3.580378592014312744e-01 3.113154470920562744e-01 -2.323031798005104065e-02 -1.233706176280975342e-01 -2.073511928319931030e-01 -3.808311372995376587e-02 1.029256880283355713e-01 2.104015797376632690e-01 2.691911458969116211e-01 6.843274831771850586e-02 -9.764164686203002930e-02 -7.984751136973500252e-04 -2.195215038955211639e-02 1.798486709594726562e-01
-3.545341491699218750e-01 1.292695403099060059e-01 -1.608198136091232300e-01 -1.167343631386756897e-01 -1.793676316738128662e-01 1.079189255833625793e-01 -1.840095221996307373e-01 -1.429942548274993896e-01 -9.880572557449340820e-02 -4.801251739263534546e-02 -8.136694133281707764e-02 -9.227755665779113770e-02 3.187901377677917480e-01 -1.471005827188491821e-01 -1.331227421760559082e-01 -9.314428269863128662e-02 7.708827406167984009e-02 -4.555965587496757507e-02 3.983538597822189331e-02 2.311604022979736328e-01 2.160774618387222290e-01 -2.362427711486816406e-01 -3.212791979312896729e-01 -1.572756618261337280e-01 -2.339310012757778168e-03 8.798874914646148682e-02 3.807986080646514893e-01 -5.380767956376075745e-02 5.246476456522941589e-02 1.721501350402832031e-01 1.455005109310150146e-01 2.010149508714675903e-01
-2.723162174224853516e-01 -1.506908424198627472e-02 2.252866029739379883e-01 4.896063730120658875e-02 -1.144953146576881409e-01 1.949534565210342407e-01 -1.059427261352539062e-01 -1.687836647033691406e-02 -1.923686265945434570e-01 1.141270175576210022e-01 -1.806126162409782410e-02 -1.933035254478454590e-01 3.055865168571472168e-01 -3.185099065303802490e-01 -6.846782565116882324e-02 2.667880058288574219e-02 -7.663732860237360001e-03 1.580335795879364014e-01 9.777182340621948242e-02 8.714294433593750000e-02 1.990299113094806671e-02 -1.785947829484939575e-01 2.127472162246704102e-01 -1.038039028644561768e-01 -1.232097297906875610e-01 2.192048728466033936e-02 1.004433035850524902e-01 3.497298657894134521e-01 -9.428554773330688477e-02 -1.156653091311454773e-01 4.686605334281921387e-01 3.740310296416282654e-02
-4.543676078319549561e-01 -2.643123269081115723e-01 -6.660324335098266602e-02 -4.970647767186164856e-02 -1.284209936857223511e-01 -1.454927176237106323e-01 -3.344100117683410645e-01 1.067768782377243042e-02 9.439379721879959106e-02 -2.774735093116760254e-01 -6.288313865661621094e-02 -1.876308470964431763e-01 2.487662881612777710e-01 6.506842374801635742e-02 -5.484016984701156616e-02 -2.257427573204040527e-02 -1.616896837949752808e-01 -1.899263262748718262e-02 -7.066876441240310669e-02 2.717192173004150391e-01 1.803345829248428345e-01 1.251264065504074097e-01 -1.795261949300765991e-01 -7.455478608608245850e-02 -1.053878366947174072e-01 -1.364907622337341309e-01 1.648881435394287109e-01 2.840392291545867920e-01 1.126227974891662598e-01 1.335811167955398560e-01 3.995998948812484741e-02 1.070466712117195129e-01
-1.988635063171386719e-01 -3.920682668685913086e-01 2.391813509166240692e-02 7.065214216709136963e-02 1.694144308567047119e-01 -4.409053921699523926e-02 2.350441217422485352e-01 -3.049071133136749268e-01 2.717732265591621399e-02 -1.474003940820693970e-01 1.673158141784369946e-03 -1.006139442324638367e-01 5.879755690693855286e-02 -1.554170548915863037e-01 1.950737237930297852e-01 5.118590220808982849e-02 -3.840439021587371826e-02 -5.675299558788537979e-03 1.506265401840209961e-01 2.488295137882232666e-01 1.616843640804290771e-01 1.029717549681663513e-01 5.511055141687393188e-02 -1.679360270500183105e-01 -8.577401936054229736e-02 -5.448620021343231201e-02 2.620593607425689697e-01 3.279906213283538818e-01 -4.239233676344156265e-03 1.971752643585205078e-01 -7.792671769857406616e-02 3.684996962547302246e-01
-2.575620412826538086e-01 6.450139731168746948e-02 8.469436317682266235e-02 3.904001414775848389e-01 -6.873556971549987793e-02 -1.310125291347503662e-01 -2.716615051031112671e-02 2.078724801540374756e-01 -1.120634153485298157e-01 -6.407787650823593140e-02 -1.712844073772430420e-01 -1.423385739326477051e-02 5.857034772634506226e-02 3.769968077540397644e-02 7.170827686786651611e-02 -1.459363102912902832e-01 -1.554847136139869690e-02 -3.215858936309814453e-01 1.876684464514255524e-02 1.312335580587387085e-01 -1.032130345702171326e-01 -5.034424066543579102e-01 -4.872796311974525452e-02 -8.683145977556705475e-03 9.591415524482727051e-02 1.310508931055665016e-03 1.208014711737632751e-01 1.051429659128189087e-01 -6.076190620660781860e-02 2.199322916567325592e-02 2.774212956428527832e-01 3.504333794116973877e-01
-2.425696551799774170e-01 -2.721337080001831055e-01 2.996471943333745003e-03 -4.494171589612960815e-02 2.463610917329788208e-01 -2.652494795620441437e-02 -1.977916434407234192e-02 -2.746381461620330811e-01 9.574171155691146851e-02 -3.227055817842483521e-02 9.276910126209259033e-02 -1.046674102544784546e-01 1.353412568569183350e-01 -1.425431072711944580e-01 3.123693764209747314e-01 -4.792966693639755249e-02 -9.621827304363250732e-02 -2.344894558191299438e-01 1.313036829233169556e-01 -9.367184340953826904e-02 1.592858582735061646e-01 4.378299042582511902e-02 8.665940165519714355e-02 -1.561072375625371933e-02 1.992181837558746338e-01 -1.802203059196472168e-01 1.098768040537834167e-01 2.227572947740554810e-01 -3.876906633377075195e-02 3.751690313220024109e-02 1.364963948726654053e-01 5.280904173851013184e-01
-1.624114960432052612e-01 -1.727384328842163086e-02 -1.075941696763038635e-01 1.137371361255645752e-01 1.729462891817092896e-01 -1.398229449987411499e-01 -4.043625295162200928e-02 -6.401541829109191895e-02 -1.920629441738128662e-01 9.620688855648040771e-02 -7.566623971797525883e-04 2.028850018978118896e-01 8.168209344148635864e-03 1.101331338286399841e-01 8.673986792564392090e-02 9.913003444671630859e-02 -2.522868663072586060e-02 -3.972386121749877930e-01 -2.516341507434844971e-01 9.037564694881439209e-02 -1.643351018428802490e-01 -2.168575674295425415e-01 -5.750958248972892761e-02 -9.992732107639312744e-02 2.647225931286811829e-02 -8.502139896154403687e-02 4.597605466842651367e-01 1.714640408754348755e-01 1.700076460838317871e-01 2.998967170715332031e-01 2.372993230819702148e-01 1.888249665498733521e-01
-1.375722438097000122e-01 -1.469027101993560791e-01 8.989331126213073730e-02 2.166377753019332886e-02 -1.065217331051826477e-01 1.428339164704084396e-04 2.320889234542846680e-01 -7.747396826744079590e-02 2.368695735931396484e-01 -2.071701139211654663e-01 1.748198992572724819e-03 6.500559300184249878e-02 3.740035295486450195e-01 1.525369286537170410e-01 -7.330184429883956909e-02 3.417131677269935608e-02 -2.261645495891571045e-01 -1.911075860261917114e-01 -5.139327421784400940e-02 1.325195729732513428e-01 1.584065258502960205e-01 -2.593230605125427246e-01 -1.281587928533554077e-01 -2.191916704177856445e-01 1.356234401464462280e-01 -2.754258215427398682e-01 2.847981452941894531e-01 1.845918148756027222e-01 -1.304685473442077637e-01 2.617753744125366211e-01 1.288296580314636230e-01 1.746943742036819458e-01
9.815609519137069583e-05 4.876731708645820618e-02 1.898703128099441528e-01 2.435361780226230621e-02 -7.427971810102462769e-02 8.563716709613800049e-02 7.461228221654891968e-02 1.270666420459747314e-01 -1.334446966648101807e-01 8.612758666276931763e-02 -1.147029176354408264e-01 -3.315665125846862793e-01 2.725611031055450439e-01 -7.909252494573593140e-02 -1.676123291254043579e-01 -3.046007454395294189e-01 -2.249508500099182129e-01 -4.099875092506408691e-01 -1.601462513208389282e-01 -1.538168359547853470e-02 1.189937666058540344e-01 -2.041803896427154541e-01 3.840902447700500488e-02 4.034207388758659363e-02 1.140090897679328918e-01 1.125298887491226196e-01 3.918204307556152344e-01 6.008915230631828308e-02 -2.338782101869583130e-01 -1.146449595689773560e-01 1.348667144775390625e-01 6.572706252336502075e-02
-3.949308395385742188e-01 -1.729980558156967163e-01 -1.182461902499198914e-01 2.094903439283370972e-01 -1.082350406795740128e-02 -2.002089470624923706e-02 1.526553779840469360e-01 1.070334613323211670e-01 -1.090591121464967728e-02 7.777698338031768799e-02 2.532779797911643982e-02 1.524955481290817261e-01 1.026532799005508423e-01 2.271502651274204254e-02 2.275752425193786621e-01 1.062671840190887451e-02 -8.962800353765487671e-02 -2.609639167785644531e-01 -3.134591579437255859e-01 1.200783774256706238e-01 -5.246255919337272644e-02 -9.893861413002014160e-02 1.393610090017318726e-01 -2.445016205310821533e-01 -5.063335876911878586e-03 1.581629812717437744e-01 9.955960512161254883e-02 2.840920984745025635e-01 -3.326632976531982422e-01 1.873938143253326416e-01 2.877031266689300537e-01 -5.624079331755638123e-02
-2.205557376146316528e-01 4.357307404279708862e-02 -1.093337461352348328e-01 -1.045613065361976624e-01 -1.866995543241500854e-01 4.104550927877426147e-02 -1.209450513124465942e-01 -1.332274228334426880e-01 -4.678150266408920288e-02 -8.069158345460891724e-02 -8.853970468044281006e-02 -1.063614189624786377e-01 3.880545794963836670e-01 -9.436240792274475098e-02 -1.094255372881889343e-01 -1.644148826599121094e-01 6.633894145488739014e-02 -1.000509411096572876e-02 1.571417748928070068e-01 3.374748229980468750e-01 1.653567105531692505e-01 -1.872396171092987061e-01 -2.990652322769165039e-01 -2.715059220790863037e-01 7.364887278527021408e-03 1.508883237838745117e-01 3.687376379966735840e-01 -6.839253753423690796e-02 1.324233710765838623e-01 1.900754123926162720e-01 1.825642883777618408e-01 1.104582175612449646e-01
-1.138065680861473083e-01 1.562102735042572021e-01 1.223099231719970703e-01 1.486649215221405029e-01 -1.659248173236846924e-01 1.362559199333190918e-01 7.089158892631530762e-02 1.813929229974746704e-01 -1.091255247592926025e-01 1.597434580326080322e-01 -8.378638327121734619e-02 -2.513252198696136475e-01 3.072523474693298340e-01 -1.357531547546386719e-01 -9.389164298772811890e-02 -3.446917235851287842e-01 -1.524027734994888306e-01 -3.060375750064849854e-01 -1.019331589341163635e-01 1.577337831258773804e-02 2.598078846931457520e-01 -1.625686585903167725e-01 2.361178398132324219e-02 -5.085877701640129089e-02 1.562434434890747070e-01 5.192255228757858276e-02 2.988297641277313232e-01 1.298539340496063232e-01 -2.200041264295578003e-01 -2.429472655057907104e-01 1.220752894878387451e-01 1.152968630194664001e-01
-2.315031737089157104e-01 -3.866544961929321289e-01 3.087543249130249023e-01 1.641551405191421509e-01 9.219752997159957886e-02 2.719085514545440674e-01 5.517072603106498718e-02 -2.534068822860717773e-01 -6.542047858238220215e-02 3.721673414111137390e-02 -1.633222550153732300e-01 -9.113036096096038818e-02 4.336678087711334229e-01 -6.757260859012603760e-02 1.868844404816627502e-02 1.098013296723365784e-01 1.757462471723556519e-01 8.170442655682563782e-03 -1.258358359336853027e-01 -3.477284312248229980e-02 5.269755050539970398e-02 -2.317104190587997437e-01 4.015878215432167053e-02 -7.579400390386581421e-02 1.281834095716476440e-01 2.066491246223449707e-01 1.433427482843399048e-01 1.635828018188476562e-01 -6.497810781002044678e-02 -1.295623481273651123e-01 1.924756318330764771e-01 5.416207388043403625e-02
-1.245530322194099426e-01 -1.727990210056304932e-01 1.770052164793014526e-01 1.534601449966430664e-01 -2.411109209060668945e-01 1.939218640327453613e-01 1.628647185862064362e-02 1.286947280168533325e-01 -4.656293243169784546e-02 -1.482441574335098267e-01 7.353097200393676758e-02 -1.485848873853683472e-01 6.274018902331590652e-03 -2.634481489658355713e-01 -1.057410314679145813e-01 -9.890324436128139496e-03 -1.590896397829055786e-01 -3.099124133586883545e-01 -2.283752113580703735e-01 -1.458122879266738892e-01 4.046528413891792297e-02 -2.217247933149337769e-01 -5.246400088071823120e-02 -6.343320012092590332e-03 3.101902306079864502e-01 2.248671203851699829e-01 2.916832864284515381e-01 3.455172479152679443e-01 1.531832572072744370e-02 1.887661069631576538e-01 9.452659636735916138e-02 1.020571514964103699e-01
-1.796224564313888550e-01 -7.067190110683441162e-02 -1.504749816376715899e-04 -9.119374305009841919e-02 2.547417581081390381e-01 2.417757809162139893e-01 1.152675077319145203e-01 -2.080886214971542358e-01 8.512987941503524780e-02 -1.012567803263664246e-01 -1.267613619565963745e-01 -1.361410766839981079e-01 8.465556055307388306e-02 -1.175659447908401489e-01 -2.675617635250091553e-01 2.109533995389938354e-01 -2.010854333639144897e-01 3.594353049993515015e-02 1.918902806937694550e-02 1.444854587316513062e-01 -2.843195758759975433e-02 -3.898109495639801025e-01 -2.567980885505676270e-01 -1.478695273399353027e-01 1.186758652329444885e-01 -2.055972367525100708e-01 3.075203597545623779e-01 7.911734282970428467e-02 1.374565511941909790e-01 7.898827642202377319e-02 2.136649042367935181e-01 2.319370955228805542e-01
-4.798599705100059509e-02 -1.597073376178741455e-01 5.144424363970756531e-02 -2.454587370157241821e-01 1.397461742162704468e-01 -1.429704278707504272e-01 -1.210865974426269531e-01 -1.519910395145416260e-01 -2.247651964426040649e-01 1.466255336999893188e-01 -3.889499348588287830e-04 -1.261077970266342163e-01 6.169186905026435852e-02 -1.283629536628723145e-01 1.572443395853042603e-01 -1.040774732828140259e-01 -6.064167246222496033e-02 -2.309911698102951050e-01 -1.485856324434280396e-01 2.920109033584594727e-02 1.083333864808082581e-01 -2.291327267885208130e-01 -2.095907479524612427e-01 -2.368469834327697754e-01 -5.831937119364738464e-02 -1.306810379028320312e-01 1.912386715412139893e-01 3.346216976642608643e-01 1.813517957925796509e-01 -1.290883570909500122e-01 2.425107359886169434e-01 4.076583087444305420e-01
-2.803828194737434387e-02 -2.990561425685882568e-01 -1.344732567667961121e-02 1.462786793708801270e-01 1.269177645444869995e-01 -1.834859102964401245e-01 -1.259620487689971924e-01 3.366619721055030823e-02 -2.329960018396377563e-01 -1.274461150169372559e-01 1.188559159636497498e-01 -1.681240648031234741e-01 1.386032998561859131e-01 4.758055508136749268e-02 -6.625274568796157837e-02 -1.069307923316955566e-01 2.588197290897369385e-01 -1.501939892768859863e-01 7.857540994882583618e-02 5.863184854388237000e-02 1.548742353916168213e-01 -9.073530323803424835e-03 -1.940049678087234497e-01 -1.309244483709335327e-01 1.523144990205764771e-01 -3.312595784664154053e-01 1.288415044546127319e-01 4.598593115806579590e-01 1.056405678391456604e-01 -1.551777496933937073e-02 3.076906800270080566e-01 1.616251319646835327e-01
-2.892678678035736084e-01 2.182762511074542999e-02 -2.006639838218688965e-01 -8.474511653184890747e-02 -9.697604179382324219e-02 1.930086165666580200e-01 -7.559028267860412598e-02 -3.551712036132812500e-01 -2.983379177749156952e-02 -3.060244619846343994e-01 -8.973581343889236450e-02 -1.534203439950942993e-01 2.990034222602844238e-01 -7.818295061588287354e-02 -8.753953874111175537e-02 -7.636114954948425293e-02 2.413933980278670788e-04 -2.084789425134658813e-02 1.045067608356475830e-01 -7.984361052513122559e-02 -3.907606005668640137e-02 -1.436735093593597412e-01 -1.112624406814575195e-01 -2.257976382970809937e-01 9.769423864781856537e-03 -1.450760662555694580e-01 3.544948995113372803e-01 6.782741844654083252e-02 -7.696776837110519409e-02 3.053341805934906006e-01 3.121843039989471436e-01 -5.878388136625289917e-02
-1.262909024953842163e-01 -4.385256022214889526e-02 -2.561952918767929077e-02 1.827191710472106934e-01 2.782673537731170654e-01 -2.757169902324676514e-01 -1.210111305117607117e-01 1.665046252310276031e-02 7.706241309642791748e-02 -1.054291054606437683e-01 -2.475961148738861084e-01 -1.588460803031921387e-01 3.652859851717948914e-02 -1.026126295328140259e-01 1.822401769459247589e-02 -6.516950577497482300e-02 -5.894548073410987854e-02 -3.687446713447570801e-01 5.956029146909713745e-02 -3.749017789959907532e-02 3.161025345325469971e-01 -1.385660022497177124e-01 1.709490865468978882e-01 -1.858658790588378906e-01 -8.826775103807449341e-02 1.752249523997306824e-02 1.686186641454696655e-01 4.523424804210662842e-01 1.402097661048173904e-02 2.571959197521209717e-01 7.133702747523784637e-03 1.576269119977951050e-01
-4.440756142139434814e-01 -1.200651563704013824e-02 6.099295802414417267e-03 9.762006998062133789e-02 1.293172240257263184e-01 -3.844115883111953735e-02 -6.889826804399490356e-02 -2.035202085971832275e-01 2.177049219608306885e-02 1.622904837131500244e-02 5.945516377687454224e-02 1.282387226819992065e-01 3.549150228500366211e-01 1.000563129782676697e-01 -9.207291901111602783e-02 -2.007249742746353149e-02 -1.355933994054794312e-01 -3.789232298731803894e-02 -1.463443934917449951e-01 2.729245126247406006e-01 -5.153659358620643616e-02 -2.700079381465911865e-01 1.814556419849395752e-01 -2.877732515335083008e-01 2.633193731307983398e-01 2.882379293441772461e-01 -4.449126496911048889e-02 2.443502545356750488e-01 -1.123488768935203552e-01 2.660803869366645813e-02 3.801488876342773438e-02 1.650399863719940186e-01
-2.679907083511352539e-01 2.062878385186195374e-02 2.942823469638824463e-01 2.887584269046783447e-01 7.585405558347702026e-02 -9.852603077888488770e-02 8.633293211460113525e-02 -2.173212021589279175e-01 1.120938104577362537e-03 -2.431704290211200714e-02 -4.567404463887214661e-02 -9.288410097360610962e-02 3.801410794258117676e-01 2.610914595425128937e-02 -1.270857900381088257e-01 -2.789386361837387085e-02 -2.499204501509666443e-02 -1.062631458044052124e-01 3.265957236289978027e-01 1.322473883628845215e-01 8.088715374469757080e-02 -3.394660949707031250e-01 6.997386366128921509e-02 -9.940037876367568970e-02 1.492016166448593140e-01 5.198486521840095520e-02 8.142287284135818481e-02 -9.046575054526329041e-03 -3.637439310550689697e-01 -7.164748385548591614e-03 2.625891864299774170e-01 9.267461299896240234e-02
-7.208795845508575439e-02 -2.241141796112060547e-01 1.012726128101348877e-01 7.789307087659835815e-02 3.478086590766906738e-01 -3.700459608808159828e-03 -2.019627206027507782e-02 -1.728156805038452148e-01 -8.983539789915084839e-02 -1.223042607307434082e-01 -9.131716191768646240e-02 1.852020621299743652e-02 3.546370863914489746e-01 6.405843049287796021e-02 3.064884431660175323e-02 -3.174220323562622070e-01 -2.779412455856800079e-02 -3.743056058883666992e-01 -2.194066792726516724e-01 8.614520728588104248e-02 -1.182654686272144318e-02 5.256498977541923523e-02 1.928498595952987671e-01 -1.126414984464645386e-01 -1.761508285999298096e-01 1.070529408752918243e-02 1.464269161224365234e-01 4.400146901607513428e-01 -8.869139850139617920e-02 3.755709528923034668e-02 -4.073436930775642395e-02 8.581544458866119385e-02
-1.174297630786895752e-01 -1.700030826032161713e-02 1.240527853369712830e-01 1.151761561632156372e-01 1.528982669115066528e-01 6.078663095831871033e-02 -3.346566855907440186e-01 -3.336102515459060669e-02 1.814727187156677246e-01 -4.184811562299728394e-02 -6.696327030658721924e-02 2.411955222487449646e-02 4.928681254386901855e-02 -1.337309479713439941e-01 -2.341850847005844116e-02 1.118582114577293396e-01 -2.179292887449264526e-01 -2.600480616092681885e-01 1.580991894006729126e-01 2.386217564344406128e-01 2.211834490299224854e-01 -3.178545832633972168e-01 1.135180592536926270e-01 -2.744441628456115723e-01 -5.065974593162536621e-02 4.655100405216217041e-02 -4.127826169133186340e-02 2.578447386622428894e-02 -1.653014123439788818e-01 3.362166509032249451e-02 3.493976593017578125e-01 3.887326121330261230e-01
-1.481259614229202271e-02 -4.412669688463211060e-02 2.130006067454814911e-02 2.070139348506927490e-01 6.989317387342453003e-02 7.881561666727066040e-02 -1.387387216091156006e-01 1.760897636413574219e-01 1.981383860111236572e-01 2.840527296066284180e-01 -3.961309045553207397e-02 -2.579060792922973633e-01 3.102948665618896484e-01 -4.669658839702606201e-02 -1.384506970643997192e-01 -1.943116933107376099e-01 -1.314444243907928467e-01 -2.178706526756286621e-01 2.893483936786651611e-01 2.619194686412811279e-01 2.492251545190811157e-01 -1.724743396043777466e-01 -9.805773384869098663e-03 5.043607205152511597e-02 1.387739367783069611e-02 8.789652958512306213e-03 1.847900152206420898e-01 1.910312771797180176e-01 9.227844327688217163e-02 1.119482666254043579e-01 9.022723138332366943e-02 3.715972006320953369e-01
-1.914122998714447021e-01 -2.181849777698516846e-01 2.304953336715698242e-01 8.146385848522186279e-02 1.458530128002166748e-02 5.254711583256721497e-02 -1.564189046621322632e-02 2.292758785188198090e-02 -1.303353458642959595e-01 -1.694195121526718140e-01 -1.406199187040328979e-01 -2.433148957788944244e-02 2.170658260583877563e-01 -1.467937827110290527e-01 3.197902068495750427e-02 2.695150375366210938e-01 7.821872085332870483e-02 7.244978100061416626e-02 2.929799631237983704e-02 2.389977723360061646e-01 -1.450414508581161499e-01 -3.441189527511596680e-01 -1.796045154333114624e-02 -1.575027257204055786e-01 1.641449183225631714e-01 2.288608103990554810e-01 -1.383816301822662354e-01 2.489841431379318237e-01 -3.724371194839477539e-01 -3.771765157580375671e-02 3.094544708728790283e-01 1.165204942226409912e-01
-2.789299190044403076e-01 -3.090049326419830322e-01 -7.188156992197036743e-02 1.368349045515060425e-01 1.118055731058120728e-01 1.252468079328536987e-01 -7.767217606306076050e-02 1.226500570774078369e-01 -2.245959080755710602e-02 1.621693372726440430e-01 4.083786904811859131e-02 -2.013915330171585083e-01 1.901796311140060425e-01 1.307505369186401367e-01 1.247253566980361938e-01 3.173448145389556885e-01 -2.745131775736808777e-02 -8.736081421375274658e-03 -8.812104165554046631e-02 2.279210090637207031e-01 2.535023391246795654e-01 -7.708999514579772949e-02 -1.624507904052734375e-01 -2.337390482425689697e-01 -1.514051109552383423e-01 -5.888044461607933044e-02 -9.557826817035675049e-02 3.016617894172668457e-01 -2.234247326850891113e-01 2.075595259666442871e-01 -3.558032214641571045e-02 2.871192097663879395e-01
-2.683838307857513428e-01 -2.424305528402328491e-01 1.527607589960098267e-01 6.025658175349235535e-02 7.668777555227279663e-02 3.513448312878608704e-02 -5.325499549508094788e-02 2.196872681379318237e-01 1.942352764308452606e-02 -2.884112298488616943e-01 -1.345558911561965942e-01 -1.629410535097122192e-01 2.504247725009918213e-01 6.660409271717071533e-02 1.131408214569091797e-01 -8.474121242761611938e-02 -1.399060189723968506e-01 -1.217388585209846497e-01 1.761168092489242554e-01 2.872861921787261963e-01 1.037424802780151367e-02 -2.771011888980865479e-01 9.384132921695709229e-02 -3.059981465339660645e-01 -1.107076555490493774e-01 1.801115721464157104e-01 2.938416898250579834e-01 7.751056458801031113e-03 2.699423432350158691e-01 -1.020165309309959412e-01 1.015057042241096497e-01 -1.292883008718490601e-01
-3.035128712654113770e-01 -1.421945393085479736e-01 2.125189155340194702e-01 9.432239830493927002e-02 7.561139017343521118e-02 -3.431148529052734375e-01 -5.671254172921180725e-02 2.140615880489349365e-01 2.247224599123001099e-01 1.903568059206008911e-01 -1.193247511982917786e-01 -1.679705232381820679e-01 4.275406897068023682e-01 -4.324268922209739685e-02 -1.028454629704356194e-03 1.157985329627990723e-01 -3.743041306734085083e-02 1.440671086311340332e-01 1.282237917184829712e-01 2.066021561622619629e-01 4.918741807341575623e-02 -2.419807910919189453e-01 3.633032366633415222e-02 -7.794704753905534744e-03 -1.011383682489395142e-01 1.624682843685150146e-01 2.488996833562850952e-01 2.839257754385471344e-02 -1.096363216638565063e-01 9.251916408538818359e-02 1.114897951483726501e-01 2.404733151197433472e-01
3.551869839429855347e-02 -7.101424038410186768e-02 -3.802773728966712952e-02 1.018348261713981628e-01 -1.342494338750839233e-01 3.129837661981582642e-02 -1.314903050661087036e-01 -1.583148539066314697e-01 -1.281151175498962402e-01 7.333220541477203369e-02 2.714528739452362061e-01 -2.437892109155654907e-01 1.717730797827243805e-02 1.275896877050399780e-01 -1.332594901323318481e-01 4.517747089266777039e-02 -1.311467736959457397e-01 -1.810794621706008911e-01 3.334093093872070312e-01 -3.876777365803718567e-02 4.434825479984283447e-02 -1.413433998823165894e-01 -2.898580767214298248e-02 -3.226295709609985352e-01 1.700827926397323608e-01 -2.432675361633300781e-01 1.770607680082321167e-01 2.485791444778442383e-01 6.112298369407653809e-02 6.450657546520233154e-02 4.651911556720733643e-01 1.848268657922744751e-01
-2.517159879207611084e-01 -4.046041667461395264e-01 -1.785953938961029053e-01 2.257475554943084717e-01 4.442692175507545471e-02 8.059162646532058716e-02 -1.197398751974105835e-01 1.056583598256111145e-01 -4.504901915788650513e-02 1.526625305414199829e-01 1.120902672410011292e-01 -1.342995315790176392e-01 -2.831405587494373322e-02 -1.127101704478263855e-01 -6.629396229982376099e-02 8.110729977488517761e-03 4.319449886679649353e-02 -3.205233514308929443e-01 -3.535626828670501709e-01 -7.461697328835725784e-03 2.155139595270156860e-01 -8.080822974443435669e-02 -2.150085270404815674e-01 -9.603111445903778076e-02 2.192712426185607910e-01 1.111434921622276306e-01 5.860958993434906006e-02 2.507552504539489746e-01 -1.201175972819328308e-01 2.587458789348602295e-01 1.863626092672348022e-01 -3.549093380570411682e-02
-1.338112801313400269e-01 6.102820858359336853e-02 -1.204669773578643799e-01 -1.234947238117456436e-02 -7.900643348693847656e-02 2.413710765540599823e-02 -3.193049728870391846e-01 -2.518082857131958008e-01 -6.718485802412033081e-02 -1.672468930482864380e-01 -1.909700930118560791e-01 -2.160340994596481323e-01 2.568041384220123291e-01 -7.790420204401016235e-02 -3.232576418668031693e-03 -2.461835891008377075e-01 -1.759959906339645386e-01 -1.079097092151641846e-01 8.004837436601519585e-04 3.446723818778991699e-01 1.490595936775207520e-01 -2.961424291133880615e-01 -1.890745013952255249e-01 -3.379657268524169922e-01 -8.613988757133483887e-02 4.067849367856979370e-02 2.654294073581695557e-01 -8.347983472049236298e-03 -1.148400381207466125e-01 1.344444900751113892e-01 8.322907984256744385e-02 -6.451400369405746460e-02
-2.846061587333679199e-01 -2.753245830535888672e-01 1.543635129928588867e-01 2.984157502651214600e-01 1.334278583526611328e-01 -5.016129091382026672e-02 1.000030059367418289e-02 1.178847551345825195e-01 6.667725741863250732e-02 1.040994897484779358e-01 -9.649545885622501373e-03 -2.414150396361947060e-03 2.209129929542541504e-01 8.531158789992332458e-03 1.080752164125442505e-01 -1.766521185636520386e-01 -3.546579182147979736e-01 -2.761245667934417725e-01 1.043311655521392822e-01 1.743153184652328491e-01 -2.383387237787246704e-01 6.365661323070526123e-02 5.348337069153785706e-02 -2.988240681588649750e-02 9.432240575551986694e-02 1.651832014322280884e-01 1.614201813936233521e-01 8.263071626424789429e-02 -3.307147622108459473e-01 -1.071145944297313690e-02 2.866020798683166504e-01 1.423148810863494873e-01
-3.354533314704895020e-01 -7.877428084611892700e-02 3.207794204354286194e-02 -1.833813786506652832e-01 -1.291950941085815430e-01 2.888670936226844788e-02 -1.568426489830017090e-01 3.900466486811637878e-02 -9.669184684753417969e-02 1.860891729593276978e-01 4.562064632773399353e-02 -1.834977269172668457e-01 8.673460036516189575e-02 1.674960367381572723e-02 2.146180570125579834e-01 2.219128757715225220e-01 -2.172298431396484375e-01 3.534065932035446167e-02 -1.380508672446012497e-02 3.484923839569091797e-01 -1.057089790701866150e-01 -1.473560929298400879e-01 -4.413957297801971436e-01 2.965667657554149628e-02 1.256282031536102295e-01 -3.953496366739273071e-02 3.674045503139495850e-01 1.957707107067108154e-01 -1.484422981739044189e-01 -1.286797598004341125e-02 8.015708625316619873e-02 -4.651435092091560364e-02
-1.594043374061584473e-01 -1.749777495861053467e-01 -1.156846340745687485e-02 2.135277688503265381e-01 1.975584328174591064e-01 -2.757121622562408447e-01 -2.780599705874919891e-02 -1.623470783233642578e-01 -1.351307183504104614e-01 5.638061556965112686e-04 6.580815650522708893e-03 -1.200993508100509644e-01 -1.683475077152252197e-02 -2.350298762321472168e-01 7.404116541147232056e-02 -3.466263413429260254e-02 -1.283062845468521118e-01 -1.371112465858459473e-01 -1.219210326671600342e-01 -1.187623441219329834e-01 1.553112417459487915e-01 -5.321147665381431580e-02 -2.275556176900863647e-01 -2.194451540708541870e-01 2.286042273044586182e-01 -1.486633569002151489e-01 2.865882813930511475e-01 4.800376892089843750e-01 1.639752984046936035e-01 -1.243154518306255341e-02 1.986603289842605591e-01 -1.287435442209243774e-01
-1.699669212102890015e-01 -2.845836579799652100e-01 2.295885980129241943e-01 -5.016869679093360901e-02 7.910853624343872070e-02 1.383521258831024170e-01 -1.509211957454681396e-01 -2.766475975513458252e-01 1.218909621238708496e-01 -5.737022310495376587e-02 -8.538371883332729340e-03 -5.411759763956069946e-02 5.638194680213928223e-01 -2.451387494802474976e-01 4.202048107981681824e-02 5.041418224573135376e-02 1.499980092048645020e-01 9.574972093105316162e-02 1.005978658795356750e-01 4.206980392336845398e-02 -4.065749794244766235e-02 -7.167514413595199585e-02 -7.042082026600837708e-03 -2.241695076227188110e-01 2.171237021684646606e-01 1.258332878351211548e-01 5.893095210194587708e-02 2.723488211631774902e-01 -3.060655295848846436e-02 -1.780626922845840454e-01 1.623861640691757202e-01 -8.035548776388168335e-02
-2.017924189567565918e-01 3.873858973383903503e-02 -4.451802000403404236e-02 9.690150618553161621e-02 -1.431060135364532471e-01 2.482570558786392212e-01 -1.426218450069427490e-01 2.217851281166076660e-01 -9.991008043289184570e-02 -8.036424964666366577e-02 -3.744438663125038147e-02 -3.827166855335235596e-01 1.818495988845825195e-01 7.830911315977573395e-03 1.957399994134902954e-01 -1.697031259536743164e-01 8.211497217416763306e-02 -1.112966686487197876e-01 -5.510863661766052246e-02 -1.430091857910156250e-01 6.805747747421264648e-02 -2.036503702402114868e-01 -1.390946805477142334e-01 -1.139959990978240967e-01 3.858500421047210693e-01 9.939565509557723999e-02 2.798781096935272217e-01 -2.836097590625286102e-02 -5.969413369894027710e-02 -1.011126637458801270e-01 1.562516987323760986e-01 3.647527992725372314e-01
-5.744633674621582031e-01 -9.919387847185134888e-02 -6.497464329004287720e-02 -8.394729346036911011e-02 -1.656253039836883545e-01 -8.037488907575607300e-02 -2.518078498542308807e-02 -1.942207291722297668e-02 -7.686375826597213745e-02 -1.753360629081726074e-01 2.639104612171649933e-02 -2.061419636011123657e-01 -9.824882447719573975e-02 -1.864240020513534546e-01 8.263606578111648560e-03 -7.336448412388563156e-03 1.689552366733551025e-01 -1.174118444323539734e-01 9.869404137134552002e-02 1.184278056025505066e-01 1.517357975244522095e-01 -3.230373561382293701e-01 -2.890647649765014648e-01 -2.852131426334381104e-01 -5.060895904898643494e-02 -2.233183234930038452e-01 2.499453276395797729e-01 1.137583702802658081e-01 7.513734512031078339e-03 4.105567187070846558e-02 -4.022588953375816345e-02 4.968238528817892075e-03
-2.265337556600570679e-01 -1.459065228700637817e-01 1.584200114011764526e-01 9.405410289764404297e-02 -1.232457160949707031e-01 6.969078630208969116e-02 -2.315914928913116455e-01 -1.795723289251327515e-02 7.306943088769912720e-02 6.458248198032379150e-02 -2.057513594627380371e-01 -7.268887013196945190e-02 2.526957690715789795e-01 -1.758659780025482178e-01 -8.081616461277008057e-02 2.147634327411651611e-01 -1.151243895292282104e-01 2.092496901750564575e-01 4.108640924096107483e-02 1.808740794658660889e-01 8.264489471912384033e-02 -3.725625276565551758e-01 1.763667762279510498e-01 4.692205786705017090e-02 -4.115846473723649979e-03 -4.407484084367752075e-02 2.844313979148864746e-01 3.958093225955963135e-01 1.017189994454383850e-01 -1.487827748060226440e-01 2.681100666522979736e-01 -2.463509514927864075e-02
-2.370037734508514404e-01 -6.153433397412300110e-02 5.258930847048759460e-02 3.208969533443450928e-01 8.785830810666084290e-03 -3.710293769836425781e-01 3.579770214855670929e-03 8.776138722896575928e-02 -1.681648939847946167e-01 1.429346203804016113e-01 -1.687420606613159180e-01 -4.523311555385589600e-02 1.763850897550582886e-01 -1.168252974748611450e-01 -1.124210730195045471e-01 6.374606490135192871e-02 -1.885800510644912720e-01 3.195072337985038757e-02 -9.276408702135086060e-02 6.412093341350555420e-02 -3.258827701210975647e-02 8.230199106037616730e-03 3.706834837794303894e-02 -4.039373993873596191e-01 -2.738211862742900848e-02 -1.488726586103439331e-01 3.805212080478668213e-01 2.696676552295684814e-01 8.403874933719635010e-02 1.478503197431564331e-01 -2.047121152281761169e-02 2.518241405487060547e-01
-2.111016213893890381e-01 -1.944380402565002441e-01 1.569233834743499756e-02 -1.853955388069152832e-01 -1.589696407318115234e-01 -3.292783861979842186e-03 -3.377501368522644043e-01 -1.675853691995143890e-02 1.488222926855087280e-01 -2.735156118869781494e-01 2.235882915556430817e-02 -1.769606024026870728e-01 3.032585382461547852e-01 -1.519119273871183395e-02 7.857142016291618347e-03 1.690047830343246460e-01 -1.256123930215835571e-01 -3.653690218925476074e-01 -8.317694067955017090e-02 3.596607744693756104e-01 1.877022683620452881e-01 1.023879051208496094e-01 -2.241489887237548828e-01 -6.676801294088363647e-02 -1.922226995229721069e-01 -5.870955530554056168e-03 6.434454023838043213e-02 1.675150543451309204e-01 -3.525140509009361267e-02 1.521381586790084839e-01 1.171100363135337830e-01 2.295460738241672516e-02
-4.908179342746734619e-01 6.191040948033332825e-02 -7.568848133087158203e-02 1.582436496391892433e-03 1.047204434871673584e-01 1.136833429336547852e-02 -9.641475975513458252e-02 -7.802575081586837769e-02 1.695868223905563354e-01 1.738739758729934692e-01 -2.897671796381473541e-02 -1.605902463197708130e-01 -1.004582084715366364e-02 1.011118069291114807e-01 -3.097759187221527100e-02 -1.999483555555343628e-01 -1.832594275474548340e-01 -2.586258947849273682e-01 7.555718719959259033e-02 1.182432696223258972e-01 -2.555878758430480957e-01 -1.443035751581192017e-01 9.759632870554924011e-03 6.601931899785995483e-02 -5.780114606022834778e-02 2.320661246776580811e-01 2.714093029499053955e-01 2.213043570518493652e-01 -3.685352206230163574e-01 -1.433430165052413940e-01 1.723848432302474976e-01 9.741330146789550781e-02
-3.010621964931488037e-01 -7.388751953840255737e-02 3.287266492843627930e-01 1.738532334566116333e-01 -2.155693471431732178e-01 1.017140001058578491e-01 -2.398398071527481079e-01 -2.910080552101135254e-02 -1.924151480197906494e-01 1.047830283641815186e-01 -9.536942094564437866e-02 -1.926661580801010132e-01 2.304845601320266724e-01 -1.798055619001388550e-01 1.119488924741744995e-01 7.062359899282455444e-02 4.285847768187522888e-02 7.671627402305603027e-02 7.118460536003112793e-02 8.349519968032836914e-02 -1.094242464751005173e-02 -2.622490525245666504e-01 8.668995648622512817e-02 -1.160369813442230225e-01 -2.990147471427917480e-02 2.409390173852443695e-02 8.130678534507751465e-02 3.561362326145172119e-01 -7.082261890172958374e-02 -8.507765084505081177e-02 4.423042833805084229e-01 -2.824238687753677368e-02
5.043806880712509155e-02 -1.249601691961288452e-01 1.440546065568923950e-01 1.320502012968063354e-01 1.554073244333267212e-01 -1.092219874262809753e-01 -4.600969552993774414e-01 1.186724305152893066e-01 -1.203788258135318756e-02 -1.686791777610778809e-01 -1.006378512829542160e-02 9.857241064310073853e-03 1.834257096052169800e-01 7.386042177677154541e-02 6.454453617334365845e-02 -1.377767324447631836e-01 -2.014185190200805664e-01 -2.543147206306457520e-01 3.929139673709869385e-02 2.277088761329650879e-01 4.489451274275779724e-02 -3.004896640777587891e-01 -2.246322808787226677e-03 1.290060430765151978e-01 -2.267945557832717896e-02 5.369421467185020447e-02 2.385637760162353516e-01 2.028839290142059326e-01 -1.006166562438011169e-01 5.543623492121696472e-02 1.193303242325782776e-01 4.407352805137634277e-01
-2.260691076517105103e-01 1.357405930757522583e-01 -1.353462040424346924e-01 -2.185316011309623718e-02 -8.712330460548400879e-02 1.479759812355041504e-01 -3.524276316165924072e-01 -2.196117192506790161e-01 7.216519862413406372e-02 -2.427544146776199341e-01 -4.253297578543424606e-03 -8.621256798505783081e-02 2.074817270040512085e-01 -7.600032538175582886e-02 -1.799446046352386475e-01 -1.343836933374404907e-01 -2.201685607433319092e-01 4.819753393530845642e-02 3.676221705973148346e-03 2.507321834564208984e-01 2.782142162322998047e-02 -2.856707274913787842e-01 -1.025104001164436340e-01 -2.831030786037445068e-01 5.947255715727806091e-02 1.195332128554582596e-02 3.317526280879974365e-01 -5.549731198698282242e-03 -2.155718058347702026e-01 7.759553194046020508e-02 2.462984919548034668e-01 -1.589231491088867188e-01
-3.520779907703399658e-01 -2.306635975837707520e-01 -1.826495230197906494e-01 1.198618765920400620e-02 -1.170186772942543030e-01 -3.443842381238937378e-02 -3.590464591979980469e-01 -6.278947740793228149e-02 3.963919728994369507e-02 -2.310504019260406494e-01 -1.987918466329574585e-01 -2.588988840579986572e-01 2.635781466960906982e-01 -1.350054591894149780e-01 -1.535480618476867676e-01 9.801582992076873779e-02 -1.723729968070983887e-01 -1.995779201388359070e-02 -1.927343010902404785e-01 1.949885785579681396e-01 2.245745807886123657e-01 1.187244728207588196e-01 -7.319471240043640137e-02 -7.314817607402801514e-02 -1.613545864820480347e-01 -6.340067088603973389e-02 2.693141996860504150e-01 1.512543708086013794e-01 6.996697187423706055e-02 8.215919882059097290e-02 1.110811904072761536e-01 1.710128635168075562e-01
2.341556176543235779e-02 -2.585779130458831787e-01 1.478871405124664307e-01 -7.371822372078895569e-03 1.082195490598678589e-01 -4.001770541071891785e-02 1.306370645761489868e-01 9.589197486639022827e-02 -6.684474647045135498e-02 1.209032349288463593e-02 -2.204386331140995026e-02 -2.918125391006469727e-01 1.621501445770263672e-01 -2.360250055789947510e-01 -1.318980124779045582e-03 1.804984174668788910e-02 -2.402514219284057617e-01 -3.240836560726165771e-01 -5.817200243473052979e-02 -3.936759531497955322e-01 -1.361155696213245392e-02 -1.283971071243286133e-01 -1.095843240618705750e-01 -2.332320213317871094e-01 2.276114970445632935e-01 5.596540868282318115e-02 4.389517009258270264e-01 1.184426397085189819e-01 4.064963012933731079e-02 1.626239530742168427e-02 1.503742635250091553e-01 9.021525084972381592e-02
-3.544330894947052002e-01 3.388211131095886230e-02 -5.792715027928352356e-02 6.940416991710662842e-02 3.468994796276092529e-01 -1.851134300231933594e-01 -1.723006367683410645e-01 2.058862447738647461e-01 -3.380874544382095337e-02 -1.423809677362442017e-01 9.290247410535812378e-02 -4.477545246481895447e-02 4.230155348777770996e-01 -5.610837042331695557e-02 -1.455338597297668457e-01 -7.653193548321723938e-03 3.335571661591529846e-02 -2.612813711166381836e-01 -5.389829166233539581e-03 4.488488286733627319e-02 1.325665414333343506e-02 8.298938721418380737e-02 -7.382065057754516602e-02 -1.204546988010406494e-01 -1.148521751165390015e-01 -2.149329185485839844e-01 2.297684252262115479e-01 -3.922330960631370544e-02 2.425726950168609619e-01 2.014926522970199585e-01 1.561002731323242188e-01 2.588835656642913818e-01
-1.776369661092758179e-01 1.089747413061559200e-03 7.068983465433120728e-02 1.343927979469299316e-01 1.902498900890350342e-01 -4.452850669622421265e-02 -1.339936107397079468e-01 -2.593865990638732910e-01 5.986527353525161743e-02 1.134219989180564880e-01 -1.123357117176055908e-01 -4.121708124876022339e-02 -1.150791198015213013e-01 -2.270461171865463257e-01 3.973142057657241821e-02 4.494985938072204590e-02 -1.856741309165954590e-01 -2.067934572696685791e-01 7.462185621261596680e-02 2.662988901138305664e-01 5.663880333304405212e-02 -3.072899281978607178e-01 1.682588458061218262e-01 -2.358481436967849731e-01 7.985883206129074097e-02 -4.747916385531425476e-02 1.022146344184875488e-01 1.591077148914337158e-01 -2.447149902582168579e-01 -2.607179880142211914e-01 2.906553745269775391e-01 3.616437017917633057e-01
-1.360945105552673340e-01 -1.702708899974822998e-01 2.656913399696350098e-01 1.955054551362991333e-01 -1.106702070683240891e-02 3.106949627399444580e-01 -9.052141755819320679e-02 -6.821220368146896362e-02 4.630254209041595459e-02 -2.683955430984497070e-02 1.764084398746490479e-02 -1.857490688562393188e-01 4.032740592956542969e-01 -1.110282614827156067e-01 -8.563794195652008057e-02 1.620633453130722046e-01 2.127541303634643555e-01 1.377404779195785522e-01 9.711334109306335449e-02 6.931111216545104980e-02 4.317673668265342712e-02 -3.950577080249786377e-01 9.014786221086978912e-03 -1.046064943075180054e-01 1.679841876029968262e-01 4.251154139637947083e-02 9.630809724330902100e-02 2.697449028491973877e-01 -1.266905963420867920e-01 -1.583963632583618164e-01 2.949165403842926025e-01 1.809996366500854492e-02
-3.001212477684020996e-01 1.282588243484497070e-01 1.227917242795228958e-02 3.444353938102722168e-01 1.196961328387260437e-01 -6.589583307504653931e-02 1.918697953224182129e-01 -1.136737465858459473e-01 -1.722814440727233887e-01 2.738287113606929779e-02 1.548648029565811157e-01 6.936186552047729492e-02 2.684957981109619141e-01 -2.251982875168323517e-02 -1.880223751068115234e-01 2.014348655939102173e-01 8.475325070321559906e-03 -3.194543123245239258e-01 5.686733871698379517e-02 -1.418606489896774292e-01 -1.414903104305267334e-01 -4.154625907540321350e-02 -1.626280099153518677e-01 -9.871968626976013184e-02 -3.088057599961757660e-02 3.860082104802131653e-02 8.234769850969314575e-02 2.283518761396408081e-01 -1.798646301031112671e-01 1.361161470413208008e-01 3.330805897712707520e-01 3.031888604164123535e-01
-1.826635897159576416e-01 3.759786114096641541e-02 2.772758482024073601e-03 1.199776306748390198e-01 1.417443305253982544e-01 1.116497889161109924e-01 1.858415901660919189e-01 3.100191354751586914e-01 5.663515999913215637e-02 -2.585034966468811035e-01 -9.256435185670852661e-02 -2.131283879280090332e-01 1.284382194280624390e-01 -3.428651690483093262e-01 2.878276631236076355e-02 3.292243555188179016e-02 6.196709349751472473e-02 -3.913196921348571777e-01 1.113922744989395142e-01 6.988461315631866455e-02 2.130738049745559692e-01 -3.207557797431945801e-01 7.982990704476833344e-03 -2.446088790893554688e-01 1.437783092260360718e-01 1.248604357242584229e-01 6.907323747873306274e-02 -1.985544897615909576e-02 3.890586644411087036e-02 4.531554505228996277e-02 1.253353506326675415e-01 2.906450033187866211e-01
-2.569392621517181396e-01 -1.281796842813491821e-01 -4.379538819193840027e-02 2.234681742265820503e-04 3.142993450164794922e-01 4.334128648042678833e-02 -5.319131538271903992e-03 4.857589304447174072e-02 -2.414884790778160095e-02 -2.970761656761169434e-01 1.967365890741348267e-01 -3.351820409297943115e-01 1.148745566606521606e-01 -1.942488849163055420e-01 7.977803051471710205e-02 -1.495757699012756348e-01 8.173423260450363159e-02 -1.108792722225189209e-01 4.525971412658691406e-02 -1.398103237152099609e-01 1.767266988754272461e-01 1.479148026555776596e-02 -9.916047751903533936e-02 5.616125091910362244e-02 1.571445912122726440e-01 -3.470023348927497864e-02 4.970895648002624512e-01 1.014095693826675415e-01 4.107386991381645203e-02 2.052293419837951660e-01 2.696684598922729492e-01 9.062074124813079834e-02
-9.007619321346282959e-02 -2.741197645664215088e-01 -2.364443987607955933e-02 -2.839457392692565918e-01 3.084700405597686768e-01 1.639851331710815430e-01 -1.946772634983062744e-01 -4.654447734355926514e-02 -1.907904893159866333e-01 -9.636170417070388794e-02 -1.855441369116306305e-02 -9.042581543326377869e-03 2.495018690824508667e-01 3.686853125691413879e-02 -6.938211154192686081e-03 -2.593694925308227539e-01 -1.575148105621337891e-01 -2.721499204635620117e-01 1.600145399570465088e-01 -3.987462818622589111e-02 -4.896312952041625977e-02 -1.415046155452728271e-01 1.025638077408075333e-03 -1.736777275800704956e-01 -9.350063279271125793e-03 -2.370022088289260864e-01 2.700274884700775146e-01 3.709924817085266113e-01 -1.133778542280197144e-01 7.193633913993835449e-02 -7.908395677804946899e-02 1.632719337940216064e-01
-8.584583550691604614e-02 -4.006350040435791016e-01 -2.746243588626384735e-02 2.225741744041442871e-01 1.967929005622863770e-01 -1.450568735599517822e-01 3.548757359385490417e-02 2.596763968467712402e-01 1.007167771458625793e-01 1.006187126040458679e-01 5.772715806961059570e-02 4.551681131124496460e-02 4.457574486732482910e-01 -1.740795075893402100e-01 6.729262322187423706e-02 -2.431911183521151543e-03 3.212758153676986694e-02 -1.088802441954612732e-01 -2.831637859344482422e-02 -8.151315897703170776e-02 -1.450320929288864136e-01 -1.446131020784378052e-01 -1.453039497137069702e-01 -2.445773333311080933e-01 -6.360811740159988403e-02 2.564902007579803467e-01 1.861764192581176758e-01 1.422399878501892090e-01 1.574357599020004272e-01 -1.735924482345581055e-01 2.669266760349273682e-01 7.044861093163490295e-03
-4.132819473743438721e-01 4.222346935421228409e-03 -3.057703003287315369e-02 3.822956979274749756e-02 1.063569821417331696e-02 -1.977016683667898178e-03 1.435509771108627319e-01 -4.223389551043510437e-02 2.828052341938018799e-01 -4.256461262702941895e-01 -8.038634061813354492e-02 -1.277145743370056152e-01 2.901765406131744385e-01 -9.228876233100891113e-02 -1.568076312541961670e-01 8.272838592529296875e-02 -6.680450588464736938e-02 -1.251230984926223755e-01 2.234026491641998291e-01 -3.987343609333038330e-02 -1.670672371983528137e-02 2.236569672822952271e-02 4.482142627239227295e-02 -2.067789249122142792e-02 2.267120778560638428e-01 -1.431789100170135498e-01 2.105852067470550537e-01 1.987316310405731201e-01 2.529216371476650238e-02 2.108382731676101685e-01 1.767148077487945557e-01 2.988390624523162842e-01
-2.443433552980422974e-01 -1.121555268764495850e-01 5.542312189936637878e-02 2.657402073964476585e-03 1.685206294059753418e-01 1.045084930956363678e-02 -8.517222106456756592e-02 -5.703053250908851624e-02 2.256172001361846924e-01 1.878945901989936829e-02 -2.801524400711059570e-01 4.150590673089027405e-02 2.710480690002441406e-01 6.642188131809234619e-02 1.381625086069107056e-01 -2.574636135250329971e-03 1.974341422319412231e-01 -1.878908425569534302e-01 -1.973454654216766357e-02 1.301419883966445923e-01 1.747494935989379883e-02 -5.074063539505004883e-01 -2.626515328884124756e-01 -1.160884648561477661e-01 -2.273350022733211517e-02 -7.881011068820953369e-02 -2.705262601375579834e-02 -1.160182710736989975e-02 -2.948627173900604248e-01 1.275732964277267456e-01 3.149338960647583008e-01 1.238926649093627930e-01
-2.520528137683868408e-01 -1.876181811094284058e-01 -1.538591235876083374e-01 1.971533298492431641e-01 -1.559401303529739380e-01 1.909196078777313232e-01 -1.991906017065048218e-01 -3.337169885635375977e-01 -1.716359145939350128e-02 -2.918907403945922852e-01 -1.714989840984344482e-01 -1.743565052747726440e-01 3.092589601874351501e-02 -7.615154981613159180e-02 1.657321006059646606e-01 -5.424389243125915527e-02 -3.331287577748298645e-02 -9.580990672111511230e-02 1.562391370534896851e-01 3.127864897251129150e-01 -9.033307433128356934e-02 3.335572034120559692e-02 -1.148625388741493225e-01 -2.120632976293563843e-01 -1.127097979187965393e-01 -1.100448146462440491e-01 4.132854044437408447e-01 9.156802296638488770e-02 4.541599005460739136e-02 1.356588155031204224e-01 1.345283687114715576e-01 4.363908246159553528e-02
-4.101377725601196289e-02 -4.669681936502456665e-02 1.396977752447128296e-01 1.918228119611740112e-01 6.405256688594818115e-02 8.976887166500091553e-02 -2.228545695543289185e-01 -3.387031853199005127e-01 2.664783000946044922e-01 4.364877939224243164e-02 5.164034292101860046e-02 3.840729221701622009e-02 1.846300214529037476e-01 -1.936328248120844364e-03 -6.379237771034240723e-02 5.721239745616912842e-02 -2.517825365066528320e-01 -2.318550348281860352e-01 1.356631964445114136e-01 1.348063815385103226e-02 1.652090102434158325e-01 -3.821350038051605225e-01 1.581778377294540405e-01 -2.049904912710189819e-01 5.195641890168190002e-02 8.381226658821105957e-02 1.299356073141098022e-01 8.863235265016555786e-02 -2.325777113437652588e-01 -1.139266192913055420e-01 3.690637350082397461e-01 1.759136170148849487e-01
-3.456226885318756104e-01 -4.951323196291923523e-02 -3.778264299035072327e-02 -1.846926361322402954e-01 6.954918149858713150e-03 9.245147556066513062e-02 1.747859269380569458e-01 -2.177743017673492432e-01 3.494635596871376038e-02 -1.625943928956985474e-01 3.952607139945030212e-02 -7.814114540815353394e-02 2.839871048927307129e-01 5.311447754502296448e-02 5.497598648071289062e-02 1.373174935579299927e-01 -1.330498605966567993e-01 9.741479530930519104e-03 -7.478064298629760742e-02 2.306312881410121918e-02 -8.371827751398086548e-02 -9.562691301107406616e-02 -1.059556975960731506e-01 -3.570026755332946777e-01 -7.228724658489227295e-02 -2.884804606437683105e-01 3.484215438365936279e-01 1.594336330890655518e-01 -1.655101478099822998e-01 1.978468298912048340e-01 3.230826556682586670e-01 -1.742808818817138672e-01
-2.970658242702484131e-01 -6.288120150566101074e-02 6.761311739683151245e-02 2.194714248180389404e-01 -1.877053976058959961e-01 -2.762382030487060547e-01 8.542986959218978882e-02 -7.716333866119384766e-02 9.188746660947799683e-02 1.717469543218612671e-01 -2.135711759328842163e-01 -5.084487423300743103e-02 3.948248922824859619e-01 -1.805034652352333069e-02 -1.539809852838516235e-01 -2.060186117887496948e-01 -1.476908009499311447e-02 9.469676762819290161e-02 3.163466230034828186e-02 2.409720122814178467e-01 2.299768850207328796e-02 -8.097453415393829346e-02 -1.521773636341094971e-01 -1.605971157550811768e-02 -1.695377081632614136e-01 1.082263961434364319e-01 2.248144745826721191e-01 1.275943312793970108e-02 -1.328086256980895996e-01 2.756324112415313721e-01 3.568907380104064941e-01 -1.042237728834152222e-01
-1.930920034646987915e-01 -1.085916906595230103e-01 -5.627303570508956909e-02 -1.109407767653465271e-01 -7.818184047937393188e-02 -3.061879985034465790e-02 -7.050868868827819824e-02 1.104403585195541382e-01 1.023935824632644653e-01 1.361045688390731812e-01 1.385074406862258911e-01 -1.457227617502212524e-01 2.685175240039825439e-01 -1.914925724267959595e-01 1.137110590934753418e-02 -1.546779423952102661e-01 -5.667508020997047424e-02 -3.492639064788818359e-01 3.837049752473831177e-02 4.650980234146118164e-01 1.192355230450630188e-01 -1.449349820613861084e-01 -1.050050184130668640e-01 1.776841878890991211e-01 1.141757294535636902e-01 -2.062318623065948486e-01 1.938894093036651611e-01 -1.994374766945838928e-02 -3.157451152801513672e-01 1.446730494499206543e-01 1.071956455707550049e-01 2.499898672103881836e-01
-1.097443848848342896e-01 -1.583562940359115601e-01 -6.021647527813911438e-02 1.577403247356414795e-01 -6.404982507228851318e-02 1.200824156403541565e-01 -1.446754932403564453e-01 -2.661912143230438232e-01 2.114664316177368164e-01 -7.669208943843841553e-02 -2.503929138183593750e-01 -1.371247321367263794e-01 2.427217550575733185e-02 -5.634981766343116760e-02 -4.035602211952209473e-01 4.884305968880653381e-02 -1.965351635590195656e-03 -2.394762933254241943e-01 -9.343189746141433716e-02 8.918055891990661621e-02 1.155021414160728455e-01 -1.360731869935989380e-01 1.242544427514076233e-01 -3.904067277908325195e-01 -1.224169507622718811e-01 -5.370338261127471924e-02 3.284304440021514893e-01 -2.042293921113014221e-02 -8.655785769224166870e-02 2.180895805358886719e-01 2.481479495763778687e-01 8.009295165538787842e-02
-2.126699537038803101e-01 -1.391192823648452759e-01 -3.661750257015228271e-02 -2.382937222719192505e-01 -1.412012614309787750e-02 5.983977019786834717e-02 -9.234256297349929810e-02 -4.784463439136743546e-03 5.134294275194406509e-03 6.216199696063995361e-02 2.503903806209564209e-01 1.731436103582382202e-01 3.654571473598480225e-01 -3.130194544792175293e-01 1.790761053562164307e-01 3.124478086829185486e-02 -4.576973989605903625e-02 -9.487102925777435303e-02 1.073789000511169434e-01 -2.639167383313179016e-02 7.143581658601760864e-02 -3.822206258773803711e-01 9.235493093729019165e-02 -1.901642382144927979e-01 2.166536748409271240e-01 5.106664076447486877e-02 8.968091756105422974e-02 -2.386470697820186615e-02 -2.407442629337310791e-01 -1.145699918270111084e-01 3.610357344150543213e-01 1.581576168537139893e-01
-6.310331821441650391e-02 -1.715646833181381226e-01 5.982036888599395752e-02 1.495101302862167358e-01 2.841529808938503265e-02 1.348353922367095947e-01 -8.002125471830368042e-02 2.882749401032924652e-02 2.475400120019912720e-01 2.062009871006011963e-01 1.733561046421527863e-02 -4.053723532706499100e-03 3.274390697479248047e-01 -5.657620355486869812e-02 1.230101510882377625e-01 -3.195574879646301270e-01 -1.620961725711822510e-01 -1.311414092779159546e-01 2.703005969524383545e-01 3.076235949993133545e-01 2.958794236183166504e-01 -1.793396919965744019e-01 1.237182021141052246e-01 8.379931002855300903e-02 1.455018818378448486e-01 9.901197254657745361e-02 1.119097396731376648e-01 1.739005893468856812e-01 -1.662220060825347900e-01 3.870799392461776733e-02 9.867755323648452759e-02 3.418232798576354980e-01
-4.294311404228210449e-01 7.842350006103515625e-02 1.505727618932723999e-01 -4.886368289589881897e-02 1.380409747362136841e-01 -8.727788925170898438e-02 1.835175603628158569e-01 3.346392214298248291e-01 -1.864150613546371460e-01 1.198810562491416931e-01 -1.070989817380905151e-01 -1.201365143060684204e-01 5.212813243269920349e-02 -2.183104753494262695e-01 -4.955994663760066032e-04 2.871931344270706177e-02 2.637693472206592560e-02 -1.298465579748153687e-01 -5.693708732724189758e-02 2.472568862140178680e-02 1.625403165817260742e-01 -1.953265368938446045e-01 1.590102910995483398e-01 -3.559910655021667480e-01 -1.416753381490707397e-01 -3.951899707317352295e-02 3.462558984756469727e-01 1.007545962929725647e-01 1.181203499436378479e-01 1.227674931287765503e-01 -4.263653606176376343e-02 2.555427253246307373e-01
-1.469859033823013306e-01 -3.787645399570465088e-01 2.631075680255889893e-01 1.761287599802017212e-01 1.332808751612901688e-02 1.393777281045913696e-01 -2.938742339611053467e-01 -2.664600908756256104e-01 4.795931279659271240e-02 -4.278644919395446777e-03 -1.247367411851882935e-01 -2.141373418271541595e-02 2.960357367992401123e-01 9.765108115971088409e-03 -6.970199197530746460e-02 1.754972487688064575e-01 3.507613241672515869e-01 3.776579350233078003e-02 3.838974609971046448e-02 1.084311902523040771e-01 -4.577037412673234940e-03 -2.580815255641937256e-01 -4.198706150054931641e-02 -1.917252242565155029e-01 1.020791605114936829e-01 1.005540639162063599e-01 2.918905392289161682e-02 1.254168301820755005e-01 -3.806201368570327759e-02 -2.823546342551708221e-02 3.362230062484741211e-01 1.440431028604507446e-01
-4.277979135513305664e-01 -1.246709004044532776e-01 2.511433362960815430e-01 9.879813343286514282e-02 -4.345791414380073547e-02 1.840040534734725952e-01 -4.626145586371421814e-02 -3.092569857835769653e-02 -1.454128623008728027e-01 1.005708724260330200e-01 -1.105980016291141510e-02 -2.930788099765777588e-01 2.735684514045715332e-01 -1.328060328960418701e-01 1.329620331525802612e-01 7.573498040437698364e-02 -8.441895991563796997e-02 9.833946824073791504e-02 1.346959322690963745e-01 1.971126794815063477e-01 -1.003159061074256897e-01 -1.966858804225921631e-01 1.592611521482467651e-01 -5.452467128634452820e-02 -2.915658289566636086e-03 -5.445672199130058289e-02 -7.842196151614189148e-03 3.351204693317413330e-01 -6.649141758680343628e-02 -2.276862226426601410e-02 4.174434244632720947e-01 -1.057445183396339417e-01
-2.450891286134719849e-01 -6.713113188743591309e-02 6.068494170904159546e-02 -1.432458311319351196e-01 6.407009810209274292e-02 -3.365975618362426758e-02 5.183508992195129395e-02 -2.968875467777252197e-01 -2.262552827596664429e-01 4.409281909465789795e-02 2.812123484909534454e-02 -9.369313716888427734e-03 8.170185983180999756e-02 -7.936602830886840820e-02 1.401105225086212158e-01 -9.650143235921859741e-02 -1.137619465589523315e-01 -3.548992872238159180e-01 -4.544118419289588928e-02 1.985940895974636078e-02 1.679196655750274658e-01 -9.537770599126815796e-02 -2.016050815582275391e-01 -1.989472508430480957e-01 -1.842422932386398315e-01 3.381706774234771729e-02 3.002613782882690430e-01 2.201226204633712769e-01 2.198895066976547241e-01 -3.696673512458801270e-01 1.926943659782409668e-01 2.539968192577362061e-01
-4.083487987518310547e-01 -1.103190258145332336e-01 1.286858040839433670e-02 4.029374569654464722e-02 2.189774662256240845e-01 1.387280076742172241e-01 2.454150654375553131e-02 -6.906748563051223755e-02 -1.257444620132446289e-01 -5.750999599695205688e-02 -1.208714991807937622e-01 1.023283004760742188e-01 2.799103260040283203e-01 9.753952734172344208e-03 -9.719917923212051392e-02 1.385314464569091797e-01 -8.614573627710342407e-02 -1.322506181895732880e-02 9.551375359296798706e-02 2.946873605251312256e-01 -8.184749633073806763e-02 -3.183091878890991211e-01 -2.128051966428756714e-01 -6.676198542118072510e-02 2.983098030090332031e-01 -3.686510920524597168e-01 2.592962980270385742e-01 1.397649850696325302e-02 2.041975408792495728e-02 1.266428679227828979e-01 1.583312004804611206e-01 1.643319427967071533e-02
-1.601245254278182983e-01 -1.744700521230697632e-01 -6.503793597221374512e-02 -7.762126624584197998e-02 -7.688705809414386749e-03 1.228562295436859131e-01 7.233879715204238892e-02 -3.337481319904327393e-01 -1.240533068776130676e-01 5.638960376381874084e-02 -2.988646030426025391e-01 -3.123375214636325836e-02 2.338702976703643799e-01 -3.003617050126194954e-03 -4.946807026863098145e-02 1.515626162290573120e-01 -2.933024466037750244e-01 -1.923202425241470337e-01 -3.629685193300247192e-02 3.371402323246002197e-01 4.454819485545158386e-02 -2.937721312046051025e-01 -1.326884627342224121e-01 -1.355144828557968140e-01 1.804388463497161865e-01 -1.393419802188873291e-01 2.720071971416473389e-01 -5.682823061943054199e-02 -1.061784327030181885e-01 1.618541777133941650e-01 2.787232398986816406e-01 -7.939936220645904541e-02
-1.007260009646415710e-01 -4.582684338092803955e-01 2.756441533565521240e-01 2.374275177717208862e-01 -1.847869604825973511e-01 -7.565429806709289551e-02 -2.506984472274780273e-01 -4.737567156553268433e-03 1.701670438051223755e-01 -5.833354778587818146e-03 7.386797107756137848e-03 -8.063813298940658569e-02 1.142760366201400757e-01 1.701618731021881104e-01 7.473623752593994141e-02 2.727375328540802002e-01 -1.302372515201568604e-01 -1.764251589775085449e-01 -9.062880277633666992e-02 1.943670213222503662e-01 1.593753844499588013e-01 -3.718321770429611206e-02 -1.098571270704269409e-01 -1.185346320271492004e-01 -1.187665387988090515e-03 1.685691624879837036e-02 1.524486541748046875e-01 2.694700360298156738e-01 -1.755395680665969849e-01 9.576681256294250488e-02 -9.666283428668975830e-02 3.078415393829345703e-01
-1.809799522161483765e-01 -8.238394558429718018e-02 1.130041480064392090e-01 9.853955358266830444e-02 -1.654718071222305298e-02 2.451365739107131958e-01 1.271136105060577393e-02 1.138587966561317444e-01 -1.476102322340011597e-01 -7.036813348531723022e-02 -6.767054647207260132e-02 -4.046482443809509277e-01 2.077348232269287109e-01 -1.311707347631454468e-01 6.828300654888153076e-02 -2.836690843105316162e-01 6.108050048351287842e-02 -1.446362286806106567e-01 -2.525704801082611084e-01 -1.912623085081577301e-02 1.181551367044448853e-01 -1.621991395950317383e-01 -3.972586989402770996e-02 -4.700328037142753601e-02 3.820642828941345215e-01 6.340439617633819580e-02 1.531642973423004150e-01 2.113006776198744774e-03 -1.152840182185173035e-01 -8.304638788104057312e-03 1.986252516508102417e-01 4.059616327285766602e-01
-7.163221389055252075e-02 4.034492373466491699e-02 1.781248301267623901e-01 6.738211214542388916e-02 1.522101461887359619e-01 -1.732895672321319580e-01 -3.599198460578918457e-01 1.304343789815902710e-01 -1.474019046872854233e-02 -1.576545834541320801e-02 -4.747313261032104492e-02 -2.806365303695201874e-02 7.955364137887954712e-02 -5.803636834025382996e-02 1.262692809104919434e-01 -1.595128476619720459e-01 -1.236692890524864197e-01 -3.252077400684356689e-01 1.369428634643554688e-02 3.007571697235107422e-01 -1.230049878358840942e-01 -3.981690704822540283e-01 1.284155249595642090e-02 7.869105041027069092e-02 -7.629233598709106445e-02 5.272218026220798492e-03 2.844340205192565918e-01 1.587409824132919312e-01 -7.881822437047958374e-02 8.345653116703033447e-02 5.492091551423072815e-02 4.275059700012207031e-01
-1.749106347560882568e-01 -2.482838481664657593e-01 -1.230528112500905991e-02 1.311878710985183716e-01 3.705832362174987793e-01 3.372822701930999756e-02 8.842665702104568481e-02 4.449298977851867676e-02 -1.739029884338378906e-01 2.173143327236175537e-01 -1.957944780588150024e-01 -7.371311634778976440e-02 3.743655979633331299e-01 9.057895839214324951e-02 1.719494909048080444e-01 -1.695224344730377197e-01 -3.135424554347991943e-01 -1.331889927387237549e-01 1.127863153815269470e-01 1.340078860521316528e-01 -2.013280242681503296e-01 -4.908315837383270264e-02 1.727402508258819580e-01 -2.137521803379058838e-01 5.873274058103561401e-02 2.062602341175079346e-01 1.105794832110404968e-01 1.800502687692642212e-01 -1.143932044506072998e-01 1.332651525735855103e-01 8.777902275323867798e-02 1.408836692571640015e-01
-5.566291809082031250e-01 -1.431292891502380371e-01 -1.814291328191757202e-01 1.291617751121520996e-01 7.571966946125030518e-02 -5.366279557347297668e-02 1.723559945821762085e-01 -5.087065976113080978e-03 -9.434399753808975220e-02 -7.510621100664138794e-02 -6.702607125043869019e-02 1.375585049390792847e-01 3.919998109340667725e-01 6.044817715883255005e-02 -1.062115561217069626e-02 -1.330933570861816406e-01 1.042504236102104187e-01 -8.859904110431671143e-02 7.555519044399261475e-02 1.308546811342239380e-01 -8.402788639068603516e-02 -1.305702328681945801e-01 4.913031309843063354e-02 -2.131895124912261963e-01 7.261793315410614014e-02 5.709375441074371338e-02 -1.259542554616928101e-01 3.648577630519866943e-01 -1.936872750520706177e-01 -4.393439367413520813e-02 2.303183823823928833e-01 7.140979170799255371e-02
-3.376330137252807617e-01 -1.474339514970779419e-01 6.866771262139081955e-03 1.734938025474548340e-01 -4.195627942681312561e-02 -4.505615834204945713e-06 -2.046525031328201294e-01 1.181557551026344299e-01 -4.454319551587104797e-02 1.098029688000679016e-01 -2.696201503276824951e-01 -1.470109969377517700e-01 2.516647875308990479e-01 -2.328947186470031738e-01 6.117809563875198364e-02 1.473957002162933350e-01 -1.775811314582824707e-01 1.193187236785888672e-01 1.911036670207977295e-01 2.672203481197357178e-01 -1.561159938573837280e-01 -1.947481334209442139e-01 1.640273779630661011e-01 2.988807484507560730e-02 -1.130739301443099976e-01 1.563244611024856567e-01 1.436746567487716675e-01 3.378248810768127441e-01 4.817552492022514343e-02 -6.672038882970809937e-02 3.202531933784484863e-01 -1.549562788568437099e-03
-2.136114835739135742e-01 -5.122490692883729935e-03 -1.973308920860290527e-01 -1.985079348087310791e-01 1.659663468599319458e-01 2.040518671274185181e-01 -1.368440985679626465e-01 -3.229880034923553467e-01 2.770672738552093506e-01 7.374620437622070312e-02 -8.147794753313064575e-02 -7.595907896757125854e-02 2.781397700309753418e-01 -7.927854359149932861e-02 -1.668112538754940033e-02 7.065030932426452637e-02 -6.476888805627822876e-02 -1.396636664867401123e-01 -6.757721304893493652e-02 1.444165557622909546e-01 4.102345183491706848e-02 9.649423509836196899e-02 -2.118590325117111206e-01 -2.081963270902633667e-01 4.636171832680702209e-02 -1.310287564992904663e-01 3.049465715885162354e-01 5.477906391024589539e-02 -2.568788826465606689e-01 2.393323332071304321e-01 3.018560707569122314e-01 -1.489863395690917969e-01
-4.671002924442291260e-01 4.883995279669761658e-02 4.408191144466400146e-02 -8.592090755701065063e-02 1.718736886978149414e-01 4.347298666834831238e-02 -3.087858259677886963e-01 -3.898941352963447571e-02 -8.951120823621749878e-02 -1.965040862560272217e-01 4.282057657837867737e-02 -9.824154525995254517e-02 3.070791065692901611e-01 -3.519874438643455505e-02 1.647782772779464722e-01 -9.340129792690277100e-02 -1.510035097599029541e-01 -2.772185504436492920e-01 1.256222575902938843e-01 -3.046043813228607178e-01 5.443954095244407654e-02 -1.197174564003944397e-01 8.010593056678771973e-02 1.395648568868637085e-01 1.696177199482917786e-02 2.005561292171478271e-01 3.368228971958160400e-01 1.241252273321151733e-01 -1.338178664445877075e-02 1.609570533037185669e-01 6.913963705301284790e-02 -2.533077448606491089e-02
-2.809789478778839111e-01 -8.685306459665298462e-02 1.234787181019783020e-01 -1.146971583366394043e-01 -1.715150028467178345e-01 7.992812991142272949e-02 -7.373188156634569168e-03 -1.116048544645309448e-02 1.957709044218063354e-01 -9.534367173910140991e-02 -3.658870458602905273e-01 -6.578245013952255249e-02 3.932010531425476074e-01 8.438406139612197876e-02 -1.448285430669784546e-01 9.979024529457092285e-02 -1.352790445089340210e-01 -1.754408627748489380e-01 6.003919988870620728e-02 4.992647096514701843e-02 2.733699083328247070e-01 -5.872580409049987793e-02 -1.696975082159042358e-01 -2.706595063209533691e-01 3.953853622078895569e-03 2.716554701328277588e-01 9.168191254138946533e-02 1.608867011964321136e-02 1.512072235345840454e-01 1.579121500253677368e-01 3.121348917484283447e-01 -8.789775520563125610e-02
-1.260832995176315308e-01 1.348614878952503204e-02 -7.869289070367813110e-02 5.406807363033294678e-02 2.729598879814147949e-01 1.048325095325708389e-02 -7.535888254642486572e-02 -8.933346718549728394e-02 5.532900989055633545e-02 -7.781331241130828857e-02 -3.373823687434196472e-02 -2.062891572713851929e-01 1.120796278119087219e-01 -9.070315212011337280e-02 -1.592079401016235352e-01 2.454630732536315918e-01 -2.004368156194686890e-01 -1.666346788406372070e-01 1.357228606939315796e-01 4.655005410313606262e-02 -4.749856144189834595e-02 -1.079151034355163574e-01 -2.033079415559768677e-01 -1.679470539093017578e-01 -7.816223800182342529e-02 -2.311895042657852173e-01 4.876871779561042786e-02 5.496355891227722168e-01 3.636344373226165771e-01 3.194942697882652283e-02 2.023322731256484985e-01 1.308992207050323486e-01
-2.449424862861633301e-01 -2.521776854991912842e-01 3.006940484046936035e-01 3.458613529801368713e-02 1.039391756057739258e-01 -8.101242035627365112e-02 -1.683277040719985962e-01 -1.309620440006256104e-01 8.430536836385726929e-03 2.212869375944137573e-02 -9.808468073606491089e-02 6.653230637311935425e-02 4.537487402558326721e-02 -1.321765035390853882e-01 -6.483466178178787231e-02 1.553751826286315918e-01 -5.288274958729743958e-02 1.778373122215270996e-01 3.031595051288604736e-01 -1.629731990396976471e-02 -5.158712342381477356e-02 -2.400510460138320923e-01 -2.782988250255584717e-01 -1.148468852043151855e-01 -6.569916754961013794e-02 3.085042536258697510e-01 3.543074727058410645e-01 1.940799504518508911e-01 -1.015972271561622620e-01 -1.035388186573982239e-01 2.311401665210723877e-01 2.116190642118453979e-01
-3.610551059246063232e-01 1.672066003084182739e-02 -1.581858396530151367e-01 3.853718936443328857e-01 1.592764109373092651e-01 1.012321859598159790e-01 1.824563294649124146e-01 -1.201858557760715485e-02 -2.084872871637344360e-01 1.151543576270341873e-02 -4.441658779978752136e-02 -1.044175997376441956e-01 1.113899201154708862e-01 -1.743069887161254883e-01 6.642306596040725708e-02 1.843884736299514771e-01 1.534472703933715820e-01 -1.143543496727943420e-01 1.034786030650138855e-01 -1.498322635889053345e-01 -1.878359541296958923e-02 -1.117850169539451599e-01 -3.851190805435180664e-01 -6.322881206870079041e-03 1.679901778697967529e-01 2.739147096872329712e-02 9.044355899095535278e-02 2.946542501449584961e-01 -2.031933069229125977e-01 1.007399782538414001e-01 1.178416162729263306e-01 2.623274624347686768e-01
-2.721945643424987793e-01 -2.351557612419128418e-01 4.923306033015251160e-02 1.384804546833038330e-01 -2.226882427930831909e-01 1.893407851457595825e-01 -1.378938108682632446e-01 -6.118685007095336914e-02 4.196694120764732361e-02 -1.019463315606117249e-01 -7.908938080072402954e-02 -1.698943823575973511e-01 1.157869547605514526e-01 1.525418162345886230e-01 1.595989763736724854e-01 3.811644315719604492e-01 8.135512471199035645e-02 -4.174117147922515869e-01 -1.084577962756156921e-01 1.608233526349067688e-02 1.581688672304153442e-01 4.012263379991054535e-03 -9.877046570181846619e-03 -3.549886122345924377e-02 -8.552734553813934326e-02 -1.686482578516006470e-01 4.873610660433769226e-02 3.557413816452026367e-01 9.720478206872940063e-02 5.353482812643051147e-02 3.350848704576492310e-02 2.978583872318267822e-01
-3.172988891601562500e-01 8.952489122748374939e-03 2.245483845472335815e-01 7.080060243606567383e-02 -2.219734787940979004e-01 2.583726048469543457e-01 -6.200411170721054077e-02 1.326842308044433594e-01 -1.097746863961219788e-01 -1.489395350217819214e-01 2.415454015135765076e-02 -1.519464701414108276e-01 1.090103313326835632e-01 -2.534234523773193359e-01 1.122903227806091309e-01 -2.846146002411842346e-02 -6.635967642068862915e-02 -3.200379610061645508e-01 -1.879947781562805176e-01 1.115182116627693176e-01 7.598733901977539062e-02 -1.632496714591979980e-01 -5.665799230337142944e-02 -8.559070527553558350e-03 2.562820613384246826e-01 3.262476995587348938e-02 2.385414242744445801e-01 2.479916661977767944e-01 2.721920311450958252e-01 2.984641790390014648e-01 1.413132697343826294e-01 -1.726924814283847809e-02
-2.586432397365570068e-01 -3.377471491694450378e-02 2.502603828907012939e-01 -1.127670332789421082e-02 -1.456418037414550781e-01 1.800631433725357056e-01 4.737662966363132000e-04 1.257705986499786377e-01 6.973373144865036011e-02 3.483131527900695801e-02 2.267849296331405640e-01 -1.462530940771102905e-01 2.584272921085357666e-01 -2.989265918731689453e-01 1.245612204074859619e-01 -9.885448962450027466e-02 -1.276508998125791550e-02 -2.658549547195434570e-01 -3.825095593929290771e-01 3.782225772738456726e-02 2.418877370655536652e-02 -2.332384586334228516e-01 -2.677919156849384308e-02 1.312012076377868652e-01 1.070011258125305176e-01 1.215714439749717712e-01 2.365738600492477417e-01 2.779322564601898193e-01 1.632399507798254490e-04 2.727915346622467041e-01 1.180216819047927856e-01 -1.172090228646993637e-02
-3.201284408569335938e-01 -3.581786528229713440e-02 2.330701425671577454e-02 1.730578541755676270e-01 -6.481657922267913818e-02 -2.125545889139175415e-01 -4.279216751456260681e-02 -1.202749609947204590e-01 -4.284401983022689819e-02 -3.432766497135162354e-01 9.251245111227035522e-02 -5.243354290723800659e-02 4.614098072052001953e-01 1.029979288578033447e-01 -1.092961356043815613e-01 -1.571198701858520508e-01 -1.010235100984573364e-01 2.667489275336265564e-02 2.287886850535869598e-02 1.200367957353591919e-01 -2.611091434955596924e-01 -1.660064607858657837e-02 -7.947241514921188354e-02 -2.208696305751800537e-01 1.190991047769784927e-02 -5.575404316186904907e-02 2.290186583995819092e-01 3.082868643105030060e-02 1.777231395244598389e-01 3.031768798828125000e-01 1.770229488611221313e-01 2.192052602767944336e-01
-3.758967816829681396e-01 -4.806421697139739990e-01 1.455187946557998657e-01 1.317154169082641602e-01 -1.778718680143356323e-01 -7.718665152788162231e-02 -1.472009867429733276e-01 1.396417468786239624e-01 3.305416554212570190e-02 1.512885093688964844e-01 -9.292281419038772583e-02 -1.002339869737625122e-01 1.032539084553718567e-01 -3.836698234081268311e-01 5.935246869921684265e-02 -4.255547001957893372e-02 8.233036100864410400e-02 -1.342920958995819092e-01 -1.473864614963531494e-01 6.047028675675392151e-02 5.992672964930534363e-02 -3.911475464701652527e-02 1.615193299949169159e-02 -4.067726805806159973e-02 1.286571193486452103e-02 -9.844344854354858398e-02 5.430631339550018311e-02 4.416813850402832031e-01 5.677257850766181946e-02 8.113040030002593994e-02 -5.608194321393966675e-02 1.626916676759719849e-01
-1.461635231971740723e-01 -1.309754848480224609e-01 -2.305383980274200439e-02 -7.370470557361841202e-03 -1.451673656702041626e-01 3.103157505393028259e-03 1.316261738538742065e-01 -1.500024646520614624e-01 2.581775784492492676e-01 3.955905791372060776e-03 -1.757216900587081909e-01 -3.355697989463806152e-01 5.444921851158142090e-01 9.881135821342468262e-02 -1.862596273422241211e-01 -2.574455738067626953e-02 -1.616192162036895752e-01 -2.077618390321731567e-01 1.336086988449096680e-01 -1.475259512662887573e-01 -6.894868612289428711e-02 -8.069553971290588379e-02 -2.072964161634445190e-01 9.082525968551635742e-03 -2.103038281202316284e-01 -1.453365385532379150e-01 1.208806335926055908e-01 1.064237952232360840e-01 -1.519066691398620605e-01 1.409652531147003174e-01 2.460375195369124413e-03 2.253366261720657349e-01
1.391898989677429199e-01 7.134100794792175293e-02 -1.164865121245384216e-01 -1.125679258257150650e-02 2.721486985683441162e-01 -1.359699070453643799e-01 -2.167530357837677002e-01 1.589895039796829224e-01 -2.009365707635879517e-01 5.328988656401634216e-02 1.013108417391777039e-01 -2.037088572978973389e-01 3.956888020038604736e-01 -1.648398116230964661e-02 -7.083244621753692627e-02 -2.132159322500228882e-01 5.220231786370277405e-02 -1.807630360126495361e-01 2.544400990009307861e-01 1.109014302492141724e-01 -1.762034185230731964e-02 7.152935862541198730e-02 -8.051594346761703491e-02 -1.620532274246215820e-01 -1.300995945930480957e-01 -1.013811677694320679e-01 3.168168962001800537e-01 3.975912630558013916e-01 2.292305976152420044e-02 -8.116735517978668213e-02 1.512234061956405640e-01 1.687726825475692749e-01
-1.677302122116088867e-01 -1.964886039495468140e-01 -2.054517418146133423e-01 2.176822870969772339e-01 -2.223612368106842041e-02 2.627335190773010254e-01 -1.916124522686004639e-01 -1.371078938245773315e-01 -1.259377133101224899e-02 9.815513156354427338e-03 -1.316343545913696289e-01 -3.624358773231506348e-01 3.514590859413146973e-01 1.945148408412933350e-02 9.708529710769653320e-02 -1.129102557897567749e-01 -8.585748076438903809e-02 -9.719067811965942383e-02 5.405548587441444397e-02 -2.622527182102203369e-01 3.528834879398345947e-02 -3.477532789111137390e-02 -2.807309329509735107e-01 -5.156359449028968811e-02 2.366914898157119751e-01 -2.074027508497238159e-01 1.652069985866546631e-01 5.765675753355026245e-02 1.499891728162765503e-01 6.392936408519744873e-02 2.208693623542785645e-01 2.148130089044570923e-01
-2.102114260196685791e-01 -9.781001508235931396e-02 -1.081859916448593140e-01 1.187754049897193909e-01 -5.669514182955026627e-03 1.460577398538589478e-01 -1.670429110527038574e-01 5.410297960042953491e-02 -1.210212856531143188e-01 -1.173811033368110657e-01 -3.893582522869110107e-01 -2.423741817474365234e-01 2.173674292862415314e-02 -1.047045364975929260e-01 -8.288017660379409790e-02 -2.384746447205543518e-02 -1.822005063295364380e-01 4.320423584431409836e-03 1.160971298813819885e-01 -4.661353304982185364e-02 -9.672274440526962280e-02 -3.381299376487731934e-01 -2.918253540992736816e-01 -1.077065169811248779e-01 6.688349694013595581e-02 -2.008086889982223511e-01 2.207552194595336914e-01 1.925846189260482788e-01 2.069061696529388428e-01 2.670352756977081299e-01 -3.243027720600366592e-03 3.106919229030609131e-01
-2.460061758756637573e-02 -6.578148901462554932e-02 1.261246502399444580e-01 1.080527901649475098e-01 -2.975508756935596466e-02 1.216653808951377869e-01 -1.523352265357971191e-01 2.533730566501617432e-01 -2.404140830039978027e-01 1.876446604728698730e-01 1.143165752291679382e-01 -4.892348498106002808e-02 4.886689782142639160e-01 -4.609208926558494568e-02 -2.524560689926147461e-01 2.523128874599933624e-02 -3.215500414371490479e-01 -2.010436505079269409e-01 -4.138706997036933899e-02 7.655329257249832153e-02 -4.371763207018375397e-03 -9.469637647271156311e-03 2.102785110473632812e-01 -2.654605731368064880e-02 -1.543463468551635742e-01 -2.264289185404777527e-02 2.434998601675033569e-01 2.333423309028148651e-02 4.818688333034515381e-02 -2.893189154565334320e-02 2.412645369768142700e-01 3.296554982662200928e-01
-7.220390439033508301e-02 5.788172129541635513e-03 1.344150751829147339e-01 2.555432021617889404e-01 2.760897576808929443e-02 -2.572988346219062805e-02 1.028427779674530029e-01 3.252643346786499023e-02 6.298487633466720581e-02 -3.532628342509269714e-02 -3.245691582560539246e-02 2.386643365025520325e-02 1.467537879943847656e-01 -6.650307774543762207e-02 3.161269128322601318e-01 -2.795744538307189941e-01 -3.085081465542316437e-02 -3.002436161041259766e-01 5.670709162950515747e-02 1.572942137718200684e-01 7.206360250711441040e-02 -1.927395761013031006e-01 -9.183245897293090820e-02 4.805796593427658081e-02 1.699380278587341309e-01 7.173393666744232178e-02 3.111908137798309326e-01 2.171842753887176514e-01 -4.131715297698974609e-01 1.154621914029121399e-01 1.396192163228988647e-01 3.656776845455169678e-01
-4.163343906402587891e-01 1.723836548626422882e-02 -1.210507377982139587e-01 1.234834268689155579e-01 -2.900781631469726562e-01 1.869143694639205933e-01 -3.724016845226287842e-01 -2.519237399101257324e-01 -9.143465012311935425e-02 -1.493982821702957153e-01 7.059871405363082886e-02 5.904429405927658081e-02 3.759827911853790283e-01 4.090361297130584717e-02 1.325881630182266235e-01 3.838290646672248840e-02 -1.900405585765838623e-01 -1.509584933519363403e-01 3.834315761923789978e-02 3.126202225685119629e-01 -4.097706824541091919e-02 -1.119711026549339294e-01 1.063613072037696838e-01 -6.345508992671966553e-02 -8.321190625429153442e-02 -1.320541948080062866e-01 1.463234424591064453e-01 5.328397825360298157e-02 -1.247320771217346191e-01 1.006644889712333679e-01 8.870300650596618652e-02 -6.452194601297378540e-02
-1.161381676793098450e-01 -1.939905732870101929e-01 1.420149058103561401e-01 -2.129521965980529785e-01 6.175940856337547302e-02 1.170086711645126343e-01 -7.590941153466701508e-03 -3.693430423736572266e-01 -2.371934950351715088e-01 3.707020357251167297e-02 1.979911029338836670e-01 -3.562293201684951782e-02 5.182166397571563721e-02 -3.642742335796356201e-02 2.083804905414581299e-01 -2.338230758905410767e-01 -1.226489320397377014e-01 -3.511016368865966797e-01 -1.521553844213485718e-01 -1.424947194755077362e-02 6.444445997476577759e-02 -2.059516161680221558e-01 -1.467162668704986572e-01 -1.176567450165748596e-01 1.474673300981521606e-02 2.002947591245174408e-02 2.283266633749008179e-01 2.321161925792694092e-01 8.373875916004180908e-02 -3.662450611591339111e-02 1.377091705799102783e-01 3.893823623657226562e-01
-2.373931556940078735e-01 -3.786404058337211609e-02 1.022346019744873047e-01 -1.334504503756761551e-02 -4.850420635193586349e-03 -1.001680642366409302e-01 -1.336912363767623901e-01 -4.364933446049690247e-02 1.256780177354812622e-01 -3.435283601284027100e-01 -2.922660298645496368e-02 -3.771428763866424561e-02 4.163751304149627686e-01 1.109424829483032227e-01 1.234492659568786621e-01 1.726296991109848022e-01 -1.594652980566024780e-01 -1.643263362348079681e-02 -2.583656460046768188e-02 1.206181049346923828e-01 -4.681944847106933594e-03 -1.647679507732391357e-01 -3.273981511592864990e-01 -2.073328942060470581e-01 -9.788024425506591797e-02 4.211065173149108887e-02 -6.902023404836654663e-02 1.937072128057479858e-01 1.068575978279113770e-01 3.854980468750000000e-01 2.554096281528472900e-01 1.943729519844055176e-01
-1.320590972900390625e-01 -1.478718519210815430e-01 -1.936271190643310547e-01 -1.309556514024734497e-01 6.453422456979751587e-02 7.482566684484481812e-02 -1.477467864751815796e-01 -8.719424903392791748e-02 -9.831747412681579590e-02 1.278009824454784393e-02 -2.487087547779083252e-01 -2.204925417900085449e-01 1.556195765733718872e-01 -2.136572301387786865e-01 -1.056271046400070190e-01 7.986363023519515991e-02 -1.680203229188919067e-01 -9.559047967195510864e-02 -2.104780264198780060e-02 3.952562510967254639e-01 -1.984966248273849487e-01 -1.869866251945495605e-01 -2.212284356355667114e-01 -3.177254460752010345e-03 1.984985917806625366e-01 -2.382835596799850464e-01 2.968700230121612549e-01 7.924978435039520264e-02 -2.568320035934448242e-01 2.632333934307098389e-01 6.962019950151443481e-02 1.053699553012847900e-01
-2.809906899929046631e-01 -1.605332829058170319e-02 -7.270334661006927490e-02 6.697264499962329865e-03 -1.672115772962570190e-01 -1.510749757289886475e-01 -1.806198060512542725e-01 -1.386550813913345337e-01 -2.213992029428482056e-01 -2.268119454383850098e-01 -1.918060481548309326e-01 -3.082384467124938965e-01 2.024018913507461548e-01 -6.399086676537990570e-03 -2.124016582965850830e-01 1.368183940649032593e-01 -1.607464551925659180e-01 -6.040412932634353638e-02 -5.003878101706504822e-02 -1.950071193277835846e-02 4.072422534227371216e-02 -1.088963523507118225e-01 -2.190044373273849487e-01 -5.237396433949470520e-02 1.355365812778472900e-01 -1.000612452626228333e-01 4.089970588684082031e-01 2.273516058921813965e-01 2.084553986787796021e-01 9.248737245798110962e-02 -1.838230900466442108e-02 2.818340957164764404e-01
-1.703668236732482910e-01 -6.253487616777420044e-02 -4.601291567087173462e-02 -1.896636001765727997e-02 6.662538647651672363e-02 1.531106829643249512e-01 -2.127976417541503906e-01 -1.437182873487472534e-01 1.182606816291809082e-01 -9.836903959512710571e-02 -7.676139473915100098e-02 -4.823580384254455566e-02 2.519761025905609131e-01 -3.141580224037170410e-01 -1.996888220310211182e-01 1.143379509449005127e-01 -8.321742713451385498e-02 7.909093052148818970e-03 -1.168429031968116760e-01 1.443429738283157349e-01 1.717519164085388184e-01 6.117664277553558350e-02 -8.831750601530075073e-02 -4.376461505889892578e-01 1.414037197828292847e-01 -1.728450208902359009e-01 2.324414402246475220e-01 -1.990718580782413483e-02 -1.680251210927963257e-01 2.231023162603378296e-01 3.966180086135864258e-01 -1.004602685570716858e-01
-2.014822065830230713e-01 -1.153193339705467224e-01 1.686484813690185547e-01 7.651694118976593018e-02 2.507108151912689209e-01 8.323716372251510620e-02 -8.203090727329254150e-02 -9.973117709159851074e-02 -1.606346853077411652e-02 2.172103524208068848e-01 -3.564868569374084473e-01 3.214771673083305359e-02 4.039481282234191895e-01 -1.642841100692749023e-01 -1.563044190406799316e-01 1.567139774560928345e-01 2.536122202873229980e-01 -1.523744612932205200e-01 -8.583652973175048828e-02 7.730934023857116699e-02 5.139932036399841309e-03 -3.123870864510536194e-02 3.409459069371223450e-02 -4.152905046939849854e-01 2.419436573982238770e-01 -8.625677973031997681e-02 9.967925027012825012e-03 1.358998864889144897e-01 -1.539800688624382019e-02 -1.380838155746459961e-01 1.745694428682327271e-01 -2.836333774030208588e-02
-2.168932259082794189e-01 -3.129051029682159424e-01 6.606648117303848267e-02 3.342776373028755188e-02 -5.503256805241107941e-03 -1.074160933494567871e-01 -9.665615856647491455e-02 -1.440373659133911133e-01 -2.852272987365722656e-01 -1.840940117835998535e-02 -1.023673564195632935e-01 -4.334633797407150269e-02 1.675616651773452759e-01 -2.520225346088409424e-01 -1.063017696142196655e-01 -2.853105664253234863e-01 3.157908618450164795e-01 -7.298637926578521729e-02 3.752244263887405396e-02 1.463417410850524902e-01 6.822807341814041138e-02 -1.279043406248092651e-01 -3.382055833935737610e-02 2.606900595128536224e-02 -2.633799798786640167e-02 -3.739753663539886475e-01 4.678501188755035400e-02 3.155069053173065186e-01 1.133958026766777039e-01 1.414934098720550537e-01 2.943815886974334717e-01 1.304791867733001709e-01
[truncated: 3,272,606 more chars]
