# Supplementary material for: The Language of Innovation
Source: PLoS One. 2020 Apr 30;15(4):e0230107. doi: 10.1371/journal.pone.0230107 (PMC7194493; doi:10.1371/journal.pone.0230107)
Supplement: S9 File — (GZ) [file pone.0230107.s009.tar.gz › 1987-1991/V2Run_6_VS_4500_embeddings1987-1991ED32.txt]

-1.711915880441665649e-01 -1.562628746032714844e-01 -2.179994136095046997e-01 1.255363374948501587e-01 3.462147712707519531e-02 -7.890051603317260742e-02 9.280670434236526489e-02 1.959129720926284790e-01 1.355805695056915283e-01 2.709163352847099304e-02 4.043908417224884033e-02 -3.284812569618225098e-01 -3.709326684474945068e-01 -2.413287758827209473e-01 1.399205327033996582e-01 7.565186172723770142e-02 8.421028032898902893e-03 8.442141860723495483e-02 -2.106476947665214539e-02 3.161872625350952148e-01 1.116593256592750549e-01 -1.208792626857757568e-01 -4.909228160977363586e-02 -1.161479651927947998e-01 3.797372803092002869e-02 -3.616744279861450195e-01 2.682324051856994629e-01 2.300000488758087158e-01 2.319897264242172241e-01 -6.061330065131187439e-02 -1.166227161884307861e-01 -1.200505532324314117e-03
-1.722555756568908691e-01 -3.130569159984588623e-01 -3.509810566902160645e-01 -1.298767328262329102e-01 -8.443044126033782959e-02 2.322269827127456665e-01 -4.027759190648794174e-03 1.329041738063097000e-02 3.384739160537719727e-02 -2.024788260459899902e-01 1.816624402999877930e-01 4.453304782509803772e-02 -2.020995169878005981e-01 -1.781211346387863159e-01 1.628006547689437866e-01 2.093348801136016846e-01 -2.190565019845962524e-01 -6.123093515634536743e-02 -1.629327684640884399e-01 -1.451819855719804764e-02 3.718592822551727295e-01 2.182910889387130737e-01 -5.729634314775466919e-02 -2.944017015397548676e-02 -9.694034606218338013e-02 -1.367243677377700806e-01 -9.286072850227355957e-02 -5.941557884216308594e-02 2.697361707687377930e-01 -1.720222830772399902e-02 -2.412268817424774170e-01 -1.045554503798484802e-01
-3.331244885921478271e-01 -1.490207314491271973e-01 -3.660089969635009766e-01 -5.764986574649810791e-02 2.060636729001998901e-01 -6.734938174486160278e-02 1.848195940256118774e-01 -1.178791597485542297e-01 8.951447904109954834e-02 -1.070226803421974182e-01 5.552786588668823242e-02 4.466489888727664948e-03 -5.605740472674369812e-02 1.282233446836471558e-01 1.989469975233078003e-01 -2.926595509052276611e-01 -2.124987915158271790e-02 -1.493043452501296997e-01 -3.602473437786102295e-01 -9.579660743474960327e-02 -2.511292323470115662e-02 7.986371964216232300e-02 -9.583788365125656128e-02 -1.128957271575927734e-01 -1.993823349475860596e-01 -3.039180636405944824e-01 -2.570673450827598572e-02 -5.133355781435966492e-02 2.227897793054580688e-01 -1.746818274259567261e-01 -1.545196771621704102e-01 -1.924088895320892334e-01
5.133558879606425762e-04 -1.095127910375595093e-01 -1.173337325453758240e-01 -4.418384730815887451e-01 -1.505499035120010376e-01 -2.414881438016891479e-01 -1.161222830414772034e-01 -6.625482439994812012e-02 1.792307943105697632e-01 9.167244285345077515e-02 -2.162324637174606323e-01 -2.756716683506965637e-02 -1.728346943855285645e-01 -7.643788307905197144e-02 3.016642928123474121e-01 1.736219525337219238e-01 -1.854882575571537018e-02 1.333442144095897675e-02 -2.116364389657974243e-01 5.603750236332416534e-03 2.288347035646438599e-01 5.767582356929779053e-02 -9.774623066186904907e-02 -1.061785817146301270e-01 -5.042402073740959167e-02 -4.616913497447967529e-01 4.878028854727745056e-02 3.106081159785389900e-03 2.966779768466949463e-01 -2.341081574559211731e-02 8.165342360734939575e-02 -8.419639430940151215e-03
-2.523626983165740967e-01 -2.437678575515747070e-01 -1.819838434457778931e-01 -3.758555650711059570e-01 -7.828756421804428101e-02 -2.342031523585319519e-02 1.468751728534698486e-01 -1.500218808650970459e-01 -1.655801385641098022e-01 -1.133842542767524719e-01 -2.070801518857479095e-02 -3.298371732234954834e-01 -8.132709562778472900e-02 -3.780540777370333672e-03 3.748320043087005615e-01 -1.070313528180122375e-01 -2.837269380688667297e-02 -3.542516380548477173e-02 -2.959089875221252441e-01 -3.272901475429534912e-02 1.384151279926300049e-01 -1.315942406654357910e-01 -7.077012211084365845e-02 1.079534962773323059e-01 -1.890855096280574799e-02 -2.813325226306915283e-01 1.237994134426116943e-01 -7.674693595618009567e-03 1.530974060297012329e-01 -4.819981381297111511e-02 -2.793106734752655029e-01 -3.424331545829772949e-02
-1.555900722742080688e-01 -2.380750775337219238e-01 -2.736258506774902344e-01 8.769720792770385742e-02 6.456304341554641724e-02 4.784568399190902710e-02 -1.474254727363586426e-01 -5.901249498128890991e-02 9.064230322837829590e-02 1.692168973386287689e-02 1.634639047551900148e-04 1.475344598293304443e-02 -1.396773457527160645e-01 -3.862817957997322083e-02 6.333196908235549927e-02 1.720177084207534790e-01 -3.207619786262512207e-01 1.181317344307899475e-01 -2.923296391963958740e-01 -8.317387104034423828e-02 2.921395897865295410e-01 -2.164223231375217438e-02 7.542918622493743896e-02 4.463177546858787537e-02 -4.274863600730895996e-01 -4.014093875885009766e-01 1.965955942869186401e-01 -2.105253376066684723e-02 5.217397212982177734e-02 -1.725059300661087036e-01 -1.305429041385650635e-01 7.968939095735549927e-02
-4.469243288040161133e-01 -2.178404331207275391e-01 -2.754569649696350098e-01 -2.140885442495346069e-01 7.497666031122207642e-02 3.533167997375130653e-03 -1.811205148696899414e-01 -1.237101256847381592e-01 -1.557608097791671753e-01 -1.453655213117599487e-01 -3.026050627231597900e-01 -1.431049257516860962e-01 -8.556898683309555054e-02 -2.700784616172313690e-02 2.346419692039489746e-01 9.187377989292144775e-02 -2.292383229359984398e-03 -8.795691281557083130e-02 -1.914082318544387817e-01 1.377599388360977173e-01 1.574910730123519897e-01 2.899269573390483856e-02 -1.916000545024871826e-01 -5.530673637986183167e-02 -3.054356276988983154e-01 -3.356545865535736084e-01 6.642618775367736816e-02 2.297129668295383453e-02 2.289280109107494354e-02 5.488901585340499878e-02 5.556450039148330688e-02 -4.550873115658760071e-02
-2.903185412287712097e-02 -2.146998941898345947e-01 -2.811630368232727051e-01 1.624393463134765625e-01 -2.831842005252838135e-01 1.193405836820602417e-01 -2.661515176296234131e-01 -1.333047151565551758e-01 -7.397044450044631958e-02 1.105283573269844055e-01 -5.366159602999687195e-02 -1.944113075733184814e-01 1.353541910648345947e-01 -2.333607291802763939e-03 9.853582084178924561e-02 8.528905361890792847e-02 -1.960916817188262939e-01 1.680028587579727173e-01 -5.091553553938865662e-03 -1.905718259513378143e-02 3.993929922580718994e-01 1.469763517379760742e-01 -6.926832348108291626e-02 -3.962720185518264771e-02 -1.716507971286773682e-01 -4.336981773376464844e-01 1.264213174581527710e-01 1.102680526673793793e-02 1.657426059246063232e-01 -4.525313153862953186e-02 -2.094573676586151123e-01 9.644869714975357056e-02
-9.027807414531707764e-02 -4.588325023651123047e-01 -2.492949962615966797e-01 8.312330394983291626e-02 6.206864863634109497e-02 -4.174111410975456238e-02 6.388686597347259521e-02 -1.444327831268310547e-01 1.699180901050567627e-01 -1.102339476346969604e-02 2.398581057786941528e-01 -3.058445453643798828e-01 6.525413691997528076e-02 3.049058467149734497e-02 7.272639870643615723e-02 -6.406263262033462524e-02 -3.000568151473999023e-01 1.157521605491638184e-01 -1.550427675247192383e-01 1.245651319622993469e-01 4.572759866714477539e-01 5.354892089962959290e-02 2.927505038678646088e-02 1.144671738147735596e-01 8.683457970619201660e-02 -1.355047672986984253e-01 1.806878894567489624e-01 -1.858884245157241821e-01 1.274254769086837769e-01 8.694795519113540649e-02 -3.388901799917221069e-02 1.069497596472501755e-02
-3.472864255309104919e-02 -5.147452354431152344e-01 -2.515917420387268066e-01 1.053340733051300049e-01 -9.871725738048553467e-02 -1.085711941123008728e-01 1.394017338752746582e-01 -5.570740625262260437e-02 5.778349936008453369e-02 -3.282016515731811523e-02 6.287810206413269043e-02 6.003131717443466187e-02 -2.453757971525192261e-01 2.628757792990654707e-04 -1.019297093152999878e-01 1.942244917154312134e-01 -2.517319917678833008e-01 -1.863827183842658997e-02 -2.288134098052978516e-01 7.659089565277099609e-02 2.184059023857116699e-01 1.109302565455436707e-01 -2.022831290960311890e-01 1.272613406181335449e-01 2.729856967926025391e-01 -3.152801394462585449e-01 8.645818568766117096e-03 3.378035500645637512e-02 2.103979140520095825e-01 -3.705054894089698792e-02 -3.021198324859142303e-02 -1.852643340826034546e-01
1.169510185718536377e-01 -2.652522623538970947e-01 -1.956696361303329468e-01 9.666649252176284790e-02 -1.488097906112670898e-01 7.250708993524312973e-03 5.521042272448539734e-02 -3.579440712928771973e-02 -1.514625102281570435e-01 4.250101919751614332e-04 -1.463481783866882324e-01 -1.739506572484970093e-01 -3.652520179748535156e-01 -2.865798175334930420e-01 3.257371112704277039e-02 -2.272284775972366333e-01 -1.854453235864639282e-01 -1.041602790355682373e-01 -7.709322869777679443e-02 1.003041937947273254e-01 2.727033793926239014e-01 -2.080216854810714722e-01 -3.023688495159149170e-01 -1.098090261220932007e-01 -1.843180209398269653e-01 2.594442106783390045e-02 1.875246316194534302e-01 1.795771420001983643e-01 -7.160210609436035156e-02 2.862145900726318359e-01 -5.454497039318084717e-02 1.565518677234649658e-01
8.441729843616485596e-02 -2.642522752285003662e-01 -3.406834006309509277e-01 -2.356632351875305176e-01 -1.585132628679275513e-01 1.939202286303043365e-02 -5.106754228472709656e-02 -3.773752972483634949e-02 2.393453419208526611e-01 -2.577172219753265381e-02 -5.939826369285583496e-02 -4.604395478963851929e-02 1.434619259089231491e-02 -1.354414224624633789e-01 4.624804481863975525e-03 -3.186731040477752686e-02 -3.306086361408233643e-01 4.896575212478637695e-02 -2.382561415433883667e-01 4.652416333556175232e-02 6.063117831945419312e-02 -1.450980007648468018e-01 -1.078526005148887634e-01 -9.357683360576629639e-02 -2.429351061582565308e-01 -4.327399432659149170e-01 -9.337718784809112549e-02 2.004913426935672760e-02 -1.042686477303504944e-01 1.775030791759490967e-01 -2.177801877260208130e-01 2.788605988025665283e-01
-1.946499347686767578e-01 -2.320611327886581421e-01 -2.145764678716659546e-01 -6.226532161235809326e-03 1.676891148090362549e-01 -6.808196008205413818e-02 -3.161617368459701538e-02 -3.337285295128822327e-02 6.593205034732818604e-02 -1.685485243797302246e-01 -1.490382254123687744e-01 -1.547251790761947632e-01 -2.959761917591094971e-01 7.614088803529739380e-02 2.871426343917846680e-01 4.970999900251626968e-03 -1.461110413074493408e-01 6.927454471588134766e-02 -1.906487196683883667e-01 -1.349696218967437744e-01 -3.654977306723594666e-02 -1.113094761967658997e-01 -8.824412524700164795e-02 3.424046635627746582e-01 -3.415994346141815186e-01 -3.272766172885894775e-01 -1.187256202101707458e-01 1.345638185739517212e-01 8.876831084489822388e-02 6.046482920646667480e-02 -2.666113972663879395e-01 -1.201690658926963806e-01
-2.654616236686706543e-01 -3.896790742874145508e-01 -3.081673681735992432e-01 7.920330762863159180e-02 -6.994914263486862183e-02 -8.961173146963119507e-02 1.317417025566101074e-01 -6.129297614097595215e-02 5.961906537413597107e-02 -1.007670760154724121e-01 -5.818375945091247559e-02 -7.259800285100936890e-02 -1.083937808871269226e-01 1.497543454170227051e-01 1.603272706270217896e-01 6.050090491771697998e-02 -1.740966737270355225e-01 7.198695838451385498e-02 -6.908287853002548218e-02 -3.902012482285499573e-02 3.125078678131103516e-01 2.909741997718811035e-01 -1.110940724611282349e-01 3.545614331960678101e-02 7.207982987165451050e-02 -3.990478515625000000e-01 5.520301405340433121e-03 -2.532298266887664795e-01 3.806317970156669617e-02 1.313847862184047699e-02 -2.305722609162330627e-02 2.967197597026824951e-01
-3.103725984692573547e-02 -1.790324598550796509e-01 -2.314218580722808838e-01 -1.912566274404525757e-01 -8.983376435935497284e-03 8.136404305696487427e-02 1.767695508897304535e-02 1.084243133664131165e-02 -5.723087862133979797e-02 7.083152234554290771e-02 -3.506853282451629639e-01 -5.485024303197860718e-02 -6.916623562574386597e-02 -9.548180550336837769e-02 3.018255233764648438e-01 1.199774965643882751e-01 6.914730370044708252e-02 -9.112244099378585815e-02 -4.106999188661575317e-02 2.177623100578784943e-02 3.788243532180786133e-01 -1.122186779975891113e-01 -1.980162560939788818e-01 1.007331162691116333e-01 -3.219861090183258057e-01 -4.068196415901184082e-01 2.757144868373870850e-01 1.507268697023391724e-01 -8.555749803781509399e-02 -6.301333755254745483e-02 -3.205257654190063477e-02 -1.229085326194763184e-01
-9.649173915386199951e-02 -4.796381890773773193e-01 -1.082543134689331055e-01 3.954650834202766418e-02 8.866555988788604736e-02 -1.498553007841110229e-01 3.835889697074890137e-02 -2.131650783121585846e-02 2.253644466400146484e-01 -2.264995872974395752e-01 2.791834995150566101e-02 2.025212496519088745e-01 1.523992121219635010e-01 -1.498221158981323242e-01 1.098500937223434448e-01 4.801804199814796448e-02 -1.292528063058853149e-01 -1.372139528393745422e-02 -2.577423751354217529e-01 4.040974751114845276e-02 -4.170721769332885742e-02 2.003836482763290405e-01 -1.398817002773284912e-01 6.063713133335113525e-02 -2.095712721347808838e-01 -1.989465802907943726e-01 2.629365324974060059e-01 -1.772970259189605713e-01 3.732627928256988525e-01 9.909097105264663696e-02 3.636896610260009766e-02 1.629333645105361938e-01
-6.742595881223678589e-02 -3.365809619426727295e-01 -2.901785373687744141e-01 -1.286079138517379761e-01 6.735409796237945557e-02 1.139136403799057007e-01 -4.796152934432029724e-02 -1.144655421376228333e-01 -3.631660938262939453e-01 7.316531147807836533e-03 -1.628514677286148071e-01 -5.448371917009353638e-02 4.436647519469261169e-02 1.044018045067787170e-01 1.184581071138381958e-01 -3.344452381134033203e-02 -9.793341904878616333e-02 6.145257875323295593e-02 -1.817946285009384155e-01 1.267054080963134766e-01 4.113010764122009277e-01 -2.475132942199707031e-01 -1.547611355781555176e-01 -3.813874721527099609e-02 -3.204924464225769043e-01 -2.704948484897613525e-01 9.354607015848159790e-02 1.788123399019241333e-01 1.356974542140960693e-01 1.613551378250122070e-02 -6.863200664520263672e-02 -2.750809676945209503e-02
-8.029825240373611450e-02 -2.964566349983215332e-01 -3.690753281116485596e-01 -1.907917670905590057e-02 -1.305172890424728394e-01 -4.856140539050102234e-02 -2.295725606381893158e-02 -1.086808145046234131e-01 -2.333652041852474213e-02 -8.631709963083267212e-03 -1.153356805443763733e-01 -4.338354244828224182e-02 -4.317035526037216187e-02 4.698281362652778625e-02 4.985928907990455627e-02 -4.111531376838684082e-02 1.165567785501480103e-01 9.004358947277069092e-02 8.225402981042861938e-02 4.972577095031738281e-02 4.498288929462432861e-01 -1.209173258394002914e-02 7.255095988512039185e-02 -7.512416690587997437e-02 -2.037832885980606079e-01 -5.470679402351379395e-01 -5.445981025695800781e-02 -2.261143475770950317e-01 1.402418166399002075e-01 -5.562290549278259277e-02 1.033996790647506714e-01 -2.015278041362762451e-01
8.352803438901901245e-02 -1.919920891523361206e-01 -2.165044844150543213e-01 6.061426177620887756e-02 4.007453471422195435e-02 -3.676769882440567017e-02 1.085070669651031494e-01 4.100381955504417419e-02 -8.881679177284240723e-02 -2.988119125366210938e-01 3.265098854899406433e-02 -6.279285997152328491e-02 -1.392542123794555664e-01 -3.776112198829650879e-01 1.131389588117599487e-01 2.428555488586425781e-02 5.553745478391647339e-02 1.211959347128868103e-01 -6.927639245986938477e-02 -1.481501571834087372e-02 -8.954130858182907104e-02 -8.038274198770523071e-02 -5.171646475791931152e-01 -1.622177064418792725e-01 -1.310990154743194580e-01 -2.933328747749328613e-01 2.219700515270233154e-01 -2.384452968835830688e-01 1.005058661103248596e-01 5.143693462014198303e-02 -1.837353259325027466e-01 -1.572719365358352661e-01
-1.544631868600845337e-01 -2.919726073741912842e-01 -3.465568423271179199e-01 -1.693445891141891479e-01 2.107295840978622437e-01 1.923974305391311646e-01 -2.155256271362304688e-01 -1.927722096443176270e-01 -2.863592803478240967e-01 6.709484755992889404e-02 -7.211987674236297607e-02 4.606758058071136475e-02 -2.079856693744659424e-01 -4.468856751918792725e-02 1.850520074367523193e-01 4.739129170775413513e-02 7.269828766584396362e-02 -1.272781193256378174e-01 -9.076979756355285645e-02 1.186647638678550720e-01 1.425033658742904663e-01 -1.283701360225677490e-01 -2.330524176359176636e-01 -1.462316606193780899e-02 -1.188975423574447632e-01 -2.620484232902526855e-01 2.219713777303695679e-01 1.333048194646835327e-01 2.545756101608276367e-01 5.973762366920709610e-03 -4.112580791115760803e-02 -2.236152291297912598e-01
5.919065792113542557e-03 -1.925590187311172485e-01 -2.180323749780654907e-01 -2.817012965679168701e-01 -1.132477149367332458e-01 -1.630099713802337646e-01 1.781923919916152954e-01 1.317737251520156860e-02 -9.105076640844345093e-02 -5.268787220120429993e-02 -2.266681790351867676e-01 -2.018936574459075928e-01 -9.906448423862457275e-02 -9.560217708349227905e-02 3.494642674922943115e-02 2.536286711692810059e-01 8.691273629665374756e-03 -7.806478440761566162e-02 -1.285434365272521973e-01 6.625429540872573853e-02 9.090699255466461182e-02 -2.073723226785659790e-01 -9.081881493330001831e-02 -1.012426018714904785e-01 -2.105823159217834473e-01 -4.522864222526550293e-01 1.816045343875885010e-01 -2.392406463623046875e-01 3.005026280879974365e-01 -2.045083045959472656e-01 -7.731907814741134644e-02 5.370799079537391663e-02
-1.067930683493614197e-01 -4.091453552246093750e-01 -1.835694313049316406e-01 -1.965546905994415283e-01 6.178658083081245422e-02 6.453884392976760864e-02 8.290292322635650635e-02 -2.095579057931900024e-01 3.121832311153411865e-01 -2.002964019775390625e-01 1.459016501903533936e-01 3.586984425783157349e-02 7.394079864025115967e-02 -2.424519211053848267e-01 2.755728363990783691e-01 1.906633563339710236e-02 -6.156025081872940063e-02 -1.211077719926834106e-01 -9.680896997451782227e-02 9.467601031064987183e-02 -5.759862437844276428e-02 -1.151222512125968933e-01 -1.390330493450164795e-01 1.911502778530120850e-01 3.460158035159111023e-02 -3.002125918865203857e-01 2.169850915670394897e-01 -3.018300794064998627e-02 3.181970417499542236e-01 9.315547347068786621e-02 -8.873321861028671265e-02 1.517814099788665771e-01
2.091363444924354553e-02 -1.731411814689636230e-01 -4.110867083072662354e-01 -3.747450932860374451e-02 -3.382132053375244141e-01 -7.213879376649856567e-02 -9.133019298315048218e-02 -1.353544443845748901e-01 4.667304754257202148e-01 6.715589761734008789e-02 -4.967856407165527344e-02 -2.282309979200363159e-01 -1.414502561092376709e-01 1.286993175745010376e-01 9.257249534130096436e-02 5.430601164698600769e-02 -2.108581215143203735e-01 -3.946914151310920715e-02 -8.762197941541671753e-02 -1.354881972074508667e-01 9.100440889596939087e-02 -2.169962972402572632e-02 -1.487866193056106567e-01 -9.915897250175476074e-02 -1.145312115550041199e-01 -8.240519464015960693e-02 -7.805850356817245483e-02 -1.075922399759292603e-01 3.302995264530181885e-01 -9.170673787593841553e-02 -1.774341911077499390e-01 -1.690991222858428955e-01
-1.749952286481857300e-01 -3.364355862140655518e-01 -2.782317101955413818e-01 -1.671932637691497803e-01 2.064714431762695312e-01 -8.992452919483184814e-02 1.640697270631790161e-01 2.672799304127693176e-02 3.994238376617431641e-02 1.990686915814876556e-02 -9.887158870697021484e-02 -2.421646416187286377e-01 1.435328368097543716e-02 1.964959949254989624e-01 2.450427561998367310e-01 -1.251876354217529297e-01 -5.394179373979568481e-02 5.541471391916275024e-02 -2.513551851734519005e-03 1.261499524116516113e-01 5.528658628463745117e-02 -2.677821926772594452e-02 5.536241829395294189e-02 -1.520347595214843750e-01 -1.696782410144805908e-01 -3.353078663349151611e-01 -3.463273122906684875e-02 2.208038717508316040e-01 2.201847881078720093e-01 -2.469995915889739990e-01 -2.822885811328887939e-01 -2.351997345685958862e-01
-2.251246124505996704e-01 -3.649939894676208496e-01 -1.927518099546432495e-01 -1.450695991516113281e-01 5.402933433651924133e-02 2.102327719330787659e-02 -2.416706234216690063e-01 -1.729875057935714722e-02 -1.151137575507164001e-01 -6.677027046680450439e-02 -1.804752200841903687e-01 6.939204037189483643e-02 -2.583768069744110107e-01 4.466587677597999573e-02 1.103537753224372864e-01 -1.543461531400680542e-02 2.284718118607997894e-02 -1.714533567428588867e-01 2.353383973240852356e-02 1.109832078218460083e-01 3.535997569561004639e-01 -3.644344806671142578e-01 -3.364716097712516785e-02 7.552241533994674683e-02 -4.820524528622627258e-02 -4.151672422885894775e-01 1.392117142677307129e-01 -2.539134956896305084e-02 3.991882782429456711e-03 1.289373487234115601e-01 -1.886457353830337524e-01 -7.182258367538452148e-02
-1.790061593055725098e-01 -3.981792330741882324e-01 -1.494901329278945923e-01 2.051501348614692688e-02 -3.221437335014343262e-01 -1.014918759465217590e-01 5.105472169816493988e-03 1.064868420362472534e-01 1.905061155557632446e-01 -1.137371454387903214e-02 2.499884963035583496e-01 -1.813524216413497925e-01 9.923266246914863586e-03 -1.101668775081634521e-01 2.424384057521820068e-01 -1.172560080885887146e-01 -2.693895697593688965e-01 -1.592316180467605591e-01 -1.032371595501899719e-01 -2.253403067588806152e-01 2.191092520952224731e-01 -4.634061455726623535e-02 -8.873144537210464478e-02 5.223746225237846375e-02 -2.439484894275665283e-01 -2.956785559654235840e-01 1.245956271886825562e-01 7.319851964712142944e-02 -1.137413010001182556e-01 -1.721824705600738525e-02 -2.023264914751052856e-01 5.025285109877586365e-02
-2.395974695682525635e-01 -3.236294388771057129e-01 -1.215119659900665283e-01 -1.588348671793937683e-02 1.234626173973083496e-01 -3.538721008226275444e-03 -2.216671407222747803e-01 -5.389055237174034119e-02 1.607971824705600739e-02 3.109224140644073486e-02 -2.134221978485584259e-02 -4.217737168073654175e-02 -6.999804079532623291e-02 -6.877023261040449142e-03 3.237072229385375977e-01 7.236380875110626221e-02 1.466711908578872681e-01 -1.079670805484056473e-02 -3.037454485893249512e-01 7.917241007089614868e-02 3.714010417461395264e-01 -2.996786236763000488e-01 -2.851680619642138481e-03 -4.589824378490447998e-02 -2.950542569160461426e-01 -2.463837862014770508e-01 1.642267107963562012e-01 1.678443402051925659e-01 2.068527936935424805e-01 1.389677226543426514e-01 -8.313544094562530518e-02 -1.232018917798995972e-01
1.113918796181678772e-01 -2.525620758533477783e-01 -2.604982554912567139e-01 -2.153006196022033691e-01 -1.858592480421066284e-01 -3.318434208631515503e-02 3.934071958065032959e-02 9.926343709230422974e-02 2.078267186880111694e-01 -6.087398529052734375e-02 -1.825090870261192322e-02 -3.933261334896087646e-02 4.576459154486656189e-02 -2.050261497497558594e-01 1.984103769063949585e-01 -2.158659324049949646e-02 1.598496884107589722e-01 -3.580733900889754295e-04 2.550515811890363693e-03 2.333243191242218018e-01 1.343660205602645874e-01 -4.275047220289707184e-03 -4.353482127189636230e-01 7.681223005056381226e-02 -3.455381691455841064e-01 -3.016298413276672363e-01 1.462178677320480347e-01 2.762416005134582520e-02 -9.322013705968856812e-02 -1.621312946081161499e-01 -2.272847890853881836e-01 -1.309573799371719360e-01
-1.118679195642471313e-01 -3.512383103370666504e-01 -1.204343065619468689e-01 -1.504347175359725952e-01 2.199144363403320312e-01 7.207991927862167358e-02 2.090645022690296173e-02 -2.530100941658020020e-01 5.257513001561164856e-02 1.406039446592330933e-01 -1.870435774326324463e-01 -5.911762855248525739e-05 -8.395586907863616943e-02 2.967249788343906403e-02 2.010195851325988770e-01 8.910913020372390747e-02 -8.610345423221588135e-02 -1.509981006383895874e-01 -1.049561575055122375e-01 1.266874223947525024e-01 3.143887221813201904e-01 -3.454019129276275635e-01 -2.064691632986068726e-01 -1.035447567701339722e-01 -1.711785495281219482e-01 -4.196253716945648193e-01 1.832426041364669800e-01 -3.515077382326126099e-02 7.272326201200485229e-02 2.164886891841888428e-02 -8.317077904939651489e-02 -1.163039952516555786e-01
-2.816291153430938721e-02 -1.110728308558464050e-01 -1.287205666303634644e-01 3.105210363864898682e-01 -8.726634830236434937e-02 4.234789684414863586e-02 -1.081350222229957581e-01 -6.667960435152053833e-02 1.589456051588058472e-01 -1.551110595464706421e-01 -1.649910956621170044e-01 9.509307146072387695e-02 -3.050520718097686768e-01 -1.223698109388351440e-01 4.760349392890930176e-01 -1.810833215713500977e-01 -3.272144794464111328e-01 3.308854401111602783e-01 4.287651926279067993e-02 -4.838493838906288147e-02 3.028877973556518555e-01 5.330260843038558960e-02 -6.001154333353042603e-02 7.931925356388092041e-02 -1.202977672219276428e-01 -1.052116230130195618e-01 -2.088048309087753296e-02 1.608919650316238403e-01 -3.289204463362693787e-02 -1.252086609601974487e-01 -3.774238377809524536e-02 7.343704812228679657e-03
1.828382909297943115e-01 -7.559896260499954224e-02 1.113929748535156250e-01 2.162549942731857300e-01 2.209156751632690430e-02 2.707785964012145996e-01 2.211403995752334595e-01 1.464600414037704468e-01 2.908560335636138916e-01 -3.617564961314201355e-02 -1.661148071289062500e-01 -1.441257148981094360e-01 -1.865889728069305420e-01 1.158121228218078613e-01 1.382285803556442261e-01 5.268701538443565369e-02 -1.471674740314483643e-01 -9.605701267719268799e-02 -2.370634675025939941e-01 3.461356759071350098e-01 1.885978430509567261e-01 5.493389070034027100e-02 -3.781578838825225830e-01 3.135090693831443787e-02 -5.633058026432991028e-02 -2.650671005249023438e-01 1.535744369029998779e-01 1.156750842928886414e-01 2.237100340425968170e-02 -9.032405167818069458e-02 -1.562435477972030640e-01 1.421139687299728394e-01
1.092721987515687943e-02 -3.834209442138671875e-01 -2.967520654201507568e-01 -1.579032093286514282e-01 -1.842075772583484650e-02 -1.155909597873687744e-01 -1.605096310377120972e-01 2.395900636911392212e-01 -1.083392277359962463e-01 -1.126339063048362732e-01 -2.477913945913314819e-01 -2.700342331081628799e-03 -3.125190362334251404e-02 5.641290172934532166e-02 1.921302080154418945e-01 1.907444149255752563e-01 -1.355502754449844360e-02 -1.435561776161193848e-01 -3.686635941267013550e-02 -5.194833129644393921e-02 1.131480857729911804e-01 -1.183962821960449219e-01 -2.050860375165939331e-01 7.081580813974142075e-03 -3.346219658851623535e-01 -3.378422260284423828e-01 -2.722546644508838654e-02 -2.535552531480789185e-02 1.445504873991012573e-01 -2.854604125022888184e-01 -2.067893594503402710e-01 -1.153260990977287292e-01
1.668545156717300415e-01 -4.220201373100280762e-01 -3.275547325611114502e-01 2.027428597211837769e-01 -4.636083543300628662e-02 7.863291352987289429e-02 2.138284407556056976e-02 1.254261732101440430e-01 5.237577855587005615e-02 -3.306601941585540771e-01 9.347759932279586792e-02 2.088067121803760529e-02 -1.355656385421752930e-01 5.623486638069152832e-02 9.023037552833557129e-02 -1.763631105422973633e-01 -1.610992848873138428e-01 4.900499060750007629e-02 -7.990500330924987793e-02 -7.405121624469757080e-02 1.324468255043029785e-01 -1.469436734914779663e-01 -4.667610302567481995e-02 -1.644332706928253174e-01 -8.669417351484298706e-02 -1.802105754613876343e-01 1.482285857200622559e-01 2.464731782674789429e-01 1.096097677946090698e-01 -1.269321143627166748e-01 -2.092165648937225342e-01 3.686687052249908447e-01
-9.777840971946716309e-02 -7.684488594532012939e-02 -1.960271149873733521e-01 -1.425937265157699585e-01 7.036547362804412842e-02 1.740055829286575317e-01 3.442992642521858215e-02 -7.261493057012557983e-02 3.299529552459716797e-01 -1.468322873115539551e-01 -1.633212119340896606e-01 -4.253919422626495361e-01 -1.187578514218330383e-01 3.111205063760280609e-02 1.389241814613342285e-01 1.471326500177383423e-01 -1.269063204526901245e-01 1.532130837440490723e-01 -1.106947809457778931e-01 -1.660452969372272491e-02 2.211597859859466553e-01 -2.481853030622005463e-02 4.851386696100234985e-02 3.552419692277908325e-02 -2.223682999610900879e-01 -5.436154007911682129e-01 1.162054911255836487e-01 7.931932806968688965e-02 9.644363075494766235e-02 1.009472757577896118e-01 1.970992796123027802e-02 1.069208234548568726e-02
-1.447137817740440369e-02 -1.715229004621505737e-01 -4.541171193122863770e-01 4.634745419025421143e-02 -2.421460598707199097e-01 -1.476834714412689209e-01 -1.216424405574798584e-01 5.111493915319442749e-02 4.548462480306625366e-02 -2.185198217630386353e-01 1.038184463977813721e-01 9.223404526710510254e-02 -3.575474722310900688e-03 -7.848241366446018219e-03 2.740018665790557861e-01 1.675766259431838989e-01 -1.631543487310409546e-01 -9.277841448783874512e-02 4.194678738713264465e-02 3.809806704521179199e-01 2.556914091110229492e-02 1.353153586387634277e-01 -4.470717906951904297e-02 -6.953771412372589111e-02 1.195942759513854980e-01 -2.369219660758972168e-01 2.754834294319152832e-01 2.472176551818847656e-01 -2.650649659335613251e-02 -2.571887709200382233e-02 -9.982560575008392334e-02 2.551545798778533936e-01
-1.687102466821670532e-01 -2.263903319835662842e-01 -1.887340284883975983e-02 -1.517963036894798279e-02 1.570418775081634521e-01 5.418814346194267273e-02 -2.903429865837097168e-01 -1.947422884404659271e-02 6.208126246929168701e-02 1.852171961218118668e-03 1.945323646068572998e-01 1.036476437002420425e-02 -2.242772281169891357e-02 -5.615742132067680359e-02 3.112602829933166504e-01 -1.394205242395401001e-01 5.904333665966987610e-02 -2.069229446351528168e-02 -1.101304367184638977e-01 1.555364727973937988e-01 2.328523546457290649e-01 3.589490056037902832e-02 -2.947318255901336670e-01 -5.085582733154296875e-01 -1.074423342943191528e-01 -2.403380572795867920e-01 -2.010210305452346802e-01 -1.203228905797004700e-01 -3.774680942296981812e-02 -9.370884299278259277e-02 -1.643553823232650757e-01 2.073196023702621460e-01
-2.447004243731498718e-02 -3.220947384834289551e-01 -3.939911723136901855e-01 6.583103537559509277e-02 6.682007014751434326e-02 4.563410207629203796e-02 -4.653555527329444885e-02 1.172781512141227722e-01 1.563612520694732666e-01 -7.527060806751251221e-02 -2.981554530560970306e-02 -1.797945052385330200e-01 -3.813915550708770752e-01 9.223756194114685059e-02 2.943381667137145996e-01 -1.188183203339576721e-02 7.458519190549850464e-02 8.236736990511417389e-03 -2.013393789529800415e-01 9.147708863019943237e-02 1.155917868018150330e-01 4.555639252066612244e-02 -1.990385651588439941e-01 -1.984907127916812897e-02 1.268909722566604614e-01 -2.533362619578838348e-02 1.423126459121704102e-01 3.123502433300018311e-01 4.420627281069755554e-02 -2.508821487426757812e-01 -7.712796330451965332e-02 3.068655431270599365e-01
1.790576730854809284e-03 -1.478154808282852173e-01 -4.438653588294982910e-01 -2.093577235937118530e-01 5.046840012073516846e-02 1.510707885026931763e-01 -4.388089105486869812e-02 -7.134883850812911987e-02 2.463600225746631622e-02 -2.481776773929595947e-01 -1.957449465990066528e-01 -1.279035061597824097e-01 -2.297055274248123169e-01 2.942369878292083740e-01 1.483904663473367691e-02 7.524555083364248276e-03 -5.531522259116172791e-02 1.319791078567504883e-01 -1.881479769945144653e-01 3.687343299388885498e-01 2.713054120540618896e-01 1.892249584197998047e-01 -4.727841168642044067e-02 -1.671530120074748993e-02 -1.455282866954803467e-01 -2.826964557170867920e-01 1.095483005046844482e-01 1.238579209893941879e-02 5.105623509734869003e-03 -1.760501265525817871e-01 -1.783815398812294006e-02 8.076125755906105042e-03
-2.731974795460700989e-02 5.173029843717813492e-03 -1.201649233698844910e-01 3.015289604663848877e-01 1.824268102645874023e-01 -1.677329540252685547e-01 -9.878312051296234131e-02 -2.798330187797546387e-01 4.006357863545417786e-02 7.827728241682052612e-02 2.509541995823383331e-02 4.693698883056640625e-02 -3.741533756256103516e-01 1.063597351312637329e-01 2.683952152729034424e-01 -4.376269411295652390e-03 1.747210323810577393e-01 1.461341083049774170e-01 -5.153412465006113052e-03 -8.753865212202072144e-02 -4.059125855565071106e-02 4.682973027229309082e-02 -1.155030503869056702e-01 -1.916382014751434326e-01 -2.883679270744323730e-01 -4.662286937236785889e-01 -1.018654406070709229e-01 -1.065646559000015259e-01 3.296732529997825623e-02 4.644764214754104614e-02 -2.649784088134765625e-01 3.564995527267456055e-02
-2.535013258457183838e-01 -2.027041614055633545e-01 -6.563965231180191040e-02 -2.739374041557312012e-01 -3.519878722727298737e-03 8.470831811428070068e-02 -2.872212044894695282e-02 1.845590025186538696e-01 -1.327782962471246719e-02 -5.665481090545654297e-02 -3.441690802574157715e-01 -1.601699888706207275e-01 -4.811279103159904480e-02 -1.088595092296600342e-01 1.439167559146881104e-01 7.204686850309371948e-02 -5.602509900927543640e-02 5.051687359809875488e-02 -2.547662258148193359e-01 -7.845123112201690674e-02 2.136629521846771240e-01 -1.660638004541397095e-01 -3.037294149398803711e-01 -2.013617157936096191e-01 -2.233237326145172119e-01 -3.376379311084747314e-01 5.995979905128479004e-02 1.643650680780410767e-01 2.327504307031631470e-01 1.899484544992446899e-03 -2.157564908266067505e-01 -8.759427815675735474e-02
7.826318591833114624e-02 -2.757577896118164062e-01 -1.396174430847167969e-01 8.326212316751480103e-02 2.930426038801670074e-03 -6.272469460964202881e-02 1.224774867296218872e-01 1.799108237028121948e-01 -1.385972350835800171e-01 -2.724943459033966064e-01 -3.619508072733879089e-02 -3.478445485234260559e-02 3.882363066077232361e-02 -7.086005061864852905e-02 4.608940780162811279e-01 2.281773239374160767e-01 -1.278076916933059692e-01 -1.566335260868072510e-01 1.272243261337280273e-01 2.448006272315979004e-01 2.078660577535629272e-01 -1.049814838916063309e-02 1.484921276569366455e-01 -3.305461257696151733e-02 -3.863190114498138428e-01 -1.732982546091079712e-01 5.160845816135406494e-02 1.447968333959579468e-01 1.292154788970947266e-01 -2.058434635400772095e-01 -1.303989440202713013e-02 -1.658631712198257446e-01
2.314310073852539062e-01 -3.134533166885375977e-01 -1.198314949870109558e-01 2.728076577186584473e-01 2.267276793718338013e-01 -1.985793001949787140e-02 -4.759943485260009766e-02 3.722175955772399902e-02 -4.640138447284698486e-01 -1.237365789711475372e-02 1.212223768234252930e-01 -2.221997976303100586e-01 -2.567863166332244873e-01 -3.019016981124877930e-01 2.573647797107696533e-01 2.747325599193572998e-02 -8.825623244047164917e-02 -3.989541903138160706e-03 -1.652693450450897217e-01 -3.055895119905471802e-02 1.088883057236671448e-01 4.539512470364570618e-02 -2.158142030239105225e-01 -1.813988238573074341e-01 -1.325885802507400513e-01 -8.058172464370727539e-02 -5.231971666216850281e-02 -2.232989668846130371e-02 1.522039324045181274e-01 3.955613449215888977e-02 9.639271348714828491e-02 9.779708087444305420e-02
-6.707770284265279770e-03 -8.240924775600433350e-02 -4.446992576122283936e-01 1.825021058320999146e-01 -1.343545783311128616e-02 -2.704920470714569092e-01 -5.945467576384544373e-02 1.128677576780319214e-01 1.478387117385864258e-01 -6.278125941753387451e-02 1.276884227991104126e-01 1.339833140373229980e-01 -2.287489920854568481e-01 6.251606345176696777e-02 3.842031657695770264e-01 2.146772295236587524e-01 -1.074458360671997070e-01 -1.635943204164505005e-01 3.628126531839370728e-02 3.494597971439361572e-02 1.476091146469116211e-01 -3.659641370177268982e-02 -2.881481945514678955e-01 -2.678612619638442993e-02 2.423588633537292480e-01 -1.317442655563354492e-01 1.509723812341690063e-01 -6.880987435579299927e-02 1.957064568996429443e-01 -7.235737517476081848e-03 -5.821414664387702942e-02 2.634551525115966797e-01
2.044545114040374756e-01 -2.111622095108032227e-01 -8.810736471787095070e-04 1.082555577158927917e-01 7.688716985285282135e-03 -1.342524737119674683e-01 -4.762003198266029358e-02 -6.889687478542327881e-02 6.716408580541610718e-02 -1.730866581201553345e-01 -8.814582228660583496e-02 1.021718680858612061e-01 -2.935845255851745605e-01 -1.656393408775329590e-01 9.140639752149581909e-02 6.074832752346992493e-02 1.214008256793022156e-01 -1.451145261526107788e-01 -4.519949480891227722e-02 1.961282044649124146e-01 2.203907668590545654e-01 -1.024236306548118591e-01 -3.567316830158233643e-01 -3.831599056720733643e-01 -3.700105845928192139e-01 -1.306629031896591187e-01 1.646910458803176880e-01 5.150589626282453537e-03 1.842061728239059448e-01 1.565106362104415894e-01 1.899274140596389771e-01 1.156345382332801819e-01
-2.787752822041511536e-02 -3.297162055969238281e-01 -1.241716593503952026e-01 -1.680901199579238892e-01 5.480256304144859314e-02 -1.274296343326568604e-01 -1.834351122379302979e-01 -3.422807529568672180e-02 1.380149461328983307e-02 1.404656767845153809e-01 -2.055025845766067505e-01 -6.527359038591384888e-02 -3.389138728380203247e-02 -1.515993103384971619e-02 2.291013896465301514e-01 -7.908845692873001099e-02 6.681806594133377075e-02 1.441939081996679306e-02 -1.200100779533386230e-01 -1.197313964366912842e-01 1.515749990940093994e-01 -5.149874463677406311e-02 -7.862846553325653076e-02 1.535302251577377319e-01 -2.158969938755035400e-01 -1.547919660806655884e-01 3.644195795059204102e-01 1.800866564735770226e-03 5.692353844642639160e-01 4.885287210345268250e-02 -8.908294886350631714e-02 1.993027627468109131e-01
1.606034338474273682e-01 -3.928109109401702881e-01 -3.666264191269874573e-02 2.497656047344207764e-01 2.425759583711624146e-01 -5.992232635617256165e-02 7.990692555904388428e-02 -2.437818646430969238e-01 -4.698739945888519287e-02 -2.276527136564254761e-01 -8.411773294210433960e-02 -3.794385194778442383e-01 1.326783676631748676e-03 -2.036487013101577759e-01 -3.761567920446395874e-02 -1.792287230491638184e-01 -1.571409106254577637e-01 1.549319922924041748e-02 -6.487841904163360596e-02 -1.029124110937118530e-01 1.778289973735809326e-01 -1.276956498622894287e-01 -2.675498127937316895e-01 -5.071425810456275940e-02 -8.527372777462005615e-02 -1.272676885128021240e-01 2.019388377666473389e-01 -1.009256318211555481e-01 2.560065090656280518e-01 1.354455798864364624e-01 -1.524647325277328491e-01 6.673340499401092529e-02
-1.476374864578247070e-01 -2.567574977874755859e-01 -1.828501671552658081e-01 -2.591854929924011230e-01 -9.235682338476181030e-02 -3.776156576350331306e-03 -1.247448325157165527e-01 -1.235477253794670105e-01 -1.074564680457115173e-01 -1.732961833477020264e-01 -4.314960911870002747e-02 -2.331803888082504272e-01 4.348145797848701477e-02 9.707915782928466797e-02 -6.026364862918853760e-02 -5.866673588752746582e-02 -2.302380800247192383e-01 -3.031810820102691650e-01 -4.467164352536201477e-02 1.296219974756240845e-01 3.007170259952545166e-01 -9.976274520158767700e-02 -4.605100303888320923e-02 -9.320401586592197418e-03 -2.947265803813934326e-01 -2.239021509885787964e-01 2.624562382698059082e-01 1.069010272622108459e-01 2.876278460025787354e-01 -1.395946145057678223e-01 -3.063403069972991943e-03 -2.650409638881683350e-01
-7.144763320684432983e-02 -1.931683272123336792e-01 -1.593363285064697266e-01 -9.763276576995849609e-02 -1.186842471361160278e-01 -8.411390334367752075e-02 1.134311854839324951e-01 4.314275924116373062e-03 5.931874364614486694e-02 1.074354276061058044e-01 -3.038226068019866943e-01 -7.906521856784820557e-02 -6.760817766189575195e-02 1.788171380758285522e-01 2.086507230997085571e-01 5.732366815209388733e-02 -1.127969995141029358e-01 2.380677014589309692e-01 -1.304607093334197998e-01 2.288355529308319092e-01 4.430682063102722168e-01 -1.968753486871719360e-01 -3.209169581532478333e-02 2.226250711828470230e-03 -2.751713991165161133e-01 -1.505122780799865723e-01 1.085758432745933533e-01 -1.451045721769332886e-01 3.410529196262359619e-01 -1.313170641660690308e-01 4.374105855822563171e-02 2.237080186605453491e-01
-1.447173058986663818e-01 -3.995952308177947998e-01 -1.794528663158416748e-01 -1.455812249332666397e-02 9.622753411531448364e-02 1.005447120405733585e-03 -2.034691870212554932e-01 -5.521813780069351196e-02 3.167753294110298157e-02 2.401921600103378296e-01 -3.255268037319183350e-01 -4.314309917390346527e-03 -1.197601035237312317e-01 2.476794123649597168e-01 2.471363693475723267e-01 1.045980583876371384e-02 9.781129658222198486e-02 -9.150186926126480103e-02 -2.314337193965911865e-01 8.319232612848281860e-03 3.246832787990570068e-01 5.427175015211105347e-02 3.496361151337623596e-02 -1.269212272018194199e-02 -5.813228711485862732e-02 -3.992490470409393311e-01 1.384089887142181396e-01 -4.027942195534706116e-02 2.308164387941360474e-01 2.096846327185630798e-02 -2.491644397377967834e-02 -1.117428988218307495e-01
7.492800801992416382e-02 -2.132480740547180176e-01 -4.936867952346801758e-01 1.795347034931182861e-01 1.246886700391769409e-01 -8.856330811977386475e-02 1.977118700742721558e-01 9.120385162532329559e-03 2.808000147342681885e-01 -2.707658410072326660e-01 1.664679795503616333e-01 4.844986833631992340e-04 -1.977064460515975952e-01 -4.557989910244941711e-02 1.549941003322601318e-01 -7.947165518999099731e-02 -2.000825107097625732e-01 3.925065696239471436e-02 -9.845917671918869019e-02 -1.061634421348571777e-01 1.792700588703155518e-01 -6.697871536016464233e-02 -2.202706784009933472e-01 -1.767942756414413452e-01 3.109967894852161407e-02 -1.191375851631164551e-01 9.884186089038848877e-02 7.607815414667129517e-02 1.920870244503021240e-01 -2.703228294849395752e-01 -9.541952982544898987e-03 1.982161700725555420e-01
-4.723867774009704590e-02 -3.705329596996307373e-01 -3.305370509624481201e-01 4.757001250982284546e-02 -1.811224222183227539e-01 -5.292200297117233276e-02 -1.372323036193847656e-01 2.615438103675842285e-01 5.591596290469169617e-02 1.279462157981470227e-04 -2.646186947822570801e-01 -2.399774938821792603e-01 7.504575420171022415e-03 -1.081510260701179504e-01 9.955331683158874512e-02 -2.157462835311889648e-01 -9.502326697111129761e-02 2.326245233416557312e-02 -2.918724119663238525e-01 -3.747206181287765503e-02 -3.475086763501167297e-02 -9.816843271255493164e-02 -2.129458934068679810e-01 -1.564483344554901123e-01 -3.160496950149536133e-01 -1.481250524520874023e-01 2.091250419616699219e-01 -2.110136300325393677e-01 -2.114624902606010437e-02 -6.799047440290451050e-02 2.212187275290489197e-02 -1.862375289201736450e-01
-3.372146487236022949e-01 -5.559735745191574097e-02 -3.831557631492614746e-01 -2.021422982215881348e-01 -1.233802456408739090e-02 -5.682389810681343079e-02 2.032887190580368042e-01 2.024289220571517944e-01 2.960184647236019373e-04 -2.550194598734378815e-02 1.312943547964096069e-01 -1.429701447486877441e-01 -2.101929187774658203e-01 -1.042263507843017578e-01 2.661313414573669434e-01 4.653133451938629150e-02 -6.328537315130233765e-02 1.119086705148220062e-02 -1.728348881006240845e-01 -4.183637350797653198e-02 -4.361833631992340088e-02 -1.264674812555313110e-01 4.771224409341812134e-02 -2.918221615254878998e-02 -6.442435085773468018e-02 -5.212655663490295410e-01 1.453427225351333618e-02 2.011594921350479126e-01 1.986131966114044189e-01 -7.629818469285964966e-02 -1.540516763925552368e-01 -3.396912664175033569e-02
-8.572876453399658203e-02 -4.743143022060394287e-01 -1.596856713294982910e-01 1.436534058302640915e-02 4.206465184688568115e-02 1.214907616376876831e-01 -9.010139852762222290e-02 2.464328259229660034e-01 3.138692378997802734e-01 -1.826084852218627930e-01 -8.505506068468093872e-02 5.367116630077362061e-02 -2.358581274747848511e-01 -9.002707898616790771e-03 1.670345366001129150e-01 -2.412457615137100220e-01 6.347163766622543335e-02 8.984146267175674438e-02 -6.911166012287139893e-02 -1.464751083403825760e-03 2.301734983921051025e-01 5.199929326772689819e-02 -3.316501379013061523e-01 6.131081283092498779e-02 5.199660733342170715e-02 -5.591084808111190796e-02 -7.094158977270126343e-02 1.967918872833251953e-01 2.855977714061737061e-01 5.368376895785331726e-02 -2.056002989411354065e-02 2.281133085489273071e-01
-6.049779802560806274e-02 -8.607320487499237061e-02 -4.068279564380645752e-01 -1.710142791271209717e-01 -2.959332466125488281e-01 -2.366173267364501953e-01 7.752101868391036987e-02 1.167580485343933105e-01 1.603583097457885742e-01 -1.375774890184402466e-01 1.180504113435745239e-01 -1.298977881669998169e-01 1.392098665237426758e-01 -5.873370170593261719e-02 1.018120273947715759e-01 1.117118448019027710e-01 -8.395349979400634766e-02 5.222397856414318085e-03 1.973507925868034363e-02 6.343782693147659302e-02 1.961599886417388916e-01 -2.635781764984130859e-01 -2.865130007266998291e-01 6.326095014810562134e-02 -1.537474095821380615e-01 -4.255906641483306885e-01 1.261362284421920776e-01 2.293255180120468140e-02 2.294015735387802124e-01 -6.823368370532989502e-02 1.196104660630226135e-02 -1.602665781974792480e-01
-1.353952139616012573e-01 -3.048447966575622559e-01 -2.500068545341491699e-01 2.907503545284271240e-01 -7.567853480577468872e-02 4.326296225190162659e-02 1.346223950386047363e-01 5.831346288323402405e-02 1.189537644386291504e-01 -3.447710275650024414e-01 1.314888522028923035e-02 -8.047363162040710449e-02 -1.702386736869812012e-01 -5.869489535689353943e-02 1.911125630140304565e-01 -2.402925491333007812e-01 -3.869981691241264343e-02 1.755690276622772217e-01 -1.250963509082794189e-01 -5.880340188741683960e-02 2.403974235057830811e-01 -1.190082058310508728e-01 -3.353933990001678467e-02 -1.228505279868841171e-02 1.101179495453834534e-01 -2.316216379404067993e-01 1.911871582269668579e-01 1.990005224943161011e-01 1.825587451457977295e-01 -1.586926728487014771e-01 -1.305214017629623413e-01 3.226226866245269775e-01
-3.293146938085556030e-02 -1.948405802249908447e-01 -4.230556786060333252e-01 -6.168384477496147156e-02 -1.256740279495716095e-02 -9.640911966562271118e-02 7.772704213857650757e-02 -5.495511740446090698e-02 7.264265418052673340e-02 7.909847050905227661e-02 -4.328680634498596191e-01 9.188685566186904907e-02 -3.246013820171356201e-01 -8.313594013452529907e-02 1.833517551422119141e-01 7.173457741737365723e-02 6.867364794015884399e-02 -1.703324764966964722e-01 -3.708164691925048828e-01 2.384836822748184204e-01 2.050041407346725464e-01 -1.669802069664001465e-01 3.575243521481752396e-03 -1.050462424755096436e-01 -1.004859581589698792e-01 -1.106145530939102173e-01 9.083298593759536743e-02 -4.434382915496826172e-02 1.517456471920013428e-01 -1.329467631876468658e-02 5.654840916395187378e-02 1.823409199714660645e-01
-3.191815018653869629e-01 -1.925077885389328003e-01 -3.603010177612304688e-01 -7.061605900526046753e-02 3.318044245243072510e-01 -1.000359952449798584e-01 2.486140429973602295e-01 -2.002765610814094543e-02 -8.403956890106201172e-02 -4.799306020140647888e-02 -1.313749104738235474e-01 -9.869744628667831421e-02 -1.539838314056396484e-01 5.518852546811103821e-02 1.365471780300140381e-01 6.619455665349960327e-02 -6.258661299943923950e-02 9.591629728674888611e-03 -2.563106119632720947e-01 -2.753101056441664696e-03 6.227471306920051575e-02 6.244205683469772339e-02 -1.934357583522796631e-01 -4.359232727438211441e-03 -2.237045578658580780e-02 -2.853178083896636963e-01 1.649205014109611511e-02 1.621143370866775513e-01 2.928121685981750488e-01 1.416193842887878418e-01 -2.728165388107299805e-01 -2.327874302864074707e-01
-1.665125340223312378e-01 -1.117332130670547485e-01 -1.537620723247528076e-01 -2.842888236045837402e-01 -3.107247948646545410e-01 -1.236664727330207825e-01 -2.878843992948532104e-02 -3.337069600820541382e-02 2.774371579289436340e-02 -1.390943676233291626e-01 -2.670841217041015625e-01 -1.436944007873535156e-01 -9.678052365779876709e-02 -9.891348332166671753e-02 2.972645163536071777e-01 1.263602729886770248e-02 -7.364310324192047119e-02 4.062681272625923157e-02 -2.253742665052413940e-01 -2.115231752395629883e-01 1.938651949167251587e-01 -1.668458618223667145e-02 -1.146267130970954895e-01 1.390846632421016693e-02 -3.283018171787261963e-01 -3.735712468624114990e-01 7.363615930080413818e-02 -1.500100940465927124e-01 1.943674832582473755e-01 -2.489571645855903625e-02 -5.062127858400344849e-02 2.274582386016845703e-01
6.479072850197553635e-03 -2.356014549732208252e-01 -3.203647434711456299e-01 -9.558165818452835083e-02 9.885253757238388062e-02 1.421668082475662231e-01 1.090195700526237488e-01 4.337982460856437683e-02 -7.904214411973953247e-02 1.698968410491943359e-01 -1.687009185552597046e-01 -1.373844742774963379e-01 -2.322494387626647949e-01 1.011837832629680634e-02 2.045763880014419556e-01 -1.155878528952598572e-01 -4.939512908458709717e-02 1.042204871773719788e-01 -1.021636575460433960e-01 1.267517358064651489e-01 2.676465511322021484e-01 -4.064600169658660889e-01 3.269058093428611755e-02 2.013365365564823151e-02 2.830753102898597717e-02 -1.991379261016845703e-01 1.091027557849884033e-01 -2.548129558563232422e-01 3.486409485340118408e-01 -1.404749006032943726e-01 3.478866070508956909e-02 2.435589730739593506e-01
-1.665320992469787598e-02 -7.050103694200515747e-02 -7.910203933715820312e-02 2.669261693954467773e-01 1.851461082696914673e-02 -1.011311784386634827e-01 -3.980185091495513916e-02 6.619720160961151123e-02 3.800166025757789612e-02 -1.178099736571311951e-01 -1.305797547101974487e-01 -2.020512148737907410e-02 -4.098544120788574219e-01 -2.951754331588745117e-01 -4.016397893428802490e-02 1.636079698801040649e-02 1.781513541936874390e-02 -2.397889941930770874e-01 -5.945819430053234100e-03 -3.386962413787841797e-02 1.800247877836227417e-01 -1.842737197875976562e-01 -2.876757681369781494e-01 -2.751398384571075439e-01 -4.105351865291595459e-01 -2.387973666191101074e-01 2.219202667474746704e-01 -1.502398103475570679e-01 7.312986999750137329e-02 2.701184712350368500e-02 3.064359724521636963e-02 -1.507059037685394287e-01
-1.067699864506721497e-01 -2.435484379529953003e-01 -1.400040239095687866e-01 1.490049064159393311e-01 9.610453993082046509e-02 -1.469801515340805054e-01 -2.505687996745109558e-02 1.605348661541938782e-02 -3.012736141681671143e-02 -4.739201162010431290e-03 -1.537948399782180786e-01 1.373477978631854057e-03 -1.167411804199218750e-01 -4.069679379463195801e-01 3.106818534433841705e-02 -4.538369178771972656e-02 -2.284178435802459717e-01 -8.965253084897994995e-02 -3.326737135648727417e-02 1.158455684781074524e-01 1.946886777877807617e-01 -2.724182419478893280e-02 -4.043109416961669922e-01 -3.569615483283996582e-01 -4.476758837699890137e-01 -7.694465667009353638e-02 1.199484914541244507e-01 7.400748878717422485e-02 5.993537604808807373e-02 -3.507803380489349365e-02 1.091521084308624268e-01 4.104937613010406494e-02
-1.313413828611373901e-01 -1.986181735992431641e-01 -2.236580848693847656e-01 2.545627951622009277e-01 6.635470315814018250e-03 2.579385042190551758e-01 1.001847907900810242e-01 -1.792246401309967041e-01 8.632984012365341187e-02 1.358809471130371094e-01 1.539912223815917969e-01 -9.020414203405380249e-02 -1.544780731201171875e-01 -1.947332173585891724e-01 -2.623059600591659546e-02 3.268190100789070129e-02 -2.231431603431701660e-01 -1.732008531689643860e-03 9.807225316762924194e-02 6.828621495515108109e-03 6.683161854743957520e-02 -2.457923591136932373e-01 -1.590785980224609375e-01 -2.554598450660705566e-01 -2.710571289062500000e-01 -2.592799067497253418e-01 2.512028515338897705e-01 8.015065640211105347e-02 3.321756720542907715e-01 1.661940664052963257e-01 3.561284625902771950e-03 1.879563778638839722e-01
-4.078852012753486633e-02 -1.379340589046478271e-01 -3.769472241401672363e-01 -3.607042133808135986e-01 2.490456104278564453e-01 1.405867398716509342e-03 6.615883857011795044e-02 6.697422266006469727e-02 5.880870856344699860e-03 -1.046784520149230957e-01 -2.363671064376831055e-01 -8.319276571273803711e-02 -2.416459769010543823e-01 9.177505038678646088e-03 1.357241421937942505e-01 -1.766153126955032349e-01 4.777889698743820190e-02 -4.654812440276145935e-02 -1.553438603878021240e-01 1.238576099276542664e-01 1.653937995433807373e-01 -3.922666013240814209e-01 -1.142829209566116333e-01 -1.444156467914581299e-01 -3.197431862354278564e-01 -1.166706681251525879e-01 4.836215823888778687e-02 -1.700296700000762939e-01 2.055894583463668823e-01 -1.513889059424400330e-03 3.017685562372207642e-02 7.077095657587051392e-02
-1.200761944055557251e-01 -3.645277023315429688e-01 -3.195152580738067627e-01 1.195614337921142578e-01 -3.800872946158051491e-03 -3.371305391192436218e-02 -2.654678225517272949e-01 -8.294511586427688599e-03 2.723375856876373291e-01 9.822703897953033447e-02 1.331368684768676758e-01 2.405267022550106049e-02 -2.004055678844451904e-01 -1.236362382769584656e-01 3.426367044448852539e-01 -1.963014304637908936e-01 -1.271855980157852173e-01 2.270083874464035034e-01 7.418540120124816895e-02 1.026844009757041931e-01 1.389634609222412109e-01 2.738272547721862793e-01 -6.172431260347366333e-02 2.043858319520950317e-01 -5.750755593180656433e-02 -1.978275477886199951e-01 1.220101267099380493e-01 1.139932349324226379e-01 1.358654052019119263e-01 -1.827626526355743408e-01 4.855055361986160278e-02 -5.427566170692443848e-02
7.099407911300659180e-02 -3.081519305706024170e-01 -1.425933688879013062e-01 2.611615955829620361e-01 1.046292297542095184e-02 3.566099330782890320e-02 -2.868241630494594574e-02 5.570873990654945374e-02 -4.109494015574455261e-02 -2.586679458618164062e-01 -2.557826042175292969e-01 -2.258081920444965363e-02 -2.700516283512115479e-01 -3.039614558219909668e-01 7.543990761041641235e-02 -2.374124946072697639e-03 -2.584998011589050293e-01 5.686013959348201752e-03 1.364464312791824341e-01 1.840205639600753784e-01 2.137326598167419434e-01 -2.182487845420837402e-01 -3.537913560867309570e-01 -3.299730718135833740e-01 -1.559411287307739258e-01 -5.036020651459693909e-02 6.269270926713943481e-02 1.903319731354713440e-02 4.881738498806953430e-02 1.027720049023628235e-01 2.837937697768211365e-02 -9.491813182830810547e-02
4.559956490993499756e-02 -1.802244931459426880e-01 -3.197412192821502686e-01 1.989586204290390015e-01 -8.926866948604583740e-02 2.028736770153045654e-01 -6.540257483720779419e-02 -1.982018500566482544e-01 -9.133430570363998413e-02 5.287626013159751892e-02 2.156895697116851807e-01 5.243040993809700012e-02 -2.714799940586090088e-01 3.206599503755569458e-02 1.405693888664245605e-01 -1.363420784473419189e-01 -1.522111296653747559e-01 8.040799945592880249e-02 9.267631173133850098e-02 -1.356374174356460571e-01 1.683370321989059448e-01 -1.271195113658905029e-01 -2.187533527612686157e-01 -2.224193662405014038e-01 -2.738808691501617432e-01 -1.576389074325561523e-01 2.706184387207031250e-01 4.504926875233650208e-02 3.299509584903717041e-01 1.616083383560180664e-01 8.536817505955696106e-03 2.209590077400207520e-01
1.322405732935294509e-04 -3.617489635944366455e-01 -4.534263014793395996e-01 -3.014046512544155121e-02 3.052324429154396057e-02 1.079902146011590958e-02 7.196839153766632080e-02 2.695474401116371155e-02 3.674377128481864929e-02 -1.557722091674804688e-01 -1.953212171792984009e-01 -6.017412990331649780e-02 -2.919609844684600830e-01 3.388393819332122803e-01 6.539863348007202148e-02 1.364674232900142670e-02 -1.863569468259811401e-01 -1.024335902184247971e-02 -3.312675282359123230e-02 2.021401673555374146e-01 2.023696452379226685e-01 -9.666632860898971558e-02 7.543462514877319336e-02 5.948171019554138184e-02 -3.560954332351684570e-02 -3.512417674064636230e-01 -6.684213411062955856e-03 -3.054451048374176025e-01 6.974464748054742813e-03 1.521140784025192261e-01 -6.174372136592864990e-02 4.978414252400398254e-02
-6.980715692043304443e-02 -2.516752183437347412e-01 -3.207758665084838867e-01 1.410024911165237427e-01 -9.277237206697463989e-02 -5.013471469283103943e-02 -3.063905984163284302e-02 1.760801523923873901e-01 1.544491201639175415e-01 -2.023669481277465820e-01 -1.692470759153366089e-01 7.104498893022537231e-02 -8.007186651229858398e-02 -3.967671990394592285e-01 3.295386210083961487e-02 9.794367849826812744e-02 9.379562921822071075e-03 2.497716099023818970e-01 1.210350021719932556e-01 3.493358492851257324e-01 2.985688298940658569e-02 -1.961130276322364807e-02 -1.013957932591438293e-01 -4.726007953286170959e-02 -2.163722664117813110e-01 -3.391417562961578369e-01 -7.212420552968978882e-02 -6.921599805355072021e-02 1.437926944345235825e-02 -2.649675123393535614e-02 -3.034479022026062012e-01 -1.231479048728942871e-01
-1.010469198226928711e-01 7.225732784718275070e-03 -8.194517344236373901e-02 2.413716018199920654e-01 1.542882472276687622e-01 4.049041494727134705e-02 -2.672320306301116943e-01 5.637622624635696411e-02 1.358974725008010864e-01 -1.739972233772277832e-01 -2.804017812013626099e-02 1.389189064502716064e-01 6.926557421684265137e-02 1.269384026527404785e-01 3.191484510898590088e-01 -2.840214967727661133e-01 -5.138144642114639282e-02 1.987588778138160706e-02 -1.455974876880645752e-01 2.618687450885772705e-01 1.627129316329956055e-01 -1.929778158664703369e-01 5.368017405271530151e-02 -4.557127505540847778e-02 -3.425062596797943115e-01 -6.894401460886001587e-02 1.317531466484069824e-01 2.124022692441940308e-01 4.153797328472137451e-01 1.001926735043525696e-01 -1.066622138023376465e-01 -1.117461472749710083e-01
-1.295937895774841309e-01 -3.457309603691101074e-01 -2.716581225395202637e-01 -9.038010239601135254e-02 1.734161376953125000e-02 -2.855718135833740234e-01 -9.724013507366180420e-03 -1.042739599943161011e-01 2.650006301701068878e-02 1.859209984540939331e-01 2.050722092390060425e-01 -2.076395750045776367e-01 -9.660170972347259521e-02 6.940259784460067749e-02 8.585956692695617676e-02 -6.330294907093048096e-02 -6.681738793849945068e-02 4.496280103921890259e-02 -2.393059283494949341e-01 -2.077393382787704468e-01 1.041276082396507263e-01 -4.419517517089843750e-02 -3.751386404037475586e-01 3.987962380051612854e-02 -2.359103411436080933e-01 -1.081234887242317200e-01 -2.231708541512489319e-02 2.592120468616485596e-01 1.563567072153091431e-01 2.030322104692459106e-01 -1.151742637157440186e-01 2.587110400199890137e-01
-6.646219640970230103e-02 -5.104917287826538086e-02 -4.195125102996826172e-01 -2.513937354087829590e-01 -2.438110709190368652e-01 -1.157509014010429382e-01 -8.419704437255859375e-02 1.303760409355163574e-01 6.928052753210067749e-02 2.383158728480339050e-02 5.801394209265708923e-02 -9.653882682323455811e-02 -1.151808947324752808e-01 8.992391079664230347e-02 4.091780260205268860e-02 4.640708863735198975e-02 -1.691937446594238281e-01 -9.783167392015457153e-02 -1.011757478117942810e-01 -9.498125314712524414e-02 -1.766500473022460938e-01 5.208373069763183594e-02 -2.621163129806518555e-01 4.964674264192581177e-02 -1.724550575017929077e-01 -4.251300692558288574e-01 1.426203548908233643e-01 -7.365497946739196777e-02 3.050449490547180176e-01 4.035071656107902527e-02 -3.130222260951995850e-01 1.489140838384628296e-01
-3.492064774036407471e-01 -1.915974467992782593e-01 -7.548747956752777100e-02 1.401599645614624023e-01 -1.961485147476196289e-01 3.891821205615997314e-02 -1.940296739339828491e-01 -3.442304953932762146e-02 -1.278299987316131592e-01 3.716422943398356438e-03 -4.915462061762809753e-02 -2.424315735697746277e-02 8.617229759693145752e-02 1.434764415025711060e-01 2.016302943229675293e-01 -4.387242496013641357e-01 2.564416453242301941e-02 1.661465167999267578e-01 -4.075720161199569702e-02 1.662182211875915527e-01 2.124300003051757812e-01 -1.212173029780387878e-01 -2.953750193119049072e-01 5.380386114120483398e-02 -2.531323432922363281e-01 -2.138492763042449951e-01 2.485998570919036865e-01 -8.128722757101058960e-02 1.562518328428268433e-01 1.353498548269271851e-01 -1.670412421226501465e-01 1.761986687779426575e-02
1.046580672264099121e-01 -1.495226174592971802e-01 -3.333089649677276611e-01 5.354694090783596039e-03 1.094281151890754700e-01 -1.556332707405090332e-01 6.174226850271224976e-02 9.016977995634078979e-02 3.270313143730163574e-01 -2.263488471508026123e-01 9.845585376024246216e-02 -2.114841639995574951e-01 -3.257444798946380615e-01 9.233612567186355591e-02 2.029776573181152344e-01 -7.340075075626373291e-02 -1.450287848711013794e-01 2.020637989044189453e-01 -2.202791869640350342e-01 2.749308943748474121e-01 2.070429921150207520e-01 9.862751513719558716e-02 -1.813674569129943848e-01 2.996902540326118469e-02 -2.764071151614189148e-02 -5.496273562312126160e-02 1.011915579438209534e-01 2.871367633342742920e-01 -8.187048882246017456e-02 -3.725001588463783264e-02 4.190578125417232513e-03 2.380380183458328247e-01
2.275937050580978394e-01 -2.468547672033309937e-01 -3.328744173049926758e-01 3.469269955530762672e-03 -8.525025099515914917e-02 -7.995432615280151367e-02 5.812444537878036499e-02 9.828334301710128784e-02 -1.441078782081604004e-01 -1.833852529525756836e-01 3.802924416959285736e-03 -1.628021448850631714e-01 -1.461746077984571457e-02 1.159327849745750427e-01 1.218028962612152100e-01 3.681608289480209351e-02 2.758301794528961182e-01 -1.076659262180328369e-01 -2.460795342922210693e-01 1.620340794324874878e-01 1.815429627895355225e-01 2.973136901855468750e-01 -1.420315634459257126e-02 -2.744658291339874268e-01 -3.083351254463195801e-01 -2.579264938831329346e-01 1.836431324481964111e-01 1.377868950366973877e-01 3.627996519207954407e-02 -1.389100700616836548e-01 1.038569062948226929e-01 1.480215787887573242e-01
1.943016648292541504e-01 -4.208311140537261963e-01 -3.562302589416503906e-01 5.207899212837219238e-02 -3.355110883712768555e-01 4.625319689512252808e-02 6.195997074246406555e-02 2.159076184034347534e-02 4.611394554376602173e-02 4.532616585493087769e-02 6.027958169579505920e-02 3.714720159769058228e-02 -1.672802418470382690e-01 -1.019736379384994507e-01 4.841158390045166016e-01 -1.257346868515014648e-01 -1.307621002197265625e-01 9.090527892112731934e-02 -1.463040262460708618e-01 5.552029609680175781e-02 1.780282109975814819e-01 1.502563804388046265e-01 -8.261425793170928955e-02 -1.200295537710189819e-01 1.640985906124114990e-01 -1.845263689756393433e-01 -8.423610776662826538e-02 -1.955115497112274170e-01 2.120007202029228210e-02 1.174018438905477524e-02 6.057593226432800293e-02 -5.349547043442726135e-02
8.553864806890487671e-02 -2.844341099262237549e-01 -4.202319979667663574e-01 -2.198550552129745483e-01 -1.013757102191448212e-02 1.757974773645401001e-01 -2.106424421072006226e-02 -5.381952226161956787e-02 1.141892671585083008e-01 1.219773814082145691e-01 6.983096152544021606e-02 -2.201296016573905945e-02 -5.248412117362022400e-02 3.100305795669555664e-03 1.284414976835250854e-01 8.853828907012939453e-02 -1.315165609121322632e-01 1.709648966789245605e-01 5.494421720504760742e-02 2.054621279239654541e-01 2.043672204017639160e-01 4.369849711656570435e-02 8.949967473745346069e-02 7.712904363870620728e-02 -2.424321770668029785e-01 -3.598800301551818848e-01 -9.508582204580307007e-02 -1.332947332412004471e-02 2.104495316743850708e-01 -2.145731151103973389e-01 -3.431121408939361572e-01 1.927849352359771729e-01
-1.415239423513412476e-01 -3.074294030666351318e-01 -3.347947001457214355e-01 -2.340602427721023560e-01 4.577323794364929199e-02 1.589482128620147705e-01 -6.245071440935134888e-02 -1.130013391375541687e-01 2.453964762389659882e-02 6.239173188805580139e-02 -2.734496295452117920e-01 1.534572094678878784e-01 -3.737388253211975098e-01 1.887523569166660309e-02 2.346035093069076538e-01 -9.747361391782760620e-02 4.140110313892364502e-02 -6.470301747322082520e-02 -1.664079427719116211e-01 9.666986763477325439e-02 1.795052438974380493e-01 -3.008916676044464111e-01 -1.213807836174964905e-01 -2.750520110130310059e-01 -9.664876013994216919e-02 -1.751068048179149628e-02 5.615227296948432922e-02 -6.430789828300476074e-02 2.809918224811553955e-01 -9.579014033079147339e-02 -5.459946021437644958e-02 -5.504643544554710388e-02
3.328084945678710938e-02 1.187851652503013611e-01 -4.847132563591003418e-01 1.098598316311836243e-01 -1.919087208807468414e-02 -2.294756770133972168e-01 -3.047480992972850800e-02 2.332726866006851196e-02 1.313655525445938110e-01 -5.416184291243553162e-02 1.541559696197509766e-01 -9.107449650764465332e-02 -1.823302358388900757e-01 -7.707279920578002930e-02 2.002719044685363770e-01 8.587731048464775085e-03 -8.202577382326126099e-02 -1.750698238611221313e-01 -5.801683664321899414e-02 2.550601065158843994e-01 1.834271997213363647e-01 7.697918917983770370e-03 -1.011943519115447998e-01 2.047309577465057373e-01 1.171588972210884094e-01 -2.301626950502395630e-01 3.482896387577056885e-01 6.130183115601539612e-02 1.044208854436874390e-01 -7.118257135152816772e-02 -4.042668640613555908e-02 3.880992531776428223e-01
-1.932562589645385742e-01 -2.336597591638565063e-01 -3.304382264614105225e-01 -1.024087071418762207e-01 9.197435528039932251e-02 -9.142693877220153809e-02 -1.194715723395347595e-01 -1.259601116180419922e-01 -6.256265938282012939e-02 1.301490217447280884e-01 -1.454760879278182983e-01 -7.187006063759326935e-03 1.484442800283432007e-01 -5.363855510950088501e-02 1.451797038316726685e-01 6.634943187236785889e-02 -3.178942501544952393e-01 1.196910291910171509e-01 -1.495399028062820435e-01 1.609021872282028198e-01 2.786715924739837646e-01 2.655802480876445770e-02 5.466436967253684998e-02 -9.334921836853027344e-02 -9.207437187433242798e-02 -4.575327038764953613e-01 1.858836263418197632e-01 -2.398035526275634766e-01 1.568956971168518066e-01 5.712496489286422729e-02 -2.353139966726303101e-01 -4.621929302811622620e-02
-5.965540558099746704e-02 -3.662097454071044922e-01 -6.110686063766479492e-02 3.428521752357482910e-01 -2.145905233919620514e-02 -1.239089369773864746e-01 -2.479387223720550537e-01 -1.157165840268135071e-01 -1.763564348220825195e-02 -1.201633140444755554e-01 -1.400630176067352295e-01 -3.885677158832550049e-01 -1.436876207590103149e-01 -2.898835241794586182e-01 9.542467445135116577e-02 -5.893444269895553589e-02 -2.325509339570999146e-01 -9.846737608313560486e-03 2.386199124157428741e-02 1.264067483134567738e-03 -2.937563508749008179e-02 -6.300311535596847534e-02 -3.193987309932708740e-01 -1.580631583929061890e-01 -9.868490509688854218e-03 -1.671624481678009033e-01 1.620820015668869019e-01 2.540824413299560547e-01 7.220485061407089233e-02 5.011048167943954468e-02 9.705778956413269043e-02 1.586445271968841553e-01
3.077868605032563210e-03 7.163371145725250244e-02 -1.569194197654724121e-01 -1.442005038261413574e-01 8.261056244373321533e-02 -7.670157402753829956e-02 9.828056208789348602e-03 2.320058941841125488e-01 9.867218881845474243e-02 -1.967380344867706299e-01 6.897678971290588379e-02 -9.217572957277297974e-02 -4.785635694861412048e-02 4.719885885715484619e-01 3.455534875392913818e-01 -2.652614712715148926e-01 7.877606153488159180e-02 4.412721097469329834e-02 -3.648552112281322479e-03 8.483349531888961792e-02 2.166889607906341553e-01 4.056644812226295471e-02 -2.085257694125175476e-02 6.110412627458572388e-02 -9.241792559623718262e-02 -4.071421027183532715e-01 1.528590619564056396e-01 -1.275308281183242798e-01 1.985619515180587769e-01 -1.536909304559230804e-02 -1.954022198915481567e-01 2.153319418430328369e-01
-8.250410109758377075e-02 -2.552899718284606934e-01 -2.691536545753479004e-01 -2.015055716037750244e-01 1.529984772205352783e-01 1.576370298862457275e-01 1.220484972000122070e-01 4.676934704184532166e-02 -7.525024563074111938e-02 1.448172777891159058e-01 -1.924647092819213867e-01 3.620700910687446594e-02 -2.136819958686828613e-01 -1.665057614445686340e-02 2.920460104942321777e-01 -2.326955199241638184e-01 -9.592116624116897583e-02 -1.434866786003112793e-01 -3.315512239933013916e-01 1.427139639854431152e-01 3.674043416976928711e-01 -2.123940140008926392e-01 -8.848518133163452148e-02 -8.603958040475845337e-02 -1.845036000013351440e-01 -5.050637200474739075e-02 1.062137112021446228e-01 -2.430115044116973877e-01 6.851841509342193604e-02 -1.450468897819519043e-01 -1.871313340961933136e-02 1.041286364197731018e-01
-2.253542840480804443e-01 -2.101895362138748169e-01 -1.910718530416488647e-01 -4.026363044977188110e-02 1.019139960408210754e-01 9.373375773429870605e-02 -1.973463594913482666e-02 -1.732843071222305298e-01 1.938597261905670166e-01 -1.753738150000572205e-02 -2.982378005981445312e-01 -1.008145064115524292e-01 5.290125310420989990e-02 -2.468729391694068909e-02 -3.253661096096038818e-02 -1.114315018057823181e-01 -1.941660493612289429e-01 -1.303197257220745087e-02 -3.437637090682983398e-01 3.589869439601898193e-01 1.125406250357627869e-01 -2.914357781410217285e-01 2.824883349239826202e-02 -1.095360666513442993e-01 -1.044869497418403625e-01 -1.754043102264404297e-01 2.860097885131835938e-01 -5.102001503109931946e-02 3.361122012138366699e-01 -1.124243363738059998e-01 -1.206694915890693665e-01 -4.315620288252830505e-02
-1.653897911310195923e-01 1.858050376176834106e-02 -3.796695172786712646e-01 1.143994927406311035e-01 -1.724038273096084595e-01 -3.095175623893737793e-01 -9.635305404663085938e-02 -7.539568841457366943e-02 1.267168968915939331e-01 -1.195359677076339722e-01 2.450875788927078247e-01 -1.037775427103042603e-01 -7.077969610691070557e-02 -1.283590197563171387e-01 2.695072889328002930e-01 1.000610366463661194e-01 -2.731083035469055176e-01 -1.009391471743583679e-01 3.497553989291191101e-02 1.497285515069961548e-01 1.112690046429634094e-01 3.000715374946594238e-02 -1.818292140960693359e-01 6.242660060524940491e-02 1.761172860860824585e-01 -4.749666154384613037e-02 2.091492563486099243e-01 1.520006507635116577e-01 3.166853785514831543e-01 7.944768667221069336e-02 -1.621800810098648071e-01 2.785180807113647461e-01
-1.239397302269935608e-01 -3.588910698890686035e-01 -3.398524522781372070e-01 1.630799025297164917e-01 -3.160491585731506348e-02 -2.046719891950488091e-03 2.264999784529209137e-02 7.116998732089996338e-02 5.552093032747507095e-03 -1.989906579256057739e-01 -1.021113619208335876e-01 -1.030400916934013367e-01 -3.395879864692687988e-01 3.911772370338439941e-02 3.439035713672637939e-01 -2.813542485237121582e-01 -1.520676761865615845e-01 -1.109898611903190613e-01 -1.644400134682655334e-02 -2.008494138717651367e-01 2.623085677623748779e-02 2.727462351322174072e-02 -4.397257044911384583e-02 -2.082113325595855713e-01 1.781374067068099976e-01 -1.086875051259994507e-01 5.906907469034194946e-02 4.258127138018608093e-02 7.188268005847930908e-02 -5.885335057973861694e-02 -9.150639176368713379e-02 3.789249062538146973e-01
-9.881561994552612305e-02 -1.588799804449081421e-01 -4.204169511795043945e-01 2.917949259281158447e-01 9.205335378646850586e-02 5.255809426307678223e-02 6.319189071655273438e-02 -1.770698092877864838e-02 2.924142181873321533e-01 -1.137451678514480591e-01 -7.682396471500396729e-02 -2.143423557281494141e-01 -2.595323622226715088e-01 1.554095447063446045e-01 2.587295472621917725e-01 4.671333730220794678e-02 -4.929405450820922852e-02 -1.106169167906045914e-02 -1.901884078979492188e-01 1.200559735298156738e-01 8.911192417144775391e-03 2.374842166900634766e-01 -2.002874463796615601e-01 -2.802655659615993500e-02 3.936787322163581848e-02 -2.461320161819458008e-01 6.098283827304840088e-02 1.850983798503875732e-01 4.169790446758270264e-02 -2.097012102603912354e-01 3.162107616662979126e-02 2.815917134284973145e-01
-9.774308651685714722e-02 -1.271159946918487549e-01 -2.737517952919006348e-01 -1.057690680027008057e-01 3.027183376252651215e-02 3.115588054060935974e-02 -1.665396541357040405e-01 -1.874245703220367432e-01 1.595336943864822388e-01 -1.185856088995933533e-01 -2.813509106636047363e-01 -3.812159895896911621e-01 -1.212813779711723328e-01 -3.171186195686459541e-03 1.551731489598751068e-03 8.976840227842330933e-02 -1.527674216777086258e-02 5.090091377496719360e-02 -2.243320047855377197e-01 -1.689852029085159302e-01 2.300219088792800903e-01 -7.471995055675506592e-02 3.613506630063056946e-02 -5.641270428895950317e-02 -1.499434709548950195e-01 -5.238083600997924805e-01 1.315577179193496704e-01 8.634702302515506744e-03 2.705864310264587402e-01 -8.238412439823150635e-03 -6.487900018692016602e-02 -1.455472875386476517e-02
-1.227467805147171021e-01 -5.002443790435791016e-01 -2.482691705226898193e-01 -1.564532145857810974e-02 7.968472316861152649e-03 -2.280828356742858887e-01 -1.024804711341857910e-01 -8.465943485498428345e-02 8.316756784915924072e-02 3.115966171026229858e-02 -8.577307313680648804e-02 -1.737842857837677002e-01 -1.128144040703773499e-01 3.393319845199584961e-01 2.747471630573272705e-01 2.594387531280517578e-01 8.156108856201171875e-02 -6.322315428406000137e-03 -1.075674965977668762e-01 8.059902489185333252e-02 1.074220612645149231e-01 -8.893364667892456055e-02 -1.357416659593582153e-01 2.591065363958477974e-03 -1.339201927185058594e-01 -2.487286478281021118e-01 4.216019064188003540e-03 2.777331471443176270e-01 1.371685415506362915e-01 1.134468391537666321e-01 1.698912084102630615e-01 8.243377506732940674e-02
1.741484999656677246e-01 -2.993231713771820068e-01 -2.695345580577850342e-01 8.967843838036060333e-03 -1.385252028703689575e-01 1.129337400197982788e-01 1.340945512056350708e-01 1.318229883909225464e-01 8.654239773750305176e-02 2.239628732204437256e-01 -3.889919444918632507e-02 1.532066315412521362e-01 -7.493245601654052734e-02 -4.744291305541992188e-03 4.070252478122711182e-01 -9.551171213388442993e-02 -1.196531280875205994e-01 2.512953579425811768e-01 -1.364656835794448853e-01 1.045440360903739929e-01 2.073649168014526367e-01 2.755398750305175781e-01 -5.287595093250274658e-02 -6.422714889049530029e-02 -3.667450249195098877e-01 -1.710727810859680176e-01 -1.172960828989744186e-02 -1.513304859399795532e-01 -5.743153393268585205e-03 5.020977556705474854e-02 -2.218391299247741699e-01 7.448334991931915283e-02
-8.080723881721496582e-02 -9.879172593355178833e-02 -1.503925770521163940e-01 -3.045283854007720947e-01 -3.532508760690689087e-02 2.120451815426349640e-02 5.324146524071693420e-02 1.304753422737121582e-01 5.586412176489830017e-02 -2.053702175617218018e-01 -1.348012089729309082e-01 3.478414937853813171e-02 -1.567191034555435181e-01 -6.516166776418685913e-02 3.117935955524444580e-01 -1.187330204993486404e-02 1.539920270442962646e-01 -1.092948857694864273e-02 -1.936093717813491821e-01 1.715124249458312988e-01 2.239619791507720947e-01 5.437964946031570435e-02 7.956725358963012695e-02 1.937523782253265381e-01 -2.109404206275939941e-01 -1.703549027442932129e-01 1.712365299463272095e-01 1.400294750928878784e-01 5.354124903678894043e-01 1.804077327251434326e-01 -7.904533296823501587e-02 1.425732374191284180e-01
8.864410221576690674e-02 -1.974491477012634277e-01 -3.240648508071899414e-01 8.370592445135116577e-02 2.022439241409301758e-01 3.033859655261039734e-02 -3.598383069038391113e-02 -1.598957628011703491e-01 -5.436450615525245667e-02 -1.804264038801193237e-01 8.411000669002532959e-02 -3.396694660186767578e-01 -2.772887051105499268e-01 -6.251628696918487549e-02 1.355306804180145264e-01 -9.297464787960052490e-02 2.504406273365020752e-01 -1.018433719873428345e-01 -2.530057728290557861e-01 1.273258477449417114e-01 -3.492608666419982910e-02 2.476101517677307129e-01 -1.387367993593215942e-01 -8.648859709501266479e-02 -1.456398665904998779e-01 -7.924833893775939941e-02 2.236266136169433594e-01 4.948858171701431274e-02 2.799426615238189697e-01 -2.840953767299652100e-01 1.262319274246692657e-02 1.578476279973983765e-01
-4.769242182374000549e-02 -2.573862075805664062e-01 -3.588050305843353271e-01 1.223809272050857544e-01 -4.107770323753356934e-02 4.246072471141815186e-02 2.075428068637847900e-01 1.894672401249408722e-02 -1.803702116012573242e-02 -2.508538663387298584e-01 1.283359676599502563e-01 -1.525037884712219238e-01 -1.986384987831115723e-01 3.492289036512374878e-02 7.702189683914184570e-02 2.587277591228485107e-01 -2.668813243508338928e-02 -1.180893555283546448e-01 -9.617718309164047241e-02 1.999451816082000732e-01 2.742199599742889404e-01 -1.010188367217779160e-02 -1.354359388351440430e-01 3.762032985687255859e-01 -2.451201826333999634e-01 -1.105136126279830933e-01 1.038181483745574951e-01 -2.987104468047618866e-02 2.534328997135162354e-01 -1.664259843528270721e-02 -8.841309696435928345e-02 -2.626038789749145508e-01
-3.116610348224639893e-01 -2.691066861152648926e-01 -2.067760825157165527e-01 -9.103880822658538818e-02 9.977090358734130859e-02 4.484204202890396118e-02 -3.750212118029594421e-02 -1.250780969858169556e-01 2.928086323663592339e-03 1.750496476888656616e-01 -4.014236927032470703e-01 -7.669425755739212036e-02 -2.863967418670654297e-01 9.032374247908592224e-03 2.796414196491241455e-01 -1.181377470493316650e-01 -7.992972619831562042e-03 -1.033669337630271912e-01 -6.995109468698501587e-02 7.190564274787902832e-02 3.339013159275054932e-01 -2.668947875499725342e-01 -4.798965901136398315e-02 -8.668497949838638306e-02 -2.115614563226699829e-01 -5.377190560102462769e-02 1.256411243230104446e-02 -1.035923808813095093e-01 2.214619219303131104e-01 -2.250468283891677856e-01 -7.314672321081161499e-02 3.899998590350151062e-02
5.798336490988731384e-02 -3.082296252250671387e-01 -3.982734978199005127e-01 -2.162125706672668457e-01 -9.803422540426254272e-02 5.277239903807640076e-02 -1.026180535554885864e-01 -8.395779877901077271e-02 3.035127818584442139e-01 1.463722344487905502e-02 9.130593389272689819e-02 -1.945108920335769653e-01 -1.637921631336212158e-01 8.951674401760101318e-02 1.639357581734657288e-02 4.776068031787872314e-02 -1.296315044164657593e-01 3.644093126058578491e-02 -2.058797329664230347e-01 -9.391480684280395508e-02 -1.374185085296630859e-01 -2.662910334765911102e-02 -2.083721458911895752e-01 3.795077651739120483e-02 -2.298327162861824036e-02 -4.809928834438323975e-01 8.288656175136566162e-02 4.922661557793617249e-02 2.491490244865417480e-01 -3.663596138358116150e-02 -1.996275335550308228e-01 1.102540269494056702e-01
-6.323203444480895996e-03 -2.090185433626174927e-01 -3.712037205696105957e-01 -2.205923013389110565e-02 -7.606573402881622314e-02 -1.343519687652587891e-01 -2.653720378875732422e-01 -2.628967761993408203e-01 -2.149923592805862427e-01 -9.070277214050292969e-02 -4.525139555335044861e-02 4.233672842383384705e-02 -4.476027190685272217e-02 -4.608909785747528076e-02 2.255175709724426270e-01 2.481043636798858643e-01 -2.678324095904827118e-02 8.770174533128738403e-02 -5.552829056978225708e-02 -1.249747648835182190e-01 2.963669300079345703e-01 -3.242830932140350342e-02 9.242297150194644928e-03 -8.551862835884094238e-02 -1.612996459007263184e-01 -3.838221430778503418e-01 2.653993964195251465e-01 2.090789191424846649e-02 1.977890878915786743e-01 1.872089356184005737e-01 -1.915253698825836182e-01 -3.651122376322746277e-02
2.059446126222610474e-01 -2.209424376487731934e-01 -4.149048030376434326e-01 2.070574909448623657e-01 3.934814129024744034e-03 3.593463823199272156e-02 1.466009020805358887e-01 -2.983268117532134056e-03 1.661953032016754150e-01 1.907269358634948730e-01 -2.356998808681964874e-02 9.417264908552169800e-02 -1.225466802716255188e-01 -4.924239218235015869e-02 5.344581007957458496e-01 -5.844767391681671143e-02 -3.114160895347595215e-01 1.980013698339462280e-01 2.794502489268779755e-02 1.836179941892623901e-01 1.339873522520065308e-01 9.432640671730041504e-02 -2.950719185173511505e-02 -6.584796309471130371e-02 -1.843332313001155853e-02 -1.096268296241760254e-01 -3.291587159037590027e-02 -9.343504160642623901e-02 4.937962815165519714e-02 2.266106754541397095e-01 -9.969613701105117798e-02 -4.878544434905052185e-02
-8.348783105611801147e-02 -2.909084558486938477e-01 -8.976145088672637939e-02 -1.047632768750190735e-01 -1.649090945720672607e-01 -6.038588657975196838e-02 1.158801987767219543e-01 1.782212406396865845e-01 1.613766402006149292e-01 3.829154372215270996e-02 3.435094356536865234e-01 -2.690836191177368164e-01 -2.016298472881317139e-01 -4.595744982361793518e-02 1.392115056514739990e-01 9.070091694593429565e-02 9.168606996536254883e-02 -9.785756468772888184e-02 -1.770617961883544922e-01 -5.525352060794830322e-02 1.489529907703399658e-01 -3.897199034690856934e-02 -2.709985971450805664e-01 -6.084093078970909119e-02 -3.506475389003753662e-01 -3.113962411880493164e-01 1.293582320213317871e-01 2.215131372213363647e-01 3.024750947952270508e-02 4.248929023742675781e-02 -8.827040801406838000e-06 2.887449264526367188e-01
2.242095023393630981e-01 -2.261508703231811523e-01 -1.831516623497009277e-01 2.869291305541992188e-01 1.226437985897064209e-01 -3.017172403633594513e-02 -1.170866787433624268e-01 -2.797604799270629883e-01 2.824476063251495361e-01 -3.208208382129669189e-01 1.717738658189773560e-01 -1.285550147294998169e-01 -2.010392397642135620e-01 1.341403722763061523e-01 6.896936893463134766e-02 -7.525929063558578491e-02 7.588992267847061157e-02 1.674223132431507111e-02 1.078651379793882370e-02 -6.093919277191162109e-02 2.224939316511154175e-01 1.973545365035533905e-02 -1.339605748653411865e-01 -1.118803322315216064e-01 8.544268086552619934e-03 -3.994463086128234863e-01 3.888094425201416016e-02 1.262295693159103394e-01 1.415864825248718262e-01 9.932976216077804565e-02 -1.944926381111145020e-01 2.053726613521575928e-01
1.942966878414154053e-02 -1.682365238666534424e-01 -2.922267615795135498e-01 6.710846722126007080e-02 1.768498271703720093e-01 -3.763830661773681641e-01 1.492570042610168457e-01 1.949588507413864136e-01 5.594143271446228027e-02 -1.113748773932456970e-01 8.930945768952369690e-03 -6.207598745822906494e-02 -9.497551620006561279e-02 -9.636549651622772217e-02 3.591163158416748047e-01 -1.876472029834985733e-03 -1.982762962579727173e-01 -3.213266134262084961e-01 -8.871015161275863647e-02 8.183000981807708740e-02 -8.446004241704940796e-02 -5.773885641247034073e-03 1.157865971326828003e-01 1.164604350924491882e-01 -3.341807723045349121e-01 -3.020255267620086670e-01 -7.179241627454757690e-02 1.731158047914505005e-01 1.116212680935859680e-01 4.460819065570831299e-02 -6.430866569280624390e-02 -1.832481920719146729e-01
1.383882611989974976e-01 -2.044050991535186768e-01 8.957470208406448364e-02 2.005077004432678223e-01 -5.460804700851440430e-02 5.450087785720825195e-02 -1.256090998649597168e-01 -1.610442996025085449e-01 -1.036553531885147095e-01 -9.702429175376892090e-02 -1.392933279275894165e-01 8.230830729007720947e-02 -3.164501190185546875e-01 -2.716902196407318115e-01 9.977740794420242310e-02 1.035937592387199402e-01 5.366062745451927185e-02 -2.191851437091827393e-01 5.416572466492652893e-02 1.215389743447303772e-01 2.490784376859664917e-01 -9.356857836246490479e-02 -5.261043310165405273e-01 -1.622914969921112061e-01 -1.971684545278549194e-01 -2.128720134496688843e-01 1.418922096490859985e-01 -4.796373844146728516e-02 1.874525696039199829e-01 -7.351734489202499390e-02 -6.072355434298515320e-02 9.378150105476379395e-02
6.936452537775039673e-02 -3.735496103763580322e-02 -3.215124011039733887e-01 1.502202600240707397e-01 1.476918756961822510e-01 -2.194860577583312988e-01 8.474208414554595947e-02 -6.922586262226104736e-02 2.717270553112030029e-01 -3.135902434587478638e-02 -1.051174327731132507e-01 -1.264674365520477295e-01 -2.561069726943969727e-01 1.203476637601852417e-01 2.851335406303405762e-01 1.191180422902107239e-01 -1.197282075881958008e-01 3.976359032094478607e-03 -1.008031964302062988e-01 2.183660566806793213e-01 2.291260063648223877e-01 1.121054962277412415e-01 -2.657341659069061279e-01 -1.879086047410964966e-01 2.148933708667755127e-01 -1.497497260570526123e-01 -4.013737663626670837e-02 1.896102875471115112e-01 1.618626564741134644e-01 -1.947062462568283081e-01 -4.604395478963851929e-02 3.047714233398437500e-01
-7.103335112333297729e-02 -2.128905951976776123e-01 -4.075106382369995117e-01 -5.307163298130035400e-02 1.405964493751525879e-01 -7.462520152330398560e-02 1.725306659936904907e-01 3.108553588390350342e-01 -3.590726479887962341e-02 -8.536234498023986816e-02 2.414135262370109558e-02 -1.154145374894142151e-01 -5.264722183346748352e-02 -5.851212516427040100e-02 2.593029737472534180e-01 -1.624359376728534698e-02 -2.242296487092971802e-01 -1.173394024372100830e-01 -7.420823723077774048e-02 1.436893045902252197e-01 -4.026153683662414551e-02 9.796562790870666504e-02 1.114271953701972961e-01 -1.959730237722396851e-01 -3.839019238948822021e-01 -2.330297231674194336e-01 9.695898741483688354e-03 3.222860693931579590e-01 1.719680055975914001e-02 4.672560095787048340e-02 -4.201902449131011963e-02 -2.659103274345397949e-01
-4.559463635087013245e-02 -1.081471517682075500e-01 -1.154989078640937805e-01 5.623488128185272217e-02 -7.206097245216369629e-02 -1.221588402986526489e-01 1.500650942325592041e-01 -9.585699997842311859e-03 1.249666064977645874e-01 -2.133508920669555664e-01 4.043257236480712891e-02 8.645755797624588013e-02 -4.891107082366943359e-01 6.789597123861312866e-02 2.462813109159469604e-01 -1.606888920068740845e-01 -1.591304987668991089e-01 2.485916763544082642e-01 1.074121054261922836e-02 1.180393099784851074e-01 -3.058300167322158813e-02 1.905236691236495972e-01 -2.275958508253097534e-01 1.649080216884613037e-01 -1.748405247926712036e-01 -1.520443260669708252e-01 -1.093748118728399277e-02 -8.098000288009643555e-02 4.388017356395721436e-01 -9.629855304956436157e-02 1.999347656965255737e-01 -8.294606953859329224e-02
7.395084202289581299e-02 -3.247858956456184387e-02 -1.672741323709487915e-01 1.237403377890586853e-01 1.083247065544128418e-01 -9.179554134607315063e-02 4.944553971290588379e-02 1.199634075164794922e-01 1.012873649597167969e-01 -3.130460977554321289e-01 8.379391580820083618e-02 2.049658596515655518e-01 1.292926818132400513e-01 1.853187978267669678e-01 4.505855590105056763e-02 -3.726585954427719116e-02 -3.016181588172912598e-01 2.839993126690387726e-02 1.006403118371963501e-01 3.930025994777679443e-01 1.659546643495559692e-01 2.712796330451965332e-01 -1.874343007802963257e-01 -1.583459973335266113e-01 -1.031780093908309937e-01 -2.924250364303588867e-01 1.475005596876144409e-01 -6.137882918119430542e-02 2.732383608818054199e-01 -4.705714806914329529e-02 -2.484675347805023193e-01 1.530665755271911621e-01
-1.067905798554420471e-01 -1.636371612548828125e-01 -2.491695135831832886e-01 -1.958178132772445679e-01 -2.469715029001235962e-01 -1.348632723093032837e-01 -1.077654883265495300e-01 -9.077313542366027832e-02 2.622407674789428711e-01 1.121726259589195251e-01 -5.571670085191726685e-02 -2.829405665397644043e-01 -1.846961528062820435e-01 -9.193938970565795898e-02 1.989331468939781189e-02 1.615263372659683228e-01 -2.831979393959045410e-01 -7.932097464799880981e-02 -1.305909156799316406e-01 -2.961644716560840607e-02 -1.375463157892227173e-01 -1.687427014112472534e-01 -1.278705149888992310e-01 6.886661797761917114e-02 -2.727753818035125732e-01 -4.613647460937500000e-01 -1.197662297636270523e-02 5.495552346110343933e-02 1.563948392868041992e-01 -4.129919223487377167e-03 -1.863676160573959351e-01 7.899829745292663574e-02
-1.878948658704757690e-01 -1.076752692461013794e-01 -4.813080728054046631e-01 1.762856096029281616e-01 -3.148788213729858398e-02 -2.569807767868041992e-01 -6.527800858020782471e-02 9.288208931684494019e-02 3.482562303543090820e-02 -1.902554929256439209e-01 -4.000218585133552551e-03 -1.676673889160156250e-01 -3.692556321620941162e-01 1.652093082666397095e-01 2.063925564289093018e-01 1.857581436634063721e-01 -1.132928431034088135e-01 -1.446973085403442383e-01 -4.030473902821540833e-02 2.171239107847213745e-01 5.569605901837348938e-02 2.398228943347930908e-01 -1.376157253980636597e-01 4.603963345289230347e-02 6.244839355349540710e-02 -8.964018523693084717e-02 1.520564407110214233e-01 8.062657713890075684e-02 1.113756150007247925e-01 -2.068142592906951904e-01 -1.927220672369003296e-01 7.792789489030838013e-02
7.589362561702728271e-02 -1.311637759208679199e-01 -2.548242211341857910e-01 -9.727071970701217651e-02 -1.297251582145690918e-01 6.168340798467397690e-03 -2.355632483959197998e-01 2.301743030548095703e-01 -2.080831527709960938e-01 -1.064935997128486633e-01 1.872491389513015747e-01 1.485176980495452881e-01 -2.323505878448486328e-01 -3.171885609626770020e-01 2.216559648513793945e-01 4.108983650803565979e-02 -1.348187476396560669e-01 1.647412627935409546e-01 -3.343667462468147278e-02 8.450469002127647400e-03 -1.118197292089462280e-02 1.648195236921310425e-01 4.355759173631668091e-02 6.841038167476654053e-02 -3.106993734836578369e-01 -5.126594305038452148e-01 8.512322604656219482e-02 -8.763536810874938965e-02 3.112432174384593964e-02 3.357062488794326782e-02 -3.399313986301422119e-02 4.715926200151443481e-02
-2.185818040743470192e-03 -1.493484377861022949e-01 -2.834158539772033691e-01 2.569671869277954102e-01 -1.796913682483136654e-03 -2.522932365536689758e-02 -1.445599347352981567e-01 -3.649278357625007629e-02 5.257494002580642700e-02 -4.078474640846252441e-02 -4.249102994799613953e-02 1.746525913476943970e-01 6.404973566532135010e-02 1.630374640226364136e-01 4.800169169902801514e-02 -3.912216722965240479e-01 -2.597588896751403809e-01 -8.834928274154663086e-02 -2.817471027374267578e-01 2.071286290884017944e-01 -3.896730765700340271e-02 2.434401959180831909e-02 -8.446279168128967285e-02 -8.934458345174789429e-02 -1.740665435791015625e-01 -8.575037866830825806e-02 1.067223772406578064e-01 -2.024637768045067787e-03 2.686028778553009033e-01 1.438006572425365448e-02 -4.602820575237274170e-01 -1.939960718154907227e-01
1.539091020822525024e-01 -3.576840758323669434e-01 -2.851895093917846680e-01 1.316455751657485962e-01 9.474400430917739868e-02 -1.037264894694089890e-02 3.025814890861511230e-02 2.111428380012512207e-01 2.694368064403533936e-01 2.597489207983016968e-02 1.650436669588088989e-01 -5.228500068187713623e-02 -2.160015404224395752e-01 -2.749356329441070557e-01 2.395224571228027344e-01 -1.247489303350448608e-01 1.303475722670555115e-02 -1.618661880493164062e-01 5.085839703679084778e-02 -2.376556694507598877e-01 5.214314162731170654e-02 2.096663042902946472e-02 -7.139545679092407227e-02 -1.425566375255584717e-01 -1.210455447435379028e-01 -3.796789050102233887e-01 -7.003813982009887695e-02 -4.871528968214988708e-02 1.660390645265579224e-01 3.779511526226997375e-02 -8.749026805162429810e-02 2.827576994895935059e-01
-2.198565751314163208e-01 -4.019703865051269531e-01 -4.946285188198089600e-01 1.283475663512945175e-02 2.492113970220088959e-02 1.465395838022232056e-01 -1.933943480253219604e-02 -4.244074225425720215e-02 2.777270041406154633e-02 3.984112292528152466e-02 -4.102132096886634827e-02 8.536867052316665649e-02 -1.599162071943283081e-02 2.585480809211730957e-01 3.203813135623931885e-01 2.219918072223663330e-01 7.621769793331623077e-03 -6.359048932790756226e-02 -1.194938123226165771e-01 1.476631127297878265e-02 1.573973894119262695e-01 -5.323202162981033325e-02 -1.829137057065963745e-01 5.339858680963516235e-02 -2.053394615650177002e-01 -1.205796003341674805e-01 1.726061552762985229e-01 1.349570155143737793e-01 2.279828637838363647e-01 1.571934074163436890e-01 7.390039414167404175e-02 1.458141803741455078e-01
1.016392465680837631e-02 -2.015345096588134766e-01 -5.490762740373611450e-02 2.545006275177001953e-01 3.252409771084785461e-02 -1.001245453953742981e-01 -1.856637597084045410e-01 8.756498247385025024e-02 4.208982363343238831e-02 -8.309828490018844604e-02 -1.770337671041488647e-01 7.429084926843643188e-02 -1.883665025234222412e-01 -4.637411832809448242e-01 1.918402500450611115e-02 -2.671321481466293335e-02 -1.923952847719192505e-01 -1.853445768356323242e-01 1.962899602949619293e-02 2.268635779619216919e-01 1.174753755331039429e-01 -1.801453232765197754e-01 -3.814419209957122803e-01 -2.423579096794128418e-01 -1.867174208164215088e-01 -2.625692486763000488e-01 2.991762198507785797e-02 -1.018948480486869812e-01 1.014297083020210266e-01 3.517067059874534607e-02 1.895802766084671021e-01 6.970699131488800049e-02
4.655371233820915222e-02 -3.202373981475830078e-01 -2.165035158395767212e-01 1.099092662334442139e-01 -1.496680639684200287e-02 6.715063005685806274e-02 -2.875119745731353760e-01 -3.752626478672027588e-02 2.506090700626373291e-01 -1.463458966463804245e-02 3.735914528369903564e-01 -2.220600843429565430e-02 -1.157863885164260864e-01 3.734003379940986633e-02 3.670817017555236816e-01 -1.642192304134368896e-01 -2.633954584598541260e-01 2.564446330070495605e-01 -3.512979671359062195e-02 7.993759959936141968e-02 1.650226861238479614e-01 1.233202740550041199e-01 -4.908425360918045044e-02 4.155095200985670090e-03 -2.314710021018981934e-01 -2.717970609664916992e-01 2.747522108256816864e-02 1.706373691558837891e-01 -1.620762981474399567e-03 -1.408514976501464844e-01 -4.995550960302352905e-02 -2.506228536367416382e-02
-9.508504718542098999e-02 -1.842639893293380737e-01 -6.585874408483505249e-02 1.962844580411911011e-01 -5.153439193964004517e-02 1.978286206722259521e-01 1.770945191383361816e-01 -3.540999889373779297e-01 1.197063401341438293e-01 2.187242209911346436e-01 1.914738714694976807e-01 1.479601263999938965e-01 -3.109178543090820312e-01 -9.835884720087051392e-02 2.319422364234924316e-01 -1.805089265108108521e-01 -2.479818612337112427e-01 7.471083849668502808e-02 4.356391355395317078e-02 2.269568592309951782e-01 -1.065941341221332550e-02 -5.542404204607009888e-02 -2.310686111450195312e-01 -1.907327771186828613e-01 -1.307227164506912231e-01 -2.151786237955093384e-01 3.616306930780410767e-02 -2.549625374376773834e-02 2.044168710708618164e-01 1.781276166439056396e-01 -1.440586298704147339e-01 1.705647408962249756e-01
-2.596156895160675049e-01 -1.460080444812774658e-01 -1.125205159187316895e-01 4.516732320189476013e-02 -4.475135728716850281e-02 1.238438636064529419e-01 -2.577290236949920654e-01 -2.663685381412506104e-02 1.299479417502880096e-02 -2.404408752918243408e-01 -1.347783952951431274e-01 -4.222049191594123840e-02 3.096569329500198364e-02 1.005103811621665955e-01 5.206837505102157593e-02 -3.649761080741882324e-01 1.049177808454260230e-04 6.709437817335128784e-02 2.725798636674880981e-02 2.028227001428604126e-01 -9.812285751104354858e-02 -2.151392251253128052e-01 -2.537192404270172119e-01 -8.959065377712249756e-02 -2.299064099788665771e-01 -3.128210008144378662e-01 1.897542476654052734e-01 -1.452952772378921509e-01 3.387458324432373047e-01 1.472437679767608643e-01 -2.448076158761978149e-01 -9.117106348276138306e-02
-1.305182725191116333e-01 -9.561515599489212036e-02 -3.535262942314147949e-01 -2.009996473789215088e-01 -4.898566752672195435e-02 2.126393318176269531e-01 -7.612713426351547241e-02 -2.963669598102569580e-01 3.429757952690124512e-01 1.370797753334045410e-01 -5.881889909505844116e-02 -1.689904779195785522e-01 -2.084908336400985718e-01 -1.227522082626819611e-02 2.751769423484802246e-01 -2.079340443015098572e-02 -4.786374419927597046e-02 -1.063932012766599655e-02 -5.119915120303630829e-03 7.425934076309204102e-02 2.404112666845321655e-01 -2.387708127498626709e-01 -8.672843873500823975e-02 8.113514631986618042e-02 -1.267405897378921509e-01 -1.431121081113815308e-01 3.042014837265014648e-01 -1.787925958633422852e-01 1.744767576456069946e-01 -1.241399720311164856e-01 -1.867641061544418335e-01 1.845624856650829315e-02
-1.447217613458633423e-01 -1.708004921674728394e-01 -3.871419429779052734e-01 -1.765296459197998047e-01 -2.921420149505138397e-02 8.942756056785583496e-02 2.628775127232074738e-02 1.431956514716148376e-02 1.121516004204750061e-01 6.175555661320686340e-02 -1.571470201015472412e-01 -1.420245617628097534e-01 -1.850621104240417480e-01 3.314493894577026367e-01 3.941242396831512451e-02 1.297994516789913177e-02 2.193695493042469025e-02 -3.065362386405467987e-02 -3.275538980960845947e-01 2.758817672729492188e-01 1.784063130617141724e-01 2.006221264600753784e-01 -9.872715175151824951e-02 -2.298959763720631599e-03 -1.788903474807739258e-01 -3.361244201660156250e-01 3.148320913314819336e-01 2.313066273927688599e-02 4.644025862216949463e-02 7.335849106311798096e-02 5.741846561431884766e-02 1.728695183992385864e-01
1.248003095388412476e-01 -2.212520390748977661e-01 -3.232112228870391846e-01 4.832130298018455505e-02 -1.988305002450942993e-01 -1.152630802243947983e-02 1.233980357646942139e-01 1.194869056344032288e-01 9.017106890678405762e-02 -1.689157932996749878e-01 1.592893302440643311e-01 -2.365109696984291077e-02 -1.271701753139495850e-01 9.339021891355514526e-02 -7.064893841743469238e-02 -1.684910655021667480e-01 -5.683084204792976379e-02 -4.248876497149467468e-02 -1.967844367027282715e-01 -1.650921553373336792e-01 4.362990260124206543e-01 6.183186918497085571e-02 -1.587181091308593750e-01 -2.544200420379638672e-01 -5.341131985187530518e-02 -2.907393872737884521e-01 1.658053323626518250e-02 1.084467247128486633e-01 1.533330529928207397e-01 6.212753709405660629e-03 -9.625788778066635132e-02 3.889504969120025635e-01
-1.789360940456390381e-01 -1.515448987483978271e-01 -3.801804780960083008e-01 1.284265238791704178e-02 -5.505126342177391052e-02 -9.336296468973159790e-03 -2.108981311321258545e-01 8.255227468907833099e-03 -2.593961544334888458e-02 1.762160798534750938e-03 -1.942525207996368408e-01 6.378841400146484375e-02 3.151129186153411865e-02 -6.962666660547256470e-02 3.581327572464942932e-02 -5.292507633566856384e-02 -2.337650358676910400e-01 -5.554986745119094849e-02 1.541060656309127808e-01 -2.498382702469825745e-02 8.848351985216140747e-02 8.209785073995590210e-02 -3.614850044250488281e-01 2.087520062923431396e-01 -2.700535953044891357e-01 -3.513025343418121338e-01 -9.728336334228515625e-02 -2.089705020189285278e-01 4.021408855915069580e-01 -3.397460654377937317e-02 1.135861966758966446e-02 -1.297993659973144531e-01
-2.632762193679809570e-01 -7.681949436664581299e-02 -4.522213041782379150e-01 -2.009306252002716064e-01 -1.472538858652114868e-01 -4.425545036792755127e-02 -2.451066821813583374e-01 -8.740248531103134155e-02 2.047985643148422241e-01 1.807582080364227295e-01 1.905571222305297852e-01 -2.278278768062591553e-01 -1.780602186918258667e-01 9.335032105445861816e-02 9.471924602985382080e-02 -1.048314496874809265e-01 -1.569612473249435425e-01 1.098857000470161438e-01 7.341025862842798233e-03 -2.223581261932849884e-02 2.278011739253997803e-01 -6.275978684425354004e-02 -9.668682515621185303e-02 -5.208858102560043335e-02 -2.828944325447082520e-01 -2.910958528518676758e-01 4.470914427656680346e-04 -1.165094524621963501e-01 6.485389545559883118e-03 -1.470364034175872803e-01 -1.865708976984024048e-01 1.592759191989898682e-01
-1.690487563610076904e-01 -2.772439122200012207e-01 -1.952317655086517334e-01 -2.201636284589767456e-01 1.309221386909484863e-01 -1.429922431707382202e-01 -1.954987049102783203e-01 9.332469850778579712e-02 4.535765573382377625e-02 -1.219188719987869263e-01 -1.141771823167800903e-01 1.418103091418743134e-02 -5.509562790393829346e-03 -1.250613927841186523e-01 8.531349152326583862e-02 -1.150297652930021286e-02 9.882541000843048096e-02 -1.370091885328292847e-01 -1.960456222295761108e-01 9.935086220502853394e-02 9.469328075647354126e-02 -1.804955005645751953e-01 -1.493475437164306641e-01 1.137920469045639038e-01 -2.373474985361099243e-01 -3.402610123157501221e-01 2.290913760662078857e-01 7.847984880208969116e-02 4.382883906364440918e-01 9.116804599761962891e-02 8.927629142999649048e-02 2.782816290855407715e-01
-5.314093828201293945e-02 -1.122873872518539429e-01 -2.864111661911010742e-01 1.469683498144149780e-01 7.361096888780593872e-02 -1.787889748811721802e-01 -7.448067516088485718e-02 4.619894549250602722e-02 1.153243333101272583e-02 4.763468354940414429e-02 -8.765894919633865356e-02 -3.366929888725280762e-01 -2.418547570705413818e-01 -1.828699260950088501e-01 8.652497082948684692e-02 -1.463949084281921387e-01 2.710134722292423248e-02 2.261269837617874146e-01 -1.088306382298469543e-01 2.554972171783447266e-01 1.527584940195083618e-01 2.278182208538055420e-01 5.449397116899490356e-02 1.678612977266311646e-01 2.271416634321212769e-01 -3.022972941398620605e-01 5.935722962021827698e-02 1.760419309139251709e-01 1.401643306016921997e-01 -1.978760659694671631e-01 -3.461904227733612061e-01 7.445723284035921097e-03
-1.161975786089897156e-01 -3.320038914680480957e-01 -2.293316125869750977e-01 -2.302297502756118774e-01 6.104515399783849716e-03 -3.735728189349174500e-02 4.707753658294677734e-02 -1.278022080659866333e-01 -2.268502302467823029e-02 -1.364577710628509521e-01 -1.577267944812774658e-01 1.362373679876327515e-01 1.727154129184782505e-03 4.081127792596817017e-02 5.913882702589035034e-02 9.398379916092380881e-06 4.697907716035842896e-03 -1.153760775923728943e-01 -8.570795506238937378e-02 2.032264769077301025e-01 3.978631272912025452e-02 -4.206896759569644928e-03 -7.566744834184646606e-02 1.401173621416091919e-01 -1.944209039211273193e-01 -2.098907977342605591e-01 -6.837035529315471649e-03 1.434208899736404419e-01 6.411999464035034180e-01 2.113402336835861206e-01 -1.302127242088317871e-01 1.370535343885421753e-01
-1.438317596912384033e-01 -1.977993398904800415e-01 -2.146741747856140137e-01 2.599451839923858643e-01 -8.919588476419448853e-02 2.382020093500614166e-02 -1.129926145076751709e-01 -6.779635325074195862e-03 2.881751954555511475e-01 -1.433332860469818115e-01 -2.159503549337387085e-01 1.152133494615554810e-01 -1.479246318340301514e-01 -1.124677509069442749e-01 7.389117777347564697e-02 -7.164554297924041748e-02 -1.443295925855636597e-01 -2.223139107227325439e-01 1.255786865949630737e-01 -9.070563316345214844e-02 1.800396889448165894e-01 6.447952240705490112e-02 -2.602932751178741455e-01 -1.459443122148513794e-01 5.577247962355613708e-02 -3.902495801448822021e-01 2.612447179853916168e-02 1.366020739078521729e-01 3.256128355860710144e-02 2.240076893940567970e-03 -3.644706308841705322e-02 4.467158019542694092e-01
-3.479903936386108398e-01 -1.665376126766204834e-01 -3.035355508327484131e-01 -4.887727275490760803e-02 2.721467912197113037e-01 -1.154701709747314453e-01 1.758585572242736816e-01 1.826620399951934814e-01 -8.653575181961059570e-02 -2.085222396999597549e-03 -2.213227748870849609e-02 -6.819230318069458008e-02 2.626581117510795593e-02 1.041067764163017273e-01 3.847497105598449707e-01 -3.734216466546058655e-02 -1.599032431840896606e-01 -2.048853188753128052e-01 -1.598776280879974365e-01 1.110929027199745178e-01 1.773507595062255859e-01 -1.493891179561614990e-01 -9.519354254007339478e-02 -2.977018058300018311e-02 -6.569482386112213135e-02 -1.884265542030334473e-01 -2.872533202171325684e-01 1.366135329008102417e-01 2.410275936126708984e-01 2.003803104162216187e-02 -2.502588033676147461e-01 8.769385516643524170e-03
2.430748008191585541e-02 -2.894443869590759277e-01 -1.837178319692611694e-01 1.791562736034393311e-01 4.736138135194778442e-02 3.114423751831054688e-01 -1.656777858734130859e-01 -1.459420919418334961e-01 1.306695193052291870e-01 1.668225079774856567e-01 1.460138410329818726e-01 -1.334339473396539688e-02 -1.554750502109527588e-01 -1.957238018512725830e-01 3.769491612911224365e-01 -8.777143061161041260e-02 -3.150379359722137451e-01 1.202062517404556274e-01 4.677309468388557434e-02 -9.041526168584823608e-02 1.435261070728302002e-01 2.103092372417449951e-01 -1.177555248141288757e-01 2.255787402391433716e-01 -2.620168328285217285e-01 -1.948158442974090576e-01 2.160215228796005249e-01 -6.838376075029373169e-02 3.451473265886306763e-02 -5.657679215073585510e-02 -7.309190928936004639e-02 4.233090206980705261e-02
2.544843554496765137e-01 -1.342827975749969482e-01 -2.502571642398834229e-01 2.930876240134239197e-02 -1.634798794984817505e-01 -1.707475259900093079e-02 -1.585945785045623779e-01 3.066956251859664917e-02 1.209562495350837708e-01 7.364307530224323273e-03 -2.746321558952331543e-01 4.115748160984367132e-04 -1.469301730394363403e-01 -2.111746370792388916e-01 3.107240796089172363e-01 -1.215628832578659058e-01 6.129089742898941040e-02 3.001404702663421631e-01 1.107696350663900375e-02 -9.121063351631164551e-02 8.346404135227203369e-02 -7.427051663398742676e-02 -2.021534442901611328e-01 1.535713821649551392e-01 -2.550083696842193604e-01 -2.602064311504364014e-01 2.718736231327056885e-01 -6.608904153108596802e-02 2.111888676881790161e-01 2.133425325155258179e-01 -2.886322885751724243e-02 -2.276100963354110718e-01
-2.282049953937530518e-01 -7.683386653661727905e-02 -3.758822977542877197e-01 -3.149385154247283936e-01 -1.689167879521846771e-02 -2.081201225519180298e-01 1.055005267262458801e-01 -7.279820740222930908e-02 1.733862459659576416e-01 -8.605375885963439941e-02 -1.538207828998565674e-01 -2.207877039909362793e-01 -5.541141703724861145e-02 -2.249928712844848633e-01 1.190815865993499756e-01 7.469893898814916611e-03 -2.330068498849868774e-01 2.127397991716861725e-02 1.087270528078079224e-01 1.020154207944869995e-01 -1.050134450197219849e-01 -1.538753882050514221e-02 -7.431353628635406494e-02 -3.379758913069963455e-03 -2.254769802093505859e-01 -4.286825656890869141e-01 -5.886087939143180847e-02 3.304760903120040894e-02 9.517320245504379272e-02 -2.091232091188430786e-01 -2.474378943443298340e-01 1.294534057378768921e-01
2.193115651607513428e-01 -2.065497040748596191e-01 -1.284219324588775635e-01 2.472125440835952759e-01 -4.309094324707984924e-02 -7.264348119497299194e-02 -7.053796201944351196e-02 -4.035179689526557922e-02 2.634273767471313477e-01 -1.694952249526977539e-01 4.194254055619239807e-02 1.254431456327438354e-01 -2.315241098403930664e-01 -3.776287287473678589e-02 3.998274207115173340e-01 -4.191247001290321350e-02 -1.431899368762969971e-01 2.048145681619644165e-01 -2.559436857700347900e-01 2.380386181175708771e-02 3.929654657840728760e-01 1.289050728082656860e-01 -2.111534625291824341e-01 7.783917337656021118e-02 -1.419768203049898148e-02 -1.684895902872085571e-01 -4.221821948885917664e-02 2.015879154205322266e-01 1.844616979360580444e-02 7.068997621536254883e-02 -2.374671399593353271e-01 5.178933963179588318e-02
-2.073578685522079468e-01 -1.543165594339370728e-01 -3.090713620185852051e-01 -2.210619896650314331e-01 4.468266293406486511e-02 -1.526971906423568726e-01 -9.524231776595115662e-03 4.548135399818420410e-02 -1.284787505865097046e-01 -3.166153654456138611e-02 -1.025122553110122681e-01 -2.061188779771327972e-02 -2.422990798950195312e-01 -1.098353713750839233e-01 3.045277856290340424e-02 -2.404886931180953979e-01 -1.908436864614486694e-01 1.025965213775634766e-01 -6.313057988882064819e-02 7.476948201656341553e-02 3.289873003959655762e-01 5.575697869062423706e-02 3.153742849826812744e-01 -2.206570655107498169e-01 4.865762963891029358e-02 -3.240378201007843018e-01 3.175517618656158447e-01 -4.150590300559997559e-02 1.715553998947143555e-01 -9.882449358701705933e-02 -1.935839504003524780e-01 -2.698264457285404205e-02
-5.596133694052696228e-02 -2.431138902902603149e-01 -3.823223710060119629e-01 -5.922292172908782959e-02 5.448845401406288147e-02 -5.226702615618705750e-02 -3.128351867198944092e-01 -5.227185785770416260e-03 -1.314591914415359497e-01 2.709784805774688721e-01 -3.587099909782409668e-02 -9.106133133172988892e-02 -1.449799090623855591e-01 -1.583652645349502563e-01 2.793458662927150726e-02 8.347766846418380737e-02 -1.489966660737991333e-01 5.676264315843582153e-02 -6.131128966808319092e-02 -3.105191886425018311e-02 5.366265177726745605e-01 -1.109214574098587036e-01 -4.760205280035734177e-03 -6.297617405652999878e-02 -1.250822395086288452e-01 -2.143984287977218628e-01 2.730795741081237793e-01 1.133721228688955307e-02 2.251051068305969238e-01 6.592663377523422241e-02 -6.793993711471557617e-02 -1.346220145933330059e-03
-1.292185932397842407e-01 -1.699467450380325317e-01 -2.387803494930267334e-01 7.441780716180801392e-02 6.510230153799057007e-02 5.872616544365882874e-02 -2.935988306999206543e-01 6.587072461843490601e-02 9.112621657550334930e-03 -3.045880235731601715e-02 -1.987082064151763916e-01 -2.742212414741516113e-01 -3.397841453552246094e-01 -1.144208908081054688e-01 2.635884582996368408e-01 5.448721721768379211e-02 -2.906589806079864502e-01 -6.465899199247360229e-02 2.049032300710678101e-01 1.075477376580238342e-01 -2.064455896615982056e-01 1.580262929201126099e-01 -2.313448488712310791e-01 -1.214178875088691711e-01 -1.634788364171981812e-01 -1.074009314179420471e-01 2.473000437021255493e-01 -2.276040911674499512e-01 -6.219649687409400940e-02 -1.250466704368591309e-01 1.191579774022102356e-01 -1.181488782167434692e-01
1.823842376470565796e-01 -2.247360944747924805e-01 -2.363015115261077881e-01 4.336306750774383545e-01 -1.386896371841430664e-01 1.965429037809371948e-01 1.230637803673744202e-01 3.465692698955535889e-02 1.518169194459915161e-01 1.304707974195480347e-01 5.246604606509208679e-02 2.142739742994308472e-01 -1.202447637915611267e-01 -1.425686627626419067e-01 3.354500532150268555e-01 -1.298299580812454224e-01 -2.611125409603118896e-01 1.072087064385414124e-01 -2.197745740413665771e-01 9.534855931997299194e-02 1.597662866115570068e-01 1.942161917686462402e-01 -2.954957447946071625e-02 -1.620263159275054932e-01 -1.431202888488769531e-01 -2.171987593173980713e-01 5.504691042006015778e-03 8.524682372808456421e-02 1.329215764999389648e-01 5.391954630613327026e-02 -5.546190589666366577e-02 -1.385561674833297729e-01
2.325003445148468018e-01 6.131090596318244934e-02 -1.534557938575744629e-01 2.082925438880920410e-01 -1.425856798887252808e-01 1.165251582860946655e-01 -2.480206042528152466e-01 4.922189563512802124e-02 6.264083832502365112e-02 -1.218238919973373413e-01 -2.456892579793930054e-01 4.412639513611793518e-02 -1.285918354988098145e-01 4.194163680076599121e-01 2.567535042762756348e-01 9.835638850927352905e-02 -2.109682559967041016e-01 5.666458979249000549e-03 -1.799375563859939575e-02 1.089388132095336914e-01 7.723100483417510986e-02 1.099654510617256165e-01 -4.551761597394943237e-02 -4.034510254859924316e-02 -1.571955829858779907e-01 -2.365768700838088989e-01 2.545872032642364502e-01 8.963844180107116699e-02 3.938071131706237793e-01 -8.609227091073989868e-02 -5.567423999309539795e-02 1.751416027545928955e-01
1.583855040371417999e-02 -3.935766220092773438e-01 8.051550388336181641e-02 1.073963567614555359e-01 4.676219448447227478e-02 -1.061538830399513245e-01 1.696722768247127533e-02 6.105716153979301453e-02 -9.683106094598770142e-02 6.699290126562118530e-02 -6.554998457431793213e-02 -3.890455141663551331e-02 -2.679584324359893799e-01 -2.387491762638092041e-01 6.642577052116394043e-02 -7.566618919372558594e-02 -6.284756213426589966e-02 -1.415549218654632568e-01 1.532415300607681274e-01 1.082984432578086853e-01 1.344476789236068726e-01 -9.250717610120773315e-02 -4.754295349121093750e-01 -3.390583693981170654e-01 -2.844225764274597168e-01 -2.548801302909851074e-01 1.451541185379028320e-01 -1.324518918991088867e-01 5.172918736934661865e-02 1.489450186491012573e-01 6.995037198066711426e-02 9.843500703573226929e-02
1.033644452691078186e-01 -7.741780579090118408e-02 -3.628739118576049805e-01 1.108143031597137451e-01 1.195913646370172501e-02 5.282253772020339966e-02 -1.557710766792297363e-01 1.265433877706527710e-01 -1.393750496208667755e-02 1.690763980150222778e-02 -1.638570278882980347e-01 4.812908545136451721e-02 -3.074885606765747070e-01 3.129560947418212891e-01 1.902094334363937378e-01 9.280771762132644653e-02 -9.521721303462982178e-02 -2.690214514732360840e-01 2.034033276140689850e-02 1.402077972888946533e-01 -4.903105273842811584e-02 1.311726272106170654e-01 6.744642741978168488e-03 4.463154077529907227e-02 -6.535024847835302353e-03 -3.768198788166046143e-01 7.218622136861085892e-03 1.076982840895652771e-01 2.364242523908615112e-01 -2.046402394771575928e-01 5.297436565160751343e-02 3.896134197711944580e-01
1.199886109679937363e-02 -2.735922336578369141e-01 -2.197863459587097168e-01 -2.123837918043136597e-01 -1.380029320716857910e-01 2.386437170207500458e-02 -4.682383500039577484e-03 -1.883226335048675537e-01 4.645296931266784668e-02 1.189756020903587341e-01 -1.272629350423812866e-01 -2.933826148509979248e-01 -3.398983478546142578e-01 7.482975721359252930e-02 1.141434907913208008e-01 -1.275857836008071899e-01 1.780610904097557068e-02 -1.099966987967491150e-01 -2.821783423423767090e-01 3.236148972064256668e-03 3.898009061813354492e-01 -2.427169382572174072e-01 -2.353849634528160095e-02 -2.654744982719421387e-01 -2.382045686244964600e-01 -1.452733427286148071e-01 1.151096597313880920e-01 -1.926149129867553711e-01 6.809915602207183838e-02 -2.159030176699161530e-02 -1.218876335769891739e-02 -9.059599600732326508e-03
2.959222197532653809e-01 -1.528765261173248291e-01 -1.807990372180938721e-01 5.779561027884483337e-02 -7.894343137741088867e-02 -1.176556721329689026e-01 -2.875731587409973145e-01 1.172503754496574402e-01 3.023105114698410034e-02 -2.836790084838867188e-01 8.171661198139190674e-02 -8.359312266111373901e-02 -3.953408822417259216e-02 -1.798399388790130615e-01 1.767605096101760864e-01 8.033940941095352173e-02 6.714533269405364990e-02 2.100804299116134644e-01 8.042497560381889343e-03 1.488910317420959473e-01 1.342716664075851440e-01 -1.103057935833930969e-01 -2.241021096706390381e-01 -1.735681593418121338e-01 -3.227499127388000488e-01 -3.545758426189422607e-01 -5.182104557752609253e-02 7.477410882711410522e-02 1.223118901252746582e-01 -1.509842425584793091e-01 -1.902443170547485352e-01 -2.762522697448730469e-01
-2.044589072465896606e-01 -3.110016882419586182e-01 -1.641715168952941895e-01 -2.161825895309448242e-01 -1.069189459085464478e-01 -1.077364832162857056e-01 -1.837467551231384277e-01 5.484974756836891174e-02 1.180419400334358215e-01 -2.052703648805618286e-01 -8.456211537122726440e-02 1.446112543344497681e-01 -2.996385470032691956e-02 -6.819972395896911621e-02 1.861417293548583984e-01 -1.963878422975540161e-01 3.622081875801086426e-02 -3.113057315349578857e-01 1.057246793061494827e-02 1.582440733909606934e-01 1.541084647178649902e-01 5.808873474597930908e-02 -3.181236609816551208e-02 2.391043305397033691e-01 -2.004000097513198853e-01 -1.253672242164611816e-01 4.953541606664657593e-02 -3.329188097268342972e-03 4.704224765300750732e-01 1.325202882289886475e-01 -2.078537195920944214e-01 1.264574527740478516e-01
-1.001239344477653503e-01 -2.764572501182556152e-01 -3.689594864845275879e-01 3.010337352752685547e-01 -1.092207580804824829e-01 -1.765142679214477539e-01 1.132317110896110535e-01 -2.530802227556705475e-02 6.545075774192810059e-02 -1.145388111472129822e-01 5.565272271633148193e-02 -1.840503886342048645e-02 -3.303965628147125244e-01 -2.805652841925621033e-02 2.857697010040283203e-01 1.268506050109863281e-01 -2.221184819936752319e-01 -7.355222851037979126e-02 3.866042941808700562e-02 7.940602302551269531e-02 -1.522254794836044312e-01 9.023045748472213745e-02 -1.411932408809661865e-01 1.290266662836074829e-01 1.065962389111518860e-01 -4.487377032637596130e-02 2.143561094999313354e-01 -1.503179818391799927e-01 2.202464491128921509e-01 -1.233824938535690308e-01 -2.970623672008514404e-01 1.932879239320755005e-01
1.534646376967430115e-02 -2.520046196877956390e-02 -3.713285923004150391e-01 -2.838659659028053284e-02 -1.572127044200897217e-01 -5.462808534502983093e-02 -7.488411664962768555e-02 2.466444075107574463e-01 -8.539905771613121033e-03 -2.289588749408721924e-01 -7.413996756076812744e-02 2.168129011988639832e-02 1.609058827161788940e-01 -1.921934038400650024e-01 2.317033261060714722e-01 -1.769386529922485352e-01 -1.896477639675140381e-01 1.091006621718406677e-01 6.034497171640396118e-02 -1.382156461477279663e-02 2.994194030761718750e-01 -1.187105253338813782e-01 -2.750338912010192871e-01 2.263507246971130371e-01 -1.784137785434722900e-01 -2.771421670913696289e-01 1.159813553094863892e-01 6.895984522998332977e-03 2.698239982128143311e-01 1.105020344257354736e-01 -1.868358105421066284e-01 -1.887513250112533569e-01
-1.687845587730407715e-02 -3.894648551940917969e-01 -2.430495619773864746e-01 -7.398597151041030884e-02 -6.419829279184341431e-02 2.056598514318466187e-01 1.327490620315074921e-02 -1.196431890130043030e-01 -1.389087289571762085e-01 -1.671666949987411499e-01 -1.162993535399436951e-02 8.043757639825344086e-03 -3.244809508323669434e-01 5.917140468955039978e-02 1.662512421607971191e-01 -8.822651952505111694e-02 2.435488440096378326e-02 -2.481050938367843628e-01 5.568869784474372864e-02 -1.193982884287834167e-01 7.501164078712463379e-02 -8.524684607982635498e-02 -4.636507332324981689e-01 -3.098524510860443115e-01 -8.185609430074691772e-02 1.432429440319538116e-02 -9.953717701137065887e-03 1.817381009459495544e-02 1.287203133106231689e-01 2.244826555252075195e-01 -1.638707816600799561e-01 1.624607145786285400e-01
9.832541644573211670e-02 -1.658040732145309448e-01 -2.086645215749740601e-01 4.841586202383041382e-02 9.073483943939208984e-02 -2.412530593574047089e-02 -1.794341057538986206e-01 -1.768618375062942505e-01 -8.105534315109252930e-02 -2.235355377197265625e-01 4.047044366598129272e-02 -2.501508593559265137e-02 -3.632483184337615967e-01 -1.501795649528503418e-01 4.221192002296447754e-02 -3.210839033126831055e-01 -1.094802841544151306e-01 -1.729208528995513916e-01 -3.027522191405296326e-02 -1.677027205005288124e-03 1.595551520586013794e-01 -2.321118116378784180e-01 -4.173550903797149658e-01 -4.114533364772796631e-01 -1.089985370635986328e-01 -9.108956903219223022e-02 1.582550555467605591e-01 1.125943958759307861e-01 -8.230386301875114441e-03 1.863882690668106079e-02 2.118464931845664978e-02 4.581323266029357910e-02
-1.104357987642288208e-01 -3.269993066787719727e-01 -3.695239722728729248e-01 7.448943704366683960e-02 -1.140198633074760437e-01 -1.640319973230361938e-01 1.359051465988159180e-01 1.317059528082609177e-02 2.727039754390716553e-01 -2.022725939750671387e-01 -1.383616775274276733e-01 5.684470757842063904e-02 -3.205271959304809570e-01 -4.892733693122863770e-02 2.428891956806182861e-01 -1.449766159057617188e-01 -1.013344004750251770e-01 -1.622851938009262085e-02 -5.752423033118247986e-02 -1.240799650549888611e-01 1.233140453696250916e-01 -8.476184308528900146e-02 5.835010111331939697e-02 -3.185612857341766357e-01 -6.745712459087371826e-02 -7.103329151868820190e-02 1.514470577239990234e-01 1.910349130630493164e-01 1.240288987755775452e-01 -1.135756373405456543e-01 6.859774142503738403e-02 3.144791126251220703e-01
-2.102638930082321167e-01 -8.745756745338439941e-02 -2.237896919250488281e-01 -1.533821970224380493e-01 3.506730869412422180e-02 -6.490644812583923340e-02 -2.875056676566600800e-02 -4.332087934017181396e-02 2.721016705036163330e-01 -8.540644496679306030e-02 -2.716568708419799805e-01 -2.233805507421493530e-01 9.208627976477146149e-03 9.595057368278503418e-02 1.586071103811264038e-01 1.210317239165306091e-01 6.144018843770027161e-02 9.007192403078079224e-02 -9.369058907032012939e-02 3.017353713512420654e-01 1.598289310932159424e-01 1.795462518930435181e-01 -7.789121568202972412e-02 1.008244305849075317e-01 -1.566738039255142212e-01 -2.428949922323226929e-01 3.119624257087707520e-01 1.910728514194488525e-01 4.164852499961853027e-01 1.506886333227157593e-01 8.288327604532241821e-02 7.826305925846099854e-02
2.833230495452880859e-01 -1.802593022584915161e-01 1.331775076687335968e-02 3.246601298451423645e-02 1.637878566980361938e-01 -5.832815170288085938e-02 3.330200910568237305e-02 -6.753458827733993530e-02 9.840830415487289429e-02 -7.394006475806236267e-03 -1.712024956941604614e-01 8.998535573482513428e-02 -3.445081114768981934e-01 2.281853854656219482e-01 -1.174477208405733109e-02 -8.079183101654052734e-02 -9.591428190469741821e-02 -1.150320321321487427e-01 -1.756577044725418091e-01 2.384960949420928955e-01 -8.446555584669113159e-02 7.869252562522888184e-02 -2.168574184179306030e-01 -7.840420305728912354e-02 -7.269231230020523071e-02 -3.168781697750091553e-01 3.205795213580131531e-02 -2.449571043252944946e-01 3.505412340164184570e-01 -1.167140677571296692e-01 -3.765541911125183105e-01 -6.202726066112518311e-02
9.673356264829635620e-02 -2.697813212871551514e-01 -2.906009554862976074e-01 -2.739836461842060089e-02 8.264696598052978516e-02 -4.085504636168479919e-02 1.713768541812896729e-01 9.360429644584655762e-02 1.412193775177001953e-01 -6.931748241186141968e-02 -1.710892915725708008e-01 -7.943125814199447632e-02 -2.790154516696929932e-01 2.302473187446594238e-01 2.682241201400756836e-01 5.106664448976516724e-02 -2.332146838307380676e-02 2.144513279199600220e-01 -3.329290747642517090e-01 -3.113756701350212097e-02 2.828798890113830566e-01 2.261192053556442261e-01 -1.330828517675399780e-01 6.549239903688430786e-02 -1.058461517095565796e-02 -2.102981060743331909e-01 9.961367398500442505e-02 -2.693524658679962158e-01 1.269775182008743286e-01 1.343808025121688843e-01 -1.692476272583007812e-01 1.383924186229705811e-01
-3.828816115856170654e-02 -3.601947724819183350e-01 -3.545606434345245361e-01 6.409648805856704712e-02 -1.826024353504180908e-01 7.472882047295570374e-03 -1.213630009442567825e-02 2.923635533079504967e-03 1.306634247303009033e-01 -7.806915044784545898e-02 -3.811147809028625488e-01 -1.677874624729156494e-01 -3.292184770107269287e-01 2.225278317928314209e-01 1.504394859075546265e-01 -4.994312301278114319e-02 -2.186515629291534424e-01 4.859714210033416748e-02 -7.495383918285369873e-02 2.554802298545837402e-01 2.650546729564666748e-01 1.264708340167999268e-01 -6.988393515348434448e-02 8.660873025655746460e-02 8.089475333690643311e-03 -2.345671057701110840e-01 -3.228610008955001831e-02 -1.755643784999847412e-01 -8.145847357809543610e-03 3.806688636541366577e-02 1.272669285535812378e-01 -3.822629526257514954e-02
1.098614335060119629e-01 -2.519297003746032715e-01 -1.205966770648956299e-01 -2.438779361546039581e-02 1.585455425083637238e-02 1.527001410722732544e-01 2.102286368608474731e-02 -1.944465041160583496e-01 2.118263393640518188e-01 -1.686585694551467896e-01 3.842595964670181274e-03 -1.873429305851459503e-02 -2.919107675552368164e-01 -1.880254000425338745e-01 9.703062474727630615e-02 -1.361542493104934692e-01 5.263824388384819031e-02 4.959628358483314514e-02 1.668078452348709106e-01 -1.870965659618377686e-01 1.081394255161285400e-01 -1.260341703891754150e-01 -1.459172070026397705e-01 -2.614345550537109375e-01 -1.656896770000457764e-01 -3.735848367214202881e-01 1.991175413131713867e-01 -6.965269893407821655e-02 3.299968838691711426e-01 2.690567970275878906e-01 -4.219700768589973450e-02 2.131571024656295776e-01
-2.525959908962249756e-01 -2.828169763088226318e-01 -8.757841587066650391e-02 4.377641901373863220e-02 -1.883575879037380219e-02 2.854891419410705566e-01 2.353965938091278076e-01 1.283375024795532227e-01 2.041855603456497192e-01 -8.065465092658996582e-02 -1.133163422346115112e-01 1.051899269223213196e-01 -1.055787205696105957e-01 -1.668213754892349243e-01 1.847656369209289551e-01 -7.792939245700836182e-02 1.047686934471130371e-01 1.015525683760643005e-01 -1.932174316607415676e-03 3.049662709236145020e-01 2.451044321060180664e-01 1.274307519197463989e-01 2.191083282232284546e-01 -2.505912780761718750e-01 9.377634152770042419e-03 -4.223880767822265625e-01 1.462851464748382568e-01 -1.095758154988288879e-01 8.072818070650100708e-02 -3.045150544494390488e-03 -8.676850050687789917e-02 1.192257776856422424e-01
-1.870582699775695801e-01 -3.414765000343322754e-01 -2.332329191267490387e-02 -3.496114909648895264e-01 -2.182785123586654663e-01 6.243197619915008545e-02 6.810900568962097168e-02 3.057318925857543945e-01 1.761416196823120117e-01 1.287058442831039429e-01 -4.102391377091407776e-02 -1.076656058430671692e-01 -2.104787826538085938e-01 1.661078631877899170e-01 2.051470875740051270e-01 -6.938635557889938354e-02 3.355280309915542603e-02 -2.601863145828247070e-01 -6.461418420076370239e-02 -4.729359224438667297e-02 -5.784938111901283264e-02 4.699917882680892944e-02 -7.278767973184585571e-02 -4.575988277792930603e-02 -6.603329628705978394e-02 -3.648473322391510010e-01 1.837377846240997314e-01 -6.595978140830993652e-02 3.401607275009155273e-01 6.858423817902803421e-03 -1.187352985143661499e-01 5.193585157394409180e-02
1.892290413379669189e-01 -2.784378826618194580e-01 -2.827137708663940430e-01 2.708044052124023438e-01 1.387870609760284424e-01 -2.341921776533126831e-01 -7.501052320003509521e-02 -1.161640733480453491e-01 -7.458236068487167358e-02 -2.307131141424179077e-01 -2.537184059619903564e-01 -1.179204657673835754e-01 -9.636776894330978394e-02 -3.217220604419708252e-01 1.037788763642311096e-01 -1.091324537992477417e-01 -1.567488461732864380e-01 1.091530267149209976e-02 1.502048075199127197e-01 -5.578694120049476624e-02 8.776878565549850464e-02 -1.584095209836959839e-01 -2.534459829330444336e-01 -2.590914070606231689e-01 -1.600133776664733887e-01 -1.540245860815048218e-01 1.591890156269073486e-01 2.043999284505844116e-01 1.260022073984146118e-01 8.782181143760681152e-02 -4.650060087442398071e-02 1.044498458504676819e-01
-2.726747095584869385e-01 -2.707721590995788574e-01 -4.246386289596557617e-01 -1.253007352352142334e-01 -1.561282426118850708e-01 4.874395206570625305e-02 -6.380686163902282715e-02 -1.908851861953735352e-01 1.891394406557083130e-01 1.354246139526367188e-01 1.472179777920246124e-02 -2.481645345687866211e-01 -1.462722569704055786e-01 -4.517542943358421326e-02 3.520074114203453064e-02 9.524886310100555420e-02 -3.612070381641387939e-01 2.115149945020675659e-01 7.635445147752761841e-02 8.149900287389755249e-02 -6.597035378217697144e-02 7.361998409032821655e-02 -9.098058193922042847e-02 -8.916187286376953125e-02 -2.178876250982284546e-01 -2.698552310466766357e-01 1.334338933229446411e-01 1.760398410260677338e-02 1.433915197849273682e-01 -2.456696033477783203e-01 -3.114765323698520660e-02 -7.356415688991546631e-02
9.435485303401947021e-02 4.095653444528579712e-02 -1.063880249857902527e-01 -1.751308739185333252e-01 -7.006704807281494141e-03 -1.289670467376708984e-01 1.942179352045059204e-01 2.214380055665969849e-01 -9.766038507223129272e-02 -5.890909954905509949e-02 3.113297820091247559e-01 -9.150334447622299194e-02 -3.535669744014739990e-01 -1.108686104416847229e-01 1.677724570035934448e-01 -2.791852355003356934e-01 -3.896422088146209717e-01 1.663157492876052856e-01 -9.461868554353713989e-02 5.288631096482276917e-02 1.245091482996940613e-01 1.520933508872985840e-01 -2.638560831546783447e-01 6.695673218928277493e-04 -1.244078874588012695e-01 -1.527347266674041748e-01 -1.308100819587707520e-01 6.239667907357215881e-02 3.400065004825592041e-01 -2.073873020708560944e-02 6.603132933378219604e-02 -5.100610107183456421e-02
-3.154575824737548828e-01 -1.009456217288970947e-01 -7.187267392873764038e-02 -5.786801502108573914e-02 -6.401320546865463257e-02 -3.993674740195274353e-02 -8.740527182817459106e-02 2.118154019117355347e-01 -2.491267397999763489e-02 -1.878887116909027100e-01 -1.209581196308135986e-01 -6.398846954107284546e-02 -2.352661043405532837e-01 7.069775462150573730e-02 2.315789759159088135e-01 -1.796768903732299805e-01 -1.138985231518745422e-01 1.900558918714523315e-01 1.174758300185203552e-01 2.985865771770477295e-01 -1.955313086509704590e-01 -8.345106616616249084e-03 -1.276100873947143555e-01 -8.384102582931518555e-02 -4.305550754070281982e-01 -2.549402117729187012e-01 2.913055121898651123e-01 1.633263975381851196e-01 7.777668535709381104e-02 9.351430088281631470e-02 -1.447748541831970215e-01 1.065371781587600708e-01
1.212483718991279602e-01 -9.839111566543579102e-02 -2.482005357742309570e-01 -1.027199774980545044e-01 1.246641129255294800e-01 -9.003107994794845581e-02 1.443002372980117798e-01 7.430049031972885132e-02 -1.025942191481590271e-01 7.837229222059249878e-02 3.520992770791053772e-02 -2.476439476013183594e-01 -1.733098775148391724e-01 2.168852649629116058e-02 3.617781102657318115e-01 1.134737860411405563e-02 -1.142974048852920532e-01 -2.732663154602050781e-01 -1.387839764356613159e-01 7.001888751983642578e-02 3.335525095462799072e-02 -4.101736936718225479e-03 1.280997693538665771e-01 4.204539582133293152e-02 -3.090610504150390625e-01 -3.841910362243652344e-01 -9.029419720172882080e-02 3.277017474174499512e-01 2.420376986265182495e-01 -3.373615071177482605e-02 3.192074596881866455e-02 -2.492153942584991455e-01
-1.928772330284118652e-01 -1.039435435086488724e-02 -4.786435067653656006e-01 1.041049435734748840e-01 -8.389026671648025513e-02 4.936337471008300781e-03 -2.533595860004425049e-01 5.016636848449707031e-02 5.411486327648162842e-02 -4.612554609775543213e-02 -3.724569082260131836e-01 -2.666766289621591568e-03 -9.669362008571624756e-02 3.577061891555786133e-01 8.763920515775680542e-02 -1.245136708021163940e-01 6.407746672630310059e-02 -8.642441779375076294e-02 -5.888547003269195557e-02 2.848637700080871582e-01 2.773216068744659424e-01 -1.144138798117637634e-01 5.401485785841941833e-02 9.028081782162189484e-03 -6.244381144642829895e-02 -3.172071874141693115e-01 1.408115029335021973e-01 2.571855438873171806e-03 6.815094500780105591e-02 -1.265521943569183350e-01 -5.570677295327186584e-02 8.604636043310165405e-02
-9.942560642957687378e-02 -4.483254253864288330e-02 -2.647126317024230957e-01 -2.876585349440574646e-02 -1.252270340919494629e-01 -2.266237139701843262e-01 -2.143042981624603271e-01 1.650462597608566284e-01 1.964632272720336914e-01 -1.794528961181640625e-02 -5.788636859506368637e-03 6.180409807711839676e-03 -9.462270885705947876e-02 -2.811666131019592285e-01 2.873617410659790039e-01 -1.544860303401947021e-01 2.069910466670989990e-01 -1.445648726075887680e-02 -1.616878956556320190e-01 3.156413137912750244e-01 1.317949593067169189e-02 3.008572757244110107e-02 -1.933268904685974121e-01 -6.159390509128570557e-02 -4.330569133162498474e-02 -3.118087351322174072e-01 1.279504150152206421e-01 -3.111836612224578857e-01 1.829505115747451782e-01 -9.831081330776214600e-02 2.337744086980819702e-01 -1.496249586343765259e-01
-2.024563699960708618e-01 1.561020612716674805e-01 -1.415846347808837891e-01 1.654565781354904175e-01 3.442598134279251099e-02 5.006575491279363632e-03 -9.890604764223098755e-02 -1.865649223327636719e-02 -5.523563176393508911e-02 -2.202429026365280151e-01 6.631883233785629272e-02 -6.660254206508398056e-03 1.593186706304550171e-01 1.730552874505519867e-02 1.634356379508972168e-01 -1.710346713662147522e-02 -3.284995630383491516e-02 4.887410625815391541e-02 -1.434744447469711304e-01 2.691499590873718262e-01 2.015709429979324341e-01 -1.852131932973861694e-01 -3.801797702908515930e-02 -8.577608317136764526e-02 -2.984579205513000488e-01 -4.150002300739288330e-01 2.720733582973480225e-01 2.491148710250854492e-01 3.221923112869262695e-01 2.567849159240722656e-01 -1.221517324447631836e-01 7.007627934217453003e-02
-1.589495390653610229e-01 -1.204884126782417297e-01 -5.429952144622802734e-01 -9.215392917394638062e-02 -6.654457747936248779e-02 1.048187687993049622e-01 -3.982728347182273865e-02 -2.035441249608993530e-01 1.855493485927581787e-01 1.103697996586561203e-02 9.278763085603713989e-03 -1.882852762937545776e-01 5.323578044772148132e-02 -8.080849051475524902e-02 6.162037327885627747e-02 4.362960159778594971e-02 -2.676973342895507812e-01 -3.597963368520140648e-03 -2.357524335384368896e-01 2.456578761339187622e-01 2.200674712657928467e-01 3.323401138186454773e-02 8.884239941835403442e-02 -1.222370341420173645e-01 -1.226235553622245789e-02 -4.018383026123046875e-01 -3.289689496159553528e-02 1.713946610689163208e-01 1.905511692166328430e-02 -1.716862171888351440e-01 -1.658123284578323364e-01 6.253642588853836060e-02
-2.711375951766967773e-01 -9.133419021964073181e-03 -3.347869515419006348e-01 6.090765446424484253e-02 -1.528153270483016968e-01 -1.762887835502624512e-02 4.298615083098411560e-02 1.641079597175121307e-02 -6.643697619438171387e-02 2.002118676900863647e-01 -9.264725446701049805e-02 -3.382518514990806580e-02 -3.031108155846595764e-02 -8.898051828145980835e-02 3.652418851852416992e-01 2.477383986115455627e-02 -8.156417869031429291e-03 9.902213513851165771e-02 -1.964129209518432617e-01 1.830902248620986938e-01 -1.452564150094985962e-01 -3.641173243522644043e-02 -2.144445925951004028e-01 2.258303761482238770e-02 -2.314283512532711029e-02 -4.437713921070098877e-01 2.114779651165008545e-01 -3.683330714702606201e-01 2.191127687692642212e-01 -1.025641262531280518e-01 1.998146250844001770e-02 8.194989524781703949e-03
1.608203798532485962e-01 -2.495132535696029663e-01 -3.417330682277679443e-01 1.115283891558647156e-01 3.322220593690872192e-02 5.667898803949356079e-02 -1.221432760357856750e-01 -5.691438168287277222e-02 -2.225343436002731323e-01 -1.487317830324172974e-01 1.292889863252639771e-01 -1.425183117389678955e-01 -1.653510481119155884e-01 -1.616247743368148804e-01 8.221028000116348267e-02 -1.151830032467842102e-01 -2.448101490736007690e-01 -8.457955718040466309e-02 1.250313669443130493e-01 5.433959141373634338e-02 2.176270633935928345e-01 -2.283765822649002075e-01 -2.941218912601470947e-01 -3.362500071525573730e-01 -1.598841547966003418e-01 -1.532378643751144409e-01 2.765956223011016846e-01 1.372317671775817871e-01 -4.323928430676460266e-02 2.137804478406906128e-01 5.400546826422214508e-03 -3.581172600388526917e-02
1.128692850470542908e-01 7.277690619230270386e-02 -3.591139614582061768e-01 -2.341518364846706390e-02 -3.585571423172950745e-02 -2.650688290596008301e-01 1.101899370551109314e-01 3.893187502399086952e-03 1.080254092812538147e-01 -2.382772266864776611e-01 1.990396529436111450e-01 -2.061612159013748169e-02 -3.316004276275634766e-01 9.885593503713607788e-02 3.279046416282653809e-01 8.368302881717681885e-02 -1.491880714893341064e-01 -9.338437020778656006e-02 -1.418802049010992050e-02 7.225240021944046021e-02 1.475700438022613525e-01 4.166254401206970215e-02 -2.391243726015090942e-01 -5.133468285202980042e-02 1.189361363649368286e-01 -3.145726025104522705e-01 3.147116005420684814e-01 -3.672447428107261658e-02 4.004226624965667725e-02 -1.870614737272262573e-01 -8.000726997852325439e-02 2.231318205595016479e-01
-1.534570306539535522e-01 1.253438461571931839e-02 1.161793693900108337e-01 1.670001745223999023e-01 -7.338643074035644531e-02 -8.796725422143936157e-02 -9.344967454671859741e-02 2.160872966051101685e-01 -1.351595818996429443e-01 -1.461994498968124390e-01 3.069083020091056824e-02 1.679018884897232056e-01 -5.340255424380302429e-02 2.555878758430480957e-01 2.233726084232330322e-01 -8.852718770503997803e-02 -7.548034936189651489e-02 -5.688044428825378418e-02 6.627815961837768555e-02 1.296491771936416626e-01 1.632268875837326050e-01 -1.816312223672866821e-02 -9.000881016254425049e-02 4.836056381464004517e-02 8.550830930471420288e-02 -5.009065270423889160e-01 3.014720380306243896e-01 1.607580631971359253e-01 4.492641091346740723e-01 -4.114158917218446732e-03 -1.402549892663955688e-01 8.746513724327087402e-02
-3.895614668726921082e-02 -1.209175065159797668e-01 -3.928824365139007568e-01 -1.237875819206237793e-01 1.286294311285018921e-01 -1.015597283840179443e-01 2.560780346393585205e-01 1.128022745251655579e-01 -2.271915078163146973e-01 -2.321435138583183289e-03 6.317771971225738525e-02 -3.018058538436889648e-01 -1.460110843181610107e-01 1.985118724405765533e-02 3.701904118061065674e-01 3.545430302619934082e-02 -1.101884022355079651e-01 -2.669352591037750244e-01 9.705714136362075806e-02 -5.122254788875579834e-02 -5.693462118506431580e-02 4.353017732501029968e-02 -2.551212161779403687e-02 -8.231953531503677368e-02 -2.882730066776275635e-01 -3.954173624515533447e-01 -1.333571970462799072e-01 1.155414581298828125e-01 8.967469632625579834e-02 7.386936992406845093e-02 -6.229007616639137268e-02 -7.961280643939971924e-02
2.535936236381530762e-02 -2.525308728218078613e-01 -1.940701305866241455e-01 1.524410396814346313e-01 -2.286621369421482086e-02 -3.048421442508697510e-01 1.439784653484821320e-02 3.667917102575302124e-02 2.007753998041152954e-01 -5.013916268944740295e-02 1.049415022134780884e-02 -2.751782163977622986e-02 -3.965475037693977356e-02 9.167604148387908936e-02 2.219838649034500122e-01 -2.814176976680755615e-01 -5.085154995322227478e-02 3.981778323650360107e-01 -5.282012745738029480e-02 -1.212051883339881897e-01 3.581607341766357422e-02 1.819578111171722412e-01 -2.153918594121932983e-01 -6.547183543443679810e-02 -1.070408895611763000e-01 -2.796832323074340820e-01 4.053307324647903442e-02 -1.501907128840684891e-02 3.885098397731781006e-01 2.282483577728271484e-01 1.933344453573226929e-01 4.346584156155586243e-02
1.673639267683029175e-01 -3.339629173278808594e-01 -1.982872188091278076e-01 1.319393515586853027e-01 -2.791847474873065948e-02 5.250922869890928268e-03 -1.946565359830856323e-01 1.192783191800117493e-01 -1.318231690675020218e-02 -8.145006746053695679e-02 9.768942743539810181e-02 6.139163672924041748e-02 -1.218649148941040039e-01 -1.827286928892135620e-01 8.858672529458999634e-02 -2.262632921338081360e-02 4.799401760101318359e-02 2.722734957933425903e-02 -5.052366107702255249e-02 -5.716890469193458557e-02 1.734945178031921387e-01 -3.949069380760192871e-01 -5.080877542495727539e-01 -1.975121349096298218e-01 -3.172145485877990723e-01 -2.049853056669235229e-01 1.002161279320716858e-01 -1.170850098133087158e-01 3.299291431903839111e-02 -9.448804706335067749e-02 7.424807548522949219e-02 -8.898803964257240295e-03
-1.343863755464553833e-01 -2.330072075128555298e-01 -1.712096035480499268e-01 -2.527699060738086700e-02 -8.275965228676795959e-03 -6.171598285436630249e-02 -4.213259741663932800e-02 4.722355306148529053e-02 -1.794876456260681152e-01 -2.132013440132141113e-02 -3.509432077407836914e-01 -1.420532017946243286e-01 -1.738573051989078522e-02 -1.374693363904953003e-01 1.684039235115051270e-01 1.594880819320678711e-01 9.303070604801177979e-02 9.963610209524631500e-03 -2.423159778118133545e-01 9.402307681739330292e-03 9.635332971811294556e-02 -1.383044272661209106e-01 -2.139366567134857178e-01 -4.479502886533737183e-02 -1.492066085338592529e-01 -5.134188532829284668e-01 4.206740856170654297e-02 2.461776286363601685e-01 2.653410732746124268e-01 -2.368390560150146484e-01 -8.796694129705429077e-02 -1.207826584577560425e-01
2.943676896393299103e-02 -4.551430046558380127e-01 -2.707990407943725586e-01 1.999706327915191650e-01 -9.894987195730209351e-02 -1.851272583007812500e-02 1.934455335140228271e-01 -2.860189788043498993e-02 1.793085336685180664e-01 -3.217697739601135254e-01 -3.821116313338279724e-02 -1.078111901879310608e-01 -3.126354217529296875e-01 -6.533765047788619995e-02 1.054214239120483398e-01 -1.731809675693511963e-01 -6.949420273303985596e-02 4.014299064874649048e-02 -1.056111007928848267e-01 -7.447825372219085693e-02 1.387667953968048096e-01 -6.747676432132720947e-02 2.500939927995204926e-02 -3.134978413581848145e-01 4.701169580221176147e-02 -2.113922089338302612e-01 -6.471179425716400146e-03 1.847800761461257935e-01 1.519940197467803955e-01 -1.445592492818832397e-01 -1.298131346702575684e-01 2.249636203050613403e-01
6.172350049018859863e-02 -3.038168251514434814e-01 -2.970637977123260498e-01 1.519945412874221802e-01 5.286100320518016815e-03 5.187115073204040527e-02 1.646950244903564453e-01 1.723864823579788208e-01 -1.228910908102989197e-01 -2.482417523860931396e-01 2.735354751348495483e-02 -3.920746222138404846e-02 1.413388084620237350e-02 1.629166156053543091e-01 6.674739997833967209e-03 -5.578720197081565857e-02 -2.439614385366439819e-01 -2.938461899757385254e-01 1.081948503851890564e-01 3.731440007686614990e-01 1.700731962919235229e-01 8.669835329055786133e-02 -1.927259117364883423e-01 2.196579277515411377e-01 -1.864054799079895020e-01 -1.763907074928283691e-01 1.449852585792541504e-01 1.492941286414861679e-02 2.625005543231964111e-01 -8.415245264768600464e-02 7.821179181337356567e-02 -1.903077214956283569e-01
-1.947716176509857178e-01 -3.862277269363403320e-01 -2.137804925441741943e-01 -1.348441839218139648e-01 -1.262523233890533447e-01 -9.617818892002105713e-02 -1.957760304212570190e-01 -9.876350313425064087e-02 1.260333061218261719e-01 -1.834873706102371216e-01 1.263001095503568649e-02 1.334504783153533936e-01 2.133965864777565002e-02 -3.868779400363564491e-03 4.055134057998657227e-01 8.270898461341857910e-02 -4.696676507592201233e-02 1.532799452543258667e-01 2.447711490094661713e-02 2.523557469248771667e-02 -1.269187778234481812e-01 1.790134906768798828e-01 -6.698877364397048950e-02 6.983200460672378540e-02 -2.324244230985641479e-01 -3.000167012214660645e-01 6.234246119856834412e-02 1.130113229155540466e-01 3.376049101352691650e-01 1.366575062274932861e-01 -1.000178158283233643e-01 2.205944657325744629e-01
-2.175313681364059448e-01 -3.688367009162902832e-01 -2.118737995624542236e-01 -1.779027432203292847e-01 -4.526563361287117004e-02 -2.691150605678558350e-01 -1.133073791861534119e-01 4.125897772610187531e-03 1.492768526077270508e-01 -2.204073518514633179e-01 -4.889964684844017029e-02 -1.141932904720306396e-01 1.795483008027076721e-02 -7.674162834882736206e-02 1.963585466146469116e-01 9.913516789674758911e-02 -3.775842487812042236e-02 -1.618724316358566284e-01 -2.463183254003524780e-01 3.011885881423950195e-01 7.253177464008331299e-02 1.556237339973449707e-01 -2.580252289772033691e-02 4.997472092509269714e-02 -7.997939735651016235e-02 1.391005516052246094e-02 1.020814478397369385e-01 1.653861701488494873e-01 4.726240932941436768e-01 1.030504032969474792e-01 4.018978774547576904e-02 1.423092633485794067e-01
1.462021321058273315e-01 -3.072436153888702393e-01 -2.640218734741210938e-01 8.397380262613296509e-02 1.706423982977867126e-02 -8.131333440542221069e-02 -1.245978474617004395e-01 -3.432637453079223633e-02 -8.758642524480819702e-02 -1.605184078216552734e-01 5.696436855942010880e-03 -8.567420393228530884e-02 -1.596400737762451172e-01 -2.549604475498199463e-01 2.493741363286972046e-02 -1.338779777288436890e-01 -1.993381977081298828e-01 1.275082863867282867e-02 3.903287649154663086e-02 1.655261963605880737e-01 2.461606413125991821e-01 -2.609835863113403320e-01 -2.943298518657684326e-01 -3.461518883705139160e-01 -1.061798110604286194e-01 -1.583318263292312622e-01 3.129366338253021240e-01 6.228789687156677246e-02 1.850366778671741486e-02 2.567369937896728516e-01 9.780853241682052612e-02 1.267350763082504272e-01
2.786567211151123047e-01 -1.032986715435981750e-01 -2.621950767934322357e-02 8.231990039348602295e-02 6.919617950916290283e-02 7.054294645786285400e-02 4.234443232417106628e-02 5.474214558489620686e-04 5.565302446484565735e-02 9.254585206508636475e-02 -1.171653792262077332e-01 -1.125104501843452454e-01 -3.790687322616577148e-01 2.217598557472229004e-01 4.535242021083831787e-01 -1.303086578845977783e-01 -2.379102557897567749e-01 -2.636308968067169189e-01 -3.839349746704101562e-01 1.749598383903503418e-01 8.652476221323013306e-02 -4.586085677146911621e-02 -1.450434923171997070e-01 5.408426746726036072e-02 -3.229187056422233582e-02 -1.730962693691253662e-01 -7.036916166543960571e-02 -3.582410886883735657e-02 -3.332001715898513794e-02 1.332949697971343994e-01 -1.794490814208984375e-01 1.143800839781761169e-01
-1.075312048196792603e-01 2.070416361093521118e-01 -2.702971696853637695e-01 1.120605766773223877e-01 2.505409345030784607e-02 9.441736340522766113e-02 -3.489031195640563965e-01 -2.534599602222442627e-01 -4.432486742734909058e-02 3.695473447442054749e-02 -1.585672646760940552e-01 9.944627061486244202e-03 -2.844173014163970947e-01 2.333072423934936523e-01 6.489609181880950928e-02 -1.497401148080825806e-01 2.923713438212871552e-02 -1.442581415176391602e-02 -9.317803382873535156e-02 3.416153192520141602e-01 1.928345859050750732e-01 1.636515110731124878e-01 -3.269396349787712097e-02 -4.247445240616798401e-02 -2.248624265193939209e-01 -3.834890127182006836e-01 3.427005605772137642e-03 1.103160455822944641e-01 1.535975784063339233e-01 -1.334052681922912598e-01 -7.443755120038986206e-02 1.545266509056091309e-01
9.112092852592468262e-02 -2.484741955995559692e-01 -2.028093338012695312e-01 -7.989897578954696655e-02 -2.312583625316619873e-01 -1.063542738556861877e-01 -6.716219335794448853e-02 1.234861239790916443e-01 2.555940747261047363e-01 1.847171187400817871e-01 8.513848297297954559e-03 -2.774396240711212158e-01 5.407731980085372925e-03 -1.396694779396057129e-01 2.218032255768775940e-02 3.543214127421379089e-02 -2.047045677900314331e-01 2.288764417171478271e-01 -1.474669575691223145e-01 4.324686154723167419e-02 1.260117441415786743e-01 -1.984587460756301880e-01 -1.504835337400436401e-01 -5.964614916592836380e-03 -4.250234737992286682e-02 -3.589069843292236328e-01 3.268837463110685349e-03 -6.480393558740615845e-02 2.738830149173736572e-01 -1.113014072179794312e-01 -3.948002159595489502e-01 -1.617524176836013794e-01
8.222446590662002563e-02 6.231573410332202911e-03 -1.857119798660278320e-01 1.065836913767270744e-04 3.178704157471656799e-02 1.801105141639709473e-01 -9.605101495981216431e-02 -1.214306801557540894e-02 2.248039543628692627e-01 -1.848929077386856079e-01 -2.187975868582725525e-02 -1.000690534710884094e-01 -3.587310314178466797e-01 -7.714439183473587036e-02 9.493972361087799072e-02 -9.916152805089950562e-02 -4.077254533767700195e-01 -3.290400281548500061e-02 -2.470232397317886353e-01 -1.073457649908959866e-03 -7.370105385780334473e-02 -1.176298856735229492e-01 1.174340769648551941e-01 3.099361620843410492e-02 1.404918134212493896e-01 -3.850114643573760986e-01 -2.888086810708045959e-02 -1.246952861547470093e-01 4.611956477165222168e-01 -1.193116325885057449e-02 -7.425301522016525269e-02 -4.594459012150764465e-02
8.407391607761383057e-02 -2.581298165023326874e-02 -5.659844353795051575e-02 -3.322655335068702698e-02 4.824895784258842468e-02 1.308769881725311279e-01 9.756729751825332642e-02 -2.777045071125030518e-01 2.207989804446697235e-02 1.575775593519210815e-01 -2.088270187377929688e-01 -2.204111963510513306e-01 -2.632303237915039062e-01 2.136158198118209839e-01 6.280851364135742188e-02 -2.289317548274993896e-01 -7.879390567541122437e-02 -1.004920974373817444e-01 -1.054497361183166504e-01 3.690447211265563965e-01 4.073755443096160889e-02 2.482558488845825195e-01 -2.325772196054458618e-01 -2.735503613948822021e-01 -2.059435248374938965e-01 -3.148894309997558594e-01 -9.538927674293518066e-02 -7.098882645368576050e-02 1.131400018930435181e-01 -2.519595026969909668e-01 -6.964752078056335449e-02 2.006400935351848602e-02
1.811757124960422516e-02 -1.852630674839019775e-01 -1.911716610193252563e-01 2.770191431045532227e-01 -1.174505800008773804e-01 -3.494568169116973877e-02 2.432583719491958618e-01 -3.096715360879898071e-02 -5.450405552983283997e-02 -3.541820496320724487e-02 -2.006064653396606445e-01 -1.722368150949478149e-01 8.255712687969207764e-02 4.668603837490081787e-02 2.648437619209289551e-01 7.402753084897994995e-02 -1.159644424915313721e-01 -3.407494127750396729e-01 -2.267883718013763428e-01 2.315461039543151855e-01 7.102683186531066895e-02 -3.486884385347366333e-02 1.876932978630065918e-01 -4.035535268485546112e-03 -3.671098053455352783e-01 -3.510796725749969482e-01 2.000672519207000732e-01 -5.509557202458381653e-02 3.754204139113426208e-02 -1.523134708404541016e-01 1.002359241247177124e-01 -7.941749691963195801e-02
-8.633331209421157837e-02 -3.589757382869720459e-01 -9.913261234760284424e-02 1.897255778312683105e-01 -9.090108424425125122e-02 -7.976102828979492188e-02 -1.156130284070968628e-01 6.205712258815765381e-02 3.507145345211029053e-01 -2.267502248287200928e-02 1.493089944124221802e-01 -4.250613600015640259e-02 -2.642499804496765137e-01 4.390080645680427551e-02 1.200573816895484924e-01 -1.685093194246292114e-01 -1.953068822622299194e-01 -1.722830533981323242e-01 -1.922950446605682373e-01 2.114169597625732422e-01 2.042908817529678345e-01 1.732899546623229980e-01 -2.463848441839218140e-01 1.207962334156036377e-01 -6.066739186644554138e-02 -5.925615131855010986e-02 -9.495572745800018311e-02 5.874435976147651672e-02 1.765754073858261108e-01 -2.737536728382110596e-01 -3.679174557328224182e-02 3.164542019367218018e-01
2.129599303007125854e-01 -4.497084766626358032e-02 -2.177827060222625732e-01 -1.914455741643905640e-01 -9.964700043201446533e-02 -1.523793786764144897e-01 -2.313321232795715332e-01 -2.087045647203922272e-02 2.285149693489074707e-01 -1.377708762884140015e-01 -1.137090772390365601e-01 -2.055057585239410400e-01 -2.746736407279968262e-01 -2.935112640261650085e-02 1.816509664058685303e-01 6.481197476387023926e-02 -1.186966896057128906e-01 -5.658106878399848938e-02 -2.191738486289978027e-01 -6.490921135991811752e-03 -1.151811406016349792e-01 -1.699161902070045471e-02 -1.888371706008911133e-01 -8.819887787103652954e-02 -2.791751921176910400e-01 -1.649914532899856567e-01 4.678663909435272217e-01 -2.131072580814361572e-01 7.482610642910003662e-02 6.033989135175943375e-03 -1.737926900386810303e-01 -1.179037168622016907e-01
-1.328124254941940308e-01 -5.125644803047180176e-02 -2.450013160705566406e-01 -1.909634321928024292e-01 -2.159633189439773560e-01 -1.416004449129104614e-01 -1.894964370876550674e-03 -9.951972216367721558e-02 2.964529991149902344e-01 -3.325289860367774963e-02 -2.143943309783935547e-02 -1.797930747270584106e-01 -3.310261368751525879e-01 -1.919560283422470093e-01 2.076671421527862549e-01 -1.276101917028427124e-01 -3.413961231708526611e-01 -5.719884857535362244e-02 -5.473676603287458420e-03 5.397956073284149170e-02 1.222931742668151855e-01 1.238923221826553345e-01 -3.179847598075866699e-01 1.948471814393997192e-01 -1.070007011294364929e-01 -2.203612178564071655e-01 1.538834422826766968e-01 1.230050325393676758e-01 -9.579900652170181274e-02 -1.547691822052001953e-01 4.803344607353210449e-02 -2.293981313705444336e-01
-3.935573622584342957e-02 -1.063396632671356201e-01 -2.962337136268615723e-01 8.594801276922225952e-02 -1.901849657297134399e-01 -3.562935888767242432e-01 1.886765658855438232e-02 1.376024633646011353e-02 1.879682242870330811e-01 -1.196988970041275024e-01 2.588530816137790680e-02 6.390591710805892944e-02 -1.844337135553359985e-01 1.625554636120796204e-02 4.754989445209503174e-01 1.105124130845069885e-01 -2.101215273141860962e-01 -1.944424510002136230e-01 -1.531918626278638840e-02 -3.988422104157507420e-04 8.667410165071487427e-02 2.004609107971191406e-01 -2.545447945594787598e-01 3.574756160378456116e-02 7.600035518407821655e-02 -1.535690277814865112e-01 3.400447070598602295e-01 1.296125650405883789e-01 4.397362843155860901e-02 -4.834959656000137329e-02 -6.506878882646560669e-02 1.872917860746383667e-01
1.898460239171981812e-01 1.087731122970581055e-01 -1.528447121381759644e-01 4.391529411077499390e-02 -7.667319476604461670e-02 2.014682292938232422e-01 2.196631878614425659e-01 1.106039881706237793e-01 9.069278091192245483e-02 -3.413058817386627197e-01 -7.768750935792922974e-02 -2.903412282466888428e-01 -1.644865572452545166e-01 -1.146644260734319687e-02 3.583444058895111084e-01 -1.709404438734054565e-01 -1.159739345312118530e-01 -3.281726837158203125e-01 -8.725856244564056396e-02 1.969113647937774658e-01 8.678744733333587646e-02 -5.825208872556686401e-02 -2.234457135200500488e-01 7.744474802166223526e-03 -4.163550585508346558e-02 -1.354884654283523560e-01 -2.353652417659759521e-01 -9.733475744724273682e-02 2.990039587020874023e-01 7.805011235177516937e-03 -1.307590901851654053e-01 6.636953912675380707e-03
-1.056012958288192749e-01 -2.734267115592956543e-01 -2.994385957717895508e-01 -2.112396359443664551e-01 -4.500549286603927612e-02 -1.738780140876770020e-01 -9.382352232933044434e-02 2.471368759870529175e-01 -1.835542619228363037e-01 5.096586421132087708e-02 -4.774117469787597656e-02 -3.738819062709808350e-02 5.836485698819160461e-02 -6.443703919649124146e-02 2.352152615785598755e-01 1.762065440416336060e-01 -1.238279342651367188e-01 -1.106463372707366943e-01 -1.647450923919677734e-01 1.187084093689918518e-01 7.087964564561843872e-02 -2.664423286914825439e-01 -3.516722619533538818e-01 1.895749568939208984e-02 -2.797692716121673584e-01 -2.950286865234375000e-01 2.300764173269271851e-01 -3.381597111001610756e-03 2.743300795555114746e-02 -2.289964705705642700e-01 -5.464423820376396179e-02 -2.162768505513668060e-02
-2.810943424701690674e-01 -1.411879211664199829e-01 -2.908828556537628174e-01 -1.314518600702285767e-01 9.590841829776763916e-02 -3.811916336417198181e-02 6.801840662956237793e-02 -9.023128449916839600e-02 5.690020695328712463e-02 1.363724377006292343e-02 -3.001275658607482910e-01 -2.013949453830718994e-01 -1.031150892376899719e-01 1.246452927589416504e-01 2.136791944503784180e-01 4.271442443132400513e-02 -6.353027373552322388e-02 -6.718170642852783203e-02 -2.251295149326324463e-01 -6.322091072797775269e-02 1.096866726875305176e-01 -9.606710821390151978e-02 -2.872643768787384033e-01 2.718273922801017761e-02 -2.238716930150985718e-01 -3.254255950450897217e-01 -2.795458585023880005e-02 2.659144103527069092e-01 2.567621469497680664e-01 5.074514076113700867e-02 -2.648692429065704346e-01 -1.846830397844314575e-01
8.476188033819198608e-02 -3.479415476322174072e-01 -2.426832765340805054e-01 -6.105626374483108521e-02 -1.598539948463439941e-01 -1.860010772943496704e-01 3.171933293342590332e-01 -1.377411782741546631e-01 -3.232079371809959412e-02 -1.140383332967758179e-01 -1.579594463109970093e-01 1.029578149318695068e-01 -1.318411827087402344e-01 -6.358879804611206055e-02 1.429897397756576538e-01 -6.536093354225158691e-02 -3.635568320751190186e-01 1.352154612541198730e-01 -5.528333038091659546e-02 3.548362106084823608e-02 3.594244420528411865e-01 2.256528884172439575e-01 -6.175284832715988159e-02 8.760266005992889404e-02 1.580046303570270538e-02 -2.611834406852722168e-01 6.501967459917068481e-02 -4.390055313706398010e-02 1.544780433177947998e-01 1.085987985134124756e-01 -1.807515919208526611e-01 2.105607092380523682e-01
-1.644575148820877075e-01 -1.091666817665100098e-01 -1.634998470544815063e-01 6.002892553806304932e-02 -1.752079725265502930e-01 2.849702537059783936e-01 1.181045696139335632e-01 -1.482948362827301025e-01 1.950488537549972534e-01 -1.778291016817092896e-01 -2.492613941431045532e-01 -2.112003117799758911e-01 -2.365413606166839600e-01 1.784722506999969482e-01 1.659410297870635986e-01 -6.069943308830261230e-02 -4.540606960654258728e-02 -1.608507633209228516e-01 -1.734093576669692993e-01 2.864472866058349609e-01 2.348095476627349854e-01 1.624898761510848999e-01 -8.011813461780548096e-02 3.034586459398269653e-02 2.335195094347000122e-01 -2.153061330318450928e-01 3.079645335674285889e-01 -1.450070887804031372e-01 7.887519896030426025e-02 8.271596580743789673e-02 -1.625884771347045898e-01 -4.727035388350486755e-02
-7.420549541711807251e-02 -3.485141992568969727e-01 -2.609499692916870117e-01 1.933434009552001953e-01 -1.131192520260810852e-01 1.338171958923339844e-01 1.707306206226348877e-01 2.980603277683258057e-02 1.614622473716735840e-01 -2.792855203151702881e-01 1.455982774496078491e-01 4.689557943493127823e-03 -2.515026330947875977e-01 2.787456810474395752e-01 5.455538630485534668e-02 -1.586282849311828613e-01 -2.048308700323104858e-01 -8.371791243553161621e-02 -3.120787255465984344e-02 -1.630189716815948486e-01 3.258278369903564453e-01 2.199000865221023560e-02 -1.012703552842140198e-01 -2.591826021671295166e-02 -2.067781537771224976e-01 -1.726662814617156982e-01 1.442343890666961670e-01 9.520094096660614014e-02 7.889468967914581299e-02 -6.880436837673187256e-02 -2.018817365169525146e-01 2.533591389656066895e-01
-4.861119389533996582e-02 -6.287665572017431259e-03 -1.064082235097885132e-01 1.691834814846515656e-02 1.877561211585998535e-01 -4.100192189216613770e-01 -3.926730901002883911e-02 -4.479020088911056519e-02 2.620455324649810791e-01 -2.172976434230804443e-01 9.414257854223251343e-02 1.457307098462479189e-05 -2.578300051391124725e-02 1.304490119218826294e-01 2.511676251888275146e-01 -2.739402055740356445e-01 -2.202431708574295044e-01 -4.800647497177124023e-02 1.545568257570266724e-01 1.500606536865234375e-01 8.694314956665039062e-02 2.491584867238998413e-01 1.811078190803527832e-02 -1.177284866571426392e-01 -6.610379368066787720e-02 -4.777442514896392822e-01 -4.973641596734523773e-03 -8.192783594131469727e-02 2.262169420719146729e-01 1.185600906610488892e-01 4.518586769700050354e-02 1.041623502969741821e-01
-3.866244256496429443e-01 -2.324507981538772583e-01 -2.413933128118515015e-01 -2.111386358737945557e-01 -3.718193992972373962e-02 -9.137182682752609253e-02 -1.464052200317382812e-01 3.724626498296856880e-03 -5.230766162276268005e-02 2.036615163087844849e-01 -5.042485892772674561e-02 4.120521247386932373e-02 -7.519254088401794434e-02 -3.392001241445541382e-02 1.174750924110412598e-01 3.482141345739364624e-02 -1.387604922056198120e-01 9.698057174682617188e-02 1.475504226982593536e-02 4.992886632680892944e-02 2.952770888805389404e-01 -1.074122786521911621e-01 -1.308632344007492065e-01 -5.285616219043731689e-02 -2.881175577640533447e-01 -3.498282134532928467e-01 3.264420628547668457e-01 -2.206016480922698975e-01 1.481029838323593140e-01 1.346006244421005249e-01 -1.613058149814605713e-01 1.244134530425071716e-01
-3.774310275912284851e-02 5.150336772203445435e-02 -2.874904870986938477e-01 -1.706081479787826538e-01 5.297322943806648254e-02 -1.577113419771194458e-01 2.036375738680362701e-02 -3.939675167202949524e-02 1.311436891555786133e-01 -9.404844045639038086e-02 -3.165476620197296143e-01 9.303919225931167603e-02 -2.236378490924835205e-01 5.637557059526443481e-02 2.593632340431213379e-01 -4.612897634506225586e-01 -9.734295308589935303e-02 -1.288129836320877075e-01 7.073902338743209839e-02 3.668209910392761230e-01 1.201950944960117340e-02 2.571983449161052704e-02 -6.830475479364395142e-02 3.741978108882904053e-02 -7.337411493062973022e-02 -4.034191668033599854e-01 -6.592696160078048706e-02 1.421758532524108887e-02 -1.058289594948291779e-02 1.072845906019210815e-01 6.884421408176422119e-02 1.575582921504974365e-01
4.324520006775856018e-02 -2.501043081283569336e-01 -2.508451640605926514e-01 2.549267113208770752e-01 3.708148747682571411e-02 -3.928015753626823425e-02 2.104255184531211853e-02 5.227256193757057190e-02 8.529604226350784302e-02 -1.690050400793552399e-02 -1.478699743747711182e-01 4.006553068757057190e-02 -2.970837950706481934e-01 -3.482218682765960693e-01 1.964290253818035126e-02 -2.189297229051589966e-01 -7.734329253435134888e-02 1.605498138815164566e-03 2.457885071635246277e-02 2.369392812252044678e-01 3.923699632287025452e-02 -1.764530390501022339e-01 -4.090335369110107422e-01 -2.950925230979919434e-01 -1.656935662031173706e-01 -1.226651147007942200e-01 1.764355599880218506e-01 -1.396979112178087234e-02 5.983739718794822693e-02 -2.489635907113552094e-02 2.560691833496093750e-01 -1.389924138784408569e-01
-3.228382170200347900e-01 -4.664320498704910278e-02 -1.021369919180870056e-01 1.967771351337432861e-01 -1.502311043441295624e-02 -1.352398097515106201e-01 -3.157426044344902039e-02 -5.036197975277900696e-02 -4.907228052616119385e-02 -2.483442053198814392e-02 -2.593369781970977783e-02 -8.854276500642299652e-03 -2.017797082662582397e-01 -1.212934590876102448e-02 3.750239908695220947e-01 -4.294211864471435547e-01 2.060127444565296173e-02 9.034056216478347778e-02 1.512068212032318115e-01 3.093816936016082764e-01 -1.111582890152931213e-01 -5.250829830765724182e-02 -9.575503319501876831e-02 -1.599570512771606445e-01 -3.349000215530395508e-01 -1.996526718139648438e-01 1.647852659225463867e-01 -2.058034539222717285e-01 3.798255696892738342e-02 1.353338360786437988e-01 -1.783629208803176880e-01 5.079155787825584412e-02
-5.365488678216934204e-02 -2.223214060068130493e-01 -4.587761461734771729e-01 2.909175455570220947e-01 -2.454938292503356934e-01 -1.150023788213729858e-01 1.190120130777359009e-01 -8.576852083206176758e-02 2.774745821952819824e-01 -1.933207660913467407e-01 -5.447537079453468323e-02 -6.070262566208839417e-02 1.166541352868080139e-01 7.662312593311071396e-03 1.726563721895217896e-01 -1.673054397106170654e-01 -1.524979919195175171e-01 2.410961985588073730e-01 -1.634001880884170532e-01 7.118665147572755814e-03 3.022957742214202881e-01 8.824410289525985718e-02 -7.322999835014343262e-02 -1.558985263109207153e-01 -5.830972641706466675e-02 -8.303283900022506714e-02 -1.204846985638141632e-02 2.410053042694926262e-03 2.087591886520385742e-01 -2.805921994149684906e-02 -9.366618841886520386e-02 2.540288269519805908e-01
1.192025840282440186e-01 -1.375925391912460327e-01 -3.708023950457572937e-02 1.571035534143447876e-01 -3.426826745271682739e-02 -6.367766857147216797e-02 -1.512791365385055542e-01 -1.098769381642341614e-01 6.675027310848236084e-02 -4.460720717906951904e-02 -2.199252694845199585e-01 3.637659177184104919e-02 -4.556391537189483643e-01 -2.520310282707214355e-01 8.241504430770874023e-03 1.015152130275964737e-02 -1.411866098642349243e-01 -2.362308204174041748e-01 9.092021733522415161e-02 3.159282356500625610e-02 6.276608258485794067e-02 -1.762932091951370239e-01 -4.324902594089508057e-01 -2.166368961334228516e-01 -3.241237998008728027e-01 -1.471225768327713013e-01 9.914905577898025513e-02 8.819311112165451050e-02 1.672689467668533325e-01 -1.845130324363708496e-01 9.801452606916427612e-02 -5.691691115498542786e-02
-1.215979009866714478e-01 2.035275548696517944e-01 -2.681424319744110107e-01 1.433626711368560791e-01 -1.348032355308532715e-01 -7.471107691526412964e-02 -1.739508211612701416e-01 7.958753407001495361e-02 -7.850718498229980469e-02 -2.999859452247619629e-01 -4.055506549775600433e-03 1.660177111625671387e-01 -1.103142201900482178e-01 1.206039339303970337e-01 1.643028557300567627e-01 -7.562476396560668945e-02 -2.671110630035400391e-01 -1.413669884204864502e-01 -1.307100802659988403e-01 3.447264730930328369e-01 1.550035029649734497e-01 -2.043420225381851196e-01 5.017798393964767456e-02 -1.997012495994567871e-01 -4.744204133749008179e-02 -1.202744841575622559e-01 -1.376194357872009277e-01 -9.424089640378952026e-02 4.366000890731811523e-01 1.501734405755996704e-01 -1.203680261969566345e-01 1.401250623166561127e-02
-2.556303441524505615e-01 -2.883544564247131348e-01 -1.961162686347961426e-01 3.712289035320281982e-01 1.044170260429382324e-01 1.480783615261316299e-02 2.398691326379776001e-01 -8.612864464521408081e-02 4.353205859661102295e-02 -1.198174506425857544e-01 9.548268280923366547e-03 1.634367555379867554e-01 -1.563680917024612427e-01 7.462394237518310547e-02 1.800134629011154175e-01 7.247269153594970703e-02 2.306637167930603027e-02 3.359594345092773438e-01 9.866455197334289551e-02 2.178917974233627319e-01 1.451541483402252197e-01 -2.055979333817958832e-02 -1.166051998734474182e-01 -8.901653438806533813e-02 -1.494036316871643066e-01 -4.006938040256500244e-01 -2.246226817369461060e-01 -2.639723941683769226e-02 1.238681897521018982e-01 -3.755574300885200500e-02 1.345495581626892090e-01 7.688970863819122314e-02
8.197017014026641846e-02 -3.720758482813835144e-02 9.705480933189392090e-02 -1.510923914611339569e-02 3.476454690098762512e-02 -3.057428598403930664e-01 -1.879735589027404785e-01 -9.246822446584701538e-02 1.269477605819702148e-01 -6.538333836942911148e-03 -2.079362571239471436e-01 3.797207400202751160e-02 -3.693583905696868896e-01 -6.797797977924346924e-02 1.295459717512130737e-01 -2.711345255374908447e-01 -3.300954028964042664e-02 -2.855431139469146729e-01 1.158456429839134216e-01 3.775127232074737549e-01 9.188535809516906738e-02 1.210954487323760986e-01 -5.413905903697013855e-02 1.269862055778503418e-01 -1.066948324441909790e-01 -4.648499190807342529e-01 9.433816373348236084e-02 -5.813800916075706482e-02 -5.588439479470252991e-02 -8.645748347043991089e-02 -1.182749494910240173e-01 8.022622019052505493e-02
-6.711905449628829956e-02 -1.982600837945938110e-01 -2.173269838094711304e-01 -9.255775809288024902e-02 -3.138142451643943787e-02 3.561766818165779114e-02 1.595236593857407570e-03 -2.141411304473876953e-01 2.905282657593488693e-03 9.799888730049133301e-02 -2.715012729167938232e-01 2.695461548864841461e-02 -2.023276239633560181e-01 -9.328856132924556732e-03 3.619506061077117920e-01 6.818681210279464722e-02 7.905738055706024170e-02 8.669784665107727051e-02 -1.372320652008056641e-01 5.293584242463111877e-02 3.524310886859893799e-01 -2.917791903018951416e-01 -2.093293368816375732e-01 -1.256301552057266235e-01 -3.165099620819091797e-01 -3.492565825581550598e-03 2.416833341121673584e-01 -1.953518539667129517e-01 1.653283238410949707e-01 6.925829686224460602e-03 -1.937310248613357544e-01 1.597556620836257935e-01
1.175795942544937134e-01 -3.942533209919929504e-02 5.330852000042796135e-04 -7.752205431461334229e-02 2.185852676630020142e-01 8.969541639089584351e-02 9.256575256586074829e-02 -4.077395796775817871e-01 1.915220730006694794e-02 -9.178552776575088501e-02 -7.450404018163681030e-02 -3.117230534553527832e-01 -1.165796667337417603e-01 8.527425676584243774e-02 7.866182178258895874e-02 -1.356183737516403198e-01 -2.159201651811599731e-01 -9.163724631071090698e-02 -1.861305981874465942e-01 2.634951174259185791e-01 1.003969535231590271e-01 1.447005122900009155e-01 -9.703232347965240479e-02 -2.205697149038314819e-01 -1.866065412759780884e-01 -4.546850025653839111e-01 -9.452831000089645386e-02 -1.867925226688385010e-01 5.830931942909955978e-03 -1.550782620906829834e-01 -1.768953502178192139e-01 -4.549844563007354736e-02
-1.167384833097457886e-01 2.732944786548614502e-01 -1.879657357931137085e-01 -1.416513416916131973e-02 -8.332688361406326294e-02 5.497375503182411194e-02 -8.149898611009120941e-03 1.165172979235649109e-01 1.486984193325042725e-01 -3.749204427003860474e-02 6.376238167285919189e-02 -2.696510255336761475e-01 4.055308923125267029e-02 2.645195126533508301e-01 1.378501206636428833e-01 -4.813003242015838623e-01 -1.065731644630432129e-01 -1.852560341358184814e-01 -9.752479195594787598e-02 8.921475708484649658e-02 2.766796946525573730e-01 1.273656636476516724e-01 -2.371107041835784912e-01 1.447063684463500977e-02 -7.470481097698211670e-02 -2.877023518085479736e-01 2.243947237730026245e-01 2.277306094765663147e-02 1.456277072429656982e-01 -4.307484999299049377e-02 3.112397715449333191e-02 2.331763058900833130e-01
6.269136071205139160e-02 -2.081829607486724854e-01 -1.298516616225242615e-02 1.725508868694305420e-01 2.195344865322113037e-01 1.653442084789276123e-01 1.125936284661293030e-01 3.206745162606239319e-02 1.305972188711166382e-01 -1.835556179285049438e-01 -1.614561527967453003e-01 -1.094991117715835571e-01 -2.214420437812805176e-01 1.273660510778427124e-01 4.791677296161651611e-01 -3.350962698459625244e-02 -2.298778891563415527e-01 -2.445993423461914062e-01 -2.087768018245697021e-01 1.373138725757598877e-01 -3.765787556767463684e-02 2.220150083303451538e-01 -2.627808451652526855e-01 6.487103551626205444e-02 3.579665347933769226e-02 -3.083966076374053955e-01 -4.972194507718086243e-02 -2.049635536968708038e-02 -6.502743810415267944e-02 -5.242045596241950989e-02 -1.357213705778121948e-01 1.580900102853775024e-01
1.835750765167176723e-03 -3.070164620876312256e-01 -1.066275388002395630e-01 3.340262919664382935e-02 8.135861158370971680e-02 -5.760910362005233765e-02 2.107621729373931885e-01 3.104362264275550842e-02 2.138882130384445190e-01 -3.690988570451736450e-02 -1.977731101214885712e-02 -4.153794050216674805e-02 -2.258463948965072632e-02 5.398951098322868347e-02 2.060409784317016602e-01 5.340707674622535706e-02 -2.833451926708221436e-01 1.220629587769508362e-01 1.685650497674942017e-01 4.399283230304718018e-02 1.755609363317489624e-01 -1.786645650863647461e-01 -2.803183794021606445e-01 -3.172664642333984375e-01 -1.962343454360961914e-01 -1.096114292740821838e-01 1.862354278564453125e-01 -1.011273711919784546e-01 6.740504503250122070e-02 -4.209366738796234131e-01 -9.946867078542709351e-02 2.922365069389343262e-01
-4.233321547508239746e-02 1.594323664903640747e-02 -3.694413006305694580e-01 -9.011749923229217529e-02 -2.148813009262084961e-01 -5.754912644624710083e-02 -2.393463999032974243e-02 2.847452461719512939e-01 3.404505178332328796e-02 -1.098367348313331604e-01 8.437985926866531372e-02 -9.455335140228271484e-02 6.329428404569625854e-02 -1.356443464756011963e-01 1.782888919115066528e-01 -9.880216419696807861e-02 -1.049793437123298645e-01 -1.033491119742393494e-01 5.970912799239158630e-02 1.601471155881881714e-01 2.873527407646179199e-01 -1.887947767972946167e-01 -3.770502507686614990e-01 3.131250143051147461e-01 -1.468251198530197144e-01 -2.832202911376953125e-01 -1.724121719598770142e-02 5.690339952707290649e-02 2.707805633544921875e-01 1.099003106355667114e-02 -2.861112821847200394e-03 -2.021592408418655396e-01
-3.146540820598602295e-01 -1.884188503026962280e-01 -1.265494525432586670e-01 -1.579982787370681763e-01 1.907966434955596924e-01 -7.004544138908386230e-02 -8.103016018867492676e-02 -1.103358566761016846e-01 1.776935532689094543e-02 -5.251601687632501125e-04 -8.593408390879631042e-03 8.479553461074829102e-02 -2.722492814064025879e-01 -3.872508555650711060e-02 1.223869547247886658e-01 5.352690070867538452e-02 -8.021613955497741699e-02 7.465741038322448730e-02 -2.464802116155624390e-01 1.215348020195960999e-01 3.163877427577972412e-01 -3.104664981365203857e-01 -5.553032085299491882e-02 -2.894825935363769531e-01 -2.320073544979095459e-01 -1.067901402711868286e-01 2.011205703020095825e-01 -2.376676350831985474e-01 2.912657260894775391e-01 -1.026814356446266174e-01 3.355489298701286316e-02 1.839624494314193726e-01
8.749016374349594116e-02 -8.982611447572708130e-02 -3.710546344518661499e-02 3.229625523090362549e-01 1.599576026201248169e-01 5.370873957872390747e-02 3.619915619492530823e-02 -9.623645246028900146e-02 1.598283499479293823e-01 -1.369765494018793106e-02 2.659641019999980927e-02 -1.699263602495193481e-01 -3.014788404107093811e-02 -2.577348351478576660e-01 2.567650079727172852e-01 5.353102833032608032e-02 -1.268998384475708008e-01 2.951275408267974854e-01 -7.011550664901733398e-02 1.334536224603652954e-01 -5.914854258298873901e-02 -7.833107560873031616e-02 -2.773573994636535645e-01 -3.786973059177398682e-01 -2.731796205043792725e-01 -2.825761437416076660e-01 4.514493420720100403e-02 1.177560389041900635e-01 3.994204476475715637e-02 -6.148225814104080200e-02 -2.035970687866210938e-01 2.738542258739471436e-01
-1.301040221005678177e-02 -1.965346932411193848e-01 -1.112824752926826477e-01 9.569976478815078735e-02 4.703333601355552673e-02 3.556760773062705994e-02 -4.453680664300918579e-02 3.201351687312126160e-02 6.127353012561798096e-02 6.692338734865188599e-02 9.104529768228530884e-02 -4.814765974879264832e-02 -2.327014654874801636e-01 -8.354439586400985718e-02 1.148955151438713074e-01 -7.954958826303482056e-02 -1.600867956876754761e-01 -3.812327086925506592e-01 -4.049182236194610596e-01 3.779157996177673340e-01 6.206938251852989197e-02 1.209145933389663696e-01 -1.536353677511215210e-01 -2.003848999738693237e-01 4.466373473405838013e-02 -6.897190213203430176e-02 2.344173789024353027e-01 -1.502918601036071777e-01 -2.064005099236965179e-02 9.159361571073532104e-02 -3.979559838771820068e-01 -1.490837037563323975e-01
-1.623042821884155273e-01 -2.211701869964599609e-01 -3.180199563503265381e-01 -8.256279677152633667e-02 2.605864405632019043e-02 -1.063771694898605347e-01 -4.139773920178413391e-02 -1.934070698916912079e-02 -8.005890250205993652e-02 -1.908236891031265259e-01 -2.300539761781692505e-01 -1.125895790755748749e-02 -3.012837469577789307e-01 3.804713487625122070e-02 2.252882570028305054e-01 -3.393527865409851074e-01 -1.977624297142028809e-01 2.572882473468780518e-01 -9.381287544965744019e-02 -9.513465315103530884e-02 3.571593463420867920e-01 1.898436993360519409e-01 -9.415154159069061279e-02 -7.416099542751908302e-04 2.533847838640213013e-02 -1.549434363842010498e-01 2.304009348154067993e-01 -1.728570461273193359e-01 1.271475255489349365e-01 1.278777122497558594e-01 1.068944931030273438e-01 -3.884735703468322754e-02
-4.178255330771207809e-03 -2.188149690628051758e-01 -2.248568534851074219e-01 2.431842535734176636e-01 -1.245453804731369019e-01 2.027609199285507202e-01 1.329398751258850098e-01 -1.282271593809127808e-01 7.602418959140777588e-02 1.158122718334197998e-01 1.940919458866119385e-01 9.837782382965087891e-02 -2.912846803665161133e-01 -1.953679621219635010e-01 5.123159661889076233e-02 -1.117307767271995544e-01 -1.961339712142944336e-01 5.183021724224090576e-02 5.145170539617538452e-02 3.823193162679672241e-02 7.415232807397842407e-02 -1.571954637765884399e-01 -3.162411153316497803e-01 -1.901073902845382690e-01 -6.965998560190200806e-02 -2.351948916912078857e-01 -9.232246666215360165e-04 3.536778315901756287e-02 3.906457126140594482e-01 1.883657425642013550e-01 -1.534288469702005386e-02 2.926340997219085693e-01
3.341774269938468933e-02 -2.421657294034957886e-01 -3.828889131546020508e-02 -2.484731823205947876e-01 -1.411419510841369629e-01 -4.988395050168037415e-02 -1.848345622420310974e-02 1.353627890348434448e-01 1.046440750360488892e-01 -1.484446376562118530e-01 -7.109002768993377686e-02 -2.936308085918426514e-01 -1.662546843290328979e-01 -1.840030774474143982e-02 3.537317812442779541e-01 -5.435648839920759201e-03 -2.233824580907821655e-01 6.206072121858596802e-02 -7.595755159854888916e-02 -1.455219928175210953e-02 -2.659739553928375244e-01 -1.273146420717239380e-01 -2.402223944664001465e-01 -3.261112840846180916e-03 -9.909060597419738770e-02 -2.970917224884033203e-01 1.086042076349258423e-01 -4.278503060340881348e-01 1.811074018478393555e-01 -1.302338689565658569e-01 -3.013690933585166931e-02 1.027742698788642883e-01
-2.561086118221282959e-01 -4.842612743377685547e-01 -4.374814629554748535e-01 -6.806852668523788452e-02 -2.813375554978847504e-02 -3.011927008628845215e-02 -1.131205819547176361e-02 -4.003586992621421814e-02 -2.127893082797527313e-02 3.094051778316497803e-02 -2.079721093177795410e-01 6.063808687031269073e-03 -2.131669968366622925e-02 1.815945655107498169e-01 3.522556424140930176e-01 1.346109658479690552e-01 -4.075437411665916443e-02 -1.186878457665443420e-01 -1.274373978376388550e-01 8.382672816514968872e-02 6.482442468404769897e-02 -1.437260061502456665e-01 -4.848205298185348511e-02 -1.673505455255508423e-02 -8.119010925292968750e-02 -1.481929719448089600e-01 1.251435130834579468e-01 2.936750464141368866e-02 2.461926490068435669e-01 3.241866528987884521e-01 -1.148740574717521667e-02 -5.187583342194557190e-02
2.935717701911926270e-01 -5.787653848528862000e-02 -1.117637604475021362e-01 2.512944117188453674e-02 7.664329558610916138e-02 1.154902651906013489e-01 1.500564664602279663e-01 -1.853110939264297485e-01 6.250259280204772949e-02 -5.571180954575538635e-02 -1.413074731826782227e-01 -1.081557348370552063e-01 -2.152819633483886719e-01 4.364225547760725021e-03 1.346272081136703491e-01 -5.117828026413917542e-02 -3.157913684844970703e-01 -3.670759499073028564e-01 -3.715648353099822998e-01 5.847242474555969238e-02 -1.417001360096037388e-03 1.712278723716735840e-01 -2.888540923595428467e-01 8.796452730894088745e-02 4.379370063543319702e-02 -2.115163058042526245e-01 3.103984594345092773e-01 7.996244356036186218e-03 1.936042606830596924e-01 4.113013669848442078e-02 -1.648036837577819824e-01 9.819666296243667603e-02
1.347420387901365757e-03 -6.574615836143493652e-02 -3.269122540950775146e-01 4.219680652022361755e-02 -8.734285086393356323e-02 -6.100565195083618164e-02 3.044267185032367706e-02 -3.122873976826667786e-02 1.114250943064689636e-01 -1.991784870624542236e-01 -1.460634320974349976e-01 3.296712180599570274e-03 -9.592800587415695190e-02 -8.361260592937469482e-02 -2.300294861197471619e-02 5.013738200068473816e-02 -2.795464694499969482e-01 -2.683582603931427002e-01 9.605968743562698364e-02 2.502057850360870361e-01 1.818268895149230957e-01 -2.010783553123474121e-01 -3.720893710851669312e-02 1.521511673927307129e-01 -2.092821151018142700e-01 -2.052895724773406982e-01 4.360491782426834106e-02 2.996248900890350342e-01 3.675814867019653320e-01 -2.433151602745056152e-01 1.180697465315461159e-03 -2.985663115978240967e-01
-7.228226214647293091e-02 7.609476149082183838e-02 -2.796210348606109619e-01 1.887056510895490646e-03 4.358983598649501801e-03 7.024680078029632568e-02 1.828793138265609741e-01 -7.147797942161560059e-02 3.751515969634056091e-02 2.237556129693984985e-01 -2.456735074520111084e-01 -1.594664878211915493e-03 -2.497127056121826172e-01 -9.444176219403743744e-03 4.058234393596649170e-01 -7.596034556627273560e-02 1.917636096477508545e-01 -5.560772493481636047e-02 -2.387582361698150635e-01 2.457075715065002441e-01 3.477212190628051758e-01 -2.187677174806594849e-01 -7.273421436548233032e-02 -1.133192181587219238e-01 -2.025120705366134644e-01 -1.791225969791412354e-01 1.979743838310241699e-01 -1.599077135324478149e-01 1.446749269962310791e-01 -2.882883138954639435e-02 1.253545284271240234e-01 5.536636710166931152e-02
5.457331240177154541e-02 -3.358386754989624023e-01 -3.577044010162353516e-01 9.117025136947631836e-02 3.289104253053665161e-02 -6.010124832391738892e-02 -1.293097063899040222e-02 -1.548858880996704102e-01 -2.539081871509552002e-01 -1.396500021219253540e-01 5.516121536493301392e-02 -6.030914187431335449e-02 -1.907619386911392212e-01 -1.172120049595832825e-01 6.488360464572906494e-02 -1.187434121966362000e-01 -2.132525295019149780e-01 -4.311399161815643311e-02 7.608984410762786865e-02 1.002348586916923523e-01 4.041184484958648682e-02 -2.294591814279556274e-01 -2.892805337905883789e-01 -3.766917884349822998e-01 -5.575419589877128601e-02 -2.287641018629074097e-01 1.660601645708084106e-01 1.517500132322311401e-01 -6.240678951144218445e-02 3.185398876667022705e-01 2.502900920808315277e-02 7.041246443986892700e-02
7.184693217277526855e-02 -1.673387587070465088e-01 -1.800253838300704956e-01 -1.229396387934684753e-01 -1.546591371297836304e-01 -1.436934024095535278e-01 9.716368466615676880e-02 -6.778828054666519165e-02 -8.842739462852478027e-02 -1.249662339687347412e-01 1.297432631254196167e-01 -2.309573441743850708e-01 -3.844656944274902344e-01 -5.272028595209121704e-02 -2.926949877291917801e-03 -1.384591162204742432e-01 -1.944739818572998047e-01 2.374927699565887451e-02 -7.585421949625015259e-02 2.290338873863220215e-01 3.608194887638092041e-01 3.585311174392700195e-01 -3.191925585269927979e-01 3.276066482067108154e-02 -1.444680690765380859e-01 -2.469134032726287842e-01 4.664502665400505066e-02 -1.542464494705200195e-01 -1.751640141010284424e-01 3.359402762725949287e-03 -2.013381198048591614e-02 1.161195151507854462e-02
9.042809903621673584e-02 -2.907904982566833496e-01 -2.891975045204162598e-01 1.161944046616554260e-01 -1.997822336852550507e-02 -9.563464671373367310e-02 -1.605055481195449829e-01 -2.291095405817031860e-01 -1.154667437076568604e-01 -5.852645263075828552e-02 3.311824798583984375e-02 -2.898545702919363976e-03 -2.647495567798614502e-01 -1.980847716331481934e-01 5.201140418648719788e-02 -1.842697113752365112e-01 -1.271516382694244385e-01 -1.000295951962471008e-01 9.046638384461402893e-03 -5.152442678809165955e-02 1.105561777949333191e-01 -2.838475704193115234e-01 -4.949604868888854980e-01 -3.021148443222045898e-01 -1.491407155990600586e-01 -1.132359653711318970e-01 1.167738437652587891e-01 5.612821131944656372e-02 1.342087239027023315e-01 9.334827214479446411e-02 1.458427757024765015e-01 -2.581322379410266876e-02
-3.345375880599021912e-02 -8.168744295835494995e-02 -8.069902658462524414e-02 2.606996297836303711e-01 -1.237551048398017883e-01 -5.254785716533660889e-02 2.051255255937576294e-01 -7.837527990341186523e-02 -1.430450379848480225e-02 -1.501791477203369141e-01 4.051129147410392761e-02 1.489436626434326172e-01 -4.179068282246589661e-02 -1.339002996683120728e-01 3.600945770740509033e-01 -1.188467442989349365e-01 -3.352404832839965820e-01 1.086092516779899597e-01 8.254213258624076843e-03 9.783527255058288574e-02 2.042002603411674500e-02 4.303888380527496338e-01 -2.570921182632446289e-01 -3.630989044904708862e-02 -3.103405050933361053e-02 -3.578061759471893311e-01 1.419396251440048218e-01 6.802082061767578125e-02 2.580591142177581787e-01 -1.971631310880184174e-02 1.736632734537124634e-01 -5.992396548390388489e-02
-4.108168780803680420e-01 -7.603380084037780762e-02 -2.539385557174682617e-01 4.448055848479270935e-02 9.365040063858032227e-02 -2.312914431095123291e-01 3.114757239818572998e-01 6.361991912126541138e-02 -7.093533128499984741e-02 -6.353583931922912598e-02 -8.014474809169769287e-02 -1.992928534746170044e-01 -1.223838180303573608e-01 2.153133600950241089e-01 2.059233039617538452e-01 -2.221495471894741058e-02 -2.791185490787029266e-02 -1.733040958642959595e-01 -1.392327994108200073e-01 1.018308103084564209e-01 1.300097852945327759e-01 -1.466673314571380615e-01 -3.308876156806945801e-01 5.112260952591896057e-02 -2.085365504026412964e-01 -1.866488456726074219e-01 -1.235198751091957092e-01 2.125707864761352539e-01 2.210562229156494141e-01 1.866432093083858490e-02 -9.252516180276870728e-02 -1.690643876791000366e-01
-2.110035903751850128e-02 -7.889273017644882202e-02 -3.299880325794219971e-01 3.939911127090454102e-01 -6.730191409587860107e-02 -9.492089599370956421e-02 9.789804928004741669e-03 1.192485392093658447e-01 2.367565780878067017e-01 -2.235125899314880371e-01 -6.948719173669815063e-02 -1.047322526574134827e-02 -1.767679154872894287e-01 -1.101005077362060547e-01 2.064996808767318726e-01 6.672828644514083862e-02 -9.756352752447128296e-02 9.798469394445419312e-02 7.084371894598007202e-02 7.145191729068756104e-02 1.197581738233566284e-01 -6.318467110395431519e-02 -2.407732456922531128e-01 -2.092361301183700562e-01 4.739816486835479736e-02 -1.101753562688827515e-01 1.880626007914543152e-02 2.185190767049789429e-01 1.282370835542678833e-01 -2.877148091793060303e-01 -2.614682912826538086e-01 3.471756577491760254e-01
-1.278032213449478149e-01 5.476017668843269348e-02 -2.189863473176956177e-01 5.462006479501724243e-02 -2.229017019271850586e-01 2.581556737422943115e-01 -7.346682995557785034e-02 1.824558675289154053e-01 1.110991835594177246e-02 -1.053665205836296082e-01 -5.532848834991455078e-02 9.630589932203292847e-02 -3.046228885650634766e-01 1.041974872350692749e-01 2.172335386276245117e-01 7.334688305854797363e-02 -4.241333156824111938e-02 -3.438333570957183838e-01 -1.124152075499296188e-02 3.830856084823608398e-01 1.623361408710479736e-01 -1.495521068572998047e-01 1.884515881538391113e-01 -7.826003432273864746e-02 -2.125919610261917114e-01 -1.566414684057235718e-01 3.277109935879707336e-02 1.066351160407066345e-01 3.827393352985382080e-01 4.753518477082252502e-02 4.324770066887140274e-03 -8.200489729642868042e-02
-2.779801376163959503e-02 -6.303019076585769653e-02 1.858995296061038971e-02 1.547447293996810913e-01 1.021253317594528198e-01 -3.050503134727478027e-01 -3.341064974665641785e-02 -2.836923897266387939e-01 -7.214584201574325562e-02 1.247838791459798813e-02 -2.090401947498321533e-02 1.289566159248352051e-01 -1.172833219170570374e-01 1.624693721532821655e-01 1.861099302768707275e-01 1.086142733693122864e-01 4.529241099953651428e-02 1.326900273561477661e-01 -1.443991065025329590e-01 3.411600291728973389e-01 -2.291638217866420746e-02 1.659557968378067017e-01 -2.121699005365371704e-01 -1.283687055110931396e-01 -1.985122114419937134e-01 -5.149521231651306152e-01 3.003618679940700531e-02 -1.695479615591466427e-03 1.393451690673828125e-01 -1.604301035404205322e-01 -2.808971405029296875e-01 2.933136373758316040e-02
-2.049132734537124634e-01 -1.505346298217773438e-01 1.894661188125610352e-01 1.159022375941276550e-01 -2.087792903184890747e-01 -6.670754402875900269e-02 -5.804745107889175415e-02 1.661831326782703400e-02 4.733282327651977539e-02 -6.217383965849876404e-02 2.087141573429107666e-02 -8.139419555664062500e-02 -1.579639166593551636e-01 -3.646621108055114746e-01 2.218033820390701294e-01 8.257871866226196289e-02 -6.018405314534902573e-03 -4.077750444412231445e-02 -4.895920306444168091e-02 2.282181084156036377e-01 1.084374263882637024e-01 4.036524333059787750e-03 -1.590051501989364624e-01 -4.428368508815765381e-01 -6.155289337038993835e-02 -3.474867641925811768e-01 -1.691317707300186157e-01 -1.600595265626907349e-01 2.174941748380661011e-01 -2.592963278293609619e-01 -1.327551901340484619e-01 8.340853452682495117e-02
-1.544564217329025269e-01 -8.240925520658493042e-02 -2.087407261133193970e-01 5.647352710366249084e-02 -9.958141297101974487e-02 1.208018045872449875e-02 -1.104854941368103027e-01 1.549680531024932861e-01 1.432503014802932739e-01 1.072783693671226501e-01 -1.160686463117599487e-01 -3.754378259181976318e-01 -1.039646267890930176e-01 -2.252946840599179268e-03 2.428068816661834717e-01 -3.032381832599639893e-02 1.489460319280624390e-01 6.077783554792404175e-02 -1.637257933616638184e-01 3.299779593944549561e-01 6.410454213619232178e-02 4.948495328426361084e-02 -1.870095916092395782e-02 9.644129127264022827e-02 -8.034928888082504272e-02 -2.260325700044631958e-01 2.376604378223419189e-01 -3.633277714252471924e-01 2.777108550071716309e-01 -1.385566033422946930e-02 7.532988488674163818e-02 3.351966142654418945e-01
7.676708698272705078e-02 -2.933533191680908203e-01 -3.357394635677337646e-01 -1.763101369142532349e-01 8.220368064939975739e-03 -1.651589125394821167e-01 1.893749088048934937e-01 -7.900400459766387939e-02 -3.249055147171020508e-02 -1.559626311063766479e-01 2.802502512931823730e-01 -1.515696048736572266e-01 -2.117811441421508789e-01 -2.390442937612533569e-01 1.019804039970040321e-03 -1.972281485795974731e-01 -1.081326082348823547e-01 1.428374089300632477e-02 -3.028813004493713379e-01 -4.604021459817886353e-02 2.434579655528068542e-02 -9.042243659496307373e-02 8.205768652260303497e-03 -1.837775460444390774e-03 -2.384918183088302612e-01 -1.790525168180465698e-01 -3.239837288856506348e-02 1.477644741535186768e-01 -2.707862854003906250e-02 1.143512055277824402e-01 -3.959987461566925049e-01 1.731132417917251587e-01
-1.266763955354690552e-01 -3.577912449836730957e-01 -1.717000752687454224e-01 2.531594932079315186e-01 -3.595942631363868713e-02 -1.008997298777103424e-02 -1.962032467126846313e-01 7.412536442279815674e-02 1.864234060049057007e-01 1.849079877138137817e-02 1.635622978210449219e-01 -5.523311719298362732e-02 -2.208499759435653687e-01 -4.861593618988990784e-02 3.251248598098754883e-02 -3.885438665747642517e-02 -1.725337654352188110e-01 -1.222807094454765320e-01 -1.317613273859024048e-01 1.884102970361709595e-01 1.015128940343856812e-01 1.648719161748886108e-01 -3.214149773120880127e-01 2.001125067472457886e-01 -1.539893746376037598e-01 -2.627550065517425537e-01 -1.904486566781997681e-01 2.766672968864440918e-01 -1.424207352101802826e-02 -2.307713478803634644e-01 5.631961394101381302e-03 2.467803210020065308e-01
-7.964091002941131592e-02 -1.807776689529418945e-01 -5.784396082162857056e-02 -6.120500713586807251e-02 2.043187990784645081e-02 -1.599279493093490601e-01 -3.372060507535934448e-02 6.296619772911071777e-02 -1.046131178736686707e-01 -1.657259613275527954e-01 -4.199715554714202881e-01 -8.406245708465576172e-02 1.949071697890758514e-02 -2.924255793914198875e-03 1.941715031862258911e-01 5.889566242694854736e-02 -1.081283390522003174e-01 1.019993871450424194e-01 -3.081895709037780762e-01 -8.774857223033905029e-02 2.727242410182952881e-01 -7.895242422819137573e-02 -1.798053979873657227e-01 3.932845219969749451e-02 -1.284259706735610962e-01 -5.413436889648437500e-01 -3.145451657474040985e-03 -1.354582980275154114e-02 2.406361103057861328e-01 -1.219666525721549988e-01 -1.931031793355941772e-01 -1.737964339554309845e-02
-2.220308035612106323e-01 3.529782593250274658e-02 -1.718652546405792236e-01 2.361210584640502930e-01 -2.551320753991603851e-02 1.568879485130310059e-01 -2.175761163234710693e-01 9.022431820631027222e-02 3.633279725909233093e-02 8.917043358087539673e-02 -1.145853549242019653e-01 -5.288819223642349243e-02 -1.254955306649208069e-02 1.634437739849090576e-01 1.931329220533370972e-01 -3.112568259239196777e-01 1.522036269307136536e-02 -8.379136770963668823e-02 1.485287845134735107e-01 2.329324334859848022e-01 6.012364104390144348e-02 -3.176599740982055664e-01 -7.456540316343307495e-02 1.041300743818283081e-01 -3.618105351924896240e-01 -3.413081169128417969e-01 1.300791800022125244e-01 9.649626910686492920e-02 1.965613365173339844e-01 1.583558320999145508e-01 -2.207413613796234131e-01 8.126177638769149780e-02
-8.014684170484542847e-02 -2.344502136111259460e-02 -2.116453498601913452e-01 -5.930925160646438599e-02 2.643103897571563721e-02 -1.777164638042449951e-01 -6.386407651007175446e-03 9.962980635464191437e-03 8.062928169965744019e-02 5.545722693204879761e-02 -2.869275808334350586e-01 4.792403802275657654e-02 -2.834852933883666992e-01 -1.280482709407806396e-01 1.008785814046859741e-01 -1.655298769474029541e-01 -1.094897091388702393e-01 1.056911237537860870e-02 -8.529518730938434601e-03 8.805520087480545044e-02 4.908083677291870117e-01 5.466212704777717590e-02 2.280283123254776001e-01 -9.076370298862457275e-02 -2.043838053941726685e-01 -3.543716967105865479e-01 1.861333549022674561e-01 -1.416994929313659668e-01 1.407996416091918945e-01 1.165397837758064270e-01 -2.825984358787536621e-01 -1.561075150966644287e-01
2.350343018770217896e-02 -3.955026865005493164e-01 -3.262943625450134277e-01 2.564490735530853271e-01 -9.405361488461494446e-03 -9.321252256631851196e-02 2.912231385707855225e-01 -1.019322052597999573e-01 2.438673079013824463e-01 -1.981078088283538818e-01 -8.048377186059951782e-02 -1.146567165851593018e-01 -1.625832915306091309e-01 9.169146418571472168e-02 1.459291428327560425e-01 -3.354989737272262573e-02 -1.795063316822052002e-01 3.419221043586730957e-01 -9.879501909017562866e-02 5.259336903691291809e-02 2.622122466564178467e-01 1.758423447608947754e-02 5.594263598322868347e-02 -9.545625001192092896e-02 -1.126410588622093201e-01 -2.914466857910156250e-01 -8.961767703294754028e-02 7.732950896024703979e-02 1.894583925604820251e-02 1.018997058272361755e-01 8.282501250505447388e-02 1.378442794084548950e-01
3.839375451207160950e-02 -3.159306570887565613e-02 -3.303430676460266113e-01 -6.940287351608276367e-02 5.692019686102867126e-02 1.349710524082183838e-01 3.693876322358846664e-03 1.613952070474624634e-01 -1.084300354123115540e-01 -6.983028724789619446e-04 -3.596882224082946777e-01 -1.483388394117355347e-01 -1.009051948785781860e-01 2.385353483259677887e-02 -2.014468610286712646e-02 -1.150192022323608398e-01 -1.034158915281295776e-01 -8.080299943685531616e-02 -2.244900465011596680e-01 1.084241941571235657e-01 3.414229154586791992e-01 2.643435895442962646e-01 -2.413169480860233307e-02 -1.081126704812049866e-01 -6.072509288787841797e-02 -4.525786936283111572e-01 9.927874803543090820e-02 -1.179689541459083557e-01 1.409150958061218262e-01 3.274551630020141602e-01 -1.022129729390144348e-01 -2.507777512073516846e-02
1.910516619682312012e-01 -6.434899568557739258e-02 -3.127923309803009033e-01 -8.176998049020767212e-02 -1.440625041723251343e-01 1.074623130261898041e-02 -2.033368200063705444e-01 1.790688037872314453e-01 7.315219938755035400e-02 -9.845606982707977295e-02 -1.355163902044296265e-01 -2.370982617139816284e-01 -1.937127560377120972e-01 -2.352313548326492310e-01 3.046287894248962402e-01 3.863739781081676483e-03 6.618122756481170654e-02 -4.161013662815093994e-02 -3.151805996894836426e-01 -1.274680644273757935e-01 1.634114980697631836e-02 -1.567632108926773071e-01 9.496366977691650391e-02 -1.747399754822254181e-02 -3.629524409770965576e-01 -1.518193185329437256e-01 3.297318518161773682e-01 2.012398093938827515e-02 8.801645040512084961e-02 -4.930785298347473145e-02 -1.660350263118743896e-01 -1.665354520082473755e-01
1.523991376161575317e-01 1.293963640928268433e-01 -3.105632364749908447e-01 9.696897864341735840e-02 3.293433785438537598e-02 4.780111834406852722e-02 -5.910407751798629761e-02 -1.563402637839317322e-02 -1.136101782321929932e-01 -7.977891713380813599e-02 -3.263528048992156982e-01 -2.739557437598705292e-02 -1.453190594911575317e-01 1.087642684578895569e-01 2.989339232444763184e-01 2.009572833776473999e-01 -3.490577936172485352e-01 -4.921760037541389465e-02 2.552629448473453522e-02 1.410705447196960449e-01 3.623359650373458862e-02 1.445588469505310059e-01 -3.520984575152397156e-02 4.216317087411880493e-02 4.843888338655233383e-03 -2.275027483701705933e-01 4.616260528564453125e-01 1.163347065448760986e-02 2.045288980007171631e-01 6.642061471939086914e-02 -9.416978061199188232e-02 2.601530253887176514e-01
-9.618689119815826416e-02 -4.152742922306060791e-01 -2.411413490772247314e-01 2.271429449319839478e-02 -6.952618807554244995e-02 -1.612708270549774170e-01 -9.196467697620391846e-02 4.140414297580718994e-02 7.385049015283584595e-02 3.657707566162571311e-05 1.730915606021881104e-01 -4.217424243688583374e-02 -1.989601552486419678e-01 -1.123348027467727661e-01 2.238695919513702393e-01 2.176418304443359375e-01 -1.249764561653137207e-01 -1.980567537248134613e-02 -1.325634866952896118e-01 -1.110860407352447510e-01 1.066436991095542908e-01 -8.398205786943435669e-02 -1.820592731237411499e-01 1.456760168075561523e-01 -2.596240639686584473e-01 -5.417555570602416992e-01 -4.062985628843307495e-02 7.727827876806259155e-02 4.172936454415321350e-02 -1.612100154161453247e-01 2.035936154425144196e-02 -1.278471201658248901e-01
-4.690835718065500259e-03 -4.198328256607055664e-01 -2.305039614439010620e-01 3.329987227916717529e-01 -4.802069813013076782e-02 -2.261735498905181885e-01 5.391812324523925781e-02 9.891193360090255737e-02 9.866680204868316650e-02 -2.924536764621734619e-01 1.023925766348838806e-01 -6.618582457304000854e-02 -1.870627999305725098e-01 -1.265728771686553955e-01 2.300167530775070190e-01 -9.152273833751678467e-02 -8.387935906648635864e-02 4.415157809853553772e-02 6.575117260217666626e-02 -6.826692819595336914e-02 7.156787067651748657e-02 -1.132054477930068970e-01 -1.644667983055114746e-01 -1.531290262937545776e-01 8.891506493091583252e-02 -2.039168179035186768e-01 3.427647426724433899e-02 -7.162737660109996796e-03 1.901119500398635864e-01 -1.454825401306152344e-01 -1.927329748868942261e-01 3.735623657703399658e-01
-1.190280243754386902e-01 7.295159250497817993e-02 -3.422828316688537598e-01 1.861096546053886414e-02 -1.351088285446166992e-01 -1.961304396390914917e-01 3.494889661669731140e-02 7.601426914334297180e-03 1.035807505249977112e-01 -9.972805529832839966e-02 3.075185418128967285e-02 -5.117534659802913666e-03 -2.642759084701538086e-01 -1.780032515525817871e-01 1.818240135908126831e-01 1.752262413501739502e-01 -1.466959714889526367e-01 -2.603297233581542969e-01 -1.015089750289916992e-01 1.723797470331192017e-01 4.672202095389366150e-02 1.838634759187698364e-01 -1.296356618404388428e-01 -7.922764122486114502e-02 1.864322274923324585e-01 -3.580527007579803467e-01 2.858355045318603516e-01 1.641157865524291992e-01 5.158093571662902832e-02 2.864902839064598083e-02 -1.794255524873733521e-01 3.498820066452026367e-01
-1.308644264936447144e-01 -1.618740409612655640e-01 -3.189028203487396240e-01 5.099321901798248291e-02 -2.114183269441127777e-02 -1.023719459772109985e-01 -1.152996644377708435e-01 5.233373492956161499e-03 -5.534857511520385742e-02 -2.631790041923522949e-01 -5.730923730880022049e-03 -1.996152698993682861e-01 -7.116110622882843018e-02 1.695106029510498047e-01 1.882453411817550659e-01 -1.767186075448989868e-02 1.199294403195381165e-01 -8.638664335012435913e-02 -3.378282785415649414e-01 4.013479053974151611e-01 6.888014078140258789e-02 2.692047655582427979e-01 -1.690651774406433105e-01 -2.309597581624984741e-01 -1.799777001142501831e-01 7.242184877395629883e-02 1.677616983652114868e-01 1.077664941549301147e-01 2.752692699432373047e-01 -1.674575954675674438e-01 2.217936888337135315e-02 9.205983579158782959e-02
1.512827873229980469e-01 -1.281985640525817871e-02 -2.688439190387725830e-01 -6.906193494796752930e-02 1.419266965240240097e-02 -2.432923391461372375e-02 -3.079238533973693848e-02 1.292227115482091904e-02 -1.989046335220336914e-01 -4.794992879033088684e-02 -2.351044267416000366e-01 -8.169250935316085815e-02 2.539754286408424377e-02 1.534580439329147339e-01 2.942605018615722656e-01 -1.501406878232955933e-01 -2.274514585733413696e-01 -2.902392148971557617e-01 -1.820792555809020996e-01 2.711410820484161377e-01 1.745943576097488403e-01 -1.240978091955184937e-01 -1.432611495256423950e-01 -6.990559399127960205e-02 8.217011392116546631e-02 -6.309010088443756104e-02 1.941342055797576904e-01 -9.544271230697631836e-02 3.565410673618316650e-01 3.141326904296875000e-01 5.480245687067508698e-03 2.521117031574249268e-01
4.931441694498062134e-02 -1.066315025091171265e-01 -1.151967644691467285e-01 2.452274560928344727e-01 2.339885234832763672e-01 9.247930720448493958e-03 -1.444323547184467316e-02 1.675558239221572876e-01 3.706565201282501221e-01 -2.370836399495601654e-02 -3.709899783134460449e-01 -1.557910740375518799e-01 -2.197384834289550781e-01 2.333612143993377686e-01 3.885113000869750977e-01 -1.661973595619201660e-01 -1.385615020990371704e-01 -1.376411765813827515e-01 -1.312793642282485962e-01 1.024340316653251648e-01 1.776069849729537964e-01 -4.480650648474693298e-03 -1.283721625804901123e-01 -1.303725689649581909e-01 -3.194735944271087646e-02 -1.622982174158096313e-01 -1.616402864456176758e-01 9.230937063694000244e-02 -6.773883104324340820e-02 -1.671049743890762329e-01 -1.340098530054092407e-01 7.155653089284896851e-02
7.418885082006454468e-02 -1.310573220252990723e-01 -2.272692620754241943e-01 -9.881401062011718750e-02 8.681968599557876587e-02 6.976442039012908936e-02 -1.112583577632904053e-01 -1.403678208589553833e-01 1.656270958483219147e-02 1.325770020484924316e-01 -3.391616344451904297e-01 -1.904427632689476013e-02 -2.229222208261489868e-01 8.721900731325149536e-02 4.841367155313491821e-02 -1.268256604671478271e-01 1.319732218980789185e-01 -1.149913147091865540e-01 4.034443758428096771e-03 2.756847441196441650e-01 8.269822597503662109e-02 1.471400856971740723e-01 -1.475482881069183350e-01 -9.767333418130874634e-02 -1.752181798219680786e-01 -2.090317457914352417e-01 -1.727703958749771118e-01 -5.136272683739662170e-02 4.340459406375885010e-01 -1.666026860475540161e-01 -3.522042930126190186e-01 -2.211386859416961670e-01
-1.170560196042060852e-01 -7.237350940704345703e-02 -3.112019896507263184e-01 -1.139303296804428101e-01 -2.822254598140716553e-01 3.630476770922541618e-03 -5.380739644169807434e-02 4.874739423394203186e-02 3.142907097935676575e-02 -8.321134373545646667e-03 -1.632297635078430176e-01 8.314716070890426636e-02 1.103051379323005676e-01 -1.632985770702362061e-01 1.277356743812561035e-01 -8.102895319461822510e-02 -2.733988165855407715e-01 -1.856575459241867065e-01 -3.531052544713020325e-02 2.181267589330673218e-01 1.387575864791870117e-01 -5.578542873263359070e-02 -4.514937475323677063e-02 2.322574257850646973e-01 -1.943698227405548096e-01 -3.097781836986541748e-01 1.760969310998916626e-01 3.010706901550292969e-01 3.256613016128540039e-01 -2.126936316490173340e-01 -1.277730017900466919e-01 -1.748205721378326416e-01
-1.953212469816207886e-01 -1.602891236543655396e-01 -4.546979367733001709e-01 -8.193543553352355957e-02 1.333922296762466431e-01 -1.337265968322753906e-01 7.786807417869567871e-02 1.919029057025909424e-01 -9.902817010879516602e-02 1.529157757759094238e-01 8.249777555465698242e-02 -1.833368390798568726e-01 -3.960097208619117737e-02 -2.510886639356613159e-02 2.655858397483825684e-01 -1.317999809980392456e-01 -1.051449924707412720e-01 -2.281754463911056519e-01 -1.078475564718246460e-01 2.439757734537124634e-01 -9.612152725458145142e-02 -3.206077963113784790e-02 -8.036230504512786865e-02 8.138052374124526978e-02 -2.918162345886230469e-01 -3.137019574642181396e-01 -1.864099949598312378e-01 8.087945729494094849e-02 1.963102221488952637e-01 4.901729151606559753e-02 -9.379863739013671875e-02 -2.195360064506530762e-01
-4.441891610622406006e-02 -3.274142444133758545e-01 -9.225100278854370117e-02 1.182020381093025208e-01 1.591214537620544434e-01 -1.415105015039443970e-01 1.153083965182304382e-01 -1.586186140775680542e-01 2.272049523890018463e-02 1.864473372697830200e-01 -4.561620578169822693e-02 -1.606020778417587280e-01 -1.933533400297164917e-01 5.877114459872245789e-02 1.860237419605255127e-01 -1.225179135799407959e-01 -1.766707748174667358e-01 -3.761258907616138458e-03 1.520977914333343506e-01 -8.119334280490875244e-02 3.916957378387451172e-01 1.512201279401779175e-01 -3.386290967464447021e-01 -2.076072990894317627e-01 2.772102132439613342e-02 -1.802557408809661865e-01 1.205454841256141663e-01 -6.105587258934974670e-02 1.527474075555801392e-01 -2.405441403388977051e-01 -7.929873466491699219e-02 3.113184571266174316e-01
-2.429587393999099731e-02 -3.559632971882820129e-02 -1.309109628200531006e-01 1.825897544622421265e-01 7.959775626659393311e-02 -4.845847934484481812e-02 -5.935971811413764954e-02 7.783705741167068481e-02 -4.598357900977134705e-02 -1.667914688587188721e-01 -1.879923939704895020e-01 -2.280050218105316162e-01 -2.458045780658721924e-01 3.674706220626831055e-01 1.625085175037384033e-01 1.749159246683120728e-01 -3.057482540607452393e-01 -3.299780562520027161e-02 -9.170473366975784302e-02 2.850013971328735352e-01 8.760369569063186646e-02 1.516733765602111816e-01 -7.803514599800109863e-02 8.839925378561019897e-02 2.202622443437576294e-01 -4.067044556140899658e-01 1.522134095430374146e-01 -8.024383336305618286e-02 2.526190280914306641e-01 8.078227192163467407e-02 -8.443325757980346680e-02 9.943158179521560669e-02
-2.053037658333778381e-02 -1.111674755811691284e-01 -4.625141248106956482e-02 -2.016922831535339355e-01 -3.521084189414978027e-01 -8.868882805109024048e-02 9.241490811109542847e-02 8.278278633952140808e-03 2.564331330358982086e-02 -4.884960129857063293e-02 -1.573817455209791660e-03 -2.540580369532108307e-02 -3.400046527385711670e-01 -9.092609584331512451e-02 -5.767007358372211456e-03 6.714019924402236938e-02 -4.326375722885131836e-01 4.032714664936065674e-02 -3.518190002068877220e-03 4.610942602157592773e-01 1.218600273132324219e-01 1.676771491765975952e-01 -2.145057171583175659e-01 4.090310633182525635e-02 -7.587971538305282593e-02 -2.665987312793731689e-01 1.377688944339752197e-01 -4.407439008355140686e-02 2.119355201721191406e-01 -8.308427780866622925e-02 1.529083587229251862e-02 -1.730914562940597534e-01
1.129538565874099731e-01 -2.092177718877792358e-01 -3.734383285045623779e-01 -4.011198505759239197e-02 -1.923743188381195068e-01 -3.149831593036651611e-01 1.011051982641220093e-01 -1.026153489947319031e-01 1.827687770128250122e-01 -1.969933062791824341e-01 -3.976945579051971436e-02 1.010324507951736450e-01 -2.472052127122879028e-01 -7.759796082973480225e-02 2.555088996887207031e-01 -2.010232210159301758e-01 -2.042315900325775146e-01 1.064817458391189575e-01 -2.576964721083641052e-02 -5.904936417937278748e-02 -1.679099909961223602e-02 2.403218299150466919e-01 1.731193996965885162e-02 2.475766465067863464e-02 -2.366491109132766724e-01 -1.576602309942245483e-01 6.878422945737838745e-02 -1.434884071350097656e-01 3.353272676467895508e-01 1.716370880603790283e-01 1.555418968200683594e-01 -1.331128738820552826e-02
7.952431589365005493e-02 -1.429663598537445068e-01 -2.413993626832962036e-01 -4.153110831975936890e-02 -2.093365788459777832e-02 -2.628768682479858398e-01 -2.995831966400146484e-01 -5.738357827067375183e-02 -7.226778566837310791e-02 1.900179684162139893e-01 -8.739180862903594971e-02 -1.505825966596603394e-01 -1.795683950185775757e-01 6.758092436939477921e-03 -5.516985896974802017e-03 -2.861056029796600342e-01 2.616244927048683167e-02 5.797866359353065491e-02 -2.729337811470031738e-01 3.558657467365264893e-01 2.323437482118606567e-01 -2.317462861537933350e-02 4.979284480214118958e-02 5.698857083916664124e-02 -6.192642077803611755e-02 -2.522501647472381592e-01 -5.637658759951591492e-02 1.921616941690444946e-01 1.863855570554733276e-01 -1.166451424360275269e-01 -2.794168889522552490e-01 -2.557682693004608154e-01
-1.719316095113754272e-02 -3.120952546596527100e-01 -2.299829125404357910e-01 2.152491062879562378e-01 -8.830148726701736450e-02 -9.544519707560539246e-03 -2.021511197090148926e-01 -1.865160912275314331e-01 7.616487890481948853e-02 1.248463317751884460e-01 4.290238022804260254e-01 -8.112329989671707153e-02 -2.529177665710449219e-01 -2.370328903198242188e-01 2.003413587808609009e-01 -2.064471542835235596e-01 -9.404950775206089020e-03 6.728968024253845215e-02 7.573415338993072510e-02 3.119921870529651642e-02 2.412884309887886047e-02 1.155424863100051880e-01 -1.071856915950775146e-01 -1.340704113245010376e-01 -1.604098677635192871e-01 -3.463658988475799561e-01 -6.998483091592788696e-02 -4.768720641732215881e-02 1.526738256216049194e-01 -1.114334836602210999e-01 -2.197210639715194702e-01 1.140078976750373840e-01
-1.201251372694969177e-01 -1.658685505390167236e-03 -1.575844436883926392e-01 1.393748372793197632e-01 1.102545633912086487e-01 -1.957926005125045776e-01 -5.202715285122394562e-03 5.914850160479545593e-02 -5.528730154037475586e-02 2.750620245933532715e-02 1.994881546124815941e-03 -3.439097106456756592e-01 -3.980770707130432129e-01 -2.627455592155456543e-01 1.421008557081222534e-01 -3.354015201330184937e-02 4.625440016388893127e-02 2.565682530403137207e-01 -1.944255977869033813e-01 1.430213302373886108e-01 2.918867766857147217e-01 2.573713660240173340e-01 1.863940209150314331e-01 8.343521505594253540e-03 5.163400992751121521e-02 -1.793703585863113403e-01 2.153477966785430908e-01 7.082029432058334351e-02 2.427851855754852295e-01 -5.533853918313980103e-02 -1.529601365327835083e-01 -1.796559840440750122e-01
-8.483014255762100220e-02 6.434848904609680176e-02 6.495915353298187256e-02 1.253164708614349365e-01 5.820420384407043457e-02 -8.503721654415130615e-02 -2.271929979324340820e-01 6.312009692192077637e-02 2.942605018615722656e-01 1.490213721990585327e-01 -7.170683145523071289e-02 -2.091498970985412598e-01 -2.687444388866424561e-01 -9.268950670957565308e-02 1.567300707101821899e-01 -1.221909597516059875e-01 -2.928385436534881592e-01 -3.172537684440612793e-01 -4.003774821758270264e-01 1.243065446615219116e-01 2.148945778608322144e-01 7.530125975608825684e-02 -1.503170281648635864e-01 -3.089297115802764893e-01 -8.455058187246322632e-02 -6.024517118930816650e-02 9.694109112024307251e-02 -9.268445894122123718e-03 6.412746012210845947e-02 -8.261068910360336304e-02 -2.195982187986373901e-01 -1.142979711294174194e-01
-2.385086268186569214e-01 -1.290466487407684326e-01 -4.449971765279769897e-02 -1.046833395957946777e-01 -2.235773652791976929e-01 2.057739160954952240e-02 1.407169103622436523e-01 1.634294241666793823e-01 2.724504172801971436e-01 -7.372053712606430054e-02 -1.612566709518432617e-01 4.903572611510753632e-03 -1.213003993034362793e-01 -8.989759534597396851e-02 3.012398183345794678e-01 1.890153437852859497e-01 -9.872510284185409546e-02 -1.760354191064834595e-01 8.698403835296630859e-03 -8.774542063474655151e-02 -1.565793752670288086e-01 5.353138223290443420e-02 -1.313441246747970581e-01 -1.076507717370986938e-01 -6.808576732873916626e-02 -4.120128154754638672e-01 2.889974117279052734e-01 -1.727119833230972290e-01 3.391045629978179932e-01 7.334436476230621338e-02 -2.189630270004272461e-01 -2.921997383236885071e-02
-2.966154180467128754e-02 3.634838163852691650e-01 -2.218311280012130737e-01 1.415102332830429077e-01 8.554008603096008301e-02 -1.206462159752845764e-01 -2.437872290611267090e-01 1.195428669452667236e-01 -2.971339970827102661e-02 8.115941658616065979e-03 -1.449722051620483398e-01 -1.035608127713203430e-01 -2.492232322692871094e-01 -2.724400348961353302e-02 1.525366008281707764e-01 9.768208116292953491e-02 -1.215625703334808350e-01 -2.739445269107818604e-01 -1.328791379928588867e-01 -2.423905534669756889e-03 1.624039113521575928e-01 -7.866834849119186401e-02 -1.282860152423381805e-02 -8.855828642845153809e-02 -1.932878345251083374e-01 -4.432471394538879395e-01 2.310183495283126831e-01 1.496092509478330612e-02 1.770653575658798218e-01 5.589762702584266663e-02 1.375686228275299072e-01 2.914377748966217041e-01
-2.671805024147033691e-02 6.925593316555023193e-02 -2.955501675605773926e-01 6.637532263994216919e-02 1.026465296745300293e-01 -1.095472052693367004e-01 -2.212992906570434570e-01 -1.639063954353332520e-01 -2.773996889591217041e-01 -1.061987280845642090e-01 -1.677183210849761963e-01 -3.135573565959930420e-01 -2.157550454139709473e-01 -1.543574780225753784e-01 1.562676727771759033e-01 -2.295385897159576416e-01 -1.250181496143341064e-01 1.996540129184722900e-01 -3.267499506473541260e-01 1.569306254386901855e-01 3.004750907421112061e-01 2.350234612822532654e-02 1.017461121082305908e-01 -2.045111358165740967e-01 1.347077041864395142e-01 -2.280706018209457397e-01 -9.057280421257019043e-02 5.865189060568809509e-02 1.110312417149543762e-01 -1.144876852631568909e-01 -2.808645367622375488e-02 -6.534025818109512329e-02
-1.105580404400825500e-01 -2.573087513446807861e-01 -2.345928102731704712e-01 -2.804397642612457275e-01 1.911139488220214844e-02 -1.760918349027633667e-01 -1.528562456369400024e-01 7.744996994733810425e-02 3.344800323247909546e-02 9.400293231010437012e-02 -3.296983987092971802e-02 6.004388257861137390e-02 -2.464522570371627808e-01 2.008414827287197113e-02 7.217226177453994751e-02 -1.384424269199371338e-01 -2.156497538089752197e-01 1.680066883563995361e-01 -5.518188700079917908e-02 1.761643290519714355e-01 3.596650958061218262e-01 -2.933061867952346802e-02 2.947695851325988770e-01 -1.525051444768905640e-01 -1.924608647823333740e-01 -2.915997505187988281e-01 2.155032157897949219e-01 -3.766072541475296021e-02 1.696124672889709473e-01 9.090636670589447021e-02 -2.377775907516479492e-01 -1.196190267801284790e-01
2.467506006360054016e-02 7.252044230699539185e-02 -5.096695423126220703e-01 1.517938729375600815e-02 2.393128275871276855e-01 1.667703688144683838e-01 4.509665071964263916e-02 -4.260453209280967712e-02 1.020305678248405457e-01 7.128734141588211060e-02 -2.323791235685348511e-01 -7.940121740102767944e-02 -1.541701257228851318e-01 -9.638793766498565674e-03 1.815126463770866394e-02 4.971798136830329895e-02 -5.117325857281684875e-02 -6.054574623703956604e-02 -2.204270809888839722e-01 2.383138835430145264e-01 2.460549026727676392e-01 -5.526668578386306763e-02 -1.440364867448806763e-01 1.709686964750289917e-01 -9.566095471382141113e-02 -3.283186256885528564e-01 -5.193500965833663940e-02 1.274982094764709473e-01 2.169513255357742310e-01 3.571041226387023926e-01 -8.373776078224182129e-02 2.566248876973986626e-03
-2.011996656656265259e-01 -1.405901610851287842e-01 -2.970681488513946533e-01 7.055033743381500244e-02 1.661147028207778931e-01 8.040209300816059113e-03 2.065609544515609741e-01 1.363399624824523926e-01 2.243918180465698242e-01 -2.134397476911544800e-01 -2.171145528554916382e-01 -5.447905045002698898e-03 -2.444283664226531982e-01 3.978519234806299210e-03 8.911869674921035767e-02 3.334538638591766357e-01 7.117290794849395752e-02 2.193763554096221924e-01 -1.718646287918090820e-02 3.366380631923675537e-01 2.179990708827972412e-01 9.429869800806045532e-02 1.417384147644042969e-01 -2.665645182132720947e-01 -2.314046397805213928e-02 -2.437089085578918457e-01 -3.199925273656845093e-02 -4.902751371264457703e-02 2.138923108577728271e-01 8.963774144649505615e-02 -3.737729042768478394e-02 5.221739783883094788e-02
-1.554912775754928589e-01 4.035312309861183167e-02 -1.091776490211486816e-01 1.799379140138626099e-01 1.369017064571380615e-01 -9.652243554592132568e-02 -2.308796197175979614e-01 9.741935133934020996e-02 -8.717323839664459229e-02 -1.986114382743835449e-01 3.936205804347991943e-02 4.603013396263122559e-03 2.023800760507583618e-01 1.128315478563308716e-01 3.287987709045410156e-01 -1.504335254430770874e-01 -1.944360733032226562e-01 1.355164498090744019e-01 -1.209420934319496155e-01 2.244862914085388184e-01 1.346380263566970825e-01 -1.933142840862274170e-01 6.940248887985944748e-03 -6.127460300922393799e-02 -1.320281475782394409e-01 -3.675599396228790283e-01 1.508868783712387085e-01 2.419942915439605713e-01 3.442004024982452393e-01 1.291802227497100830e-01 -2.246419489383697510e-01 7.759710401296615601e-02
-2.007279358804225922e-02 1.096050739288330078e-01 2.403757721185684204e-02 3.653636574745178223e-02 -3.539319336414337158e-02 -1.899480819702148438e-01 -1.007984206080436707e-01 1.163067147135734558e-01 -1.905722729861736298e-02 -1.193329542875289917e-01 7.619673758745193481e-02 3.478137776255607605e-02 -1.500525623559951782e-01 -2.378218472003936768e-01 2.631352841854095459e-01 -6.398634612560272217e-02 8.741176128387451172e-02 -1.190566644072532654e-01 -2.433618903160095215e-01 2.483008503913879395e-01 1.836852580308914185e-01 1.252151429653167725e-01 -7.259511947631835938e-02 -3.393568992614746094e-01 -2.307282090187072754e-01 -3.530053496360778809e-01 2.230418920516967773e-01 6.261530518531799316e-02 -1.689733266830444336e-01 -1.460659056901931763e-01 -3.944123983383178711e-01 3.333047404885292053e-02
-6.540959328413009644e-02 -3.777769804000854492e-01 -3.030755817890167236e-01 -6.004203855991363525e-02 -5.225111916661262512e-02 1.040817201137542725e-01 -1.168839409947395325e-01 5.459451302886009216e-02 -7.802245020866394043e-02 2.147451415657997131e-02 -4.161251783370971680e-01 -1.348127424716949463e-01 -2.585923299193382263e-03 -2.025880962610244751e-01 4.381389617919921875e-01 7.549923658370971680e-02 -1.254127025604248047e-01 -1.308865100145339966e-01 -2.520510926842689514e-02 1.318697184324264526e-01 7.799334079027175903e-02 -2.153585553169250488e-01 4.009127151221036911e-03 -6.827837973833084106e-02 -8.910421282052993774e-02 -1.367189884185791016e-01 1.604369878768920898e-01 9.471332281827926636e-02 1.291564106941223145e-01 -7.864122837781906128e-02 1.277510672807693481e-01 -2.866875827312469482e-01
-8.285330608487129211e-03 -4.273038506507873535e-01 1.698605716228485107e-01 -4.928037524223327637e-02 -1.819523274898529053e-01 -6.044119596481323242e-02 -1.021294966340065002e-01 5.864131450653076172e-02 5.448535550385713577e-03 -1.833574920892715454e-01 -1.710943281650543213e-01 -2.169259339570999146e-01 -1.401886641979217529e-01 -5.899893864989280701e-02 1.334266811609268188e-01 -3.660593554377555847e-02 -3.166039586067199707e-01 2.734120190143585205e-01 -2.131932973861694336e-01 -6.981787830591201782e-02 9.052380174398422241e-02 1.906504482030868530e-01 1.783422194421291351e-02 6.795744597911834717e-02 -2.882426045835018158e-02 -3.935467004776000977e-01 1.084382832050323486e-01 7.316021621227264404e-02 3.260886967182159424e-01 -1.359407007694244385e-01 -9.500770270824432373e-02 -4.145576804876327515e-02
-1.741710305213928223e-01 -1.779415309429168701e-01 -2.314562648534774780e-01 -2.653165534138679504e-02 -2.236735224723815918e-01 -2.654941678047180176e-01 -2.130978107452392578e-01 -5.306577682495117188e-02 -1.199077442288398743e-02 2.438576221466064453e-01 -8.811511099338531494e-02 7.749766111373901367e-02 -1.798047125339508057e-01 6.297191232442855835e-02 1.140898987650871277e-01 1.760856956243515015e-01 -2.640212178230285645e-01 2.504865825176239014e-01 -2.189903408288955688e-01 1.283259093761444092e-01 3.496481180191040039e-01 -9.994943439960479736e-02 -1.429539322853088379e-01 9.445733577013015747e-02 -1.811956763267517090e-01 -1.891660690307617188e-01 1.777174770832061768e-01 -4.488334059715270996e-02 2.490376532077789307e-01 -3.410235280171036720e-03 -1.870394498109817505e-01 5.981397628784179688e-02
-1.418749392032623291e-01 2.451918087899684906e-02 -3.904612064361572266e-01 2.099057137966156006e-01 1.420688182115554810e-01 4.745005816221237183e-02 -1.917306780815124512e-01 -2.773996889591217041e-01 -9.534628689289093018e-02 -7.723551243543624878e-02 -4.746424406766891479e-02 -2.499242424964904785e-01 -1.587923467159271240e-01 -2.735197246074676514e-01 1.837467998266220093e-01 -2.605040669441223145e-01 1.779076829552650452e-02 -6.544042378664016724e-03 -2.741795182228088379e-01 3.118053674697875977e-01 2.478310018777847290e-01 9.578238427639007568e-02 1.673890352249145508e-01 -1.220837756991386414e-01 -1.343611441552639008e-02 -2.352656610310077667e-02 8.361062407493591309e-02 2.076386939734220505e-03 1.617521494626998901e-01 -2.071769237518310547e-01 -3.199617564678192139e-02 -3.264613077044487000e-02
-1.305236667394638062e-01 -2.943779826164245605e-01 -2.329885512590408325e-01 -9.776069223880767822e-02 -1.318131834268569946e-01 -8.997698128223419189e-02 -1.963759213685989380e-01 1.352253109216690063e-01 1.080339029431343079e-01 5.618138611316680908e-02 -2.433758825063705444e-01 6.977391988039016724e-02 -2.750275135040283203e-01 -2.084444612264633179e-01 -2.261585369706153870e-02 -6.308642216026782990e-03 1.182122156023979187e-02 1.536540538072586060e-01 -3.096281178295612335e-02 9.148720651865005493e-02 3.025314211845397949e-01 -3.217783197760581970e-02 7.732505351305007935e-02 -5.071552470326423645e-02 -1.317878067493438721e-01 -4.643149673938751221e-01 1.871885210275650024e-01 -1.810537278652191162e-01 2.218192517757415771e-01 9.408348798751831055e-02 -7.477805763483047485e-02 -2.301363945007324219e-01
-1.319586765021085739e-02 -3.548288643360137939e-01 -3.095630109310150146e-01 1.341366618871688843e-01 -2.366783171892166138e-01 7.358558475971221924e-02 2.371351122856140137e-01 -5.223348364233970642e-02 3.915536701679229736e-01 -1.350374817848205566e-01 -2.333633154630661011e-01 -1.185730025172233582e-01 -2.455123066902160645e-01 1.655412316322326660e-01 1.417810171842575073e-01 -2.223759591579437256e-01 -2.408770769834518433e-01 5.261114239692687988e-02 -3.367498889565467834e-02 1.606185138225555420e-01 1.025794222950935364e-01 -1.207002066075801849e-02 1.037217676639556885e-02 1.215996518731117249e-01 -1.576968431472778320e-01 -6.785710155963897705e-02 6.044870987534523010e-02 -1.194062381982803345e-01 7.813608646392822266e-02 -2.900775708258152008e-02 -1.028765961527824402e-01 2.533923089504241943e-01
-1.928417943418025970e-03 -3.689978420734405518e-01 -3.675447106361389160e-01 2.043591290712356567e-01 1.723733544349670410e-01 -2.280621379613876343e-01 -1.378719359636306763e-01 3.386935591697692871e-02 3.214180171489715576e-01 -1.394985765218734741e-01 1.223032549023628235e-01 -8.134812861680984497e-02 -2.546767294406890869e-01 -1.398017555475234985e-01 1.328557580709457397e-01 1.705669425427913666e-02 -1.695704460144042969e-01 4.390083625912666321e-02 -1.151094362139701843e-01 -2.700787037611007690e-02 -6.290081143379211426e-02 1.272772550582885742e-01 -1.298495233058929443e-01 -1.038860827684402466e-01 -8.947608619928359985e-02 -2.645742595195770264e-01 -8.103267103433609009e-02 1.120445951819419861e-01 1.006358712911605835e-01 -1.780212223529815674e-01 -7.618673145771026611e-02 3.181091547012329102e-01
1.361102759838104248e-01 -3.749805986881256104e-01 7.171991467475891113e-02 8.758758008480072021e-02 2.581782341003417969e-01 -1.672128885984420776e-01 -2.633531764149665833e-02 -7.123122364282608032e-02 6.337672472000122070e-02 2.372677996754646301e-02 1.710601598024368286e-01 -5.434456840157508850e-02 -2.344139069318771362e-01 -1.909566521644592285e-01 -8.062016218900680542e-02 -3.210432827472686768e-02 -2.160389870405197144e-01 -1.576798111200332642e-01 4.666177928447723389e-02 7.081449031829833984e-03 4.332739412784576416e-01 -6.898880749940872192e-02 -1.969164907932281494e-01 -7.779534161090850830e-02 -2.324671894311904907e-01 -5.536131560802459717e-02 1.998504251241683960e-01 2.807290852069854736e-02 2.244821339845657349e-01 2.858990430831909180e-02 -2.814529240131378174e-01 2.293224036693572998e-01
-4.887579381465911865e-02 -3.773243427276611328e-01 -2.415449768304824829e-01 2.212388813495635986e-01 -9.897495061159133911e-02 -2.890670858323574066e-02 -6.528934836387634277e-02 2.085366472601890564e-02 8.760808408260345459e-02 -2.525668740272521973e-01 -1.178239881992340088e-01 -3.803271800279617310e-02 -2.996871173381805420e-01 3.360384330153465271e-02 8.862257748842239380e-02 -2.116648256778717041e-01 -1.415438503026962280e-01 -9.185792505741119385e-02 -1.055293008685112000e-01 -1.306880712509155273e-01 4.318894352763891220e-03 3.956676274538040161e-02 3.854614868760108948e-02 -2.899434864521026611e-01 2.277129590511322021e-01 -2.663902044296264648e-01 -3.085823170840740204e-02 1.745112240314483643e-01 2.954287827014923096e-01 -1.349989920854568481e-01 -1.311938166618347168e-01 2.854166328907012939e-01
1.769677847623825073e-01 -2.238111495971679688e-01 5.914479494094848633e-02 1.872242689132690430e-01 2.698578685522079468e-02 2.134222164750099182e-02 2.050233781337738037e-01 -7.074671238660812378e-02 1.931526809930801392e-01 -7.277485728263854980e-02 -1.174239069223403931e-01 1.411307603120803833e-01 3.406311571598052979e-02 -9.648472070693969727e-02 4.267756044864654541e-01 -1.466404050588607788e-01 -7.847113162279129028e-02 -7.214272767305374146e-02 1.007079146802425385e-02 1.809488236904144287e-01 3.619980812072753906e-01 -2.764115482568740845e-02 -3.840472996234893799e-01 2.920554019510746002e-02 9.576126933097839355e-02 -1.195219978690147400e-01 -1.303500086069107056e-01 1.116255000233650208e-01 2.563501298427581787e-01 -1.947665959596633911e-02 -2.695886790752410889e-01 1.592414677143096924e-01
1.394062186591327190e-03 -3.225058019161224365e-01 -2.166523933410644531e-01 2.706723213195800781e-01 1.640554368495941162e-01 -3.721646592020988464e-02 -1.301456894725561142e-02 2.429990172386169434e-01 3.445657491683959961e-01 -1.029816567897796631e-01 1.724731177091598511e-01 -1.689246594905853271e-01 -1.955184340476989746e-01 -4.834568127989768982e-02 2.656413018703460693e-01 -1.986464560031890869e-01 -5.587077885866165161e-02 -5.903011187911033630e-02 6.444954127073287964e-02 -2.333311438560485840e-01 -1.410835329443216324e-02 -1.453631073236465454e-01 -9.613479673862457275e-02 -1.926081180572509766e-01 -2.073095142841339111e-01 -3.089750111103057861e-01 3.351753205060958862e-02 2.297701546922326088e-03 1.015922054648399353e-01 5.597762018442153931e-02 -2.529133111238479614e-02 2.520458996295928955e-01
2.866513468325138092e-02 -4.568409323692321777e-01 -2.245608121156692505e-01 8.855909854173660278e-02 -9.172830730676651001e-03 -1.031562089920043945e-01 -2.652611350640654564e-03 2.085606455802917480e-01 2.740860283374786377e-01 -1.953942030668258667e-01 -4.767246171832084656e-02 -1.482089012861251831e-01 -2.424853742122650146e-01 -2.665813267230987549e-02 1.249357014894485474e-01 -2.452160269021987915e-01 -1.242331415414810181e-02 -1.512104272842407227e-01 -3.241449827328324318e-03 -9.742660820484161377e-02 1.431079953908920288e-01 -1.980747729539871216e-01 -7.015497982501983643e-02 -2.213964015245437622e-01 -2.517136931419372559e-02 -2.237146794795989990e-01 4.181895777583122253e-02 6.366415321826934814e-02 7.231389731168746948e-02 -8.768343925476074219e-02 -2.807220518589019775e-01 3.328739702701568604e-01
-1.120640113949775696e-01 -1.248358264565467834e-01 -1.131242066621780396e-01 1.071254089474678040e-01 -1.971741020679473877e-01 4.280712828040122986e-02 -1.671034991741180420e-01 8.561089634895324707e-02 -2.804982103407382965e-02 -4.698284715414047241e-02 -2.030387222766876221e-01 -3.268297910690307617e-01 -1.996946930885314941e-01 -1.743485480546951294e-01 4.197502136230468750e-01 -1.654549390077590942e-01 8.187951520085334778e-03 9.482885152101516724e-02 -2.066805660724639893e-01 1.550872027873992920e-01 -1.218621209263801575e-01 -1.199687197804450989e-01 -1.237189918756484985e-01 1.890202462673187256e-01 -2.701670825481414795e-01 -1.685025095939636230e-01 2.692755758762359619e-01 -2.660566866397857666e-01 1.540220156311988831e-02 -1.740031242370605469e-01 1.068680807948112488e-01 -6.343338638544082642e-02
8.574815839529037476e-02 -4.845168590545654297e-01 -2.175870537757873535e-01 1.956843584775924683e-01 1.307358616031706333e-03 -1.490221619606018066e-01 -9.222529828548431396e-02 -2.463673800230026245e-01 1.104990839958190918e-01 -1.892134249210357666e-01 4.203255102038383484e-02 -1.985357701778411865e-01 -3.563666641712188721e-01 1.205295696854591370e-02 -7.091031223535537720e-02 -1.670515835285186768e-01 -5.500338226556777954e-02 -4.294389113783836365e-02 6.187198683619499207e-02 -1.562174782156944275e-02 2.795136272907257080e-01 -1.567035913467407227e-01 9.552684426307678223e-02 -2.846553735435009003e-02 9.818424284458160400e-02 -2.108315974473953247e-01 -8.222256600856781006e-02 1.172590777277946472e-01 1.983606517314910889e-01 -7.494501769542694092e-02 -1.538316756486892700e-01 2.584204375743865967e-01
6.405495572835206985e-03 -4.048527032136917114e-02 8.310005068778991699e-02 -8.996177464723587036e-02 2.506098337471485138e-02 -1.149926558136940002e-01 2.075608223676681519e-01 1.555576026439666748e-01 2.219790965318679810e-01 -8.776882290840148926e-02 1.085032150149345398e-01 -1.241736486554145813e-01 -3.832228481769561768e-01 -1.332488954067230225e-01 1.276475191116333008e-01 -1.316064894199371338e-01 -3.733557164669036865e-01 2.411027103662490845e-01 -1.121676489710807800e-01 9.395758807659149170e-02 2.320892810821533203e-01 9.303205460309982300e-02 -1.699474751949310303e-01 4.293700680136680603e-02 -2.388838827610015869e-01 -2.283096015453338623e-01 1.051802858710289001e-01 2.201633527874946594e-02 3.078784644603729248e-01 1.611054688692092896e-01 2.402201741933822632e-01 -9.177157282829284668e-02
-5.771856755018234253e-02 -1.795056164264678955e-01 -3.347938358783721924e-01 -3.551044687628746033e-02 2.520780563354492188e-01 -3.189770504832267761e-03 2.471251189708709717e-01 -8.212702721357345581e-02 -3.015572726726531982e-01 7.576976716518402100e-02 -1.295300759375095367e-02 -1.248823627829551697e-01 8.159682154655456543e-02 8.088402450084686279e-02 4.100111126899719238e-01 1.116137877106666565e-01 -2.402748167514801025e-01 -1.382742822170257568e-01 -1.713562160730361938e-01 1.298802942037582397e-01 2.844583615660667419e-02 -1.625203043222427368e-01 -2.378022372722625732e-01 -1.594153642654418945e-01 -2.919975817203521729e-01 -1.404672563076019287e-01 -5.974731594324111938e-02 9.366394020617008209e-03 1.744431555271148682e-01 1.016805469989776611e-01 1.404381841421127319e-01 -1.100397557020187378e-01
4.552983120083808899e-02 2.933489978313446045e-01 -3.030780851840972900e-01 2.927228435873985291e-02 1.296237409114837646e-01 -3.846755921840667725e-01 -8.735644072294235229e-02 7.276584953069686890e-02 6.639316678047180176e-02 -2.489495463669300079e-02 -1.020367816090583801e-01 -2.494475245475769043e-01 -2.887526154518127441e-01 -2.273743785917758942e-02 1.798252910375595093e-01 1.849428862333297729e-01 -2.135311365127563477e-01 -1.137536764144897461e-02 -2.405872792005538940e-01 1.379450410604476929e-01 4.239766672253608704e-02 -1.922228746116161346e-02 1.012813970446586609e-01 -1.944236755371093750e-01 -2.177914530038833618e-01 -2.052355557680130005e-01 4.726562276482582092e-02 -1.299993544816970825e-01 1.600694656372070312e-01 -2.904665656387805939e-02 -8.033720403909683228e-02 3.144629299640655518e-01
1.042449176311492920e-01 -4.194915890693664551e-01 -1.362677663564682007e-01 3.129485547542572021e-01 2.974326312541961670e-01 -8.047266304492950439e-02 -2.080829888582229614e-01 -2.708860114216804504e-02 4.786835238337516785e-02 -1.051674336194992065e-01 -6.535395979881286621e-02 -3.111642003059387207e-01 -1.518914550542831421e-01 -2.276597917079925537e-01 5.922182649374008179e-02 -1.765331998467445374e-02 -1.152970045804977417e-01 -5.235646665096282959e-02 1.759916245937347412e-01 1.308766901493072510e-01 2.469638437032699585e-01 -2.332105487585067749e-01 -1.434755474328994751e-01 -9.009560942649841309e-02 -8.606463670730590820e-02 -6.190570071339607239e-02 9.532968699932098389e-02 -2.832868136465549469e-02 1.844524294137954712e-01 1.804586350917816162e-01 -1.547762304544448853e-01 2.112448364496231079e-01
-8.560768514871597290e-02 -3.260610103607177734e-01 -3.989567160606384277e-01 -1.221453174948692322e-01 -6.254260241985321045e-02 3.243998810648918152e-02 -2.611916698515415192e-02 8.016874641180038452e-02 -1.437718272209167480e-01 1.132799834012985229e-01 -1.776517778635025024e-01 -7.212018966674804688e-02 3.648656979203224182e-02 -1.655332148075103760e-01 3.541775047779083252e-01 1.898369044065475464e-01 -6.470530480146408081e-02 1.665144041180610657e-02 -1.072805747389793396e-01 6.801261752843856812e-02 -6.474847346544265747e-02 -3.324837982654571533e-01 -2.561565339565277100e-01 4.368928819894790649e-02 -3.425135016441345215e-01 -2.422852069139480591e-01 2.727506868541240692e-02 1.276067346334457397e-01 1.868604123592376709e-01 -3.991020098328590393e-02 -6.887611746788024902e-02 -5.059332028031349182e-02
1.197153106331825256e-01 -1.297083199024200439e-01 -1.802030801773071289e-01 1.614639014005661011e-01 -2.162282355129718781e-02 2.073606848716735840e-01 1.521061807870864868e-01 -1.963250637054443359e-01 1.088861748576164246e-01 1.652113795280456543e-01 1.961363255977630615e-01 1.594997048377990723e-01 -2.792357504367828369e-01 -3.855389729142189026e-02 1.009396612644195557e-01 -1.397640705108642578e-01 -2.614205479621887207e-01 1.328625380992889404e-01 1.699902415275573730e-01 1.360055655241012573e-01 9.276994317770004272e-02 -2.076229155063629150e-01 -1.560016721487045288e-01 -2.700169384479522705e-01 -1.728209555149078369e-01 -1.917232573032379150e-01 1.068914588540792465e-02 1.462324857711791992e-01 3.982932269573211670e-01 1.721674501895904541e-01 -1.346778273582458496e-01 1.265904307365417480e-01
-2.738692164421081543e-01 -7.909507304430007935e-02 -4.233356416225433350e-01 -1.696608066558837891e-01 -1.092466264963150024e-01 -1.481146663427352905e-01 -9.669291973114013672e-02 8.746227622032165527e-02 -3.583180531859397888e-02 6.648599356412887573e-02 -1.190415918827056885e-01 -2.991988509893417358e-02 -1.531357616186141968e-01 4.483408853411674500e-02 1.593392938375473022e-01 -9.945930540561676025e-02 -2.041816264390945435e-01 1.698258668184280396e-01 -1.186360493302345276e-01 8.456795662641525269e-02 2.973312735557556152e-01 1.029122471809387207e-01 3.021515011787414551e-01 -2.136390805244445801e-01 -1.667718589305877686e-01 -3.079688847064971924e-01 2.566470205783843994e-01 -1.161019038408994675e-02 1.314780116081237793e-01 3.149681538343429565e-02 -2.008504420518875122e-01 -5.819493532180786133e-02
-9.586808085441589355e-02 -6.443659216165542603e-02 -1.666637659072875977e-01 -6.859104335308074951e-02 -2.217493653297424316e-01 1.859563440084457397e-01 4.780400544404983521e-02 1.605861634016036987e-01 -1.571553349494934082e-01 -4.304584115743637085e-02 -1.369065940380096436e-01 2.341475784778594971e-01 9.762725979089736938e-02 8.892919123172760010e-02 9.413757175207138062e-02 -4.217866063117980957e-02 -7.403986901044845581e-02 -1.510247439146041870e-01 -8.794119954109191895e-02 3.073225617408752441e-01 6.208146363496780396e-02 -2.226061820983886719e-01 -1.139202415943145752e-01 -1.569415181875228882e-01 -1.972039937973022461e-01 -3.818342983722686768e-01 3.787729144096374512e-02 -2.247464470565319061e-02 4.278593063354492188e-01 -3.208279311656951904e-01 1.371371150016784668e-01 -3.515719622373580933e-02
6.491506099700927734e-02 -2.415623515844345093e-01 -2.344647198915481567e-01 7.207778096199035645e-02 -4.508087784051895142e-02 -1.664970219135284424e-01 9.609414637088775635e-02 -2.443528622388839722e-01 1.519270092248916626e-01 -1.423680782318115234e-01 -1.297396123409271240e-01 3.237667307257652283e-02 1.176059525460004807e-02 -9.772273898124694824e-02 2.149835228919982910e-02 -3.702185750007629395e-01 -1.753049343824386597e-02 1.749389618635177612e-01 -3.418476879596710205e-01 2.918027713894844055e-02 4.589056074619293213e-01 7.959521561861038208e-02 -1.304634809494018555e-01 5.515412241220474243e-02 -4.569026827812194824e-02 -2.935160398483276367e-01 -7.838085293769836426e-02 -7.691010832786560059e-02 1.884116679430007935e-01 -1.602943427860736847e-02 -2.201283127069473267e-01 -7.682191208004951477e-04
-1.406136341392993927e-02 -1.256712432950735092e-02 -1.226431950926780701e-01 -2.256001830101013184e-01 2.472542971372604370e-02 -1.824084073305130005e-01 -7.394672185182571411e-02 7.898937910795211792e-02 -9.438769519329071045e-02 -2.918349578976631165e-02 -2.428121268749237061e-01 3.841980546712875366e-02 8.870249986648559570e-02 3.929947689175605774e-02 2.646097838878631592e-01 -4.870896339416503906e-01 -3.190757930278778076e-01 -9.844295680522918701e-02 6.801049411296844482e-02 2.613243460655212402e-01 1.580039858818054199e-01 8.780667930841445923e-02 -1.827955245971679688e-02 1.031703948974609375e-01 -7.316808402538299561e-02 -4.213367104530334473e-01 -2.011817879974842072e-02 1.259604990482330322e-01 1.822599023580551147e-01 3.218372166156768799e-02 -1.087125763297080994e-01 1.671605110168457031e-01
-3.340483605861663818e-01 6.282484531402587891e-02 -2.546104788780212402e-01 3.214727640151977539e-01 9.822890907526016235e-02 6.688136607408523560e-02 -2.084352523088455200e-01 1.231598258018493652e-01 -1.194809228181838989e-01 -1.069816276431083679e-01 4.847054835408926010e-03 9.834286570549011230e-02 7.625937578268349171e-04 9.695540368556976318e-02 1.732249557971954346e-01 -2.045157402753829956e-01 8.640330284833908081e-02 -1.652844063937664032e-02 1.301473379135131836e-02 3.230477124452590942e-02 1.486106216907501221e-01 -2.194337397813796997e-01 -4.316364228725433350e-02 -1.621742919087409973e-02 -2.050745785236358643e-01 -3.428646624088287354e-01 2.421208471059799194e-01 1.494041830301284790e-01 3.474239706993103027e-01 1.600644886493682861e-01 -2.380434423685073853e-01 4.526784643530845642e-02
1.879627257585525513e-01 -6.322474777698516846e-02 -1.793969124555587769e-01 1.865456998348236084e-01 1.694691032171249390e-01 6.362397223711013794e-02 1.135006770491600037e-01 -1.948557049036026001e-02 2.693919837474822998e-01 -7.434169948101043701e-02 -1.671999096870422363e-01 -1.611286252737045288e-01 -1.587238907814025879e-01 7.239084690809249878e-02 4.335971772670745850e-01 -1.273318827152252197e-01 -2.286450117826461792e-01 -1.486380398273468018e-01 -2.483481466770172119e-01 2.286721765995025635e-01 7.841920107603073120e-02 9.260623902082443237e-02 -3.176107108592987061e-01 -1.253329068422317505e-01 2.201950103044509888e-01 -2.294729202985763550e-01 -2.831375412642955780e-02 1.569564044475555420e-01 -1.603508181869983673e-02 -8.928435295820236206e-02 -1.617797464132308960e-01 -1.890708692371845245e-02
1.008140891790390015e-01 -1.872142851352691650e-01 -3.403090238571166992e-01 1.883107572793960571e-01 -6.335996836423873901e-02 -2.401892654597759247e-02 5.814903229475021362e-02 -7.542780786752700806e-02 8.995295315980911255e-02 -4.264640808105468750e-02 -1.160186994820833206e-02 -4.029349088668823242e-01 -1.358594447374343872e-01 4.727222397923469543e-02 2.030862718820571899e-01 2.621725015342235565e-02 1.243174374103546143e-01 -1.602014601230621338e-01 -2.629125416278839111e-01 1.974130421876907349e-01 -1.128460094332695007e-02 2.500594258308410645e-01 -5.611050128936767578e-02 -2.100040167570114136e-01 -1.168563142418861389e-01 1.936411485075950623e-02 1.959757506847381592e-01 2.584513723850250244e-01 4.046431779861450195e-01 -1.788520254194736481e-02 7.753071188926696777e-02 -8.004110306501388550e-02
1.022307872772216797e-01 -2.932668328285217285e-01 -4.211356639862060547e-01 5.703145638108253479e-02 -2.846465706825256348e-01 3.118197061121463776e-02 1.627366803586483002e-02 -1.236858889460563660e-01 8.214866742491722107e-03 -2.742714881896972656e-01 -1.131501793861389160e-01 -9.045817703008651733e-02 -3.393959701061248779e-01 1.238815933465957642e-01 1.378471255302429199e-01 -2.982010878622531891e-02 -2.063537538051605225e-01 -1.021571084856987000e-01 1.533627044409513474e-02 2.629353106021881104e-01 2.722361981868743896e-01 1.130511313676834106e-01 -8.506943471729755402e-03 2.960966229438781738e-01 -1.501135434955358505e-02 -1.393284648656845093e-01 -3.292611241340637207e-02 -1.190359964966773987e-01 1.228662133216857910e-01 1.342742145061492920e-01 3.983346372842788696e-02 -1.097304448485374451e-01
-4.201461747288703918e-02 -4.546122997999191284e-02 -5.116068720817565918e-01 4.749163612723350525e-02 3.560262918472290039e-02 -2.688508033752441406e-01 4.994521290063858032e-02 1.439166907221078873e-02 1.437027305364608765e-01 -1.675820648670196533e-01 2.347977645695209503e-02 -9.405705332756042480e-02 -3.312900960445404053e-01 7.162899710237979889e-03 2.853833138942718506e-01 3.675386682152748108e-02 -8.613736927509307861e-02 -2.485844641923904419e-01 -1.405088603496551514e-01 1.039217486977577209e-01 1.450431346893310547e-01 1.830784603953361511e-02 -2.677780389785766602e-01 -2.477820590138435364e-02 1.018180102109909058e-01 -8.773316442966461182e-02 1.463353633880615234e-01 1.331101544201374054e-02 1.731775999069213867e-01 -2.433226853609085083e-01 3.220431879162788391e-02 2.860992848873138428e-01
-5.967265740036964417e-02 -7.235842943191528320e-02 2.921239845454692841e-02 -1.364166140556335449e-01 1.810249686241149902e-02 2.086295187473297119e-02 -2.928981184959411621e-01 1.041104644536972046e-01 -1.335912793874740601e-01 2.938655912876129150e-01 -6.374137848615646362e-02 -6.685896217823028564e-02 -3.614418804645538330e-01 -4.263637587428092957e-02 1.961965709924697876e-01 -3.334036171436309814e-01 -1.279098093509674072e-01 -3.669803962111473083e-02 -1.680463552474975586e-01 2.425672709941864014e-01 3.157519102096557617e-01 6.374659389257431030e-02 -1.340173929929733276e-01 -2.177876383066177368e-01 -9.147436940111219883e-04 -2.108979523181915283e-01 -1.395528763532638550e-01 8.559983223676681519e-02 -2.885561669245362282e-03 -2.566177845001220703e-01 -2.424180805683135986e-01 -9.825339168310165405e-02
8.351113647222518921e-02 -2.602978348731994629e-01 -1.659575998783111572e-01 4.405336827039718628e-02 7.241431623697280884e-03 -1.221314743161201477e-01 7.115218788385391235e-02 1.772508323192596436e-01 -1.209643706679344177e-01 -1.812047213315963745e-01 -1.592191606760025024e-01 5.113466456532478333e-02 -1.168135702610015869e-01 1.715438961982727051e-01 2.569258511066436768e-01 -7.655984722077846527e-03 -2.108465880155563354e-01 -3.098280429840087891e-01 5.398563574999570847e-03 3.079642057418823242e-01 3.152585327625274658e-01 2.824488095939159393e-02 -5.484588444232940674e-02 2.649686932563781738e-01 -2.491544485092163086e-01 -1.413855850696563721e-01 1.404384821653366089e-01 -1.118252351880073547e-01 1.995157003402709961e-01 -2.548272907733917236e-01 1.371844857931137085e-01 -1.148144751787185669e-01
3.734889999032020569e-02 -3.711923956871032715e-01 -4.409765601158142090e-01 3.148616477847099304e-02 -5.540623143315315247e-02 1.022346969693899155e-02 1.004855856299400330e-01 -1.086850985884666443e-01 2.152053415775299072e-01 -1.738685071468353271e-01 -1.460247337818145752e-01 -5.224607139825820923e-02 -1.974330842494964600e-01 2.850263416767120361e-01 1.437555849552154541e-01 -3.567880392074584961e-02 -8.079647272825241089e-02 -6.557536870241165161e-02 -1.945458054542541504e-01 1.877125054597854614e-01 3.441167175769805908e-01 -7.933524250984191895e-02 -8.876404725015163422e-03 9.035243093967437744e-02 -1.178107261657714844e-01 -2.846305966377258301e-01 -6.427248567342758179e-02 -1.167235001921653748e-01 3.416008129715919495e-02 2.455758005380630493e-01 4.446395486593246460e-02 -6.756465882062911987e-02
8.875247836112976074e-02 -1.966821253299713135e-01 -3.717822432518005371e-01 2.036145925521850586e-01 8.039131760597229004e-02 8.912860602140426636e-02 -1.368302386254072189e-03 2.264232784509658813e-01 2.155848145484924316e-01 9.560026228427886963e-02 2.386571317911148071e-01 -3.834171220660209656e-02 -9.421008080244064331e-02 -1.297453939914703369e-01 2.863896787166595459e-01 -2.991537451744079590e-01 -1.735533624887466431e-01 -7.244802266359329224e-02 9.436569362878799438e-02 -2.757711112499237061e-01 2.186504425480961800e-03 -1.009011268615722656e-01 -1.438041329383850098e-01 -9.052845090627670288e-02 -7.758071180433034897e-03 -2.014682739973068237e-01 1.516182273626327515e-01 7.074600458145141602e-02 2.968396544456481934e-01 1.622792184352874756e-01 -1.764648407697677612e-01 1.523195207118988037e-01
-4.452597722411155701e-02 -5.912734195590019226e-02 -1.515114754438400269e-01 3.031480014324188232e-01 -7.630677521228790283e-02 -4.502703621983528137e-02 -6.503504514694213867e-02 -2.231158129870891571e-02 1.345626562833786011e-01 -1.253849565982818604e-01 -8.032832294702529907e-02 -4.984171316027641296e-02 -1.563532650470733643e-01 -3.984383344650268555e-01 1.389386951923370361e-01 -1.012545526027679443e-01 -1.340893805027008057e-01 -4.185842350125312805e-02 -7.225383818149566650e-02 1.784029155969619751e-01 1.128592714667320251e-01 -2.500691711902618408e-01 -5.323798060417175293e-01 -2.718120217323303223e-01 -1.907813847064971924e-01 -8.835005015134811401e-02 2.540360689163208008e-01 -5.586536228656768799e-02 5.606116726994514465e-02 -1.857577636837959290e-02 7.759152352809906006e-02 -2.896695770323276520e-02
1.017493475228548050e-02 -1.701800227165222168e-01 -3.610014021396636963e-01 -7.718412578105926514e-02 -1.070741191506385803e-01 2.928533405065536499e-02 -1.506043714471161366e-03 3.602625727653503418e-01 -1.823513060808181763e-01 -7.298765238374471664e-03 -2.770188748836517334e-01 8.274403214454650879e-02 -8.475860208272933960e-02 -4.049228504300117493e-02 2.389678359031677246e-01 -1.880874484777450562e-01 -2.364111989736557007e-01 9.332039207220077515e-02 -1.579407155513763428e-01 1.917448043823242188e-01 -2.243044078350067139e-01 3.461954891681671143e-01 -9.840765595436096191e-02 1.023676712065935135e-02 -1.674314141273498535e-01 -1.965908110141754150e-01 2.027627378702163696e-01 1.306102424860000610e-01 4.348518326878547668e-02 1.213754564523696899e-01 -4.294348508119583130e-02 -1.573581844568252563e-01
-5.961272865533828735e-02 -3.410106897354125977e-01 -3.231171369552612305e-01 -7.991274818778038025e-03 9.665328264236450195e-02 -3.983427956700325012e-02 4.153252765536308289e-02 -5.520306155085563660e-02 -2.361190505325794220e-02 -1.698926649987697601e-02 -2.177683077752590179e-02 -2.499105781316757202e-02 1.433534175157546997e-01 3.110208176076412201e-02 5.424981117248535156e-01 6.186305359005928040e-02 -3.113231062889099121e-02 -2.376422137022018433e-01 -2.703270316123962402e-01 1.501864641904830933e-01 1.635560393333435059e-01 -2.724156975746154785e-01 -5.967791378498077393e-02 4.076483473181724548e-02 -1.401659101247787476e-01 -1.061680838465690613e-01 3.958967328071594238e-02 4.396276175975799561e-02 8.701890707015991211e-02 3.542907238006591797e-01 7.525673508644104004e-02 7.719443738460540771e-02
1.143144220113754272e-01 -1.903713047504425049e-01 -2.166145741939544678e-01 3.001484870910644531e-01 7.119256258010864258e-02 1.178638041019439697e-01 1.663664914667606354e-02 -9.517727792263031006e-02 8.238789439201354980e-02 -1.250646263360977173e-01 -6.130714341998100281e-02 -2.142165321856737137e-03 -1.918114423751831055e-01 -3.422687351703643799e-01 8.824084699153900146e-02 -6.193703413009643555e-02 -1.771336197853088379e-01 -8.730725198984146118e-02 -5.880562588572502136e-03 5.380876734852790833e-02 9.378141164779663086e-02 -1.305053085088729858e-01 -4.537298679351806641e-01 -2.778666615486145020e-01 -2.867125570774078369e-01 -3.262706995010375977e-01 1.667331308126449585e-01 -5.164801701903343201e-02 -9.069477021694183350e-02 8.081625401973724365e-02 7.810821384191513062e-02 -5.302929878234863281e-02
-4.843134433031082153e-02 -6.394596397876739502e-02 -2.781981825828552246e-01 1.089535355567932129e-01 1.042126268148422241e-01 -1.095703393220901489e-01 8.172129094600677490e-02 -2.863354049623012543e-02 1.720001995563507080e-01 -1.261800806969404221e-02 -1.405206322669982910e-01 -2.009579241275787354e-01 -3.187537193298339844e-01 1.193534284830093384e-01 4.261770546436309814e-01 7.991565763950347900e-02 -1.278372406959533691e-01 -3.457912709563970566e-03 -1.851725280284881592e-01 2.778002917766571045e-01 1.561412066221237183e-01 2.247750461101531982e-01 -3.017642796039581299e-01 -6.860645487904548645e-03 6.562219560146331787e-02 -3.533146530389785767e-02 4.349694401025772095e-02 1.624303460121154785e-01 1.209731027483940125e-01 -2.459538877010345459e-01 -9.256500750780105591e-02 2.623836398124694824e-01
2.886427566409111023e-02 -3.882559239864349365e-01 -5.082170292735099792e-02 3.663581013679504395e-01 7.761545479297637939e-02 2.211104705929756165e-02 -4.541729763150215149e-02 -2.725594639778137207e-01 -1.705257296562194824e-01 -3.801568225026130676e-02 -6.745932251214981079e-02 -2.815910875797271729e-01 -3.725760877132415771e-01 -1.321542561054229736e-01 2.245907038450241089e-01 4.748327285051345825e-02 1.499500274658203125e-01 -6.802002317272126675e-04 -1.872770190238952637e-01 1.479797214269638062e-01 9.888205677270889282e-02 1.739328801631927490e-01 -1.895589940249919891e-02 -1.507723480463027954e-01 -2.918941974639892578e-01 -6.195791438221931458e-02 1.954624205827713013e-01 1.373546719551086426e-01 3.842700272798538208e-02 -6.064592301845550537e-02 -4.854832217097282410e-02 9.599138051271438599e-02
-1.502333879470825195e-01 -2.559808492660522461e-01 -1.662323921918869019e-01 -4.083317890763282776e-02 2.285520173609256744e-02 -4.653567820787429810e-02 -1.229861155152320862e-01 -2.735587060451507568e-01 -1.083278283476829529e-02 1.206754893064498901e-02 -2.599448263645172119e-01 1.074832752346992493e-01 -2.144001722335815430e-01 1.495303865522146225e-02 1.445774286985397339e-01 3.670670092105865479e-02 -2.180621027946472168e-01 1.407486945390701294e-01 -1.711848229169845581e-01 5.934055149555206299e-02 2.832002937793731689e-01 -3.385712206363677979e-01 -1.401675641536712646e-01 -4.133706912398338318e-02 -1.236418187618255615e-01 -1.279667764902114868e-01 1.126759201288223267e-01 -3.218052685260772705e-01 3.855591118335723877e-01 5.296655930578708649e-03 -1.628859937191009521e-01 5.117500573396682739e-02
1.240546330809593201e-01 -6.063424050807952881e-02 9.308027476072311401e-02 -3.082669340074062347e-02 1.216996535658836365e-01 -2.752120494842529297e-01 6.025589257478713989e-02 7.922801189124584198e-03 -1.617355793714523315e-01 -2.016078680753707886e-01 8.025302737951278687e-02 -1.867946982383728027e-01 -3.027650117874145508e-01 -1.961639374494552612e-01 2.816858291625976562e-01 -3.998053818941116333e-02 -4.447330832481384277e-01 2.707753181457519531e-01 -1.957402192056179047e-02 6.089801341295242310e-02 1.881151944398880005e-01 1.613235771656036377e-01 -1.812126487493515015e-01 9.982090443372726440e-02 -1.451623290777206421e-01 -1.653274446725845337e-01 -5.964105948805809021e-02 -2.489216253161430359e-02 3.359698057174682617e-01 1.085269078612327576e-02 5.647336319088935852e-02 -9.831832349300384521e-02
-3.005841970443725586e-01 -7.695078104734420776e-02 -3.277784287929534912e-01 -5.365588888525962830e-02 7.802354544401168823e-02 5.922596156597137451e-02 -3.592552617192268372e-02 1.896645128726959229e-01 8.017021417617797852e-02 -3.636075556278228760e-02 -1.803509443998336792e-01 1.159378513693809509e-01 -2.546745240688323975e-01 -4.832693561911582947e-02 1.800593882799148560e-01 9.239985793828964233e-02 -1.657456345856189728e-02 2.058697044849395752e-01 1.520599797368049622e-02 3.738329708576202393e-01 1.973746567964553833e-01 -1.715660691261291504e-01 2.986284792423248291e-01 -1.344607025384902954e-01 2.659524977207183838e-02 -3.311592638492584229e-01 2.766289003193378448e-02 6.790237966924905777e-03 1.073224693536758423e-01 8.263789862394332886e-02 -3.087227344512939453e-01 3.935225307941436768e-02
-2.216869443655014038e-01 7.619639858603477478e-03 -4.898356646299362183e-02 2.236127406358718872e-01 -1.685507297515869141e-01 -9.429053962230682373e-02 -6.596675515174865723e-02 -3.141077458858489990e-01 5.001810565590858459e-02 3.829728439450263977e-02 -4.462539777159690857e-02 -6.700796075165271759e-03 -2.291091978549957275e-01 1.694811135530471802e-01 2.812143862247467041e-01 -2.639685869216918945e-01 -1.213433742523193359e-01 1.325671374797821045e-01 3.185409605503082275e-01 2.664616107940673828e-01 3.313354775309562683e-02 5.189846083521842957e-02 -2.012005895376205444e-01 -1.364892870187759399e-01 -3.399982154369354248e-01 -2.281804680824279785e-01 -1.127430275082588196e-01 7.593920826911926270e-02 1.477700322866439819e-01 -6.494858115911483765e-02 -2.021030485630035400e-01 -3.722134232521057129e-02
1.512115150690078735e-01 -2.798150777816772461e-01 -2.444572299718856812e-01 1.428032517433166504e-01 2.519895508885383606e-02 3.595731453970074654e-03 -2.734567038714885712e-02 3.308732435107231140e-02 4.044301211833953857e-01 -3.370102867484092712e-02 1.075138524174690247e-01 -1.701823025941848755e-01 -4.969451203942298889e-02 -2.109131664037704468e-01 6.151246279478073120e-02 -1.750677227973937988e-01 -9.647242724895477295e-02 -2.064705342054367065e-01 1.138601973652839661e-01 -2.086038589477539062e-01 2.955592237412929535e-02 -9.008757770061492920e-03 -2.126397937536239624e-01 -2.258606255054473877e-01 -1.437837779521942139e-01 -4.656077027320861816e-01 8.284530788660049438e-02 4.676469042897224426e-02 1.021443232893943787e-01 2.471566013991832733e-02 -1.188665181398391724e-01 2.286930680274963379e-01
1.230883523821830750e-01 -2.146433740854263306e-01 -8.886908739805221558e-02 2.238968014717102051e-01 7.796053588390350342e-02 1.472216658294200897e-02 1.968373805284500122e-01 -9.456496685743331909e-02 1.343606878072023392e-02 -2.001510560512542725e-01 -1.012017577886581421e-01 -9.304762631654739380e-02 -3.152585327625274658e-01 -1.285061519593000412e-02 -4.632407054305076599e-02 1.030332129448652267e-02 -1.590689271688461304e-01 -3.085330128669738770e-01 -3.685396611690521240e-01 2.812136113643646240e-01 -2.259312719106674194e-01 -2.018122822046279907e-01 -5.980301275849342346e-02 -9.427038021385669708e-03 -7.392018288373947144e-02 -2.126121520996093750e-01 -2.826205268502235413e-02 6.070381030440330505e-02 1.910873502492904663e-01 -2.611987292766571045e-01 -1.972873657941818237e-01 1.901903599500656128e-01
7.627597451210021973e-02 1.089622974395751953e-01 -1.234312355518341064e-01 1.957073807716369629e-02 2.389999777078628540e-01 1.472854912281036377e-01 2.000601142644882202e-01 1.256900280714035034e-01 -2.570369839668273926e-02 2.674377057701349258e-03 1.093066707253456116e-01 7.032344490289688110e-02 -1.507868915796279907e-01 -5.574340373277664185e-02 6.364502012729644775e-02 -1.200808435678482056e-01 -3.129832446575164795e-02 3.298524534329771996e-03 1.561841964721679688e-01 3.000491857528686523e-01 4.209244623780250549e-03 3.705419003963470459e-01 -1.737550199031829834e-01 -2.817786484956741333e-02 -3.436743915081024170e-01 -4.368795156478881836e-01 2.300902903079986572e-01 1.542282551527023315e-01 2.382176965475082397e-01 -2.689651213586330414e-03 -1.909661591053009033e-01 8.680704236030578613e-02
-2.255131602287292480e-01 -2.316273748874664307e-01 -2.212455421686172485e-01 -2.300632297992706299e-01 -1.432675272226333618e-01 4.773294553160667419e-02 1.186008304357528687e-01 -1.477006077766418457e-01 8.250916004180908203e-02 2.490745671093463898e-02 -3.101692199707031250e-01 -3.670692443847656250e-03 -3.077805936336517334e-01 -7.966581732034683228e-02 8.739953488111495972e-02 -3.750956431031227112e-02 -1.144282370805740356e-01 4.587010294198989868e-02 -1.497227996587753296e-01 2.706317007541656494e-01 2.593466639518737793e-01 -1.147922575473785400e-01 -1.511739045381546021e-01 -5.052142217755317688e-02 -2.515245378017425537e-01 -5.149435997009277344e-02 2.799524962902069092e-01 -3.133132755756378174e-01 2.444315552711486816e-01 -3.508677333593368530e-02 1.494325464591383934e-03 3.202033042907714844e-02
6.216712296009063721e-02 -4.440096318721771240e-01 -1.591264903545379639e-01 6.955444812774658203e-02 1.490183919668197632e-01 -1.079409271478652954e-01 -6.604388356208801270e-02 7.828567177057266235e-02 2.841788157820701599e-02 -5.888441205024719238e-02 -1.044337972998619080e-01 -3.109562397003173828e-01 -2.808707999065518379e-03 -2.822450101375579834e-01 -1.481015831232070923e-01 -2.000882178544998169e-01 -1.222485303878784180e-01 -7.659888360649347305e-03 1.992572098970413208e-01 8.198183029890060425e-02 3.244973123073577881e-01 -1.215828061103820801e-01 -1.904495358467102051e-01 -1.495349556207656860e-01 -4.696757066994905472e-03 -3.699611499905586243e-02 6.154538691043853760e-02 1.802034862339496613e-02 3.454459607601165771e-01 6.506911665201187134e-02 -2.585963904857635498e-01 1.867773681879043579e-01
-3.524587154388427734e-01 -2.980941534042358398e-01 -3.988600373268127441e-01 1.692044362425804138e-02 1.167707964777946472e-01 -1.180621311068534851e-01 1.028035059571266174e-01 5.044632032513618469e-02 -4.079723265022039413e-03 -6.374163180589675903e-02 -2.246683537960052490e-01 -1.801403611898422241e-01 -9.742067754268646240e-02 8.293389528989791870e-02 1.545003503561019897e-01 1.046450510621070862e-01 -5.067640542984008789e-02 -9.583673626184463501e-02 -1.930483132600784302e-01 -3.828720003366470337e-02 1.255808304995298386e-02 -1.140523925423622131e-01 -2.492137551307678223e-01 5.885955318808555603e-02 -2.571674883365631104e-01 -2.503602206707000732e-01 -1.263896096497774124e-02 2.070633023977279663e-01 1.670016497373580933e-01 2.972074784338474274e-03 -3.367090225219726562e-01 -7.942456007003784180e-02
6.098019704222679138e-02 -2.820997834205627441e-01 -1.955594569444656372e-01 7.983816415071487427e-02 -1.294424533843994141e-01 9.171287529170513153e-03 -1.723584234714508057e-01 -1.681722141802310944e-02 -1.865114569664001465e-01 1.288309693336486816e-01 7.619006931781768799e-02 -4.198237955570220947e-01 -1.020465493202209473e-01 8.501739241182804108e-03 1.283937990665435791e-01 -1.123029366135597229e-01 -7.106418907642364502e-02 -3.105055689811706543e-01 -2.611842155456542969e-01 3.627192229032516479e-02 3.375938907265663147e-02 2.182768881320953369e-01 -3.567212224006652832e-01 -7.921821624040603638e-02 -5.564459785819053650e-02 1.081530898809432983e-01 1.121764257550239563e-01 1.440731585025787354e-01 3.523954749107360840e-01 -9.302951395511627197e-02 -1.261184513568878174e-01 -4.523794725537300110e-02
-2.728570103645324707e-01 1.068674679845571518e-02 -3.701699152588844299e-02 8.588658273220062256e-02 5.210939794778823853e-03 5.393031984567642212e-02 2.433202266693115234e-01 4.160673543810844421e-02 1.722372137010097504e-03 -8.932036906480789185e-02 1.695010662078857422e-01 -1.504332423210144043e-01 -4.334091767668724060e-02 -1.274832636117935181e-01 4.015021324157714844e-01 -4.937031771987676620e-03 -1.851802766323089600e-01 2.084506154060363770e-01 -2.359636360779404640e-03 1.774620413780212402e-01 2.751930952072143555e-01 2.502748072147369385e-01 -3.781332969665527344e-01 4.232298955321311951e-02 -1.526132673025131226e-01 2.645520726218819618e-05 -1.118464642786420882e-04 -1.365662068128585815e-01 3.786064982414245605e-01 1.271906495094299316e-01 -3.099402785301208496e-02 -1.389510929584503174e-01
2.316378057003021240e-01 1.509869098663330078e-01 -3.237830102443695068e-01 3.749728575348854065e-02 3.191753104329109192e-02 3.345553204417228699e-02 -5.225764587521553040e-02 -4.350786097347736359e-03 1.010791063308715820e-01 5.910079344175755978e-04 -2.487605661153793335e-01 4.816480353474617004e-02 -2.699843347072601318e-01 7.384490221738815308e-02 2.224383950233459473e-01 9.013187140226364136e-02 -3.048669099807739258e-01 -2.145311683416366577e-01 -7.921083271503448486e-02 3.544441424310207367e-03 1.046315655112266541e-01 1.940106600522994995e-01 3.353882580995559692e-02 2.357016205787658691e-01 -7.779934257268905640e-02 -2.392582595348358154e-01 2.528650462627410889e-01 1.215026453137397766e-01 3.116759359836578369e-01 -7.318572700023651123e-02 -2.664392292499542236e-01 1.898433715105056763e-01
-2.477291971445083618e-01 1.393051743507385254e-01 -1.556258797645568848e-01 5.802776291966438293e-02 -1.912583112716674805e-01 1.287165135145187378e-01 -1.079523861408233643e-01 3.345966935157775879e-01 6.760904192924499512e-02 2.244785986840724945e-02 4.249786958098411560e-02 -1.323875691741704941e-02 3.528843075037002563e-02 1.691263765096664429e-01 2.154069244861602783e-01 -1.313183009624481201e-01 -1.636905372142791748e-01 -3.011282999068498611e-03 8.980551362037658691e-02 1.749746352434158325e-01 1.426297575235366821e-01 8.823862671852111816e-02 -5.705763027071952820e-02 -4.221161007881164551e-01 -1.251868158578872681e-01 -4.188985228538513184e-01 3.341517448425292969e-01 -8.693785220384597778e-02 1.425276547670364380e-01 -3.030711598694324493e-02 3.131018951535224915e-02 -8.187527954578399658e-02
6.817656010389328003e-02 -1.668142080307006836e-01 -1.908594816923141479e-01 1.718483865261077881e-01 2.752207815647125244e-01 -1.733317375183105469e-01 1.580822467803955078e-01 -5.366747081279754639e-02 1.928791999816894531e-01 -1.187363732606172562e-02 2.462410740554332733e-02 -2.433519065380096436e-01 -1.437709629535675049e-01 7.883720099925994873e-02 9.303752332925796509e-02 -6.805980950593948364e-02 -2.617537379264831543e-01 -3.256661817431449890e-02 1.894732862710952759e-01 -6.662464886903762817e-02 3.551543951034545898e-01 2.382218837738037109e-02 -1.828321665525436401e-01 -1.985484063625335693e-01 -1.420421451330184937e-01 -1.731312572956085205e-01 8.830767124891281128e-02 8.546688407659530640e-02 1.818006485700607300e-01 -3.411443233489990234e-01 -1.742573380470275879e-01 2.757650911808013916e-01
-1.987490057945251465e-01 -3.129173517227172852e-01 -7.663420587778091431e-02 -2.540823519229888916e-01 -2.031431198120117188e-01 2.952004969120025635e-02 1.040825843811035156e-01 -8.389936760067939758e-03 1.524073332548141479e-01 -1.131783649325370789e-01 -1.357170492410659790e-01 -3.633679449558258057e-01 -1.789495944976806641e-01 6.801708042621612549e-02 1.059071123600006104e-01 1.187691558152437210e-02 -9.831207990646362305e-02 -1.383698582649230957e-01 -2.532074749469757080e-01 -8.787951618432998657e-02 -8.980172872543334961e-02 -2.108838595449924469e-02 -3.003660961985588074e-02 4.406257346272468567e-02 -5.319392681121826172e-02 -4.783325195312500000e-01 -5.777709931135177612e-02 4.509672895073890686e-02 3.431605696678161621e-01 -9.911305457353591919e-02 -1.077594757080078125e-01 1.281015872955322266e-01
-7.197014987468719482e-02 1.864751055836677551e-02 -6.496909260749816895e-02 1.284540891647338867e-01 -1.734025962650775909e-02 -3.798011243343353271e-01 -1.721235215663909912e-01 -1.509235948324203491e-01 7.040029764175415039e-02 -2.371645122766494751e-01 1.197861135005950928e-01 9.956917166709899902e-02 -8.481958508491516113e-02 -4.267413541674613953e-02 4.042248725891113281e-01 -6.308195739984512329e-02 9.063775651156902313e-03 -1.221459582448005676e-01 -1.639491021633148193e-01 2.792736291885375977e-01 1.178318932652473450e-01 2.833247557282447815e-02 -1.660924106836318970e-01 -3.937190175056457520e-01 -2.684466540813446045e-01 -2.271576523780822754e-01 4.742110520601272583e-02 -2.272480539977550507e-02 -1.158159524202346802e-01 -9.316387027502059937e-02 -2.169761210680007935e-01 -4.663252085447311401e-02
-1.094814762473106384e-01 2.199328318238258362e-02 -1.437204480171203613e-01 1.175997965037822723e-02 5.681486800312995911e-02 -1.476044207811355591e-01 -1.157845631241798401e-01 2.088404633104801178e-02 1.427711993455886841e-01 -5.487662553787231445e-02 -2.798321545124053955e-01 -1.488768607378005981e-01 -2.430097460746765137e-01 1.190246194601058960e-01 4.345305263996124268e-01 4.180897399783134460e-02 1.234148740768432617e-01 1.052326411008834839e-01 -1.813904754817485809e-02 3.949477076530456543e-01 -2.541737817227840424e-02 9.662153571844100952e-02 -1.011466905474662781e-01 1.189241930842399597e-01 2.000506035983562469e-02 -2.640628218650817871e-01 7.365036755800247192e-02 -3.267523050308227539e-01 1.693122684955596924e-01 -1.073519214987754822e-01 -1.198586001992225647e-01 2.938998043537139893e-01
-2.644731104373931885e-01 -1.592557281255722046e-01 -2.474988102912902832e-01 3.897916898131370544e-02 2.714352607727050781e-01 -6.955062597990036011e-02 -9.670209139585494995e-03 -4.539922997355461121e-02 -6.787666678428649902e-02 -9.450705349445343018e-02 -2.626246213912963867e-01 -3.530563414096832275e-01 9.510717540979385376e-02 -3.001140244305133820e-02 1.086272746324539185e-01 -2.264013281092047691e-03 -6.520660221576690674e-02 -1.808608770370483398e-01 -2.516232728958129883e-01 -6.640232354402542114e-02 2.380300611257553101e-01 -1.834612935781478882e-01 -2.586570978164672852e-01 4.422392696142196655e-02 -3.166603744029998779e-01 -2.988877594470977783e-01 -6.414162367582321167e-02 1.467233449220657349e-01 1.472130119800567627e-01 2.402019128203392029e-02 -1.758667230606079102e-01 6.953342817723751068e-03
-1.211031451821327209e-01 -5.054688453674316406e-02 -3.642404973506927490e-01 1.071329787373542786e-02 -2.410279810428619385e-01 1.127452924847602844e-01 4.011177457869052887e-03 -9.033887833356857300e-02 -1.851554363965988159e-01 1.315415054559707642e-01 -8.256015926599502563e-02 7.556238560937345028e-04 -2.706936895847320557e-01 4.975233972072601318e-02 1.366807222366333008e-01 2.128636464476585388e-03 -3.486921787261962891e-01 2.570306956768035889e-01 -2.403496950864791870e-01 4.958630725741386414e-02 2.958405315876007080e-01 3.256234899163246155e-02 -3.124732375144958496e-01 1.613979935646057129e-01 1.033882200717926025e-01 -2.198692262172698975e-01 1.822656542062759399e-01 -1.150185093283653259e-01 2.180506438016891479e-01 -2.128835208714008331e-02 3.252859041094779968e-02 5.902040749788284302e-02
-1.939394176006317139e-01 -1.191818416118621826e-01 -2.580369114875793457e-01 -2.237379848957061768e-01 1.024579703807830811e-01 1.010191887617111206e-01 3.960897773504257202e-02 -2.335307151079177856e-01 -5.905727297067642212e-02 1.218000650405883789e-01 -2.341423481702804565e-01 6.141044944524765015e-02 -2.059994041919708252e-01 -8.312295377254486084e-02 2.174618095159530640e-01 -6.664042174816131592e-02 -3.277355059981346130e-02 5.204079300165176392e-02 -1.388756930828094482e-01 -7.754968944936990738e-03 2.900018692016601562e-01 -3.421692550182342529e-01 -2.434049695730209351e-01 -1.858441978693008423e-01 -1.832424402236938477e-01 -2.318705469369888306e-01 1.852284967899322510e-01 -1.055897623300552368e-01 3.041472733020782471e-01 -1.112412065267562866e-01 2.702723816037178040e-02 1.422520726919174194e-01
-1.429316550493240356e-01 3.256296366453170776e-02 -3.823805451393127441e-01 2.260865271091461182e-02 1.077769994735717773e-01 2.040467560291290283e-01 -3.358022570610046387e-01 -2.917858946602791548e-04 1.015124022960662842e-01 -1.684082895517349243e-01 -1.677540391683578491e-01 -4.106948524713516235e-02 -7.705419510602951050e-02 1.518960297107696533e-01 2.076804637908935547e-01 -2.172544598579406738e-02 -2.306465506553649902e-01 -6.443335115909576416e-02 -3.811660036444664001e-02 4.152058064937591553e-02 -6.592281162738800049e-02 -3.574920445680618286e-02 1.475448161363601685e-01 -2.861133776605129242e-02 1.008628681302070618e-01 -4.909176230430603027e-01 1.235173940658569336e-01 -1.990353167057037354e-01 2.838967740535736084e-01 -5.070847645401954651e-02 -1.494123339653015137e-01 1.561627835035324097e-01
3.698807582259178162e-02 -1.810963302850723267e-01 -3.210442960262298584e-01 5.216151475906372070e-02 -2.966115809977054596e-02 -6.890988349914550781e-02 1.519700139760971069e-01 1.110750734806060791e-01 4.340836107730865479e-01 -1.978810429573059082e-01 5.678457766771316528e-02 -1.188375651836395264e-01 -2.947403490543365479e-01 -1.509582251310348511e-01 -1.263013295829296112e-02 -2.191212475299835205e-01 -2.198891788721084595e-01 -2.334665209054946899e-01 3.004730492830276489e-02 -1.790282130241394043e-01 1.794442683458328247e-01 1.039017271250486374e-02 -1.775002181529998779e-01 -1.095959767699241638e-01 -2.100601792335510254e-01 -2.221241891384124756e-01 -6.235038489103317261e-02 1.271358430385589600e-01 1.263144016265869141e-01 -2.022349834442138672e-02 -1.260386854410171509e-01 2.425186932086944580e-01
-6.098716333508491516e-02 -1.935990005731582642e-01 -3.111976087093353271e-01 -2.035106718540191650e-01 4.174317233264446259e-03 -1.338454931974411011e-01 5.181839317083358765e-02 -9.696184098720550537e-02 8.656678348779678345e-02 -1.834807991981506348e-01 -1.146547198295593262e-01 1.471904292702674866e-02 2.938767336308956146e-02 -1.433792859315872192e-01 2.428826540708541870e-01 -9.120044857263565063e-02 1.554135084152221680e-01 -2.229753136634826660e-01 -1.204223856329917908e-01 1.932482868432998657e-01 9.325421601533889771e-02 5.689569190144538879e-02 9.537191689014434814e-02 7.370314002037048340e-02 -1.084600389003753662e-01 -3.165506422519683838e-01 1.902047693729400635e-01 2.201305031776428223e-01 4.301071763038635254e-01 3.127890825271606445e-01 2.798532135784626007e-02 1.219590380787849426e-01
1.818337664008140564e-02 -6.523761898279190063e-02 -3.169428110122680664e-01 8.453227579593658447e-02 -1.550197601318359375e-01 -2.450875006616115570e-02 1.075509265065193176e-01 1.080853044986724854e-01 5.226991698145866394e-02 -2.127321213483810425e-01 1.096100360155105591e-01 -1.046183630824089050e-01 -1.454066038131713867e-01 2.146355435252189636e-02 9.771732240915298462e-02 4.367839545011520386e-02 -2.334378361701965332e-01 -3.421733975410461426e-01 -1.586376875638961792e-02 2.034095525741577148e-01 1.438556164503097534e-01 9.669847786426544189e-02 1.000129058957099915e-01 1.958462037146091461e-02 -3.192669451236724854e-01 -3.831249475479125977e-01 -6.781816482543945312e-02 1.698363125324249268e-01 2.172221243381500244e-01 -3.038965463638305664e-01 1.181668639183044434e-01 -2.159422636032104492e-01
-2.734699845314025879e-02 1.489025354385375977e-01 -2.491543591022491455e-01 -8.301226189360022545e-04 2.869815938174724579e-02 1.720654964447021484e-01 1.489938497543334961e-01 -3.381133824586868286e-02 -5.425238609313964844e-02 -1.268962863832712173e-02 -1.553130298852920532e-01 -1.791050285100936890e-01 -1.199260577559471130e-01 4.067675396800041199e-02 2.767500281333923340e-01 -1.059377416968345642e-01 -8.422178030014038086e-02 2.373767495155334473e-01 -2.202367186546325684e-01 1.631248891353607178e-01 3.007625341415405273e-01 -9.900183975696563721e-02 -2.005736529827117920e-01 2.800600230693817139e-01 1.368764340877532959e-01 -2.688243985176086426e-01 1.773604750633239746e-01 -1.521569043397903442e-01 3.654258251190185547e-01 -1.204881817102432251e-01 -5.996050313115119934e-02 2.081757336854934692e-01
8.920961618423461914e-02 -3.923274278640747070e-01 -2.160963565111160278e-01 -5.611965432763099670e-02 -1.847211271524429321e-01 1.158523187041282654e-01 9.001126512885093689e-03 -2.838731929659843445e-02 -1.814486086368560791e-02 -1.988310664892196655e-01 -1.310921087861061096e-02 -6.024834886193275452e-02 -2.388180494308471680e-01 -1.802410334348678589e-01 -5.122892558574676514e-03 -1.539899557828903198e-01 -1.921347081661224365e-01 -1.199639588594436646e-01 4.736950248479843140e-02 1.277220547199249268e-01 5.600878223776817322e-02 -4.665563628077507019e-02 -2.838781177997589111e-01 -3.074548542499542236e-01 2.317290566861629486e-02 -2.427607923746109009e-01 1.837491095066070557e-01 4.093517065048217773e-01 6.240259483456611633e-02 2.250259965658187866e-01 -1.274847537279129028e-01 -3.225021809339523315e-02
8.300957828760147095e-02 -2.457114607095718384e-01 -1.482702791690826416e-02 -1.172356083989143372e-01 -7.052100449800491333e-02 -8.754795789718627930e-02 -8.687223494052886963e-02 -4.043105244636535645e-02 3.594799339771270752e-02 -2.176991850137710571e-01 -3.030312992632389069e-02 -6.140745058655738831e-02 -2.332046627998352051e-01 -2.615118958055973053e-02 2.011954039335250854e-01 -1.250764005817472935e-03 -1.685433685779571533e-01 1.602828651666641235e-01 -2.060103118419647217e-01 -1.979896426200866699e-01 2.098574340343475342e-01 2.613329887390136719e-01 -6.277951598167419434e-02 -1.304310467094182968e-02 -7.729599624872207642e-02 -5.155621170997619629e-01 -1.031689867377281189e-01 -5.801930651068687439e-02 3.359485566616058350e-01 -2.390303760766983032e-01 1.470203697681427002e-01 -1.358055472373962402e-01
-1.682966947555541992e-01 -3.249929249286651611e-01 -3.060505390167236328e-01 -6.415154784917831421e-02 1.544590480625629425e-02 -5.975199746899306774e-04 3.914033062756061554e-03 1.611372381448745728e-01 1.632196828722953796e-02 2.754251062870025635e-01 -2.148242890834808350e-01 2.466234564781188965e-02 -1.306887567043304443e-01 -4.455025866627693176e-02 -1.270760968327522278e-02 -2.531077563762664795e-01 -8.113440871238708496e-02 -2.212486695498228073e-03 7.020907942205667496e-03 1.877219676971435547e-01 3.244431316852569580e-01 1.185743138194084167e-02 -9.187984280288219452e-03 -9.171912819147109985e-02 7.213681191205978394e-02 -3.013025820255279541e-01 3.602643609046936035e-01 -1.315813660621643066e-01 1.020177677273750305e-01 1.997899711132049561e-01 -2.502003908157348633e-01 -1.552078127861022949e-01
6.480833888053894043e-02 8.339744806289672852e-02 -1.960543245077133179e-01 1.862484067678451538e-01 2.685405313968658447e-01 1.226136758923530579e-01 -9.308617562055587769e-02 -1.354758739471435547e-01 -3.455975651741027832e-01 1.983088105916976929e-01 4.722933750599622726e-03 -1.141453683376312256e-01 -3.877962231636047363e-01 1.516622398048639297e-02 2.537796795368194580e-01 -1.386759579181671143e-01 -3.673931211233139038e-02 -1.471751462668180466e-02 -2.912046313285827637e-01 3.366784751415252686e-02 1.342846751213073730e-01 1.827452778816223145e-01 6.458409875631332397e-02 -7.696896791458129883e-02 2.804568968713283539e-02 -3.806048333644866943e-01 -5.178216844797134399e-02 -3.581563755869865417e-02 2.087859809398651123e-01 -1.707262545824050903e-01 -1.222511976957321167e-01 -9.574266523122787476e-02
-2.705647349357604980e-01 4.264559131115674973e-03 -3.257634043693542480e-01 6.501642614603042603e-02 -3.363229632377624512e-01 1.517548877745866776e-02 9.363928809762001038e-03 6.744873709976673126e-03 4.825295135378837585e-02 4.879166558384895325e-02 3.344732103869318962e-03 -7.926205545663833618e-02 1.722216308116912842e-01 -2.569682002067565918e-01 2.310091853141784668e-01 -3.516479432582855225e-01 -1.808616966009140015e-01 4.678574576973915100e-02 -1.707544326782226562e-01 7.297645509243011475e-02 8.504846692085266113e-02 3.640464246273040771e-01 -1.137328669428825378e-01 8.668649941682815552e-02 -1.355069428682327271e-01 -2.826341688632965088e-01 7.266817986965179443e-02 -9.805723093450069427e-03 1.007935702800750732e-01 1.127284839749336243e-01 -1.888613104820251465e-01 1.657762080430984497e-01
-5.570444092154502869e-02 -1.372861862182617188e-02 -2.414832264184951782e-01 -7.013363391160964966e-02 1.737488247454166412e-02 2.765743806958198547e-02 -3.224804997444152832e-02 1.038056164979934692e-01 1.156653910875320435e-01 -3.551364317536354065e-02 -3.438668847084045410e-01 -2.842260524630546570e-02 -2.162509560585021973e-01 2.329845875501632690e-01 1.436991244554519653e-01 1.760592907667160034e-01 -2.895947918295860291e-02 4.736726358532905579e-02 -1.818119585514068604e-01 3.324861526489257812e-01 3.101977705955505371e-02 -4.493264853954315186e-02 -9.661205857992172241e-02 -9.405060671269893646e-03 -1.714772284030914307e-01 -2.612176835536956787e-01 -6.955555640161037445e-03 -2.310645580291748047e-01 4.237543940544128418e-01 5.571505799889564514e-02 1.649743020534515381e-01 3.378663063049316406e-01
-1.967624574899673462e-01 1.691655069589614868e-01 -3.606468141078948975e-01 2.504182159900665283e-01 -5.212448537349700928e-02 -5.125193297863006592e-02 -2.814450263977050781e-01 8.387849479913711548e-02 -9.890554100275039673e-02 -3.247035667300224304e-02 -2.545572221279144287e-01 8.902717381715774536e-02 1.224137376993894577e-02 1.886413693428039551e-01 3.382389545440673828e-01 2.326031476259231567e-01 -1.366605460643768311e-01 -6.136381998658180237e-02 2.992969751358032227e-02 -7.918591611087322235e-03 1.845118850469589233e-01 -1.760261505842208862e-02 -7.295963168144226074e-02 -6.753199547529220581e-02 -4.284400865435600281e-02 -3.213676214218139648e-01 1.759569644927978516e-01 -1.785506755113601685e-01 1.127329990267753601e-01 -1.912874132394790649e-01 -1.541514098644256592e-01 2.276841998100280762e-01
-1.760393679141998291e-01 -8.394616842269897461e-02 -2.319303154945373535e-01 -1.479370426386594772e-02 1.281564533710479736e-01 1.916357278823852539e-01 -2.348804771900177002e-01 -1.283517926931381226e-01 2.816755175590515137e-01 -1.201049610972404480e-01 -2.186437994241714478e-01 -4.085252881050109863e-01 -1.422051787376403809e-01 9.055925160646438599e-02 1.652845591306686401e-01 4.630402475595474243e-02 -3.063904345035552979e-01 4.467604309320449829e-02 -2.086604982614517212e-01 1.262637078762054443e-01 8.600798994302749634e-02 -1.689799726009368896e-01 6.230646744370460510e-02 8.486263453960418701e-02 4.263376817107200623e-02 -3.568904399871826172e-01 -1.074499264359474182e-01 2.328389137983322144e-02 1.644615679979324341e-01 -7.418052107095718384e-02 3.667654469609260559e-02 1.981186568737030029e-01
8.216180652379989624e-02 -1.906691491603851318e-01 -6.725537031888961792e-02 1.178483888506889343e-01 -7.494531571865081787e-02 -2.346473634243011475e-01 -3.221499025821685791e-01 8.768796175718307495e-02 2.271910607814788818e-01 -1.564807146787643433e-01 -1.419577896595001221e-01 -2.848687171936035156e-01 -2.974541783332824707e-01 -7.872629910707473755e-02 4.423739910125732422e-01 1.593701355159282684e-02 -3.089677691459655762e-01 8.897106349468231201e-02 1.517974734306335449e-01 -5.409684032201766968e-02 8.367935195565223694e-03 -7.609072327613830566e-02 -3.118841946125030518e-01 -2.954688295722007751e-02 -3.860878571867942810e-02 -7.148993760347366333e-02 2.088372856378555298e-01 -1.135081276297569275e-01 -1.816222257912158966e-02 6.810870487242937088e-03 -1.147209573537111282e-02 3.675090894103050232e-02
-1.447294503450393677e-01 -1.059062406420707703e-01 -6.391876935958862305e-02 2.841446995735168457e-01 -1.161334440112113953e-01 1.313608512282371521e-02 -4.203394800424575806e-02 1.251868754625320435e-01 4.673334360122680664e-01 -2.042421996593475342e-01 -1.000585034489631653e-01 5.837929248809814453e-02 -3.130722343921661377e-01 -6.419645249843597412e-02 1.295448690652847290e-01 -2.202826924622058868e-02 -3.036970458924770355e-02 -1.093929260969161987e-01 -9.234023839235305786e-02 -7.410974800586700439e-02 2.171717286109924316e-01 1.162207424640655518e-01 -1.276487410068511963e-01 -2.181532047688961029e-02 -1.556154787540435791e-01 -9.700505435466766357e-02 -8.006148785352706909e-02 2.914546132087707520e-01 4.000215530395507812e-01 6.937807798385620117e-02 -1.599483191967010498e-02 2.540872693061828613e-01
-9.996387362480163574e-02 -2.551075816154479980e-01 1.104023978114128113e-01 -8.918450772762298584e-02 -7.489768415689468384e-02 1.453728526830673218e-01 -1.944844722747802734e-01 5.963599774986505508e-03 1.687611639499664307e-01 -2.656087875366210938e-01 1.241782680153846741e-01 -1.140086725354194641e-01 -2.185140252113342285e-01 2.178689464926719666e-03 2.767317593097686768e-01 -3.480737805366516113e-01 -1.864902116358280182e-02 -7.360512018203735352e-02 4.575597867369651794e-02 1.716760918498039246e-02 2.308009862899780273e-01 1.367959529161453247e-01 -3.959284722805023193e-02 -9.540881961584091187e-02 -1.571710109710693359e-01 -2.494502663612365723e-01 -2.183576812967658043e-03 5.586841702461242676e-02 2.782913744449615479e-01 1.739449650049209595e-01 1.770024448633193970e-01 3.838658034801483154e-01
-3.118202090263366699e-02 -6.479958444833755493e-02 -2.800952196121215820e-01 -2.878645248711109161e-02 -1.820939183235168457e-01 2.983167767524719238e-01 -1.976284831762313843e-01 -2.839882113039493561e-02 3.274141112342476845e-03 2.064707223325967789e-03 -2.488861829042434692e-01 3.389774356037378311e-03 1.305837780237197876e-01 7.935789972543716431e-02 3.614063858985900879e-01 -1.147592142224311829e-01 -2.989912219345569611e-02 -6.307954341173171997e-02 -2.562660574913024902e-01 9.260703623294830322e-02 2.474643848836421967e-02 -3.570635020732879639e-01 -9.148531407117843628e-02 -1.177996695041656494e-01 -9.493691474199295044e-02 -4.327104687690734863e-01 3.554087877273559570e-02 -6.083667394705116749e-04 2.260277867317199707e-01 -1.315005570650100708e-01 1.634775549173355103e-01 4.829127341508865356e-02
-4.360836744308471680e-02 3.677424415946006775e-02 -1.389839798212051392e-01 2.306533157825469971e-01 2.610571980476379395e-01 -3.412956371903419495e-02 -3.736213594675064087e-02 -1.493504196405410767e-01 -2.329353392124176025e-01 -1.711327210068702698e-02 4.092549905180931091e-02 -2.718265354633331299e-01 -3.360025882720947266e-01 -2.350461483001708984e-01 1.680866777896881104e-01 -3.893543183803558350e-01 4.209597781300544739e-02 -1.716019003652036190e-03 -4.357033669948577881e-01 1.684003174304962158e-01 1.541620194911956787e-01 -3.734125569462776184e-02 4.978179931640625000e-02 1.186414156109094620e-02 -1.313872337341308594e-01 -2.296188771724700928e-01 2.814066829159855843e-05 5.212091654539108276e-02 8.474825322628021240e-02 -1.293095797300338745e-01 8.456337451934814453e-02 -3.989837318658828735e-02
-2.122260630130767822e-02 -1.157753691077232361e-01 4.613121598958969116e-02 -3.624877706170082092e-02 2.437181472778320312e-01 6.359413266181945801e-02 6.734880805015563965e-02 9.522928297519683838e-02 -2.039409428834915161e-02 6.594920158386230469e-02 -1.810006350278854370e-01 -2.800227701663970947e-01 -1.494143456220626831e-01 -2.454315312206745148e-02 3.805521130561828613e-01 -7.409904897212982178e-02 -2.681123018264770508e-01 -9.950987249612808228e-02 -4.088016152381896973e-01 2.684040665626525879e-01 -7.582032680511474609e-02 1.237130444496870041e-02 -1.206549257040023804e-01 -1.388282328844070435e-01 7.193259149789810181e-02 -2.963572740554809570e-01 1.222717761993408203e-02 -2.716990113258361816e-01 1.281355228275060654e-02 9.214106947183609009e-02 -2.614412605762481689e-01 1.087356507778167725e-01
-1.103794202208518982e-01 -3.508742451667785645e-01 -1.121664643287658691e-01 -1.807601004838943481e-01 2.395134791731834412e-02 8.032038807868957520e-02 -1.529000848531723022e-01 -8.091630041599273682e-02 -3.342997133731842041e-01 1.155972480773925781e-01 -1.320208162069320679e-01 -3.171877935528755188e-02 -8.299637585878372192e-02 -4.348178580403327942e-02 1.744749248027801514e-01 1.119282171130180359e-01 -2.786278165876865387e-02 -2.589474990963935852e-02 -8.136460930109024048e-02 4.525488242506980896e-02 2.482671737670898438e-01 -2.416524738073348999e-01 -1.142614185810089111e-01 -7.174561172723770142e-02 -3.283948898315429688e-01 -5.117204189300537109e-01 1.505567878484725952e-01 -1.538919508457183838e-01 1.398772895336151123e-01 -3.153517469763755798e-02 -1.389834377914667130e-02 -4.515598341822624207e-02
1.232732832431793213e-01 -2.731630206108093262e-01 -1.185355484485626221e-01 3.053783178329467773e-01 2.796789705753326416e-01 -7.803061604499816895e-02 -6.816623359918594360e-02 -2.756404578685760498e-01 1.459491997957229614e-01 1.232779026031494141e-01 -2.697477340698242188e-01 -1.817973256111145020e-01 -3.593228012323379517e-02 -9.252088516950607300e-02 1.125587299466133118e-01 7.816940546035766602e-03 -1.156324073672294617e-01 5.664936732500791550e-03 -6.765011698007583618e-02 1.243338584899902344e-01 -1.420271098613739014e-01 2.011563926935195923e-01 -9.951464831829071045e-02 -3.573214411735534668e-01 -1.312270164489746094e-01 -1.871844679117202759e-01 2.688563615083694458e-02 -1.035374682396650314e-02 3.146839439868927002e-01 -1.090147420763969421e-01 -2.431772649288177490e-01 1.351349055767059326e-01
-7.092906534671783447e-02 -3.180903494358062744e-01 -2.118319272994995117e-01 1.920599117875099182e-02 -8.208381384611129761e-02 3.417314589023590088e-01 -2.781355567276477814e-02 -1.303712725639343262e-01 6.168600171804428101e-02 -2.580561935901641846e-01 -1.862208172678947449e-02 -1.600453406572341919e-01 -3.246319293975830078e-01 -2.365149259567260742e-01 7.573930919170379639e-02 4.490771517157554626e-02 -3.879487514495849609e-02 2.690212056040763855e-02 8.240801095962524414e-02 4.248149320483207703e-02 1.579224169254302979e-01 -1.395846754312515259e-01 -1.442701667547225952e-01 -3.377705812454223633e-01 -2.223694324493408203e-01 -2.661443948745727539e-01 6.054964661598205566e-02 2.900466322898864746e-01 5.732903629541397095e-02 1.841625422239303589e-01 -2.314000017940998077e-02 7.652901113033294678e-02
-7.575345784425735474e-02 -3.199415206909179688e-01 -2.111241221427917480e-01 -1.713246852159500122e-02 -2.751480638980865479e-01 8.295029401779174805e-02 -2.548513188958168030e-02 -7.403165102005004883e-02 1.812737137079238892e-01 -4.307226464152336121e-02 -9.150202572345733643e-02 -3.072232902050018311e-01 -2.676290869712829590e-01 9.039074182510375977e-02 -1.512099057435989380e-01 -3.380595520138740540e-02 -1.047219187021255493e-01 8.227131515741348267e-02 5.979687441140413284e-03 -2.495019733905792236e-01 1.451953798532485962e-01 -2.159750014543533325e-01 -2.377848476171493530e-01 -2.290657609701156616e-01 -2.706668972969055176e-01 -2.598317861557006836e-01 -2.288680523633956909e-03 3.138406202197074890e-02 1.415596902370452881e-01 1.600600332021713257e-01 -1.402933299541473389e-01 2.305896431207656860e-01
-1.587148942053318024e-02 -1.758046746253967285e-01 -2.922072708606719971e-01 2.276111096143722534e-01 2.372162193059921265e-01 -2.022095583379268646e-02 -1.106489673256874084e-01 1.553457677364349365e-01 1.968406587839126587e-01 -9.241490811109542847e-02 3.220694959163665771e-01 -4.634918645024299622e-02 -6.531572341918945312e-02 -2.696294486522674561e-01 -4.598041251301765442e-02 -1.907851099967956543e-01 1.182144321501255035e-02 1.974456757307052612e-01 -7.602126151323318481e-02 3.989147767424583435e-02 -3.637146949768066406e-02 -2.025070786476135254e-01 -2.806961536407470703e-01 -1.449861526489257812e-01 -2.688074707984924316e-01 -2.223254442214965820e-01 1.420137584209442139e-01 -1.926259398460388184e-01 1.131521165370941162e-01 -1.120693534612655640e-01 -2.469112426042556763e-01 -1.265883445739746094e-01
-6.228507962077856064e-03 1.169203668832778931e-01 -1.477857232093811035e-01 2.827452719211578369e-01 -2.271609306335449219e-01 4.437055438756942749e-02 -1.478768736124038696e-01 2.545801177620887756e-02 1.251148879528045654e-01 -3.611294180154800415e-02 5.041585862636566162e-02 -7.431609556078910828e-03 -1.096956804394721985e-01 8.668249845504760742e-02 3.008529245853424072e-01 4.431582242250442505e-02 -1.954342424869537354e-02 -3.498183786869049072e-01 1.149876229465007782e-02 1.846231073141098022e-01 2.862921655178070068e-01 -3.086019158363342285e-01 2.272881753742694855e-02 -1.515582650899887085e-01 -9.897983074188232422e-02 -2.090306431055068970e-01 -1.512458026409149170e-01 1.655702888965606689e-01 2.869968116283416748e-01 2.258757203817367554e-01 -2.191214412450790405e-01 -1.843965947628021240e-01
-5.352959036827087402e-02 -2.392649948596954346e-01 -3.725159764289855957e-01 1.676373742520809174e-02 -1.953766644001007080e-01 -3.072170615196228027e-01 1.703788638114929199e-01 1.366818398237228394e-01 1.515060011297464371e-02 -8.995392918586730957e-02 1.090045319870114326e-03 -1.407073903828859329e-02 -3.660177290439605713e-01 -9.933797270059585571e-02 3.253872096538543701e-01 -6.150105223059654236e-02 -1.127525418996810913e-01 -7.647722214460372925e-02 -1.433289796113967896e-01 -5.298239365220069885e-02 -2.155494876205921173e-02 -8.271078765392303467e-02 -2.953037917613983154e-01 -8.258251473307609558e-04 1.427116841077804565e-01 -1.110276654362678528e-01 7.832294330000877380e-03 5.012028384953737259e-03 1.307510584592819214e-01 -1.979263573884963989e-01 5.126414820551872253e-02 3.611838817596435547e-01
1.029997691512107849e-01 -3.554086387157440186e-01 -4.698186516761779785e-01 3.603959083557128906e-01 2.121248282492160797e-02 -2.733898162841796875e-02 6.167522817850112915e-02 1.455654948949813843e-01 1.418210268020629883e-01 1.449225377291440964e-02 -8.835824579000473022e-02 -3.343248069286346436e-01 -1.948413848876953125e-01 1.719999015331268311e-01 2.816384844481945038e-02 1.669735182076692581e-03 -1.291983015835285187e-02 -1.998861730098724365e-01 -5.668520182371139526e-02 -4.784329235553741455e-02 1.825395822525024414e-01 9.725666046142578125e-02 -2.262616902589797974e-01 6.256525963544845581e-02 5.916159972548484802e-02 -2.069107592105865479e-01 -5.514353886246681213e-02 1.539637148380279541e-01 1.030439659953117371e-01 -3.740859404206275940e-02 -1.220565140247344971e-01 1.858467757701873779e-01
4.585814662277698517e-03 -1.795967519283294678e-01 -2.614021301269531250e-01 9.089102596044540405e-02 -8.206955343484878540e-02 -1.606894731521606445e-01 -1.031185835599899292e-01 4.489120841026306152e-02 -4.953434690833091736e-02 -3.648750483989715576e-01 9.604156762361526489e-02 -1.115355193614959717e-01 -1.371651589870452881e-01 -1.241312827914953232e-03 1.884759068489074707e-01 1.576895709149539471e-03 -4.806655943393707275e-01 -2.624100744724273682e-01 -8.551725000143051147e-02 1.297369301319122314e-01 1.619186103343963623e-01 -5.323953554034233093e-02 2.290885895490646362e-02 1.456471830606460571e-01 -1.269159764051437378e-01 -3.229672014713287354e-01 2.303578406572341919e-01 5.514524877071380615e-02 6.352237425744533539e-03 -8.092338219285011292e-03 1.972515583038330078e-01 -2.096781581640243530e-01
-1.615674197673797607e-01 -3.452397286891937256e-01 -2.193736284971237183e-01 1.049187928438186646e-01 -1.366481184959411621e-01 -6.151279807090759277e-02 2.318574190139770508e-01 1.625270545482635498e-01 4.350217804312705994e-02 -3.139172792434692383e-01 -6.836601346731185913e-02 -5.609271675348281860e-02 -2.956466376781463623e-01 6.056622043251991272e-02 6.855395436286926270e-02 -2.010608315467834473e-01 -2.706958651542663574e-01 9.179795160889625549e-03 2.360920421779155731e-02 6.393495481461286545e-03 9.469282627105712891e-02 -1.039469614624977112e-01 5.180995166301727295e-02 -1.765167862176895142e-01 -9.623406082391738892e-02 -9.851604700088500977e-02 3.923822566866874695e-02 1.230305433273315430e-01 1.891730725765228271e-01 -2.495798021554946899e-01 -7.113733887672424316e-02 4.267711341381072998e-01
-2.639369107782840729e-02 -2.722133994102478027e-01 -1.499596983194351196e-01 1.860524713993072510e-02 1.687492132186889648e-01 -6.097774580121040344e-02 -2.756596505641937256e-01 -2.041762769222259521e-01 -3.034831257537007332e-03 6.723757088184356689e-02 -5.882130563259124756e-02 -3.079222142696380615e-02 -5.712386220693588257e-03 7.076716865412890911e-04 3.002516925334930420e-01 3.213039040565490723e-01 -1.280251741409301758e-01 -1.527592539787292480e-01 -2.758958376944065094e-02 1.079019382596015930e-01 4.982562661170959473e-01 1.057405257597565651e-03 5.938112363219261169e-02 6.909151561558246613e-03 -2.696151733398437500e-01 -2.615166604518890381e-01 6.546002626419067383e-02 -4.415829852223396301e-02 2.130021005868911743e-01 7.586880773305892944e-02 -2.181407064199447632e-01 -1.208985783159732819e-02
-4.432678595185279846e-02 -2.964418828487396240e-01 -4.874964058399200439e-02 -2.298417985439300537e-01 -2.435417920351028442e-01 -5.112460255622863770e-02 -2.242005802690982819e-02 3.867501020431518555e-02 -1.602598465979099274e-02 3.538104519248008728e-02 2.812798321247100830e-01 1.051856279373168945e-01 -8.705388009548187256e-02 -3.593326359987258911e-02 2.865107953548431396e-01 -1.035213023424148560e-01 -4.817536100745201111e-02 -2.094674259424209595e-01 -1.681584268808364868e-01 -1.432804465293884277e-01 1.340601593255996704e-01 -2.266723066568374634e-01 -1.211209595203399658e-01 -3.200736939907073975e-01 -1.548098623752593994e-01 -3.473073840141296387e-01 -1.075247954577207565e-02 3.643988370895385742e-01 1.023281291127204895e-01 5.159668624401092529e-02 -4.983170330524444580e-02 1.519282162189483643e-01
3.854655101895332336e-02 -3.173639774322509766e-01 -3.178320527076721191e-01 2.789148986339569092e-01 2.663483023643493652e-01 -2.165428996086120605e-01 2.710414305329322815e-02 1.448359936475753784e-01 1.967630535364151001e-01 5.682099238038063049e-02 -1.840421855449676514e-01 -4.071444571018218994e-01 -1.765600889921188354e-01 4.727092757821083069e-02 2.011297345161437988e-01 1.687318831682205200e-02 -1.164294080808758736e-04 -2.121822349727153778e-02 2.101962268352508545e-01 1.844796817749738693e-03 -4.789726063609123230e-02 -1.251496374607086182e-02 -3.359412848949432373e-01 -1.941369771957397461e-01 8.752105385065078735e-02 -1.619877070188522339e-01 9.359593689441680908e-02 -8.588158339262008667e-02 7.072505354881286621e-02 -9.771867841482162476e-02 -2.935170941054821014e-02 -2.509883418679237366e-02
-2.817167900502681732e-02 -3.585289716720581055e-01 -2.256993949413299561e-01 1.075901463627815247e-01 4.508532583713531494e-02 -9.250063449144363403e-02 -4.860934242606163025e-02 -1.534529328346252441e-01 -2.287116944789886475e-01 -1.183358430862426758e-01 4.392834380269050598e-02 -1.427465677261352539e-01 -1.378891170024871826e-01 -2.879297435283660889e-01 1.057061925530433655e-01 -1.100801527500152588e-01 -9.174063056707382202e-02 4.498771578073501587e-02 9.426685422658920288e-02 1.866651773452758789e-01 2.754890024662017822e-01 -2.061640918254852295e-01 -3.218967914581298828e-01 -3.676822781562805176e-01 -5.234705284237861633e-02 -1.383102536201477051e-01 2.245790511369705200e-01 8.492681384086608887e-02 5.158685147762298584e-03 2.046100199222564697e-01 8.254472911357879639e-02 1.349854320287704468e-01
-3.021935224533081055e-01 7.425750046968460083e-02 -1.084377020597457886e-01 6.002100184559822083e-02 4.221048671752214432e-03 -8.687023818492889404e-02 -1.990845659747719765e-03 4.563580453395843506e-02 -6.259353458881378174e-02 -4.427318572998046875e-01 2.264839112758636475e-01 -1.422213613986968994e-01 -3.181366920471191406e-01 1.351739019155502319e-01 1.933220177888870239e-01 -2.348220795392990112e-01 -8.239302784204483032e-02 3.627783805131912231e-02 4.590108245611190796e-02 1.511643826961517334e-01 4.388406127691268921e-02 1.680949181318283081e-01 -4.629188403487205505e-02 8.946171402931213379e-02 -3.164377510547637939e-01 -2.810368537902832031e-01 2.232103645801544189e-01 -8.231661468744277954e-02 1.195613518357276917e-01 2.218459993600845337e-01 -1.440891921520233154e-01 -3.643654286861419678e-02
9.457753039896488190e-03 -2.483898997306823730e-01 -2.256979644298553467e-01 1.506094783544540405e-01 -4.745876882225275040e-03 -1.269295811653137207e-01 -6.641240417957305908e-02 -1.805339008569717407e-01 -1.235589012503623962e-01 -1.339542269706726074e-01 -2.221394516527652740e-02 1.916405186057090759e-02 -1.563632935285568237e-01 -2.501287758350372314e-01 1.113067567348480225e-01 -2.013515532016754150e-01 -1.809422522783279419e-01 -1.282081007957458496e-01 -3.380910307168960571e-02 4.590774327516555786e-02 1.482085287570953369e-01 -3.031755685806274414e-01 -3.851194977760314941e-01 -3.767099976539611816e-01 -2.036848664283752441e-01 -1.385610848665237427e-01 1.651096940040588379e-01 6.522805243730545044e-02 1.826510950922966003e-02 2.731737792491912842e-01 1.158022582530975342e-01 1.816673018038272858e-02
1.359481960535049438e-01 2.221602052450180054e-01 -1.857726275920867920e-01 1.711008697748184204e-01 7.928625494241714478e-02 -1.825620979070663452e-01 4.265012592077255249e-02 8.209668099880218506e-02 -1.423099637031555176e-01 -1.765120625495910645e-01 5.268919840455055237e-02 2.742702960968017578e-01 -1.940748691558837891e-01 3.068387508392333984e-02 1.774501204490661621e-01 -4.340539574623107910e-01 -2.781861126422882080e-01 -7.476059347391128540e-02 -2.618932425975799561e-01 4.919069260358810425e-02 9.949719160795211792e-02 -1.117136403918266296e-01 -1.418247073888778687e-01 -1.627269200980663300e-02 -1.091005280613899231e-01 -3.897028863430023193e-01 5.374427884817123413e-02 7.313492894172668457e-02 9.714675694704055786e-02 1.774867773056030273e-01 1.018082499504089355e-01 1.106314435601234436e-01
-2.440334856510162354e-01 -9.557899087667465210e-02 -3.739675283432006836e-01 -6.267075985670089722e-02 5.562882404774427414e-03 -1.435559242963790894e-01 -9.585065394639968872e-02 2.880488634109497070e-01 1.940788328647613525e-02 7.671120762825012207e-02 -1.595429927110671997e-01 8.693925291299819946e-02 9.880279004573822021e-02 -5.613945424556732178e-02 8.382629603147506714e-03 -2.020842581987380981e-01 -2.298143953084945679e-01 1.348751480691134930e-03 1.818899959325790405e-01 1.654070466756820679e-01 4.938197508454322815e-02 -1.288426220417022705e-01 -3.168035745620727539e-01 1.429852843284606934e-01 -2.050226926803588867e-01 -3.244391381740570068e-01 6.663493067026138306e-02 -1.530437916517257690e-01 3.679656982421875000e-01 -5.141655728220939636e-02 -8.100306987762451172e-02 9.364186972379684448e-02
-1.108935773372650146e-01 5.863523855805397034e-02 -1.919847726821899414e-01 -1.012723222374916077e-01 2.470454275608062744e-01 1.859187483787536621e-01 -2.506466507911682129e-01 -2.152013778686523438e-02 -2.119054049253463745e-01 8.915264904499053955e-02 -2.966801822185516357e-02 -1.258830772712826729e-03 -2.952302098274230957e-01 -1.201243996620178223e-01 1.057822182774543762e-01 -1.437998265027999878e-01 -1.855651587247848511e-01 7.535381615161895752e-02 -1.147374957799911499e-01 1.828701049089431763e-01 1.410065591335296631e-01 -6.371077150106430054e-02 -3.207647800445556641e-01 -2.834448032081127167e-02 9.114602953195571899e-02 -3.819957971572875977e-01 -5.411878228187561035e-02 -5.867146886885166168e-03 1.135212928056716919e-01 -1.437174505554139614e-03 -3.535196781158447266e-01 -2.857661545276641846e-01
-7.684850692749023438e-02 9.439140558242797852e-02 -2.554838955402374268e-01 1.938966661691665649e-01 -7.050067186355590820e-02 -4.854891449213027954e-02 -6.721813976764678955e-02 -1.761950999498367310e-01 8.864629268646240234e-02 -9.565123170614242554e-02 7.301793247461318970e-02 -7.532853633165359497e-03 -1.238064989447593689e-01 3.718530014157295227e-02 6.034897565841674805e-01 -4.646226763725280762e-02 -2.484730929136276245e-01 -2.962217926979064941e-01 2.167545408010482788e-01 6.664589047431945801e-02 7.808135449886322021e-02 1.553392037749290466e-02 -2.477487623691558838e-01 1.800574660301208496e-01 -1.145560815930366516e-01 -1.652774512767791748e-01 2.176517993211746216e-01 8.225690573453903198e-02 5.957705155014991760e-02 -1.877690479159355164e-02 1.391051858663558960e-01 -1.228092387318611145e-01
-7.985036820173263550e-02 -3.516792505979537964e-02 -1.548758298158645630e-01 2.657801210880279541e-01 3.274307399988174438e-02 5.038173869252204895e-02 1.112728193402290344e-01 -2.379622310400009155e-01 7.699224352836608887e-02 -1.930509805679321289e-01 1.152904108166694641e-01 7.731185108423233032e-02 -2.769333124160766602e-01 -1.601506955921649933e-02 4.276041686534881592e-01 -2.352358102798461914e-01 -1.143124476075172424e-01 1.919650137424468994e-01 -4.945906251668930054e-02 2.156185954809188843e-01 9.768716990947723389e-02 2.588236033916473389e-01 -1.986382752656936646e-01 4.035918414592742920e-02 -2.831607758998870850e-01 -1.925188452005386353e-01 -8.303710818290710449e-02 4.934919998049736023e-02 1.600586175918579102e-01 1.631536781787872314e-01 2.216005474328994751e-01 -5.617501586675643921e-02
-1.471466105431318283e-02 -2.949478030204772949e-01 -2.588730752468109131e-01 2.204470634460449219e-01 -7.924813777208328247e-02 -9.941361844539642334e-02 1.567889600992202759e-01 2.784595265984535217e-02 1.351995021104812622e-01 -2.672083675861358643e-01 2.568080648779869080e-02 1.104399412870407104e-01 -3.239284157752990723e-01 1.275592446327209473e-01 2.440903484821319580e-01 -1.701370775699615479e-01 -2.504054605960845947e-01 9.090805798768997192e-02 -1.479669809341430664e-01 -8.471544086933135986e-02 1.756828427314758301e-01 -9.301817417144775391e-02 -7.126526441425085068e-03 -1.675713956356048584e-01 1.723192632198333740e-02 -1.631024330854415894e-01 1.005253195762634277e-01 2.274235635995864868e-01 8.383700996637344360e-02 -2.039163708686828613e-01 -1.054027006030082703e-01 3.567351102828979492e-01
5.481500178575515747e-02 -3.548835813999176025e-01 -5.377327278256416321e-02 1.338845193386077881e-01 2.627501636743545532e-02 -1.538609340786933899e-02 -1.772168464958667755e-02 2.003773897886276245e-01 4.462825655937194824e-01 7.725292444229125977e-02 4.261184856295585632e-02 -2.365244477987289429e-01 -1.590711027383804321e-01 -2.029166817665100098e-01 1.145032942295074463e-01 -1.734201461076736450e-01 -5.231184512376785278e-02 -1.625379920005798340e-01 1.480262279510498047e-01 -1.695910096168518066e-01 5.107618868350982666e-02 -6.127116084098815918e-02 -1.199313402175903320e-01 -1.908375769853591919e-01 -9.326875209808349609e-02 -4.248163104057312012e-01 1.227953135967254639e-01 4.004061967134475708e-02 8.162615448236465454e-02 5.328128114342689514e-02 -1.929328292608261108e-01 2.161384671926498413e-01
-2.109144181013107300e-01 -4.470292627811431885e-01 -4.777581691741943359e-01 -1.607492864131927490e-01 -1.135310009121894836e-01 -1.173515617847442627e-01 1.086860196664929390e-03 -8.691137284040451050e-02 1.844034940004348755e-01 5.370804667472839355e-02 -1.342404782772064209e-01 5.414836108684539795e-02 -3.763559460639953613e-02 8.968425542116165161e-02 3.135148286819458008e-01 5.442560836672782898e-02 4.479128401726484299e-03 -8.567517995834350586e-02 -9.598153829574584961e-02 1.556410789489746094e-01 -7.119748741388320923e-02 -2.464160323143005371e-01 -9.078242629766464233e-02 1.199881881475448608e-01 -1.804101765155792236e-01 -2.358582764863967896e-01 2.358920499682426453e-02 -1.275562774389982224e-02 2.326397597789764404e-01 1.464737802743911743e-01 5.374077707529067993e-02 -4.722900316119194031e-02
2.440943270921707153e-01 -2.474579364061355591e-01 -3.139297962188720703e-01 4.602235183119773865e-02 -2.310425937175750732e-01 -1.339627802371978760e-01 -1.040456816554069519e-01 2.631412744522094727e-01 -2.499445155262947083e-02 -1.083564385771751404e-02 -1.955479681491851807e-01 -1.646854728460311890e-01 -1.705000102519989014e-01 -1.817162483930587769e-01 1.801156550645828247e-01 -8.287423849105834961e-02 3.843177855014801025e-02 1.189764365553855896e-01 -9.052544087171554565e-02 -1.238269638270139694e-02 -1.368850916624069214e-01 -1.452410072088241577e-01 -2.102781534194946289e-01 -2.017612159252166748e-01 -4.026390016078948975e-01 -1.365248411893844604e-01 2.650226950645446777e-01 -1.657211929559707642e-01 9.547473490238189697e-02 -5.782348290085792542e-02 -2.281008753925561905e-03 -1.412593424320220947e-01
-2.495106607675552368e-01 -2.205376029014587402e-01 -2.408944815397262573e-01 -1.538682430982589722e-01 1.841387450695037842e-01 1.464322358369827271e-01 6.045139580965042114e-02 -1.793964505195617676e-01 -4.726524278521537781e-02 -1.242962777614593506e-01 -2.359744757413864136e-01 1.440685242414474487e-01 -3.137311935424804688e-01 -1.199963614344596863e-01 3.273656666278839111e-01 -8.320137858390808105e-02 5.894950777292251587e-02 -4.895912483334541321e-03 -1.409510374069213867e-01 3.252129629254341125e-02 1.532422751188278198e-01 -3.239758908748626709e-01 1.909245387651026249e-03 -1.733478605747222900e-01 -1.900172680616378784e-01 -2.107559889554977417e-01 2.004739046096801758e-01 -9.720047563314437866e-02 2.189950942993164062e-01 -5.623442679643630981e-02 -1.755026280879974365e-01 -1.301856990903615952e-02
-1.415866762399673462e-01 -3.520551696419715881e-02 -1.710225343704223633e-01 -1.435579149983823299e-03 5.803481489419937134e-02 -6.709622591733932495e-02 -8.243603259325027466e-02 4.818464070558547974e-02 6.661564856767654419e-02 -3.399230539798736572e-01 1.849070489406585693e-01 -4.686312749981880188e-02 -9.238662570714950562e-02 4.338562116026878357e-02 1.438966095447540283e-01 -9.294835478067398071e-02 -5.178960561752319336e-01 -2.945497930049896240e-01 -7.252069562673568726e-02 6.132614985108375549e-02 1.665581762790679932e-01 -1.118181720376014709e-01 -4.452493414282798767e-02 1.622612923383712769e-01 -1.964019387960433960e-01 -4.352278113365173340e-01 1.414900273084640503e-01 5.692784674465656281e-03 1.476581487804651260e-02 -1.427953243255615234e-01 -2.308493014425039291e-03 -1.874181181192398071e-01
-6.389967352151870728e-02 -2.116025537252426147e-01 -3.695680201053619385e-01 2.557030022144317627e-01 1.221885010600090027e-01 -7.785244286060333252e-02 -1.931097954511642456e-01 -1.606529206037521362e-02 -1.435469686985015869e-01 -4.016046971082687378e-02 -1.331073194742202759e-01 -3.199060261249542236e-02 -3.553224727511405945e-02 -7.321774214506149292e-02 1.300911158323287964e-01 -1.005561575293540955e-01 4.576339945197105408e-02 2.187323756515979767e-02 8.918537944555282593e-02 2.461571246385574341e-01 2.488948777318000793e-02 -3.144073858857154846e-02 -3.442885577678680420e-01 2.004870772361755371e-01 -1.321834474802017212e-01 -2.048145979642868042e-01 9.864515811204910278e-02 -3.257244825363159180e-01 1.947508007287979126e-01 -1.891859322786331177e-01 -3.544876277446746826e-01 -9.965331852436065674e-02
-1.518819779157638550e-01 1.545296907424926758e-01 -2.732160687446594238e-01 2.262713313102722168e-01 -7.605446130037307739e-02 -4.816593136638402939e-03 -3.327107429504394531e-01 2.719763815402984619e-01 -1.079157739877700806e-01 -7.382282521575689316e-03 -1.463897973299026489e-01 9.830057621002197266e-02 -6.907914578914642334e-02 -1.017030477523803711e-01 4.883950948715209961e-02 -3.644121885299682617e-01 -2.157058566808700562e-01 3.929469734430313110e-02 -7.004794478416442871e-02 1.670654565095901489e-01 1.289371997117996216e-01 -2.259895503520965576e-01 -1.143927648663520813e-01 -9.555506706237792969e-02 -1.244831234216690063e-01 -4.166839718818664551e-01 2.590726315975189209e-01 3.112840466201305389e-02 8.289203792810440063e-02 -1.872370950877666473e-02 3.273860737681388855e-02 -8.564788103103637695e-02
-1.630224883556365967e-01 -2.730809748172760010e-01 -1.623753160238265991e-01 2.355212420225143433e-01 -1.077898740768432617e-01 -5.759557336568832397e-02 1.036450341343879700e-01 3.100841939449310303e-01 6.803064793348312378e-02 -1.107952669262886047e-01 -5.077229812741279602e-02 -9.575883299112319946e-02 -6.616710126399993896e-02 -5.228037014603614807e-02 1.340360790491104126e-01 -1.988251060247421265e-01 -3.614987730979919434e-01 -1.276143938302993774e-01 -2.058106511831283569e-01 -1.611529886722564697e-01 1.076242104172706604e-01 -2.052655667066574097e-01 8.711980655789375305e-03 -1.130973473191261292e-01 -6.036760658025741577e-02 -6.964768469333648682e-02 5.772479623556137085e-02 1.952258050441741943e-01 2.344675809144973755e-01 -7.751329988241195679e-02 -1.321890950202941895e-01 4.377758502960205078e-01
6.690579000860452652e-03 2.152429893612861633e-02 -3.083296716213226318e-01 -3.261508792638778687e-02 -1.757045090198516846e-01 1.519178273156285286e-03 -9.329024702310562134e-03 1.173822134733200073e-01 1.823136508464813232e-01 -2.604681253433227539e-01 -9.512510150671005249e-02 -9.674795717000961304e-02 -8.874024450778961182e-02 -5.721751600503921509e-02 6.581456400454044342e-03 5.839411541819572449e-02 -3.451983034610748291e-01 -1.692237406969070435e-01 -8.973291516304016113e-02 2.145165055990219116e-01 2.223037332296371460e-01 -1.051263660192489624e-01 -7.246062159538269043e-02 1.061364933848381042e-01 -3.455308377742767334e-01 -1.369053572416305542e-01 9.066768735647201538e-02 1.300101429224014282e-01 3.461131155490875244e-01 -2.172630280256271362e-01 -9.826847165822982788e-02 -3.252113461494445801e-01
-6.574795395135879517e-02 -3.151578605175018311e-01 -3.548113405704498291e-01 1.047102138400077820e-01 -5.873233824968338013e-02 -1.878397762775421143e-01 5.988758057355880737e-02 2.578182320576161146e-04 1.498404592275619507e-01 -2.188118398189544678e-01 2.309932373464107513e-02 4.936126619577407837e-02 -3.273363411426544189e-01 -1.046719402074813843e-01 -1.014309935271739960e-02 -2.331310696899890900e-02 -1.550875753164291382e-01 5.812218412756919861e-02 7.153720362111926079e-04 -1.957768946886062622e-01 -5.201767664402723312e-03 5.693634971976280212e-02 -1.500836014747619629e-01 -3.577404916286468506e-01 -2.675334215164184570e-01 -1.759498268365859985e-01 3.373495861887931824e-02 1.892663091421127319e-01 1.870805472135543823e-01 -1.511289626359939575e-01 8.468969166278839111e-02 3.179460167884826660e-01
-6.321345269680023193e-02 -3.947792947292327881e-01 -8.830372244119644165e-03 2.514143586158752441e-01 8.853738009929656982e-02 1.217413172125816345e-01 9.669598937034606934e-02 -2.638765797019004822e-02 -4.235985130071640015e-02 -6.398171186447143555e-02 -3.371663391590118408e-01 -9.992568194866180420e-02 -3.179104626178741455e-01 -2.113490253686904907e-01 1.513702720403671265e-01 -5.657914094626903534e-03 -9.179382026195526123e-02 -6.968198716640472412e-02 -4.801289364695549011e-02 6.302545778453350067e-03 3.736441954970359802e-03 1.558577567338943481e-01 -2.552428245544433594e-01 -3.235776722431182861e-01 1.498134923167526722e-03 9.197371453046798706e-02 5.562312528491020203e-02 1.976158320903778076e-01 2.692767083644866943e-01 6.617251038551330566e-02 -2.816153168678283691e-01 1.712844222784042358e-01
-1.583796590566635132e-01 -3.419574499130249023e-01 -2.615325339138507843e-02 1.928787529468536377e-01 -6.414128467440605164e-03 4.064995050430297852e-02 -1.062373965978622437e-01 -1.349733620882034302e-01 9.013026207685470581e-02 -1.957224011421203613e-01 5.837380141019821167e-02 6.331067415885627270e-04 -3.719702064990997314e-01 -2.577057182788848877e-01 1.341462731361389160e-01 -2.644005119800567627e-01 -3.110846318304538727e-02 -1.596194505691528320e-01 9.551066160202026367e-02 -1.592295765876770020e-01 2.512585222721099854e-01 -8.382585644721984863e-02 -2.198630273342132568e-01 -2.909637689590454102e-01 -1.294693946838378906e-01 -2.472882270812988281e-01 2.992736548185348511e-02 1.817726492881774902e-01 1.384012252092361450e-01 1.509011536836624146e-01 1.194553971290588379e-01 1.193966120481491089e-01
-2.498589754104614258e-01 -9.389065951108932495e-02 -6.024610996246337891e-02 2.559978663921356201e-01 -2.061520069837570190e-01 1.347649097442626953e-01 -1.695044338703155518e-02 1.606230139732360840e-01 -9.890766441822052002e-02 -1.770914494991302490e-01 -2.041635066270828247e-01 1.313298344612121582e-01 -2.966209128499031067e-02 1.615050584077835083e-01 1.907120347023010254e-01 -2.546784579753875732e-01 -1.894242018461227417e-01 7.812491059303283691e-02 -3.801197558641433716e-02 2.308994829654693604e-01 -7.934210449457168579e-02 -9.091894328594207764e-02 -2.698045372962951660e-01 2.660410292446613312e-02 -2.897595167160034180e-01 -2.942342758178710938e-01 2.624608576297760010e-01 2.394576184451580048e-02 1.525331586599349976e-01 1.163364648818969727e-01 -2.825507521629333496e-01 -5.599787458777427673e-02
3.641728684306144714e-02 -2.254772484302520752e-01 -7.684365659952163696e-02 4.086904972791671753e-02 -1.322905719280242920e-02 -2.091488987207412720e-01 -2.433144152164459229e-01 -9.375844150781631470e-02 -1.564538571983575821e-03 1.650209166109561920e-02 2.254586219787597656e-01 -2.270994335412979126e-01 -1.160488501191139221e-01 -1.196036934852600098e-01 8.486645668745040894e-02 7.804203778505325317e-02 3.262332454323768616e-02 -3.266832232475280762e-01 5.495761334896087646e-02 1.626543551683425903e-01 2.751697897911071777e-01 2.520337700843811035e-01 -1.530431509017944336e-01 1.989401504397392273e-02 -1.897198557853698730e-01 -5.149536728858947754e-01 -9.753773361444473267e-02 -2.331091016530990601e-01 -5.545557290315628052e-02 4.480785876512527466e-02 -9.894607961177825928e-02 6.621207296848297119e-02
7.836189866065979004e-02 -1.529285591095685959e-02 -4.271173477172851562e-01 6.006035953760147095e-02 -4.100366532802581787e-01 3.358324617147445679e-02 1.876489967107772827e-01 -1.386675238609313965e-02 2.078105062246322632e-01 -1.473045945167541504e-01 -4.857321083545684814e-02 -2.075480818748474121e-01 -2.894212305545806885e-01 4.335824400186538696e-02 1.396894007921218872e-01 -4.003302752971649170e-02 -1.283145248889923096e-01 -2.127779573202133179e-01 9.772294014692306519e-02 1.202435120940208435e-01 2.417122721672058105e-01 -1.828867495059967041e-01 9.445642679929733276e-02 -7.866341620683670044e-02 -5.028516426682472229e-02 -1.379481256008148193e-01 -1.486828457564115524e-02 -2.934263646602630615e-01 1.178178787231445312e-01 -1.046641021966934204e-01 -1.343226432800292969e-01 -2.058175206184387207e-01
1.017876062542200089e-02 -2.838328182697296143e-01 -1.274597197771072388e-01 3.476741909980773926e-01 -1.404568701982498169e-01 4.788203164935112000e-02 -7.253322750329971313e-02 -2.412840127944946289e-01 1.913360059261322021e-01 1.617177575826644897e-01 -8.863786607980728149e-02 2.970945090055465698e-02 -2.618486285209655762e-01 -1.292768120765686035e-01 3.671900928020477295e-01 -3.528435528278350830e-02 -1.951786279678344727e-01 2.095108628273010254e-01 -2.537347078323364258e-01 1.153104379773139954e-01 -3.420002013444900513e-02 1.881402879953384399e-01 -4.465677309781312943e-03 -2.414258718490600586e-01 -2.645541429519653320e-01 -1.209688559174537659e-01 6.438887864351272583e-02 1.235101185739040375e-02 1.114131230860948563e-02 -9.101054631173610687e-03 -2.446177303791046143e-01 1.882079057395458221e-02
-3.018059134483337402e-01 -1.682232767343521118e-01 -4.097210988402366638e-02 -3.093767352402210236e-02 -1.291152238845825195e-01 -9.524159133434295654e-02 -1.171783581376075745e-01 4.956890642642974854e-02 -4.791559651494026184e-03 -3.499526083469390869e-01 1.126785129308700562e-01 6.536919623613357544e-02 -2.642527818679809570e-01 1.306352615356445312e-01 2.712219059467315674e-01 -2.810114026069641113e-01 -2.719081640243530273e-01 1.853168159723281860e-01 1.342890113592147827e-01 2.939758002758026123e-01 4.187226295471191406e-02 1.438588798046112061e-01 -1.637732684612274170e-01 -9.201764315366744995e-02 -1.511729955673217773e-01 -1.636167466640472412e-01 2.490584403276443481e-01 -8.121643215417861938e-02 3.201046492904424667e-03 7.710433751344680786e-02 -2.185629010200500488e-01 1.213314160704612732e-01
3.976085036993026733e-02 -1.862993836402893066e-01 -3.100235164165496826e-01 2.236676514148712158e-01 -1.560137867927551270e-01 -1.472917944192886353e-01 -1.396162360906600952e-01 -1.785479635000228882e-01 -2.806904725730419159e-03 -1.667151153087615967e-01 1.499214172363281250e-01 -1.715647876262664795e-01 -2.301757186651229858e-01 9.261383116245269775e-02 2.015989422798156738e-01 9.578007459640502930e-02 -9.961092844605445862e-03 -9.585211426019668579e-02 -3.154693543910980225e-01 1.107244566082954407e-01 4.499180987477302551e-02 9.967686980962753296e-02 -1.297570019960403442e-01 -2.222672998905181885e-01 -3.569199517369270325e-02 7.468774169683456421e-02 1.222196966409683228e-01 1.577657014131546021e-01 4.484605193138122559e-01 -1.649586856365203857e-01 1.795425713062286377e-01 1.502164304256439209e-01
2.485569864511489868e-01 3.618557751178741455e-02 -1.404594630002975464e-01 1.623309105634689331e-01 -3.566937521100044250e-02 -1.652375459671020508e-01 -4.484365284442901611e-01 1.354603748768568039e-02 7.564275711774826050e-02 -7.292955368757247925e-02 1.167068257927894592e-02 -1.636991649866104126e-01 -3.359392583370208740e-01 -1.934616416692733765e-01 1.763066649436950684e-01 -1.449922323226928711e-01 -1.711968034505844116e-01 1.132127940654754639e-01 -2.130791358649730682e-02 -4.130520671606063843e-02 3.343565762042999268e-02 -1.424377858638763428e-01 -3.697559833526611328e-01 -1.594012826681137085e-01 -1.419509500265121460e-01 -2.144206129014492035e-02 1.776874661445617676e-01 -1.982253193855285645e-01 8.077976852655410767e-02 -2.251786440610885620e-01 -1.989251822233200073e-01 6.718133389949798584e-02
-5.574251338839530945e-02 -2.793672084808349609e-01 -2.560798227787017822e-01 1.444965600967407227e-01 -1.624390669167041779e-02 7.897558622062206268e-03 -7.466547191143035889e-03 2.565260231494903564e-01 5.156091451644897461e-01 -1.249438375234603882e-01 6.719605624675750732e-02 -2.223020792007446289e-01 -2.201145291328430176e-01 -2.053607851266860962e-01 3.963446989655494690e-02 -1.377641558647155762e-01 -1.789216995239257812e-01 -3.102744370698928833e-02 -6.643415428698062897e-03 -1.285600513219833374e-01 1.864385455846786499e-01 -2.115428261458873749e-02 -1.933095902204513550e-01 -2.230941355228424072e-01 -7.218982279300689697e-02 -2.383790165185928345e-01 1.288446038961410522e-01 1.753905564546585083e-01 1.976426690816879272e-02 4.942191299051046371e-03 -7.643049210309982300e-02 1.791180223226547241e-01
-9.395426511764526367e-02 -1.058523878455162048e-01 -2.375619262456893921e-01 6.460821628570556641e-02 -3.395612239837646484e-01 -9.981333464384078979e-02 -9.514996409416198730e-02 4.763463884592056274e-02 -1.926897317171096802e-01 2.831138372421264648e-01 -2.115736752748489380e-01 -5.673741921782493591e-03 5.613903328776359558e-02 4.198740795254707336e-02 3.485816121101379395e-01 -8.478654175996780396e-02 -4.209279268980026245e-02 6.952380388975143433e-02 -1.688317358493804932e-01 1.999006271362304688e-01 8.256420493125915527e-02 -2.815104424953460693e-01 -1.723336875438690186e-01 -1.598473452031612396e-02 6.045119464397430420e-02 -3.979974687099456787e-01 2.845101617276668549e-02 -1.776046603918075562e-01 2.592417001724243164e-01 -1.219066604971885681e-01 1.360802948474884033e-01 3.156476467847824097e-02
1.749130636453628540e-01 7.461219280958175659e-02 -1.529126316308975220e-01 -1.188497990369796753e-01 4.836966842412948608e-02 -7.142424583435058594e-03 1.885257512331008911e-01 -6.425315886735916138e-02 9.445418417453765869e-02 -5.106671527028083801e-02 8.769576996564865112e-02 7.825037837028503418e-02 -2.915287911891937256e-01 5.344485864043235779e-02 5.458471179008483887e-02 -2.356634289026260376e-01 -1.309288889169692993e-01 -3.226505219936370850e-02 -6.031601130962371826e-02 3.431545794010162354e-01 -5.097554251551628113e-02 1.438723653554916382e-01 -4.134193062782287598e-02 -1.005655154585838318e-01 -3.414506316184997559e-01 -4.213052690029144287e-01 1.672435849905014038e-01 2.463745027780532837e-01 1.481176167726516724e-01 1.854026466608047485e-01 -2.870441675186157227e-01 1.280735433101654053e-01
7.425946742296218872e-02 -3.465310931205749512e-01 -1.414591223001480103e-01 2.117582596838474274e-03 -8.667120337486267090e-02 1.028757467865943909e-01 8.038196712732315063e-02 -2.491844631731510162e-02 -1.655383408069610596e-01 -2.517216801643371582e-01 -2.904953807592391968e-02 -5.093691870570182800e-02 -1.600888371467590332e-01 -1.365540921688079834e-01 1.308008935302495956e-02 -2.718327008187770844e-02 -1.187910810112953186e-01 -1.198568940162658691e-01 -1.013781353831291199e-01 -4.157936200499534607e-02 2.417176514863967896e-01 -2.034342736005783081e-01 -3.091369271278381348e-01 -3.737007379531860352e-01 -1.947640441358089447e-02 -2.855868935585021973e-01 1.077673286199569702e-01 3.037049770355224609e-01 1.830574870109558105e-01 3.027903735637664795e-01 2.631878666579723358e-02 5.128026008605957031e-02
3.504799306392669678e-01 -1.862853169441223145e-01 -2.315351366996765137e-01 8.360497653484344482e-02 3.550376370549201965e-02 5.972129851579666138e-02 5.041949916630983353e-03 -3.606769442558288574e-01 -1.066230833530426025e-01 -9.516833722591400146e-02 -1.356729865074157715e-01 -1.034677028656005859e-01 -3.649403154850006104e-01 1.463974863290786743e-01 1.445354074239730835e-01 3.627156093716621399e-02 4.274103790521621704e-02 1.158848963677883148e-02 -2.017537653446197510e-01 3.023009896278381348e-01 -6.878255307674407959e-02 9.083318710327148438e-02 6.342412531375885010e-02 -1.550348401069641113e-01 6.899884436279535294e-03 -2.661338150501251221e-01 3.266004920005798340e-01 4.928441718220710754e-02 1.588380187749862671e-01 -8.213057368993759155e-02 -1.455397009849548340e-01 1.111064925789833069e-01
2.628119885921478271e-01 9.397805482149124146e-02 -2.143417298793792725e-01 -9.492108970880508423e-02 1.569464206695556641e-01 2.422912418842315674e-01 1.705825030803680420e-01 -3.007870018482208252e-01 1.219420880079269409e-01 -4.355598613619804382e-02 -1.339073032140731812e-01 -2.507903873920440674e-01 -2.911091595888137817e-02 1.116899028420448303e-01 1.595570743083953857e-01 -2.598527260124683380e-02 -2.414814233779907227e-01 -2.941294610500335693e-01 -1.781125813722610474e-01 -3.187637403607368469e-02 1.311427801847457886e-01 -2.467950060963630676e-02 -1.079900935292243958e-01 7.862964272499084473e-02 -5.879577621817588806e-02 -3.989506661891937256e-01 1.222838014364242554e-01 5.787153542041778564e-02 2.392347455024719238e-01 -8.934052288532257080e-02 -2.284954935312271118e-01 1.249942630529403687e-01
-1.838164627552032471e-01 6.052980199456214905e-02 6.057393737137317657e-03 1.327267885208129883e-01 -2.031907737255096436e-01 -1.500413119792938232e-01 -8.284071087837219238e-02 -2.524171173572540283e-01 2.098533511161804199e-02 -3.636504113674163818e-01 -1.476723700761795044e-01 -7.268239744007587433e-03 -3.446670472621917725e-01 2.431604117155075073e-01 2.293319106101989746e-01 -6.330206990242004395e-02 -2.829211354255676270e-01 5.972192436456680298e-02 -6.297929584980010986e-02 1.773810833692550659e-01 2.304720692336559296e-03 1.496499963104724884e-02 -9.750496596097946167e-02 -1.023787409067153931e-01 -2.189213633537292480e-01 -4.003464058041572571e-02 2.542566061019897461e-01 4.924512002617120743e-03 1.626859605312347412e-01 -2.075582928955554962e-02 -3.755960464477539062e-01 4.982421640306711197e-03
1.117710396647453308e-02 -3.581141233444213867e-01 -6.214276328682899475e-02 1.681906729936599731e-01 1.838883757591247559e-01 -9.658541530370712280e-02 9.852495044469833374e-02 -3.777503967285156250e-02 2.915796637535095215e-02 3.996415063738822937e-02 1.659593358635902405e-02 -2.070511132478713989e-01 -1.166043654084205627e-01 -3.498953767120838165e-03 2.797816321253776550e-02 2.193821407854557037e-02 -1.934382915496826172e-01 -3.340469673275947571e-02 1.805638074874877930e-01 -1.107384935021400452e-01 4.005822241306304932e-01 1.535213291645050049e-01 -2.359156459569931030e-01 -2.714549601078033447e-01 -1.671082079410552979e-01 -1.061618998646736145e-01 1.899087280035018921e-01 8.646704256534576416e-02 2.409968823194503784e-01 -2.462108731269836426e-01 -1.154592037200927734e-01 3.364356756210327148e-01
-5.808351561427116394e-02 -1.875368207693099976e-01 -2.965437173843383789e-01 -4.290774092078208923e-02 -3.024315237998962402e-01 -4.832399636507034302e-02 -1.677184402942657471e-01 2.837093174457550049e-01 1.934236101806163788e-02 -2.439612150192260742e-01 -9.596722200512886047e-03 -2.717242203652858734e-02 -1.936427950859069824e-01 -2.228884398937225342e-01 3.316381275653839111e-01 -2.819847315549850464e-02 1.522917393594980240e-02 1.104239299893379211e-01 -4.102528467774391174e-02 -4.893691092729568481e-02 1.979311108589172363e-01 -4.480074346065521240e-02 -3.419338539242744446e-02 -2.483773417770862579e-02 -3.530628979206085205e-01 -1.777993142604827881e-01 1.568053811788558960e-01 -5.081832408905029297e-02 8.661851286888122559e-03 -2.838725447654724121e-01 -1.947341710329055786e-01 -2.215617150068283081e-01
-1.136005595326423645e-01 -3.521007895469665527e-01 -3.698711097240447998e-01 -3.043567389249801636e-02 -5.499209091067314148e-02 -3.521030843257904053e-01 2.676546871662139893e-01 2.900359965860843658e-02 6.398988515138626099e-02 -2.282289117574691772e-01 -3.611445426940917969e-02 -7.577793300151824951e-02 -3.339203298091888428e-01 -2.160772308707237244e-02 2.882313132286071777e-01 9.380894899368286133e-02 -1.205998510122299194e-01 2.135935239493846893e-02 4.182176664471626282e-02 2.119872532784938812e-02 -6.107253581285476685e-02 -2.193642035126686096e-02 -2.049769610166549683e-01 -6.425189971923828125e-02 -5.639435350894927979e-02 -5.362677946686744690e-02 8.631352335214614868e-03 8.344213478267192841e-03 1.717930585145950317e-01 -2.026272267103195190e-01 3.756111860275268555e-02 3.362969756126403809e-01
-8.924102038145065308e-02 -1.543168127536773682e-01 -3.032183349132537842e-01 7.603511959314346313e-02 1.162903085350990295e-01 -7.858907431364059448e-02 2.325063496828079224e-01 2.204898893833160400e-01 -5.119475722312927246e-02 1.320319920778274536e-01 -3.011011332273483276e-02 -2.547846436500549316e-01 -1.052575185894966125e-01 -9.997696429491043091e-02 5.067366361618041992e-01 -1.274058222770690918e-01 -3.374200314283370972e-02 -1.924265474081039429e-01 -4.718078300356864929e-02 4.376944899559020996e-02 -1.953443512320518494e-02 -9.574273973703384399e-02 4.410949721932411194e-02 -2.999560348689556122e-02 -3.709916770458221436e-01 -2.730924189090728760e-01 -1.667740046977996826e-01 2.163107544183731079e-01 -6.377737736329436302e-04 4.163356870412826538e-02 -2.498123794794082642e-04 -1.578192710876464844e-01
-2.546271681785583496e-02 -1.233380287885665894e-01 -3.062112331390380859e-01 -2.293779402971267700e-01 4.119572788476943970e-02 -1.196950376033782959e-01 -5.309189483523368835e-02 1.295145899057388306e-01 -1.944792121648788452e-01 -1.987157016992568970e-01 -2.329994738101959229e-01 -1.138961762189865112e-01 -7.720906287431716919e-02 -9.027387201786041260e-02 1.021995022892951965e-01 1.810678839683532715e-01 -1.199564617127180099e-02 -8.389930427074432373e-02 -2.917942404747009277e-01 -9.463611990213394165e-02 1.615659892559051514e-01 -9.741570055484771729e-02 -3.078088760375976562e-01 -2.250714786350727081e-02 -2.288240492343902588e-01 -3.936688601970672607e-01 1.165926977992057800e-01 1.766941696405410767e-01 2.106429636478424072e-01 -2.090732604265213013e-01 -1.636401712894439697e-01 -3.303793445229530334e-02
1.364216804504394531e-01 -3.478597104549407959e-01 -2.289675027132034302e-01 1.328235566616058350e-01 7.229647040367126465e-02 -1.459157764911651611e-01 -1.240479797124862671e-01 -2.030602991580963135e-01 -1.788580715656280518e-01 -6.756902486085891724e-02 4.781545698642730713e-02 -1.280863881111145020e-01 -2.072852402925491333e-01 -2.432188838720321655e-01 1.090686917304992676e-01 -2.408660501241683960e-01 -1.911394298076629639e-01 -9.576360136270523071e-02 3.208236023783683777e-02 8.509401977062225342e-02 2.384848743677139282e-01 -1.432679891586303711e-01 -2.700691521167755127e-01 -3.244070112705230713e-01 -1.227093935012817383e-01 -1.538183242082595825e-01 1.577332019805908203e-01 2.014623731374740601e-01 -1.482493244111537933e-02 2.530040144920349121e-01 -4.381451755762100220e-02 1.845233724452555180e-03
1.398783270269632339e-02 -1.010848954319953918e-02 -4.095977246761322021e-01 1.930338889360427856e-02 3.100800700485706329e-02 -2.642509900033473969e-02 -1.933324187994003296e-01 9.900151193141937256e-02 8.553688973188400269e-02 -6.914113461971282959e-02 -2.922604084014892578e-01 -5.110073834657669067e-02 8.214051276445388794e-02 6.598938256502151489e-02 1.008892357349395752e-01 -1.831539534032344818e-02 1.909636147320270538e-02 1.769513338804244995e-01 -2.485887259244918823e-01 3.467458784580230713e-01 1.217224970459938049e-01 -2.744762897491455078e-01 -1.353218555450439453e-01 -2.245631963014602661e-01 -3.464941680431365967e-02 -3.791843950748443604e-01 1.900636702775955200e-01 -1.386445313692092896e-01 1.438635140657424927e-01 -1.319568324834108353e-02 -2.086784243583679199e-01 -1.537385731935501099e-01
4.454705119132995605e-02 1.309987455606460571e-01 7.656218111515045166e-02 -1.577405780553817749e-01 4.554539173841476440e-02 1.772380024194717407e-01 -2.992534451186656952e-02 1.361378729343414307e-01 4.282492678612470627e-03 -2.143975645303726196e-01 -1.994342356920242310e-01 -1.852320730686187744e-01 -1.702444255352020264e-01 1.045772433280944824e-01 2.848070263862609863e-01 -1.089898124337196350e-01 -2.267625778913497925e-01 2.353082746267318726e-01 -1.270478069782257080e-01 2.717948555946350098e-01 3.010316491127014160e-01 -8.420599251985549927e-02 -2.848147749900817871e-01 -1.800768971443176270e-01 1.961386948823928833e-01 -3.538725972175598145e-01 3.966784477233886719e-02 5.993448197841644287e-02 -8.255574107170104980e-02 -7.413869351148605347e-02 -1.867572814226150513e-01 1.417617052793502808e-01
-4.160190746188163757e-02 -1.024113595485687256e-01 -5.125095844268798828e-01 1.156884804368019104e-01 -9.320540726184844971e-02 -3.776834309101104736e-01 -5.839281156659126282e-02 3.589243814349174500e-02 2.384750843048095703e-01 -7.831670343875885010e-02 1.735897511243820190e-01 3.290257602930068970e-02 -3.222729861736297607e-01 -1.300025582313537598e-01 2.718621194362640381e-01 -2.980396710336208344e-02 -1.145625784993171692e-01 -2.512889504432678223e-01 8.949609845876693726e-02 9.325278550386428833e-02 -6.291580945253372192e-02 5.870245397090911865e-02 -9.029815346002578735e-02 -9.771910309791564941e-02 1.082560047507286072e-01 -2.208085060119628906e-01 6.365667283535003662e-02 1.189095675945281982e-01 1.520115435123443604e-01 -2.031317055225372314e-01 -4.435413330793380737e-02 5.325062945485115051e-02
-6.155012920498847961e-02 2.244037687778472900e-01 -2.148991376161575317e-01 1.022515259683132172e-02 -1.831428520381450653e-02 9.860050631687045097e-04 9.119907021522521973e-02 1.500846892595291138e-01 1.764131635427474976e-01 -2.106989622116088867e-01 7.122765481472015381e-02 -2.028368413448333740e-01 -1.182487383484840393e-01 4.198662042617797852e-01 2.698519527912139893e-01 -1.552493274211883545e-01 -7.152527570724487305e-02 7.730517536401748657e-02 -3.428059816360473633e-02 2.398915402591228485e-02 1.800221055746078491e-01 8.880759775638580322e-02 -2.010069489479064941e-01 -6.400752812623977661e-02 1.922740042209625244e-02 -4.625126421451568604e-01 2.375137507915496826e-01 3.024708665907382965e-02 1.607181578874588013e-01 1.498567909002304077e-01 -1.926898024976253510e-02 2.038444876670837402e-01
-2.590262293815612793e-01 2.464024424552917480e-01 -2.708213925361633301e-01 -4.524724930524826050e-02 3.529130294919013977e-02 4.155050590634346008e-02 3.909146413207054138e-02 -1.033636480569839478e-01 3.918990027159452438e-03 -1.037612855434417725e-01 1.938268393278121948e-01 1.327257603406906128e-01 -2.502352893352508545e-01 -3.530400991439819336e-01 3.638199865818023682e-01 -8.620942942798137665e-03 -6.240851804614067078e-02 -2.109760195016860962e-01 5.308622121810913086e-02 2.968489825725555420e-01 1.601353138685226440e-01 2.440374493598937988e-01 -2.707753777503967285e-01 4.941173642873764038e-02 -8.146262168884277344e-02 -3.311981633305549622e-02 2.470560371875762939e-01 -5.937104113399982452e-03 1.505606770515441895e-01 3.817684575915336609e-02 3.364270552992820740e-03 5.206452310085296631e-02
-1.470956355333328247e-01 -2.935028970241546631e-01 -3.997230231761932373e-01 -1.622405201196670532e-01 -4.003201425075531006e-02 -6.801715493202209473e-02 -4.074125364422798157e-02 -5.686280876398086548e-02 1.929718852043151855e-01 4.884233232587575912e-03 4.592931270599365234e-02 -3.598439693450927734e-02 -9.823138266801834106e-02 2.711921930313110352e-01 7.668543606996536255e-02 4.214789718389511108e-02 -3.430594205856323242e-01 2.321819216012954712e-01 -1.213352605700492859e-01 1.373922675848007202e-01 4.275607168674468994e-01 5.543882772326469421e-02 -6.038187071681022644e-02 5.186982918530702591e-03 -1.694658994674682617e-01 -3.164133131504058838e-01 -3.560036187991499901e-03 -2.996843680739402771e-02 1.310536116361618042e-01 -6.490898132324218750e-02 -1.208374425768852234e-01 5.467958375811576843e-02
5.498490482568740845e-02 -4.447806999087333679e-02 -4.099217355251312256e-01 9.772208333015441895e-02 -3.688405081629753113e-02 -2.486354410648345947e-01 -1.014736816287040710e-01 -2.735001780092716217e-02 -1.113289818167686462e-01 -1.371595561504364014e-01 2.075154706835746765e-02 -2.126740813255310059e-01 -2.242418229579925537e-01 1.053641922771930695e-02 3.940460681915283203e-01 -7.101962715387344360e-02 -7.822547107934951782e-02 -3.445510268211364746e-01 -1.869567483663558960e-02 -2.405880689620971680e-01 2.445548772811889648e-01 -1.026029586791992188e-01 -2.017267048358917236e-01 9.905675053596496582e-02 -2.979553118348121643e-02 -7.320032268762588501e-02 -3.075114917010068893e-03 1.751389652490615845e-01 1.392569094896316528e-01 -3.009154647588729858e-02 -4.868286103010177612e-02 -3.034869432449340820e-01
1.054504662752151489e-01 -6.396767217665910721e-03 -1.129850521683692932e-01 3.197435140609741211e-01 -2.886491119861602783e-01 -6.477093696594238281e-02 1.120969280600547791e-01 7.935931533575057983e-02 1.788846999406814575e-01 -2.796964161098003387e-02 -2.067207843065261841e-01 1.984867155551910400e-01 -2.826034426689147949e-01 -9.989347308874130249e-02 5.618448257446289062e-01 -8.628103137016296387e-02 2.178284153342247009e-02 -1.032329201698303223e-01 -1.288448721170425415e-01 8.419470489025115967e-02 2.478802502155303955e-01 2.200826704502105713e-01 -2.124994248151779175e-01 6.989686936140060425e-02 6.969764363020658493e-03 -9.892378747463226318e-02 -4.886056110262870789e-02 4.100539162755012512e-02 7.379963994026184082e-02 4.545605927705764771e-02 -1.527426540851593018e-01 1.002856995910406113e-02
-6.549234688282012939e-02 -1.808586120605468750e-01 -2.723593711853027344e-01 -1.794209033250808716e-01 -9.218259155750274658e-02 -1.566613167524337769e-01 -7.102042436599731445e-02 9.541795402765274048e-02 -1.307207196950912476e-01 7.354175299406051636e-02 -2.519251108169555664e-01 -1.553601920604705811e-01 -7.010246813297271729e-02 -2.391749471426010132e-01 2.299009859561920166e-01 1.253170520067214966e-01 3.303423873148858547e-04 -5.870257318019866943e-02 -3.116681277751922607e-01 -6.141267716884613037e-02 1.190538555383682251e-01 -1.330623477697372437e-01 -2.507927715778350830e-01 -3.118915110826492310e-02 -3.092914223670959473e-01 -3.247049748897552490e-01 1.035618185997009277e-01 1.144244074821472168e-01 1.928974986076354980e-01 -2.566992640495300293e-01 -2.007057368755340576e-01 1.613480970263481140e-02
-1.408943347632884979e-02 -3.896477818489074707e-02 -3.935738205909729004e-01 1.589198559522628784e-01 -6.327135115861892700e-02 -2.692663967609405518e-01 -1.392425000667572021e-01 6.700455397367477417e-02 -2.200322747230529785e-01 -6.261155754327774048e-02 -3.554680198431015015e-02 -8.628105372190475464e-02 -3.734319508075714111e-01 1.202861312776803970e-02 4.550156295299530029e-01 -4.888850077986717224e-02 -8.873651921749114990e-02 -2.073791176080703735e-01 -6.991714239120483398e-02 -2.174525558948516846e-01 2.268730551004409790e-01 -1.503652893006801605e-02 -1.183316931128501892e-01 4.148706421256065369e-02 -3.250692039728164673e-02 2.341074496507644653e-02 -1.145380809903144836e-01 2.042407542467117310e-01 1.201353073120117188e-01 -1.072849109768867493e-01 -5.456390976905822754e-02 -2.276854813098907471e-01
-2.291510999202728271e-02 -3.624134659767150879e-01 -1.433671414852142334e-01 8.933081477880477905e-02 -6.788018345832824707e-02 2.100639194250106812e-01 -1.673955097794532776e-02 -2.197534739971160889e-01 2.652556635439395905e-02 1.997174322605133057e-02 -1.058127731084823608e-02 1.092420890927314758e-01 -1.477527022361755371e-01 -1.601516604423522949e-01 1.000828891992568970e-01 -2.757800817489624023e-01 -1.379661411046981812e-01 1.246121600270271301e-01 -3.068036772310733795e-02 -8.348854258656501770e-03 9.964063763618469238e-02 -2.675859332084655762e-01 -2.267532795667648315e-01 -2.871858775615692139e-01 -2.339297235012054443e-01 -2.099591493606567383e-01 1.208290383219718933e-01 3.310036286711692810e-02 3.769846260547637939e-01 2.257479429244995117e-01 -2.943803183734416962e-02 1.901248544454574585e-01
-4.176515713334083557e-02 -1.695966720581054688e-01 -2.160109281539916992e-01 1.198721975088119507e-01 -1.141706183552742004e-01 -7.786636799573898315e-02 8.403916656970977783e-02 -1.345307566225528717e-02 -1.162556931376457214e-01 -3.428925573825836182e-01 1.046516671776771545e-01 -7.527728378772735596e-02 -1.633690595626831055e-01 -6.536157429218292236e-02 2.197924554347991943e-01 6.136718019843101501e-02 -4.536977410316467285e-01 -4.060530960559844971e-01 3.880750015377998352e-02 1.146937236189842224e-01 1.959276646375656128e-01 -7.513859122991561890e-02 4.611109569668769836e-02 1.127557754516601562e-01 -2.751683294773101807e-01 -9.950384497642517090e-02 1.912626326084136963e-01 -3.905310854315757751e-02 1.128136217594146729e-01 -1.101328879594802856e-01 2.341393195092678070e-02 -2.408126294612884521e-01
-5.406829342246055603e-02 -2.348915785551071167e-01 -1.423372924327850342e-01 -1.286393105983734131e-01 1.972409188747406006e-01 1.737364083528518677e-01 -3.272451460361480713e-01 7.617288082838058472e-02 2.710741758346557617e-02 1.093076914548873901e-01 1.357563212513923645e-02 1.220284253358840942e-01 4.100670292973518372e-02 -1.974361715838313103e-03 2.224407047033309937e-01 9.742809087038040161e-02 -1.082242354750633240e-01 -1.386521309614181519e-01 9.344293177127838135e-02 6.228302791714668274e-02 5.952031612396240234e-01 -5.284250900149345398e-02 -1.362109482288360596e-01 -3.390262275934219360e-02 -5.361324921250343323e-02 -3.994881510734558105e-01 1.551191657781600952e-01 -9.884962346404790878e-04 1.542791277170181274e-01 4.444458335638046265e-02 -4.505157098174095154e-02 -7.355103269219398499e-03
-8.416923135519027710e-02 4.782185330986976624e-02 1.126586925238370895e-02 1.166553609073162079e-02 1.754707545042037964e-01 -2.819284200668334961e-01 -1.978913098573684692e-01 1.957923173904418945e-01 -7.061694562435150146e-02 -2.755844891071319580e-01 -1.550786197185516357e-02 1.211700215935707092e-01 -1.075667887926101685e-01 1.743608564138412476e-01 1.931522488594055176e-01 -2.282335460186004639e-01 -8.126292377710342407e-02 -1.457972675561904907e-01 -1.718966290354728699e-02 2.804066240787506104e-01 5.734967812895774841e-02 -8.340771310031414032e-03 -7.281462103128433228e-02 -8.318904787302017212e-02 -3.697322681546211243e-02 -3.883388042449951172e-01 -7.937846821732819080e-04 2.419477999210357666e-01 4.725855886936187744e-01 -2.017757855355739594e-02 -1.349867433309555054e-01 -1.804405078291893005e-02
-9.537897258996963501e-02 2.616000175476074219e-01 -2.229480296373367310e-01 9.726479649543762207e-02 -2.225807607173919678e-01 1.268316060304641724e-01 -7.510782033205032349e-02 3.449189662933349609e-01 -1.442220900207757950e-02 1.034949198365211487e-01 5.741937458515167236e-02 2.856013830751180649e-03 -1.430071443319320679e-01 -4.770453274250030518e-02 1.350899189710617065e-01 -3.230201900005340576e-01 -3.211127594113349915e-02 -1.858025938272476196e-01 3.526564314961433411e-02 1.660988330841064453e-01 1.959686428308486938e-01 2.557768858969211578e-02 -1.011384129524230957e-01 4.693866148591041565e-02 -6.977474689483642578e-02 -2.556827366352081299e-01 3.496773242950439453e-01 1.254754662513732910e-01 3.639372289180755615e-01 -1.063350364565849304e-01 -2.015766352415084839e-01 -7.066465169191360474e-02
-1.030200645327568054e-01 -1.770604103803634644e-01 -2.092735022306442261e-01 -2.226503789424896240e-01 -8.682254701852798462e-03 -2.133989930152893066e-01 -9.735942631959915161e-02 7.743988186120986938e-02 -3.337959572672843933e-02 9.357763081789016724e-02 -1.700890660285949707e-01 -3.070938959717750549e-02 -9.473069012165069580e-02 -2.809632420539855957e-01 4.143008217215538025e-02 -4.058910906314849854e-02 -9.950379282236099243e-02 8.733803778886795044e-02 -2.180252969264984131e-02 7.089362014085054398e-03 3.723860085010528564e-01 -2.448075413703918457e-01 -1.584146469831466675e-01 2.282911539077758789e-01 -2.521412372589111328e-01 -2.730970084667205811e-01 2.869847416877746582e-01 -1.798364371061325073e-01 2.803108096122741699e-01 1.154321655631065369e-01 -1.835444867610931396e-01 1.550123374909162521e-02
9.326881729066371918e-03 -1.250419616699218750e-01 -2.229384779930114746e-01 2.154085487127304077e-01 -9.305845946073532104e-02 -8.635634928941726685e-02 -1.707303971052169800e-01 1.169450283050537109e-01 1.587592661380767822e-01 -9.013966470956802368e-02 2.616318464279174805e-01 9.323117882013320923e-02 -1.705968677997589111e-01 2.477822750806808472e-01 7.675710320472717285e-02 4.287833813577890396e-03 2.314916253089904785e-02 -1.290583312511444092e-01 -6.906262785196304321e-02 5.110881924629211426e-01 4.330869019031524658e-02 -7.892175763845443726e-02 -2.683225870132446289e-01 -3.699741093441843987e-03 -2.121574617922306061e-02 -2.845118939876556396e-01 1.365173161029815674e-01 -1.307641714811325073e-01 1.484092772006988525e-01 -1.657915860414505005e-01 -2.742075026035308838e-01 -1.312543153762817383e-01
1.425955817103385925e-02 -1.940866261720657349e-01 -2.057712823152542114e-01 2.897284030914306641e-01 1.696411669254302979e-01 6.661722064018249512e-02 1.202866286039352417e-01 -2.700332403182983398e-01 1.884539723396301270e-01 -7.532381266355514526e-02 2.294024676084518433e-01 8.208473026752471924e-02 -1.274004280567169189e-01 -8.029073476791381836e-02 3.592714965343475342e-01 -1.170637905597686768e-01 5.813017860054969788e-02 2.383688092231750488e-01 1.359061449766159058e-01 1.208648979663848877e-01 1.966880708932876587e-01 1.707361042499542236e-01 1.498434413224458694e-02 -2.139163464307785034e-01 -1.554015427827835083e-01 -3.245132863521575928e-01 2.461388707160949707e-02 1.204449217766523361e-03 2.041808068752288818e-01 -2.494432330131530762e-01 -8.946792781352996826e-02 -1.220840774476528168e-02
-1.422538012266159058e-01 -3.348420858383178711e-01 -3.674652278423309326e-01 -2.441644296050071716e-02 -9.713876992464065552e-02 -4.129626229405403137e-02 2.140630930662155151e-01 -4.207331314682960510e-02 2.021659612655639648e-01 -1.157178357243537903e-01 1.093791276216506958e-01 -1.080969125032424927e-01 -2.520688772201538086e-01 -2.203744202852249146e-01 -8.620382100343704224e-02 -6.691642850637435913e-02 -1.762205064296722412e-01 1.236439570784568787e-01 -5.015131458640098572e-02 4.256457462906837463e-02 2.833738625049591064e-01 5.579052865505218506e-02 -2.107869088649749756e-01 -2.557528913021087646e-01 -2.850155113264918327e-03 -2.728962898254394531e-01 5.467561259865760803e-02 5.922786518931388855e-02 -4.407718405127525330e-02 -1.557819992303848267e-01 -5.594350770115852356e-02 3.422273397445678711e-01
-1.568942368030548096e-01 9.453758597373962402e-02 6.445911526679992676e-02 2.712140381336212158e-01 -1.839238256216049194e-01 -5.455036088824272156e-02 -9.855926036834716797e-02 -1.341892331838607788e-01 2.189454734325408936e-01 -5.834083631634712219e-02 -1.762122064828872681e-01 -7.878731936216354370e-02 -3.091132938861846924e-01 2.276076078414916992e-01 2.548416554927825928e-01 -2.006402611732482910e-01 -2.211147099733352661e-01 6.631059199571609497e-02 1.948687583208084106e-01 1.695892363786697388e-01 1.078603863716125488e-01 3.196730464696884155e-02 -2.027767151594161987e-01 5.435376986861228943e-02 -1.371696442365646362e-01 -1.450034826993942261e-01 3.209916055202484131e-01 -3.351484984159469604e-02 1.746265441179275513e-01 -2.045937776565551758e-01 -2.958696484565734863e-01 -4.909601062536239624e-02
-2.054579555988311768e-01 -3.653407692909240723e-01 -3.092800676822662354e-01 2.059484422206878662e-01 5.179668217897415161e-02 -2.307109534740447998e-02 8.084734529256820679e-02 1.220083162188529968e-01 1.114596500992774963e-01 -2.073881924152374268e-01 -4.033110570162534714e-03 -4.105220362544059753e-02 -1.172978207468986511e-01 -7.622575014829635620e-02 1.601955741643905640e-01 -2.759341895580291748e-01 -9.134117513895034790e-02 -2.548330426216125488e-01 2.090434078127145767e-03 -1.799647808074951172e-01 -1.380417123436927795e-02 -7.545277476310729980e-02 7.450042665004730225e-02 -4.933287203311920166e-02 3.444412024691700935e-03 -2.945568263530731201e-01 2.141780406236648560e-01 -3.640817850828170776e-02 1.652658134698867798e-01 -1.649778634309768677e-01 -2.251524478197097778e-01 3.526480793952941895e-01
1.393060237169265747e-01 -2.438284605741500854e-01 -2.314686477184295654e-01 -3.156249225139617920e-02 8.189208805561065674e-02 -7.364050298929214478e-02 -1.329487860202789307e-01 2.131867036223411560e-02 -6.746183335781097412e-02 -2.572231292724609375e-01 2.792243659496307373e-02 -3.739532530307769775e-01 -1.199908107519149780e-01 2.207263745367527008e-02 2.875927388668060303e-01 -9.158858656883239746e-02 1.790281534194946289e-01 -2.261473834514617920e-01 -1.708596795797348022e-01 1.977358311414718628e-01 1.622574478387832642e-01 2.975795567035675049e-01 -1.690298318862915039e-01 -1.759310960769653320e-01 -1.537059992551803589e-01 8.623095601797103882e-02 9.880515933036804199e-02 1.437715440988540649e-01 2.841545045375823975e-01 -1.977413296699523926e-01 5.006791907362639904e-04 1.084443107247352600e-01
1.220076233148574829e-01 -3.497258126735687256e-01 -1.928487420082092285e-01 2.307264506816864014e-01 -1.013182327151298523e-01 2.535954713821411133e-01 -4.500053077936172485e-02 -5.901487171649932861e-02 4.172181710600852966e-02 -1.499334722757339478e-01 1.035294234752655029e-01 2.153338398784399033e-03 -3.940244615077972412e-01 -3.271608948707580566e-01 1.109298169612884521e-01 -9.807737916707992554e-02 -3.690561652183532715e-02 6.118969526141881943e-03 5.847151577472686768e-02 -1.814066320657730103e-01 2.608301937580108643e-01 -2.156171202659606934e-01 -1.358256787061691284e-01 -1.231077536940574646e-01 2.341068815439939499e-03 -2.175097167491912842e-01 6.489676237106323242e-02 2.025395035743713379e-01 2.486688345670700073e-01 8.054453879594802856e-02 -9.293395280838012695e-02 1.333221048116683960e-01
1.999061852693557739e-01 1.117445454001426697e-01 -2.572029531002044678e-01 1.258070170879364014e-01 1.343149393796920776e-01 1.778114438056945801e-01 1.356809586286544800e-01 3.778410702943801880e-02 -4.709621518850326538e-02 6.937073171138763428e-02 -4.714432358741760254e-02 -2.180831730365753174e-01 -1.862386614084243774e-01 1.133195757865905762e-01 1.589575260877609253e-01 4.758434835821390152e-03 -1.946189999580383301e-01 -2.465761303901672363e-01 -1.736160963773727417e-01 1.091399714350700378e-01 2.581184804439544678e-01 -8.759986609220504761e-02 -2.547010183334350586e-01 5.913855507969856262e-02 9.489977732300758362e-03 -3.276327252388000488e-01 -7.569446414709091187e-02 -9.283678978681564331e-02 -1.763340830802917480e-02 -1.799051649868488312e-02 -4.952046871185302734e-01 1.241080835461616516e-01
1.982494294643402100e-01 -1.444353610277175903e-01 3.870977461338043213e-02 1.079389899969100952e-01 -4.028202220797538757e-02 -1.921976357698440552e-01 -1.166900470852851868e-01 5.280596017837524414e-02 -3.767184913158416748e-02 -3.231743350625038147e-02 1.252646297216415405e-01 3.222295641899108887e-02 -3.311079740524291992e-01 -1.640800088644027710e-01 1.106298938393592834e-01 1.599468290805816650e-01 1.825631558895111084e-01 8.505221456289291382e-02 -1.863879412412643433e-01 7.737705856561660767e-02 -2.843744587153196335e-03 -1.323967725038528442e-01 -4.168123900890350342e-01 -3.488951623439788818e-01 -2.430340796709060669e-01 -3.201686441898345947e-01 -5.387046374380588531e-03 -2.111622691154479980e-02 2.602734267711639404e-01 -1.908802241086959839e-01 -7.380814850330352783e-02 -1.103955060243606567e-01
7.571659982204437256e-02 -3.204294443130493164e-01 -1.471745520830154419e-01 7.327573746442794800e-02 1.218715161085128784e-01 -7.908096909523010254e-02 -2.209178954362869263e-01 -1.853543519973754883e-01 -1.636128174141049385e-03 -1.503911614418029785e-01 -1.305511295795440674e-01 -2.957368195056915283e-01 -3.017539680004119873e-01 -2.684839367866516113e-01 1.046085655689239502e-01 1.422171592712402344e-01 -8.419132232666015625e-02 -6.981686502695083618e-02 -6.585986912250518799e-02 -2.001865766942501068e-02 -3.795357048511505127e-02 3.224074840545654297e-01 -1.168150529265403748e-01 -3.863286375999450684e-01 1.940246671438217163e-02 -1.470380425453186035e-01 1.303431540727615356e-01 -1.333053857088088989e-01 1.390025615692138672e-01 -7.556862384080886841e-02 -2.684928476810455322e-01 1.694535487331449986e-03
7.751972880214452744e-03 -1.866555307060480118e-03 -2.950679957866668701e-01 -2.267583608627319336e-01 -6.223427504301071167e-02 -1.489280313253402710e-01 1.609330624341964722e-01 -1.478258967399597168e-01 -1.167670860886573792e-01 -1.369353383779525757e-01 -2.771412432193756104e-01 -1.344816833734512329e-01 -6.439525634050369263e-02 -1.221093628555536270e-02 2.784458398818969727e-01 -4.281182885169982910e-01 -8.172701299190521240e-02 3.606912121176719666e-02 2.117568105459213257e-01 9.395293146371841431e-02 8.435519039630889893e-02 1.125147342681884766e-01 -1.462518703192472458e-02 -1.804276928305625916e-02 -1.957382410764694214e-01 -3.722586035728454590e-01 -3.212649747729301453e-02 -8.702636510133743286e-02 2.078377604484558105e-01 1.394772082567214966e-01 4.540224000811576843e-02 2.511671185493469238e-01
1.258576810359954834e-01 -9.349037706851959229e-02 -2.216736823320388794e-01 1.805451065301895142e-01 -1.470177024602890015e-01 -6.553029268980026245e-02 2.698085010051727295e-01 2.096248716115951538e-01 1.327914148569107056e-01 -1.728363037109375000e-01 4.477805644273757935e-02 -1.457386463880538940e-01 -1.720175594091415405e-01 1.654987037181854248e-01 1.935527175664901733e-01 -4.512488096952438354e-02 -2.299544066190719604e-01 -3.713617324829101562e-01 -8.664280176162719727e-02 3.031729459762573242e-01 9.009757637977600098e-02 -3.376929089426994324e-02 9.408399462699890137e-02 -1.288115382194519043e-01 -3.882641494274139404e-01 -1.421729326248168945e-01 -1.894948631525039673e-01 -2.852355502545833588e-02 2.209652364253997803e-01 -7.229867042042315006e-04 1.127637643367052078e-02 -4.751383140683174133e-02
-4.090134054422378540e-03 -2.407379597425460815e-01 -1.350277215242385864e-01 -3.625131249427795410e-01 6.097871065139770508e-02 -2.457883059978485107e-01 -8.808670192956924438e-02 2.797317132353782654e-02 -1.705365777015686035e-01 -8.271528035402297974e-02 -1.603665798902511597e-01 -9.530517458915710449e-02 -2.192622423171997070e-01 -1.449801772832870483e-01 2.553601861000061035e-01 9.573663771152496338e-02 -5.211254581809043884e-02 -1.888556219637393951e-02 -1.838251054286956787e-01 -2.668270468711853027e-02 1.176464185118675232e-01 -3.652776181697845459e-01 -2.486426532268524170e-01 3.890644386410713196e-02 -3.168203234672546387e-01 -2.144431471824645996e-01 1.007730290293693542e-01 -4.768872633576393127e-02 2.222476601600646973e-01 -1.704609543085098267e-01 -1.235943213105201721e-01 6.939379125833511353e-02
2.794614620506763458e-02 -9.255719929933547974e-02 -1.111257970333099365e-01 2.673151493072509766e-01 8.551282808184623718e-04 -2.173923105001449585e-01 1.522819846868515015e-01 8.023227751255035400e-02 1.785359084606170654e-01 1.423858702182769775e-01 -2.076168954372406006e-01 -1.554921865463256836e-01 -2.128169536590576172e-01 2.067262306809425354e-02 2.681977450847625732e-01 2.236541807651519775e-01 -2.392539381980895996e-01 6.776280701160430908e-02 1.194594427943229675e-01 5.683639645576477051e-02 3.011465668678283691e-01 1.140800863504409790e-01 -3.545174002647399902e-01 -2.710908949375152588e-01 -2.434275671839714050e-02 -1.212668418884277344e-01 6.895945966243743896e-02 1.628964841365814209e-01 5.388290062546730042e-02 -2.301876395940780640e-01 -1.254083812236785889e-01 2.060102820396423340e-01
2.631285041570663452e-02 -2.151670306921005249e-01 -4.176373034715652466e-02 -1.385786235332489014e-01 6.562417000532150269e-02 3.147654235363006592e-02 1.674129366874694824e-01 9.984072297811508179e-02 -8.180439472198486328e-03 -8.905868977308273315e-03 -8.618379384279251099e-02 -2.295510768890380859e-01 -8.841832727193832397e-02 -8.263609558343887329e-02 3.056786656379699707e-01 1.588520109653472900e-01 -3.514442145824432373e-01 -1.832017675042152405e-02 -2.771353423595428467e-01 1.050487160682678223e-01 -2.851161174476146698e-02 -3.598594963550567627e-01 -1.672538369894027710e-01 -3.838093951344490051e-02 -6.052577868103981018e-02 -3.059166669845581055e-01 1.993925273418426514e-01 2.047063112258911133e-01 1.292465627193450928e-01 2.361495941877365112e-01 2.688289582729339600e-01 9.231864474713802338e-03
-1.663677394390106201e-01 1.477266252040863037e-01 -2.238853871822357178e-01 1.645456850528717041e-01 -1.737822890281677246e-01 -3.163297474384307861e-02 -1.389253288507461548e-01 4.037092626094818115e-02 8.842704445123672485e-02 -4.325650632381439209e-02 2.668783068656921387e-01 -4.319527745246887207e-02 9.209617972373962402e-02 1.570338755846023560e-01 9.918867051601409912e-02 -2.304467409849166870e-01 -3.100690245628356934e-01 -3.294893205165863037e-01 -9.757837653160095215e-02 2.483641058206558228e-01 1.876871734857559204e-01 -1.169151812791824341e-01 1.497445404529571533e-01 -2.279726415872573853e-01 -3.010421097278594971e-01 -1.324457526206970215e-01 1.246133223176002502e-01 8.679953217506408691e-02 2.115070521831512451e-01 4.677992314100265503e-02 -2.393693774938583374e-01 -8.744601905345916748e-02
4.410115629434585571e-02 -1.393546760082244873e-01 3.060702467337250710e-03 1.249706223607063293e-01 -1.438692212104797363e-01 9.807237982749938965e-02 -1.157131642103195190e-01 -3.282232210040092468e-02 4.518503695726394653e-02 8.558414131402969360e-02 1.712897866964340210e-01 3.874589130282402039e-02 -2.179358899593353271e-01 -2.371166646480560303e-01 1.769875288009643555e-01 -1.675119064748287201e-02 -1.258701682090759277e-01 1.894545406103134155e-01 1.198392137885093689e-01 4.332958906888961792e-02 1.240412518382072449e-01 -2.606272697448730469e-01 -2.293631881475448608e-01 -1.647013574838638306e-01 -5.350363999605178833e-02 -3.200747072696685791e-01 2.650841772556304932e-01 -3.016917593777179718e-02 2.098210304975509644e-01 3.370223343372344971e-01 -9.363063424825668335e-02 4.108571410179138184e-01
-1.603235751390457153e-01 -3.755724057555198669e-02 -3.464290797710418701e-01 -1.711464971303939819e-01 4.880570992827415466e-02 -4.511654675006866455e-01 2.581567764282226562e-01 1.769467145204544067e-01 -9.581783413887023926e-02 1.360919177532196045e-01 3.420343250036239624e-02 -9.596312046051025391e-02 -1.754873096942901611e-01 -9.477473795413970947e-02 3.580160140991210938e-01 -4.410639777779579163e-02 -4.403596371412277222e-02 -9.767368435859680176e-02 -9.976774454116821289e-03 -2.286406233906745911e-02 1.413977295160293579e-01 1.180974170565605164e-01 -9.856978058815002441e-02 1.359765231609344482e-01 -2.902213931083679199e-01 -1.620531529188156128e-01 7.553703337907791138e-02 7.149517536163330078e-02 3.088704049587249756e-01 -1.174693927168846130e-01 -7.695818692445755005e-02 -3.220471367239952087e-02
-1.706588566303253174e-01 1.327686011791229248e-03 -2.537604272365570068e-01 1.342582255601882935e-01 2.407483570277690887e-02 2.958843410015106201e-01 -1.031555756926536560e-01 2.412865161895751953e-01 6.417180597782135010e-02 -6.681888550519943237e-02 -1.895487904548645020e-01 1.115940585732460022e-01 -3.771633491851389408e-04 -1.735156774520874023e-02 2.737211585044860840e-01 1.130313128232955933e-01 -5.552228912711143494e-02 1.331935375928878784e-01 -2.320917397737503052e-01 1.055826470255851746e-01 3.764371946454048157e-02 -2.938092350959777832e-01 -2.261383384466171265e-01 -1.183539722114801407e-02 -1.510014533996582031e-01 -3.217031657695770264e-01 -7.388936728239059448e-02 -4.086905345320701599e-02 3.951775133609771729e-01 -2.204752564430236816e-01 1.527899950742721558e-01 1.003418210893869400e-02
1.386883556842803955e-01 -3.059398531913757324e-01 -1.449363231658935547e-01 2.016798704862594604e-01 -3.811458125710487366e-02 -1.756933778524398804e-01 -6.955135613679885864e-02 -2.271987050771713257e-01 -2.519788742065429688e-01 -1.309390068054199219e-01 -1.693819910287857056e-01 -1.935303509235382080e-01 -1.574853509664535522e-01 -4.327563047409057617e-01 2.043241821229457855e-02 -5.577473342418670654e-02 -1.165642961859703064e-01 -6.938210874795913696e-02 -3.150741010904312134e-02 2.893907725811004639e-01 1.034524962306022644e-01 -1.470222324132919312e-01 -1.173110008239746094e-01 -1.858190149068832397e-01 -6.344876438379287720e-02 -5.609158053994178772e-02 2.022881954908370972e-01 3.328385576605796814e-02 2.373740077018737793e-01 2.074537873268127441e-01 -7.792440056800842285e-02 1.895035505294799805e-01
-2.062863409519195557e-01 -5.339131504297256470e-02 3.149015456438064575e-02 1.394049674272537231e-01 1.295370608568191528e-01 4.290900379419326782e-02 -1.972090303897857666e-01 -6.385234743356704712e-02 1.440226286649703979e-01 1.788182854652404785e-01 -2.313661016523838043e-02 -1.053122617304325104e-02 -3.833321928977966309e-01 -1.541299819946289062e-01 9.572310000658035278e-02 -3.482718467712402344e-01 -1.030059158802032471e-01 -1.782564371824264526e-01 -2.961722314357757568e-01 3.384023904800415039e-01 1.507104188203811646e-01 1.285357028245925903e-01 -2.233229130506515503e-01 -8.482699841260910034e-02 1.001548096537590027e-01 -2.276336550712585449e-01 1.372489929199218750e-01 -7.364660501480102539e-02 -2.406184794381260872e-03 -8.250508457422256470e-02 -2.504931986331939697e-01 -1.465171128511428833e-01
1.272195130586624146e-01 -1.218461096286773682e-01 -4.349499940872192383e-01 -2.145802378654479980e-01 6.594588607549667358e-02 5.729956924915313721e-02 2.633245475590229034e-02 1.086813211441040039e-02 7.160309702157974243e-02 -7.227993011474609375e-02 -1.139192506670951843e-01 -9.105825424194335938e-02 2.243710309267044067e-01 2.016829513013362885e-02 2.951063215732574463e-01 1.940091140568256378e-02 -1.475097537040710449e-01 1.306285560131072998e-01 -2.435228973627090454e-01 3.696272671222686768e-01 1.122719049453735352e-02 -1.815584897994995117e-01 -2.120028585195541382e-01 -8.129643648862838745e-02 8.439768105745315552e-02 -1.591502130031585693e-01 1.945845186710357666e-01 -1.474152952432632446e-01 3.550285995006561279e-01 3.778759017586708069e-02 -1.126982942223548889e-01 -6.205075979232788086e-02
1.178382858633995056e-01 -1.859140396118164062e-01 -2.371958345174789429e-01 1.053366288542747498e-01 8.756621927022933960e-02 -2.002840191125869751e-01 1.961198300123214722e-01 -8.375667035579681396e-02 -9.380609728395938873e-03 5.543935671448707581e-02 -7.374466210603713989e-02 -1.571452058851718903e-02 -4.395154118537902832e-02 2.224475294351577759e-01 1.398947089910507202e-01 2.763754501938819885e-02 -1.636883765459060669e-01 7.498248666524887085e-02 1.942487359046936035e-01 -7.120318710803985596e-02 1.209229305386543274e-01 4.950033128261566162e-02 -2.908837497234344482e-01 -2.539658546447753906e-01 -8.570796251296997070e-02 -3.072106838226318359e-01 1.600714623928070068e-01 1.061812639236450195e-01 3.115782141685485840e-01 -4.706395864486694336e-01 7.637872546911239624e-02 7.678379118442535400e-02
4.876788705587387085e-03 -3.642002046108245850e-01 -2.166262120008468628e-01 6.939625740051269531e-02 -5.620454251766204834e-02 -9.807369858026504517e-02 -1.065558120608329773e-01 -7.816435396671295166e-02 -1.189512684941291809e-01 -1.646407991647720337e-01 -9.037253260612487793e-02 -7.333917170763015747e-02 -2.580906450748443604e-01 -2.646853327751159668e-01 7.404816150665283203e-02 -1.289413720369338989e-01 -1.624711304903030396e-01 3.938660770654678345e-02 1.527647227048873901e-01 6.800103187561035156e-02 2.804768383502960205e-01 -2.518261671066284180e-01 -2.693025469779968262e-01 -3.598808646202087402e-01 -1.627565771341323853e-01 -9.647021442651748657e-02 2.920158803462982178e-01 6.259781122207641602e-02 4.828534275293350220e-02 2.075507342815399170e-01 3.562038019299507141e-02 8.592267520725727081e-03
-1.078239828348159790e-01 -1.312895417213439941e-01 -4.716641604900360107e-01 1.569599211215972900e-01 -2.145554274320602417e-01 -1.821627169847488403e-01 2.433571778237819672e-02 -1.886321604251861572e-02 -7.393702864646911621e-02 -2.807872295379638672e-01 1.107655763626098633e-01 4.558653011918067932e-02 -1.960742622613906860e-01 -1.385136134922504425e-02 2.956360280513763428e-01 1.172735169529914856e-01 -1.630607694387435913e-01 -1.542382985353469849e-01 -1.955985873937606812e-01 2.274925261735916138e-01 -1.461575776338577271e-01 -1.885089837014675140e-02 -1.901658475399017334e-01 -2.089014500379562378e-01 -8.358730003237724304e-03 -1.986816711723804474e-02 1.504036784172058105e-01 1.341823041439056396e-01 1.278103440999984741e-01 -1.015132367610931396e-01 1.297616511583328247e-01 2.809674739837646484e-01
-9.149831533432006836e-02 -2.651204764842987061e-01 -1.045319288969039917e-01 -2.804598808288574219e-01 2.099319696426391602e-01 -7.951477169990539551e-02 -4.822640493512153625e-02 1.390423923730850220e-01 -1.231057345867156982e-01 -2.013576403260231018e-02 -1.436610966920852661e-01 2.124481201171875000e-01 -1.163107901811599731e-01 -1.945399194955825806e-01 2.428716868162155151e-01 9.180200845003128052e-02 -7.512483000755310059e-02 4.087223112583160400e-02 -1.403556317090988159e-01 9.296488761901855469e-02 2.960716187953948975e-01 -2.363491952419281006e-01 -2.632665932178497314e-01 6.301767658442258835e-03 -2.895033061504364014e-01 -1.876253336668014526e-01 9.082316607236862183e-02 -8.596463501453399658e-02 2.255980521440505981e-01 -2.595416307449340820e-01 -1.454385966062545776e-01 1.923353672027587891e-01
-1.178350299596786499e-01 -2.386262118816375732e-01 -2.962369024753570557e-01 -1.568828821182250977e-01 5.296034365892410278e-02 4.075337573885917664e-02 8.559864014387130737e-02 1.116743907332420349e-01 4.785937070846557617e-02 1.082889456301927567e-02 -3.493591547012329102e-01 -1.757039129734039307e-01 6.449924409389495850e-02 1.186428871005773544e-02 1.667477786540985107e-01 2.036952879279851913e-03 -5.723318830132484436e-02 8.521376294083893299e-04 -3.516277670860290527e-02 4.792067706584930420e-01 1.856928765773773193e-01 -3.282642960548400879e-01 -2.443278729915618896e-01 -1.886752694845199585e-01 1.157470569014549255e-01 -1.171836927533149719e-01 1.353700011968612671e-01 -3.509803488850593567e-02 2.191615849733352661e-01 -5.991034209728240967e-02 -1.557623445987701416e-01 -1.041337177157402039e-01
-1.072717607021331787e-01 -9.928154945373535156e-02 4.017736762762069702e-02 3.702097758650779724e-02 1.224338822066783905e-02 -1.932591795921325684e-01 -1.923393160104751587e-01 -1.029237061738967896e-01 -1.495976150035858154e-01 -4.321150183677673340e-01 1.843035034835338593e-02 -1.437777932733297348e-02 -2.595133148133754730e-02 3.028444759547710419e-02 2.402594685554504395e-01 -3.882760182023048401e-02 -4.232068955898284912e-01 -2.665977478027343750e-01 -8.537748456001281738e-02 2.194449901580810547e-01 2.621364891529083252e-01 2.111137472093105316e-02 -1.364612877368927002e-01 -6.380368024110794067e-02 -6.471693515777587891e-02 -3.733723759651184082e-01 5.610400810837745667e-02 6.034137308597564697e-02 1.667243055999279022e-02 -9.699642658233642578e-02 -6.338711827993392944e-02 -2.419227063655853271e-01
-2.557393610477447510e-01 9.773605270311236382e-04 -2.255896329879760742e-01 1.393366307020187378e-01 -6.755397468805313110e-02 -1.273126900196075439e-01 -1.453312635421752930e-01 2.479998618364334106e-01 -5.532062426209449768e-02 -1.565572172403335571e-01 -1.061847135424613953e-01 -1.487808525562286377e-01 4.304096847772598267e-02 -1.911938935518264771e-01 1.165079474449157715e-01 3.406804054975509644e-02 2.054294347763061523e-01 1.547320485115051270e-01 -1.506211161613464355e-01 4.179588258266448975e-01 1.809319108724594116e-01 1.651612371206283569e-01 -1.826252341270446777e-01 -5.780200939625501633e-03 -1.607275903224945068e-01 -2.685656547546386719e-01 4.933595284819602966e-02 -1.675410419702529907e-01 1.862616240978240967e-01 -1.922494471073150635e-01 -2.989849746227264404e-01 1.844985783100128174e-02
-2.710410766303539276e-02 -4.153238236904144287e-01 -2.328526824712753296e-01 1.495594084262847900e-01 1.326738484203815460e-02 -7.244506478309631348e-02 1.679553091526031494e-01 1.767354905605316162e-01 -1.516043022274971008e-02 -1.242789253592491150e-01 4.570372775197029114e-02 -1.292126136831939220e-03 -1.237100586295127869e-01 1.175188347697257996e-01 2.696362733840942383e-01 -3.929316103458404541e-01 -2.070869058370590210e-01 -1.017796844244003296e-01 4.212342575192451477e-02 1.593719050288200378e-02 6.110810115933418274e-02 -1.484368592500686646e-01 -1.057818979024887085e-01 -1.742380112409591675e-01 2.531736493110656738e-01 -2.117150276899337769e-01 8.701534569263458252e-02 1.581618040800094604e-01 1.251971274614334106e-01 -7.566054165363311768e-02 -1.132792010903358459e-01 3.361666500568389893e-01
-1.015129312872886658e-01 -3.836569786071777344e-01 -1.126532256603240967e-01 8.725327998399734497e-02 -3.198143094778060913e-02 1.467605680227279663e-01 3.341933712363243103e-02 -1.365342587232589722e-01 -8.050570636987686157e-02 4.570417478680610657e-02 6.780394911766052246e-02 -5.800864472985267639e-02 -2.819222509860992432e-01 -1.592889726161956787e-01 6.151301786303520203e-02 -9.785791859030723572e-03 1.203554123640060425e-02 1.142875850200653076e-01 1.073460355401039124e-01 -1.311281230300664902e-02 1.705225855112075806e-01 -2.033628970384597778e-01 -2.904367148876190186e-01 -2.537976503372192383e-01 -4.654154926538467407e-02 -3.820770680904388428e-01 1.923804730176925659e-01 2.126204818487167358e-01 1.904632002115249634e-01 2.718880176544189453e-01 3.433185070753097534e-02 2.622324824333190918e-01
8.576557971537113190e-03 -2.117994427680969238e-01 -9.696858376264572144e-02 1.391884237527847290e-01 -3.458765521645545959e-02 4.190468043088912964e-02 8.190518617630004883e-02 -1.307196822017431259e-02 1.434622406959533691e-01 3.556738793849945068e-02 7.673247158527374268e-02 -1.199763640761375427e-01 -3.667122125625610352e-01 -2.003513835370540619e-02 2.076632827520370483e-01 -1.876129359006881714e-01 -2.097850590944290161e-01 2.055292874574661255e-01 4.685213416814804077e-02 3.282627165317535400e-01 2.339565306901931763e-01 3.174113631248474121e-01 -8.870700746774673462e-02 9.237377345561981201e-02 -1.336688548326492310e-01 -1.762635558843612671e-01 -8.161145448684692383e-02 1.990111619234085083e-01 2.258353233337402344e-01 2.118968963623046875e-01 2.981345355510711670e-01 -1.142351031303405762e-01
6.074154516682028770e-04 -2.847246825695037842e-01 -1.170807629823684692e-01 9.443432092666625977e-02 -8.585474640130996704e-02 -9.480959922075271606e-02 -1.609623283147811890e-01 2.659065127372741699e-01 -1.650153286755084991e-02 1.099089235067367554e-01 3.419557511806488037e-01 -7.085172832012176514e-02 -1.767165958881378174e-01 -1.004828512668609619e-01 -2.634344995021820068e-02 -3.786691650748252869e-02 3.149953857064247131e-02 -2.126187086105346680e-01 -1.004027128219604492e-01 1.659835278987884521e-01 1.973563432693481445e-01 1.630358397960662842e-01 -2.982468605041503906e-01 1.451978236436843872e-01 -1.843780577182769775e-01 -3.884460926055908203e-01 -5.189469829201698303e-02 2.462688386440277100e-01 1.123461127281188965e-01 -2.682016193866729736e-01 -3.887146711349487305e-02 1.090203598141670227e-01
-4.638475924730300903e-02 3.716443479061126709e-02 -1.585394442081451416e-01 -3.019334189593791962e-02 -9.356849640607833862e-02 -5.547012016177177429e-02 -7.970169931650161743e-02 3.855527937412261963e-01 1.179039552807807922e-01 -1.485612690448760986e-01 6.551886349916458130e-02 -1.734870523214340210e-01 1.588067859411239624e-01 -1.819673180580139160e-01 3.182800114154815674e-01 -5.163078010082244873e-02 -2.308049947023391724e-01 -1.550277024507522583e-01 7.603961229324340820e-02 1.176688298583030701e-01 2.652705311775207520e-01 -9.694370627403259277e-02 -3.212321102619171143e-01 9.812857210636138916e-02 -1.498121023178100586e-01 -3.666229248046875000e-01 -1.828814856708049774e-02 -1.462083756923675537e-01 1.719588041305541992e-01 5.953931808471679688e-02 1.685668975114822388e-01 -2.032451629638671875e-01
-2.216274142265319824e-01 3.214305639266967773e-02 -1.625825017690658569e-01 1.018014624714851379e-01 -1.601048558950424194e-01 -1.631435751914978027e-02 -2.138487249612808228e-01 1.227881982922554016e-01 8.922176808118820190e-02 -3.521728813648223877e-01 -1.708791702985763550e-01 -9.808237850666046143e-02 -1.626491397619247437e-01 1.024067029356956482e-01 1.341941654682159424e-01 -1.754964590072631836e-01 6.957547366619110107e-02 2.042402923107147217e-01 1.943258643150329590e-01 3.562148809432983398e-01 4.603798687458038330e-02 3.770234063267707825e-02 -2.469363361597061157e-01 4.327218979597091675e-02 -1.249198019504547119e-01 -3.706866204738616943e-01 2.590326666831970215e-01 3.786090016365051270e-02 1.660351455211639404e-01 -1.930816657841205597e-02 -1.291078031063079834e-01 1.613595038652420044e-01
-8.598922193050384521e-02 -1.700048297643661499e-01 1.030534729361534119e-01 1.790241003036499023e-01 2.849279902875423431e-02 -2.683684462681412697e-03 -1.866979002952575684e-01 -3.421267494559288025e-02 -2.016980946063995361e-02 -1.224405840039253235e-01 9.150851517915725708e-02 1.326276361942291260e-02 -9.148389101028442383e-02 -1.026296988129615784e-01 5.296854972839355469e-01 1.801656931638717651e-01 9.549976140260696411e-02 -1.849980652332305908e-01 1.367629319429397583e-01 7.939480990171432495e-02 1.783199161291122437e-01 -5.655843019485473633e-02 -1.563549041748046875e-01 -3.835787773132324219e-01 -7.317386567592620850e-02 -2.571059763431549072e-01 -3.608150035142898560e-02 1.080389395356178284e-01 1.147586554288864136e-01 -1.254675909876823425e-02 -3.893345892429351807e-01 -6.358452141284942627e-02
-1.842370256781578064e-02 -3.970484137535095215e-01 -2.424993216991424561e-01 1.697229221463203430e-02 -7.324144989252090454e-02 4.675314575433731079e-02 -2.142026275396347046e-01 1.824664622545242310e-01 1.778725385665893555e-01 1.409449800848960876e-02 -1.564634591341018677e-01 -4.955730214715003967e-02 -2.474725246429443359e-01 2.586445026099681854e-02 -8.636281639337539673e-02 -1.105306074023246765e-01 -7.791472226381301880e-02 4.573561251163482666e-02 7.605365477502346039e-03 1.938330233097076416e-01 3.554507493972778320e-01 1.549510471522808075e-02 -6.046715006232261658e-02 1.885148733854293823e-01 -8.917039632797241211e-02 -4.628581702709197998e-01 2.252034991979598999e-01 -2.104874700307846069e-01 5.933366715908050537e-02 3.287402540445327759e-02 1.199451461434364319e-01 -8.978538215160369873e-02
1.333721280097961426e-01 -2.651855349540710449e-01 -2.538662850856781006e-01 -1.767071485519409180e-01 -1.241322457790374756e-01 -2.350896364077925682e-03 -4.424970597028732300e-02 1.098439935594797134e-02 4.115087091922760010e-01 -9.964964538812637329e-02 1.682569086551666260e-01 -2.237669974565505981e-01 -1.144822537899017334e-01 -2.669455707073211670e-01 1.830432862043380737e-01 2.176924422383308411e-02 -2.896569967269897461e-01 8.881077170372009277e-02 -3.102701716125011444e-02 -1.054490059614181519e-01 -2.380426041781902313e-02 5.840845033526420593e-02 -1.713086962699890137e-01 -7.921954244375228882e-02 -1.283222138881683350e-01 -2.397154271602630615e-01 7.189559191465377808e-02 7.994154840707778931e-02 1.646739840507507324e-01 -2.725530229508876801e-02 -2.078661024570465088e-01 3.502798974514007568e-01
-4.442222043871879578e-02 -2.381612360477447510e-01 -1.446171402931213379e-01 -1.525312066078186035e-01 -3.204986825585365295e-02 7.205075025558471680e-02 -6.977264583110809326e-02 1.283782422542572021e-01 -3.862573206424713135e-01 2.094446122646331787e-01 -3.752396404743194580e-01 -1.197508051991462708e-01 -2.298438400030136108e-01 -4.602265357971191406e-02 2.053053379058837891e-01 -1.040140241384506226e-01 5.506472662091255188e-02 5.143906921148300171e-03 -3.105972707271575928e-01 2.681617140769958496e-01 1.489117145538330078e-01 -1.660527735948562622e-01 -2.590336501598358154e-01 9.286050498485565186e-02 -1.562173813581466675e-01 -1.290441602468490601e-01 6.216084957122802734e-02 5.648332834243774414e-02 2.365387678146362305e-01 8.712799847126007080e-02 -5.937988311052322388e-02 3.671517595648765564e-02
-1.751349121332168579e-01 -2.954927682876586914e-01 -3.146344125270843506e-01 2.335999161005020142e-01 -8.626507595181465149e-03 -3.313985839486122131e-02 2.002804577350616455e-01 1.085501462221145630e-01 8.499400317668914795e-02 -2.448472380638122559e-01 -1.861713454127311707e-02 -9.724565781652927399e-03 -2.774783670902252197e-01 -1.321631520986557007e-01 -2.745487913489341736e-02 -2.066369801759719849e-01 -2.231579422950744629e-01 -4.992215335369110107e-02 -2.927987463772296906e-02 4.856014624238014221e-02 1.658084690570831299e-01 -1.086123585700988770e-01 1.216239109635353088e-01 -1.725592017173767090e-01 -1.256635040044784546e-01 -2.301137745380401611e-01 -3.515987843275070190e-02 1.216063201427459717e-01 8.544979244470596313e-02 -1.609735339879989624e-01 -8.702029287815093994e-02 4.526928365230560303e-01
-1.179065406322479248e-01 -2.609341442584991455e-01 -2.281266897916793823e-01 -1.224672719836235046e-01 -2.604358792304992676e-01 -1.386576704680919647e-02 -1.726604849100112915e-01 -2.541800215840339661e-02 -2.705215476453304291e-02 2.316944301128387451e-01 -4.096419736742973328e-02 7.330767810344696045e-02 -1.986572146415710449e-01 -8.502172678709030151e-02 1.778930723667144775e-01 1.963557302951812744e-01 -2.456700503826141357e-01 2.001508623361587524e-01 -1.200447231531143188e-01 2.698859572410583496e-01 2.820954620838165283e-01 1.455458253622055054e-02 4.559024423360824585e-02 3.992164134979248047e-02 -6.743925809860229492e-02 -2.322612851858139038e-01 3.428894877433776855e-01 1.284334622323513031e-02 3.504135906696319580e-01 -3.327883407473564148e-02 -4.076549038290977478e-02 3.489766269922256470e-02
5.440623313188552856e-02 -1.168416142463684082e-01 -3.274069726467132568e-01 -1.469014398753643036e-02 -4.658611863851547241e-02 3.798330202698707581e-03 -1.394857317209243774e-01 8.797176927328109741e-02 7.780747115612030029e-02 2.476008236408233643e-01 -1.252902150154113770e-01 -4.200111627578735352e-01 -3.383572697639465332e-01 -4.110545217990875244e-01 5.436719954013824463e-02 -9.816938638687133789e-02 -2.580740749835968018e-01 5.765817314386367798e-02 -1.147254183888435364e-01 -6.980174779891967773e-02 -3.815554827451705933e-02 1.577115058898925781e-02 -6.214051693677902222e-02 -1.537430286407470703e-01 -1.768844276666641235e-01 -1.632380038499832153e-01 2.768904268741607666e-01 -1.054957509040832520e-01 7.011051755398511887e-03 -1.598528921604156494e-01 -4.074967652559280396e-02 3.043466247618198395e-02
-3.448928892612457275e-02 -3.781450092792510986e-01 -4.168309867382049561e-01 1.144481748342514038e-01 8.005818724632263184e-02 -5.216993018984794617e-02 -5.703347548842430115e-02 -3.183313831686973572e-02 1.393706947565078735e-01 -1.261817216873168945e-01 -1.538136005401611328e-01 -3.173953294754028320e-01 -3.050854057073593140e-02 3.299237787723541260e-01 2.295322567224502563e-01 3.132082223892211914e-01 3.028024546802043915e-02 -2.445598505437374115e-02 -1.505176723003387451e-01 1.412481814622879028e-01 -1.278840098530054092e-02 1.956276409327983856e-02 -2.266195267438888550e-01 6.871073041111230850e-03 -7.473517209291458130e-02 -2.168487757444381714e-01 -2.768447622656822205e-02 1.819482445716857910e-01 1.861275434494018555e-01 -2.834988757967948914e-02 8.262868970632553101e-02 1.021630838513374329e-01
-6.208394095301628113e-02 -1.921152323484420776e-01 -3.482269644737243652e-01 -1.910175085067749023e-01 6.167780607938766479e-02 1.010056361556053162e-01 4.670313745737075806e-02 -1.756656914949417114e-01 -7.898524403572082520e-02 5.847486481070518494e-02 -1.177148148417472839e-01 -1.225838139653205872e-01 -1.765407174825668335e-01 -1.575676053762435913e-01 2.361343502998352051e-01 -1.457338631153106689e-01 1.005113273859024048e-01 -1.292459368705749512e-01 -1.753762364387512207e-01 -4.579007625579833984e-02 3.740770816802978516e-01 -1.768267005681991577e-01 -1.253445446491241455e-01 -2.540917694568634033e-01 -1.275030374526977539e-01 -1.713002175092697144e-01 1.252183020114898682e-01 -3.695567846298217773e-01 7.893062382936477661e-02 -1.285194903612136841e-01 -1.524876505136489868e-01 1.670924276113510132e-01
9.063081443309783936e-02 -5.157412886619567871e-01 6.691746413707733154e-03 2.522323429584503174e-01 -7.981986552476882935e-02 -3.408656641840934753e-02 4.212139919400215149e-02 1.324116997420787811e-02 2.285158783197402954e-01 -1.245800703763961792e-01 -6.231777742505073547e-02 -8.708023466169834137e-03 -1.585139632225036621e-01 -3.809343650937080383e-02 2.033034116029739380e-01 -1.507539749145507812e-01 1.210181489586830139e-01 -3.315225988626480103e-02 -4.748414829373359680e-02 -1.793226040899753571e-02 1.964996755123138428e-01 1.434217393398284912e-02 -1.695440560579299927e-01 1.287968754768371582e-01 -2.390102148056030273e-01 -1.945334523916244507e-01 -4.391624033451080322e-02 2.200863957405090332e-01 3.798092305660247803e-01 7.589484751224517822e-02 1.687750965356826782e-01 2.529903352260589600e-01
3.666412457823753357e-02 -3.071162104606628418e-01 -3.383929729461669922e-01 1.825857907533645630e-01 1.635343432426452637e-01 -1.742157191038131714e-01 1.559840440750122070e-01 -3.768628463149070740e-02 7.496714591979980469e-02 -2.302598953247070312e-01 -1.003353074193000793e-01 -2.690980434417724609e-01 -1.754395067691802979e-01 -2.906716987490653992e-02 2.592717409133911133e-01 -1.115313731133937836e-02 2.126551866531372070e-01 -4.170868918299674988e-02 -1.717872768640518188e-01 1.649354249238967896e-01 9.913559071719646454e-03 2.397630512714385986e-01 -6.587924808263778687e-02 -1.257181018590927124e-01 -1.173150390386581421e-01 -1.096242815256118774e-01 1.167785897850990295e-01 1.285349577665328979e-01 1.654127538204193115e-01 -3.167224824428558350e-01 1.153559088706970215e-01 2.350001782178878784e-01
-1.231584399938583374e-01 -1.132024228572845459e-01 2.914030663669109344e-02 1.668747663497924805e-01 -1.292250603437423706e-01 -1.252966076135635376e-01 -8.737532049417495728e-02 5.379169061779975891e-02 -1.229979246854782104e-01 1.074755266308784485e-01 1.789015382528305054e-01 -2.581427693367004395e-01 8.568954467773437500e-02 -4.634344950318336487e-02 3.346442431211471558e-02 -5.392406880855560303e-02 -3.358801603317260742e-01 -1.100995466113090515e-01 -2.515059709548950195e-01 1.679766476154327393e-01 9.455050528049468994e-02 2.992985844612121582e-01 -4.056398272514343262e-01 -8.054614067077636719e-02 -1.266608387231826782e-02 -3.344819545745849609e-01 -1.103587746620178223e-01 -5.351750180125236511e-02 2.166467607021331787e-01 -1.402350366115570068e-01 -2.859381437301635742e-01 1.224330719560384750e-02
-9.508538991212844849e-02 -1.159274801611900330e-01 -2.392269968986511230e-01 1.943787932395935059e-01 8.329527825117111206e-02 1.151697263121604919e-01 2.594562247395515442e-02 -2.990658283233642578e-01 2.768612205982208252e-01 -1.256738007068634033e-01 1.320972591638565063e-01 -1.461662203073501587e-01 -1.736733764410018921e-01 -1.019005477428436279e-01 -4.072908684611320496e-02 -5.041891336441040039e-02 -1.014575436711311340e-01 6.838633865118026733e-02 2.777615562081336975e-02 -1.125254556536674500e-01 2.164466381072998047e-01 -1.855840682983398438e-01 -1.707966625690460205e-01 -2.621560394763946533e-01 -2.218552380800247192e-01 -2.158123552799224854e-01 5.814893916249275208e-02 -6.390747148543596268e-03 3.684273958206176758e-01 3.595579564571380615e-01 -8.159153908491134644e-02 1.330318450927734375e-01
7.035437971353530884e-02 -2.877370715141296387e-01 -2.819587290287017822e-01 1.220383271574974060e-01 7.206036895513534546e-02 -8.427307754755020142e-02 -1.406255178153514862e-02 -1.205724030733108521e-01 -1.940784454345703125e-01 -1.023004576563835144e-01 8.155732601881027222e-02 -3.552769497036933899e-02 -2.526614069938659668e-01 -2.219437658786773682e-01 6.436713784933090210e-02 9.722718596458435059e-02 -1.108313202857971191e-01 6.762607395648956299e-02 2.567615173757076263e-02 2.006013691425323486e-02 1.621449142694473267e-01 -2.060325443744659424e-01 -4.168596863746643066e-01 -3.232211768627166748e-01 -1.618819385766983032e-01 -2.347872108221054077e-01 2.856814265251159668e-01 8.893702179193496704e-02 5.145617574453353882e-02 2.376003712415695190e-01 1.141275167465209961e-01 1.451450213789939880e-02
-8.041750639677047729e-02 1.715839207172393799e-01 -5.336016416549682617e-02 8.321895264089107513e-03 2.437816262245178223e-01 -2.295958846807479858e-01 -1.492011398077011108e-01 8.645572513341903687e-02 2.554800594225525856e-03 -1.012761369347572327e-01 9.298119693994522095e-02 3.045887127518653870e-02 6.057374179363250732e-03 -1.670110039412975311e-02 1.293480992317199707e-01 -2.726378142833709717e-01 -9.169865399599075317e-02 -1.524745486676692963e-02 -1.096839979290962219e-01 1.986879259347915649e-01 2.481625676155090332e-01 -1.742592155933380127e-01 -1.211868450045585632e-01 7.583499699831008911e-02 -1.467671245336532593e-01 -2.417215108871459961e-01 2.391455173492431641e-01 3.944188356399536133e-01 4.601351320743560791e-01 7.210484892129898071e-02 -1.298097968101501465e-01 9.510117024183273315e-02
-1.161263063549995422e-01 -1.548836678266525269e-01 -2.154717147350311279e-01 -8.771523833274841309e-02 1.935322731733322144e-01 -6.188093498349189758e-02 -2.971389293670654297e-01 -2.501977980136871338e-01 -4.521610587835311890e-02 1.228172555565834045e-01 7.294710725545883179e-02 1.523518748581409454e-02 -1.027849018573760986e-01 2.777271904051303864e-02 3.402086496353149414e-01 1.276401430368423462e-01 -2.780968546867370605e-01 -1.206032335758209229e-01 1.434559817425906658e-03 -1.075960695743560791e-01 3.951036036014556885e-01 -1.232932582497596741e-01 1.636952161788940430e-02 -2.441745065152645111e-02 -5.723577737808227539e-02 -4.228112995624542236e-01 9.032366424798965454e-02 3.568435087800025940e-02 1.001669988036155701e-01 1.997185647487640381e-01 -1.225189790129661560e-01 -1.346630454063415527e-01
-3.626938164234161377e-02 -3.583143353462219238e-01 -1.462212949991226196e-01 -1.400272548198699951e-01 4.568410664796829224e-02 1.640860363841056824e-02 -2.662082910537719727e-01 3.360509499907493591e-02 -1.197674795985221863e-01 1.592789590358734131e-01 -5.566176027059555054e-02 2.643248066306114197e-02 4.688297957181930542e-02 1.138922497630119324e-01 4.292883872985839844e-01 1.029865443706512451e-01 -7.782068103551864624e-02 -5.794461444020271301e-02 -2.089031934738159180e-01 -1.407413482666015625e-01 3.652982711791992188e-01 -9.142767637968063354e-02 1.133969798684120178e-02 -1.307143829762935638e-02 -2.617610096931457520e-01 -3.386760354042053223e-01 1.514817476272583008e-01 -7.046727836132049561e-02 1.856092810630798340e-01 9.372875839471817017e-02 -1.270433664321899414e-01 1.261243224143981934e-01
4.555740058422088623e-01 -2.169285435229539871e-03 -2.644136846065521240e-01 7.657346874475479126e-02 1.439764499664306641e-01 2.130275964736938477e-02 1.520864386111497879e-02 -1.174585223197937012e-01 -2.901984751224517822e-02 6.378850340843200684e-02 -3.193011283874511719e-01 -1.264504343271255493e-01 -5.921613797545433044e-02 1.320898979902267456e-01 2.315141260623931885e-01 7.740751653909683228e-02 -2.986112236976623535e-01 -1.161250397562980652e-01 -2.163110077381134033e-01 2.238893955945968628e-01 7.884830236434936523e-02 8.030724525451660156e-02 -2.291199713945388794e-01 -3.916196525096893311e-02 1.032986566424369812e-01 -2.249619811773300171e-01 1.662955135107040405e-01 -1.044919248670339584e-02 2.636494338512420654e-01 -5.176566168665885925e-02 -2.228672057390213013e-01 2.984213083982467651e-02
-1.399389952421188354e-01 -9.236843138933181763e-02 -3.208009898662567139e-01 -1.582933068275451660e-01 2.658857591450214386e-02 -3.905156850814819336e-01 1.782506108283996582e-01 2.844184637069702148e-01 -1.329838186502456665e-01 4.875486344099044800e-02 4.141313582658767700e-02 -1.091060191392898560e-01 -2.488343119621276855e-01 -1.155432965606451035e-02 4.585797488689422607e-01 -2.711143530905246735e-02 -1.686872243881225586e-01 -1.219268143177032471e-01 -3.936465084552764893e-02 -5.083873867988586426e-02 9.416054189205169678e-02 1.549150347709655762e-01 -7.824861258268356323e-02 7.022158801555633545e-02 -3.325909674167633057e-01 -9.633105993270874023e-02 2.307202480733394623e-02 1.418478786945343018e-01 1.649449616670608521e-01 -9.920122474431991577e-02 -2.215110324323177338e-02 -4.257855191826820374e-02
-1.829721033573150635e-01 -1.319104582071304321e-01 -3.413773775100708008e-01 -1.492343842983245850e-02 -1.105333790183067322e-01 -1.928144097328186035e-01 -3.402276337146759033e-02 -2.172576822340488434e-02 3.106856346130371094e-02 -1.097012236714363098e-01 6.095477193593978882e-02 -3.047498874366283417e-02 -3.975265622138977051e-01 -6.404943764209747314e-02 3.117518424987792969e-01 8.545801788568496704e-02 -5.479835346341133118e-02 -3.067420721054077148e-01 -1.240401156246662140e-02 2.957557439804077148e-01 6.916207075119018555e-02 3.250760585069656372e-02 -3.629046306014060974e-02 -1.619077026844024658e-01 -1.447903830558061600e-02 1.459456086158752441e-01 1.709818840026855469e-01 8.088330179452896118e-02 2.089708298444747925e-01 -2.679025530815124512e-01 4.535264149308204651e-02 3.227925002574920654e-01
3.025879524648189545e-02 2.759074606001377106e-02 -5.473540350794792175e-02 2.388780713081359863e-01 1.369502693414688110e-01 -3.137531578540802002e-01 -1.466863136738538742e-02 -2.936406433582305908e-01 1.334179788827896118e-01 -1.360278278589248657e-01 8.218764327466487885e-03 1.788443140685558319e-02 -1.562148183584213257e-01 1.623815111815929413e-02 3.321703076362609863e-01 6.456339359283447266e-02 4.914768785238265991e-02 1.619252264499664307e-01 5.467803217470645905e-03 1.376603841781616211e-01 5.825056508183479309e-02 1.890032142400741577e-01 -3.038473725318908691e-01 -3.173047602176666260e-01 -2.143913954496383667e-01 -3.198918998241424561e-01 1.446478813886642456e-01 -4.965254664421081543e-02 1.970902457833290100e-02 -2.531298995018005371e-01 -1.795368939638137817e-01 1.031912490725517273e-01
2.619398236274719238e-01 -1.971438825130462646e-01 -1.982683092355728149e-01 2.923976480960845947e-01 -1.888366341590881348e-01 -2.458753064274787903e-02 -1.387389283627271652e-02 2.941385284066200256e-02 1.695581376552581787e-01 1.842339783906936646e-01 9.046892821788787842e-02 1.181832626461982727e-01 -3.285357952117919922e-01 -1.731755882501602173e-01 3.686930239200592041e-01 -2.147035114467144012e-02 -1.391749382019042969e-01 2.759904265403747559e-01 -2.383193969726562500e-01 9.158664941787719727e-02 2.313861995935440063e-01 8.507700264453887939e-02 -1.227909699082374573e-01 -1.051473021507263184e-01 -1.233084797859191895e-01 -1.675618588924407959e-01 -2.968668565154075623e-02 3.823106363415718079e-02 1.519501954317092896e-01 1.867576390504837036e-01 -1.355805248022079468e-01 4.022945836186408997e-02
1.702339053153991699e-01 -2.677518427371978760e-01 -7.737980037927627563e-02 2.412349134683609009e-01 -7.913510501384735107e-02 -2.197503894567489624e-01 -3.104683160781860352e-01 -1.242841929197311401e-01 -2.199215069413185120e-02 -7.664102315902709961e-02 -1.830941736698150635e-01 -9.240685403347015381e-02 -3.580675423145294189e-01 -3.241830766201019287e-01 1.070352494716644287e-01 -4.574719443917274475e-02 -2.192808836698532104e-01 -1.022295802831649780e-01 -1.833751052618026733e-02 8.279769867658615112e-02 1.334677040576934814e-01 -1.647914499044418335e-01 -2.077122032642364502e-01 -3.548768162727355957e-01 -2.013610154390335083e-01 2.604996087029576302e-03 2.062145471572875977e-01 6.480876356363296509e-02 5.958273261785507202e-02 -3.451239317655563354e-02 -2.387794107198715210e-02 3.337556123733520508e-02
-2.396660596132278442e-01 -2.137494683265686035e-01 -1.585304178297519684e-02 -1.483332365751266479e-01 -1.059901788830757141e-01 -1.537984609603881836e-02 -3.614945709705352783e-02 -2.112897671759128571e-02 -4.166785255074501038e-02 1.946139633655548096e-01 -1.241372525691986084e-01 1.964825764298439026e-02 -6.790992617607116699e-02 -1.125045195221900940e-01 3.049500286579132080e-01 -2.574069239199161530e-02 -7.640019804239273071e-02 2.812190055847167969e-01 -2.891671359539031982e-01 4.338684678077697754e-02 1.684416681528091431e-01 -1.570412367582321167e-01 -3.632446750998497009e-02 -1.530380696058273315e-01 -1.845542788505554199e-01 -4.148577451705932617e-01 2.598155438899993896e-01 -2.737657427787780762e-01 1.678692251443862915e-01 1.770414859056472778e-01 -6.315342336893081665e-02 1.863697469234466553e-01
2.397846430540084839e-01 3.725976124405860901e-02 -2.830215096473693848e-01 -3.585574030876159668e-02 -1.725820899009704590e-01 -1.110462378710508347e-02 -2.122502177953720093e-01 1.410258859395980835e-01 2.540503442287445068e-01 -2.028469592332839966e-01 8.997976034879684448e-02 -6.226241588592529297e-02 -7.302907109260559082e-02 -2.548957765102386475e-01 1.953882724046707153e-01 -1.567225903272628784e-01 5.885851755738258362e-02 -1.181880682706832886e-01 9.974212944507598877e-02 2.299678623676300049e-01 2.155921012163162231e-01 -1.410227417945861816e-01 -1.855914294719696045e-01 2.418899908661842346e-02 -3.857039511203765869e-01 -2.668214440345764160e-01 -5.510536208748817444e-02 -1.961621195077896118e-01 1.636301428079605103e-01 -7.450225204229354858e-02 1.024442017078399658e-01 -1.679761111736297607e-01
4.190270975232124329e-02 -2.337294965982437134e-01 -2.700390517711639404e-01 -1.923983246088027954e-01 -8.786679804325103760e-02 8.277110755443572998e-02 -3.975226357579231262e-02 2.000465840101242065e-01 6.192403659224510193e-02 -1.136240214109420776e-01 -2.427513524889945984e-02 -9.027007222175598145e-02 -1.272019743919372559e-01 -2.962800562381744385e-01 2.937726676464080811e-01 -1.960348524153232574e-02 1.853584498167037964e-02 2.643566131591796875e-01 -1.426386982202529907e-01 -2.696517854928970337e-02 2.179974466562271118e-01 -3.740558028221130371e-02 9.178853034973144531e-02 -2.576028406620025635e-01 -1.937242150306701660e-01 -2.576348781585693359e-01 2.461349219083786011e-01 -5.162590742111206055e-02 1.240684930235147476e-02 -3.262080550193786621e-01 -2.146191596984863281e-01 -1.630568802356719971e-01
1.199381649494171143e-01 4.140409454703330994e-02 -1.681403666734695435e-01 5.478993058204650879e-02 -1.609519422054290771e-01 -1.991220116615295410e-01 -1.447305679321289062e-01 1.458032801747322083e-02 -4.658752307295799255e-02 3.442589566111564636e-02 1.149323210120201111e-01 -2.985666878521442413e-02 -1.377150565385818481e-01 -7.175838947296142578e-02 -1.689496636390686035e-01 -2.814510762691497803e-01 -1.784353144466876984e-02 -1.010595187544822693e-01 -3.949452936649322510e-02 3.108746707439422607e-01 1.299969255924224854e-01 -4.144713655114173889e-02 1.102549284696578979e-01 2.122516185045242310e-02 -3.766496479511260986e-01 -3.861167728900909424e-01 8.960834145545959473e-02 1.408297248417511582e-04 3.090716600418090820e-01 3.590119630098342896e-02 -4.250582158565521240e-01 -1.247406192123889923e-02
7.451859861612319946e-02 -2.564830482006072998e-01 -1.375594586133956909e-01 1.764503270387649536e-01 2.489143162965774536e-01 -9.037813544273376465e-02 1.095971539616584778e-01 -5.218178778886795044e-02 3.274467587471008301e-02 -1.266195205971598625e-03 1.816533952951431274e-01 -3.119299709796905518e-01 -1.846265792846679688e-01 -8.311399817466735840e-02 -1.622390151023864746e-01 -3.052147105336189270e-02 -6.724877655506134033e-02 -5.610798299312591553e-02 2.454543411731719971e-01 1.923636347055435181e-01 3.626549541950225830e-01 -6.061671674251556396e-02 -2.727928757667541504e-01 -4.950659722089767456e-02 -1.902672946453094482e-01 -2.143838554620742798e-01 -7.714356761425733566e-03 -9.834336489439010620e-02 1.419082432985305786e-01 1.006578505039215088e-01 -1.703421175479888916e-01 3.549134731292724609e-01
1.334403753280639648e-01 -8.738946914672851562e-02 6.819827854633331299e-02 -6.639211624860763550e-02 -3.209787979722023010e-02 -5.816850811243057251e-02 1.420340090990066528e-01 1.498382985591888428e-01 1.143367886543273926e-01 1.002960503101348877e-01 3.425276577472686768e-01 -9.677353501319885254e-02 -3.754379749298095703e-01 6.544675678014755249e-02 4.105277359485626221e-01 -2.852366268634796143e-01 -1.454564034938812256e-01 1.510786451399326324e-02 -7.601989898830652237e-03 1.027442440390586853e-01 2.968145012855529785e-01 4.765079170465469360e-02 -1.342875957489013672e-01 1.377954185009002686e-01 -4.068868234753608704e-02 -2.389201819896697998e-01 4.604753479361534119e-02 -1.394203305244445801e-01 2.839528918266296387e-01 8.851503580808639526e-02 8.719957619905471802e-02 -1.942971944808959961e-01
1.876340955495834351e-01 5.294381082057952881e-02 -2.413543164730072021e-01 -5.568519234657287598e-02 9.332248568534851074e-02 1.238728463649749756e-01 8.982042968273162842e-02 -3.168005496263504028e-02 -2.115276157855987549e-01 -3.316089510917663574e-02 -2.586894929409027100e-01 1.198670491576194763e-01 9.463910758495330811e-02 4.953820258378982544e-03 1.772522330284118652e-01 -1.125084310770034790e-01 -4.220373630523681641e-01 -2.270555943250656128e-01 -1.337734758853912354e-01 2.342783510684967041e-01 9.370033442974090576e-02 2.826080471277236938e-02 -1.358791440725326538e-01 6.411152333021163940e-02 2.371679060161113739e-02 -2.332965582609176636e-01 1.980618089437484741e-01 -8.932060748338699341e-02 4.540914595127105713e-01 -9.573471546173095703e-02 -1.699103116989135742e-01 7.930643111467361450e-02
-5.581536516547203064e-02 -1.779483705759048462e-01 -2.176098823547363281e-01 1.435008645057678223e-01 -4.290594533085823059e-02 -1.025457158684730530e-01 2.431987822055816650e-01 2.144612930715084076e-02 -2.357775419950485229e-01 -1.482475996017456055e-01 -1.214233562350273132e-01 1.202396769076585770e-02 -6.886506825685501099e-02 -1.074753403663635254e-01 3.036032021045684814e-01 7.215377688407897949e-02 -2.275794185698032379e-02 -3.269227743148803711e-01 7.897921651601791382e-02 1.597490608692169189e-01 2.083048224449157715e-01 -1.747022420167922974e-01 4.538337513804435730e-02 2.142682224512100220e-01 -3.017623126506805420e-01 -2.813543081283569336e-01 1.298987567424774170e-01 -1.009045317769050598e-01 3.297718167304992676e-01 -1.228820458054542542e-01 3.361072158440947533e-03 -1.923701763153076172e-01
4.126948863267898560e-02 -2.808266282081604004e-01 -1.785891056060791016e-01 2.114036530256271362e-01 4.608108475804328918e-02 -6.035463511943817139e-02 2.778790593147277832e-01 1.654061973094940186e-01 -2.618845105171203613e-01 -2.255424410104751587e-01 -9.163370728492736816e-02 -7.117032259702682495e-02 -1.758756488561630249e-01 -1.816736310720443726e-01 3.016126751899719238e-01 1.844786554574966431e-01 -7.964791357517242432e-02 -3.059206306934356689e-01 1.638969928026199341e-01 3.478956520557403564e-01 1.175983101129531860e-01 -2.595583349466323853e-02 5.474574118852615356e-02 1.824289187788963318e-02 -1.554578095674514771e-01 -3.339197039604187012e-01 -3.001966699957847595e-02 -4.896667227149009705e-02 6.597226113080978394e-02 1.325914636254310608e-03 3.940093144774436951e-02 -1.084259897470474243e-02
2.474473044276237488e-02 -1.932931542396545410e-01 -2.347773760557174683e-01 1.284614801406860352e-01 5.888371262699365616e-03 -2.205700278282165527e-01 -1.253045350313186646e-01 1.043894737958908081e-01 9.639250487089157104e-02 1.580572687089443207e-02 -2.622662186622619629e-01 -2.231833785772323608e-01 -1.055110543966293335e-01 -1.707880347967147827e-01 5.082921683788299561e-02 -7.365797460079193115e-02 -7.007542997598648071e-02 3.965705931186676025e-01 -1.570070087909698486e-01 3.227315545082092285e-01 2.530483007431030273e-01 9.302751161158084869e-03 -7.110049575567245483e-02 1.235491633415222168e-01 -2.219088822603225708e-01 -2.525010108947753906e-01 -6.763631850481033325e-02 -1.200122293084859848e-02 1.156269758939743042e-01 1.096863299608230591e-02 -2.485956549644470215e-01 -2.650254368782043457e-01
2.546758353710174561e-01 8.116381615400314331e-02 4.345172271132469177e-02 2.389855235815048218e-01 -1.812320351600646973e-01 5.713883787393569946e-02 -9.631901979446411133e-02 -1.384494360536336899e-03 -6.182063743472099304e-02 -4.164502769708633423e-02 -2.478268891572952271e-01 -1.826443672180175781e-01 -2.686892151832580566e-01 1.107214093208312988e-01 1.981610804796218872e-01 1.294274032115936279e-01 -9.308722615242004395e-02 -1.929950714111328125e-01 -1.785984635353088379e-02 2.742482423782348633e-01 1.817473173141479492e-01 -9.036979079246520996e-02 1.714845746755599976e-01 -1.682859957218170166e-01 -5.402082577347755432e-02 -2.205864489078521729e-01 5.829307064414024353e-02 -4.758026078343391418e-02 5.213989615440368652e-01 -1.088826134800910950e-01 -1.097170934081077576e-01 9.998888522386550903e-02
-1.157077774405479431e-01 -1.420442014932632446e-01 -2.676294744014739990e-01 -1.550097316503524780e-01 -8.161919191479682922e-03 -1.133779436349868774e-02 -4.399594664573669434e-02 1.856066286563873291e-01 1.202955245971679688e-01 7.505910843610763550e-02 -9.704236686229705811e-02 -2.248414903879165649e-01 -1.754479408264160156e-01 6.133690103888511658e-02 -1.414806488901376724e-02 -1.239675581455230713e-01 -2.902286648750305176e-01 1.341854631900787354e-01 -6.717564165592193604e-02 -4.981776326894760132e-02 1.974283531308174133e-02 1.692825704813003540e-01 2.106906771659851074e-01 -2.997010350227355957e-01 -1.430561840534210205e-01 -4.230029582977294922e-01 -1.398796290159225464e-01 -7.614983618259429932e-02 3.647981286048889160e-01 1.423156112432479858e-01 -1.358687877655029297e-01 -1.869998723268508911e-01
-7.178626954555511475e-02 -3.468124940991401672e-02 -1.261347383260726929e-01 1.249664351344108582e-01 -2.427041232585906982e-01 -1.669941544532775879e-01 -1.803518384695053101e-01 -1.591968536376953125e-01 -2.255754917860031128e-01 -2.616808712482452393e-01 -1.711474359035491943e-01 -1.788674481213092804e-02 -9.307543188333511353e-02 -8.604774484410881996e-04 5.142910033464431763e-02 -2.264648377895355225e-01 1.091553270816802979e-01 -1.751022338867187500e-01 1.149839907884597778e-01 2.810541093349456787e-01 1.069770902395248413e-01 2.288143783807754517e-01 -3.236068189144134521e-01 -8.193874359130859375e-02 3.554455563426017761e-02 -2.032306641340255737e-01 1.861777752637863159e-01 6.033515185117721558e-02 2.449574768543243408e-01 8.053125441074371338e-02 -3.853427171707153320e-01 3.990940283983945847e-03
-3.384660184383392334e-01 4.845620319247245789e-02 -1.857549697160720825e-01 -1.522885859012603760e-01 -1.340238302946090698e-01 -3.036013841629028320e-01 7.473190128803253174e-02 -5.395354703068733215e-02 -8.109426125884056091e-03 7.684523612260818481e-02 -2.162396013736724854e-01 -1.084348112344741821e-01 -3.965631127357482910e-02 -2.114946246147155762e-01 3.621803596615791321e-02 -1.379305422306060791e-01 -8.559513837099075317e-02 -2.312338352203369141e-01 6.703905761241912842e-02 2.645323872566223145e-01 2.582550644874572754e-01 -1.780971325933933258e-02 6.644500046968460083e-02 4.945199936628341675e-02 -1.752637177705764771e-01 -3.546741604804992676e-01 2.099380940198898315e-01 1.012406349182128906e-01 3.666735887527465820e-01 -6.797572970390319824e-02 -1.252779215574264526e-01 -2.993598021566867828e-02
-9.737607091665267944e-02 -2.639365196228027344e-01 -7.383449375629425049e-02 -7.371480017900466919e-02 -1.300679147243499756e-01 -1.034587472677230835e-01 -2.350477129220962524e-01 -1.019118130207061768e-01 -1.424574404954910278e-01 1.779645383358001709e-01 -1.154811158776283264e-01 6.879063788801431656e-03 5.401215702295303345e-02 -3.729979321360588074e-02 5.362856760621070862e-02 -2.484133392572402954e-01 -6.775062996894121170e-03 -1.927651911973953247e-01 -1.188876628875732422e-01 2.252390980720520020e-01 1.324405670166015625e-01 -2.033849209547042847e-01 -1.543930382467806339e-03 -1.714815758168697357e-02 -2.508479654788970947e-01 -3.447808027267456055e-01 1.976027339696884155e-01 2.244437634944915771e-01 2.960658669471740723e-01 -2.714786231517791748e-01 -4.960760474205017090e-02 -2.935341894626617432e-01
4.927719384431838989e-02 -1.027458012104034424e-01 -1.914477646350860596e-01 4.391108453273773193e-02 3.123393654823303223e-01 -8.006979525089263916e-02 -1.321852803230285645e-01 4.533284530043601990e-02 -3.648733794689178467e-01 -1.574319005012512207e-01 1.825720220804214478e-01 -1.935916990041732788e-01 -9.871057420969009399e-02 -2.113822996616363525e-01 2.309115827083587646e-01 -2.270872592926025391e-01 1.398843079805374146e-01 -1.234623715281486511e-01 -1.823979914188385010e-01 1.165222451090812683e-01 2.521342337131500244e-01 2.898131683468818665e-02 2.476952597498893738e-02 -2.673134505748748779e-01 2.185146659612655640e-01 -1.259101033210754395e-01 1.451757997274398804e-01 -1.564274716656655073e-04 2.794663906097412109e-01 -7.640114426612854004e-02 -2.187722027301788330e-01 -4.775378480553627014e-02
-3.742187097668647766e-02 -1.760872453451156616e-01 -4.627068638801574707e-01 1.054273173213005066e-01 5.986506119370460510e-02 -2.527797520160675049e-01 1.205336228013038635e-01 3.075445815920829773e-02 2.107943147420883179e-01 -7.398682832717895508e-02 3.035871870815753937e-02 -1.808745712041854858e-01 -2.044147253036499023e-01 1.058810651302337646e-01 4.110096395015716553e-01 -1.480152923613786697e-02 -1.492649465799331665e-01 -1.789432764053344727e-01 -1.735718697309494019e-01 1.473532170057296753e-01 1.562201678752899170e-01 2.225059121847152710e-01 -2.773649394512176514e-01 7.405738532543182373e-02 7.936297357082366943e-02 -1.010720357298851013e-01 9.910518676042556763e-02 1.364587694406509399e-01 -6.013280153274536133e-02 -1.473809629678726196e-01 -2.247079461812973022e-02 1.430586725473403931e-01
-1.116065159440040588e-01 -1.410651654005050659e-01 -1.273860633373260498e-01 -1.668263375759124756e-01 1.521960347890853882e-01 1.491290777921676636e-01 -1.121935024857521057e-01 2.175270020961761475e-01 -2.402823418378829956e-01 1.017695814371109009e-01 -2.430561631917953491e-01 -1.778966486454010010e-01 -2.368385531008243561e-02 -2.164019048213958740e-01 2.500631511211395264e-01 2.260483652353286743e-01 1.322613358497619629e-01 1.253004968166351318e-01 4.218436405062675476e-02 2.188767492771148682e-01 1.825284957885742188e-01 1.232097223401069641e-01 -1.594896763563156128e-01 5.580755323171615601e-02 -1.914636790752410889e-01 -2.828118503093719482e-01 4.014921560883522034e-02 8.760382980108261108e-02 3.167816996574401855e-01 1.743346899747848511e-01 -7.121033966541290283e-02 2.770766615867614746e-01
-2.142772078514099121e-01 1.471894383430480957e-01 -9.972840547561645508e-03 -2.168570272624492645e-02 7.296738028526306152e-02 -2.409345954656600952e-01 4.362090677022933960e-02 1.764513403177261353e-01 -1.843013614416122437e-02 -1.989981532096862793e-01 2.131319791078567505e-02 -1.674267798662185669e-01 -2.005018144845962524e-01 8.346527069807052612e-02 1.964053660631179810e-01 -1.618287265300750732e-01 -1.792009770870208740e-01 -8.860688656568527222e-02 7.444987539201974869e-03 2.033721506595611572e-01 6.359831988811492920e-02 4.929419979453086853e-02 2.271811850368976593e-02 1.843916624784469604e-01 -4.773170128464698792e-02 -4.293890297412872314e-01 2.040512412786483765e-01 4.142642617225646973e-01 3.535758554935455322e-01 -2.863056585192680359e-02 5.336676537990570068e-02 6.420788168907165527e-02
9.592210501432418823e-02 -2.268158644437789917e-01 -1.559594422578811646e-01 -1.312769949436187744e-01 -8.652415126562118530e-02 -3.448691219091415405e-02 1.454929471947252750e-03 9.468129277229309082e-02 1.891940385103225708e-01 3.752775862812995911e-02 -7.828458398580551147e-02 -1.562405973672866821e-01 1.086305733770132065e-02 -3.756774216890335083e-02 1.782813221216201782e-01 5.559867247939109802e-02 -2.065437883138656616e-01 4.441810250282287598e-01 -1.169796139001846313e-01 2.920725941658020020e-01 7.597843557596206665e-02 3.019622713327407837e-02 -1.834068000316619873e-01 3.130537644028663635e-02 -2.809280753135681152e-01 -3.153122365474700928e-01 5.458252504467964172e-02 -4.669318348169326782e-02 1.726411581039428711e-01 -2.042530626058578491e-01 -3.449538350105285645e-01 -1.474360376596450806e-01
-5.851476639509201050e-02 -4.465630650520324707e-01 -2.781508266925811768e-01 -2.162882685661315918e-01 8.783288300037384033e-02 8.640085905790328979e-02 -2.264679372310638428e-01 -1.219008043408393860e-01 -1.745504885911941528e-01 9.419626742601394653e-02 -2.722410485148429871e-02 -4.607910662889480591e-02 -1.561644859611988068e-02 2.059703469276428223e-01 2.378344684839248657e-01 2.764229103922843933e-02 9.075417369604110718e-02 -2.621767520904541016e-01 -2.912450022995471954e-02 1.439916193485260010e-01 1.713915020227432251e-01 -2.478380203247070312e-01 -7.271132618188858032e-02 -9.402643889188766479e-02 -1.398410499095916748e-01 -3.584567904472351074e-01 7.928647845983505249e-02 4.086876288056373596e-04 1.583898216485977173e-01 2.278120517730712891e-01 -6.571372598409652710e-02 1.017886400222778320e-01
-1.757489144802093506e-01 -7.812384516000747681e-02 -3.032048642635345459e-01 -1.423695534467697144e-01 1.454577893018722534e-01 2.473807893693447113e-02 -1.385273784399032593e-01 -9.510895609855651855e-02 1.146902889013290405e-02 -9.086327254772186279e-02 -2.682994604110717773e-01 -7.087760418653488159e-02 1.017244067043066025e-02 -4.510712996125221252e-02 1.643808931112289429e-02 -1.382251083850860596e-01 -5.452587828040122986e-02 -1.985668577253818512e-02 -2.783923037350177765e-02 2.973479330539703369e-01 2.511775195598602295e-01 -2.225485742092132568e-01 -1.472018212080001831e-01 -1.068128943443298340e-01 -1.314812302589416504e-01 -3.332956433296203613e-01 2.026798725128173828e-01 1.531616747379302979e-01 2.473020106554031372e-01 -1.520997285842895508e-01 -4.879555199295282364e-03 -4.223860800266265869e-01
-1.334895044565200806e-01 -2.145187705755233765e-01 -1.086603030562400818e-01 -1.003062948584556580e-01 -1.092805489897727966e-01 -1.211252808570861816e-01 7.317734509706497192e-02 -1.342625916004180908e-01 1.904605329036712646e-02 2.172116786241531372e-01 -1.701850891113281250e-01 1.726061701774597168e-01 -2.563027441501617432e-01 -7.535971701145172119e-02 3.084304630756378174e-01 -7.331357896327972412e-02 -1.277086883783340454e-01 1.004487648606300354e-01 -1.993759721517562866e-01 1.664222776889801025e-02 2.962917685508728027e-01 -3.353711366653442383e-01 -7.466604560613632202e-02 6.203553639352321625e-03 -1.302860379219055176e-01 -1.293518841266632080e-01 2.855713665485382080e-01 -1.710973680019378662e-01 3.478130698204040527e-01 -7.953463494777679443e-02 -1.220548152923583984e-01 1.645993143320083618e-01
[truncated: 3,281,255 more chars]
