# Supplementary material for: The Language of Innovation
Source: PLoS One. 2020 Apr 30;15(4):e0230107. doi: 10.1371/journal.pone.0230107 (PMC7194493; doi:10.1371/journal.pone.0230107)
Supplement: S9 File — (GZ) [file pone.0230107.s009.tar.gz › 1987-1991/V2Run_22_VS_4500_embeddings1987-1991ED32.txt]

1.357869654893875122e-01 -9.744205512106418610e-03 -1.872050017118453979e-01 2.840827405452728271e-01 -2.220059633255004883e-01 2.504300475120544434e-01 -3.893830627202987671e-02 -4.836846143007278442e-03 -3.209009300917387009e-03 1.301326751708984375e-01 -3.372691273689270020e-01 2.407895922660827637e-01 3.342404067516326904e-01 -6.112756952643394470e-02 4.967384506016969681e-03 2.265300005674362183e-01 1.682200729846954346e-01 2.253059148788452148e-01 1.709073781967163086e-01 -3.012793362140655518e-01 1.990465819835662842e-01 -2.304312288761138916e-01 -1.477788239717483521e-01 -9.732632897794246674e-03 -1.445402652025222778e-01 -2.091175913810729980e-01 -2.669185958802700043e-02 1.494418364018201828e-02 -1.255248188972473145e-01 -3.177005425095558167e-02 -5.408878903836011887e-03 2.577898651361465454e-02
7.055903226137161255e-02 -1.158095374703407288e-01 -1.986918896436691284e-01 4.297710210084915161e-02 3.019668348133563995e-02 1.366244852542877197e-01 1.135640665888786316e-01 1.132746115326881409e-01 2.423464953899383545e-01 -2.336250692605972290e-01 -4.619047343730926514e-01 1.961084604263305664e-01 1.674575656652450562e-01 -6.025781854987144470e-02 1.451326310634613037e-01 1.005184054374694824e-01 2.048101127147674561e-01 1.571193635463714600e-01 1.959917396306991577e-01 1.982235163450241089e-02 1.966081112623214722e-01 -6.193237751722335815e-02 -1.955427229404449463e-01 -1.137200668454170227e-01 1.943450421094894409e-02 -1.618295013904571533e-01 4.722252022475004196e-03 -7.116189599037170410e-02 -3.593705594539642334e-01 2.586149275302886963e-01 -1.932121515274047852e-01 -5.384213477373123169e-02
1.453679054975509644e-01 8.238303707912564278e-04 4.688549041748046875e-02 8.727627247571945190e-02 4.313211247790604830e-04 2.050805091857910156e-01 6.879118829965591431e-02 1.487941890954971313e-01 3.646101653575897217e-01 -2.050488442182540894e-01 -3.485292792320251465e-01 1.930798143148422241e-01 2.985990643501281738e-01 -1.638495028018951416e-01 7.143082097172737122e-03 -3.542951941490173340e-01 9.547777473926544189e-03 5.073140189051628113e-02 4.147503152489662170e-02 -2.316819280385971069e-01 -1.439938992261886597e-01 2.060223184525966644e-02 -1.275651752948760986e-01 -1.074828431010246277e-01 -2.348265498876571655e-01 -2.959138154983520508e-01 1.616561412811279297e-01 5.000296980142593384e-02 -2.380469627678394318e-02 -3.050641389563679695e-03 -2.003897577524185181e-01 -7.537039369344711304e-02
2.418866902589797974e-01 9.364470839500427246e-02 -3.533257246017456055e-01 -3.528326749801635742e-02 -1.181582361459732056e-01 1.080164313316345215e-01 3.111858367919921875e-01 -3.915244713425636292e-02 3.743670284748077393e-01 1.229636520147323608e-01 -1.262258365750312805e-02 2.184694558382034302e-01 1.904580928385257721e-02 -7.766693085432052612e-02 -8.667518850415945053e-04 -1.924733668565750122e-01 1.494780927896499634e-01 1.087137907743453979e-01 2.392710000276565552e-01 -3.314241021871566772e-02 3.090348280966281891e-02 3.198072612285614014e-01 -2.410900294780731201e-01 -3.044141232967376709e-01 1.170119270682334900e-01 -1.732789874076843262e-01 4.971652105450630188e-02 7.139369100332260132e-02 1.756690628826618195e-02 -5.825800821185112000e-03 4.759654775261878967e-02 -1.887031793594360352e-01
1.094061061739921570e-01 7.925673574209213257e-02 -3.137689456343650818e-02 3.130936026573181152e-01 -1.413824558258056641e-01 3.991143405437469482e-01 1.465605944395065308e-01 -8.906480669975280762e-02 4.396798908710479736e-01 9.701327420771121979e-03 -2.816604077816009521e-01 2.970501780509948730e-01 3.695844113826751709e-02 4.119756072759628296e-02 -8.086140453815460205e-02 1.789291389286518097e-02 2.230576276779174805e-01 -6.686684489250183105e-02 4.028249531984329224e-02 -1.352404206991195679e-01 2.438074052333831787e-01 3.295924142003059387e-02 -1.980580091476440430e-01 -1.782205104827880859e-01 -8.487108349800109863e-02 -2.184018194675445557e-01 1.133918240666389465e-01 -9.522599284537136555e-04 -5.390087142586708069e-02 -6.856510788202285767e-02 1.937060430645942688e-02 -1.474371701478958130e-01
2.617985904216766357e-01 1.044734790921211243e-01 -2.712955772876739502e-01 3.167749941349029541e-01 5.390124768018722534e-02 1.437851637601852417e-01 -3.843009704723954201e-03 8.965781331062316895e-02 3.280295133590698242e-01 3.198059648275375366e-02 -1.154891550540924072e-01 -3.554758802056312561e-02 2.678021788597106934e-01 -2.765064360573887825e-03 6.764471530914306641e-02 -2.218387573957443237e-01 -4.965289682149887085e-02 3.009080290794372559e-01 2.928733825683593750e-01 -2.112692892551422119e-01 3.543780744075775146e-02 -3.073584288358688354e-02 -1.254774779081344604e-01 -1.066825240850448608e-01 2.347225993871688843e-01 3.083637729287147522e-02 -3.936958312988281250e-02 -1.107031255960464478e-01 -2.477587014436721802e-01 2.747188508510589600e-01 4.811560735106468201e-02 -6.676386296749114990e-02
1.690104007720947266e-01 6.219342723488807678e-02 -2.022261768579483032e-01 1.071941480040550232e-01 -1.953055709600448608e-01 2.049881815910339355e-01 1.707158833742141724e-01 -1.432363390922546387e-01 2.911089658737182617e-01 1.491671502590179443e-01 -2.589746713638305664e-01 -1.953302323818206787e-02 1.319205611944198608e-01 2.292972505092620850e-01 1.198870539665222168e-01 -9.463948011398315430e-02 1.775915771722793579e-01 6.511308252811431885e-02 1.240434497594833374e-01 -4.309190809726715088e-01 -1.594768720678985119e-03 2.069800347089767456e-01 -1.044944673776626587e-01 -8.667983859777450562e-02 8.315381407737731934e-02 -1.339391767978668213e-01 3.399202227592468262e-01 -2.485992461442947388e-01 -1.087985932826995850e-01 6.529151648283004761e-02 -3.258083760738372803e-02 -1.032336801290512085e-02
1.837233752012252808e-01 7.022435963153839111e-02 -5.471529960632324219e-01 3.389968276023864746e-01 -1.454690098762512207e-01 2.546236813068389893e-01 -2.278737127780914307e-01 8.083471655845642090e-02 5.731007829308509827e-02 -4.748581442981958389e-03 -1.093018278479576111e-01 -1.199018582701683044e-01 5.147955939173698425e-02 7.219129242002964020e-03 1.137414649128913879e-01 8.475025533698499203e-04 1.149258613586425781e-01 1.718654334545135498e-01 9.086480736732482910e-02 -1.526013761758804321e-01 1.758780926465988159e-01 2.839657478034496307e-02 -3.164788186550140381e-01 -2.131611704826354980e-01 1.992706060409545898e-01 -7.879904657602310181e-02 -1.376482248306274414e-01 -7.796620577573776245e-02 -6.684252619743347168e-02 1.006791517138481140e-01 -7.894209027290344238e-02 -1.178489848971366882e-01
-1.042407657951116562e-02 5.742279067635536194e-02 -3.754065930843353271e-01 3.459746241569519043e-01 1.928694844245910645e-01 -6.355819851160049438e-02 2.032576650381088257e-01 2.195399105548858643e-01 3.282771110534667969e-01 -4.142282530665397644e-02 -1.324211508035659790e-01 -1.531606763601303101e-01 1.784899085760116577e-01 -8.016855269670486450e-02 1.210431978106498718e-01 -9.581354260444641113e-02 9.123428910970687866e-02 5.241307988762855530e-02 7.515254616737365723e-02 -1.247884780168533325e-01 1.548546105623245239e-01 2.571098506450653076e-01 -1.957703828811645508e-01 -8.605665713548660278e-02 8.762249350547790527e-02 -7.536161225289106369e-03 7.086879760026931763e-02 7.018738985061645508e-02 -3.769207000732421875e-01 9.925755113363265991e-02 -2.320689857006072998e-01 3.247176483273506165e-02
6.221599876880645752e-02 -7.909149676561355591e-02 -4.500024616718292236e-01 1.324270516633987427e-01 1.989637911319732666e-01 5.641254037618637085e-02 4.231712967157363892e-02 5.613645538687705994e-02 1.352634578943252563e-01 -4.767683148384094238e-02 -2.708214521408081055e-01 -1.249668002128601074e-01 1.348194628953933716e-01 -3.182584941387176514e-01 9.545414149761199951e-02 6.171630695462226868e-02 1.163711398839950562e-02 -7.977790385484695435e-02 1.530428528785705566e-01 -1.725656390190124512e-01 1.899362951517105103e-01 2.104224115610122681e-01 -1.848772750236093998e-03 -3.769361376762390137e-01 -1.254859119653701782e-01 -2.955090403556823730e-01 -7.388498634099960327e-02 -8.442174643278121948e-02 -2.445804625749588013e-01 1.248217597603797913e-01 -7.389570772647857666e-02 3.937680646777153015e-02
1.173074468970298767e-01 2.337262183427810669e-01 -3.159577846527099609e-01 1.805522888898849487e-01 -1.556648015975952148e-01 3.989752754569053650e-02 2.828400582075119019e-02 -6.406978517770767212e-02 -2.208444755524396896e-03 1.909436881542205811e-01 -1.568711847066879272e-01 7.293979078531265259e-02 2.101996541023254395e-01 -5.353230983018875122e-02 -3.483437895774841309e-01 -1.476287096738815308e-01 4.293857216835021973e-01 -1.696979254484176636e-01 -2.610597573220729828e-02 -3.168623149394989014e-01 -2.882568910717964172e-02 -2.895505400374531746e-03 -1.379378885030746460e-01 -1.995450817048549652e-02 -1.631215512752532959e-01 1.835103929042816162e-01 -3.260052762925624847e-03 7.102211564779281616e-02 -2.153733372688293457e-01 6.971972435712814331e-02 2.098878473043441772e-01 1.292979270219802856e-01
4.059445261955261230e-01 2.153195738792419434e-01 -2.476977407932281494e-01 2.279147058725357056e-01 -1.080171912908554077e-01 2.421786077320575714e-02 5.449399352073669434e-03 -1.170353516936302185e-01 4.168281555175781250e-01 -1.071710810065269470e-01 8.018051274120807648e-03 8.191288262605667114e-02 2.303557842969894409e-01 8.167909085750579834e-02 1.314511615782976151e-02 -2.766606397926807404e-02 7.445926964282989502e-02 -4.661433771252632141e-02 -4.621618613600730896e-02 -7.876658812165260315e-03 -6.990815699100494385e-02 -1.747086346149444580e-01 -4.305042624473571777e-01 5.965380370616912842e-02 9.029127657413482666e-02 -3.028088808059692383e-01 6.030824035406112671e-02 -1.024317294359207153e-01 -2.108257561922073364e-01 1.373873278498649597e-02 8.616711944341659546e-03 -6.311810761690139771e-02
1.954336613416671753e-01 3.228705003857612610e-02 -1.539797484874725342e-01 3.693874180316925049e-01 -1.457344740629196167e-01 3.535543680191040039e-01 -1.546165943145751953e-01 -2.253614068031311035e-01 2.668794393539428711e-01 -1.251051127910614014e-01 -2.100590616464614868e-01 2.625083327293395996e-01 1.977343112230300903e-01 -1.855776607990264893e-01 1.270126998424530029e-01 -5.382568761706352234e-02 3.891378268599510193e-02 -9.539412707090377808e-02 1.982745677232742310e-01 -1.014061719179153442e-01 -1.654627472162246704e-01 1.966964751482009888e-01 -8.495631814002990723e-02 -1.766016632318496704e-01 2.060804516077041626e-02 1.604291610419750214e-02 1.145523488521575928e-01 -1.115561649203300476e-01 -2.070600911974906921e-02 1.686776988208293915e-02 -2.016823291778564453e-01 -2.342496365308761597e-01
2.462860494852066040e-01 -3.765289857983589172e-02 -5.857972502708435059e-01 2.470019906759262085e-01 8.254752308130264282e-02 2.524249851703643799e-01 2.461138516664505005e-01 9.740474075078964233e-02 2.768980562686920166e-01 -6.381586194038391113e-02 -2.668926119804382324e-01 -1.351350545883178711e-01 7.790119946002960205e-02 -3.579486394301056862e-03 -5.671209469437599182e-02 3.722561895847320557e-02 -6.135411560535430908e-02 -5.697252601385116577e-02 2.014855593442916870e-01 -1.773670613765716553e-01 1.862230598926544189e-01 -1.404489483684301376e-02 -1.372572872787714005e-02 -8.738647401332855225e-02 -1.809581816196441650e-01 -1.025325655937194824e-01 5.452155694365501404e-02 -1.829561404883861542e-02 -1.000681295990943909e-01 9.874440729618072510e-03 -1.703610718250274658e-01 6.911280751228332520e-02
9.955167770385742188e-02 3.494769334793090820e-02 -2.952516973018646240e-01 1.129517182707786560e-01 -2.620065808296203613e-01 1.613847762346267700e-01 2.823029272258281708e-02 9.708152152597904205e-03 2.773824632167816162e-01 -1.469498127698898315e-02 -1.094888299703598022e-01 5.747425928711891174e-02 -4.980739671736955643e-03 1.536671668291091919e-01 1.198097132146358490e-02 -1.470831781625747681e-02 -5.416901782155036926e-02 -3.977325186133384705e-02 4.097800850868225098e-01 -4.127495586872100830e-01 -3.700518608093261719e-02 1.735720038414001465e-01 -2.200343012809753418e-01 1.948277652263641357e-01 2.353331632912158966e-02 -1.536236554384231567e-01 2.502432167530059814e-01 4.175939783453941345e-02 -3.014544546604156494e-01 -9.914508461952209473e-02 7.818443700671195984e-03 -1.641753315925598145e-01
2.037297338247299194e-01 2.510249614715576172e-01 -3.012431561946868896e-01 3.358927369117736816e-02 1.951017975807189941e-01 1.603290252387523651e-02 5.026795901358127594e-03 -3.159357905387878418e-01 2.345329821109771729e-01 -9.506798535585403442e-02 -1.386041343212127686e-01 7.482583634555339813e-03 2.121613128110766411e-03 -8.430451154708862305e-02 -5.780731141567230225e-02 1.344941854476928711e-01 2.154251486063003540e-01 2.322225868701934814e-01 2.568833827972412109e-01 -2.540041804313659668e-01 1.344036161899566650e-01 2.945182025432586670e-01 -7.066626846790313721e-02 1.794335395097732544e-01 -1.716046482324600220e-01 -1.557722091674804688e-01 3.166849613189697266e-01 3.370497748255729675e-02 -1.791881583631038666e-02 -1.642435602843761444e-02 -1.562648266553878784e-01 2.457175031304359436e-02
1.887240111827850342e-01 4.502902925014495850e-02 -2.365611195564270020e-01 3.665229305624961853e-02 2.283536456525325775e-02 2.726247608661651611e-01 -6.655603647232055664e-04 -9.441621601581573486e-03 2.408746182918548584e-01 1.674360334873199463e-01 -2.493006587028503418e-01 7.752657681703567505e-02 2.108586393296718597e-02 2.410963326692581177e-01 -1.785640120506286621e-01 9.437438845634460449e-02 -4.878377541899681091e-02 -1.606398522853851318e-01 8.566589653491973877e-02 -3.302052319049835205e-01 4.481943696737289429e-02 1.083757057785987854e-01 -4.435650408267974854e-01 4.723481833934783936e-02 -7.388372719287872314e-02 -1.684274375438690186e-01 2.402319014072418213e-01 -1.701425313949584961e-01 -2.486818134784698486e-01 5.824829638004302979e-02 -5.443739518523216248e-02 -1.748022586107254028e-01
1.748271733522415161e-01 1.024102270603179932e-01 -3.238613009452819824e-01 1.525383889675140381e-01 -1.972096711397171021e-01 2.848180532455444336e-01 1.845474243164062500e-01 1.995223760604858398e-01 6.389114260673522949e-02 8.065334707498550415e-02 -6.904071569442749023e-02 -5.136454105377197266e-02 -8.148046582937240601e-02 3.622126206755638123e-02 -5.951111018657684326e-02 -1.528963297605514526e-01 7.069104816764593124e-03 9.157456457614898682e-02 2.568991780281066895e-01 -2.020761519670486450e-01 1.243680715560913086e-01 1.112125907093286514e-02 -3.424223363399505615e-01 -2.967506647109985352e-01 -5.489524826407432556e-02 -7.653620094060897827e-02 3.320387005805969238e-02 -2.127933055162429810e-01 -3.372982442378997803e-01 1.788818389177322388e-01 -1.837169826030731201e-01 1.144689470529556274e-01
1.182664930820465088e-01 8.089196681976318359e-02 -1.462437957525253296e-01 -7.985886931419372559e-02 -2.240217626094818115e-01 5.566078424453735352e-02 -9.248898923397064209e-02 -2.181354463100433350e-01 5.650253221392631531e-02 9.131492674350738525e-02 -1.417651176452636719e-01 -1.577821522951126099e-01 1.112965345382690430e-01 2.124106734991073608e-01 1.020121155306696892e-03 1.805046200752258301e-01 3.083098828792572021e-01 -1.610673964023590088e-01 2.213687449693679810e-01 -2.870935797691345215e-01 1.357123851776123047e-01 9.108539670705795288e-02 -1.819443553686141968e-01 -4.172289073467254639e-01 -2.066377699375152588e-01 6.964610517024993896e-02 -9.429039806127548218e-02 1.148633658885955811e-01 -2.556951344013214111e-01 1.948725283145904541e-01 1.579965054988861084e-01 1.067573726177215576e-01
-2.938974276185035706e-02 -1.531989872455596924e-02 -2.605544030666351318e-02 2.975867390632629395e-01 -7.917471975088119507e-02 1.880652904510498047e-01 1.217336952686309814e-01 4.301175475120544434e-02 1.595905572175979614e-01 1.417501866817474365e-01 -2.944484353065490723e-01 2.931972220540046692e-02 -1.925094169564545155e-03 1.550829038023948669e-02 -1.291169524192810059e-01 9.515397250652313232e-02 -1.153544783592224121e-01 4.261399433016777039e-02 2.006075531244277954e-01 -3.924893736839294434e-01 1.163231506943702698e-01 3.489309549331665039e-01 -3.990029990673065186e-01 -6.228824332356452942e-02 1.973939873278141022e-02 -1.289861649274826050e-01 2.168207913637161255e-01 -5.092594400048255920e-02 -2.529519200325012207e-01 1.223177686333656311e-01 -2.620382420718669891e-02 -1.955024302005767822e-01
1.041262969374656677e-01 -1.525390055030584335e-02 -2.129431068897247314e-01 -6.819056719541549683e-02 -1.851620227098464966e-01 2.196225076913833618e-01 2.967363595962524414e-01 -1.777891218662261963e-01 2.827041149139404297e-01 1.546591967344284058e-01 5.275388807058334351e-02 2.575835883617401123e-01 1.439545452594757080e-01 -6.708649545907974243e-02 -1.568787693977355957e-01 -7.964954525232315063e-02 1.597967594861984253e-01 2.276452630758285522e-01 1.894764602184295654e-01 -4.237044751644134521e-01 1.413686126470565796e-01 -2.102771541103720665e-03 -1.713060140609741211e-01 -3.857702761888504028e-02 -7.838653773069381714e-02 -2.592272758483886719e-01 -2.887834422290325165e-02 1.227844282984733582e-01 -7.817131280899047852e-02 1.063194125890731812e-01 -1.885692477226257324e-01 -1.475270539522171021e-01
2.034626305103302002e-01 1.281833350658416748e-01 -3.466811776161193848e-01 1.977593898773193359e-01 -8.010765910148620605e-02 9.661970287561416626e-02 -2.888267301023006439e-02 -9.048572182655334473e-02 3.749236464500427246e-01 -1.613557487726211548e-01 7.318244874477386475e-02 2.773376405239105225e-01 -8.042808622121810913e-03 4.367278888821601868e-02 -7.065913081169128418e-02 1.926612555980682373e-01 3.867580890655517578e-01 9.209776669740676880e-02 -5.915206857025623322e-03 -1.101153269410133362e-01 3.476156294345855713e-02 1.999427378177642822e-01 -7.515242695808410645e-02 -2.857904136180877686e-02 2.351495996117591858e-02 -1.674562394618988037e-01 2.546194791793823242e-01 1.087421327829360962e-01 -6.346334517002105713e-02 3.347357511520385742e-01 -1.605074852705001831e-01 -1.339679677039384842e-02
3.121457397937774658e-01 3.218213096261024475e-02 -2.911680936813354492e-01 8.681493252515792847e-02 -2.589923441410064697e-01 4.554276168346405029e-02 -8.993870764970779419e-02 2.130139805376529694e-02 2.150978595018386841e-01 -8.426465094089508057e-02 -1.026003584265708923e-01 1.893981993198394775e-01 1.219348311424255371e-01 -1.977303922176361084e-01 2.825111337006092072e-02 -2.769945561885833740e-01 7.319467142224311829e-03 1.609524190425872803e-01 -6.135401129722595215e-02 -4.936622455716133118e-02 1.003480181097984314e-01 -8.265075832605361938e-02 -8.341513574123382568e-02 -4.850870743393898010e-02 -3.140685558319091797e-01 -2.131852805614471436e-01 -2.127897590398788452e-01 2.775206863880157471e-01 -3.199765384197235107e-01 5.387490987777709961e-02 -1.448928713798522949e-01 -2.218686789274215698e-01
2.553478479385375977e-01 -1.406440883874893188e-01 8.217442035675048828e-02 1.454691141843795776e-01 6.964104622602462769e-02 3.655220866203308105e-01 1.074296087026596069e-01 -2.652962878346443176e-02 3.165360093116760254e-01 2.317666821181774139e-02 -1.393505334854125977e-01 1.131447255611419678e-01 2.804325520992279053e-01 -1.062338501214981079e-01 8.096965402364730835e-02 6.879486609250307083e-03 3.849099576473236084e-02 -1.028370559215545654e-01 4.607443138957023621e-02 -2.813600897789001465e-01 -2.544488012790679932e-02 -4.305974394083023071e-02 -3.487221896648406982e-01 -2.221114039421081543e-01 4.214456677436828613e-02 -2.020891010761260986e-01 1.601397842168807983e-01 -5.365392193198204041e-02 -1.180780753493309021e-01 -1.574479937553405762e-01 -3.596778810024261475e-01 -2.986540831625461578e-02
-3.905775398015975952e-02 9.203884750604629517e-02 -2.588666677474975586e-01 1.887818425893783569e-01 -7.953979074954986572e-02 3.223432227969169617e-02 7.836427539587020874e-02 -7.697077095508575439e-02 1.771930158138275146e-01 2.204742133617401123e-01 -1.882475800812244415e-02 1.835284680128097534e-01 9.386220574378967285e-02 1.088550165295600891e-01 8.262051641941070557e-02 2.344739288091659546e-01 -3.836170211434364319e-02 2.354796417057514191e-02 6.454864889383316040e-02 -4.523261785507202148e-01 1.964055933058261871e-02 6.129830330610275269e-02 -3.512929081916809082e-01 -1.056276932358741760e-01 4.653114080429077148e-02 7.463986426591873169e-02 1.484731733798980713e-01 -8.574825525283813477e-02 -4.747106432914733887e-01 7.028886675834655762e-02 -1.871132552623748779e-01 -1.395729333162307739e-01
2.530530691146850586e-01 6.947039812803268433e-02 -2.030168026685714722e-01 2.650360465049743652e-01 6.208528205752372742e-02 1.638309210538864136e-01 1.272715348750352859e-02 1.673275530338287354e-01 4.000676572322845459e-01 -3.706362843513488770e-01 -3.000747784972190857e-02 -5.131678283214569092e-02 -1.904731616377830505e-03 -9.974076598882675171e-02 -2.360926121473312378e-01 4.629780724644660950e-02 2.289614230394363403e-01 -1.719920337200164795e-01 1.396380066871643066e-01 -2.213511615991592407e-01 6.810481101274490356e-02 6.959673017263412476e-02 -2.875317335128784180e-01 -1.630097627639770508e-01 2.605725638568401337e-02 -2.251900583505630493e-01 1.198047958314418793e-02 3.803433850407600403e-02 -1.791366487741470337e-01 4.261441901326179504e-02 1.119875684380531311e-01 1.528818160295486450e-01
-1.000049263238906860e-01 7.475576829165220261e-03 -3.469035625457763672e-01 5.522342026233673096e-02 -4.789808765053749084e-02 1.134211942553520203e-01 -3.122889995574951172e-02 1.005710065364837646e-01 4.530949890613555908e-01 1.491202116012573242e-01 -1.845345795154571533e-01 6.470147520303726196e-02 1.980441361665725708e-01 1.097141485661268234e-02 -1.696341335773468018e-01 7.795831188559532166e-03 7.992256432771682739e-02 7.302387803792953491e-02 1.099388003349304199e-01 -3.897258639335632324e-01 3.665590658783912659e-02 1.575597375631332397e-01 -2.901419401168823242e-01 -1.012653410434722900e-01 -1.193516980856657028e-02 -3.963577002286911011e-02 3.031399548053741455e-01 -1.062379404902458191e-01 -1.709423959255218506e-01 1.985859721899032593e-01 -2.854841761291027069e-02 -1.889132708311080933e-01
3.209003508090972900e-01 2.704691290855407715e-01 -2.031517922878265381e-01 -8.496228605508804321e-02 -3.321519792079925537e-01 1.061122640967369080e-01 -1.998831182718276978e-01 -6.083181500434875488e-02 2.649162113666534424e-01 -1.153334900736808777e-01 -4.912430793046951294e-02 1.227131336927413940e-01 2.892493307590484619e-01 3.951621055603027344e-02 5.004041595384478569e-04 3.169041872024536133e-02 -7.505988329648971558e-02 -1.885213255882263184e-01 2.313872873783111572e-01 -1.449996381998062134e-01 1.282875239849090576e-01 -4.565777629613876343e-02 -2.194389700889587402e-01 -2.755305767059326172e-01 -2.275689970701932907e-03 -2.176731452345848083e-02 -8.372487872838973999e-02 1.164377480745315552e-01 -3.518673777580261230e-01 -1.307880282402038574e-01 -4.097612947225570679e-02 3.102187439799308777e-02
2.533443272113800049e-02 1.931640878319740295e-02 -1.393969357013702393e-01 2.125998288393020630e-01 -2.538593113422393799e-01 1.222963929176330566e-01 -9.883635211735963821e-04 1.048670932650566101e-01 3.590550124645233154e-01 2.520433664321899414e-01 -3.042596280574798584e-01 2.992621660232543945e-01 3.898642212152481079e-02 1.245126351714134216e-01 6.107375025749206543e-02 4.979233443737030029e-02 4.711858462542295456e-03 1.173707917332649231e-01 1.843280531466007233e-02 -3.654142618179321289e-01 2.924677450209856033e-03 6.089067086577415466e-02 -2.695468366146087646e-01 1.458243094384670258e-02 -1.140963509678840637e-01 -1.099855676293373108e-01 2.120633870363235474e-01 -3.404613956809043884e-02 -2.758482992649078369e-01 2.096313685178756714e-01 5.958595126867294312e-02 -1.645060032606124878e-01
2.438109964132308960e-01 -2.055634707212448120e-01 -2.233257889747619629e-01 3.146147727966308594e-01 2.153463475406169891e-02 2.363484650850296021e-01 7.864703983068466187e-02 3.840179741382598877e-02 -7.972061634063720703e-02 -1.219550147652626038e-03 -2.502481080591678619e-02 -1.502674520015716553e-01 1.593110859394073486e-01 -4.561104625463485718e-02 3.456818461418151855e-01 -9.980447590351104736e-02 1.992474794387817383e-01 1.186468899250030518e-01 3.515061140060424805e-01 2.343334108591079712e-01 -2.505110800266265869e-01 6.696960330009460449e-02 -2.024205029010772705e-01 -1.522285789251327515e-01 -5.435829982161521912e-02 4.440300166606903076e-02 1.493081152439117432e-01 1.832718253135681152e-01 -2.325947284698486328e-01 -1.255355924367904663e-01 -1.127708423882722855e-02 6.745129078626632690e-02
3.189808726310729980e-01 1.822306960821151733e-01 -1.509433686733245850e-01 2.898426055908203125e-01 2.635046467185020447e-02 4.978755116462707520e-02 1.239433661103248596e-01 2.557534575462341309e-01 6.712704896926879883e-02 2.009448856115341187e-01 -1.447631567716598511e-01 1.458597462624311447e-02 9.606406092643737793e-02 1.829170286655426025e-01 -1.172714009881019592e-01 1.771909296512603760e-01 2.508503943681716919e-02 -1.766310781240463257e-01 7.535705715417861938e-02 8.634479343891143799e-02 -2.317592799663543701e-01 2.633189857006072998e-01 -1.863077580928802490e-01 3.429672122001647949e-02 -1.419367268681526184e-02 -3.239131271839141846e-01 1.235828772187232971e-01 4.032607972621917725e-01 -9.594509005546569824e-02 -1.216627284884452820e-01 -8.241586387157440186e-02 5.200668424367904663e-02
2.750856280326843262e-01 -6.707525253295898438e-02 -7.335086911916732788e-02 -4.534351825714111328e-02 -2.221846431493759155e-01 2.098064273595809937e-01 1.082355976104736328e-01 -1.232605725526809692e-01 2.135315686464309692e-01 2.854184806346893311e-02 -1.175545156002044678e-03 2.415514737367630005e-01 2.138565182685852051e-01 1.270371228456497192e-01 -1.535223275423049927e-01 -6.546375155448913574e-02 -1.248235702514648438e-01 2.518088184297084808e-02 3.918700218200683594e-01 -3.734217882156372070e-01 -5.116530507802963257e-02 2.295841574668884277e-01 -8.396040648221969604e-02 -1.425042152404785156e-01 1.167939677834510803e-01 -1.291560679674148560e-01 9.514395147562026978e-02 8.509798347949981689e-02 -3.848736286163330078e-01 5.679896473884582520e-02 -8.049237728118896484e-02 -3.549168258905410767e-02
3.410122096538543701e-01 -8.189748227596282959e-02 -3.255937397480010986e-01 1.442043334245681763e-01 4.087886959314346313e-02 -1.127484515309333801e-01 1.667432114481925964e-02 -6.926192343235015869e-02 3.805451095104217529e-01 5.409013852477073669e-02 -4.081410914659500122e-02 -8.059114217758178711e-02 3.635892570018768311e-01 -3.841047734022140503e-02 2.536562643945217133e-02 1.364774852991104126e-01 2.443560808897018433e-01 2.523147761821746826e-01 3.891618922352790833e-02 -1.649193465709686279e-01 -5.691907554864883423e-02 -2.012371569871902466e-01 -1.317669302225112915e-01 -4.057136550545692444e-02 -1.238914653658866882e-01 -2.199100097641348839e-03 1.272983700037002563e-01 8.584661036729812622e-02 -1.864825040102005005e-01 9.444566071033477783e-02 5.711247771978378296e-02 3.481086492538452148e-01
2.060744017362594604e-01 8.525925874710083008e-02 -4.146917760372161865e-01 2.930806875228881836e-01 -5.359012633562088013e-02 1.289126873016357422e-01 1.897487938404083252e-01 -2.090266942977905273e-01 2.224513292312622070e-01 -3.316382691264152527e-02 -2.779107689857482910e-01 -8.354275673627853394e-02 1.886128038167953491e-01 -3.715463355183601379e-02 9.034413844347000122e-03 -3.167263567447662354e-01 -1.837249472737312317e-02 -6.934019923210144043e-02 4.896764457225799561e-02 -1.116544753313064575e-01 -3.433672463870607316e-05 1.287030577659606934e-01 -1.009301543235778809e-01 5.055453628301620483e-02 2.194134742021560669e-01 -2.990990281105041504e-01 6.407468765974044800e-02 7.067968696355819702e-02 -1.482662260532379150e-01 1.268439441919326782e-01 -1.291227936744689941e-01 -2.651315629482269287e-01
3.134344518184661865e-01 7.450055330991744995e-02 -2.911215722560882568e-01 8.983852714300155640e-02 2.040185332298278809e-01 2.544676661491394043e-01 2.044812887907028198e-01 1.912263035774230957e-01 6.245469301939010620e-02 -3.447955846786499023e-02 1.746272891759872437e-01 9.108767658472061157e-02 1.091199591755867004e-01 -1.066544577479362488e-01 2.181622534990310669e-01 -1.108224168419837952e-01 5.380964279174804688e-02 9.191708266735076904e-02 -4.854574054479598999e-02 -4.284761250019073486e-01 -4.256680607795715332e-02 -1.063816901296377182e-02 6.725752260535955429e-03 -1.561869978904724121e-01 -3.147353976964950562e-02 -2.345716506242752075e-01 1.224289014935493469e-01 1.509314179420471191e-01 -1.122791543602943420e-01 2.244303524494171143e-01 4.142713174223899841e-02 3.308407366275787354e-01
-9.516400098800659180e-02 1.422966122627258301e-01 -1.391286104917526245e-01 1.235329806804656982e-01 6.552981585264205933e-02 -2.620679698884487152e-02 2.409272082149982452e-02 -9.892134368419647217e-02 8.687628433108329773e-03 -1.171166375279426575e-01 1.712766140699386597e-01 -2.813549013808369637e-03 2.913780510425567627e-01 -2.104961276054382324e-01 -2.078335434198379517e-01 -4.226723685860633850e-02 1.322994977235794067e-01 -5.402544140815734863e-02 -7.160843908786773682e-02 -1.806746721267700195e-01 -1.375764608383178711e-01 9.992442280054092407e-02 -5.953243374824523926e-01 -3.878553211688995361e-01 -1.644989550113677979e-01 -8.734750002622604370e-02 7.412685453891754150e-02 2.398630380630493164e-01 -2.086298074573278427e-03 -4.281003773212432861e-02 -1.084247510880231857e-02 -1.085535138845443726e-01
2.253654152154922485e-01 -6.705583631992340088e-02 -3.730547428131103516e-01 3.363119661808013916e-01 4.170326888561248779e-02 -1.316626816987991333e-01 1.930081285536289215e-02 -4.769223183393478394e-02 1.593093574047088623e-01 1.272546052932739258e-01 -2.137764096260070801e-01 2.112237811088562012e-01 1.684153527021408081e-01 -2.008796930313110352e-01 7.475427538156509399e-02 -8.878095075488090515e-03 1.699334084987640381e-01 4.972559586167335510e-02 5.355177819728851318e-02 2.955000102519989014e-02 -2.007131427526473999e-01 9.059169888496398926e-02 6.014539301395416260e-02 -3.136881589889526367e-01 -3.977104276418685913e-02 -2.282873690128326416e-01 1.144443675875663757e-01 3.440126776695251465e-01 -5.564023274928331375e-03 -8.559273183345794678e-02 -7.065465301275253296e-02 2.852280139923095703e-01
2.246258705854415894e-01 3.009334802627563477e-01 -2.495830357074737549e-01 2.980236411094665527e-01 1.413956284523010254e-02 1.388645321130752563e-01 1.511202305555343628e-01 8.485514670610427856e-02 1.894879937171936035e-01 2.332347780466079712e-01 -1.800258010625839233e-01 2.953639328479766846e-01 1.911871433258056641e-01 -4.622192308306694031e-02 2.013718485832214355e-01 1.428376585245132446e-01 -4.041155278682708740e-01 -2.862109988927841187e-02 9.466087073087692261e-02 -5.538005381822586060e-03 1.688965857028961182e-01 1.147841662168502808e-01 -1.080983057618141174e-01 -1.484437882900238037e-01 -1.208023801445960999e-01 9.932645596563816071e-03 1.319900304079055786e-01 -3.627611324191093445e-02 -2.555068135261535645e-01 -3.545371070504188538e-02 -1.561685092747211456e-02 2.340213104616850615e-04
-4.010279849171638489e-02 1.302818059921264648e-01 -3.262344002723693848e-02 2.849178910255432129e-01 -2.976176887750625610e-02 -4.568808525800704956e-02 1.611506342887878418e-01 -1.214063074439764023e-02 2.197829075157642365e-02 -8.283907175064086914e-02 -3.001785278320312500e-01 1.338720768690109253e-01 3.316737711429595947e-01 7.053501904010772705e-02 7.662595808506011963e-02 1.177807450294494629e-01 -7.797789573669433594e-02 -2.064913660287857056e-01 1.284292489290237427e-01 7.209874223917722702e-03 -8.224628865718841553e-02 2.581085823476314545e-02 -6.064937710762023926e-01 -5.787371098995208740e-02 -3.020440638065338135e-01 2.339766174554824829e-02 -1.794086992740631104e-01 1.228739172220230103e-01 -1.421001553535461426e-01 -9.922264516353607178e-02 6.165470182895660400e-02 5.659131705760955811e-02
-5.520542338490486145e-02 -4.475642635952681303e-04 -1.817394644021987915e-01 1.876807212829589844e-01 -2.103776037693023682e-01 2.865877747535705566e-01 1.234912052750587463e-01 -2.224662005901336670e-01 3.370849192142486572e-01 2.021626383066177368e-01 -2.155754864215850830e-01 2.229238897562026978e-01 3.286326527595520020e-01 9.339484572410583496e-02 -8.698920160531997681e-02 -2.169277667999267578e-01 -3.785430267453193665e-02 8.263604342937469482e-02 1.265919655561447144e-01 -2.520613372325897217e-01 -2.240576222538948059e-02 1.515260934829711914e-01 -1.365019530057907104e-01 -2.789769321680068970e-02 1.095991730690002441e-01 -2.472034841775894165e-01 9.747172892093658447e-02 2.267750725150108337e-02 -2.891822457313537598e-01 -1.175805330276489258e-01 4.122094810009002686e-02 -5.072611942887306213e-02
2.183170914649963379e-01 4.739131033420562744e-02 -9.044961631298065186e-02 -1.281759291887283325e-01 -1.448823958635330200e-01 2.699742615222930908e-01 1.417944133281707764e-01 3.790559768676757812e-01 1.452960819005966187e-01 -8.491569012403488159e-02 -2.290969341993331909e-01 4.614380002021789551e-02 1.918506324291229248e-01 1.989111304283142090e-02 1.572969257831573486e-01 -1.073954775929450989e-01 1.316827386617660522e-01 -1.399311050772666931e-02 1.930523514747619629e-01 -3.387642204761505127e-01 1.057559065520763397e-02 -3.201730921864509583e-02 1.476721763610839844e-01 -1.387182157486677170e-02 1.088857352733612061e-01 1.364147663116455078e-01 2.428477704524993896e-01 2.125731110572814941e-01 -3.829163312911987305e-01 -9.618682786822319031e-03 1.914641261100769043e-01 -2.635008282959461212e-02
-1.948311179876327515e-01 8.910021930932998657e-02 -3.869281113147735596e-01 5.612982064485549927e-02 -1.877844482660293579e-01 -6.511156260967254639e-02 -2.980114659294486046e-04 -4.801880568265914917e-02 -2.345431447029113770e-01 1.136603578925132751e-01 -2.670810222625732422e-01 7.069416344165802002e-02 2.950591742992401123e-01 -1.590450108051300049e-01 9.236013144254684448e-02 -1.566270738840103149e-02 3.027062118053436279e-01 -2.896120250225067139e-01 2.975999116897583008e-01 -1.338139027357101440e-01 -2.015810310840606689e-01 6.847238540649414062e-02 -6.718507409095764160e-02 -1.308196336030960083e-01 -9.672886878252029419e-02 -2.889713831245899200e-02 2.706449329853057861e-01 7.992178201675415039e-02 -5.397621169686317444e-02 1.158404275774955750e-01 -1.088669151067733765e-01 1.646163314580917358e-01
2.266405671834945679e-01 -9.341764450073242188e-02 -3.450469970703125000e-01 1.303584873676300049e-01 2.967176735401153564e-01 2.445092648267745972e-01 1.933219134807586670e-01 -1.487262547016143799e-02 8.023642748594284058e-02 3.170424327254295349e-02 4.614807665348052979e-02 2.605528533458709717e-01 1.774143427610397339e-01 -1.721645295619964600e-01 -1.656946912407875061e-02 1.776563376188278198e-01 1.564024388790130615e-01 -5.680400505661964417e-02 -7.788524031639099121e-02 -9.391901642084121704e-02 -1.600463241338729858e-01 -1.736700385808944702e-01 -6.807004567235708237e-03 -7.003023475408554077e-02 -1.288635134696960449e-01 -1.455185413360595703e-01 1.046859696507453918e-01 4.261280298233032227e-01 -2.747894227504730225e-01 1.618812084197998047e-01 -3.776829317212104797e-02 1.060832142829895020e-01
2.533349767327308655e-02 9.382842481136322021e-02 -1.220267862081527710e-01 1.619394272565841675e-01 -1.773420572280883789e-01 -3.056784160435199738e-02 -1.713804155588150024e-01 -1.223246157169342041e-01 4.319042712450027466e-02 7.331538200378417969e-02 -4.424450099468231201e-01 -1.967821568250656128e-01 3.645558059215545654e-01 -1.891441941261291504e-01 -1.632028371095657349e-01 6.031260639429092407e-02 1.868095844984054565e-01 -3.635491430759429932e-02 8.437157422304153442e-02 -1.782683134078979492e-01 -1.934967339038848877e-01 -7.536104321479797363e-02 -4.086917266249656677e-02 -1.762175559997558594e-01 -1.771227642893791199e-02 1.767032444477081299e-01 1.041131690144538879e-01 2.763139605522155762e-01 -9.098352491855621338e-02 2.526357769966125488e-01 2.781699895858764648e-01 -1.134943515062332153e-01
2.372427135705947876e-01 1.609250307083129883e-01 -2.970060110092163086e-01 5.318157747387886047e-02 -3.966612275689840317e-03 2.797704935073852539e-01 -9.402722865343093872e-02 -1.200818805955350399e-03 1.496352702379226685e-01 4.349275827407836914e-01 5.336441472172737122e-02 2.259505093097686768e-01 8.181677013635635376e-02 3.735951334238052368e-02 -1.545794308185577393e-01 -1.235001012682914734e-01 1.615792661905288696e-01 2.579270899295806885e-01 2.698800861835479736e-01 -1.342938095331192017e-01 -1.162838470190763474e-02 2.130670845508575439e-01 -4.908694326877593994e-02 1.057640686631202698e-01 -6.358151882886886597e-02 -2.457877695560455322e-01 2.645395994186401367e-01 -1.212258450686931610e-02 -1.302511096000671387e-01 4.155243560671806335e-02 4.132999107241630554e-02 -1.712959408760070801e-01
2.231796681880950928e-01 1.439639180898666382e-01 -4.090093672275543213e-01 4.846771433949470520e-02 -7.104123011231422424e-03 -5.646499618887901306e-02 -1.268789321184158325e-01 1.417485997080802917e-02 -4.551884904503822327e-02 7.306318730115890503e-02 2.239120192825794220e-02 7.863570004701614380e-02 3.051334321498870850e-01 -2.567994296550750732e-01 -4.471943713724613190e-03 1.114158630371093750e-01 2.734179794788360596e-01 -1.219138875603675842e-01 3.542938828468322754e-01 -3.700124844908714294e-02 -1.302670985460281372e-01 8.632893860340118408e-02 -3.066719472408294678e-01 3.843921795487403870e-02 1.087404415011405945e-01 2.268006503582000732e-01 9.840948134660720825e-02 1.173047795891761780e-01 -6.974963098764419556e-02 1.912364065647125244e-01 2.344708442687988281e-01 1.874208450317382812e-01
1.448759287595748901e-01 1.611927449703216553e-01 -3.001888990402221680e-01 -2.187624275684356689e-01 4.174905270338058472e-02 3.523766398429870605e-01 1.873244047164916992e-01 1.476937681436538696e-01 -5.214326456189155579e-02 -2.355153672397136688e-02 -1.485533565282821655e-01 6.882493942975997925e-02 5.208483710885047913e-02 3.515734896063804626e-02 -2.467484585940837860e-02 1.664467342197895050e-02 5.404521524906158447e-02 1.975316554307937622e-02 -2.793082408607006073e-02 -4.854891598224639893e-01 1.495168805122375488e-01 3.609887138009071350e-02 -1.337955296039581299e-01 4.978898540139198303e-02 -6.510391831398010254e-02 -2.747120559215545654e-01 1.927843540906906128e-01 -7.739263772964477539e-02 -3.559456467628479004e-01 1.453999280929565430e-01 -5.454905331134796143e-02 -1.995591819286346436e-01
2.592928111553192139e-01 2.240276038646697998e-01 -3.423237204551696777e-01 2.415433526039123535e-01 -1.778400987386703491e-01 2.202520221471786499e-01 2.977811396121978760e-01 -2.463723719120025635e-02 1.689934134483337402e-01 3.984375298023223877e-01 -1.082398369908332825e-01 1.856527030467987061e-01 -1.036453619599342346e-02 -3.772015124559402466e-02 -1.831998974084854126e-01 -5.770347639918327332e-02 -3.008192218840122223e-02 -5.501986597664654255e-04 2.931574881076812744e-01 -1.390736699104309082e-01 1.426576357334852219e-02 1.098343282938003540e-01 -8.487852662801742554e-02 1.998200453817844391e-02 -1.802357882261276245e-01 1.716819852590560913e-01 7.102393079549074173e-03 -9.090589359402656555e-03 -3.977845981717109680e-02 1.685900986194610596e-01 -1.417202651500701904e-01 -1.657535433769226074e-01
1.195242851972579956e-01 1.293131266720592976e-03 -3.819732069969177246e-01 2.626427710056304932e-01 -1.565517336130142212e-01 1.197867467999458313e-01 -3.826853632926940918e-02 8.380514383316040039e-02 1.856077760457992554e-01 2.641234099864959717e-01 -1.177185997366905212e-01 2.279725819826126099e-01 2.874700538814067841e-02 3.547203913331031799e-02 9.954886510968208313e-03 -4.215273261070251465e-02 -1.850799918174743652e-01 4.963982477784156799e-02 1.176991537213325500e-01 -1.611359715461730957e-01 -1.417627744376659393e-02 2.850214838981628418e-01 -3.097567260265350342e-01 -1.385447084903717041e-01 -1.105130985379219055e-01 -6.544470041990280151e-02 2.599274218082427979e-01 -1.019604355096817017e-01 -7.474525272846221924e-02 2.509155869483947754e-01 -2.964417636394500732e-01 -1.596405357122421265e-01
1.620272696018218994e-01 -2.338122576475143433e-01 -5.247836112976074219e-01 2.445260286331176758e-01 2.217254340648651123e-01 -7.886675745248794556e-02 1.646327972412109375e-01 -7.978278398513793945e-02 2.660712003707885742e-01 9.667936712503433228e-02 -4.205505549907684326e-02 -3.788705170154571533e-02 2.411020249128341675e-01 -3.228816390037536621e-01 -2.964493446052074432e-02 1.035437732934951782e-01 2.642780542373657227e-01 -1.187364943325519562e-02 -3.865559771656990051e-02 -9.407326579093933105e-02 -1.491222530603408813e-02 4.938572272658348083e-02 -6.419968605041503906e-02 -1.399130821228027344e-01 -1.437585502862930298e-01 -4.161022230982780457e-02 5.491287261247634888e-02 2.739242017269134521e-01 -1.611576229333877563e-01 -3.862826898694038391e-02 3.480704873800277710e-02 4.358108341693878174e-02
-2.062930166721343994e-02 8.021966367959976196e-02 4.124842956662178040e-02 -4.911142587661743164e-02 1.225952059030532837e-01 2.579514384269714355e-01 -1.068899407982826233e-01 -2.980450987815856934e-01 2.227697372436523438e-01 2.548413872718811035e-01 -2.463354617357254028e-01 -3.643581271171569824e-02 1.923782825469970703e-01 6.378498673439025879e-02 -5.078580975532531738e-02 -1.478340923786163330e-01 1.009352952241897583e-01 5.549102649092674255e-02 2.184415310621261597e-01 -1.373503506183624268e-01 2.132073044776916504e-01 8.279083669185638428e-02 -1.733294874429702759e-01 -2.498649656772613525e-01 -8.557352423667907715e-02 -3.900332748889923096e-01 9.161160141229629517e-02 1.396533548831939697e-01 -3.115525543689727783e-01 1.095525696873664856e-01 2.059419304132461548e-01 4.062079265713691711e-02
2.538726031780242920e-01 3.076509013772010803e-02 7.598293572664260864e-02 2.326993197202682495e-01 -1.101642325520515442e-01 9.169188141822814941e-02 1.255601271986961365e-02 -1.466317474842071533e-01 4.377730190753936768e-01 -1.791893243789672852e-01 -3.207813501358032227e-01 2.474544942378997803e-01 1.597497612237930298e-01 -3.290407955646514893e-01 -7.898691296577453613e-02 -3.753292188048362732e-02 -3.219367936253547668e-02 8.613669872283935547e-02 -2.087535522878170013e-02 -2.412699609994888306e-01 6.981570273637771606e-02 1.683196425437927246e-01 -2.902852296829223633e-01 -2.209062874317169189e-01 1.414236277341842651e-01 -5.287012457847595215e-02 1.906187273561954498e-02 -1.533501781523227692e-02 -1.246978938579559326e-01 7.835237681865692139e-02 2.726094797253608704e-02 1.547702252864837646e-01
3.674364089965820312e-01 -2.542947828769683838e-01 -4.123608767986297607e-01 1.422521024942398071e-01 -1.731711439788341522e-02 -1.040858104825019836e-01 4.120299965143203735e-02 -7.294744998216629028e-02 8.347139507532119751e-02 1.034087240695953369e-01 -1.918381452560424805e-01 -6.549157947301864624e-02 6.279464066028594971e-02 -1.276977509260177612e-01 -2.412692606449127197e-01 -7.514387834817171097e-03 2.702983915805816650e-01 1.997867822647094727e-01 1.973900645971298218e-01 5.606108158826828003e-02 -6.527390331029891968e-02 1.561246514320373535e-01 -1.888090372085571289e-01 -9.729488193988800049e-02 -1.300854682922363281e-01 4.803176596760749817e-02 3.150014579296112061e-01 1.111510694026947021e-01 -1.105073764920234680e-01 -5.615692585706710815e-02 -2.485809624195098877e-01 1.335127800703048706e-01
3.504913747310638428e-01 8.610454201698303223e-02 -1.945417374372482300e-01 2.546550706028938293e-02 -2.727173268795013428e-01 3.302152752876281738e-01 -1.237602904438972473e-02 -1.587664894759654999e-02 2.813686430454254150e-01 -8.453729003667831421e-02 -1.421123147010803223e-01 -4.104506224393844604e-02 -5.404215306043624878e-02 -9.944136254489421844e-03 -1.759423911571502686e-01 9.622582793235778809e-02 9.059170633554458618e-02 3.408765420317649841e-02 1.551628410816192627e-01 -3.699344694614410400e-01 1.451971679925918579e-01 1.370104104280471802e-01 1.027002781629562378e-01 -2.236138731241226196e-01 -4.028450325131416321e-02 -9.520126879215240479e-02 -1.939770728349685669e-01 1.429292708635330200e-01 -3.628871440887451172e-01 4.900074005126953125e-02 -1.210627853870391846e-01 -8.836265653371810913e-02
2.884033024311065674e-01 -2.686614543199539185e-02 -5.001400113105773926e-01 1.996300071477890015e-01 6.579858064651489258e-02 -7.052628695964813232e-02 3.635443001985549927e-02 -2.088208496570587158e-02 2.549256384372711182e-01 3.969424869865179062e-03 4.414417967200279236e-02 -2.754155173897743225e-02 2.222574949264526367e-01 -1.822113841772079468e-01 1.768853217363357544e-01 7.850421220064163208e-02 8.666478097438812256e-02 1.542191207408905029e-01 1.032142862677574158e-01 -1.246223524212837219e-01 1.063330750912427902e-02 -1.445367000997066498e-03 -1.537498682737350464e-01 -1.303251683712005615e-01 -2.420265376567840576e-01 1.291587799787521362e-01 1.651642471551895142e-01 3.102662265300750732e-01 3.503326326608657837e-03 1.591722667217254639e-01 -9.771341085433959961e-02 3.088226616382598877e-01
2.438801378011703491e-01 -1.690946519374847412e-01 -1.897636353969573975e-01 5.874863266944885254e-02 -1.927439421415328979e-01 2.437651455402374268e-01 3.373095691204071045e-01 1.191532164812088013e-01 3.098452985286712646e-01 4.411748647689819336e-01 -4.011924192309379578e-02 2.421355992555618286e-02 1.153965443372726440e-01 -2.763557434082031250e-01 -3.155197575688362122e-02 -2.088539004325866699e-01 -3.651283681392669678e-02 -1.073215454816818237e-01 1.340973377227783203e-01 -1.902361810207366943e-01 6.756238639354705811e-02 -1.738345436751842499e-02 -3.069538474082946777e-01 -8.106960356235504150e-02 -9.228882193565368652e-02 -2.391460351645946503e-02 9.596469998359680176e-02 -1.162995025515556335e-01 -9.547802060842514038e-02 2.835615165531635284e-02 2.785846963524818420e-02 -7.468742132186889648e-02
4.698996990919113159e-02 9.216145612299442291e-03 1.966527476906776428e-02 1.211995929479598999e-01 -1.276081800460815430e-01 1.540443003177642822e-01 4.872990306466817856e-03 -8.596433699131011963e-02 3.595159053802490234e-01 3.270033746957778931e-02 -4.006401300430297852e-01 1.507951170206069946e-01 2.792540788650512695e-01 -2.262556850910186768e-01 1.090532988309860229e-01 -9.902250953018665314e-03 -1.660459786653518677e-01 -6.028231605887413025e-02 2.896867692470550537e-02 -8.120108395814895630e-02 -8.073659986257553101e-02 2.287848293781280518e-01 -2.992974519729614258e-01 -1.619036048650741577e-01 -8.492147922515869141e-02 -2.143720686435699463e-01 3.817474842071533203e-01 -9.182970970869064331e-02 -1.408866494894027710e-01 -1.713240891695022583e-01 -1.652438379824161530e-02 -1.018349975347518921e-01
3.435665667057037354e-01 1.396550685167312622e-01 -3.119803071022033691e-01 9.795355796813964844e-02 -1.617393791675567627e-01 3.448819220066070557e-01 2.040482163429260254e-01 -8.136957138776779175e-02 2.575204968452453613e-01 3.857663646340370178e-02 -4.747453704476356506e-02 1.096251979470252991e-01 2.169787883758544922e-01 8.111826144158840179e-03 -1.151335164904594421e-01 -2.657016515731811523e-01 1.856314837932586670e-01 1.389901638031005859e-01 2.193184047937393188e-01 -1.084428951144218445e-01 2.759203910827636719e-01 1.161947250366210938e-01 -2.063323855400085449e-01 -1.006122678518295288e-01 2.569536864757537842e-01 -3.841522336006164551e-02 8.810105174779891968e-02 -7.965022698044776917e-03 6.857515871524810791e-02 -6.359026581048965454e-02 4.075406491756439209e-02 -8.600299805402755737e-02
3.149226903915405273e-01 -4.773937910795211792e-02 -1.969821602106094360e-01 9.665036201477050781e-02 -4.605165123939514160e-02 2.807491719722747803e-01 2.669169902801513672e-01 -1.170474886894226074e-01 -2.076258882880210876e-02 4.245937764644622803e-01 -1.641045063734054565e-01 1.282833814620971680e-01 6.767635047435760498e-02 -2.374433167278766632e-02 -2.744502155110239983e-03 -7.803982589393854141e-03 1.644715964794158936e-01 -8.212529122829437256e-02 2.709462046623229980e-01 -1.683165729045867920e-01 7.878378778696060181e-02 -3.257377073168754578e-02 -1.007440462708473206e-01 1.084747985005378723e-01 -8.165974169969558716e-02 5.656211823225021362e-02 8.164435625076293945e-02 4.949080571532249451e-02 -9.644822031259536743e-02 1.998537480831146240e-01 -2.628833055496215820e-01 -3.913432359695434570e-01
1.076897829771041870e-01 2.497051954269409180e-01 -3.825990110635757446e-02 -8.372792601585388184e-02 -1.544711440801620483e-01 7.025811076164245605e-02 -1.667805314064025879e-01 -1.747665256261825562e-01 1.999018490314483643e-01 2.069223672151565552e-01 -3.118022382259368896e-01 -1.019938150420784950e-03 3.250102400779724121e-01 -1.094351559877395630e-01 6.379678845405578613e-02 -5.991578567773103714e-03 3.796483874320983887e-01 6.935597956180572510e-02 1.234496459364891052e-01 -1.241378784179687500e-01 -1.290315836668014526e-01 -1.290358155965805054e-01 -7.480906695127487183e-02 -3.524990379810333252e-01 -8.516331762075424194e-02 2.249535471200942993e-01 1.161911040544509888e-01 1.658560186624526978e-01 1.793717779219150543e-02 1.601126194000244141e-01 2.276503592729568481e-01 9.650970250368118286e-02
2.019909173250198364e-01 1.389053910970687866e-01 -2.127338200807571411e-01 -1.424833238124847412e-01 -8.562253415584564209e-02 1.305821835994720459e-01 -2.254911065101623535e-01 -1.571514457464218140e-01 7.503589149564504623e-03 1.358215063810348511e-01 -3.297718167304992676e-01 1.429632492363452911e-02 1.909941285848617554e-01 -1.787646412849426270e-01 -1.712383925914764404e-01 8.370032161474227905e-02 2.452688813209533691e-01 6.951075792312622070e-02 1.284389346837997437e-01 -2.155400514602661133e-01 3.317525610327720642e-02 -2.305339574813842773e-01 -1.571615338325500488e-01 -1.041615232825279236e-01 -1.774992942810058594e-01 2.504735589027404785e-01 1.622436344623565674e-01 2.388544976711273193e-01 -2.843954563140869141e-01 1.149982362985610962e-01 2.212603241205215454e-01 -6.150694191455841064e-02
2.597541213035583496e-01 -1.645444184541702271e-01 -3.010169565677642822e-01 1.325452476739883423e-01 -1.440658569335937500e-01 6.891618669033050537e-02 -1.761880517005920410e-01 -9.823853522539138794e-02 -1.900677569210529327e-02 3.846660628914833069e-02 -2.693296074867248535e-01 -2.281318157911300659e-01 3.295662403106689453e-01 -2.302686721086502075e-01 -7.060029357671737671e-02 -4.973750188946723938e-02 3.122784197330474854e-01 -1.496371477842330933e-01 2.183161862194538116e-02 -9.829124063253402710e-02 -2.199090868234634399e-01 5.671735852956771851e-02 -3.349453806877136230e-01 2.577390670776367188e-01 -2.003762423992156982e-01 -7.396125793457031250e-02 6.144852563738822937e-02 2.597862295806407928e-02 -3.566735982894897461e-02 1.280112713575363159e-01 1.803482882678508759e-02 -8.520015329122543335e-02
2.181784510612487793e-01 1.220200955867767334e-01 6.342896074056625366e-02 -5.509538576006889343e-03 5.495143122971057892e-03 5.861356109380722046e-02 2.523435056209564209e-01 -2.936042249202728271e-01 2.905887365341186523e-01 3.310662209987640381e-01 -1.805691570043563843e-01 1.649352610111236572e-01 8.920579403638839722e-02 -2.207180708646774292e-01 -5.209200084209442139e-02 -1.086706519126892090e-01 7.553479075431823730e-02 -3.936826065182685852e-02 1.312264353036880493e-01 -3.200038671493530273e-01 -6.891275942325592041e-02 -1.022144313901662827e-02 -3.194069564342498779e-01 -4.992126673460006714e-02 -1.362442821264266968e-01 9.982519596815109253e-02 1.944267451763153076e-01 -2.485641092061996460e-02 -2.278177440166473389e-01 7.619082927703857422e-02 3.335842862725257874e-02 -3.050349056720733643e-01
4.594607055187225342e-01 -1.632877439260482788e-01 -3.179891705513000488e-01 1.156875714659690857e-01 2.432804852724075317e-01 1.944912672042846680e-01 -2.901655994355678558e-02 -1.556577533483505249e-02 1.798244565725326538e-02 -2.167735993862152100e-01 -6.305863149464130402e-03 3.307957202196121216e-02 6.146094948053359985e-02 3.072302974760532379e-02 7.818256318569183350e-02 -3.004187345504760742e-01 1.661169975996017456e-01 1.736024916172027588e-01 2.586126029491424561e-01 7.090112194418907166e-03 -1.399408131837844849e-01 3.003714978694915771e-01 -2.307157218456268311e-01 -1.789235174655914307e-01 -6.205999478697776794e-02 -1.457972973585128784e-01 4.550066962838172913e-02 1.151436045765876770e-01 -1.891685128211975098e-01 5.508040264248847961e-02 -2.546594664454460144e-02 2.202583290636539459e-02
1.624653488397598267e-01 1.248543933033943176e-01 -2.568258345127105713e-01 -2.803949639201164246e-02 -7.586803287267684937e-02 1.357550919055938721e-01 -7.246699184179306030e-03 -1.882082819938659668e-01 -2.904495410621166229e-02 1.050280705094337463e-01 -2.213088423013687134e-01 -7.640174031257629395e-02 3.491866588592529297e-01 -6.629330664873123169e-02 -8.203737437725067139e-02 -8.649405837059020996e-02 3.044875562191009521e-01 -1.879722923040390015e-01 5.024990066885948181e-02 -3.520656749606132507e-02 -1.829076185822486877e-02 -1.767269819974899292e-01 -1.369334459304809570e-01 -2.256320565938949585e-01 -6.720021367073059082e-02 1.744028031826019287e-01 1.555521935224533081e-01 2.670693695545196533e-01 -3.235899806022644043e-01 8.931525796651840210e-02 3.669677972793579102e-01 1.163509562611579895e-01
3.790089190006256104e-01 -1.380148828029632568e-01 -7.909188419580459595e-02 3.047086000442504883e-01 -1.221177056431770325e-01 1.911659538745880127e-01 -4.016379534732550383e-04 -1.934395432472229004e-01 -1.045175828039646149e-02 8.635316789150238037e-02 -1.509658247232437134e-01 -1.101170182228088379e-01 1.901827752590179443e-01 -1.708828955888748169e-01 -7.009422779083251953e-02 1.208332777023315430e-01 3.844208121299743652e-01 -1.146399900317192078e-01 -2.332856878638267517e-02 -1.365117132663726807e-01 -1.003288924694061279e-01 1.462280303239822388e-01 -3.836934268474578857e-01 1.937708407640457153e-01 -1.977117955684661865e-01 1.249235346913337708e-01 -1.615805625915527344e-01 8.867952972650527954e-02 4.268987849354743958e-02 1.749904155731201172e-01 6.690343469381332397e-02 7.221110165119171143e-03
-2.032848261296749115e-02 1.348715275526046753e-01 -5.394117832183837891e-01 2.194913178682327271e-01 -7.992049306631088257e-02 2.893180847167968750e-01 1.821238398551940918e-01 -9.779612720012664795e-02 1.472873985767364502e-01 2.625335454940795898e-01 -8.093536645174026489e-02 1.104358583688735962e-01 8.991973102092742920e-02 2.126891398802399635e-03 1.196038201451301575e-01 2.828643843531608582e-02 -1.711655557155609131e-01 -7.339115440845489502e-02 2.756932564079761505e-02 1.823235186748206615e-03 1.815129816532135010e-01 6.768583320081233978e-03 -1.847805529832839966e-01 -5.627460032701492310e-02 -1.781819909811019897e-01 -1.746617555618286133e-01 1.299297660589218140e-01 7.497452944517135620e-02 -3.681089282035827637e-01 1.348030418157577515e-01 -7.580700516700744629e-02 1.641286909580230713e-01
3.187597692012786865e-01 1.075501665472984314e-01 -1.258268766105175018e-02 -4.147130995988845825e-02 -6.744325906038284302e-02 1.765714734792709351e-01 -1.920358091592788696e-01 -1.805649399757385254e-01 1.648940742015838623e-01 -2.923508174717426300e-02 -2.049742341041564941e-01 -2.582838535308837891e-01 1.618703603744506836e-01 -3.489444032311439514e-02 3.144686669111251831e-02 -1.313759982585906982e-01 -1.424597501754760742e-01 4.253724589943885803e-02 3.002681136131286621e-01 -1.830983310937881470e-01 4.153426736593246460e-03 -4.526554048061370850e-02 -3.075149357318878174e-01 -4.032909572124481201e-01 -2.426618486642837524e-01 6.984828412532806396e-02 -8.328640460968017578e-02 1.164932623505592346e-01 -2.828086614608764648e-01 -5.772824957966804504e-02 -1.381086111068725586e-01 7.468753308057785034e-02
9.972487390041351318e-02 -2.212639153003692627e-02 -2.399882674217224121e-01 1.137755364179611206e-01 -1.503422670066356659e-02 2.657797038555145264e-01 1.047964841127395630e-01 1.372648626565933228e-01 -1.723904907703399658e-01 1.963584572076797485e-01 -1.967999786138534546e-01 -1.474055349826812744e-01 -2.732678316533565521e-02 -2.391926795244216919e-01 -7.129168510437011719e-02 2.080783396959304810e-01 3.354123327881097794e-03 8.868077397346496582e-02 -1.596005707979202271e-01 -2.964877188205718994e-01 -3.599408864974975586e-01 2.813450098037719727e-01 -2.951811850070953369e-01 -2.319947779178619385e-01 4.545198380947113037e-02 -6.317834556102752686e-02 1.056094095110893250e-01 -7.211561501026153564e-02 -1.148128807544708252e-01 1.350706219673156738e-01 1.525449454784393311e-01 -1.877189427614212036e-01
5.020026564598083496e-01 -5.891372263431549072e-02 -2.674026787281036377e-01 1.923626214265823364e-01 1.168540865182876587e-01 5.129189696162939072e-03 -2.028643637895584106e-01 -1.918637603521347046e-01 2.632538378238677979e-01 1.010079795378260314e-04 -2.792605161666870117e-01 4.510075598955154419e-02 1.028808578848838806e-01 -8.763330429792404175e-02 1.814280264079570770e-02 -1.446416825056076050e-01 2.048286497592926025e-01 -1.522804647684097290e-01 1.782879829406738281e-01 -2.949779331684112549e-01 -2.808729559183120728e-02 1.573366820812225342e-01 -1.562997000291943550e-03 -3.770236298441886902e-02 -6.494184583425521851e-02 -2.852931804955005646e-02 1.479306966066360474e-01 -1.471097320318222046e-01 1.124871987849473953e-02 -2.116870731115341187e-01 2.172872424125671387e-01 6.254832446575164795e-02
4.690394103527069092e-01 1.395197510719299316e-01 4.839662089943885803e-02 2.155797183513641357e-01 -1.190634910017251968e-02 1.791751682758331299e-01 -5.460233613848686218e-02 -1.235699281096458435e-01 3.109927773475646973e-01 1.201352924108505249e-01 -5.847713723778724670e-02 4.554244875907897949e-02 1.394921541213989258e-01 -3.154262602329254150e-01 4.122423380613327026e-02 5.043798312544822693e-02 -4.904482513666152954e-02 1.709550917148590088e-01 7.167460024356842041e-02 -2.169310897588729858e-01 1.192037165164947510e-01 7.017756998538970947e-02 -1.125945150852203369e-02 -2.800671458244323730e-01 1.057626381516456604e-01 -3.942801952362060547e-01 -7.765807211399078369e-02 9.148943424224853516e-02 -1.307677924633026123e-01 1.708725541830062866e-01 7.489461451768875122e-02 -8.311662077903747559e-02
-1.823624819517135620e-01 3.732269257307052612e-02 -1.076846644282341003e-01 1.140485554933547974e-01 -2.019113898277282715e-01 4.332362860441207886e-02 1.105018109083175659e-01 -7.046904414892196655e-02 4.554650187492370605e-02 3.555545955896377563e-02 -3.399459123611450195e-01 -5.087409541010856628e-02 9.711096435785293579e-02 -6.191269680857658386e-02 7.403282076120376587e-02 8.824568241834640503e-02 -5.017209053039550781e-02 1.478027701377868652e-01 2.827969565987586975e-02 -2.417512983083724976e-01 -3.682613372802734375e-01 2.731546163558959961e-01 -4.728628993034362793e-01 -2.185691893100738525e-01 -4.586878791451454163e-02 -1.633010655641555786e-01 -1.005161330103874207e-01 -1.438623666763305664e-01 -1.890308856964111328e-01 9.332614392042160034e-02 8.562535047531127930e-02 2.373838871717453003e-01
1.885337978601455688e-01 4.199038818478584290e-02 -2.846824228763580322e-01 4.817064106464385986e-01 1.817619353532791138e-01 -8.111451566219329834e-02 1.609386205673217773e-01 -5.385172367095947266e-02 1.073272302746772766e-01 2.396749705076217651e-02 -2.168888747692108154e-01 1.889458000659942627e-01 3.334106802940368652e-01 -1.066624745726585388e-01 -2.319943159818649292e-02 1.252161711454391479e-01 -6.595646264031529427e-04 1.272735148668289185e-01 1.268605291843414307e-01 4.574542492628097534e-02 -8.414112776517868042e-02 2.079554498195648193e-01 1.326487809419631958e-01 -1.038901880383491516e-01 -6.392620503902435303e-02 -7.137592881917953491e-02 7.961212098598480225e-02 2.671829760074615479e-01 -2.276985347270965576e-01 -1.110856905579566956e-01 -1.695004403591156006e-01 2.338256537914276123e-01
1.565759330987930298e-01 2.075170725584030151e-01 -5.487377047538757324e-01 4.511126503348350525e-02 -1.917238086462020874e-01 -6.805568933486938477e-02 -9.786670655012130737e-02 1.604190766811370850e-01 1.222716495394706726e-01 -1.192785613238811493e-02 -1.114092543721199036e-01 1.440322250127792358e-01 2.731927931308746338e-01 -3.792023984715342522e-03 2.095873057842254639e-01 7.725758105516433716e-02 -5.450725927948951721e-02 -1.455382443964481354e-02 1.548450291156768799e-01 -2.863721251487731934e-01 1.997446566820144653e-01 1.271496713161468506e-01 1.775268279016017914e-02 -2.213597148656845093e-01 1.819925010204315186e-01 6.159897521138191223e-02 1.699584573507308960e-01 2.396581172943115234e-01 1.052706241607666016e-01 -8.182517439126968384e-02 -4.635769873857498169e-02 1.485387533903121948e-01
7.245074212551116943e-02 4.767075926065444946e-02 -4.047950804233551025e-01 1.082040518522262573e-01 -5.813946202397346497e-02 3.158419579267501831e-02 2.687805593013763428e-01 -7.942181825637817383e-02 -2.292744442820549011e-02 -2.414179444313049316e-01 -1.726469546556472778e-01 -1.511842310428619385e-01 5.953477323055267334e-02 3.546826541423797607e-02 1.550256609916687012e-01 -7.987695187330245972e-02 1.587615013122558594e-01 5.441677197813987732e-02 2.125887423753738403e-01 -8.580745011568069458e-02 -7.738896459341049194e-02 1.812289059162139893e-01 -7.514882087707519531e-02 2.808916382491588593e-02 -3.876521885395050049e-01 -3.172143995761871338e-01 1.795868575572967529e-01 2.706568837165832520e-01 -2.306738346815109253e-01 3.936087712645530701e-02 -2.094350904226303101e-01 -7.920873165130615234e-02
5.022926926612854004e-01 1.807408481836318970e-01 -1.964247971773147583e-01 1.862257719039916992e-01 3.115648962557315826e-02 3.421263769268989563e-02 1.040022000670433044e-01 -3.298152983188629150e-02 1.071967035531997681e-01 -2.110400982201099396e-02 -8.012919872999191284e-02 -3.878264501690864563e-02 1.398764252662658691e-01 2.328460849821567535e-02 1.978298127651214600e-01 -7.871135324239730835e-02 6.018827483057975769e-02 1.330942660570144653e-01 7.509194314479827881e-02 -1.937163919210433960e-01 2.396796047687530518e-01 -1.094013825058937073e-01 -2.676695287227630615e-01 -2.233396321535110474e-01 1.124113723635673523e-01 -1.257858276367187500e-01 6.130528170615434647e-03 6.049456819891929626e-02 -1.529180705547332764e-01 9.027116745710372925e-02 -4.323714077472686768e-01 -1.906515508890151978e-01
8.881572633981704712e-02 1.198843270540237427e-01 2.805747091770172119e-02 2.424727678298950195e-01 -2.285828441381454468e-01 2.211771905422210693e-01 2.800386250019073486e-01 1.634406857192516327e-02 1.975319981575012207e-01 2.688706815242767334e-01 -9.334900230169296265e-02 5.903625860810279846e-02 1.510677337646484375e-01 -1.665393263101577759e-01 -5.270659923553466797e-02 -1.574427075684070587e-02 6.174232810735702515e-02 9.384933859109878540e-02 5.438237264752388000e-02 -1.838737130165100098e-01 5.138466134667396545e-02 3.719414398074150085e-02 -3.551575839519500732e-01 -7.027675956487655640e-02 -7.720853388309478760e-02 1.723868697881698608e-01 2.262126505374908447e-01 -1.062528267502784729e-01 -3.025105595588684082e-01 2.057163715362548828e-01 -9.459656476974487305e-02 -3.685129284858703613e-01
3.616039454936981201e-01 1.002383306622505188e-01 -4.485286474227905273e-01 3.330662548542022705e-01 1.818606108427047729e-01 2.363935410976409912e-01 -8.589928038418292999e-04 1.302374303340911865e-01 -2.047009952366352081e-02 6.776177883148193359e-02 1.069141104817390442e-01 2.182573676109313965e-01 2.654724754393100739e-02 -1.043122820556163788e-02 2.096847444772720337e-01 1.508778780698776245e-01 -7.341759651899337769e-02 6.213135272264480591e-02 -6.830351054668426514e-02 -3.098143339157104492e-01 -2.215750515460968018e-01 -1.092237047851085663e-02 1.000178381800651550e-01 2.404067292809486389e-02 -3.278317302465438843e-02 -6.944533088244497776e-04 1.512420028448104858e-01 2.088610827922821045e-01 -2.194852083921432495e-01 -7.260252535343170166e-02 1.002153009176254272e-02 1.368517130613327026e-01
1.878191828727722168e-01 2.848254442214965820e-01 -4.029245972633361816e-01 1.853428035974502563e-01 -1.103296782821416855e-02 2.279216498136520386e-01 1.225938647985458374e-02 8.758819848299026489e-02 3.426480591297149658e-01 1.262904554605484009e-01 -1.344054490327835083e-01 8.920119702816009521e-02 -3.496596589684486389e-02 5.489637330174446106e-02 3.059107661247253418e-01 -5.450101569294929504e-03 -1.010424345731735229e-01 1.759084612131118774e-01 1.401807069778442383e-01 -1.560326963663101196e-01 -7.344767451286315918e-02 -6.803407520055770874e-02 -3.249734044075012207e-01 -1.145552247762680054e-01 -5.812573432922363281e-02 -1.037591472268104553e-01 4.789946973323822021e-02 -7.136932760477066040e-02 -1.875469237565994263e-01 1.096945554018020630e-01 1.081108376383781433e-01 -2.746801674365997314e-01
9.983105957508087158e-02 -7.947449386119842529e-02 -2.047752290964126587e-01 1.045308113098144531e-01 1.248123645782470703e-01 1.350080072879791260e-01 -4.625170677900314331e-02 1.189636811614036560e-01 -5.269829556345939636e-02 3.595325946807861328e-01 -2.498335689306259155e-01 -4.383410513401031494e-02 2.432258725166320801e-01 -4.494969919323921204e-02 -1.165842041373252869e-01 -6.487907469272613525e-02 5.090661644935607910e-01 -9.946125745773315430e-02 2.798790931701660156e-01 5.995729565620422363e-02 1.587806940078735352e-01 -1.036701425909996033e-01 -2.639023363590240479e-01 -4.598048701882362366e-02 1.247496828436851501e-01 4.123046249151229858e-02 1.708658784627914429e-01 1.294062733650207520e-01 -1.320583522319793701e-01 2.400769665837287903e-02 1.862998306751251221e-01 1.754683107137680054e-01
1.406017392873764038e-01 9.539347887039184570e-02 -9.594805538654327393e-02 1.703556925058364868e-01 1.591383814811706543e-01 6.458902359008789062e-02 2.408263087272644043e-01 2.557018399238586426e-01 8.576256036758422852e-02 1.784300953149795532e-01 -1.424227058887481689e-01 8.515329658985137939e-02 7.772054523229598999e-02 -2.440076172351837158e-01 -1.581820696592330933e-01 2.080131471157073975e-01 -2.756190672516822815e-02 1.212138161063194275e-01 -1.349386870861053467e-01 -1.178891733288764954e-01 -6.795252114534378052e-02 4.236886501312255859e-01 -2.861914634704589844e-01 -1.855189502239227295e-01 3.662881907075643539e-03 -1.638950258493423462e-01 -9.674898535013198853e-02 4.544986411929130554e-02 -5.784548446536064148e-02 1.310306340456008911e-01 -2.321567684412002563e-01 3.445337414741516113e-01
1.404557377099990845e-01 -5.259645730257034302e-02 -8.409548550844192505e-02 7.393396645784378052e-02 -9.716753661632537842e-02 2.506644725799560547e-01 2.293197214603424072e-01 -1.127388998866081238e-01 2.865457236766815186e-01 2.977431118488311768e-01 4.063750617206096649e-03 6.938245147466659546e-02 -4.659283161163330078e-02 -9.030923992395401001e-02 5.376328155398368835e-02 -4.412014409899711609e-02 3.081441298127174377e-02 -2.214903943240642548e-02 3.304206728935241699e-01 -1.858654320240020752e-01 -7.111552357673645020e-02 -9.959529340267181396e-02 -3.942898511886596680e-01 1.774248480796813965e-02 -1.527337282896041870e-01 -1.146553829312324524e-02 2.567909061908721924e-01 4.558498412370681763e-02 -2.137320190668106079e-01 2.426452338695526123e-01 2.274824231863021851e-01 -2.700693309307098389e-01
9.994855523109436035e-02 2.909256517887115479e-01 -9.236524999141693115e-02 1.177637130022048950e-01 -2.350659966468811035e-01 1.952087283134460449e-01 2.398156821727752686e-01 -1.275437790900468826e-02 1.367805004119873047e-01 4.129847884178161621e-01 -6.029855087399482727e-02 4.395849257707595825e-02 8.374350517988204956e-02 -2.667791210114955902e-02 6.637600064277648926e-02 -1.580196470022201538e-01 1.393169444054365158e-02 2.538183629512786865e-01 -5.950137972831726074e-02 -4.534039199352264404e-01 1.007426381111145020e-01 -1.707466542720794678e-01 -1.775394380092620850e-01 -1.226978674530982971e-01 -8.247346431016921997e-02 -1.633291989564895630e-01 1.802168041467666626e-01 7.390752434730529785e-02 -1.641589552164077759e-01 2.287249639630317688e-02 -1.383750736713409424e-01 -1.495071947574615479e-01
4.216938018798828125e-01 1.868090219795703888e-02 -2.242371737957000732e-01 6.310396641492843628e-02 3.161839842796325684e-01 1.023237556219100952e-01 1.241126209497451782e-01 9.371457248926162720e-02 4.005685821175575256e-02 6.385818868875503540e-02 2.299389429390430450e-02 5.638452619314193726e-02 1.885830909013748169e-01 -1.356157660484313965e-02 2.962038815021514893e-01 6.535026431083679199e-02 2.866256237030029297e-01 7.205031812191009521e-02 3.704791143536567688e-02 -3.357569873332977295e-01 -1.464498192071914673e-01 7.792682945728302002e-02 2.443022131919860840e-01 3.411118686199188232e-02 -9.977096319198608398e-02 -3.915917128324508667e-02 1.655847430229187012e-01 2.248909771442413330e-01 -2.937060296535491943e-01 1.585621088743209839e-01 -1.664174371398985386e-03 -7.126723974943161011e-02
2.237696349620819092e-01 -1.697531789541244507e-01 -3.156806230545043945e-01 -3.719993680715560913e-02 1.387587785720825195e-01 -1.883002519607543945e-01 1.687884777784347534e-01 8.141697198152542114e-02 2.109079360961914062e-01 1.106720790266990662e-01 -2.172194719314575195e-01 3.242878243327140808e-02 1.591420769691467285e-01 -7.357991486787796021e-02 1.882296502590179443e-01 1.034957095980644226e-01 1.909160017967224121e-01 6.655901670455932617e-02 1.780244410037994385e-01 -7.963566482067108154e-02 -1.959473080933094025e-02 7.652828842401504517e-02 -1.795114874839782715e-01 9.299304336309432983e-02 -3.504001796245574951e-01 1.557146757841110229e-02 1.801970005035400391e-01 3.142779767513275146e-01 -2.078187763690948486e-01 1.230312976986169815e-02 1.254043579101562500e-01 3.302098512649536133e-01
3.417879641056060791e-01 -1.056966930627822876e-01 -4.242177307605743408e-01 3.304176330566406250e-01 1.223577633500099182e-01 -3.399637714028358459e-02 8.633829653263092041e-03 -2.024755068123340607e-02 1.704165637493133545e-01 1.300158798694610596e-01 -2.978569865226745605e-01 1.757929027080535889e-01 2.368052750825881958e-01 6.322689354419708252e-02 -3.483930602669715881e-03 1.859750300645828247e-01 4.488504305481910706e-02 4.190323129296302795e-02 1.042240709066390991e-01 -2.227305248379707336e-02 1.470062416046857834e-02 1.304514557123184204e-01 1.451191212981939316e-02 -1.435489356517791748e-01 -1.081783790141344070e-02 -3.072519898414611816e-01 5.370349436998367310e-02 3.328938484191894531e-01 2.428808249533176422e-03 -1.106954887509346008e-01 -4.824032261967658997e-02 1.732926666736602783e-01
1.229881644248962402e-01 1.571585834026336670e-01 -4.214020073413848877e-01 3.583892285823822021e-01 -2.234594821929931641e-01 1.434730589389801025e-01 -1.539369579404592514e-02 -2.565412223339080811e-01 1.434536576271057129e-01 5.792509764432907104e-02 -2.853233218193054199e-01 4.197029769420623779e-02 9.275411069393157959e-02 -1.398537904024124146e-01 -7.392460107803344727e-02 -2.864094674587249756e-01 5.138310417532920837e-02 1.037234589457511902e-01 2.041448839008808136e-02 -2.322764843702316284e-01 3.802836313843727112e-02 1.583473235368728638e-01 -1.491750627756118774e-01 -9.517032653093338013e-02 6.386300176382064819e-02 -2.398660778999328613e-01 -4.125049710273742676e-02 -1.197179034352302551e-01 -5.147897079586982727e-02 9.858529269695281982e-02 -1.042632535099983215e-01 -2.614077925682067871e-01
2.786593735218048096e-01 -1.132469438016414642e-02 -2.826224863529205322e-01 1.628386229276657104e-01 1.234126836061477661e-01 1.119791865348815918e-01 -2.083244025707244873e-01 4.207963123917579651e-02 2.932532429695129395e-01 1.449007987976074219e-01 -3.498331010341644287e-01 2.129112929105758667e-01 2.125856280326843262e-02 -6.481976062059402466e-02 -1.027926653623580933e-01 -2.238985598087310791e-01 -1.140592321753501892e-01 1.501999329775571823e-02 1.905342787504196167e-01 -3.238439559936523438e-01 1.602040976285934448e-01 2.487621456384658813e-02 7.909039966762065887e-03 -1.952757686376571655e-01 3.142148954793810844e-03 8.206956088542938232e-03 3.955374658107757568e-01 1.128242760896682739e-01 -1.149963885545730591e-01 4.466927610337734222e-03 -2.478183247148990631e-02 -2.869038283824920654e-02
2.215265035629272461e-01 5.470797792077064514e-02 -1.997137665748596191e-01 3.334602117538452148e-01 -2.897376008331775665e-02 1.630953103303909302e-01 -7.261049747467041016e-02 -6.366493552923202515e-02 1.124518737196922302e-01 -1.396095901727676392e-01 -2.597351670265197754e-01 -1.638007313013076782e-01 -7.544825226068496704e-02 1.611560434103012085e-01 1.788298934698104858e-01 -6.630992982536554337e-03 -1.085065603256225586e-01 1.485209614038467407e-01 2.983388304710388184e-01 4.138670489192008972e-02 1.204356625676155090e-01 1.374767571687698364e-01 -3.153722584247589111e-01 -1.959206014871597290e-01 -1.800548881292343140e-01 -9.536606818437576294e-02 2.495516687631607056e-01 3.039368987083435059e-01 -1.597014665603637695e-01 1.824542582035064697e-01 -6.444219034165143967e-03 -1.384399831295013428e-01
5.927843227982521057e-02 3.002145886421203613e-01 -1.908087134361267090e-01 -1.025119423866271973e-01 9.900845587253570557e-02 3.086889386177062988e-01 1.283807605504989624e-01 -1.006255596876144409e-01 3.963256478309631348e-01 2.263351082801818848e-01 -5.480932444334030151e-02 9.061712026596069336e-02 2.490632086992263794e-01 -2.074994891881942749e-01 -1.924032866954803467e-01 1.503436919301748276e-02 1.994544863700866699e-01 2.494332939386367798e-01 -4.150225967168807983e-02 -2.846649661660194397e-02 -1.552785281091928482e-02 4.318662453442811966e-03 -3.867261484265327454e-02 -1.077568829059600830e-01 6.377217918634414673e-02 -2.025499790906906128e-01 3.564608693122863770e-01 -4.425941035151481628e-03 -2.286418676376342773e-01 -7.942395750433206558e-04 -1.531402021646499634e-01 -9.252607822418212891e-03
-3.078262135386466980e-02 4.186590760946273804e-02 -3.290664553642272949e-01 2.653254866600036621e-01 4.701137542724609375e-02 -5.143008381128311157e-02 6.177448853850364685e-02 7.938408851623535156e-02 3.554292395710945129e-02 5.302801355719566345e-02 -1.177776306867599487e-01 2.788863480091094971e-01 3.923373520374298096e-01 7.861317694187164307e-02 -2.557885088026523590e-02 -9.686923027038574219e-02 1.195082515478134155e-01 -6.133972480893135071e-02 5.846158415079116821e-02 -1.569352447986602783e-01 8.474991470575332642e-02 2.506791353225708008e-01 -2.024777680635452271e-01 -3.735291659832000732e-01 9.495318681001663208e-02 -1.684098839759826660e-01 1.622311025857925415e-01 3.342742621898651123e-01 1.843191981315612793e-01 6.583171337842941284e-02 -1.183630898594856262e-03 1.655091643333435059e-01
-9.781075268983840942e-02 1.187647655606269836e-01 -1.511242687702178955e-01 1.264051944017410278e-01 -6.755520589649677277e-03 1.928413361310958862e-01 9.410005807876586914e-02 3.114625252783298492e-02 3.084915280342102051e-01 -2.123114466667175293e-01 -3.792354166507720947e-01 -1.263038367033004761e-01 1.390687972307205200e-01 -1.497598290443420410e-01 1.603612303733825684e-01 1.566472351551055908e-01 -1.599992364645004272e-01 -1.008050516247749329e-01 1.929698437452316284e-01 -2.178676575422286987e-01 1.679639220237731934e-01 1.178130954504013062e-01 -4.223247244954109192e-02 -1.398013979196548462e-01 2.047050297260284424e-01 -1.574824005365371704e-01 1.344164907932281494e-01 2.013262659311294556e-01 -3.574345409870147705e-01 1.649643778800964355e-01 1.413329411298036575e-02 1.845347434282302856e-01
1.872102916240692139e-01 -5.791836977005004883e-02 -5.508383736014366150e-03 2.051820904016494751e-01 -1.657829433679580688e-01 1.956595806404948235e-03 3.398104608058929443e-01 1.955576008185744286e-03 2.080148458480834961e-01 3.115017712116241455e-01 -1.865485124289989471e-02 8.824101835489273071e-02 1.616125106811523438e-01 6.795246154069900513e-02 7.540629059076309204e-02 -1.575731858611106873e-02 2.021195888519287109e-01 1.045220270752906799e-01 1.056232824921607971e-01 -3.998443782329559326e-01 -3.384291008114814758e-02 6.902531534433364868e-02 -2.085153162479400635e-01 -2.650622650980949402e-02 -1.790256500244140625e-01 -1.349295526742935181e-01 3.262650668621063232e-01 -1.170996502041816711e-01 -1.737536042928695679e-01 1.994471400976181030e-01 -2.494469471275806427e-02 -2.783650159835815430e-01
5.040980577468872070e-01 6.890705227851867676e-02 -2.899619638919830322e-01 2.022854685783386230e-01 -3.885687515139579773e-02 -1.003117710351943970e-01 -2.150596864521503448e-02 -2.616961002349853516e-01 2.454661577939987183e-01 -6.581524014472961426e-02 -1.111646518111228943e-01 2.008587568998336792e-01 6.715233623981475830e-02 -9.264773130416870117e-02 -1.527918279170989990e-01 -1.246237661689519882e-03 1.000322625041007996e-01 2.885807864367961884e-02 -1.110423635691404343e-02 -1.544649451971054077e-01 1.383539289236068726e-01 1.392632573843002319e-01 -2.066377103328704834e-01 -1.545777469873428345e-01 -7.316413521766662598e-02 -3.266746401786804199e-01 -2.093411833047866821e-01 1.520594358444213867e-01 -1.285854727029800415e-01 5.537766963243484497e-02 -1.229066550731658936e-01 -1.679856777191162109e-01
2.849663496017456055e-01 -2.570999786257743835e-02 -3.446811735630035400e-01 6.294124573469161987e-02 6.897381693124771118e-02 2.916544377803802490e-01 -6.642654538154602051e-02 1.358819305896759033e-01 1.587457358837127686e-01 1.109063550829887390e-01 -1.950233578681945801e-01 1.427159309387207031e-01 2.318393439054489136e-02 2.336402386426925659e-01 1.246128752827644348e-01 -1.049727275967597961e-01 4.256811738014221191e-02 2.518679201602935791e-01 2.289051860570907593e-01 -3.206025362014770508e-01 1.330528259277343750e-01 2.717250771820545197e-02 -3.200498819351196289e-01 -6.060304865241050720e-02 2.744247913360595703e-01 2.679077908396720886e-02 1.286671757698059082e-01 -4.306747764348983765e-02 -1.758947670459747314e-01 -9.064538404345512390e-03 -1.136121824383735657e-01 -1.474796682596206665e-01
4.271508008241653442e-02 -5.987575650215148926e-02 -3.871617913246154785e-01 3.834565281867980957e-01 1.943240314722061157e-02 2.680646479129791260e-01 1.201782561838626862e-02 -1.178902909159660339e-01 -7.611921429634094238e-02 -1.319757103919982910e-01 -1.748313307762145996e-01 -3.138637244701385498e-01 -1.484102476388216019e-02 2.043934464454650879e-01 1.286149621009826660e-01 5.218226835131645203e-02 1.633665710687637329e-01 1.892731934785842896e-01 1.475559771060943604e-01 -9.871379286050796509e-02 -7.712048478424549103e-03 3.216229379177093506e-02 -2.124459743499755859e-01 -1.488170921802520752e-01 -1.800177246332168579e-01 -3.068891167640686035e-01 1.983338892459869385e-01 2.025005966424942017e-01 -1.082989349961280823e-01 1.021116375923156738e-01 -5.810172110795974731e-02 -5.443529784679412842e-02
5.077823400497436523e-01 -8.033541589975357056e-02 -1.284142583608627319e-01 5.725995451211929321e-02 3.748290240764617920e-02 -7.319438457489013672e-02 5.574559420347213745e-02 -1.149540394544601440e-01 1.137675642967224121e-01 -2.389749735593795776e-01 -7.352913171052932739e-02 5.532231181859970093e-02 9.244077652692794800e-02 -7.889678329229354858e-02 -2.924651205539703369e-01 -7.779436558485031128e-02 5.191637203097343445e-02 -2.278096526861190796e-01 2.478399574756622314e-01 -4.447055757045745850e-01 -7.774773985147476196e-02 8.223973959684371948e-02 -1.253481060266494751e-01 -1.434087287634611130e-02 -1.023083031177520752e-01 -1.335159242153167725e-01 2.014351189136505127e-01 6.660239398479461670e-02 -1.448169946670532227e-01 1.776356846094131470e-01 1.698041558265686035e-01 1.039302796125411987e-01
4.812187850475311279e-01 5.455399677157402039e-02 -3.599369227886199951e-01 1.737441718578338623e-01 1.523693650960922241e-01 -9.475987404584884644e-02 -2.461852282285690308e-01 -4.836400039494037628e-03 8.684819936752319336e-02 -1.067053377628326416e-01 -1.587575972080230713e-01 -6.487734615802764893e-02 4.246262609958648682e-01 -1.840884089469909668e-01 -6.819570064544677734e-02 1.424343138933181763e-01 9.961578994989395142e-02 1.882424503564834595e-01 -5.980503186583518982e-02 -2.527064457535743713e-02 3.819410875439643860e-02 -7.315611094236373901e-02 -1.753125935792922974e-01 -9.193924069404602051e-02 -1.454641669988632202e-01 2.701112814247608185e-02 -4.088503122329711914e-02 2.261083871126174927e-01 -3.350791335105895996e-02 -4.951557144522666931e-03 9.948816150426864624e-03 2.321730405092239380e-01
3.017598986625671387e-01 1.663158237934112549e-01 4.674775153398513794e-02 1.184552237391471863e-01 -7.820422947406768799e-02 2.384690046310424805e-01 8.900201320648193359e-02 1.862857639789581299e-01 3.899184167385101318e-01 -1.314163655042648315e-01 -1.127981245517730713e-01 2.240241169929504395e-01 1.026521176099777222e-01 -2.674064934253692627e-01 2.287398874759674072e-01 3.474500030279159546e-02 2.842507958412170410e-01 -9.476223587989807129e-02 1.016308069229125977e-01 -2.137386202812194824e-01 -9.053438901901245117e-02 1.774958074092864990e-01 -1.281637102365493774e-01 -4.526372998952865601e-02 1.625759899616241455e-01 1.581442356109619141e-01 1.854792386293411255e-01 8.419458568096160889e-02 -1.867635995149612427e-01 -1.705071479082107544e-01 -1.078679561614990234e-01 1.384848952293395996e-01
1.912344247102737427e-02 4.881900548934936523e-02 -2.449839115142822266e-01 -2.449936047196388245e-02 -1.845430284738540649e-01 6.732321530580520630e-02 -2.004734613001346588e-02 -1.832221895456314087e-01 -1.607444696128368378e-02 -6.979752331972122192e-02 -4.600609242916107178e-01 -9.590534865856170654e-02 3.500915765762329102e-01 -5.938710272312164307e-02 -1.442215591669082642e-01 3.491548821330070496e-02 2.715502679347991943e-01 3.941996023058891296e-02 1.102394517511129379e-02 -7.089081406593322754e-02 2.814733423292636871e-02 -1.199319735169410706e-01 -3.347037136554718018e-01 -3.141435980796813965e-01 -5.598478391766548157e-02 1.808549612760543823e-01 8.866354823112487793e-02 2.257048636674880981e-01 1.307473182678222656e-01 9.926465153694152832e-02 2.322689294815063477e-01 -9.003211557865142822e-02
3.085667490959167480e-01 -9.949826449155807495e-02 -2.376996874809265137e-01 3.957679569721221924e-01 3.004463315010070801e-01 -4.871414229273796082e-02 1.993359923362731934e-01 -8.003471046686172485e-02 -1.478576741646975279e-04 1.818631589412689209e-01 -2.481942772865295410e-01 9.369072318077087402e-02 2.088135480880737305e-01 -8.213206380605697632e-02 4.887002333998680115e-02 1.682473123073577881e-01 -7.210658490657806396e-02 3.327365964651107788e-02 9.930279850959777832e-02 -1.530209332704544067e-01 -2.205393165349960327e-01 1.871202141046524048e-03 -5.043300986289978027e-02 -5.235605686902999878e-02 3.848538547754287720e-02 -2.372200042009353638e-01 -2.647482417523860931e-02 3.876859545707702637e-01 -2.199387364089488983e-02 4.587768577039241791e-03 1.857091858983039856e-02 2.352884560823440552e-01
3.390593230724334717e-01 2.488276176154613495e-02 1.446640938520431519e-01 1.804524511098861694e-01 -1.920720636844635010e-01 2.531704865396022797e-02 2.536172270774841309e-01 1.298960298299789429e-01 2.067125737667083740e-01 -5.298425257205963135e-02 -3.199293911457061768e-01 1.125422194600105286e-01 1.396570801734924316e-01 -2.127376347780227661e-01 1.993677169084548950e-01 -7.677807658910751343e-02 2.601703107357025146e-01 -1.503806561231613159e-01 1.703033410012722015e-02 -1.928399056196212769e-01 -5.592454597353935242e-02 3.221729099750518799e-01 -1.232295632362365723e-01 -3.249840810894966125e-02 7.827688008546829224e-02 8.948002010583877563e-02 2.153126746416091919e-01 -2.329969592392444611e-02 -2.883572578430175781e-01 -1.581691652536392212e-01 -4.032757878303527832e-02 1.395163536071777344e-01
2.968448400497436523e-01 -7.182539254426956177e-02 -1.311435550451278687e-01 3.402204066514968872e-02 9.991241991519927979e-02 2.958530187606811523e-01 3.224944472312927246e-01 -2.709307968616485596e-01 -5.066750943660736084e-02 -4.774406552314758301e-02 -9.568478167057037354e-02 1.884506791830062866e-01 1.553906798362731934e-01 8.930762857198715210e-02 2.589553967118263245e-02 2.882702648639678955e-01 1.474094539880752563e-01 1.393788009881973267e-01 9.869309514760971069e-02 1.820747554302215576e-01 1.151376068592071533e-01 3.556692898273468018e-01 -2.563598453998565674e-01 -2.016171365976333618e-01 -1.711658686399459839e-01 2.740037627518177032e-02 1.443696618080139160e-01 9.567834436893463135e-02 -2.215603142976760864e-01 -6.120338104665279388e-03 8.514562994241714478e-02 3.802312910556793213e-02
1.447720229625701904e-01 1.153136491775512695e-01 -3.013869524002075195e-01 1.858230680227279663e-01 6.020740605890750885e-03 2.450080215930938721e-01 4.109453782439231873e-02 1.258515864610671997e-01 -7.115546613931655884e-02 -3.501392900943756104e-02 -3.688843920826911926e-02 8.432179689407348633e-02 8.672779798507690430e-02 -2.108401358127593994e-01 1.956012248992919922e-01 2.817652225494384766e-01 -3.983611706644296646e-03 1.416805684566497803e-01 -1.744244098663330078e-01 2.559195831418037415e-02 5.211512744426727295e-02 3.193821907043457031e-01 -2.611630260944366455e-01 -3.414903581142425537e-01 -2.936953008174896240e-01 -1.572196781635284424e-01 -3.160987421870231628e-02 2.391781508922576904e-01 7.475996017456054688e-02 9.324497729539871216e-02 9.624865651130676270e-02 2.120410501956939697e-01
5.550362467765808105e-01 3.071651048958301544e-02 -3.762326017022132874e-02 2.200558781623840332e-01 -1.448594480752944946e-01 1.714725419878959656e-02 -7.692425511777400970e-03 -1.896561682224273682e-01 2.612266540527343750e-01 7.532155513763427734e-02 -1.214220076799392700e-01 1.718602031469345093e-01 2.029873281717300415e-01 -4.647167026996612549e-02 -6.589382886886596680e-02 -1.451192647218704224e-01 2.230993844568729401e-02 1.259707510471343994e-01 3.384863585233688354e-02 -1.970312744379043579e-01 1.331780552864074707e-01 2.314562946557998657e-01 -1.575618684291839600e-01 -7.893747091293334961e-02 1.540315151214599609e-01 -3.564390838146209717e-01 -9.212505817413330078e-02 8.974374830722808838e-02 -1.852373778820037842e-01 3.314786776900291443e-02 -3.188924491405487061e-02 -1.855923980474472046e-01
2.803171873092651367e-01 -1.310514006763696671e-02 -2.733717560768127441e-01 9.239092469215393066e-02 2.201929837465286255e-01 1.814888119697570801e-01 9.172584116458892822e-02 1.045654863119125366e-01 1.624678224325180054e-01 6.421128660440444946e-02 -1.807740628719329834e-01 2.670539915561676025e-01 3.583484888076782227e-01 -3.813033923506736755e-02 1.509191095829010010e-01 4.785990808159112930e-03 1.123818196356296539e-02 -1.127312928438186646e-01 -2.737366408109664917e-02 -2.908023595809936523e-01 4.425529763102531433e-02 4.950806125998497009e-02 2.497318089008331299e-01 -2.129382640123367310e-01 -9.921363554894924164e-03 -6.958744674921035767e-02 -4.784991499036550522e-03 3.324533700942993164e-01 -2.020481228828430176e-01 -6.662170588970184326e-02 9.519444406032562256e-02 2.644760608673095703e-01
2.400594949722290039e-01 2.343016564846038818e-01 -1.518379151821136475e-01 2.657468020915985107e-01 -5.611615255475044250e-02 1.419265717267990112e-01 -2.720215618610382080e-01 -2.208321243524551392e-01 -2.020441927015781403e-02 -1.911592781543731689e-01 -1.948745399713516235e-01 8.867493830621242523e-03 -7.127016782760620117e-02 -7.555634528398513794e-02 1.570861488580703735e-01 1.672659218311309814e-01 1.012437939643859863e-01 1.403520107269287109e-01 4.699748754501342773e-01 -2.312358170747756958e-01 -1.319993734359741211e-01 1.739391535520553589e-01 -1.752018183469772339e-01 -1.985411792993545532e-01 1.325795799493789673e-01 -4.114078357815742493e-02 -7.044838368892669678e-02 -4.184057563543319702e-02 -1.561245322227478027e-01 1.797890514135360718e-01 -6.458311527967453003e-02 -1.882916316390037537e-02
7.460900396108627319e-02 2.061614245176315308e-01 -2.055305987596511841e-02 -8.927480876445770264e-02 5.116865970194339752e-03 1.045845374464988708e-01 -4.204861447215080261e-02 8.138672262430191040e-02 1.049080044031143188e-01 4.463495686650276184e-02 -1.971984058618545532e-01 1.627954095602035522e-01 1.688140928745269775e-01 6.413605064153671265e-02 2.233204096555709839e-01 5.201290920376777649e-02 -1.034591495990753174e-01 3.627318441867828369e-01 -9.435708820819854736e-02 -6.800378113985061646e-02 -2.558280229568481445e-01 1.637266129255294800e-01 -2.284173667430877686e-01 -4.529486596584320068e-01 -1.976344734430313110e-01 -8.869653940200805664e-02 2.887588739395141602e-01 1.988973170518875122e-01 -2.374177575111389160e-01 8.597570704296231270e-04 1.302705705165863037e-01 -1.095538213849067688e-01
4.050206542015075684e-01 -1.796806603670120239e-01 -1.452362388372421265e-01 1.578358411788940430e-01 -3.094040043652057648e-02 -2.010107785463333130e-01 -1.717868149280548096e-01 9.608326107263565063e-02 2.132321894168853760e-01 6.407520268112421036e-03 -2.042526304721832275e-01 4.471358656883239746e-02 2.064584791660308838e-01 -1.704749763011932373e-01 6.130771338939666748e-02 8.518937975168228149e-02 3.613930642604827881e-01 -1.786417141556739807e-02 2.112715542316436768e-01 -2.019712179899215698e-01 9.758990257978439331e-02 4.726227000355720520e-02 -8.389816433191299438e-02 -1.580223254859447479e-02 -4.561457037925720215e-01 -2.260835096240043640e-02 2.532734908163547516e-02 1.076531484723091125e-01 -1.921769529581069946e-01 5.636653397232294083e-03 -1.094751656055450439e-01 2.178253047168254852e-02
3.469117581844329834e-01 -2.363387793302536011e-01 -3.329660594463348389e-01 9.379162639379501343e-02 -1.084925830364227295e-01 1.758795976638793945e-01 -1.084904223680496216e-01 1.014741044491529465e-02 2.176268696784973145e-01 2.898302376270294189e-01 -1.962539255619049072e-01 4.818556830286979675e-02 -2.649397030472755432e-02 2.548312302678823471e-03 7.842556387186050415e-02 1.027531623840332031e-01 5.815566983073949814e-04 -2.591788955032825470e-02 2.832220494747161865e-01 -1.965774744749069214e-01 1.494592428207397461e-01 1.116037741303443909e-01 -6.465534120798110962e-02 -5.074536055326461792e-02 1.331017613410949707e-01 -1.250520199537277222e-01 4.186794459819793701e-01 -1.244108658283948898e-03 -1.881315261125564575e-01 1.408949941396713257e-01 -1.853487491607666016e-01 2.474381215870380402e-02
1.769758611917495728e-01 2.619941830635070801e-01 -2.428255826234817505e-01 -6.351795792579650879e-02 -1.870939135551452637e-01 2.524308860301971436e-02 -1.110887154936790466e-01 -2.493802160024642944e-01 -1.513863354921340942e-01 1.693073511123657227e-01 -2.758290767669677734e-01 -9.499197453260421753e-02 3.075185716152191162e-01 -4.483270645141601562e-02 -1.695357449352741241e-02 1.868200302124023438e-02 2.357840240001678467e-01 8.552319556474685669e-02 1.612738817930221558e-01 -1.003715619444847107e-01 -6.347128003835678101e-02 -2.823549807071685791e-01 -8.244860172271728516e-02 -2.543001770973205566e-01 -1.678616851568222046e-01 8.253495395183563232e-02 1.898079812526702881e-01 1.393386870622634888e-01 -2.335910201072692871e-01 2.455173283815383911e-01 1.760099977254867554e-01 -4.999062791466712952e-02
3.612227439880371094e-01 4.308568686246871948e-02 -2.049278467893600464e-01 3.175731599330902100e-01 2.110487371683120728e-01 1.637020707130432129e-01 -1.210954114794731140e-01 1.582077145576477051e-01 -2.862008521333336830e-03 -3.412539660930633545e-01 -7.638800889253616333e-02 1.028862223029136658e-01 1.480901092290878296e-01 7.694263011217117310e-02 6.160924956202507019e-02 -2.207693606615066528e-01 1.717748492956161499e-01 2.677771449089050293e-01 1.271484494209289551e-01 2.166184969246387482e-02 -1.692545861005783081e-01 1.438885182142257690e-02 -2.845484912395477295e-01 -2.516333460807800293e-01 -1.088176444172859192e-01 -9.706395678222179413e-03 -1.553431805223226547e-02 6.780076771974563599e-02 -2.965859472751617432e-01 -8.328421972692012787e-03 1.555028138682246208e-04 -6.867362558841705322e-02
3.981922268867492676e-01 -2.729789726436138153e-02 -1.154151111841201782e-01 2.461130917072296143e-01 -2.367255091667175293e-02 2.206920981407165527e-01 -9.546596556901931763e-02 -1.784943938255310059e-01 -1.535223424434661865e-02 6.609681062400341034e-03 1.082975417375564575e-02 -1.681074351072311401e-01 4.523454308509826660e-01 1.046203002333641052e-01 2.395278587937355042e-02 -6.326744705438613892e-02 1.451252549886703491e-01 -1.684809923171997070e-01 1.204566285014152527e-01 -1.566297560930252075e-01 -4.048295617103576660e-01 5.029321461915969849e-02 -1.967852860689163208e-01 8.240975439548492432e-02 -2.066954225301742554e-01 2.230237424373626709e-01 -4.284680634737014771e-02 1.155754327774047852e-01 -2.571573667228221893e-02 2.293318696320056915e-02 -9.053753316402435303e-02 1.015313714742660522e-01
-7.788731902837753296e-02 -6.852978467941284180e-02 -1.163124516606330872e-01 9.605944901704788208e-02 -1.772889941930770874e-01 2.029940634965896606e-01 1.759760975837707520e-01 9.730870369821786880e-04 2.128393203020095825e-01 4.798444360494613647e-02 -4.252480268478393555e-01 -1.940358877182006836e-01 -2.128606289625167847e-02 5.681466683745384216e-02 6.558732688426971436e-02 1.525971591472625732e-01 1.791453361511230469e-02 2.265989631414413452e-01 1.213656514883041382e-01 -3.951489627361297607e-01 -3.364778459072113037e-01 1.802743375301361084e-01 -2.581753730773925781e-01 -1.484781503677368164e-01 -1.319956779479980469e-01 4.267129302024841309e-02 -1.368368119001388550e-01 -1.145268417894840240e-02 -2.601857185363769531e-01 -3.521567583084106445e-02 3.556047379970550537e-02 -1.611922308802604675e-02
2.372346222400665283e-01 1.693183034658432007e-01 -1.536046564579010010e-01 3.790068626403808594e-01 -1.248981803655624390e-01 1.253551244735717773e-01 2.341144084930419922e-01 -9.916944056749343872e-02 3.266978859901428223e-01 2.321970760822296143e-01 -9.852211922407150269e-02 1.117771957069635391e-02 -6.963527202606201172e-02 7.037355005741119385e-02 1.859778910875320435e-02 -2.663966454565525055e-02 2.182401418685913086e-01 8.726558089256286621e-02 -4.567390307784080505e-02 -5.812837183475494385e-02 4.695639014244079590e-02 1.394188851118087769e-01 -6.835027039051055908e-02 -7.409461587667465210e-02 -1.363042443990707397e-01 -1.459565907716751099e-01 -7.987949252128601074e-02 1.547041386365890503e-01 -3.406201601028442383e-01 2.496843934059143066e-01 -1.084702983498573303e-01 -3.430413603782653809e-01
1.749997287988662720e-01 2.385135143995285034e-01 -3.220834732055664062e-01 2.679104804992675781e-01 -1.779873371124267578e-01 1.556830704212188721e-01 2.069720625877380371e-01 8.328574150800704956e-02 2.802901566028594971e-01 1.907119303941726685e-01 -2.677656412124633789e-01 1.358880996704101562e-01 2.538362741470336914e-01 -1.329650580883026123e-01 1.117157265543937683e-01 1.368719786405563354e-01 -2.569684684276580811e-01 -8.956345915794372559e-02 1.190820485353469849e-01 2.587433904409408569e-02 1.382927298545837402e-01 1.028976365923881531e-01 -1.254761070013046265e-01 -9.009526669979095459e-02 -8.830522000789642334e-02 -2.006974667310714722e-01 2.541449666023254395e-01 -8.211721479892730713e-02 1.007412225008010864e-01 9.199774265289306641e-02 -1.572112143039703369e-01 8.741158992052078247e-02
3.605371415615081787e-01 -2.124338448047637939e-01 -3.432736992835998535e-01 1.921831518411636353e-01 -8.229642361402511597e-02 1.793482154607772827e-01 -6.387704052031040192e-03 6.452181190252304077e-02 2.246361672878265381e-01 -2.031200565397739410e-02 -1.217584162950515747e-01 -8.925330638885498047e-02 3.005645871162414551e-01 -8.264379948377609253e-02 -1.103684902191162109e-01 1.625624895095825195e-01 1.684771329164505005e-01 1.117794215679168701e-01 1.290876269340515137e-01 -1.128611853346228600e-03 2.378672510385513306e-01 -1.071401536464691162e-01 -2.222842872142791748e-01 7.039680331945419312e-02 -3.397763520479202271e-02 -1.267410367727279663e-01 1.505533140152692795e-02 1.704807952046394348e-02 -7.484717667102813721e-02 1.179031133651733398e-01 1.932759582996368408e-02 4.471548497676849365e-01
1.438141316175460815e-01 2.819648087024688721e-01 -1.307248473167419434e-01 1.165612712502479553e-01 -2.125611603260040283e-01 2.442098408937454224e-01 -1.174612864851951599e-01 -1.780943721532821655e-01 3.301019370555877686e-01 1.605641245841979980e-01 3.580449894070625305e-02 -6.844701617956161499e-02 1.412274837493896484e-01 3.456042334437370300e-02 2.145978063344955444e-01 6.418570131063461304e-02 1.135296151041984558e-01 3.324834704399108887e-01 3.522739745676517487e-03 -9.273350983858108521e-02 -1.555334776639938354e-01 2.874836921691894531e-01 -7.403735071420669556e-02 -2.364704757928848267e-01 8.466856181621551514e-02 -2.213009446859359741e-01 1.496199239045381546e-02 -1.323513314127922058e-02 -3.627814352512359619e-01 1.295834630727767944e-01 -3.306897357106208801e-02 2.131739631295204163e-02
5.137656927108764648e-01 1.472918987274169922e-01 -6.935782730579376221e-02 3.428363800048828125e-01 -1.975707262754440308e-01 1.334175318479537964e-01 -9.833183884620666504e-02 1.093338504433631897e-01 1.363309472799301147e-01 2.032179385423660278e-02 -1.884222030639648438e-01 7.497273385524749756e-02 3.039754810743033886e-04 -9.200230240821838379e-03 3.210088908672332764e-01 -2.647759914398193359e-01 1.591310948133468628e-01 7.030834257602691650e-02 2.337455563247203827e-02 -2.558238804340362549e-02 1.197418570518493652e-01 4.436308518052101135e-02 -2.191571444272994995e-01 -1.297093778848648071e-01 -3.980810195207595825e-02 -1.024237051606178284e-01 -2.350714430212974548e-02 -6.511420011520385742e-02 -3.263717591762542725e-01 9.365838021039962769e-02 7.319269329309463501e-02 -1.733254790306091309e-01
2.109195441007614136e-01 1.833907067775726318e-01 -2.595216333866119385e-01 1.050070226192474365e-01 5.218774825334548950e-02 2.828974425792694092e-01 -4.074839875102043152e-02 -1.049857437610626221e-01 1.195359900593757629e-01 3.553661406040191650e-01 3.160934895277023315e-02 1.607221513986587524e-01 1.258135121315717697e-02 -2.548624575138092041e-01 -1.650595664978027344e-01 -4.210041090846061707e-02 1.432071775197982788e-01 1.526381373405456543e-01 2.165553569793701172e-01 -3.374564945697784424e-01 1.104553565382957458e-01 2.932524681091308594e-01 -7.874022424221038818e-02 -1.548838168382644653e-01 1.104660481214523315e-01 -2.673637568950653076e-01 2.334500700235366821e-01 -6.823765486478805542e-02 -4.405426234006881714e-02 4.316671937704086304e-02 -5.652378126978874207e-02 -6.102588027715682983e-02
2.784981429576873779e-01 1.045994758605957031e-01 -2.198062241077423096e-01 2.999114990234375000e-01 1.214788779616355896e-01 2.001112252473831177e-01 5.682058632373809814e-02 8.880741894245147705e-03 -1.453967243432998657e-01 1.040028929710388184e-01 -6.494926288723945618e-03 6.604771316051483154e-02 3.063993752002716064e-01 6.328873336315155029e-03 3.907954096794128418e-01 -1.310994774103164673e-01 -7.369443774223327637e-03 -4.509083926677703857e-02 4.380705952644348145e-02 -1.256473660469055176e-01 1.139343976974487305e-01 2.669497765600681305e-02 -3.182310461997985840e-01 -3.322099149227142334e-01 3.670800849795341492e-02 -1.391931027173995972e-01 -4.204315319657325745e-02 -3.930659964680671692e-02 4.322623088955879211e-02 -2.841089367866516113e-01 -1.849792003631591797e-01 1.702244132757186890e-01
1.883042752742767334e-01 3.844342827796936035e-01 -1.975973695516586304e-01 6.872854381799697876e-02 7.314492017030715942e-02 1.957431584596633911e-01 -1.362169235944747925e-01 3.783932188525795937e-03 3.022409677505493164e-01 2.888644039630889893e-01 -1.158231496810913086e-01 2.688551247119903564e-01 9.943153709173202515e-03 -2.230492532253265381e-01 -1.566417515277862549e-01 1.246853768825531006e-01 1.371681988239288330e-01 1.046686396002769470e-01 4.340887814760208130e-02 -1.316114962100982666e-01 4.274456761777400970e-03 2.399098724126815796e-01 -7.922586053609848022e-02 4.397143423557281494e-02 -1.479090601205825806e-01 -1.560544520616531372e-01 2.806755006313323975e-01 -1.932992041110992432e-01 -2.654087543487548828e-01 4.922864213585853577e-02 -3.114577149972319603e-03 1.015636026859283447e-01
4.259084463119506836e-01 -2.520878612995147705e-01 -1.252724826335906982e-01 2.158831506967544556e-01 -6.989035010337829590e-02 1.463027670979499817e-02 5.867574736475944519e-02 -1.105540692806243896e-01 -2.595480158925056458e-02 2.162525653839111328e-01 -7.400523126125335693e-02 3.614549338817596436e-02 1.999303549528121948e-01 -7.289040088653564453e-02 -6.849481910467147827e-02 4.772186279296875000e-02 3.435044884681701660e-01 1.468166857957839966e-01 1.764120347797870636e-02 -1.097081750631332397e-01 1.196972057223320007e-01 -7.370180636644363403e-02 -1.050419434905052185e-01 6.119169294834136963e-02 -1.940116584300994873e-01 -7.088349759578704834e-02 -3.083012066781520844e-02 2.473854571580886841e-01 -2.431088835000991821e-01 9.260270744562149048e-02 -3.006722331047058105e-01 3.408575356006622314e-01
1.519722044467926025e-01 6.402881443500518799e-02 9.950219839811325073e-02 2.796429693698883057e-01 -2.035057097673416138e-01 3.034538328647613525e-01 1.945965737104415894e-02 -2.326982840895652771e-02 7.289274036884307861e-02 5.029933527112007141e-02 -3.460859358310699463e-01 2.403474301099777222e-01 1.278540641069412231e-01 -2.198741883039474487e-01 -1.554053127765655518e-01 -4.751617461442947388e-02 3.712273389101028442e-02 -3.587514162063598633e-02 -1.920125260949134827e-02 -3.158246278762817383e-01 -1.457543522119522095e-01 6.986711174249649048e-02 -9.866668283939361572e-02 -2.410427331924438477e-01 -2.023892290890216827e-02 -1.236486062407493591e-01 3.695538043975830078e-01 -8.667556941509246826e-02 -2.109684646129608154e-01 -2.634838521480560303e-01 -5.417786538600921631e-02 2.024902030825614929e-02
3.651380836963653564e-01 -9.777995198965072632e-02 -3.249161243438720703e-01 2.256753444671630859e-01 3.031729348003864288e-02 2.357759326696395874e-01 1.309698373079299927e-01 -7.790881395339965820e-02 1.624985933303833008e-01 -2.831166088581085205e-01 -4.701707139611244202e-02 -2.032419592142105103e-01 -9.326835721731185913e-02 1.037203446030616760e-01 6.648065149784088135e-02 -8.579001575708389282e-02 2.583588063716888428e-01 1.696234047412872314e-01 8.727271109819412231e-02 -1.523074321448802948e-02 -1.852446496486663818e-01 5.109096318483352661e-02 -3.753589391708374023e-01 -1.218023821711540222e-01 2.140181884169578552e-02 1.489788740873336792e-01 -1.267919316887855530e-02 1.587436497211456299e-01 -2.024197280406951904e-01 1.847563683986663818e-01 2.217005006968975067e-02 -1.411629766225814819e-01
1.475138068199157715e-01 9.980794042348861694e-02 -3.215747475624084473e-01 -4.781718924641609192e-02 -1.656538061797618866e-02 3.334395289421081543e-01 -2.722015082836151123e-01 -2.334680855274200439e-01 2.500216662883758545e-01 2.251940369606018066e-01 -2.263222932815551758e-01 -4.024515300989151001e-02 7.032392919063568115e-02 2.112753093242645264e-01 -6.705175340175628662e-02 -1.866641938686370850e-01 1.907450705766677856e-01 -1.391090173274278641e-02 3.271339237689971924e-01 1.123355925083160400e-01 -1.684455573558807373e-01 1.984606385231018066e-01 -1.559148430824279785e-01 -1.117240041494369507e-01 -5.445408448576927185e-02 -3.484120592474937439e-02 -4.180737584829330444e-02 6.528250873088836670e-02 -2.660749852657318115e-01 7.118944078683853149e-02 -1.177394390106201172e-01 8.280420303344726562e-02
5.222790837287902832e-01 8.875726908445358276e-02 2.265793830156326294e-02 1.675631999969482422e-01 -3.075799345970153809e-01 2.163137495517730713e-01 4.391385987401008606e-02 -1.200473606586456299e-01 3.313305974006652832e-01 -4.226823896169662476e-02 -7.792574167251586914e-02 2.083077728748321533e-01 2.151276767253875732e-01 7.039645314216613770e-02 1.613373607397079468e-01 -1.677380055189132690e-01 1.173782646656036377e-01 2.046016454696655273e-01 -5.065029859542846680e-02 -2.067373394966125488e-01 1.056437268853187561e-01 2.417691051959991455e-01 -3.171520680189132690e-02 -5.065046250820159912e-02 -1.362388134002685547e-01 -8.856572955846786499e-02 -9.358007460832595825e-02 -9.634234756231307983e-02 -1.326563656330108643e-01 4.593223705887794495e-02 1.383260786533355713e-01 9.576838463544845581e-02
3.300819098949432373e-01 -6.257646530866622925e-02 -3.381507098674774170e-01 2.984356880187988281e-01 1.189683154225349426e-01 3.211179375648498535e-02 -4.738721624016761780e-02 5.517901480197906494e-02 -1.089997962117195129e-02 -1.767919361591339111e-01 -1.664767265319824219e-01 -1.332619041204452515e-01 2.115034013986587524e-01 -9.151227772235870361e-02 1.399046182632446289e-01 9.545685350894927979e-02 1.238820403814315796e-01 3.030820190906524658e-01 3.087386786937713623e-01 1.553743332624435425e-01 -2.056586369872093201e-02 1.149321347475051880e-01 -1.696472465991973877e-01 -6.346119940280914307e-02 -2.990581840276718140e-02 -1.005057618021965027e-01 1.354336142539978027e-01 2.953278124332427979e-01 -2.015348821878433228e-01 -2.696084082126617432e-01 -4.147904925048351288e-03 -4.024696350097656250e-02
-5.880904942750930786e-02 1.413681544363498688e-02 -2.697374820709228516e-01 1.554023325443267822e-01 2.341961115598678589e-01 3.612746298313140869e-01 8.447989821434020996e-02 2.310448884963989258e-02 3.412131965160369873e-02 1.119329556822776794e-01 -2.593033015727996826e-01 1.774530708789825439e-01 -1.142754964530467987e-02 -2.605302929878234863e-01 9.210584312677383423e-02 -1.833305060863494873e-01 -4.840306937694549561e-02 1.433977186679840088e-01 2.006708383560180664e-01 -1.058061793446540833e-01 -9.586288779973983765e-02 7.015758007764816284e-02 -4.927787184715270996e-01 5.910218693315982819e-03 -1.241155564785003662e-01 -1.917966306209564209e-01 -2.704584412276744843e-02 -1.345531791448593140e-01 1.325443666428327560e-02 1.670863777399063110e-01 -2.296786755323410034e-01 2.559181489050388336e-02
1.078322678804397583e-01 -2.031238935887813568e-02 -4.666099846363067627e-01 1.391384899616241455e-01 1.457573175430297852e-01 8.758133649826049805e-02 -5.968678370118141174e-02 4.142826423048973083e-02 1.254296153783798218e-01 2.051404267549514771e-01 -2.438866347074508667e-01 -4.975386429578065872e-03 4.847705736756324768e-02 5.819340050220489502e-02 6.121397390961647034e-02 -1.057232394814491272e-01 1.057297270745038986e-02 2.777034044265747070e-01 1.395767778158187866e-01 -3.012073338031768799e-01 1.320180296897888184e-01 2.448830157518386841e-01 -2.879655361175537109e-01 9.715239703655242920e-02 -4.311463981866836548e-02 4.626740142703056335e-02 -7.786859571933746338e-02 -9.853065758943557739e-02 -3.462655544281005859e-01 -2.732145227491855621e-02 -7.588362693786621094e-02 -2.744551002979278564e-01
1.665555238723754883e-01 1.118841543793678284e-01 -1.316017210483551025e-01 8.925436437129974365e-02 1.063918694853782654e-01 2.509702444076538086e-01 -1.215919628739356995e-01 -2.441774904727935791e-01 -6.601458042860031128e-02 3.275728821754455566e-01 -7.121349871158599854e-02 1.156133785843849182e-01 3.908114507794380188e-02 -8.361336588859558105e-02 -9.570861235260963440e-03 6.926919519901275635e-02 2.429832518100738525e-01 -1.941830515861511230e-01 1.683148145675659180e-01 -3.964180871844291687e-02 2.573686242103576660e-01 3.233721256256103516e-01 -1.704132556915283203e-01 -1.645044088363647461e-01 -3.584474325180053711e-02 -1.482849717140197754e-01 -2.120460420846939087e-01 2.855906188488006592e-01 -9.496810287237167358e-02 1.355812698602676392e-01 3.335143029689788818e-01 1.560463197529315948e-02
2.723045945167541504e-01 2.441901341080665588e-02 -2.748314738273620605e-01 2.691704034805297852e-01 6.951580196619033813e-02 1.915002614259719849e-01 -2.390025742352008820e-02 -1.905731856822967529e-01 -5.910254642367362976e-02 -1.012433618307113647e-01 -2.476428598165512085e-01 -4.103016555309295654e-01 7.446769624948501587e-02 1.199159920215606689e-01 -4.447767883539199829e-02 -4.319256171584129333e-02 1.035806685686111450e-01 1.618482917547225952e-01 2.332609146833419800e-01 -1.374418102204799652e-02 -1.600963324308395386e-01 -3.734055161476135254e-02 -1.787286251783370972e-01 -4.416137188673019409e-02 -1.530863791704177856e-01 -1.500436812639236450e-01 1.730185151100158691e-01 2.918190062046051025e-01 -2.081798166036605835e-01 1.065885350108146667e-01 -1.581896468997001648e-02 -2.515005171298980713e-01
3.466845452785491943e-01 8.309821784496307373e-02 -9.490257501602172852e-02 1.299681514501571655e-01 -7.690916210412979126e-02 2.607270777225494385e-01 2.863224148750305176e-01 -1.468284726142883301e-01 -3.073376975953578949e-02 5.826742202043533325e-02 -5.121951699256896973e-01 5.055030807852745056e-03 2.078184932470321655e-01 -2.409762889146804810e-02 6.642957031726837158e-02 3.780668973922729492e-01 -1.210675016045570374e-01 -7.248006761074066162e-02 -2.025308161973953247e-01 -9.565889835357666016e-02 -1.442638486623764038e-01 3.245770931243896484e-02 -1.752972602844238281e-01 2.341590076684951782e-02 -6.319433450698852539e-02 -9.886425919830799103e-03 -3.548852354288101196e-02 1.374485939741134644e-01 2.726314030587673187e-02 -2.265998534858226776e-02 -1.043252572417259216e-01 2.283451706171035767e-01
1.147471889853477478e-01 2.603753209114074707e-01 -1.403651982545852661e-01 -2.940514124929904938e-03 -2.218817770481109619e-01 5.563629046082496643e-02 -1.816493868827819824e-01 -2.635966241359710693e-01 -2.522536180913448334e-02 -1.055104192346334457e-02 -4.593054354190826416e-01 4.421277716755867004e-02 3.022525608539581299e-01 -1.956104338169097900e-01 -9.314655326306819916e-03 1.248855516314506531e-01 2.585974633693695068e-01 -2.248594611883163452e-01 1.292172670364379883e-01 -8.016487956047058105e-02 -4.645212739706039429e-02 -2.243237197399139404e-01 -2.271959632635116577e-01 -7.028222829103469849e-02 -1.058013066649436951e-01 1.106416285037994385e-01 7.835688441991806030e-02 1.308969706296920776e-01 -1.599157899618148804e-01 1.707804799079895020e-01 1.810661852359771729e-01 4.153692349791526794e-02
2.028164118528366089e-01 8.074900135397911072e-03 -4.639281630516052246e-01 9.164398163557052612e-02 1.242912337183952332e-01 1.684317588806152344e-01 2.139193117618560791e-01 4.826298728585243225e-02 -1.673875376582145691e-02 5.253181606531143188e-02 -5.231001973152160645e-01 9.932865202426910400e-02 2.839450910687446594e-02 -1.655567437410354614e-01 3.914692997932434082e-02 8.230134099721908569e-02 -1.625059992074966431e-01 5.917043238878250122e-02 -3.194208070635795593e-02 -1.311132758855819702e-01 -2.455133050680160522e-01 -5.489211529493331909e-02 -4.799004271626472473e-02 1.226838827133178711e-01 -9.493286162614822388e-02 -3.062588274478912354e-01 2.269142307341098785e-02 2.445106506347656250e-01 1.102530956268310547e-01 -8.592481911182403564e-02 8.645847439765930176e-03 9.336905181407928467e-02
1.584738343954086304e-01 4.788016155362129211e-02 -5.849606171250343323e-02 1.058975532650947571e-01 -2.269359678030014038e-02 2.248765826225280762e-01 2.178378999233245850e-01 -1.533261314034461975e-02 1.928099840879440308e-01 1.960983872413635254e-01 -1.451591253280639648e-01 1.671827137470245361e-01 7.718666642904281616e-02 -4.603370279073715210e-02 5.805288627743721008e-02 -1.204072460532188416e-01 2.518698573112487793e-01 -1.924229599535465240e-02 2.351011522114276886e-02 -1.796030253171920776e-01 1.939477026462554932e-01 -2.764842472970485687e-02 -5.368986725807189941e-01 9.599393606185913086e-02 -2.307442128658294678e-01 -1.172990202903747559e-01 4.359084367752075195e-02 -8.332454413175582886e-02 -1.096867918968200684e-01 3.388369679450988770e-01 -1.009366512298583984e-01 -2.514743506908416748e-01
1.323997825384140015e-01 4.292064905166625977e-02 -4.725239053368568420e-02 -2.034747600555419922e-01 -1.653036773204803467e-01 8.454848825931549072e-02 -1.424873620271682739e-01 -2.846260927617549896e-02 -3.768781200051307678e-02 -4.037975519895553589e-02 -1.386529803276062012e-01 -3.582541272044181824e-02 3.980150222778320312e-01 -2.843433059751987457e-02 7.701557874679565430e-02 -3.776497766375541687e-02 1.149696335196495056e-01 4.260257259011268616e-02 5.085963010787963867e-01 -1.633001863956451416e-01 1.172598451375961304e-01 1.164235919713973999e-01 -2.923509180545806885e-01 -2.095720469951629639e-01 -8.702834695577621460e-02 -8.729497343301773071e-02 -5.533781368285417557e-03 2.243134677410125732e-01 -3.015203177928924561e-01 2.538930773735046387e-01 -1.123258396983146667e-01 -2.582808397710323334e-02
2.716071307659149170e-01 3.760799467563629150e-01 -1.848469227552413940e-01 -1.881106011569499969e-02 -2.016299031674861908e-02 1.590371876955032349e-01 -1.907093375921249390e-01 7.659633457660675049e-02 2.355456352233886719e-01 1.179625168442726135e-01 5.986377131193876266e-03 2.762732803821563721e-01 -1.271066814661026001e-01 -2.785507440567016602e-01 -8.937432616949081421e-02 1.208119094371795654e-01 1.506494879722595215e-01 3.125559091567993164e-01 5.921731889247894287e-02 -4.121545329689979553e-02 -1.528390496969223022e-01 5.332956090569496155e-02 -1.547171622514724731e-01 -1.814401447772979736e-01 -1.581952162086963654e-02 -1.550033986568450928e-01 3.308411836624145508e-01 9.327327832579612732e-03 -2.538982629776000977e-01 1.069944128394126892e-01 1.526272390037775040e-03 4.310378059744834900e-02
1.750259697437286377e-01 -1.491270214319229126e-01 -2.857413887977600098e-01 6.867687404155731201e-02 1.233618855476379395e-01 1.701880693435668945e-01 2.428282946348190308e-01 -7.065618783235549927e-02 1.432154476642608643e-01 -5.577331036329269409e-02 -1.337248384952545166e-01 -2.252826094627380371e-02 2.075230628252029419e-01 -1.723749563097953796e-02 1.638441830873489380e-01 1.043906509876251221e-01 3.095290660858154297e-01 1.158095151185989380e-02 -1.970963366329669952e-02 -2.143801748752593994e-01 4.319078847765922546e-02 -1.357662230730056763e-01 1.812769919633865356e-01 -1.948873996734619141e-01 -2.763779461383819580e-01 -2.500590384006500244e-01 2.035925537347793579e-01 3.772873282432556152e-01 -1.977952271699905396e-01 -2.461686544120311737e-02 1.756362915039062500e-01 5.281166732311248779e-02
1.994885206222534180e-01 3.103318437933921814e-02 -1.942277997732162476e-01 -6.140592321753501892e-02 -1.810067296028137207e-01 4.446261525154113770e-01 -2.112338691949844360e-01 -5.611274391412734985e-02 4.963038116693496704e-02 9.431872516870498657e-02 -1.123567596077919006e-01 -8.360619097948074341e-02 6.919924169778823853e-03 -2.100352495908737183e-01 -5.482959374785423279e-02 8.500166237354278564e-02 6.622039526700973511e-02 2.145327627658843994e-01 1.773516088724136353e-01 -1.055683195590972900e-01 2.314079552888870239e-03 3.020352721214294434e-01 -2.381066530942916870e-01 -2.083078473806381226e-01 2.533797360956668854e-02 -3.744508624076843262e-01 -3.157994523644447327e-02 -9.496231377124786377e-02 -3.059349656105041504e-01 -4.769251868128776550e-02 -1.374471932649612427e-01 6.477557122707366943e-02
2.607572376728057861e-01 1.237331777811050415e-01 -6.937386095523834229e-02 1.715240031480789185e-01 4.820744693279266357e-02 -8.477012813091278076e-02 2.349237166345119476e-02 -8.521031588315963745e-02 7.259692251682281494e-02 9.281462430953979492e-02 -2.918826341629028320e-01 2.224569320678710938e-01 3.627965152263641357e-01 -7.710064202547073364e-02 -2.305495887994766235e-01 6.205467134714126587e-02 1.601906716823577881e-01 -1.440052092075347900e-01 -4.917428642511367798e-02 -1.927118301391601562e-01 -3.356482088565826416e-02 -9.577281773090362549e-02 -3.398542404174804688e-01 1.099009886384010315e-01 2.628464810550212860e-02 3.579550087451934814e-01 4.312786832451820374e-02 1.615650802850723267e-01 -3.654376789927482605e-02 3.226207196712493896e-01 -1.092349290847778320e-01 1.550235599279403687e-01
1.644229143857955933e-01 1.920345053076744080e-02 -1.796599626541137695e-01 1.782466471195220947e-01 1.098389830440282822e-02 1.764403134584426880e-01 -1.087352409958839417e-01 -8.431372046470642090e-02 -1.517563462257385254e-01 1.211005598306655884e-01 -3.466529548168182373e-01 1.409779638051986694e-01 2.750241756439208984e-01 -6.912092119455337524e-02 -2.156412154436111450e-01 1.964382827281951904e-02 2.052116245031356812e-01 -9.577558189630508423e-02 1.482914835214614868e-01 -9.047612547874450684e-02 -1.339086741209030151e-01 -1.921978443861007690e-01 -2.930357754230499268e-01 -1.715588271617889404e-01 -6.814918667078018188e-02 2.181643694639205933e-01 -3.332890197634696960e-02 1.697638444602489471e-02 -1.796219646930694580e-01 4.041661620140075684e-01 1.836637705564498901e-01 1.367511153221130371e-01
1.328998059034347534e-01 -2.231417447328567505e-01 -1.958555728197097778e-01 2.296257764101028442e-01 1.284651905298233032e-01 8.602990955114364624e-02 2.561674267053604126e-02 -1.086543686687946320e-02 2.941150367259979248e-01 1.880360841751098633e-01 4.037718474864959717e-02 1.327078342437744141e-01 2.355389297008514404e-01 -2.819566130638122559e-01 2.677458897233009338e-02 2.447282895445823669e-02 2.320831567049026489e-01 5.123814195394515991e-02 1.123394370079040527e-01 -1.310749817639589310e-02 1.191003918647766113e-01 -6.442582607269287109e-02 -2.192131578922271729e-01 4.461898002773523331e-03 -1.909384429454803467e-01 -1.042267754673957825e-01 2.440439611673355103e-01 3.179931938648223877e-01 -1.772462427616119385e-01 1.174491345882415771e-01 -1.351023018360137939e-01 3.636367321014404297e-01
1.909797042608261108e-01 2.510650455951690674e-01 -2.292789816856384277e-01 1.897936910390853882e-01 -2.503744140267372131e-02 1.957099437713623047e-01 1.840823739767074585e-01 -6.403821520507335663e-03 1.760103106498718262e-01 3.671314716339111328e-01 -1.228111386299133301e-01 2.504775766283273697e-03 1.290903240442276001e-01 -1.292313039302825928e-01 1.000811904668807983e-02 -1.500884145498275757e-01 8.782728016376495361e-02 1.475580334663391113e-01 6.530173122882843018e-02 -4.171267151832580566e-02 9.449381381273269653e-02 2.847290039062500000e-01 -1.073073409497737885e-02 -8.466579765081405640e-02 5.558215454220771790e-02 -3.628415763378143311e-01 4.376861155033111572e-01 -1.687800139188766479e-02 4.234070330858230591e-02 7.304680347442626953e-02 -1.345220953226089478e-01 1.326795965433120728e-01
-3.380522504448890686e-02 3.309679329395294189e-01 7.024315744638442993e-02 2.326065748929977417e-01 4.784338176250457764e-02 1.115792691707611084e-01 2.859545350074768066e-01 1.243217289447784424e-01 1.973934471607208252e-01 2.425663620233535767e-01 -3.269762992858886719e-01 -9.487067162990570068e-02 3.153921961784362793e-01 1.845142990350723267e-02 1.182626113295555115e-01 -3.509315475821495056e-02 1.494732964783906937e-02 2.594749908894300461e-03 -1.101094558835029602e-01 4.639351740479469299e-03 -7.852154970169067383e-02 5.443794280290603638e-02 -2.529819011688232422e-01 -3.023628890514373779e-01 -1.722615659236907959e-01 -1.762813627719879150e-01 -5.185657739639282227e-02 3.757378756999969482e-01 -1.328634284436702728e-02 -7.685626298189163208e-02 1.387480925768613815e-02 4.176653921604156494e-02
1.543027311563491821e-01 2.626651711761951447e-02 -3.860273361206054688e-01 1.505723148584365845e-01 1.362742334604263306e-01 8.555760979652404785e-02 2.923261225223541260e-01 -4.895215481519699097e-02 2.379859387874603271e-01 1.478460282087326050e-01 -2.585156857967376709e-01 1.429916080087423325e-02 2.612077891826629639e-01 5.858767405152320862e-02 7.658234983682632446e-02 -4.059181734919548035e-02 -1.366370469331741333e-01 1.488494277000427246e-01 3.136474192142486572e-01 1.266274601221084595e-01 3.978667035698890686e-02 8.985887281596660614e-03 -8.506567776203155518e-02 -7.144266366958618164e-02 -2.725594677031040192e-02 -1.658891737461090088e-01 2.440274357795715332e-01 2.793119251728057861e-01 -1.464658528566360474e-01 -4.011091217398643494e-02 -3.223450481891632080e-01 5.772205069661140442e-02
1.470441222190856934e-01 7.141634076833724976e-02 -4.462186694145202637e-01 1.842039078474044800e-01 -7.930472493171691895e-02 2.268795818090438843e-01 2.244701832532882690e-01 -3.010263480246067047e-02 1.439767777919769287e-01 1.602413654327392578e-01 -8.374213427305221558e-02 -8.669965714216232300e-02 1.664236783981323242e-01 2.105809748172760010e-02 2.203356660902500153e-02 -1.017675325274467468e-01 -3.167988955974578857e-01 -8.102359622716903687e-02 1.764860302209854126e-01 -1.052834913134574890e-01 -6.590721756219863892e-02 1.285414695739746094e-01 7.074598968029022217e-02 -5.488651245832443237e-02 -2.621717154979705811e-01 -1.383804231882095337e-01 8.923744410276412964e-02 1.769305467605590820e-01 -3.501856923103332520e-01 2.877939641475677490e-01 3.428354859352111816e-02 1.394139528274536133e-01
1.880654245615005493e-01 1.051314175128936768e-01 -2.957677543163299561e-01 3.073816001415252686e-01 -1.116493195295333862e-01 6.933189183473587036e-02 -1.265092045068740845e-01 -4.955817386507987976e-02 1.338511705398559570e-01 3.679640218615531921e-02 -9.298367053270339966e-02 -7.515835762023925781e-02 5.096166133880615234e-01 -2.279360443353652954e-01 -7.575384527444839478e-02 -5.806288123130798340e-02 3.940023183822631836e-01 -3.998096659779548645e-02 -7.865841686725616455e-02 1.437503751367330551e-02 1.263841837644577026e-01 4.721183329820632935e-02 -1.665779650211334229e-01 2.419541925191879272e-01 -2.301086783409118652e-01 -1.742799952626228333e-02 4.904459696263074875e-03 1.516807973384857178e-01 -9.334272146224975586e-02 1.532646566629409790e-01 1.791034638881683350e-02 -7.081208378076553345e-02
1.781103909015655518e-01 -5.716711282730102539e-02 -3.901223838329315186e-01 2.143657058477401733e-01 -3.361437469720840454e-02 1.047006472945213318e-01 1.265591233968734741e-01 -3.191248774528503418e-01 1.746298559010028839e-02 1.359716504812240601e-01 5.965067539364099503e-03 -1.947140991687774658e-01 2.535507082939147949e-01 -8.276657760143280029e-02 -4.350167885422706604e-02 2.991956770420074463e-01 -2.121242433786392212e-01 6.071066111326217651e-02 1.087847575545310974e-01 -2.693765759468078613e-01 5.897201597690582275e-02 -1.421456187963485718e-01 -3.218931555747985840e-01 -1.261283308267593384e-01 -1.955495327711105347e-01 -4.431593231856822968e-03 3.698372840881347656e-02 -1.215470954775810242e-01 -9.805584698915481567e-02 1.280052512884140015e-01 -2.393702119588851929e-01 -6.027694046497344971e-02
2.623864412307739258e-01 1.661304682493209839e-01 -7.083600759506225586e-02 2.328180372714996338e-01 -1.339546442031860352e-01 2.129833996295928955e-01 1.912258118391036987e-01 -9.365641325712203979e-02 2.068631201982498169e-01 7.314748596400022507e-03 -3.297440707683563232e-02 1.452465355396270752e-01 1.760312765836715698e-01 -2.543877065181732178e-01 -1.936110705137252808e-01 1.639932580292224884e-02 -8.434399962425231934e-02 -1.018441915512084961e-01 1.826137453317642212e-01 -2.759418785572052002e-01 1.964021027088165283e-01 1.745149344205856323e-01 -7.264108210802078247e-02 -3.568637371063232422e-01 -2.942615188658237457e-02 -1.488982588052749634e-01 5.646802112460136414e-02 8.561231195926666260e-02 2.318786680698394775e-01 3.389381766319274902e-01 -6.330471485853195190e-02 -4.856599122285842896e-02
-1.327764336019754410e-02 6.887646019458770752e-02 -4.127380251884460449e-01 2.750514149665832520e-01 -8.649549633264541626e-02 6.350215524435043335e-02 -2.289347350597381592e-01 1.291666738688945770e-02 -5.540214851498603821e-02 1.720733642578125000e-01 -1.347706019878387451e-01 -3.817002475261688232e-02 1.529715359210968018e-01 -1.214534714818000793e-01 -1.265944391489028931e-01 -1.142640188336372375e-01 2.566840052604675293e-01 5.223492905497550964e-02 3.114552795886993408e-01 -6.176620721817016602e-02 1.392023172229528427e-02 -1.251649558544158936e-01 -2.617076337337493896e-01 -9.972414374351501465e-02 -7.535278052091598511e-02 7.925738394260406494e-02 2.336741685867309570e-01 1.493830233812332153e-01 -2.161339819431304932e-01 6.637497991323471069e-02 3.461199402809143066e-01 2.047478258609771729e-01
4.782785475254058838e-01 1.722393333911895752e-01 -1.305086165666580200e-01 3.306989669799804688e-01 -1.850503385066986084e-01 6.327173858880996704e-02 -1.205732971429824829e-01 -4.867824912071228027e-02 1.673598736524581909e-01 -4.906304553151130676e-02 -2.732453048229217529e-01 7.895418256521224976e-02 9.440956264734268188e-02 9.768974035978317261e-02 1.047566905617713928e-01 -1.362402588129043579e-01 9.339111298322677612e-02 2.025141716003417969e-01 4.111563786864280701e-02 -2.315761744976043701e-01 2.253572046756744385e-01 1.118871569633483887e-01 -8.546784520149230957e-02 -1.451102644205093384e-02 -2.002247124910354614e-01 -3.798103705048561096e-02 -3.492809534072875977e-01 -2.138461731374263763e-02 -2.080055475234985352e-01 8.239842206239700317e-02 -2.934896945953369141e-02 -9.976704418659210205e-02
2.510773949325084686e-02 7.699032127857208252e-02 -2.176499515771865845e-01 1.254207044839859009e-01 1.257654875516891479e-01 3.934534490108489990e-01 2.855500876903533936e-01 -1.879715770483016968e-01 -1.175087690353393555e-01 -1.397572010755538940e-01 -8.177379518747329712e-02 2.875043153762817383e-01 2.716021835803985596e-01 1.074773520231246948e-01 -1.607386618852615356e-01 7.778009772300720215e-02 1.505810022354125977e-01 8.078361302614212036e-02 1.474950313568115234e-01 -7.121278345584869385e-02 -1.701649427413940430e-01 3.616557121276855469e-01 -8.887086994946002960e-03 -1.551391631364822388e-01 1.134270578622817993e-01 1.346772909164428711e-01 7.905479520559310913e-03 1.448915153741836548e-01 -2.898104190826416016e-01 3.887871652841567993e-02 1.096185669302940369e-02 -1.592082083225250244e-01
4.948605224490165710e-02 -6.111319363117218018e-02 2.908962033689022064e-02 2.110371142625808716e-01 -1.139681227505207062e-02 1.984006911516189575e-01 1.038224622607231140e-02 1.622667312622070312e-01 2.414128929376602173e-01 2.782695591449737549e-01 -1.233393028378486633e-01 -4.123187810182571411e-02 1.250217705965042114e-01 -1.039160788059234619e-01 -3.501479327678680420e-02 9.713330864906311035e-02 -5.696013686247169971e-04 4.552821815013885498e-01 2.219659239053726196e-01 -3.198104202747344971e-01 -1.830374598503112793e-01 2.582558989524841309e-01 -2.276918739080429077e-01 -1.133183464407920837e-01 2.163231745362281799e-02 9.734765440225601196e-02 7.359615713357925415e-02 2.477472880855202675e-03 -2.372107207775115967e-01 -4.715400934219360352e-02 2.564020752906799316e-01 1.716713309288024902e-01
3.325550258159637451e-01 1.410599797964096069e-01 1.184441298246383667e-01 2.099681496620178223e-01 -2.001981139183044434e-01 2.663604319095611572e-01 3.657206892967224121e-02 2.153758108615875244e-01 1.960459947586059570e-01 -5.658703297376632690e-02 -1.837871372699737549e-01 2.649860084056854248e-01 1.175889838486909866e-02 -1.786566972732543945e-01 2.765194475650787354e-01 -9.635660797357559204e-03 8.391165733337402344e-02 -1.682166606187820435e-01 1.352473944425582886e-01 -3.114296197891235352e-01 7.703863084316253662e-03 1.968480460345745087e-02 -2.825109958648681641e-01 -4.066678136587142944e-02 7.044374942779541016e-02 1.245121210813522339e-01 2.395467311143875122e-01 5.244509875774383545e-02 -1.607287228107452393e-01 -1.377999037504196167e-01 -1.154139824211597443e-02 2.007800042629241943e-01
2.165068089962005615e-01 -6.774329394102096558e-02 -3.394357860088348389e-01 4.906786605715751648e-02 -2.608182132244110107e-01 3.016200661659240723e-01 2.844056189060211182e-01 -1.044312268495559692e-01 1.073287054896354675e-01 2.778011858463287354e-01 -2.521132826805114746e-01 3.286323696374893188e-02 1.351294070482254028e-01 1.213768571615219116e-01 7.264612708240747452e-03 1.290014535188674927e-01 -3.480705320835113525e-01 2.118585854768753052e-01 5.663215415552258492e-04 -1.741682887077331543e-01 -1.439672857522964478e-01 -2.091917954385280609e-02 -7.856699824333190918e-02 -2.282307669520378113e-02 -1.902997493743896484e-01 -1.802180856466293335e-01 8.785902708768844604e-02 1.514900289475917816e-02 -1.344021409749984741e-01 -8.827266097068786621e-02 -2.244336307048797607e-01 -6.554603169206529856e-05
4.764782264828681946e-02 1.096198856830596924e-01 5.447850376367568970e-02 -1.222103759646415710e-01 -1.684748008847236633e-02 2.103088796138763428e-01 1.341309994459152222e-01 6.148375105112791061e-03 1.422879844903945923e-01 2.921233773231506348e-01 -1.049667522311210632e-01 -7.870275527238845825e-02 2.257070839405059814e-01 -1.755098700523376465e-01 5.013431236147880554e-02 1.375607848167419434e-01 1.176431849598884583e-01 -1.051467806100845337e-01 4.281200468540191650e-01 -8.702728897333145142e-02 4.689723253250122070e-02 3.791419565677642822e-01 -1.264139711856842041e-01 -1.245988830924034119e-01 -1.314752101898193359e-01 -2.779777050018310547e-01 -1.868988424539566040e-01 1.157457605004310608e-01 -2.969051003456115723e-01 1.458288431167602539e-01 -6.145809590816497803e-02 1.732004582881927490e-01
1.740651279687881470e-01 -9.702295064926147461e-02 -1.733621209859848022e-01 8.985134959220886230e-02 -2.297930121421813965e-01 1.077540665864944458e-01 1.784171313047409058e-01 7.020629942417144775e-02 1.382122188806533813e-01 4.955573752522468567e-02 -2.458987832069396973e-01 -9.099874645471572876e-02 9.638766199350357056e-02 -1.075201034545898438e-01 9.857363253831863403e-02 3.839300572872161865e-02 -5.987587571144104004e-02 1.418354064226150513e-01 -2.616753280162811279e-01 -2.491614371538162231e-01 -4.696737825870513916e-01 3.089779615402221680e-01 -1.144797503948211670e-01 -2.950364947319030762e-01 -7.284708321094512939e-02 7.809751201421022415e-03 6.868774443864822388e-02 8.878954499959945679e-02 -1.854365617036819458e-01 1.928479373455047607e-01 -1.512006670236587524e-02 -1.959334760904312134e-01
3.382298350334167480e-01 3.202801197767257690e-02 -3.122915625572204590e-01 4.105166792869567871e-01 -3.070694804191589355e-01 -8.888915926218032837e-02 1.056236028671264648e-01 1.147873029112815857e-01 3.193134963512420654e-01 -1.095442399382591248e-01 -1.618495732545852661e-01 3.117417730391025543e-02 1.058423519134521484e-01 2.519769594073295593e-02 2.236850708723068237e-01 -1.007095798850059509e-01 -1.631606519222259521e-01 2.758522331714630127e-01 -6.371856480836868286e-02 -1.421214938163757324e-01 5.419972166419029236e-02 7.818514108657836914e-02 -2.750765681266784668e-01 -4.671203345060348511e-02 4.571140930056571960e-02 -1.217475831508636475e-01 3.808768466114997864e-02 -1.382535696029663086e-02 -2.047263085842132568e-01 -7.173207122832536697e-03 -5.139552429318428040e-02 -4.269436001777648926e-02
2.525235414505004883e-01 9.875451028347015381e-02 -8.672101050615310669e-02 3.403622284531593323e-02 -1.266141086816787720e-01 3.051378130912780762e-01 2.359396368265151978e-01 -4.424941726028919220e-03 2.626784145832061768e-01 3.849849402904510498e-01 -1.673406809568405151e-01 1.353273838758468628e-01 1.062580794095993042e-01 9.507053345441818237e-02 2.422349900007247925e-01 5.019816011190414429e-02 2.453569173812866211e-01 -5.664887372404336929e-03 2.887864112854003906e-01 -1.509675234556198120e-01 -4.368694871664047241e-02 1.599339544773101807e-01 -5.566493421792984009e-02 -7.447709888219833374e-02 2.843137085437774658e-02 -7.410737872123718262e-02 -3.214903473854064941e-01 1.134736686944961548e-01 -5.406883358955383301e-02 8.912557363510131836e-02 -2.577935159206390381e-01 7.420220226049423218e-02
1.428228616714477539e-01 7.453634170815348625e-04 -2.479362636804580688e-01 1.766940951347351074e-01 -3.460026383399963379e-01 2.128299176692962646e-01 -1.926620155572891235e-01 -5.768150091171264648e-02 -2.170131728053092957e-02 1.268570870161056519e-01 -2.608880996704101562e-01 9.916992485523223877e-02 2.037058770656585693e-01 1.833175309002399445e-02 -6.569328904151916504e-02 -4.599954560399055481e-02 3.012794852256774902e-01 -1.774445176124572754e-01 -6.696924567222595215e-02 -1.233632117509841919e-01 -1.582607328891754150e-01 -1.118955984711647034e-01 -2.840333580970764160e-01 1.769723184406757355e-02 2.993896231055259705e-02 7.397733628749847412e-02 7.503873109817504883e-02 1.694219708442687988e-01 -2.484804093837738037e-01 2.308121323585510254e-01 2.353622466325759888e-01 2.590230405330657959e-01
1.885111927986145020e-01 -1.144324913620948792e-01 -3.880714774131774902e-01 3.432738780975341797e-01 2.036521583795547485e-01 2.427128106355667114e-01 2.080171853303909302e-01 -5.702001973986625671e-03 -2.052715048193931580e-02 6.476289033889770508e-02 -1.015489324927330017e-01 1.383972167968750000e-01 1.320129930973052979e-01 -9.490925818681716919e-02 2.686167955398559570e-01 2.309587150812149048e-01 1.942011117935180664e-01 -5.562412366271018982e-02 9.362364653497934341e-04 -2.448814213275909424e-01 -1.420372128486633301e-01 -8.705902844667434692e-03 5.718585103750228882e-03 7.842147350311279297e-02 -2.556964568793773651e-02 -2.232401669025421143e-01 -7.710576802492141724e-02 2.870373427867889404e-01 -1.151047125458717346e-01 -8.716884255409240723e-02 -8.795654773712158203e-02 2.421010732650756836e-01
2.082254141569137573e-01 -1.390562020242214203e-02 -2.590689659118652344e-01 1.183471456170082092e-01 -1.210696324706077576e-01 3.028767704963684082e-01 8.528626710176467896e-02 2.340218871831893921e-01 -7.748945802450180054e-02 1.559162884950637817e-01 -1.027993708848953247e-01 -1.730062663555145264e-01 1.965284645557403564e-01 -6.671780347824096680e-02 -5.090478807687759399e-02 2.134622931480407715e-01 1.101540401577949524e-01 1.090931668877601624e-01 -2.031407654285430908e-01 -5.018197894096374512e-01 -2.482093572616577148e-01 3.191371560096740723e-01 -1.034205257892608643e-01 8.076745271682739258e-02 8.860159665346145630e-02 1.143072620034217834e-01 2.856221422553062439e-02 -2.926677465438842773e-03 1.346774697303771973e-01 -7.075499743223190308e-04 -7.907767593860626221e-02 3.025663644075393677e-02
2.993993759155273438e-01 -4.405025858432054520e-03 1.546846181154251099e-01 2.070470005273818970e-01 -1.187055110931396484e-01 2.186979055404663086e-01 8.003906160593032837e-02 2.647767774760723114e-02 1.414104253053665161e-01 -4.913889244198799133e-02 -1.781619340181350708e-01 1.325082778930664062e-01 5.890117585659027100e-02 -2.921626269817352295e-01 8.141558617353439331e-02 -4.770698770880699158e-02 2.049566954374313354e-01 -3.278433978557586670e-01 3.748014941811561584e-02 -4.369941651821136475e-01 -4.955425485968589783e-02 3.018854856491088867e-01 -1.201025694608688354e-01 -7.901767967268824577e-04 3.613582253456115723e-02 3.644769638776779175e-02 1.197761148214340210e-01 1.017193272709846497e-01 -2.532247304916381836e-01 -2.099835276603698730e-01 2.298911660909652710e-02 1.383065581321716309e-01
3.558961153030395508e-01 9.901954233646392822e-02 -6.667090952396392822e-02 1.794324815273284912e-02 3.083301782608032227e-01 2.425412088632583618e-01 2.213779240846633911e-01 -1.437066942453384399e-01 1.414092183113098145e-01 -8.957848697900772095e-02 -4.583433270454406738e-02 -1.760113611817359924e-02 1.361437737941741943e-01 1.098525896668434143e-01 -2.903143763542175293e-01 -4.381806403398513794e-02 3.364299982786178589e-02 2.899510264396667480e-01 2.562474906444549561e-01 4.541252553462982178e-02 6.790900230407714844e-02 1.842120140790939331e-01 -3.522860407829284668e-01 -6.573107093572616577e-03 -2.909261584281921387e-01 -2.805006317794322968e-02 2.474478036165237427e-01 1.271861791610717773e-01 -5.142159014940261841e-02 7.596436142921447754e-02 -1.566447317600250244e-02 2.934775687754154205e-02
2.501489222049713135e-02 7.754864543676376343e-02 -1.179164946079254150e-01 -8.150513470172882080e-02 -2.009392231702804565e-01 3.552006557583808899e-02 -5.224491283297538757e-02 -2.472242712974548340e-01 1.771192103624343872e-01 2.768276445567607880e-02 -1.834010481834411621e-01 -1.087301298975944519e-01 3.944224119186401367e-01 7.559259980916976929e-02 -2.089723348617553711e-01 3.554233990143984556e-04 1.889708191156387329e-01 1.724013686180114746e-02 1.966668665409088135e-01 -1.986781060695648193e-01 -3.401876986026763916e-02 -1.760225147008895874e-01 -3.074178397655487061e-01 -3.046285510063171387e-01 4.223327711224555969e-02 1.169288996607065201e-02 7.471959292888641357e-02 1.344827413558959961e-01 -2.284667193889617920e-01 3.620987236499786377e-01 9.695836901664733887e-02 1.813035160303115845e-01
4.277080669999122620e-02 5.319297686219215393e-02 -2.361697256565093994e-01 4.483556374907493591e-02 -1.960957795381546021e-01 2.271232008934020996e-01 7.042314112186431885e-02 -1.719971150159835815e-01 1.952149569988250732e-01 -3.869953751564025879e-02 -1.640564501285552979e-01 2.822158634662628174e-01 1.853272318840026855e-01 2.184375748038291931e-02 -1.396800279617309570e-01 -1.133005544543266296e-01 4.059049487113952637e-02 -7.653281092643737793e-02 2.643747329711914062e-01 -5.059465169906616211e-01 -1.207032427191734314e-01 2.894909977912902832e-01 -1.711001247167587280e-01 -3.635963797569274902e-02 1.234925910830497742e-02 -2.348814010620117188e-01 7.653090357780456543e-02 -1.349312812089920044e-01 -1.990834772586822510e-01 -1.550214551389217377e-02 1.077691391110420227e-01 -8.006280660629272461e-02
3.207169771194458008e-01 -5.510245636105537415e-02 -2.991057634353637695e-01 2.166678756475448608e-01 1.154062375426292419e-01 -1.439309120178222656e-01 8.118122816085815430e-02 -1.296489126980304718e-02 2.751026153564453125e-01 2.296084165573120117e-02 -1.204112917184829712e-02 3.088239207863807678e-02 3.499537110328674316e-01 -1.911501139402389526e-01 3.604424744844436646e-02 9.133281558752059937e-02 1.414120346307754517e-01 4.834783449769020081e-02 1.679023951292037964e-01 1.649789512157440186e-02 2.294362150132656097e-02 -5.074434727430343628e-02 -2.823234796524047852e-01 -8.673460036516189575e-02 -1.921968758106231689e-01 6.970922928303480148e-03 2.206493318080902100e-01 2.760826647281646729e-01 -1.577329039573669434e-01 1.285516023635864258e-01 -1.382004376500844955e-02 3.554242849349975586e-01
6.845638900995254517e-02 1.361155658960342407e-01 -2.240192145109176636e-01 5.249810591340065002e-02 -2.291221022605895996e-01 2.787535190582275391e-01 1.228341087698936462e-01 2.915463149547576904e-01 -2.644670195877552032e-02 4.154644161462783813e-02 -4.136732518672943115e-01 -5.306134372949600220e-02 -3.443298488855361938e-02 -1.481058448553085327e-01 1.437174975872039795e-01 1.306111216545104980e-01 4.892797395586967468e-02 -3.874866664409637451e-02 1.046872138977050781e-01 -2.499369978904724121e-01 2.179488390684127808e-01 3.724182546138763428e-01 -6.363173015415668488e-03 -2.527186088263988495e-02 1.364077720791101456e-02 5.369193851947784424e-02 1.567797362804412842e-01 1.162866801023483276e-01 -2.626112997531890869e-01 -6.018360331654548645e-02 5.401473864912986755e-02 2.747379839420318604e-01
4.126712977886199951e-01 3.115869462490081787e-01 -3.002989888191223145e-01 -1.390221063047647476e-02 1.627648025751113892e-01 7.654827088117599487e-02 -8.758980780839920044e-02 -2.451155334711074829e-01 3.424224853515625000e-01 -7.441705465316772461e-02 -5.985729023814201355e-02 1.760290563106536865e-02 1.024786159396171570e-01 3.747509047389030457e-02 -3.564472869038581848e-02 -1.590340107213705778e-04 3.484439849853515625e-01 1.723630279302597046e-01 6.730079650878906250e-02 -1.325414180755615234e-01 -1.185177415609359741e-01 1.371414065361022949e-01 5.654229223728179932e-02 -2.039609104394912720e-01 -5.439974367618560791e-02 -3.834464773535728455e-02 2.610289454460144043e-01 5.936209484934806824e-02 -1.389553993940353394e-01 1.934940218925476074e-01 -8.054850250482559204e-02 -1.099126487970352173e-01
1.136285513639450073e-01 1.730693876743316650e-01 -3.069351017475128174e-01 7.328228652477264404e-02 9.041815996170043945e-03 1.992274262011051178e-02 -4.985084384679794312e-02 -1.028381362557411194e-01 2.107336819171905518e-01 1.485117822885513306e-01 -1.948016136884689331e-01 2.659912407398223877e-01 -5.195143073797225952e-02 -3.363246917724609375e-01 1.104104220867156982e-01 -1.643955707550048828e-01 2.809866070747375488e-01 2.805411815643310547e-01 2.818511426448822021e-02 -1.466629356145858765e-01 1.058648750185966492e-01 2.148740738630294800e-01 8.192794024944305420e-02 -2.262844294309616089e-01 -1.186893787235021591e-02 -2.373548597097396851e-01 3.300573527812957764e-01 1.251186579465866089e-01 -7.599863409996032715e-02 8.851804584264755249e-02 4.201874509453773499e-02 1.487271934747695923e-01
1.670385003089904785e-01 7.550934702157974243e-02 -2.769920825958251953e-01 2.243480533361434937e-01 -2.243437916040420532e-01 1.968177556991577148e-01 -1.740033775568008423e-01 -1.481502205133438110e-01 -4.421800374984741211e-02 9.959702193737030029e-02 -2.665719985961914062e-01 -1.212620828300714493e-02 1.809644699096679688e-01 -7.307355850934982300e-02 -1.249713301658630371e-01 -8.873131126165390015e-02 4.719955921173095703e-01 -8.908688277006149292e-02 -4.511628672480583191e-02 -7.835210114717483521e-02 -9.263610094785690308e-02 -7.322645932435989380e-02 -2.792856395244598389e-01 -5.687978118658065796e-02 4.211684688925743103e-02 1.653634458780288696e-01 8.937159180641174316e-02 1.972107142210006714e-01 -1.823103427886962891e-01 1.291640400886535645e-01 2.757647037506103516e-01 1.317209601402282715e-01
4.832976460456848145e-01 3.239602446556091309e-01 -6.603718549013137817e-02 2.064901292324066162e-01 2.115135081112384796e-02 8.171877264976501465e-02 2.125861197710037231e-01 1.779292672872543335e-01 -1.124262586236000061e-01 2.811146676540374756e-01 -1.551340073347091675e-01 1.142361238598823547e-01 1.143546104431152344e-01 -3.025302290916442871e-02 -1.614859551191329956e-01 5.072076618671417236e-02 -1.045384909957647324e-02 -4.621766041964292526e-03 9.788715094327926636e-02 2.160361111164093018e-01 -1.063691452145576477e-01 4.553856700658798218e-02 -2.025858014822006226e-01 -1.313889771699905396e-01 9.172815084457397461e-02 -7.903742045164108276e-02 1.071014255285263062e-01 4.043254852294921875e-01 -1.925786286592483521e-01 2.263232367113232613e-03 5.945525318384170532e-02 2.755270153284072876e-02
1.779141128063201904e-01 3.368970453739166260e-01 -2.036814391613006592e-01 3.148627281188964844e-01 1.950284838676452637e-01 2.877987921237945557e-01 6.545462459325790405e-02 1.216188892722129822e-01 -3.740454465150833130e-02 2.388157695531845093e-01 -2.185423225164413452e-01 -4.746831208467483521e-02 2.014126628637313843e-01 2.170816212892532349e-01 3.100736141204833984e-01 1.218170821666717529e-01 -1.871948689222335815e-01 1.541295796632766724e-01 -1.497382968664169312e-01 -2.480643689632415771e-01 -1.941129565238952637e-01 3.350448980927467346e-02 -1.393870562314987183e-01 -2.060673385858535767e-01 1.095820441842079163e-01 -2.872437238693237305e-02 -2.579596079885959625e-02 4.473115131258964539e-02 -5.337170138955116272e-02 -2.792343962937593460e-03 6.091448012739419937e-03 -7.291593402624130249e-02
3.232255578041076660e-01 8.616061508655548096e-02 -2.311968654394149780e-01 1.999112963676452637e-01 -2.534781694412231445e-01 1.262165904045104980e-01 -1.085272878408432007e-01 -1.727521568536758423e-01 2.960182726383209229e-01 7.394297420978546143e-02 -6.236806884407997131e-02 -6.247994489967823029e-03 1.852130442857742310e-01 6.035897508263587952e-02 1.724635213613510132e-01 -1.365954279899597168e-01 5.781782791018486023e-02 1.121821850538253784e-01 2.659923434257507324e-01 -2.419066578149795532e-01 -1.454098895192146301e-02 -1.618630290031433105e-01 -2.859915234148502350e-02 -3.363714814186096191e-01 -1.941448263823986053e-02 -2.141107469797134399e-01 -1.505602896213531494e-01 1.834528446197509766e-01 -1.149073317646980286e-01 6.675211340188980103e-02 -2.272325903177261353e-01 -1.791600137948989868e-01
2.549531161785125732e-01 7.949732244014739990e-02 -1.185970902442932129e-01 2.568901777267456055e-01 -1.256986428052186966e-02 -2.486851252615451813e-02 3.214989900588989258e-01 -6.576158851385116577e-02 2.218521088361740112e-01 5.303049460053443909e-02 -2.317719161510467529e-01 -5.156778544187545776e-02 8.961651474237442017e-02 -2.222478687763214111e-01 -4.778733849525451660e-02 -2.503493726253509521e-01 -1.364750266075134277e-01 1.670458912849426270e-01 -1.389887779951095581e-01 -1.273725181818008423e-01 -1.428623497486114502e-01 -3.175149112939834595e-02 -2.639093399047851562e-01 7.228904217481613159e-02 4.885507747530937195e-02 -1.487928330898284912e-01 -1.286280304193496704e-01 3.062120676040649414e-01 -2.524760961532592773e-01 2.993656098842620850e-01 2.057029604911804199e-01 -2.211620472371578217e-02
-1.422192063182592392e-02 3.677437901496887207e-01 -9.661216288805007935e-02 2.599529027938842773e-01 2.497503459453582764e-01 2.390787899494171143e-01 -2.075263857841491699e-02 1.346172094345092773e-01 1.743589937686920166e-01 1.921934634447097778e-01 -1.135742589831352234e-01 -1.123993918299674988e-01 4.554426968097686768e-01 1.493388414382934570e-01 -7.721526920795440674e-02 8.151762932538986206e-02 -1.575084924697875977e-01 -4.708136990666389465e-02 -9.746280312538146973e-02 -7.565200328826904297e-02 -1.047515776008367538e-03 2.310867607593536377e-02 -2.453830093145370483e-01 -3.861264139413833618e-02 -5.414448305964469910e-02 -1.432602852582931519e-01 2.894476801156997681e-02 3.462939560413360596e-01 -8.650571852922439575e-02 1.256532669067382812e-01 -1.059190630912780762e-01 -1.765417009592056274e-01
1.119032576680183411e-01 1.365593969821929932e-01 -2.089648842811584473e-01 -1.103532779961824417e-02 -2.487683296203613281e-01 2.901979982852935791e-01 3.540480434894561768e-01 1.784441322088241577e-01 1.048738416284322739e-02 1.455032359808683395e-02 -1.019167900085449219e-01 6.393802911043167114e-02 -4.898342490196228027e-02 -6.081416085362434387e-02 -1.994602009654045105e-02 -1.696631163358688354e-01 7.288142293691635132e-02 -2.393022179603576660e-02 6.946229189634323120e-02 -2.286601066589355469e-01 -5.712449178099632263e-02 1.263043880462646484e-01 -1.226785555481910706e-01 -2.420929372310638428e-01 2.709229290485382080e-01 1.142958551645278931e-01 3.565341830253601074e-01 3.379423618316650391e-01 -2.478412687778472900e-01 -3.082965733483433723e-03 -1.343261897563934326e-01 -9.239991009235382080e-02
3.407827913761138916e-01 -5.298208445310592651e-02 -2.831523120403289795e-01 -2.372302114963531494e-02 2.258639633655548096e-01 2.011987846344709396e-03 1.360632181167602539e-01 4.758898541331291199e-02 1.439991686493158340e-02 -1.576107889413833618e-01 -3.822770416736602783e-01 -1.374766081571578979e-01 1.080118641257286072e-01 8.011896163225173950e-02 -2.515807747840881348e-01 -1.060877740383148193e-02 2.988873422145843506e-01 1.526424884796142578e-01 1.115138381719589233e-01 -1.895753294229507446e-01 -2.980013750493526459e-02 1.200995817780494690e-01 1.800581254065036774e-02 -1.919853091239929199e-01 -5.729540809988975525e-02 -1.873671263456344604e-01 9.971319884061813354e-02 2.636640369892120361e-01 -1.212207674980163574e-01 -1.265531480312347412e-01 -9.760376811027526855e-02 2.921659946441650391e-01
2.097801268100738525e-01 2.784197330474853516e-01 -9.481972455978393555e-02 -1.199826002120971680e-01 4.158782586455345154e-02 1.371011883020401001e-01 -4.893498122692108154e-02 -3.239680230617523193e-01 2.851904928684234619e-01 2.065788954496383667e-01 -4.216255992650985718e-02 3.051361739635467529e-01 2.785869538784027100e-01 2.649974450469017029e-02 1.013634651899337769e-01 -4.990751668810844421e-02 9.278713166713714600e-02 1.622058451175689697e-01 6.370485574007034302e-02 -9.859468787908554077e-02 1.725672781467437744e-01 6.627876311540603638e-02 -2.654774785041809082e-01 -1.073134131729602814e-02 1.710380017757415771e-01 -4.006229806691408157e-03 -1.871412247419357300e-01 3.430948853492736816e-01 -2.238743901252746582e-01 1.811775378882884979e-02 1.539548039436340332e-01 8.728108555078506470e-02
2.240036129951477051e-01 8.242816478013992310e-02 -5.882150679826736450e-02 3.536300361156463623e-01 -6.350124254822731018e-03 3.389514386653900146e-01 -5.979897826910018921e-02 2.585114166140556335e-02 -3.250391036272048950e-02 -2.328172773122787476e-01 -1.489615291357040405e-01 2.689102888107299805e-01 2.447824627161026001e-01 -1.202600076794624329e-02 9.373740851879119873e-02 5.602413788437843323e-02 -1.075736954808235168e-01 -3.302046656608581543e-02 1.883886307477951050e-01 -5.772807076573371887e-02 2.247176617383956909e-01 3.151562809944152832e-01 -9.472981840372085571e-02 -3.304377605672925711e-04 1.798139326274394989e-02 -3.321545422077178955e-01 -7.695756852626800537e-02 7.724413275718688965e-02 -3.284284472465515137e-01 1.509118080139160156e-01 9.504942595958709717e-02 3.311054036021232605e-02
3.399387896060943604e-01 -3.914538398385047913e-02 -4.063450992107391357e-01 3.427912890911102295e-01 3.079109191894531250e-01 2.922079265117645264e-01 2.896605134010314941e-01 6.935369968414306641e-02 -5.719388369470834732e-03 5.407148599624633789e-02 5.009688436985015869e-02 1.210740432143211365e-01 1.581747382879257202e-01 -1.852699816226959229e-01 4.038697108626365662e-02 9.877479821443557739e-02 2.707813382148742676e-01 -7.071121037006378174e-02 5.217910557985305786e-02 -2.479631304740905762e-01 7.995243649929761887e-04 -5.796932615339756012e-03 1.134129986166954041e-01 -1.148352473974227905e-01 -3.154184296727180481e-02 -1.147210150957107544e-01 7.288699597120285034e-02 1.738841831684112549e-01 -1.047543138265609741e-01 -2.459565736353397369e-02 4.931561276316642761e-02 9.051474928855895996e-02
2.600160837173461914e-01 1.862727105617523193e-02 1.006898209452629089e-01 3.586771339178085327e-02 -8.958140760660171509e-02 1.067466661334037781e-01 2.787259817123413086e-01 1.530588418245315552e-01 -3.766199201345443726e-02 6.501898169517517090e-02 -3.825130760669708252e-01 -1.987406909465789795e-01 1.895176768302917480e-01 -7.023308426141738892e-02 -1.465979218482971191e-01 2.279509454965591431e-01 5.058228597044944763e-02 1.246741879731416702e-02 9.823368489742279053e-02 -3.871516138315200806e-02 -8.144173771142959595e-03 9.689169377088546753e-02 -8.441267162561416626e-02 1.662208698689937592e-02 1.902239024639129639e-01 -1.118500977754592896e-01 -1.493928488343954086e-02 5.302960276603698730e-01 -3.497959077358245850e-01 1.500260084867477417e-02 7.951880991458892822e-02 -6.756866723299026489e-02
1.722126603126525879e-01 9.612461924552917480e-02 -1.032748594880104065e-01 -2.122725173830986023e-02 -2.754936516284942627e-01 2.568927109241485596e-01 7.344742119312286377e-02 -1.099560484290122986e-01 4.396285414695739746e-01 2.817214652895927429e-02 -1.285244058817625046e-02 2.145486474037170410e-01 1.175795868039131165e-01 1.192165166139602661e-01 -1.064993515610694885e-01 2.353343740105628967e-02 2.370142377912998199e-02 -8.035173267126083374e-02 3.029328584671020508e-01 -3.591561317443847656e-01 4.906095564365386963e-02 1.177308261394500732e-01 -1.849985271692276001e-01 -7.120440900325775146e-02 1.338518857955932617e-01 4.149494692683219910e-03 5.739075597375631332e-03 1.607695221900939941e-01 -3.735583722591400146e-01 1.264615952968597412e-01 -1.607597470283508301e-01 4.332765191793441772e-02
1.527296155691146851e-01 -1.155466660857200623e-01 -1.441327780485153198e-01 2.788694202899932861e-01 -1.957520097494125366e-01 3.203022181987762451e-01 -6.882860511541366577e-02 -5.998656898736953735e-02 2.104081213474273682e-01 3.407224081456661224e-03 -2.709734439849853516e-01 2.956984937191009521e-01 1.983700245618820190e-01 -9.278998523950576782e-02 6.804103404283523560e-02 -1.009486466646194458e-01 4.088231548666954041e-02 -3.267822414636611938e-02 9.006503969430923462e-02 -2.305353879928588867e-01 -6.225129589438438416e-02 3.409687876701354980e-01 -9.735931456089019775e-02 -7.154398411512374878e-02 -3.417859598994255066e-02 -2.873911261558532715e-01 2.204526066780090332e-01 -5.171581730246543884e-02 -1.375460326671600342e-01 -1.344317048788070679e-01 -8.640403300523757935e-02 -2.634042203426361084e-01
8.075142651796340942e-02 -1.496726833283901215e-02 -3.240880370140075684e-01 3.125189244747161865e-01 4.069149866700172424e-02 1.765018254518508911e-01 3.696058094501495361e-01 -2.996337413787841797e-02 2.243551164865493774e-01 -8.367875963449478149e-02 -3.311599493026733398e-01 -2.339217364788055420e-01 5.984487757086753845e-02 -2.060707211494445801e-01 2.380708046257495880e-02 8.730101399123668671e-03 7.580218464136123657e-02 7.691214978694915771e-02 3.621157407760620117e-01 -4.889863729476928711e-02 2.106025367975234985e-01 2.759592793881893158e-02 -2.019881270825862885e-02 -1.895553916692733765e-01 -2.889156341552734375e-01 -3.377607092261314392e-02 -3.866584599018096924e-02 2.580382861196994781e-02 -1.240866631269454956e-01 -1.201953440904617310e-01 7.004091888666152954e-02 6.055835634469985962e-02
1.164263337850570679e-01 2.891568243503570557e-01 -1.620065569877624512e-01 2.809852063655853271e-01 -1.571051180362701416e-01 7.471159100532531738e-02 2.162131071090698242e-01 5.908706225454807281e-03 2.279672026634216309e-02 1.737862974405288696e-01 -8.036419004201889038e-02 -2.152357846498489380e-01 1.033167988061904907e-01 -1.403071731328964233e-01 1.317997872829437256e-01 -9.068379551172256470e-02 -2.253598719835281372e-01 -7.088880240917205811e-02 -1.254773437976837158e-01 -9.345839917659759521e-02 -6.340134888887405396e-02 1.486380696296691895e-01 -1.963749974966049194e-01 1.349135935306549072e-01 -2.446293979883193970e-01 -2.475676238536834717e-01 3.370271623134613037e-01 2.830968499183654785e-01 -1.720632165670394897e-01 -7.078702002763748169e-02 -1.227402910590171814e-01 2.311079502105712891e-01
3.738836646080017090e-01 -1.052239164710044861e-02 -2.667644321918487549e-01 3.390705585479736328e-01 2.748264931142330170e-03 5.226751789450645447e-02 9.564261138439178467e-02 3.736548125743865967e-02 3.181193470954895020e-01 5.490544438362121582e-02 -1.958324164152145386e-01 -4.005978628993034363e-02 8.125799894332885742e-02 -1.332422792911529541e-01 -9.989007562398910522e-02 3.257198035717010498e-01 2.307514250278472900e-01 8.594335615634918213e-02 6.915390491485595703e-02 2.940256707370281219e-02 1.354521363973617554e-01 -2.313777245581150055e-02 -1.291079521179199219e-01 -1.291569322347640991e-01 -1.814639419317245483e-01 6.679783761501312256e-02 -1.675029098987579346e-02 1.361640170216560364e-02 -1.464597731828689575e-01 1.577741056680679321e-01 -1.354054175317287445e-02 4.161633551120758057e-01
3.368502557277679443e-01 1.120176315307617188e-01 -2.282110601663589478e-01 1.396144777536392212e-01 7.137684524059295654e-02 3.823113739490509033e-01 -2.354875765740871429e-02 -2.801737561821937561e-02 6.815977394580841064e-02 -1.471389383077621460e-01 -1.898062974214553833e-01 1.232587732374668121e-02 1.241150423884391785e-01 -2.842107117176055908e-01 -1.026530191302299500e-01 4.570569097995758057e-02 3.943788632750511169e-02 3.727849125862121582e-01 -1.717877946794033051e-02 -1.615206152200698853e-01 7.332542538642883301e-02 3.123378753662109375e-01 -5.797531083226203918e-02 -4.116933792829513550e-02 -3.255601227283477783e-01 1.092899590730667114e-01 -4.714645817875862122e-02 2.113015353679656982e-01 1.652841120958328247e-01 -3.389652818441390991e-02 -4.008463770151138306e-02 9.359262883663177490e-02
1.991967260837554932e-01 2.199467420578002930e-01 -2.196178734302520752e-01 3.513701558113098145e-01 1.096808612346649170e-01 1.457872390747070312e-01 -4.389480501413345337e-02 4.684537649154663086e-02 1.847114264965057373e-01 2.661048471927642822e-01 -1.978555619716644287e-01 9.807248413562774658e-02 3.801871091127395630e-03 5.276606231927871704e-02 1.181370839476585388e-01 -5.087818205356597900e-02 1.413950920104980469e-01 3.110244572162628174e-01 2.068187892436981201e-01 -2.785805761814117432e-01 1.276524364948272705e-01 1.473160982131958008e-01 -2.417357116937637329e-01 1.096049100160598755e-01 -3.545732796192169189e-02 -1.092325672507286072e-01 1.222784910351037979e-02 -2.417101114988327026e-01 -2.839726805686950684e-01 1.027402188628911972e-02 -1.035652011632919312e-01 -1.449715644121170044e-01
1.101316064596176147e-01 1.856594532728195190e-01 -3.061374127864837646e-01 -2.362767420709133148e-02 6.187422946095466614e-02 4.454219639301300049e-01 9.959279745817184448e-02 3.172318935394287109e-01 2.343120574951171875e-01 1.488275080919265747e-01 -2.112469375133514404e-01 9.683019667863845825e-02 1.698144823312759399e-01 -4.858590289950370789e-02 -6.613042950630187988e-02 -1.546500623226165771e-01 1.255040019750595093e-01 2.287286799401044846e-03 -1.596249453723430634e-02 -1.616376638412475586e-02 -2.161899358034133911e-01 2.262559086084365845e-01 -5.701001733541488647e-02 -3.023296780884265900e-02 -3.654851019382476807e-01 4.919379577040672302e-02 -6.085850764065980911e-04 -2.617734484374523163e-02 -1.625253632664680481e-02 1.808021664619445801e-01 -1.666426062583923340e-01 2.000593096017837524e-01
2.700093388557434082e-01 2.653416991233825684e-01 -1.252559423446655273e-01 -7.226521614938974380e-03 -1.807581931352615356e-01 1.985062211751937866e-01 -3.727571340277791023e-03 -9.240617603063583374e-02 -4.997739940881729126e-02 1.427770256996154785e-01 -1.985884010791778564e-01 -1.077909767627716064e-01 3.228404223918914795e-01 -1.451780498027801514e-01 -1.337449997663497925e-01 -1.038722768425941467e-01 2.252090722322463989e-01 -1.188333053141832352e-02 3.380799889564514160e-01 -1.973241716623306274e-01 -6.051971577107906342e-03 -2.435807883739471436e-01 -1.216649264097213745e-01 -2.107194662094116211e-01 -1.852997019886970520e-02 8.570368587970733643e-02 1.237356290221214294e-01 1.833601295948028564e-01 -9.743429720401763916e-02 8.725973218679428101e-02 3.552432954311370850e-01 9.901160746812820435e-02
2.145909518003463745e-02 -5.457938835024833679e-02 -5.009200423955917358e-02 9.434387087821960449e-02 -9.465420991182327271e-02 2.086569517850875854e-01 2.387072145938873291e-01 5.155865848064422607e-02 1.712165623903274536e-01 -1.975842006504535675e-02 -1.756349951028823853e-02 -1.632468998432159424e-01 2.608185112476348877e-01 -3.289088606834411621e-02 4.805076122283935547e-02 -7.624660432338714600e-02 1.722759939730167389e-02 1.701687425374984741e-01 2.480590492486953735e-01 -3.479423522949218750e-01 -2.616477012634277344e-01 2.629400789737701416e-01 -3.772953450679779053e-01 -2.199057489633560181e-01 -2.444079369306564331e-01 8.172719925642013550e-02 -1.159233413636684418e-02 -9.467124007642269135e-03 5.757783725857734680e-02 -1.282983273267745972e-01 2.704644799232482910e-01 1.984845995903015137e-01
2.566290795803070068e-01 1.686838120222091675e-01 -2.968145608901977539e-01 2.940753400325775146e-01 8.657033741474151611e-02 7.184062898159027100e-02 7.102522253990173340e-02 -6.125373765826225281e-02 2.582819461822509766e-01 -1.689932346343994141e-01 -7.359670102596282959e-02 -2.594500780105590820e-01 1.434624642133712769e-01 -1.071549206972122192e-01 7.767077535390853882e-02 1.289337873458862305e-01 -3.411823138594627380e-02 1.480774432420730591e-01 2.169432342052459717e-01 -5.171098280698060989e-03 -3.397854045033454895e-02 -5.488844960927963257e-02 -2.031096965074539185e-01 2.325105853378772736e-02 -3.695018291473388672e-01 -3.340772688388824463e-01 2.775607407093048096e-01 8.738416433334350586e-02 -7.158154249191284180e-02 1.327759958803653717e-02 1.225360110402107239e-01 1.329010277986526489e-01
1.053757593035697937e-01 6.834843009710311890e-02 -3.071745336055755615e-01 -1.604859232902526855e-01 -1.733012050390243530e-01 1.197873055934906006e-01 -8.992447704076766968e-02 -1.723393350839614868e-01 8.293282240629196167e-02 -2.247671363875269890e-03 -3.267920315265655518e-01 3.658900037407875061e-02 2.441366612911224365e-01 -2.680719494819641113e-01 -5.573212984018027782e-04 -6.525593996047973633e-02 2.227221131324768066e-01 3.852716833353042603e-02 3.028963208198547363e-01 -6.181198731064796448e-02 -6.220930814743041992e-02 -2.407798171043395996e-01 -1.975480467081069946e-01 -1.229940429329872131e-01 -1.105580031871795654e-01 6.515812128782272339e-02 8.014217019081115723e-02 3.031786978244781494e-01 3.258233144879341125e-02 2.573421001434326172e-01 2.885455489158630371e-01 5.653783679008483887e-02
2.594786286354064941e-01 8.966242522001266479e-02 -1.795593053102493286e-01 -2.033127397298812866e-01 -2.139057964086532593e-01 2.336606532335281372e-01 9.300428628921508789e-02 1.382152587175369263e-01 6.189314648509025574e-02 4.642423987388610840e-02 -2.780985534191131592e-01 -3.134207427501678467e-01 1.592240631580352783e-01 -5.292886123061180115e-02 6.803706288337707520e-02 6.366079300642013550e-02 -5.637379363179206848e-02 2.811620831489562988e-01 -2.885586023330688477e-01 -1.239069253206253052e-01 -2.882098257541656494e-01 1.615734249353408813e-01 -3.277720510959625244e-01 7.218208163976669312e-02 2.802980504930019379e-02 -7.076712697744369507e-02 2.237397432327270508e-01 1.638588756322860718e-01 -6.495310366153717041e-02 7.232783734798431396e-02 6.215805932879447937e-02 -7.663648575544357300e-02
5.242078006267547607e-02 -3.332149088382720947e-01 -1.021441146731376648e-01 3.692909181118011475e-01 1.521286554634571075e-03 2.163383513689041138e-01 2.069479823112487793e-01 -3.779412806034088135e-01 -8.644312620162963867e-02 -1.780738309025764465e-02 -7.057452946901321411e-02 -1.771887540817260742e-01 2.510335445404052734e-01 -1.900971680879592896e-01 -1.420359164476394653e-01 -3.599775582551956177e-02 -1.484422534704208374e-01 9.993903338909149170e-02 1.522076576948165894e-01 -7.443748414516448975e-02 3.131967410445213318e-02 -9.203619323670864105e-03 -3.963461220264434814e-01 -1.276904493570327759e-01 -2.687112987041473389e-02 -6.237915530800819397e-02 1.981380730867385864e-01 1.062326878309249878e-01 -1.407740563154220581e-01 6.862710416316986084e-02 -9.629738330841064453e-02 1.341588646173477173e-01
-4.359784349799156189e-02 2.204183191061019897e-01 -2.618207409977912903e-02 2.272637188434600830e-01 -3.927422687411308289e-02 3.843653202056884766e-01 9.374494105577468872e-02 1.737066656351089478e-01 9.081228822469711304e-02 9.016714245080947876e-02 -1.631249040365219116e-01 5.197828263044357300e-02 3.332796692848205566e-01 -7.492315769195556641e-02 -1.046385094523429871e-01 -2.443128675222396851e-01 -3.439313918352127075e-02 2.541372776031494141e-01 -7.480951398611068726e-02 1.397572755813598633e-01 -2.623026371002197266e-01 1.708674430847167969e-01 -1.355368196964263916e-01 -8.485706895589828491e-02 -3.230538666248321533e-01 -6.073024123907089233e-02 -9.670895338058471680e-02 2.821554541587829590e-01 -1.288182139396667480e-01 2.005157917737960815e-01 -8.737652003765106201e-02 2.452888060361146927e-03
1.716063171625137329e-01 1.425969898700714111e-01 -7.826890796422958374e-03 3.266310095787048340e-01 -1.609979271888732910e-01 1.220104619860649109e-01 1.497699171304702759e-01 -1.598217152059078217e-02 2.472285777330398560e-01 4.285342395305633545e-01 -1.455960273742675781e-01 2.067325562238693237e-01 -7.623352110385894775e-02 2.812874689698219299e-02 3.495334088802337646e-02 2.627240121364593506e-02 2.571905553340911865e-01 2.018931955099105835e-01 1.272897273302078247e-01 -2.652352154254913330e-01 1.330387592315673828e-02 2.846767753362655640e-02 -3.069033026695251465e-01 1.060706004500389099e-02 -1.122596636414527893e-01 8.169849961996078491e-02 4.291674122214317322e-02 -6.788662821054458618e-02 -1.554237902164459229e-01 1.580526977777481079e-01 1.239259243011474609e-01 -2.894615828990936279e-01
8.437747508287429810e-02 2.984441220760345459e-01 7.052938640117645264e-02 1.083204224705696106e-01 1.558393090963363647e-01 1.069295033812522888e-01 2.009099125862121582e-01 2.858695387840270996e-01 1.717543452978134155e-01 1.308143883943557739e-01 -1.170587763190269470e-01 -2.213913202285766602e-01 4.760672748088836670e-01 -3.073190897703170776e-02 -1.073006726801395416e-02 1.468311715871095657e-02 -2.599665522575378418e-01 2.950301580131053925e-02 1.271813213825225830e-01 -8.513248711824417114e-02 -6.297292560338973999e-02 -1.662635356187820435e-01 -2.255915552377700806e-01 -7.889887690544128418e-02 -3.576829796656966209e-03 -2.410106211900711060e-01 5.938474088907241821e-02 2.949828505516052246e-01 -1.925183236598968506e-01 8.232331275939941406e-02 4.497129842638969421e-02 -1.301887482404708862e-01
1.706009060144424438e-01 3.846678137779235840e-02 -1.028084661811590195e-02 -1.113426238298416138e-01 2.070101797580718994e-01 3.313834965229034424e-01 -1.241790223866701126e-02 1.093572750687599182e-01 1.998415142297744751e-01 1.573241502046585083e-01 -1.776107847690582275e-01 1.401312053203582764e-01 2.565912902355194092e-01 4.911433160305023193e-02 -4.041638970375061035e-02 1.181993186473846436e-01 3.624938055872917175e-02 2.930677533149719238e-01 -1.710214018821716309e-01 3.099588491022586823e-02 -2.283837348222732544e-01 1.853059679269790649e-01 -3.578072786331176758e-01 1.266008708626031876e-02 1.080736443400382996e-01 -1.822909265756607056e-01 2.948909401893615723e-01 1.978116333484649658e-01 -8.612219989299774170e-02 7.548832893371582031e-02 -2.118067741394042969e-01 1.770098805427551270e-01
2.899641990661621094e-01 -3.094630315899848938e-02 -1.465786844491958618e-01 3.815555274486541748e-01 6.327062100172042847e-02 1.798136904835700989e-02 1.967184692621231079e-01 2.380208373069763184e-01 -1.176329478621482849e-01 1.624617874622344971e-01 -3.283723294734954834e-01 -3.109812550246715546e-02 -1.255184644833207130e-03 -1.601911932229995728e-01 -2.257317155599594116e-01 2.772714570164680481e-02 7.652469910681247711e-03 3.221052139997482300e-02 1.298273056745529175e-01 -1.314483024179935455e-02 1.080584600567817688e-01 1.353664547204971313e-01 -6.262672692537307739e-02 -1.736922115087509155e-01 -8.786380290985107422e-02 -2.361110746860504150e-01 2.341388016939163208e-01 3.813787400722503662e-01 -1.329735815525054932e-01 -2.050734460353851318e-01 3.325900435447692871e-02 -1.224877387285232544e-01
1.771440505981445312e-01 -1.149368733167648315e-01 -2.509863376617431641e-01 2.135274708271026611e-01 3.286202996969223022e-02 -5.170838534832000732e-02 6.248318776488304138e-02 -2.735020518302917480e-01 9.495602548122406006e-02 7.344476133584976196e-02 -9.841635078191757202e-02 9.563173516653478146e-04 3.640658408403396606e-02 -3.713856041431427002e-01 1.406014859676361084e-01 1.299938112497329712e-01 7.936581969261169434e-02 -1.042210832238197327e-01 -1.565628335811197758e-03 -2.444682568311691284e-01 1.882066763937473297e-02 -2.075852900743484497e-01 -4.908358752727508545e-01 -8.776757121086120605e-02 -1.682378053665161133e-01 -7.709476165473461151e-03 -8.487546443939208984e-02 3.498857021331787109e-01 -1.017007008194923401e-01 -1.131475865840911865e-01 4.961717501282691956e-02 1.084038019180297852e-01
2.414276599884033203e-01 7.925097644329071045e-02 -9.736494719982147217e-02 1.292709540575742722e-02 -2.883668839931488037e-01 3.361642956733703613e-01 -1.980942636728286743e-01 -7.564406841993331909e-02 5.432530492544174194e-02 -1.673417352139949799e-02 -1.011833697557449341e-01 -8.510848879814147949e-02 1.068502292037010193e-01 -1.811921447515487671e-01 -7.363242655992507935e-02 1.840972304344177246e-01 6.916470080614089966e-02 1.496385484933853149e-01 1.089598163962364197e-01 -3.323374688625335693e-01 4.079837352037429810e-03 2.946250140666961670e-01 -6.555651873350143433e-02 -1.046270728111267090e-01 7.640637457370758057e-02 -2.767140269279479980e-01 1.769217848777770996e-02 1.839971728622913361e-02 -4.097879827022552490e-01 -6.216929107904434204e-02 -2.700967490673065186e-01 3.195783495903015137e-02
2.393722236156463623e-01 1.231050938367843628e-01 -3.325193226337432861e-01 2.835426107048988342e-02 -1.094347462058067322e-01 -3.795180097222328186e-02 2.467023581266403198e-01 1.772444546222686768e-01 1.589798033237457275e-01 2.898676693439483643e-01 -2.017977237701416016e-01 2.061850577592849731e-01 1.459607779979705811e-01 -3.863679617643356323e-02 -2.233001962304115295e-02 1.488944888114929199e-01 1.719782650470733643e-01 1.902727335691452026e-01 1.392767727375030518e-01 -2.373992353677749634e-01 1.405766904354095459e-01 1.330621633678674698e-02 -1.749313473701477051e-01 1.078603416681289673e-01 -1.194348037242889404e-01 7.956449687480926514e-02 9.045449644327163696e-02 -2.455401122570037842e-01 -2.175635695457458496e-01 1.048977896571159363e-01 1.630282253026962280e-01 -3.078763782978057861e-01
2.398548834025859833e-02 -1.839382499456405640e-01 -8.426829427480697632e-02 2.733300328254699707e-01 -2.788519300520420074e-02 -1.236096173524856567e-01 -2.781154401600360870e-02 -3.343874961137771606e-02 1.047582402825355530e-01 9.093656390905380249e-02 -5.819099023938179016e-02 -4.276121780276298523e-02 3.929501175880432129e-01 3.586286678910255432e-02 -1.594671905040740967e-01 -1.268066167831420898e-01 1.217948868870735168e-01 -3.832396864891052246e-02 4.007248580455780029e-01 3.901866078376770020e-02 -3.539438843727111816e-01 3.576837107539176941e-02 -2.492607533931732178e-01 -9.284552931785583496e-02 -1.819787621498107910e-01 1.386273186653852463e-02 7.833486422896385193e-03 4.018757939338684082e-01 -1.823903471231460571e-01 1.759633719921112061e-01 9.646052867174148560e-02 -6.927641108632087708e-03
1.456914246082305908e-01 1.019537225365638733e-01 -2.118475288152694702e-01 -1.387628912925720215e-01 2.605413459241390228e-02 2.318819910287857056e-01 2.604850195348262787e-02 1.094807907938957214e-01 -2.787634134292602539e-01 1.560589522123336792e-01 -2.868770435452461243e-02 -5.250990763306617737e-02 1.142638996243476868e-01 6.960682570934295654e-02 1.594780571758747101e-02 -1.027169227600097656e-01 -6.176145002245903015e-02 -4.305920749902725220e-02 5.141082219779491425e-03 -2.416132390499114990e-01 5.227518826723098755e-02 -1.196007151156663895e-02 -3.922339975833892822e-01 -9.713708609342575073e-02 -1.365139782428741455e-01 -4.400711879134178162e-02 3.334783315658569336e-01 4.689309298992156982e-01 -9.385669976472854614e-02 -3.331128656864166260e-01 -1.347034797072410583e-02 -3.032995387911796570e-02
-4.325229674577713013e-03 2.795812785625457764e-01 -3.786136507987976074e-01 5.451911687850952148e-02 1.819512099027633667e-01 9.999733418226242065e-02 2.764643132686614990e-01 -2.371320268139243126e-03 2.266990095376968384e-01 6.127465888857841492e-02 -1.695711910724639893e-01 6.484897434711456299e-02 1.100424975156784058e-01 3.152183489874005318e-03 1.403718143701553345e-01 -1.776732653379440308e-01 -5.468854308128356934e-02 1.107877716422080994e-01 4.435376524925231934e-01 6.515505164861679077e-02 -2.323527485132217407e-01 1.694743186235427856e-01 -1.349253505468368530e-01 -1.323250085115432739e-01 -2.532988190650939941e-01 2.922731079161167145e-02 1.487666219472885132e-01 6.495540589094161987e-02 -2.111649960279464722e-01 -3.798247128725051880e-02 7.955779880285263062e-02 1.614474058151245117e-01
2.497528791427612305e-01 -7.614626735448837280e-02 -1.544296294450759888e-01 1.868744790554046631e-01 -1.462265849113464355e-01 6.825453788042068481e-02 1.110816001892089844e-02 -1.253588497638702393e-01 1.962291598320007324e-01 -1.141254883259534836e-02 -7.319971919059753418e-02 -2.095386683940887451e-01 4.006808698177337646e-01 -3.396575571969151497e-03 -1.134287193417549133e-02 4.209816083312034607e-02 3.636591136455535889e-01 -1.959193348884582520e-01 -5.059061571955680847e-03 -1.492290347814559937e-01 -2.554384768009185791e-01 6.988963484764099121e-02 -2.589644491672515869e-01 2.351727634668350220e-01 -3.056148290634155273e-01 1.416638940572738647e-01 8.601193875074386597e-02 5.646858364343643188e-03 -2.211191803216934204e-01 1.490157991647720337e-01 1.887346059083938599e-02 5.507291853427886963e-02
2.969886064529418945e-01 2.058695405721664429e-01 -8.384369313716888428e-02 1.132969092577695847e-02 -1.989001780748367310e-01 5.777794122695922852e-02 9.690960496664047241e-02 7.625524303875863552e-04 1.482290774583816528e-01 1.195854917168617249e-01 -2.289640009403228760e-01 1.722502112388610840e-01 8.177101612091064453e-02 -8.878682740032672882e-03 1.071717310696840286e-02 -6.849138438701629639e-02 1.084452122449874878e-01 1.947246640920639038e-01 2.036408036947250366e-01 -2.740104198455810547e-01 2.527169585227966309e-01 2.098763138055801392e-01 -4.195713996887207031e-02 -1.627334505319595337e-01 5.876998230814933777e-02 -3.848981261253356934e-01 -2.472388744354248047e-01 3.397229611873626709e-01 -2.523217163980007172e-02 9.718661010265350342e-02 1.476390957832336426e-01 -1.327518373727798462e-01
2.259125411510467529e-01 -1.058842241764068604e-01 -2.267758846282958984e-01 2.962925657629966736e-02 -3.430679440498352051e-02 2.196012586355209351e-01 -5.911302193999290466e-02 9.318793565034866333e-02 4.062516987323760986e-01 2.975753843784332275e-01 -2.065912336111068726e-01 1.085847839713096619e-01 -1.693788170814514160e-02 -1.667834669351577759e-01 -2.365620620548725128e-02 -8.121424168348312378e-02 -4.456258565187454224e-02 -6.269767135381698608e-02 6.844365596771240234e-02 -3.243686258792877197e-01 8.040354400873184204e-02 1.356728076934814453e-01 -1.315179169178009033e-01 -2.131778933107852936e-02 8.840928226709365845e-02 -1.008497700095176697e-01 3.870495259761810303e-01 5.178080871701240540e-02 -3.207243084907531738e-01 5.075248330831527710e-02 -2.139812707901000977e-01 -2.006786502897739410e-02
5.114324688911437988e-01 3.214434683322906494e-01 -1.226976588368415833e-01 8.172445744276046753e-02 2.677907701581716537e-03 8.089387416839599609e-02 3.307475745677947998e-01 1.415850073099136353e-01 -3.673528507351875305e-02 9.124450385570526123e-02 -2.719964385032653809e-01 1.186338160187005997e-02 1.820399612188339233e-01 1.038623750209808350e-01 -1.637469828128814697e-01 1.359499245882034302e-01 4.127841442823410034e-02 -1.463105231523513794e-01 -1.196228619664907455e-02 -6.811261922121047974e-02 1.858745119534432888e-03 -9.602016955614089966e-02 -5.631542578339576721e-02 -2.181994169950485229e-01 -1.245371997356414795e-01 -2.433166205883026123e-01 2.993130385875701904e-01 2.153025418519973755e-01 -3.746199421584606171e-03 -3.564867749810218811e-02 -2.185309864580631256e-02 -6.363692879676818848e-02
1.259157955646514893e-01 2.256365418434143066e-01 -3.552101925015449524e-02 3.489201888442039490e-02 -7.067161798477172852e-02 1.981528103351593018e-01 1.716565340757369995e-01 4.904476925730705261e-02 -3.163201734423637390e-02 -3.247232362627983093e-02 -1.707485169172286987e-01 8.026211708784103394e-02 -1.969528645277023315e-01 -7.887879759073257446e-02 3.656054660677909851e-02 2.035712599754333496e-01 1.399724334478378296e-01 3.231472373008728027e-01 7.666935026645660400e-02 -4.296670556068420410e-01 7.058556377887725830e-02 1.603093594312667847e-01 -1.841590553522109985e-01 1.572585999965667725e-01 8.402141928672790527e-02 -1.032967716455459595e-01 2.673735469579696655e-02 1.320173889398574829e-01 -5.139857530593872070e-01 8.404554426670074463e-02 6.832090765237808228e-02 1.164502799510955811e-01
1.693336218595504761e-01 -3.976486995816230774e-02 -1.324519664049148560e-01 2.319953590631484985e-01 -2.076996713876724243e-01 4.594465345144271851e-02 1.838946044445037842e-01 -6.469896063208580017e-03 1.508931815624237061e-01 3.932710289955139160e-01 -2.672393918037414551e-01 2.526654005050659180e-01 -1.146253421902656555e-01 -2.374372780323028564e-01 -9.743207134306430817e-03 5.485226213932037354e-02 2.528597414493560791e-02 -5.399360880255699158e-02 2.335155308246612549e-01 -1.814992129802703857e-01 -1.964783109724521637e-02 1.312019377946853638e-01 -3.547016084194183350e-01 -4.093535710126161575e-03 -2.558201551437377930e-01 -7.134927064180374146e-02 1.323661487549543381e-02 8.219777792692184448e-02 1.105450913310050964e-01 4.920426011085510254e-02 -9.939212352037429810e-02 -3.122838139533996582e-01
1.793501377105712891e-01 -9.021420776844024658e-02 -2.010592818260192871e-01 2.648804783821105957e-01 -2.848884165287017822e-01 2.546785473823547363e-01 -1.000369116663932800e-01 -9.411501884460449219e-02 -1.727608442306518555e-01 1.111080870032310486e-01 -2.341293096542358398e-01 1.192800104618072510e-01 1.927585750818252563e-01 -1.527181174606084824e-02 -2.003535330295562744e-01 -1.169464662671089172e-01 3.569298982620239258e-01 -8.736533671617507935e-02 2.818063087761402130e-02 -1.233778595924377441e-01 -6.833161413669586182e-02 -1.664509326219558716e-01 -2.523087263107299805e-01 -7.963831536471843719e-03 8.016271144151687622e-02 1.442487686872482300e-01 8.269396424293518066e-02 1.122296452522277832e-01 -2.704916298389434814e-01 1.847588568925857544e-01 1.430094838142395020e-01 2.453801035881042480e-01
2.064265310764312744e-01 -7.340667396783828735e-02 -3.171634376049041748e-01 6.745069473981857300e-02 8.058740943670272827e-02 3.173134326934814453e-01 2.564204037189483643e-01 1.337815821170806885e-01 -1.120077446103096008e-02 -2.025101482868194580e-01 -2.551967799663543701e-01 -1.161958929151296616e-02 4.427565634250640869e-01 1.495420336723327637e-01 -1.173705160617828369e-01 -6.603015214204788208e-02 -1.280847340822219849e-01 -1.630445420742034912e-01 1.080914735794067383e-01 -1.086676791310310364e-01 1.849154680967330933e-01 1.765827983617782593e-01 -3.851328417658805847e-02 -1.755411177873611450e-01 -8.256295323371887207e-02 6.258198618888854980e-02 -1.571619659662246704e-01 1.115080341696739197e-01 -2.945764660835266113e-01 6.294600665569305420e-02 3.769348561763763428e-02 9.443444013595581055e-02
1.471305191516876221e-01 6.342486292123794556e-02 -1.478626430034637451e-01 1.775288581848144531e-01 -2.214563041925430298e-01 2.812295854091644287e-01 -5.175582319498062134e-02 -1.282659024000167847e-01 3.777078818529844284e-04 1.124630123376846313e-01 -2.753531336784362793e-01 -1.258724462240934372e-02 3.012044131755828857e-01 -4.712981358170509338e-02 -2.885472476482391357e-01 9.785034507513046265e-02 2.829415202140808105e-01 -9.139873832464218140e-02 2.281163632869720459e-01 -2.150114066898822784e-02 -5.711684003472328186e-02 -1.880934387445449829e-01 -1.945672929286956787e-01 -3.610806167125701904e-02 -1.165780425071716309e-02 1.639780253171920776e-01 7.382515817880630493e-02 3.361437097191810608e-02 -2.595957517623901367e-01 2.961532175540924072e-01 2.190018445253372192e-01 2.095398902893066406e-01
2.464078068733215332e-01 1.123558077961206436e-02 -4.342775419354438782e-02 2.127721905708312988e-01 2.462318688631057739e-01 4.730971455574035645e-01 2.044298052787780762e-01 -1.238385438919067383e-01 -1.036822870373725891e-01 -1.466451585292816162e-01 -1.500981301069259644e-01 -1.722984910011291504e-01 3.193947374820709229e-01 2.899068035185337067e-02 3.608110919594764709e-02 2.452282160520553589e-01 2.770098149776458740e-01 -2.533580176532268524e-02 2.797895967960357666e-01 -1.299024969339370728e-01 -6.934554874897003174e-02 1.514889895915985107e-01 5.125544592738151550e-02 -8.016972988843917847e-02 -9.110885858535766602e-02 1.090138591825962067e-02 1.860145181417465210e-01 5.828070640563964844e-02 -2.541557513177394867e-02 2.106441110372543335e-01 -1.223873253911733627e-02 2.697155252099037170e-02
9.288992732763290405e-02 1.186368390917778015e-01 3.338926937431097031e-03 1.533725410699844360e-01 -3.970189020037651062e-02 1.396722644567489624e-01 1.179840788245201111e-02 4.083094745874404907e-02 2.462649494409561157e-01 -1.057430058717727661e-01 -2.892696261405944824e-01 1.275210976600646973e-01 2.106511294841766357e-01 -2.019865214824676514e-01 1.791729629039764404e-01 1.524715274572372437e-01 1.542964726686477661e-01 2.266840450465679169e-02 9.154927730560302734e-02 -4.057470858097076416e-01 -1.359994262456893921e-01 2.110746055841445923e-01 -4.503280296921730042e-02 -2.315494269132614136e-01 -5.877497605979442596e-03 -1.781745553016662598e-01 4.170938730239868164e-01 -3.298773989081382751e-02 -7.851763069629669189e-02 -2.312024086713790894e-01 -7.699063420295715332e-02 -1.737075001001358032e-01
1.820714026689529419e-01 -6.099036335945129395e-02 -3.001092076301574707e-01 2.987328171730041504e-01 1.735947430133819580e-01 -1.594001427292823792e-02 9.360595792531967163e-02 -2.649073302745819092e-02 3.520817309617996216e-02 1.628720462322235107e-01 3.517508134245872498e-02 -7.029487937688827515e-02 2.739745378494262695e-01 -2.073436081409454346e-01 6.198988482356071472e-02 2.637366764247417450e-02 3.225106596946716309e-01 1.268943846225738525e-01 -3.060097247362136841e-02 -2.271786779165267944e-01 -1.630153059959411621e-01 -1.548152714967727661e-01 -1.052368134260177612e-01 -2.726136445999145508e-01 -2.667619287967681885e-01 -1.755559742450714111e-01 -1.845715381205081940e-02 2.480214238166809082e-01 6.208578497171401978e-02 -1.181188449263572693e-01 9.684305638074874878e-02 2.963341772556304932e-01
2.274159491062164307e-01 1.182187721133232117e-01 -3.831286728382110596e-02 6.005344167351722717e-02 -3.884083926677703857e-01 2.167370319366455078e-01 3.010088801383972168e-01 1.683863252401351929e-01 7.274432480335235596e-02 -9.530875086784362793e-02 -2.573570907115936279e-01 -1.027324497699737549e-01 -2.826674142852425575e-03 -7.598902285099029541e-02 2.303550541400909424e-01 6.451114267110824585e-02 -7.408913224935531616e-02 1.787377744913101196e-01 -1.219601929187774658e-01 -3.545946180820465088e-01 -3.164444491267204285e-02 2.704528532922267914e-02 -2.973022162914276123e-01 7.858669012784957886e-02 8.813224732875823975e-02 -1.001958618871867657e-03 1.743782013654708862e-01 2.881933152675628662e-01 3.567712008953094482e-02 2.114378958940505981e-01 -4.890523850917816162e-03 1.291769593954086304e-01
-1.358244121074676514e-01 2.090481966733932495e-01 -7.855595089495182037e-03 3.052120506763458252e-01 -1.140731759369373322e-02 1.803535073995590210e-01 2.851357460021972656e-01 1.002903357148170471e-01 8.070274442434310913e-02 -1.654442958533763885e-02 -7.908637821674346924e-02 1.301493942737579346e-01 4.207624793052673340e-01 -7.955591380596160889e-02 -2.372307516634464264e-02 -3.125709295272827148e-02 -1.818984448909759521e-01 -1.029199804179370403e-03 1.611661463975906372e-01 -1.984041929244995117e-01 -1.723151057958602905e-01 -2.052489668130874634e-02 -3.013758957386016846e-01 -2.059642374515533447e-01 -3.486986458301544189e-02 8.644262701272964478e-02 -1.830006539821624756e-01 3.210411369800567627e-01 -1.070967689156532288e-01 -1.203499212861061096e-01 -2.540097236633300781e-01 9.064976871013641357e-02
2.043501846492290497e-02 4.034354165196418762e-02 1.387122571468353271e-01 -5.083706974983215332e-02 -1.392294168472290039e-01 8.209558576345443726e-02 -3.421452362090349197e-03 -2.177538573741912842e-01 3.050653822720050812e-02 1.993419416248798370e-02 -1.615043878555297852e-01 1.167957112193107605e-01 2.847498357295989990e-01 -4.554000683128833771e-03 -6.741558015346527100e-02 1.951473355293273926e-01 2.577842473983764648e-01 -9.942259639501571655e-02 4.329488798975944519e-02 -1.420855820178985596e-01 -1.515644192695617676e-01 -9.079379960894584656e-03 -4.309647083282470703e-01 -3.381335735321044922e-01 -2.486469149589538574e-01 -1.230021752417087555e-02 1.531471610069274902e-01 4.193512797355651855e-01 7.071476429700851440e-02 -5.488261580467224121e-03 -2.205109596252441406e-01 -3.648741170763969421e-02
2.540734708309173584e-01 1.887015104293823242e-01 -1.679333001375198364e-01 2.061048522591590881e-02 2.365442216396331787e-01 1.496137231588363647e-01 2.050679773092269897e-01 -2.112784385681152344e-01 1.199517399072647095e-01 4.467638134956359863e-01 -1.961944401264190674e-01 -1.026659086346626282e-01 3.012108206748962402e-01 -3.050760924816131592e-01 -2.316467463970184326e-02 -3.460331633687019348e-02 -1.014332398772239685e-01 -1.029629334807395935e-01 9.722031652927398682e-02 -2.259757816791534424e-01 1.853155046701431274e-01 2.179575264453887939e-01 -4.085631296038627625e-02 1.078595817089080811e-01 -7.006549835205078125e-02 -1.836681216955184937e-01 -1.357690393924713135e-01 9.818243980407714844e-02 5.253530293703079224e-02 -1.563910767436027527e-02 -7.261790335178375244e-02 -7.797232270240783691e-02
1.300339549779891968e-01 -8.020963519811630249e-02 -1.500481739640235901e-02 3.262427449226379395e-01 9.176525473594665527e-02 2.338642999529838562e-02 -1.084274277091026306e-01 -1.809420883655548096e-01 4.178037047386169434e-01 -2.365212142467498779e-01 -1.799643039703369141e-01 4.772628098726272583e-02 1.283245533704757690e-01 -1.310126483440399170e-01 5.320674180984497070e-02 -2.771260738372802734e-01 4.121764898300170898e-01 1.538544297218322754e-01 8.638130873441696167e-02 -2.145625799894332886e-01 -1.939506828784942627e-01 1.446670442819595337e-01 -1.062309816479682922e-01 5.150984600186347961e-02 9.548413008451461792e-02 1.162861436605453491e-01 3.874203935265541077e-02 1.354667842388153076e-01 -1.965787410736083984e-01 -4.750504740513861179e-04 -7.815732806921005249e-02 1.769699603319168091e-01
4.485272765159606934e-01 -4.567931592464447021e-02 -2.435777932405471802e-01 1.914295181632041931e-02 2.594655454158782959e-01 3.185722231864929199e-02 1.619770075194537640e-03 8.026897162199020386e-02 -1.812478452920913696e-01 -2.047557085752487183e-01 -3.284081220626831055e-01 1.104091629385948181e-01 3.966751322150230408e-02 -7.122427970170974731e-02 -1.820399612188339233e-01 -6.335613131523132324e-02 2.283345758914947510e-01 7.195372879505157471e-02 1.450069397687911987e-01 -2.228447645902633667e-01 -6.790833175182342529e-02 -3.331337124109268188e-02 -1.715765744447708130e-01 -2.430448085069656372e-01 -3.236320614814758301e-02 -1.337078958749771118e-01 9.852320700883865356e-02 1.438150405883789062e-01 -2.385504990816116333e-01 -1.732101589441299438e-01 -1.852501034736633301e-01 1.756945699453353882e-01
3.814176097512245178e-02 2.739913463592529297e-01 -3.271491825580596924e-01 2.243768423795700073e-01 -2.081801146268844604e-01 3.265995085239410400e-01 1.222092434763908386e-01 -9.600285440683364868e-02 1.363857835531234741e-01 3.189936745911836624e-03 -1.176487654447555542e-01 2.149236351251602173e-01 1.531959474086761475e-01 -3.652872517704963684e-03 -1.398753225803375244e-01 -2.227620333433151245e-01 3.828762844204902649e-02 5.188559368252754211e-02 2.638636231422424316e-01 -3.174838125705718994e-01 -9.559745341539382935e-02 1.665523499250411987e-01 -2.106926143169403076e-01 -4.808598384261131287e-02 4.275387153029441833e-02 -2.460966259241104126e-01 3.297417983412742615e-02 -1.875752061605453491e-01 -1.029563024640083313e-01 -9.674651920795440674e-02 1.384528875350952148e-01 -1.570890396833419800e-01
1.268704142421483994e-02 -1.130614131689071655e-01 -1.151004806160926819e-01 5.792856961488723755e-02 -1.238066852092742920e-01 3.012997508049011230e-01 1.043969765305519104e-01 -1.125939935445785522e-01 -5.050507560372352600e-02 1.712684780359268188e-01 -1.583050489425659180e-01 1.491793617606163025e-02 3.968611126765608788e-04 -2.003896385431289673e-01 1.024086847901344299e-01 6.078446283936500549e-02 -8.144068717956542969e-02 2.943619489669799805e-01 -1.144492346793413162e-02 -4.773519039154052734e-01 -4.584846496582031250e-01 1.234900280833244324e-01 -3.053079247474670410e-01 -1.942925155162811279e-01 5.129050090909004211e-02 -2.851228229701519012e-03 -9.554905444383621216e-02 9.698622673749923706e-02 -1.736027896404266357e-01 5.811085458844900131e-03 1.460778620094060898e-02 -1.911180210299789906e-03
-4.030085355043411255e-02 2.412695884704589844e-01 -2.757325172424316406e-01 3.001798391342163086e-01 -4.061118885874748230e-02 2.953683435916900635e-01 -4.336531460285186768e-02 -4.931200295686721802e-02 4.077465832233428955e-02 1.952176243066787720e-01 -2.430744022130966187e-01 2.238781936466693878e-02 -1.185256987810134888e-01 -1.729347556829452515e-01 3.146910667419433594e-01 -1.278921402990818024e-02 -1.833299174904823303e-02 2.642589211463928223e-01 1.218048185110092163e-01 -1.689271777868270874e-01 -1.228795386850833893e-02 -1.362551599740982056e-01 -3.818432986736297607e-01 -1.570665836334228516e-01 -1.827075779438018799e-01 -1.734189391136169434e-01 1.135909780859947205e-01 -7.117768377065658569e-02 -4.336898028850555420e-02 4.545362666249275208e-02 -2.219919264316558838e-01 3.052653372287750244e-02
3.173473179340362549e-01 -3.664110600948333740e-02 -3.108438551425933838e-01 3.796279728412628174e-01 1.847134530544281006e-01 -1.386877987533807755e-02 8.153589069843292236e-02 -2.028306722640991211e-01 8.827209472656250000e-02 -5.937779694795608521e-02 -8.359130471944808960e-02 -1.413368433713912964e-01 2.851875424385070801e-01 -1.037386953830718994e-01 9.377000480890274048e-02 -4.486054554581642151e-02 -1.133069917559623718e-01 2.254895865917205811e-02 1.350979059934616089e-01 -4.417401924729347229e-02 3.907993063330650330e-02 9.529239498078823090e-03 -2.551386356353759766e-01 -1.639580279588699341e-01 -2.015615105628967285e-01 -8.928612619638442993e-02 3.041888773441314697e-01 -6.404250394552946091e-03 -2.840661108493804932e-01 4.515892267227172852e-02 -8.973737806081771851e-02 2.735405862331390381e-01
2.191722840070724487e-01 2.182565033435821533e-01 -3.984302282333374023e-01 2.416678890585899353e-02 -5.345652624964714050e-02 1.537956148386001587e-01 1.687866002321243286e-01 2.724448591470718384e-02 1.027944087982177734e-01 3.444775044918060303e-01 -2.391499131917953491e-01 -5.733039602637290955e-02 1.816630512475967407e-01 -5.340086668729782104e-02 3.728117346763610840e-01 -1.687411367893218994e-01 -1.511471867561340332e-01 3.592276573181152344e-02 3.171662613749504089e-02 -7.500585913658142090e-02 -1.234151124954223633e-01 9.706352651119232178e-02 -1.786208450794219971e-01 1.220220103859901428e-01 -7.217279821634292603e-02 -1.237006410956382751e-01 1.623388230800628662e-01 -2.088242024183273315e-01 -2.146736830472946167e-01 1.523566097021102905e-01 1.838959455490112305e-01 2.065346017479896545e-02
6.916539371013641357e-02 2.997301816940307617e-01 -2.217234857380390167e-02 8.069786429405212402e-02 -9.546888619661331177e-02 2.286879718303680420e-01 -1.088572219014167786e-01 -2.613480091094970703e-01 1.740189492702484131e-01 -5.598633363842964172e-02 -1.931335031986236572e-01 3.022252917289733887e-01 -3.312911372631788254e-03 -4.684373363852500916e-02 4.922632128000259399e-02 -1.400934308767318726e-01 1.275773998349905014e-02 2.721130382269620895e-03 5.020868778228759766e-01 -3.621944785118103027e-01 8.917427808046340942e-02 1.715164929628372192e-01 -2.275240123271942139e-01 8.239269256591796875e-02 -7.685269694775342941e-03 -1.527773495763540268e-02 -3.200596198439598083e-02 1.316325515508651733e-01 -6.879913806915283203e-02 8.070559054613113403e-02 2.248468101024627686e-01 1.033346951007843018e-01
3.621247112751007080e-01 1.641163975000381470e-01 -2.129660397768020630e-01 7.497584074735641479e-02 -1.624928601086139679e-02 3.220989406108856201e-01 2.851603329181671143e-01 -7.595152407884597778e-02 -2.779334597289562225e-02 2.231486886739730835e-02 -4.359390139579772949e-01 6.916847079992294312e-02 4.934752732515335083e-02 9.084521443583071232e-04 7.638168334960937500e-02 2.124004960060119629e-01 -2.561474032700061798e-02 -1.618019044399261475e-01 -2.136946022510528564e-01 -3.583632409572601318e-02 -1.942794620990753174e-01 -9.146844595670700073e-02 -1.548806875944137573e-01 -1.068863347172737122e-01 -5.146724358201026917e-02 -2.825096249580383301e-01 1.457034647464752197e-01 1.050808727741241455e-01 8.821242302656173706e-02 4.274151101708412170e-02 -2.514219284057617188e-02 2.647553384304046631e-01
3.132905662059783936e-01 -1.474496424198150635e-01 -2.358715236186981201e-01 1.932861655950546265e-01 -1.728098094463348389e-02 1.286475062370300293e-01 3.230021148920059204e-02 -2.128280699253082275e-02 2.542678117752075195e-01 -2.806990742683410645e-01 -6.690406054258346558e-02 3.554918244481086731e-02 8.855579793453216553e-02 -1.204658672213554382e-01 -1.005742475390434265e-01 -7.875734567642211914e-02 9.416610747575759888e-02 -7.686186581850051880e-02 3.290748596191406250e-01 -4.418030977249145508e-01 -3.996345400810241699e-02 1.421332061290740967e-01 -1.114328578114509583e-01 -1.687575429677963257e-01 1.010968238115310669e-01 -1.394669711589813232e-01 -3.414954617619514465e-02 -4.424604773521423340e-02 -3.552168905735015869e-01 1.971862614154815674e-01 4.106241092085838318e-02 -2.044395543634891510e-02
2.668347954750061035e-01 -9.786305576562881470e-02 -3.329559564590454102e-01 8.617133647203445435e-02 1.807793825864791870e-01 -7.184746116399765015e-02 4.027099814265966415e-03 8.137791603803634644e-02 1.652583032846450806e-01 6.332891527563333511e-03 2.219176292419433594e-02 -4.191963002085685730e-02 3.256202936172485352e-01 -2.551756799221038818e-01 7.945198565721511841e-02 1.087006255984306335e-01 3.535555303096771240e-01 -7.825654000043869019e-03 1.680219769477844238e-01 -1.820571273565292358e-01 -6.502309441566467285e-02 -1.522209048271179199e-01 -1.165590882301330566e-01 -1.688463687896728516e-01 -3.088133633136749268e-01 -5.909160897135734558e-02 1.645500361919403076e-01 2.172646671533584595e-01 -1.689894944429397583e-01 -1.266812812536954880e-02 1.004885649308562279e-03 2.824763655662536621e-01
4.592612981796264648e-01 -6.795378774404525757e-02 -2.734606564044952393e-01 2.011091709136962891e-01 2.217103540897369385e-01 2.025158256292343140e-01 2.081956714391708374e-01 1.860621124505996704e-01 1.318019442260265350e-02 2.304214835166931152e-01 2.245393954217433929e-02 5.391514673829078674e-02 2.244478166103363037e-01 -2.041221112012863159e-01 1.610998064279556274e-01 -3.599780425429344177e-02 2.444082498550415039e-01 1.302993297576904297e-01 5.259845871478319168e-03 -2.809620201587677002e-01 -1.257703900337219238e-01 -1.127514243125915527e-01 2.074465453624725342e-01 -4.515983909368515015e-02 -1.965309120714664459e-02 -1.756045967340469360e-01 -1.004327163100242615e-01 1.551504135131835938e-01 -1.385697424411773682e-01 4.183472692966461182e-02 3.204019367694854736e-02 9.212689846754074097e-02
1.161827072501182556e-01 2.263264544308185577e-02 -2.692439556121826172e-01 -3.904319554567337036e-02 -4.165557026863098145e-02 -3.968952223658561707e-02 8.726816624402999878e-02 3.687424212694168091e-02 -9.095859713852405548e-03 1.226357817649841309e-01 -2.529466450214385986e-01 1.301917284727096558e-01 4.035587012767791748e-01 -1.046009268611669540e-02 1.567497700452804565e-01 4.874074086546897888e-02 -7.701756805181503296e-02 1.844373345375061035e-01 6.574471294879913330e-02 -3.807779252529144287e-01 2.831924855709075928e-01 1.131145209074020386e-01 -3.360454738140106201e-02 -3.475703895092010498e-01 1.251129955053329468e-01 -1.693353950977325439e-01 2.432995289564132690e-01 2.208546400070190430e-01 1.005848571658134460e-01 -2.151626162230968475e-02 -1.061818227171897888e-01 1.880776584148406982e-01
2.902632653713226318e-01 1.232496276497840881e-01 -1.935599446296691895e-01 -1.451781988143920898e-01 -3.607687726616859436e-02 2.847687713801860809e-02 1.406204104423522949e-01 4.878040030598640442e-02 -7.305606454610824585e-02 4.529325962066650391e-01 -4.840485751628875732e-01 8.698662370443344116e-02 -6.578063219785690308e-02 -1.584750860929489136e-01 -1.000305414199829102e-01 2.017725408077239990e-01 6.668198108673095703e-02 2.200355753302574158e-02 -1.570459604263305664e-01 -1.913017183542251587e-01 -3.471163660287857056e-02 4.340469092130661011e-02 -1.152010783553123474e-01 -3.469647467136383057e-01 -6.459607183933258057e-02 -5.394707992672920227e-02 2.526904940605163574e-01 3.835907205939292908e-02 2.353190816938877106e-02 6.558316946029663086e-02 -6.787402182817459106e-02 -2.074524015188217163e-02
3.007828295230865479e-01 -4.956819117069244385e-02 -1.428975313901901245e-01 2.799297869205474854e-01 1.778671443462371826e-01 -1.239326223731040955e-01 6.502460688352584839e-02 3.563286960124969482e-01 -1.606975346803665161e-01 3.380941748619079590e-01 -2.052761465311050415e-01 2.839153259992599487e-02 2.014677971601486206e-01 -9.546588361263275146e-02 -1.158847380429506302e-02 1.301676779985427856e-01 -3.878849744796752930e-02 -1.476311497390270233e-02 1.456608027219772339e-01 2.106977254152297974e-02 -2.277122437953948975e-01 1.066926168277859688e-03 -7.790395617485046387e-02 5.917392671108245850e-03 -8.887880295515060425e-02 -3.247171342372894287e-01 9.568946063518524170e-02 2.323191910982131958e-01 -3.188175857067108154e-01 -7.165848463773727417e-02 -6.698354333639144897e-02 1.056587770581245422e-01
-3.624754399061203003e-02 4.853670895099639893e-01 -1.589116305112838745e-01 1.313697397708892822e-01 5.612769722938537598e-02 1.952996701002120972e-01 1.877459883689880371e-01 2.144001722335815430e-01 1.007972434163093567e-01 1.008051782846450806e-01 -2.244972139596939087e-01 -6.305506080389022827e-02 2.694920003414154053e-01 6.212992966175079346e-02 1.669851243495941162e-01 9.735570847988128662e-02 3.373897075653076172e-02 1.764899678528308868e-02 5.050959438085556030e-02 -1.448634862899780273e-01 -6.366658955812454224e-02 4.534934833645820618e-02 -3.239601254463195801e-01 -4.300731420516967773e-02 -1.610831469297409058e-01 -1.347226202487945557e-01 5.334402434527873993e-03 1.129599288105964661e-01 -2.632602490484714508e-02 8.340989239513874054e-03 -1.880193054676055908e-01 -4.226633012294769287e-01
3.873366713523864746e-01 2.261797636747360229e-01 -7.967532426118850708e-02 -6.529033184051513672e-02 -1.608437895774841309e-01 3.026862442493438721e-01 8.390168100595474243e-02 5.755746364593505859e-02 3.529551322571933270e-04 -2.188387513160705566e-02 -2.868249639868736267e-02 7.873587310314178467e-02 -1.673147827386856079e-01 -1.268910914659500122e-01 1.306025236845016479e-01 1.850971579551696777e-01 2.280413918197154999e-02 1.394103318452835083e-01 6.536809355020523071e-02 -4.102019071578979492e-01 1.188407987356185913e-01 1.466386169195175171e-01 -3.079838752746582031e-01 -2.590549923479557037e-02 -9.446825832128524780e-02 -3.803779482841491699e-01 1.290753185749053955e-01 -7.439618557691574097e-02 -2.284210026264190674e-01 4.565080255270004272e-02 -5.902666226029396057e-02 1.578868553042411804e-02
2.058604657649993896e-01 1.597368866205215454e-01 1.646081805229187012e-01 2.642664611339569092e-01 -2.508502900600433350e-01 2.216140478849411011e-01 -4.100431129336357117e-02 7.557428628206253052e-02 3.469198346138000488e-01 1.561130117624998093e-02 -2.153851389884948730e-01 9.369181841611862183e-02 9.729281812906265259e-02 -1.807809919118881226e-01 1.045356541872024536e-01 -1.130755525082349777e-02 2.012517899274826050e-01 -1.032513678073883057e-01 6.801417469978332520e-02 -3.177143037319183350e-01 -2.011427730321884155e-01 1.521878987550735474e-01 2.932072617113590240e-02 -1.640318930149078369e-01 2.762102149426937103e-02 -3.938995674252510071e-02 1.107161939144134521e-01 1.257605105638504028e-01 -3.636355400085449219e-01 -8.479181677103042603e-02 -2.490282356739044189e-01 8.265273272991180420e-02
2.342924475669860840e-01 -1.398767977952957153e-01 -4.050740301609039307e-01 2.630807161331176758e-01 8.961507678031921387e-02 -1.917960345745086670e-01 -1.771034449338912964e-01 -2.753435671329498291e-01 6.235337257385253906e-02 5.606241151690483093e-02 -2.216526716947555542e-01 -3.441537544131278992e-02 8.718605339527130127e-02 -1.909855306148529053e-01 2.461777180433273315e-01 1.890907883644104004e-01 1.068187877535820007e-01 -7.051362097263336182e-02 1.306978911161422729e-01 -1.431687325239181519e-01 -1.872046291828155518e-01 -5.480500683188438416e-02 -2.669798135757446289e-01 -2.015662379562854767e-02 2.712385356426239014e-02 3.902504965662956238e-02 -1.151451691985130310e-01 3.529456555843353271e-01 -1.687186509370803833e-01 -8.856928348541259766e-02 -1.023958902806043625e-02 4.763823747634887695e-02
3.602384030818939209e-01 1.991549879312515259e-01 -3.098338544368743896e-01 1.087836772203445435e-01 -9.429169446229934692e-02 7.281126827001571655e-02 2.970537841320037842e-01 4.085009172558784485e-02 1.370154768228530884e-01 2.047011256217956543e-01 -3.351347744464874268e-01 -7.903239130973815918e-02 3.471654653549194336e-01 -1.314222365617752075e-01 2.263080142438411713e-02 1.114968061447143555e-01 -2.832335531711578369e-01 1.013609841465950012e-01 -8.624729514122009277e-02 -8.258996158838272095e-02 -4.803973063826560974e-02 1.651208549737930298e-01 1.731514632701873779e-01 3.569535911083221436e-02 -2.551629953086376190e-02 -6.812009960412979126e-03 1.971667408943176270e-01 2.657268643379211426e-01 -3.089531697332859039e-02 -9.675355255603790283e-02 4.468432068824768066e-02 2.403135411441326141e-02
1.532148420810699463e-01 -7.033751904964447021e-02 -5.450630187988281250e-02 1.089401990175247192e-01 3.108643367886543274e-02 2.470656335353851318e-01 2.352636009454727173e-01 -7.487352937459945679e-03 -1.613288223743438721e-01 -9.253118932247161865e-02 -3.729929924011230469e-01 9.395556151866912842e-02 1.849651783704757690e-01 6.596606224775314331e-02 4.046174138784408569e-02 1.174078211188316345e-01 -7.891342043876647949e-02 2.295534163713455200e-01 1.458712071180343628e-01 -1.961701214313507080e-01 1.999650746583938599e-01 3.805049955844879150e-01 -1.296058893203735352e-01 6.574526429176330566e-02 -7.558890432119369507e-02 -3.123691678047180176e-01 -1.988649666309356689e-01 1.507669240236282349e-01 -2.499378770589828491e-01 1.667695641517639160e-01 -1.471932381391525269e-01 2.671829424798488617e-02
5.834088847041130066e-02 2.104955017566680908e-01 -1.144838109612464905e-01 1.917753219604492188e-01 2.933531403541564941e-01 2.749487161636352539e-01 1.092571020126342773e-01 -1.539893001317977905e-01 4.993082955479621887e-02 -2.249678224325180054e-02 -2.683506906032562256e-01 2.222257107496261597e-01 -2.147798193618655205e-03 -4.213390406221151352e-03 8.817614614963531494e-02 -3.672880120575428009e-03 2.563655674457550049e-01 2.151638716459274292e-01 2.203576266765594482e-01 1.922214031219482422e-01 1.019966378808021545e-01 1.055036783218383789e-01 -1.001450717449188232e-01 -2.077163755893707275e-01 -2.863332927227020264e-01 -2.140181809663772583e-01 3.101240098476409912e-01 4.759991541504859924e-02 -2.691871523857116699e-01 3.079815581440925598e-02 5.377893801778554916e-03 3.142108023166656494e-02
1.172582209110260010e-01 5.821610987186431885e-02 -1.699109748005867004e-02 2.296120375394821167e-01 9.314109385013580322e-02 1.605452597141265869e-01 3.186732903122901917e-02 1.620142906904220581e-01 1.142107695341110229e-02 1.434980928897857666e-01 -5.000978708267211914e-03 8.161824196577072144e-02 1.460574120283126831e-01 6.325077265501022339e-02 4.456032812595367432e-01 9.014309197664260864e-02 -5.462208017706871033e-02 -9.585587680339813232e-02 -7.381965219974517822e-02 -3.328563570976257324e-01 7.906836271286010742e-02 9.968472272157669067e-02 -3.871594071388244629e-01 -3.649164736270904541e-01 -2.348747998476028442e-01 -2.842687666416168213e-01 2.840385213494300842e-02 -6.663412600755691528e-02 -1.139327064156532288e-01 3.321893140673637390e-02 -1.589630842208862305e-01 -2.171218022704124451e-02
2.781864404678344727e-01 -8.534970879554748535e-02 -2.757632136344909668e-01 7.833924144506454468e-02 6.560730934143066406e-02 1.440973132848739624e-01 -5.114834383130073547e-02 1.373895555734634399e-01 1.981230638921260834e-02 -2.850750088691711426e-01 -1.137669086456298828e-01 1.905615441501140594e-02 2.904491424560546875e-01 1.213017553091049194e-01 -2.390654571354389191e-02 -1.213239356875419617e-01 2.717721760272979736e-01 -1.228393539786338806e-01 3.059244155883789062e-01 -1.684238016605377197e-01 -2.361330538988113403e-01 6.182952970266342163e-02 -3.149495422840118408e-01 -2.626933455467224121e-01 -2.636106312274932861e-01 -1.037527620792388916e-01 -1.644916534423828125e-01 1.291671991348266602e-01 9.576483862474560738e-04 5.515426024794578552e-02 -8.370552957057952881e-02 -6.721542775630950928e-02
-1.886069308966398239e-03 1.420475095510482788e-01 -4.148573577404022217e-01 2.795704007148742676e-01 1.436917483806610107e-01 1.628810465335845947e-01 1.261452436447143555e-01 5.445108562707901001e-02 -2.457685172557830811e-01 1.684905439615249634e-01 1.271237339824438095e-02 2.125620245933532715e-01 2.757886350154876709e-01 3.593723755329847336e-03 3.540065586566925049e-01 -4.541017115116119385e-03 1.652301251888275146e-01 -3.112000599503517151e-02 3.150072395801544189e-01 -1.007992103695869446e-01 7.173234224319458008e-02 1.046581566333770752e-01 -2.348249554634094238e-01 -2.060733437538146973e-01 -4.739019647240638733e-02 -1.531786173582077026e-01 -2.173033729195594788e-02 -1.464359313249588013e-01 -6.223773956298828125e-02 -1.400343030691146851e-01 -5.723310634493827820e-02 4.687499254941940308e-02
3.525999188423156738e-01 -1.556185074150562286e-03 -1.313001215457916260e-01 -9.083072841167449951e-02 1.490422040224075317e-01 1.912813335657119751e-01 3.986104577779769897e-02 1.678310632705688477e-01 -1.981518566608428955e-01 1.845975071191787720e-01 1.502837520092725754e-02 2.517950832843780518e-01 1.783367842435836792e-01 5.213750898838043213e-02 -2.838946580886840820e-01 -9.655814617872238159e-02 -1.219805926084518433e-01 2.400231733918190002e-02 -6.865017116069793701e-02 -1.977223455905914307e-01 -2.763827098533511162e-03 -1.546892672777175903e-01 -4.385104179382324219e-01 -2.662589550018310547e-01 -1.275104284286499023e-02 -1.627795100212097168e-01 6.543527543544769287e-02 2.799853980541229248e-01 -1.163026541471481323e-01 -1.246443390846252441e-01 -1.052660122513771057e-01 -6.597638130187988281e-02
4.525375962257385254e-01 1.316690295934677124e-01 -6.363279372453689575e-02 -4.679352045059204102e-02 -4.355124756693840027e-02 8.218789100646972656e-02 1.563246101140975952e-01 -6.271629780530929565e-02 3.263621628284454346e-01 8.556907996535301208e-03 -6.842239201068878174e-02 7.839289307594299316e-02 3.952746689319610596e-01 -1.105172559618949890e-01 -5.608284845948219299e-02 2.243437021970748901e-01 5.496795102953910828e-02 5.307244509458541870e-02 1.772508621215820312e-01 -1.592467427253723145e-01 1.273689270019531250e-01 1.541319638490676880e-01 -7.676678895950317383e-02 -1.248385831713676453e-01 1.678537428379058838e-01 -1.227914914488792419e-01 -2.437190338969230652e-02 1.492272913455963135e-01 1.231513097882270813e-01 3.964984416961669922e-01 -3.401454165577888489e-02 -1.776102185249328613e-01
2.577936351299285889e-01 5.522138997912406921e-02 -4.862396046519279480e-02 9.640912711620330811e-02 2.171763628721237183e-01 3.023059964179992676e-01 1.955209374427795410e-01 -2.993148863315582275e-01 -1.003593355417251587e-01 3.275843858718872070e-01 -2.400412857532501221e-01 6.491035968065261841e-02 1.759058088064193726e-01 -2.403210699558258057e-01 -9.488563239574432373e-02 2.553232610225677490e-01 -1.327504217624664307e-01 1.823010742664337158e-01 -6.966216117143630981e-02 -1.797562539577484131e-01 -2.971981167793273926e-01 -2.069826237857341766e-02 -1.020358428359031677e-01 6.615655729547142982e-04 1.726219654083251953e-01 -2.199303209781646729e-01 1.136881560087203979e-01 5.146285519003868103e-02 -1.309809535741806030e-01 6.633325666189193726e-02 -8.263240009546279907e-02 -3.226263076066970825e-02
1.139008626341819763e-01 -8.736258000135421753e-02 -3.748495578765869141e-01 8.919978514313697815e-03 7.875640876591205597e-03 2.617811858654022217e-01 1.609531939029693604e-01 -1.403100229799747467e-02 -1.503435820341110229e-01 1.491759717464447021e-01 -1.924277991056442261e-01 1.281845569610595703e-01 4.661558568477630615e-01 1.794384866952896118e-01 3.023549318313598633e-01 2.343442104756832123e-02 -1.807049103081226349e-02 -1.992706209421157837e-01 1.718257516622543335e-01 -7.770877331495285034e-02 4.286700859665870667e-02 1.612961851060390472e-02 -2.475690841674804688e-01 2.421997487545013428e-03 -9.175175428390502930e-02 -2.894738614559173584e-01 1.144710779190063477e-01 -6.117857992649078369e-02 7.868248224258422852e-02 5.622804537415504456e-02 -4.074871540069580078e-03 -2.165724486112594604e-01
5.821815575473010540e-04 9.227280318737030029e-02 -3.293945193290710449e-01 3.689251542091369629e-01 1.017963960766792297e-01 2.762506306171417236e-01 5.169680342078208923e-02 -4.368307068943977356e-03 1.238408833742141724e-01 1.614913344383239746e-01 -2.561779618263244629e-01 2.754814364016056061e-02 4.221726581454277039e-02 -8.280312269926071167e-02 1.543843150138854980e-01 -5.951520800590515137e-02 -6.614091992378234863e-02 2.492843419313430786e-01 2.444086372852325439e-01 -2.497658431529998779e-01 6.394750624895095825e-02 3.602676838636398315e-02 -4.492713510990142822e-01 -1.193243712186813354e-01 -1.550306938588619232e-02 -8.960274606943130493e-02 -9.527012705802917480e-02 -1.597570776939392090e-01 2.870625071227550507e-02 -6.656644865870475769e-03 -2.401359081268310547e-01 -4.674919322133064270e-02
4.175064340233802795e-02 1.032070517539978027e-01 -4.929314851760864258e-01 1.041124314069747925e-01 -6.751113384962081909e-02 2.320712953805923462e-01 4.649161174893379211e-02 -1.882568597793579102e-01 2.628689706325531006e-01 2.227571457624435425e-01 -2.716917097568511963e-01 5.589739978313446045e-02 2.043508142232894897e-01 -2.050615549087524414e-01 2.780950367450714111e-01 -9.565247595310211182e-02 -9.720224142074584961e-02 -1.433339118957519531e-01 -1.266366988420486450e-01 -3.761844336986541748e-02 -2.138472199440002441e-01 9.541080147027969360e-02 -2.448881790041923523e-02 -2.117432467639446259e-02 -1.107531934976577759e-01 -9.388373792171478271e-02 1.391363143920898438e-01 -1.055673435330390930e-01 -1.614219844341278076e-01 1.827239245176315308e-02 1.314123272895812988e-01 -2.706271111965179443e-01
1.264265328645706177e-01 -9.584587812423706055e-02 -2.670914232730865479e-01 2.085872590541839600e-01 6.510500609874725342e-02 1.715033948421478271e-01 3.432701230049133301e-01 -1.397398859262466431e-01 1.117533817887306213e-01 2.622674405574798584e-01 -9.958311915397644043e-02 -1.355179250240325928e-01 3.019611835479736328e-01 -4.395709559321403503e-02 3.132233396172523499e-02 7.020676136016845703e-02 -2.880538105964660645e-01 -1.909621804952621460e-02 8.714761584997177124e-02 -3.027599453926086426e-01 1.904424428939819336e-01 -2.116312235593795776e-01 -2.046799510717391968e-01 -1.289042532444000244e-01 6.216065213084220886e-02 1.537504643201828003e-01 2.396259754896163940e-01 1.124152541160583496e-02 -1.813792735338211060e-01 -9.920124895870685577e-03 -1.747853010892868042e-01 9.813614934682846069e-02
1.946763694286346436e-01 -1.274390965700149536e-01 -1.634451597929000854e-01 1.254928708076477051e-01 -1.316596120595932007e-01 7.980699092149734497e-02 8.580452203750610352e-02 1.065453663468360901e-01 1.355232745409011841e-01 7.521936297416687012e-02 -1.532021462917327881e-01 -1.566544771194458008e-01 7.777968049049377441e-02 -2.431357800960540771e-01 8.617197722196578979e-02 1.353411823511123657e-01 4.461747012101113796e-04 7.066744565963745117e-02 -3.203049302101135254e-01 -4.094046056270599365e-01 -3.178718388080596924e-01 3.269269764423370361e-01 -2.623759210109710693e-01 -2.194216847419738770e-01 -7.945410907268524170e-02 -1.316081881523132324e-01 1.659953035414218903e-02 -2.328083664178848267e-02 -6.528657674789428711e-02 2.150634825229644775e-01 1.142396554350852966e-01 -9.953708946704864502e-02
-1.825591027736663818e-01 5.043746158480644226e-02 -1.316194236278533936e-01 5.552825052291154861e-03 2.842876315116882324e-02 7.312042266130447388e-02 2.986262552440166473e-02 -1.503119468688964844e-01 -3.610421121120452881e-01 2.968212068080902100e-01 -2.262843772768974304e-02 -8.697026968002319336e-02 3.146398663520812988e-01 -1.685114353895187378e-01 -6.327001750469207764e-02 1.905072033405303955e-01 -3.354808688163757324e-02 1.609018743038177490e-01 7.959380745887756348e-02 -3.867446184158325195e-01 -9.859769791364669800e-02 2.393190562725067139e-01 -2.589043378829956055e-01 -1.816667318344116211e-01 -2.781629264354705811e-01 7.574840635061264038e-02 4.155380278825759888e-02 2.865025103092193604e-01 -5.077465996146202087e-02 -2.165900310501456261e-03 -2.174366079270839691e-02 -5.462451651692390442e-02
6.205061450600624084e-02 1.509214043617248535e-01 -1.466975361108779907e-01 -8.766463026404380798e-03 -1.377594023942947388e-01 1.063793003559112549e-01 1.221943274140357971e-01 -9.969897568225860596e-03 6.655288487672805786e-02 2.075420916080474854e-01 -1.404943615198135376e-01 6.715828087180852890e-03 -1.411607861518859863e-01 1.569895446300506592e-02 -2.978839445859193802e-03 -2.644148468971252441e-01 9.244777262210845947e-02 -2.058414965867996216e-01 2.590726017951965332e-01 -5.496965646743774414e-01 -2.319614961743354797e-02 1.868804097175598145e-01 -1.344288438558578491e-01 1.040985211730003357e-01 4.871427663601934910e-04 -1.491720527410507202e-01 1.481207162141799927e-01 1.356992870569229126e-01 -3.678631782531738281e-01 2.565394639968872070e-01 -5.298309959471225739e-03 -2.690736018121242523e-02
2.513521313667297363e-01 2.675571441650390625e-01 -4.752076864242553711e-01 1.287254095077514648e-01 -1.352384984493255615e-01 8.975227922201156616e-02 5.708101764321327209e-02 -3.405894339084625244e-01 2.893223427236080170e-02 -1.256559789180755615e-01 -1.614145934581756592e-01 1.687804907560348511e-01 1.867187470197677612e-01 5.566657334566116333e-02 -5.079966783523559570e-02 -8.937819302082061768e-02 7.731555402278900146e-02 3.238631784915924072e-01 2.675666213035583496e-01 -4.863248765468597412e-02 -2.693266980350017548e-02 1.617026627063751221e-01 -5.962650850415229797e-02 1.145558655261993408e-01 1.605413388460874557e-03 -2.226357609033584595e-01 -6.359833478927612305e-02 2.763769589364528656e-02 -5.129444599151611328e-02 -2.266269475221633911e-01 1.431213766336441040e-01 1.767711900174617767e-02
3.203772306442260742e-01 1.216206401586532593e-01 -3.532075881958007812e-01 2.463193535804748535e-01 6.975489109754562378e-02 3.571281135082244873e-01 -5.305194854736328125e-02 4.722690209746360779e-02 2.203836143016815186e-01 2.980425357818603516e-01 -2.369518391788005829e-02 2.786012552678585052e-02 5.491746217012405396e-02 -6.514819711446762085e-02 2.156283408403396606e-01 -1.215415298938751221e-01 -5.180600285530090332e-02 2.837396860122680664e-01 3.179225623607635498e-01 1.700958050787448883e-02 1.263638883829116821e-01 1.084116771817207336e-01 -2.043192684650421143e-01 1.136385556310415268e-02 4.362931475043296814e-02 7.628096640110015869e-02 -4.702537879347801208e-02 6.082657724618911743e-02 -1.582329571247100830e-01 -6.390240043401718140e-03 -1.162305008620023727e-02 -2.437679916620254517e-01
7.246556133031845093e-02 -5.709025636315345764e-02 -4.050568938255310059e-01 3.194755315780639648e-02 -1.888196915388107300e-01 2.357627749443054199e-01 1.088287681341171265e-02 1.989787667989730835e-01 -1.868810951709747314e-01 5.051244795322418213e-02 -1.105114072561264038e-01 3.148276805877685547e-01 3.982101976871490479e-01 2.805675268173217773e-01 3.327790275216102600e-02 -1.112921014428138733e-01 1.280738273635506630e-03 1.756782643496990204e-02 1.402037441730499268e-01 -7.215777039527893066e-02 8.160080760717391968e-02 8.743819780647754669e-03 -2.189417034387588501e-01 -2.079282999038696289e-01 -1.555800288915634155e-01 -2.147192806005477905e-01 2.917812466621398926e-01 -2.450651489198207855e-03 6.965431571006774902e-02 7.795884460210800171e-02 3.157725185155868530e-02 -7.351536303758621216e-02
1.250187903642654419e-01 2.175895869731903076e-01 -3.105833530426025391e-01 2.029415816068649292e-01 -1.429245471954345703e-01 1.121579930186271667e-01 -3.216653317213058472e-02 -1.973132938146591187e-01 8.141008764505386353e-02 3.153188228607177734e-01 -1.425340920686721802e-01 3.689439594745635986e-02 -5.562849342823028564e-02 1.526537723839282990e-02 1.633929461240768433e-01 -7.429727166891098022e-02 -2.198128215968608856e-02 2.019908726215362549e-01 2.995041608810424805e-01 -2.321035116910934448e-01 3.904012218117713928e-02 9.322063997387886047e-03 -3.767224252223968506e-01 -2.187684625387191772e-01 -1.001305058598518372e-01 3.099660389125347137e-02 -4.120269045233726501e-02 -1.909061223268508911e-01 -2.830385267734527588e-01 -1.389839686453342438e-02 -2.146000415086746216e-01 1.067355945706367493e-01
2.175871878862380981e-01 7.423704862594604492e-02 -2.141416966915130615e-01 1.857588142156600952e-01 -4.619134217500686646e-02 -2.023414010182023048e-03 1.709540933370590210e-01 -1.510930359363555908e-01 1.982102990150451660e-01 9.435787051916122437e-02 -3.014820814132690430e-01 -1.432470232248306274e-01 1.123814806342124939e-01 1.690585464239120483e-01 2.187386155128479004e-01 -7.442194223403930664e-02 7.737791538238525391e-02 8.041336387395858765e-02 1.251071505248546600e-02 -7.226832676678895950e-03 -1.398350019007921219e-02 -8.355358988046646118e-02 -3.546912595629692078e-02 -4.901714622974395752e-02 -2.662566304206848145e-01 -2.135957032442092896e-01 1.794109344482421875e-01 1.983183175325393677e-01 -3.869998455047607422e-01 1.348032243549823761e-02 -1.822993606328964233e-01 4.045666754245758057e-01
2.570496201515197754e-01 -8.984924852848052979e-02 -4.058991372585296631e-01 1.548702120780944824e-01 2.426921129226684570e-01 -1.197911351919174194e-01 -6.338045466691255569e-03 -1.192827001214027405e-01 2.795316874980926514e-01 -1.292342245578765869e-01 -2.137186676263809204e-01 2.080857753753662109e-01 2.845048606395721436e-01 -5.580468848347663879e-02 -8.131748437881469727e-02 -1.647696830332279205e-02 2.672415673732757568e-01 1.354055553674697876e-01 2.193136811256408691e-01 -1.278100758790969849e-01 1.055176835507154465e-02 -7.016562670469284058e-02 -2.529136091470718384e-02 -1.269026994705200195e-01 -2.119743078947067261e-01 -1.448903232812881470e-01 6.629043072462081909e-02 3.274635076522827148e-01 -1.187511235475540161e-01 -1.300590112805366516e-02 -4.005069658160209656e-02 7.380160689353942871e-02
3.460587188601493835e-02 1.153105348348617554e-01 -4.009154736995697021e-01 1.876752376556396484e-01 5.943119898438453674e-02 -7.717238366603851318e-02 -2.229689061641693115e-01 -1.422146111726760864e-01 1.892269961535930634e-02 -1.839476451277732849e-02 -8.782330900430679321e-02 -1.635489761829376221e-01 2.963415682315826416e-01 -1.699149459600448608e-01 -1.592007651925086975e-02 2.140616029500961304e-01 3.794851899147033691e-01 4.620341584086418152e-02 1.578904390335083008e-01 -4.229431748390197754e-01 4.203087091445922852e-02 -1.358342356979846954e-03 -1.271775662899017334e-01 -2.535778097808361053e-02 8.064139634370803833e-02 2.410721331834793091e-01 -1.679322570562362671e-01 1.755372285842895508e-01 -5.013819411396980286e-02 6.690941751003265381e-02 -8.364896476268768311e-02 7.771208882331848145e-02
3.657805025577545166e-01 -1.719029396772384644e-01 -2.277073562145233154e-01 3.324960917234420776e-02 1.530815213918685913e-01 -1.232039779424667358e-01 1.402875315397977829e-02 5.421250313520431519e-02 2.007604092359542847e-01 9.375017881393432617e-02 -7.079958170652389526e-02 6.162033230066299438e-02 1.987805664539337158e-01 -1.888482272624969482e-01 9.426245093345642090e-02 -1.388960331678390503e-02 1.243633180856704712e-01 1.660610884428024292e-01 1.166353095322847366e-02 -8.063215762376785278e-02 -1.474458724260330200e-02 8.638201653957366943e-02 -2.837485671043395996e-01 3.253111243247985840e-02 -3.250088095664978027e-01 4.091136157512664795e-03 2.227202057838439941e-01 4.063600897789001465e-01 -2.207435071468353271e-01 -1.060610786080360413e-01 -7.267787307500839233e-02 2.742619514465332031e-01
2.966572940349578857e-01 -1.178651005029678345e-01 -2.796310558915138245e-02 2.153242528438568115e-01 8.956880867481231689e-02 -2.400284074246883392e-02 -2.892010845243930817e-02 9.696024656295776367e-02 2.683527022600173950e-02 1.030552461743354797e-01 -6.509569287300109863e-02 -2.261521071195602417e-01 7.845604419708251953e-02 -1.287652850151062012e-01 6.892201304435729980e-02 2.983925044536590576e-01 1.333710402250289917e-01 -1.619475334882736206e-02 3.914795815944671631e-01 -3.830765560269355774e-02 -8.335900492966175079e-03 3.061715662479400635e-01 -1.510654240846633911e-01 -7.530389726161956787e-02 -1.795616745948791504e-01 5.750625580549240112e-02 1.186491250991821289e-01 5.275267958641052246e-01 -1.192032918334007263e-01 -4.886593669652938843e-02 9.333683550357818604e-02 -2.399788051843643188e-02
3.839390575885772705e-01 -2.388685196638107300e-01 -9.401830285787582397e-02 7.758116722106933594e-02 5.793807562440633774e-03 -1.664884239435195923e-01 -2.456437982618808746e-02 3.483444824814796448e-02 2.803316116333007812e-01 1.521973907947540283e-01 -1.740264594554901123e-01 2.615753188729286194e-02 4.268293380737304688e-01 -1.541375815868377686e-01 -5.860501900315284729e-02 1.910898461937904358e-02 3.089268803596496582e-01 -1.218522526323795319e-02 1.735986471176147461e-01 -1.139691323041915894e-01 4.818812012672424316e-03 -1.023064926266670227e-01 -1.585794985294342041e-01 -4.986914619803428650e-02 -4.461562931537628174e-01 3.068402968347072601e-02 1.245565619319677353e-02 1.270716339349746704e-01 -9.463858604431152344e-02 -1.894104480743408203e-02 1.330021535977721214e-03 7.870603352785110474e-02
3.161765336990356445e-01 -1.210548728704452515e-01 -1.685857027769088745e-01 2.410456538200378418e-01 1.173932701349258423e-01 -1.589894294738769531e-01 -2.486940622329711914e-01 8.710062503814697266e-02 3.209686279296875000e-01 7.338511943817138672e-02 -5.561704933643341064e-02 5.088052898645401001e-02 2.644830346107482910e-01 -2.900321185588836670e-01 -8.421818166971206665e-02 1.417877227067947388e-01 1.529692709445953369e-01 1.572275012731552124e-01 1.224600002169609070e-01 -1.290212124586105347e-01 8.951890468597412109e-02 2.676939591765403748e-02 -1.548983901739120483e-01 -1.124693304300308228e-01 -2.620466947555541992e-01 -7.014896720647811890e-02 1.337834447622299194e-01 2.990626096725463867e-01 -2.543226480484008789e-01 1.189425028860569000e-02 3.779736906290054321e-02 1.506432443857192993e-01
1.011761277914047241e-01 2.238086462020874023e-01 4.144503921270370483e-02 -1.857218332588672638e-02 3.947804216295480728e-03 3.202933073043823242e-01 9.386679530143737793e-02 -1.910447180271148682e-01 2.833727896213531494e-01 2.138782590627670288e-01 -3.431810438632965088e-01 -5.205323547124862671e-02 1.829924583435058594e-01 -7.918890565633773804e-02 2.988714352250099182e-02 -2.334136217832565308e-01 1.796529740095138550e-01 1.526266708970069885e-02 2.837517857551574707e-01 -2.527841031551361084e-01 7.977369427680969238e-02 1.517855674028396606e-01 -1.158467307686805725e-01 6.565502285957336426e-02 -3.500275686383247375e-02 -5.353518947958946228e-02 -3.760326504707336426e-01 1.732489466667175293e-01 -7.997287064790725708e-02 -8.662068843841552734e-02 1.429602056741714478e-01 1.189065650105476379e-01
2.311999797821044922e-01 -4.898224025964736938e-02 -3.475413024425506592e-01 1.963512301445007324e-01 1.359094530344009399e-01 -1.689174324274063110e-01 -4.227729514241218567e-02 1.083742007613182068e-01 5.547537282109260559e-02 5.256555229425430298e-02 -2.322616241872310638e-02 3.288616985082626343e-02 3.097863793373107910e-01 -1.437831372022628784e-01 1.535885632038116455e-01 7.552769780158996582e-02 4.226133227348327637e-01 1.064187362790107727e-01 5.987486988306045532e-02 6.603264063596725464e-02 5.055527016520500183e-02 -3.712046518921852112e-02 -2.669677138328552246e-01 -1.121350899338722229e-01 -3.086159005761146545e-03 -3.301709191873669624e-03 1.024226546287536621e-01 1.024455726146697998e-01 -4.183239042758941650e-01 -6.037333235144615173e-02 -2.149253711104393005e-02 2.917452752590179443e-01
4.026088491082191467e-02 1.255016326904296875e-01 -2.019576281309127808e-01 1.219189688563346863e-01 2.109124958515167236e-01 2.798131406307220459e-01 2.455141246318817139e-01 -3.339096903800964355e-01 -6.408538669347763062e-02 -2.561880648136138916e-02 -9.940964728593826294e-02 6.351034343242645264e-02 2.540389895439147949e-01 1.486684978008270264e-01 -1.008723080158233643e-01 1.239270940423011780e-01 3.135783076286315918e-01 2.397169917821884155e-01 5.092105641961097717e-02 -9.578973054885864258e-02 1.116632744669914246e-01 3.384242355823516846e-01 -2.333426922559738159e-01 -1.899004876613616943e-01 2.080844938755035400e-01 2.939343219622969627e-03 -1.686809770762920380e-02 1.010789349675178528e-01 -8.994027227163314819e-02 3.250574693083763123e-02 -1.070049107074737549e-01 2.051701247692108154e-01
1.197302266955375671e-01 6.322934478521347046e-02 9.587151557207107544e-02 9.383028000593185425e-02 -3.424409776926040649e-02 2.115281820297241211e-01 4.639452695846557617e-02 1.011476516723632812e-01 2.187885046005249023e-01 1.659676879644393921e-01 -4.862718284130096436e-01 6.841024011373519897e-02 1.304013729095458984e-01 -6.246884912252426147e-02 2.820235304534435272e-02 -1.450070887804031372e-01 3.553317114710807800e-02 -3.059895932674407959e-01 9.528390318155288696e-02 -2.090301215648651123e-01 -1.480078846216201782e-01 -3.841450065374374390e-02 -8.829727768898010254e-02 -9.472699463367462158e-02 7.283218950033187866e-02 9.798042476177215576e-02 4.458414912223815918e-01 9.221131354570388794e-02 -3.345099687576293945e-01 -1.019521057605743408e-01 -8.255397528409957886e-02 -8.356408029794692993e-02
3.736300170421600342e-01 -1.055606007575988770e-01 -2.036086097359657288e-02 -8.010417222976684570e-03 1.672519743442535400e-01 3.358510136604309082e-01 1.359859555959701538e-01 -1.040403321385383606e-01 -1.256064921617507935e-01 4.070622920989990234e-01 -1.513929218053817749e-01 1.368476897478103638e-01 2.933209538459777832e-01 -2.353583574295043945e-01 -8.125888556241989136e-02 -2.664358913898468018e-02 -9.699831157922744751e-02 -1.073852032423019409e-01 -4.495098814368247986e-02 -1.886817067861557007e-01 -2.531060874462127686e-01 -2.406740561127662659e-02 -5.448747426271438599e-02 3.959449380636215210e-02 -3.763928636908531189e-02 -3.898868858814239502e-01 -2.628287672996520996e-02 4.375366866588592529e-02 -2.319882065057754517e-02 1.420217156410217285e-01 -3.856940567493438721e-02 2.925520576536655426e-02
7.318668067455291748e-02 1.927204579114913940e-01 -3.003511428833007812e-01 2.926655709743499756e-01 6.666339933872222900e-02 -2.608853392302989960e-02 -1.395325660705566406e-01 3.133541438728570938e-03 -5.645331740379333496e-02 2.101150155067443848e-01 -7.739788293838500977e-02 -5.914834886789321899e-02 4.226920604705810547e-01 -3.283079564571380615e-01 -1.611398756504058838e-01 1.129437461495399475e-01 3.368787467479705811e-01 -4.200102388858795166e-02 1.926327198743820190e-01 -3.178932517766952515e-02 -1.085432618856430054e-01 -1.375154871493577957e-02 -1.774821877479553223e-01 -1.021346524357795715e-01 1.288421899080276489e-01 1.659079641103744507e-01 1.099847480654716492e-01 4.568231850862503052e-02 -2.701050937175750732e-01 -4.529377073049545288e-02 1.716711521148681641e-01 7.052414864301681519e-02
2.242684662342071533e-01 -7.774545997381210327e-02 -1.422586143016815186e-01 -1.484284251928329468e-01 -1.870981603860855103e-01 1.989960372447967529e-01 -1.633247546851634979e-02 -4.806924238801002502e-02 4.184662401676177979e-01 1.646502017974853516e-01 -2.024658322334289551e-01 1.805832535028457642e-01 1.981271505355834961e-01 -2.225454524159431458e-02 -1.681212335824966431e-01 -1.416783630847930908e-01 6.137686222791671753e-02 -1.988142430782318115e-01 2.355219125747680664e-01 -3.381139934062957764e-01 5.045907944440841675e-02 3.060742318630218506e-01 -2.265217006206512451e-01 4.048315063118934631e-02 4.630278050899505615e-02 -1.140762865543365479e-02 3.062142804265022278e-02 -8.337548002600669861e-03 -2.340057045221328735e-01 4.995480552315711975e-02 -1.936320513486862183e-01 -1.354479813016951084e-03
3.550638556480407715e-01 -1.024469509720802307e-01 -7.402165979146957397e-02 2.711824476718902588e-01 -1.391879618167877197e-01 1.731753200292587280e-01 1.999416574835777283e-02 -7.453121989965438843e-02 1.382235437631607056e-01 -4.284755885601043701e-02 3.108030930161476135e-02 -1.814512610435485840e-01 4.940588176250457764e-01 -1.132127717137336731e-01 -7.716840505599975586e-02 -2.319408766925334930e-02 1.374984979629516602e-01 -1.123954206705093384e-01 6.694991141557693481e-02 -1.512458771467208862e-01 -2.700220644474029541e-01 9.360513649880886078e-03 -3.320061564445495605e-01 2.524237632751464844e-01 -1.868583261966705322e-01 1.310491561889648438e-01 1.553171663545072079e-03 1.362613290548324585e-01 -7.090588659048080444e-02 1.625219434499740601e-01 -4.301693663001060486e-02 3.269056975841522217e-02
1.006501540541648865e-01 2.235328219830989838e-02 -3.762149810791015625e-01 2.288885712623596191e-01 2.494714707136154175e-01 3.832362592220306396e-01 8.167699724435806274e-02 -1.215539127588272095e-01 1.406060159206390381e-01 1.089829653501510620e-01 -2.212629616260528564e-01 8.925312757492065430e-02 9.663725271821022034e-03 -6.552166491746902466e-02 1.714687198400497437e-01 -1.139361336827278137e-01 -8.575829118490219116e-02 2.311500161886215210e-01 2.088426649570465088e-01 -3.238325715065002441e-01 -4.343379288911819458e-02 -5.067376047372817993e-02 -3.528491258621215820e-01 -7.661265134811401367e-02 -7.493066787719726562e-02 -1.229398325085639954e-01 -1.109311804175376892e-01 -1.660905331373214722e-01 3.288091346621513367e-02 -3.047645092010498047e-02 -1.477281749248504639e-01 -3.164489194750785828e-02
9.642370045185089111e-02 1.109585613012313843e-01 -1.936589032411575317e-01 -1.193482056260108948e-01 -3.202820718288421631e-01 1.917598247528076172e-01 2.091070562601089478e-01 1.484481841325759888e-01 4.244923964142799377e-02 2.122524827718734741e-01 -1.225895807147026062e-01 3.996338695287704468e-02 1.292092502117156982e-01 -6.485123187303543091e-02 2.099850475788116455e-01 2.615918815135955811e-01 8.513052016496658325e-02 7.444614917039871216e-02 1.864417642354965210e-01 -3.734448254108428955e-01 -2.303043007850646973e-01 2.355902269482612610e-02 -1.866614520549774170e-01 5.156580358743667603e-02 3.361474871635437012e-01 -7.275249063968658447e-02 -2.753319405019283295e-02 1.566501893103122711e-02 -1.935897171497344971e-01 5.008256435394287109e-02 -2.951525449752807617e-01 1.118433475494384766e-02
1.254568248987197876e-01 7.043112069368362427e-02 -3.839285075664520264e-01 1.606817990541458130e-01 -1.354045979678630829e-02 1.004331111907958984e-01 1.496954113245010376e-01 -5.843182560056447983e-03 8.673327416181564331e-02 -2.957167848944664001e-02 -1.043018773198127747e-01 -2.648667097091674805e-01 3.245791792869567871e-01 -3.408941673114895821e-03 2.012922614812850952e-01 -3.882844001054763794e-02 1.197710912674665451e-02 1.101744454354047775e-02 3.923411965370178223e-01 -1.456149816513061523e-01 1.712112277746200562e-01 8.591461926698684692e-02 -1.791045665740966797e-01 -1.125749945640563965e-01 -2.999599575996398926e-01 -3.368662893772125244e-01 5.344625934958457947e-02 -2.009023576974868774e-01 -3.189615905284881592e-02 -1.491590142250061035e-01 9.529360383749008179e-02 -2.610026672482490540e-02
1.714179366827011108e-01 2.854945659637451172e-01 -1.786040812730789185e-01 3.979898989200592041e-02 -6.928293500095605850e-03 5.236434340476989746e-01 7.252900395542383194e-03 2.202465981245040894e-01 9.779313206672668457e-02 8.097769320011138916e-02 -1.643841564655303955e-01 5.027396231889724731e-02 6.698086112737655640e-02 -2.722522020339965820e-01 -1.134440973401069641e-01 -5.869073793292045593e-02 2.210534922778606415e-02 2.626857459545135498e-01 -1.043361704796552658e-02 -1.948381960391998291e-01 -2.394547760486602783e-01 1.063977256417274475e-01 2.155753970146179199e-02 -2.532391548156738281e-01 -2.401832938194274902e-01 -8.259048312902450562e-02 8.580277860164642334e-02 -3.524639084935188293e-02 1.382265146821737289e-02 2.630226016044616699e-01 -3.605839610099792480e-02 8.728571981191635132e-02
1.727534681558609009e-01 -1.176277026534080505e-01 -3.271869122982025146e-01 4.751210287213325500e-02 -2.856602370738983154e-01 1.554138511419296265e-01 5.842748656868934631e-02 6.039143726229667664e-02 1.552085112780332565e-02 2.765330076217651367e-01 -7.185061275959014893e-02 -7.752259075641632080e-02 -4.146658629179000854e-02 -1.182866543531417847e-01 5.997198075056076050e-02 1.868215352296829224e-01 6.911668181419372559e-02 1.507438123226165771e-01 -2.038201987743377686e-01 -4.044839143753051758e-01 -3.988776504993438721e-01 1.286079138517379761e-01 -2.822662591934204102e-01 -2.440934479236602783e-01 -1.031137108802795410e-01 9.714242070913314819e-02 3.708543628454208374e-02 -5.097335949540138245e-02 -1.422514617443084717e-01 -4.306108225136995316e-03 -9.292554110288619995e-03 -1.297708321362733841e-02
3.803806602954864502e-01 -3.085393644869327545e-02 -1.083380058407783508e-01 3.255945444107055664e-01 1.334698945283889771e-01 -8.214927464723587036e-02 3.121166229248046875e-01 1.660740524530410767e-01 -1.553255617618560791e-01 1.784122288227081299e-01 -2.498910129070281982e-01 -7.077397406101226807e-02 1.886313855648040771e-01 -1.497069559991359711e-02 -1.043168306350708008e-01 3.375428915023803711e-02 -7.256457209587097168e-02 -5.234517902135848999e-02 1.470417678356170654e-01 -1.150081753730773926e-01 -1.232734918594360352e-01 1.473720669746398926e-01 2.015267265960574150e-03 -1.078492626547813416e-01 -1.063433736562728882e-01 -1.674659401178359985e-01 8.068585395812988281e-02 4.731546044349670410e-01 -1.783639788627624512e-01 -1.233137473464012146e-01 -1.595563441514968872e-02 -8.598219603300094604e-02
8.488202095031738281e-02 6.142250448465347290e-02 -2.286465018987655640e-01 2.078316956758499146e-01 -1.122607663273811340e-01 -2.212225049734115601e-01 7.990594208240509033e-02 -3.821907937526702881e-02 -1.022136434912681580e-01 1.481317579746246338e-01 -3.085644245147705078e-01 2.077772170305252075e-01 2.300075143575668335e-01 -7.517895102500915527e-02 2.470693886280059814e-01 -1.193160936236381531e-01 1.176367774605751038e-01 7.995536923408508301e-02 7.733139395713806152e-02 -3.869947791099548340e-01 2.148692160844802856e-01 2.396581918001174927e-01 -2.713225223124027252e-02 -2.101648896932601929e-01 6.297998875379562378e-02 -5.569256097078323364e-02 2.540046274662017822e-01 2.934515178203582764e-01 7.874309271574020386e-02 -1.710828840732574463e-01 3.264374285936355591e-02 2.881441079080104828e-02
1.364349424839019775e-01 7.545757293701171875e-02 -3.336871862411499023e-01 3.223842382431030273e-02 -6.376232951879501343e-02 3.470889031887054443e-01 6.630554050207138062e-02 -2.189241535961627960e-02 4.112804308533668518e-02 -2.257067523896694183e-02 -2.397720366716384888e-01 -1.000487878918647766e-01 2.419998645782470703e-01 -1.569047719240188599e-01 1.248436123132705688e-01 -1.724882721900939941e-01 -1.618930995464324951e-01 6.925582420080900192e-03 1.161735281348228455e-01 -1.132743284106254578e-01 8.891534060239791870e-02 8.627487719058990479e-02 1.388063132762908936e-01 -2.341277897357940674e-02 -1.776484847068786621e-01 -1.449004113674163818e-01 7.172913104295730591e-02 1.744093000888824463e-01 -4.908834695816040039e-01 1.696995794773101807e-01 -1.017395034432411194e-01 2.822889685630798340e-01
1.520963013172149658e-01 -1.397403329610824585e-01 -3.894639015197753906e-01 3.017913997173309326e-01 1.672280430793762207e-01 1.230551898479461670e-01 2.462020814418792725e-01 -3.655894473195075989e-02 3.139645978808403015e-02 4.511182010173797607e-02 -1.090726554393768311e-01 3.423765301704406738e-01 2.500327229499816895e-01 -1.200150996446609497e-01 -6.842804700136184692e-02 7.001687586307525635e-02 8.074622601270675659e-02 -1.651477068662643433e-02 -4.232675954699516296e-02 -3.134146034717559814e-01 -1.849076300859451294e-01 3.475873544812202454e-02 1.454560607671737671e-01 -6.177483871579170227e-02 -1.271677315235137939e-01 -1.289519667625427246e-01 2.192716151475906372e-01 2.935900986194610596e-01 -1.804571300745010376e-01 -4.888596013188362122e-02 -1.311523169279098511e-01 6.677544862031936646e-02
2.251252979040145874e-01 4.115506634116172791e-02 -1.649003177881240845e-01 -3.756288439035415649e-03 1.972975879907608032e-01 5.155810341238975525e-02 1.094271615147590637e-01 9.640843421220779419e-02 -1.114854961633682251e-01 3.197378516197204590e-01 3.948203101754188538e-02 7.781349122524261475e-03 2.819841802120208740e-01 1.028363853693008423e-01 6.464169174432754517e-02 -1.508020907640457153e-01 -5.526814982295036316e-02 6.109893321990966797e-02 -7.158616557717323303e-03 -3.891315460205078125e-01 -7.052043080329895020e-02 1.803892999887466431e-01 -2.335921823978424072e-01 -3.143758773803710938e-01 -3.670080602169036865e-01 -6.883133202791213989e-02 9.748589247465133667e-02 8.569278568029403687e-02 -1.531304733362048864e-04 1.815257221460342407e-02 5.023055896162986755e-02 -3.405421078205108643e-01
2.329069226980209351e-01 1.984349684789776802e-03 -2.487581074237823486e-01 -5.647785589098930359e-02 -1.889144629240036011e-01 1.669703274965286255e-01 1.350959539413452148e-01 2.843654453754425049e-01 -2.216573804616928101e-02 -1.885875500738620758e-02 -4.395533204078674316e-01 9.842204302549362183e-02 -1.155811026692390442e-01 -1.166333779692649841e-01 8.887334913015365601e-02 6.242550536990165710e-02 -8.189448714256286621e-02 1.395940184593200684e-01 1.311723291873931885e-01 -3.429920375347137451e-01 1.632020771503448486e-01 3.607442378997802734e-01 1.150137707591056824e-01 -8.246904611587524414e-02 -1.113133579492568970e-01 4.185409750789403915e-03 1.225881651043891907e-01 2.251365929841995239e-01 -2.227222323417663574e-01 -6.741010397672653198e-02 -7.218576967716217041e-02 1.314103044569492340e-02
1.044594272971153259e-01 1.247284784913063049e-01 -4.060280025005340576e-01 1.695467829704284668e-01 -4.786636307835578918e-02 1.316391825675964355e-01 1.707848012447357178e-01 -1.653430610895156860e-02 2.122668921947479248e-01 3.004984557628631592e-02 -1.411877423524856567e-01 1.295360177755355835e-01 1.995518952608108521e-01 -1.586850732564926147e-01 1.370116174221038818e-01 -1.023475676774978638e-01 -2.776574194431304932e-01 -1.737266629934310913e-01 6.923667341470718384e-02 -2.270599268376827240e-02 7.118606567382812500e-02 1.571746766567230225e-01 -2.133575528860092163e-01 1.605365239083766937e-02 -2.040693908929824829e-01 -1.049906164407730103e-01 3.198419809341430664e-01 8.270519971847534180e-02 -3.965232670307159424e-01 1.346805989742279053e-01 -1.099014431238174438e-01 1.286612004041671753e-01
4.724089503288269043e-01 -2.060073912143707275e-01 -1.246607527136802673e-01 1.514602601528167725e-01 -1.052485778927803040e-01 -9.190902113914489746e-02 5.318905040621757507e-02 2.541078627109527588e-01 2.863703072071075439e-01 1.514327973127365112e-01 -1.786732673645019531e-01 5.030062980949878693e-03 1.727246195077896118e-01 -6.507749855518341064e-02 6.608040630817413330e-02 6.403534114360809326e-02 3.271955549716949463e-01 -2.222296595573425293e-01 1.681382209062576294e-01 -1.099064126610755920e-01 -1.127256080508232117e-01 1.420257240533828735e-01 -2.975519597530364990e-01 9.801806509494781494e-02 -2.816001474857330322e-01 1.098134070634841919e-01 -9.670809842646121979e-03 -1.625510491430759430e-02 1.045239996165037155e-02 -1.617609895765781403e-02 -3.480563685297966003e-02 9.190706163644790649e-02
1.602262109518051147e-01 6.183463707566261292e-02 -9.366522729396820068e-02 3.550587967038154602e-02 -2.637533843517303467e-01 1.525043696165084839e-01 -8.492988348007202148e-02 -2.164606600999832153e-01 -6.565037183463573456e-03 1.484196186065673828e-01 -3.320644497871398926e-01 -4.008999839425086975e-02 3.269124329090118408e-01 -2.811269462108612061e-01 -1.909022331237792969e-01 -8.482801169157028198e-02 2.146258652210235596e-01 9.478259831666946411e-02 1.796286255121231079e-01 -1.737667247653007507e-03 7.407454401254653931e-02 -1.604081094264984131e-01 -1.425389349460601807e-01 -2.546975910663604736e-01 -2.236906141042709351e-01 1.570746153593063354e-01 4.035679623484611511e-03 1.641550064086914062e-01 -1.681478619575500488e-01 1.519793719053268433e-01 2.901793718338012695e-01 9.548428654670715332e-02
2.791943252086639404e-01 9.700763225555419922e-02 -1.164466962218284607e-01 -6.730018556118011475e-02 6.465954333543777466e-02 2.522661089897155762e-01 -7.445436716079711914e-02 -2.242861688137054443e-01 8.005434274673461914e-02 6.985218077898025513e-02 -4.274603128433227539e-01 9.137690812349319458e-02 -2.100190222263336182e-01 1.928966045379638672e-01 2.885605394840240479e-01 -1.161217093467712402e-01 1.049895957112312317e-01 6.322558969259262085e-02 6.537379324436187744e-02 -5.960458517074584961e-02 -5.612888932228088379e-02 3.021542429924011230e-01 -3.326159119606018066e-01 -8.408478647470474243e-02 -8.219278603792190552e-02 -9.381052106618881226e-02 1.336716115474700928e-01 4.302822053432464600e-02 1.677338033914566040e-02 2.141496352851390839e-02 -6.255298387259244919e-03 3.455475270748138428e-01
1.821381449699401855e-01 -4.887272045016288757e-02 -1.628125011920928955e-01 6.124207749962806702e-02 6.020968407392501831e-02 2.015800625085830688e-01 -8.424173109233379364e-03 1.443739980459213257e-01 2.287789732217788696e-01 3.071051537990570068e-01 -1.807071715593338013e-01 1.199629902839660645e-01 -8.238262683153152466e-02 -1.294436603784561157e-01 -4.593511670827865601e-02 -6.085883453488349915e-02 1.696121096611022949e-01 -2.428735047578811646e-01 1.026845723390579224e-01 -2.378978878259658813e-01 9.614443778991699219e-02 1.461934298276901245e-01 -3.095955848693847656e-01 -1.704687774181365967e-01 1.531675159931182861e-01 5.703733116388320923e-02 4.913579225540161133e-01 9.336572885513305664e-02 -2.127888798713684082e-01 -2.899942174553871155e-02 -7.235201448202133179e-02 -8.549439162015914917e-02
1.751578003168106079e-01 6.469986587762832642e-02 -1.615931242704391479e-01 -1.318156123161315918e-01 -1.873544901609420776e-01 2.796765416860580444e-02 -1.013018935918807983e-01 -1.617326289415359497e-01 2.336035296320915222e-02 1.221684888005256653e-01 -2.394167035818099976e-01 -2.914769574999809265e-03 3.027787804603576660e-01 -8.861599862575531006e-02 -1.351788789033889771e-01 -1.232550069689750671e-01 4.231541156768798828e-01 -4.022885486483573914e-02 2.220288366079330444e-01 -8.365687727928161621e-02 -4.971050471067428589e-02 -1.624231040477752686e-01 -3.113390803337097168e-01 -1.759219914674758911e-01 -1.454074829816818237e-01 1.741388626396656036e-02 1.248867958784103394e-01 7.651624828577041626e-02 -2.031241059303283691e-01 1.617928147315979004e-01 3.472405672073364258e-01 -1.375990957021713257e-01
2.666056454181671143e-01 5.738811567425727844e-03 -2.676859200000762939e-01 4.709372520446777344e-01 2.118414640426635742e-01 3.592022135853767395e-02 2.442211806774139404e-01 4.708312451839447021e-02 -1.843985170125961304e-02 5.942388251423835754e-02 -2.790311574935913086e-01 1.604821532964706421e-01 2.524395883083343506e-01 -3.584997355937957764e-02 2.788527123630046844e-02 6.984654814004898071e-02 1.502015534788370132e-02 -1.533469557762145996e-02 1.043817400932312012e-01 -1.091143712401390076e-01 -1.171350330114364624e-01 1.137951985001564026e-01 3.508523851633071899e-02 -9.103453904390335083e-02 1.308528482913970947e-01 -2.077415734529495239e-01 8.851992338895797729e-02 3.578868508338928223e-01 2.267793565988540649e-02 -2.150442302227020264e-01 -7.484789192676544189e-02 2.031324803829193115e-01
-9.952457994222640991e-02 1.967965662479400635e-01 -3.825421035289764404e-01 1.483374387025833130e-01 4.045613855123519897e-02 -1.160482168197631836e-01 -5.540280044078826904e-02 1.586606502532958984e-01 -2.431720262393355370e-03 -1.486287917941808701e-03 -3.471675813198089600e-01 2.201296389102935791e-01 3.381132483482360840e-01 1.122802048921585083e-01 1.392402350902557373e-01 -9.540914557874202728e-03 2.886604070663452148e-01 -2.911356687545776367e-01 1.995784193277359009e-01 -1.220501363277435303e-01 -9.399256855249404907e-02 7.207946479320526123e-02 -1.608923077583312988e-01 -2.277380675077438354e-01 -1.616906374692916870e-01 4.846794158220291138e-02 1.110506504774093628e-01 2.219679802656173706e-01 8.862567692995071411e-02 8.303387463092803955e-02 2.827207371592521667e-02 6.358484178781509399e-02
3.241290450096130371e-01 2.118885666131973267e-01 -2.190228998661041260e-01 1.360499709844589233e-01 5.802248418331146240e-02 1.283977031707763672e-01 1.539075374603271484e-01 6.112498790025711060e-02 2.227421551942825317e-01 3.536288142204284668e-01 -1.004458442330360413e-01 1.541514992713928223e-01 3.527577221393585205e-02 1.482061892747879028e-01 -2.420697174966335297e-02 1.219610217958688736e-02 1.710556596517562866e-01 2.454345077276229858e-01 1.174846142530441284e-01 -2.654897570610046387e-01 2.676039375364780426e-02 -7.101800292730331421e-02 -1.188944280147552490e-01 4.642600566148757935e-02 -2.331245541572570801e-01 1.262365579605102539e-01 9.052361547946929932e-02 -1.172662228345870972e-01 -3.530735671520233154e-01 -7.888981699943542480e-02 -3.621193021535873413e-02 -2.890709042549133301e-01
1.761883348226547241e-01 -1.900072544813156128e-01 -1.887963563203811646e-01 6.010163202881813049e-02 1.369594633579254150e-01 2.726125717163085938e-01 2.541480064392089844e-01 -1.692077666521072388e-01 -2.838657200336456299e-01 9.681544615887105465e-04 -1.209024041891098022e-01 1.536568254232406616e-01 2.525555789470672607e-01 1.012802706100046635e-03 5.478455871343612671e-02 5.339012295007705688e-02 3.240508735179901123e-01 5.582259595394134521e-02 1.591781079769134521e-01 -6.653681397438049316e-02 -3.230623155832290649e-02 4.464800357818603516e-01 -9.975709021091461182e-02 -1.818312555551528931e-01 7.958122342824935913e-02 6.089134886860847473e-02 -2.871881425380706787e-02 -4.111012071371078491e-02 -2.824754416942596436e-01 -1.835313625633716583e-02 -9.457319974899291992e-03 -2.116328179836273193e-01
1.096038520336151123e-01 -5.570620764046907425e-03 -5.592275410890579224e-02 3.666108250617980957e-01 -2.001486420631408691e-01 1.462602317333221436e-01 1.399368345737457275e-01 -7.290785014629364014e-02 1.126331686973571777e-01 2.713746726512908936e-01 -2.588150799274444580e-01 2.674436941742897034e-02 -1.603627577424049377e-02 -6.101233884692192078e-02 1.830878108739852905e-01 4.151660576462745667e-02 -3.199481368064880371e-01 2.554840445518493652e-01 1.343035846948623657e-01 -3.121864795684814453e-01 -7.675990462303161621e-02 -2.730096876621246338e-01 -2.964040637016296387e-01 -7.810682058334350586e-02 -6.098167225718498230e-02 -6.815061718225479126e-02 1.020145565271377563e-01 3.098769113421440125e-02 -1.679466813802719116e-01 7.889480330049991608e-03 -2.304839938879013062e-01 1.103600338101387024e-01
9.830565005540847778e-02 -1.845183819532394409e-01 1.207456737756729126e-01 2.944594025611877441e-01 7.173153758049011230e-02 2.676403522491455078e-01 5.028190463781356812e-02 -7.477007806301116943e-02 1.080149337649345398e-01 -5.789746716618537903e-02 -2.001479119062423706e-01 -3.739215433597564697e-02 3.716870248317718506e-01 9.670403599739074707e-02 4.633738845586776733e-02 9.015544503927230835e-02 -3.046860396862030029e-01 7.628651708364486694e-02 8.345798403024673462e-02 -2.167779952287673950e-01 -2.856359183788299561e-01 1.161297112703323364e-01 -3.735989332199096680e-01 -3.580256551504135132e-02 -1.188206076622009277e-01 -1.489784568548202515e-01 -1.742484420537948608e-01 2.327723205089569092e-01 -1.010636910796165466e-01 5.290102958679199219e-02 1.430050581693649292e-01 1.139665693044662476e-01
4.639993906021118164e-01 -1.033122539520263672e-01 -1.741611212491989136e-01 3.113946616649627686e-01 -2.284769564867019653e-01 -1.816167384386062622e-01 -2.272290587425231934e-01 7.317210733890533447e-02 2.032616585493087769e-01 5.776129290461540222e-02 -3.096130862832069397e-02 1.110993698239326477e-02 1.840055733919143677e-01 5.575845716521143913e-04 -9.117703139781951904e-02 8.408015221357345581e-02 2.877307236194610596e-01 -1.379600726068019867e-02 1.441255956888198853e-01 -1.850764304399490356e-01 9.903590381145477295e-02 -1.006768736988306046e-02 -2.782315909862518311e-01 -4.220078513026237488e-02 -2.606188356876373291e-01 -1.289813071489334106e-01 2.120603993535041809e-02 1.925676912069320679e-01 -2.265850156545639038e-01 -5.945525318384170532e-02 4.387266933917999268e-02 5.987560376524925232e-02
2.471405416727066040e-01 1.262596845626831055e-01 -2.625592350959777832e-01 -8.448398672044277191e-03 -2.139912694692611694e-01 -2.776416838169097900e-01 2.787567079067230225e-01 1.738265156745910645e-01 9.553506970405578613e-02 -3.491857647895812988e-02 -2.622306048870086670e-01 -6.833472102880477905e-02 6.018482148647308350e-02 2.041029930114746094e-02 9.992687404155731201e-02 1.930230110883712769e-02 1.141104325652122498e-01 1.129131093621253967e-01 7.335366308689117432e-02 -1.325899660587310791e-01 -1.005240604281425476e-01 7.132039900170639157e-05 -2.558657228946685791e-01 -2.136654406785964966e-01 -1.152144074440002441e-01 -1.589266210794448853e-01 1.778910011053085327e-01 4.764998853206634521e-01 1.995309889316558838e-01 8.652153611183166504e-02 7.965227216482162476e-02 6.455080211162567139e-02
-9.943506121635437012e-02 2.838434576988220215e-01 -1.594721078872680664e-01 3.703621327877044678e-01 2.305491641163825989e-02 1.634853333234786987e-01 -1.276720613241195679e-01 1.498135924339294434e-01 1.243116334080696106e-01 -1.070866435766220093e-01 -1.091314181685447693e-01 1.219708025455474854e-01 1.783416271209716797e-01 -8.407393097877502441e-02 6.421671807765960693e-02 6.917290389537811279e-02 3.743536397814750671e-02 3.260831236839294434e-01 -1.171430274844169617e-01 -2.126805782318115234e-01 -2.248083204030990601e-01 1.269886642694473267e-01 -4.052725061774253845e-02 -7.917866110801696777e-02 -1.035390421748161316e-01 2.316148728132247925e-01 -6.160383671522140503e-02 3.459612131118774414e-01 -2.955128550529479980e-01 2.110364288091659546e-01 1.301980465650558472e-01 -3.902600333094596863e-02
1.761334985494613647e-01 2.381988167762756348e-01 -1.551095545291900635e-01 9.973511099815368652e-02 -1.098449453711509705e-01 1.738344579935073853e-01 4.347436726093292236e-01 -1.114804670214653015e-02 2.168214768171310425e-01 3.008359670639038086e-01 -1.533118262887001038e-02 9.815612435340881348e-02 7.847180962562561035e-02 6.823633797466754913e-03 8.663199096918106079e-02 -1.174455657601356506e-01 6.401203572750091553e-02 1.838899701833724976e-01 2.279857397079467773e-01 -1.984472572803497314e-01 2.671918570995330811e-01 1.295191645622253418e-01 -2.313009500503540039e-01 1.661829277873039246e-02 -2.915825545787811279e-01 7.058444619178771973e-02 7.093147933483123779e-02 6.501226872205734253e-02 -2.814369499683380127e-01 8.668254595249891281e-04 1.953090541064739227e-03 -1.491597592830657959e-01
2.398294806480407715e-01 1.043744236230850220e-01 -3.429474532604217529e-01 1.895930022001266479e-01 8.653894811868667603e-02 -1.640983670949935913e-01 -2.137225866317749023e-01 9.014493972063064575e-02 6.214134022593498230e-02 1.805738508701324463e-01 -1.133647859096527100e-01 -9.307052940130233765e-02 3.896001279354095459e-01 -3.600368499755859375e-01 -9.973926842212677002e-02 -6.573803722858428955e-02 3.602570593357086182e-01 -5.005326494574546814e-02 1.076516509056091309e-01 -9.582146257162094116e-02 -2.518928050994873047e-01 -3.163696452975273132e-02 -1.237296536564826965e-01 -5.843625962734222412e-02 1.898202002048492432e-01 1.115928813815116882e-01 -3.831779118627309799e-03 -6.274940818548202515e-02 -1.695843189954757690e-01 2.323262393474578857e-02 9.163103997707366943e-02 9.886696934700012207e-02
2.246260195970535278e-01 -6.747321039438247681e-02 -9.366172552108764648e-02 2.422042340040206909e-01 -1.352638453245162964e-01 2.903878092765808105e-01 -1.809537261724472046e-01 -1.060348302125930786e-01 2.940906286239624023e-01 -9.722597897052764893e-03 -3.172673285007476807e-01 3.175744712352752686e-01 2.639594078063964844e-01 -8.375362306833267212e-02 1.980285532772541046e-02 -7.308149337768554688e-02 -1.732061803340911865e-02 1.732749678194522858e-02 1.279645264148712158e-01 -2.748278975486755371e-01 -1.957013458013534546e-02 3.392572402954101562e-01 -8.479295670986175537e-02 -2.281680703163146973e-03 3.476389497518539429e-02 -1.685831844806671143e-01 2.537647187709808350e-01 -1.241119652986526489e-01 -8.944675326347351074e-02 -1.180476769804954529e-01 2.299804799258708954e-02 -1.155628561973571777e-01
6.741680949926376343e-02 1.002607718110084534e-01 -1.880374252796173096e-01 -7.853499799966812134e-02 1.776399314403533936e-01 -1.618528068065643311e-01 4.405080527067184448e-02 4.025186598300933838e-02 -1.051813736557960510e-01 7.620730996131896973e-02 -2.461660802364349365e-01 2.212273180484771729e-01 3.865975141525268555e-01 -1.349453926086425781e-01 2.274331897497177124e-01 4.827236384153366089e-02 2.492412924766540527e-01 1.462835911661386490e-02 -4.030101373791694641e-02 -2.662217319011688232e-01 7.787772268056869507e-02 1.252477169036865234e-01 -2.076410055160522461e-01 -4.031385183334350586e-01 2.973499298095703125e-01 -1.331895738840103149e-01 1.380550861358642578e-01 1.194492056965827942e-01 -6.660626828670501709e-02 -1.154901236295700073e-01 1.210127547383308411e-01 1.752318441867828369e-02
5.948720872402191162e-02 1.879231445491313934e-02 -4.010774940252304077e-02 1.313568353652954102e-01 -7.915213704109191895e-02 2.822323143482208252e-01 2.977535724639892578e-01 -2.719101309776306152e-01 -1.312014758586883545e-01 -2.377766370773315430e-01 -6.774917989969253540e-02 3.161463141441345215e-02 2.669772803783416748e-01 -4.665724560618400574e-02 1.629710644483566284e-01 7.667013257741928101e-02 7.669050246477127075e-02 3.477673530578613281e-01 1.735412478446960449e-01 -3.168982565402984619e-01 7.511297240853309631e-03 2.563164830207824707e-01 -1.079318746924400330e-01 -1.575793474912643433e-01 -1.513993740081787109e-01 -6.375417858362197876e-02 9.649059921503067017e-02 2.000292390584945679e-01 -6.957614421844482422e-02 4.641076922416687012e-02 -3.017016351222991943e-01 -9.784065186977386475e-02
3.871380984783172607e-01 1.346655488014221191e-01 -3.612840473651885986e-01 1.291356384754180908e-01 -5.296276882290840149e-02 2.690030336380004883e-01 2.665176391601562500e-01 5.997107923030853271e-02 6.043906137347221375e-02 -5.062176287174224854e-02 -4.714533090591430664e-01 1.807633638381958008e-01 1.715379394590854645e-02 1.544030942022800446e-02 7.404754310846328735e-02 1.246423721313476562e-01 9.313239157199859619e-02 8.969736844301223755e-02 -1.267375797033309937e-01 6.916958838701248169e-02 -2.023068517446517944e-01 -2.259355485439300537e-01 -3.011198528110980988e-02 -8.972550183534622192e-02 -1.689631044864654541e-01 -2.246952503919601440e-01 -7.534759119153022766e-03 1.284792870283126831e-01 1.029216498136520386e-01 -4.288791120052337646e-02 -7.257965952157974243e-02 -2.195767872035503387e-02
2.757726311683654785e-01 6.585724651813507080e-02 -1.267944276332855225e-01 -1.290631890296936035e-01 -2.546516060829162598e-02 2.629401683807373047e-01 -1.239210143685340881e-01 2.366667613387107849e-02 -4.896134883165359497e-02 1.520714312791824341e-01 -2.769764661788940430e-01 1.370540261268615723e-01 1.198931410908699036e-01 2.339678443968296051e-02 1.330460011959075928e-01 4.918588101863861084e-01 1.526321098208427429e-02 8.835838735103607178e-02 -4.098244383931159973e-02 9.006587788462638855e-03 -2.008249610662460327e-01 3.251589238643646240e-01 -4.213480353355407715e-01 4.041495174169540405e-02 4.617565497756004333e-02 -1.825665086507797241e-01 7.413550466299057007e-02 -3.645828366279602051e-02 -1.333239674568176270e-02 2.168619446456432343e-02 -1.483014523983001709e-01 7.515405863523483276e-02
2.897775769233703613e-01 -1.058882772922515869e-01 -2.639395296573638916e-01 2.970475852489471436e-01 9.549195319414138794e-02 -2.735175490379333496e-01 -4.181725904345512390e-02 -1.580392718315124512e-01 6.919263303279876709e-02 1.702251583337783813e-01 -2.974064350128173828e-01 -5.147434026002883911e-02 9.109446406364440918e-02 -2.293710708618164062e-01 7.412158697843551636e-02 2.060713917016983032e-01 2.020691037178039551e-01 -2.772197499871253967e-02 1.802408993244171143e-01 -2.816650271415710449e-01 -1.871000677347183228e-01 -8.990435302257537842e-02 -1.714532077312469482e-01 1.257823500782251358e-02 3.285371884703636169e-02 9.910987690091133118e-03 -5.954662710428237915e-02 2.473376244306564331e-01 -2.117394953966140747e-01 -1.628486067056655884e-01 -5.458015948534011841e-02 1.903393566608428955e-01
2.683300971984863281e-01 1.039630547165870667e-01 -2.242021262645721436e-01 2.581218481063842773e-01 -1.080113798379898071e-01 1.209933236241340637e-01 2.450972199440002441e-01 -1.324305236339569092e-01 2.443884611129760742e-01 -2.057730965316295624e-02 -1.648798137903213501e-01 3.322447240352630615e-01 2.258039712905883789e-01 -1.682060211896896362e-01 -3.115082085132598877e-01 -1.461967974901199341e-01 9.791353344917297363e-02 -8.663051575422286987e-02 -1.166133284568786621e-01 -1.931472122669219971e-01 1.369194686412811279e-01 1.378267630934715271e-02 -1.212339401245117188e-01 -2.468263655900955200e-01 1.443119645118713379e-01 -3.045797944068908691e-01 -6.520860642194747925e-02 2.204004861414432526e-02 -1.517482195049524307e-02 9.166944772005081177e-02 -6.548497825860977173e-02 -8.461294323205947876e-02
-2.092800885438919067e-01 -4.124879464507102966e-02 -4.726966097950935364e-02 5.861791968345642090e-02 7.713768631219863892e-02 1.555049121379852295e-01 3.252796456217765808e-02 -7.613436877727508545e-02 -1.336971670389175415e-01 1.279337853193283081e-01 2.716466784477233887e-02 1.867672950029373169e-01 3.658104836940765381e-01 -3.478244543075561523e-01 -7.718487083911895752e-02 3.121521174907684326e-01 -5.173616111278533936e-02 1.401001363992691040e-01 1.179191917181015015e-01 -2.148875892162322998e-01 1.008250117301940918e-01 2.583476714789867401e-03 -3.562310934066772461e-01 -3.307561576366424561e-01 -2.036500424146652222e-01 -1.282814294099807739e-01 -3.271199017763137817e-02 2.686781287193298340e-01 -6.702230870723724365e-02 1.230952963232994080e-01 -5.197921767830848694e-02 3.732755035161972046e-02
2.059014737606048584e-01 3.100043833255767822e-01 -9.647674858570098877e-02 9.568013995885848999e-02 2.293539494276046753e-01 1.383452415466308594e-01 3.258228600025177002e-01 1.231949999928474426e-01 1.417234241962432861e-01 4.002149403095245361e-01 -2.086045295000076294e-01 7.501850277185440063e-02 2.397944033145904541e-01 3.336890041828155518e-02 4.543663933873176575e-02 2.202424257993698120e-01 -5.053646489977836609e-02 6.423748284578323364e-02 1.492779701948165894e-01 -2.565543353557586670e-01 1.501058936119079590e-01 1.209569498896598816e-01 -1.081998180598020554e-02 -1.770247891545295715e-02 -1.914823986589908600e-02 -1.180874034762382507e-01 -3.126683235168457031e-01 1.417903751134872437e-01 -3.640601038932800293e-02 -1.192923188209533691e-01 -5.943274497985839844e-02 1.665212959051132202e-01
1.021054163575172424e-01 5.923818796873092651e-03 -1.606436967849731445e-01 2.900725901126861572e-01 -1.939543634653091431e-01 1.734303832054138184e-01 -9.862241894006729126e-02 -5.462422594428062439e-02 2.699506580829620361e-01 1.036756858229637146e-01 -2.158880680799484253e-01 1.798362731933593750e-01 1.895932555198669434e-01 2.511337399482727051e-02 -3.844360634684562683e-02 -2.010048367083072662e-02 4.011096060276031494e-02 -3.384852409362792969e-02 1.124716028571128845e-01 -4.496539235115051270e-01 -1.716057956218719482e-01 3.194081783294677734e-01 -1.382717117667198181e-02 -1.977373808622360229e-01 -2.330757118761539459e-02 -2.629410624504089355e-01 3.073573112487792969e-01 -1.296574175357818604e-01 -1.098687127232551575e-01 -5.068506300449371338e-02 -9.513669647276401520e-03 -1.187823116779327393e-01
3.509828448295593262e-01 9.907208383083343506e-02 -3.628505170345306396e-01 1.761129945516586304e-01 -4.694870673120021820e-03 2.330106198787689209e-01 5.231148377060890198e-02 -6.295925378799438477e-02 2.990708053112030029e-01 2.806090116500854492e-01 -2.750865817070007324e-01 -1.063671410083770752e-01 2.912429161369800568e-02 -5.453480035066604614e-02 3.425096571445465088e-01 1.056922003626823425e-01 1.394667848944664001e-02 1.216422319412231445e-01 3.850955367088317871e-01 1.440681815147399902e-01 2.647980302572250366e-02 1.666234284639358521e-01 -3.275641798973083496e-02 4.922094754874706268e-03 -1.891598291695117950e-02 4.418469965457916260e-02 2.264755032956600189e-02 1.586921960115432739e-01 -9.723391383886337280e-02 2.483605034649372101e-02 -5.447810050100088120e-03 -6.411761790513992310e-02
1.691287755966186523e-01 -5.843897908926010132e-02 -1.077675223350524902e-01 8.197163045406341553e-02 -2.375038564205169678e-01 4.462550580501556396e-02 1.417732089757919312e-01 -3.444455936551094055e-02 2.327669560909271240e-01 3.028572499752044678e-01 -2.316187620162963867e-01 1.082333084195852280e-02 8.455098420381546021e-02 -1.049832329154014587e-01 -8.248293399810791016e-02 8.355925977230072021e-02 2.885334491729736328e-01 3.373599648475646973e-01 1.357969641685485840e-01 -2.928325831890106201e-01 3.009421564638614655e-02 -1.003305427730083466e-02 -2.511825263500213623e-01 1.771793067455291748e-01 -1.291410624980926514e-02 -7.394050061702728271e-02 1.547230035066604614e-01 -9.281522780656814575e-02 -2.061341106891632080e-01 5.720135942101478577e-02 -1.890025846660137177e-02 -3.965896666049957275e-01
4.587943255901336670e-01 2.119766324758529663e-01 -1.509763896465301514e-01 2.380810379981994629e-01 -2.226745486259460449e-01 2.307146936655044556e-01 1.905002444982528687e-01 -2.462919354438781738e-01 1.112150326371192932e-01 8.672758936882019043e-02 -3.593801259994506836e-01 3.834609314799308777e-02 -5.375641956925392151e-02 5.391311272978782654e-02 2.264786325395107269e-02 -4.367177560925483704e-02 -2.977246344089508057e-01 2.143759578466415405e-01 -1.420493423938751221e-01 -2.725338637828826904e-01 -1.017054021358489990e-01 4.649154469370841980e-02 -8.736445009708404541e-02 1.351976394653320312e-02 -4.929690621793270111e-03 6.834982335567474365e-02 -7.757326960563659668e-02 1.211493015289306641e-01 -9.013178944587707520e-02 1.294598579406738281e-01 6.467318534851074219e-02 5.268073454499244690e-02
4.269208312034606934e-01 -1.117092370986938477e-01 -2.715272903442382812e-01 2.681590914726257324e-01 -1.950402557849884033e-01 -1.122014895081520081e-01 8.025348931550979614e-02 2.909887209534645081e-02 1.800487339496612549e-01 1.101490110158920288e-01 -1.953342184424400330e-02 -5.211739242076873779e-02 1.701119840145111084e-01 -2.505491375923156738e-01 -2.421910613775253296e-01 1.581200361251831055e-01 2.946347296237945557e-01 -3.484814660623669624e-04 2.355817556381225586e-01 -1.521005183458328247e-01 7.271704077720642090e-02 -3.212996944785118103e-02 -7.105744630098342896e-02 1.028593555092811584e-01 -2.215074896812438965e-01 -1.917175948619842529e-01 7.885401695966720581e-02 6.033340096473693848e-02 -2.410974800586700439e-01 5.901315063238143921e-02 -1.281150132417678833e-01 1.326308995485305786e-01
2.340992838144302368e-01 2.795979380607604980e-01 -3.414381742477416992e-01 -2.187857590615749359e-02 -6.586329638957977295e-02 3.135139644145965576e-01 -1.756164431571960449e-01 -1.282269656658172607e-01 1.949041485786437988e-01 2.546138465404510498e-01 2.630623802542686462e-02 2.124003022909164429e-01 2.870976924896240234e-02 -2.431442737579345703e-01 -2.301637828350067139e-02 -5.558117479085922241e-02 1.206883862614631653e-01 8.392564952373504639e-02 4.929174855351448059e-02 -1.854868680238723755e-01 -1.467106193304061890e-01 3.316173255443572998e-01 -1.276894588954746723e-03 8.294919133186340332e-02 8.506730198860168457e-02 -3.611856698989868164e-02 3.029101788997650146e-01 9.695037454366683960e-02 -1.416648626327514648e-01 4.620439931750297546e-02 -1.637003570795059204e-01 1.798619180917739868e-01
1.082914248108863831e-01 -2.119625546038150787e-02 -1.721988618373870850e-01 3.279122710227966309e-02 -2.626008987426757812e-01 2.631296217441558838e-01 5.593404173851013184e-02 3.170074522495269775e-01 -1.855336129665374756e-02 -1.544991433620452881e-01 -1.327587664127349854e-01 1.020017340779304504e-01 1.867875829339027405e-02 -2.494395375251770020e-01 -1.452358905225992203e-02 -7.127252221107482910e-02 4.703625291585922241e-02 2.580920755863189697e-01 -2.502428367733955383e-03 -1.777536273002624512e-01 2.279623001813888550e-01 4.723726585507392883e-02 -2.604624927043914795e-01 7.251778990030288696e-02 1.818252652883529663e-01 -1.158872246742248535e-01 2.076635807752609253e-01 1.901649087667465210e-01 -4.522887468338012695e-01 -3.056149184703826904e-02 -1.753361709415912628e-02 1.893840283155441284e-01
2.986999154090881348e-01 1.978694945573806763e-01 -7.798346877098083496e-02 2.026843875646591187e-01 -2.899294346570968628e-02 1.704178750514984131e-02 2.432854622602462769e-01 -1.269900985062122345e-02 2.234177291393280029e-01 3.694989085197448730e-01 -3.117812871932983398e-01 -1.010442376136779785e-01 3.751319646835327148e-02 -3.004814088344573975e-01 2.929335534572601318e-01 3.380210604518651962e-03 1.321056187152862549e-01 9.387269616127014160e-02 2.120348066091537476e-01 -3.578129038214683533e-02 -9.760905057191848755e-02 1.459007710218429565e-01 7.150664925575256348e-02 8.258520066738128662e-02 -1.381054371595382690e-01 -1.195503920316696167e-01 3.199740871787071228e-02 2.281371355056762695e-01 2.536214888095855713e-02 2.157194614410400391e-01 -2.083302289247512817e-01 -1.834829337894916534e-02
2.846403419971466064e-01 3.962015360593795776e-02 -2.102098912000656128e-01 2.710475027561187744e-01 -4.186222329735755920e-02 1.386291831731796265e-01 -3.373761847615242004e-02 -2.918401360511779785e-02 -1.028070002794265747e-01 1.214065104722976685e-01 -1.821268647909164429e-01 6.466805189847946167e-02 2.799549102783203125e-01 2.906911633908748627e-02 -5.937879532575607300e-02 -1.400637179613113403e-01 2.953343391418457031e-01 -1.496841013431549072e-01 -2.173465788364410400e-01 -3.141233623027801514e-01 1.243321672081947327e-01 -1.108280047774314880e-01 -2.571304142475128174e-01 -2.999418042600154877e-02 4.770952463150024414e-02 1.068457514047622681e-01 2.500382363796234131e-01 7.456488162279129028e-02 -2.028580754995346069e-01 2.557290792465209961e-01 1.143431812524795532e-01 2.451084405183792114e-01
2.109347283840179443e-01 1.291101239621639252e-02 -3.199762105941772461e-01 8.342313021421432495e-02 -1.994694620370864868e-01 1.735111027956008911e-01 1.471527367830276489e-01 -3.266896009445190430e-01 -1.664843708276748657e-01 -2.381836771965026855e-01 -3.246786892414093018e-01 2.812989950180053711e-01 1.057261377573013306e-01 -2.469217181205749512e-01 -4.729914665222167969e-02 -8.013807982206344604e-02 6.531430035829544067e-02 1.819028407335281372e-01 3.417500853538513184e-01 8.176381886005401611e-02 3.589885309338569641e-02 1.051077842712402344e-01 -2.122650444507598877e-01 -1.034479290246963501e-01 1.047033071517944336e-01 -1.445324271917343140e-01 -6.809877604246139526e-02 1.243080757558345795e-02 -1.689070761203765869e-01 -4.467904195189476013e-02 -1.789934746921062469e-02 -3.875742480158805847e-02
3.620689362287521362e-02 1.016715541481971741e-01 -1.606527864933013916e-01 1.199317276477813721e-01 -2.576356567442417145e-02 3.230822086334228516e-01 1.676809638738632202e-01 -5.832066386938095093e-02 7.304582744836807251e-02 2.080015838146209717e-01 -1.699022650718688965e-01 5.147648509591817856e-03 8.692128211259841919e-02 -1.207117214798927307e-01 3.576497733592987061e-01 -1.603772044181823730e-01 1.400513295084238052e-02 1.643183827400207520e-01 1.901966184377670288e-01 -1.986444890499114990e-01 2.436820231378078461e-02 -1.290710717439651489e-01 -4.907726645469665527e-01 5.960105732083320618e-02 -1.979057192802429199e-01 -2.009620890021324158e-02 7.433008402585983276e-02 -1.625152230262756348e-01 -2.429660409688949585e-01 3.750695660710334778e-02 -1.984947919845581055e-01 1.500000357627868652e-01
1.858545243740081787e-01 6.872987002134323120e-02 -1.662216484546661377e-01 2.345764636993408203e-01 -8.877222239971160889e-02 2.974454164505004883e-01 1.585574448108673096e-01 2.426059357821941376e-02 -1.932214200496673584e-01 2.177618891000747681e-01 4.847717657685279846e-02 3.012916445732116699e-01 5.081532597541809082e-01 3.362019360065460205e-02 1.655886694788932800e-02 -1.908036768436431885e-01 -1.297679394483566284e-01 -1.852409094572067261e-01 1.201101988554000854e-01 4.128815978765487671e-02 -9.791303426027297974e-02 1.285588275641202927e-02 -1.489733606576919556e-01 -2.667270600795745850e-01 -1.277458518743515015e-01 -1.665073782205581665e-01 8.071322739124298096e-02 1.082581430673599243e-01 -2.664983738213777542e-03 1.721108406782150269e-01 2.451584860682487488e-02 -1.385691761970520020e-01
3.765464127063751221e-01 1.880959607660770416e-04 -8.817391097545623779e-02 5.792241171002388000e-02 1.487898677587509155e-01 3.126527667045593262e-01 8.421935886144638062e-02 6.776109337806701660e-02 2.835635244846343994e-01 -4.132429510354995728e-02 -1.589102298021316528e-01 -3.561446070671081543e-01 3.556974232196807861e-02 -5.895894020795822144e-02 1.906062215566635132e-01 1.131415143609046936e-01 1.626821458339691162e-01 2.464100122451782227e-01 1.465251445770263672e-01 -1.542667746543884277e-01 1.467933803796768188e-01 1.585083603858947754e-01 -2.277688831090927124e-01 -2.038099467754364014e-01 -1.835921257734298706e-01 -2.889848947525024414e-01 -8.985790610313415527e-02 -3.401390835642814636e-02 1.149311140179634094e-01 -1.045669019222259521e-01 6.513132899999618530e-02 -7.159311324357986450e-03
2.882429361343383789e-01 1.930758953094482422e-01 -3.636060655117034912e-01 3.506829962134361267e-04 3.171681240200996399e-02 3.290952742099761963e-01 4.008283019065856934e-01 -1.062598899006843567e-01 1.736731529235839844e-01 3.818228244781494141e-01 -2.341555505990982056e-01 1.502961516380310059e-01 1.369559913873672485e-01 -1.342324167490005493e-01 -7.012845575809478760e-02 6.998247653245925903e-02 -1.225970759987831116e-01 -1.083417683839797974e-01 1.243065204471349716e-02 -1.837948858737945557e-01 5.469871684908866882e-02 8.930588513612747192e-02 -1.594320684671401978e-01 1.502832490950822830e-02 9.645263105630874634e-02 2.949564950540661812e-03 -4.629772622138261795e-03 2.132809907197952271e-02 1.089896559715270996e-01 -1.612399369478225708e-01 -1.372271329164505005e-01 -4.891771450638771057e-02
2.750008106231689453e-01 -1.997212767601013184e-01 -2.250858545303344727e-01 6.786141544580459595e-02 -1.267124116420745850e-01 2.718865573406219482e-01 1.627131700515747070e-01 -2.240972071886062622e-01 -1.119183562695980072e-02 2.658948898315429688e-01 -3.575111329555511475e-01 1.130347996950149536e-01 1.627642214298248291e-01 -2.027678862214088440e-02 2.727076113224029541e-01 3.349982798099517822e-01 -1.280833482742309570e-01 8.883298933506011963e-02 6.203451752662658691e-02 -1.164130643010139465e-01 -2.073024660348892212e-01 -9.085042029619216919e-02 2.170392684638500214e-02 -9.689153730869293213e-02 1.350348293781280518e-01 -8.204050362110137939e-02 -2.321507036685943604e-01 5.143165960907936096e-02 -1.059325188398361206e-01 1.227869540452957153e-01 -1.542292088270187378e-01 5.707403644919395447e-02
3.328562676906585693e-01 8.863107860088348389e-02 -2.849147319793701172e-01 3.698722124099731445e-01 -2.387193739414215088e-01 -5.217459797859191895e-02 2.579337358474731445e-01 -2.416497021913528442e-01 2.437519468367099762e-02 1.606314629316329956e-01 -4.700137972831726074e-01 1.280439943075180054e-01 -1.053476892411708832e-02 -9.078863076865673065e-03 1.763295829296112061e-01 -2.410046756267547607e-01 -8.964429609477519989e-03 -1.164969149976968765e-02 -1.615166515111923218e-01 -3.824659436941146851e-02 -7.488504797220230103e-02 3.127659484744071960e-02 -1.355777233839035034e-01 -8.554027229547500610e-02 1.119548231363296509e-01 -1.451014280319213867e-01 4.590066522359848022e-02 1.011103913187980652e-01 -1.133811995387077332e-01 9.471441619098186493e-03 3.913956880569458008e-02 -7.222063839435577393e-02
3.455695211887359619e-01 -8.170661330223083496e-02 -8.987911045551300049e-02 8.357288688421249390e-02 1.140152961015701294e-01 2.229401767253875732e-01 -1.376891583204269409e-01 -2.102148346602916718e-02 4.043708741664886475e-02 1.693871170282363892e-01 -2.080451250076293945e-01 1.441543549299240112e-01 1.759942024946212769e-01 -6.817137449979782104e-02 1.607806235551834106e-01 -5.212008953094482422e-02 2.130847573280334473e-01 6.087544560432434082e-02 3.231245577335357666e-01 -1.082047633826732635e-02 2.719863653182983398e-01 3.907557576894760132e-02 -2.457595802843570709e-02 3.732552379369735718e-02 -1.216083168983459473e-01 -7.142871618270874023e-02 -8.896481245756149292e-02 4.564882516860961914e-01 -1.117887571454048157e-01 8.956141024827957153e-02 3.398133516311645508e-01 1.218456551432609558e-01
4.580371081829071045e-01 -7.085613161325454712e-02 -2.445226013660430908e-01 2.534472346305847168e-01 -1.239074114710092545e-02 8.391576260328292847e-02 -7.667552679777145386e-02 -6.297698616981506348e-02 -5.491200089454650879e-02 1.243794485926628113e-01 -1.057632938027381897e-01 -1.588457264006137848e-02 2.248417958617210388e-02 -8.212317526340484619e-02 -2.801235318183898926e-01 -6.229453161358833313e-02 2.319504320621490479e-01 2.827709317207336426e-01 2.865921333432197571e-02 -1.622997224330902100e-01 8.597639948129653931e-02 -6.331493705511093140e-02 -1.611918956041336060e-01 -1.400405168533325195e-01 -2.538199424743652344e-01 -3.974425420165061951e-02 1.972840428352355957e-01 1.322382539510726929e-01 -1.376147270202636719e-01 -1.816487312316894531e-01 -1.739452481269836426e-01 3.194833099842071533e-01
3.290531933307647705e-01 1.886432245373725891e-02 -8.655984699726104736e-02 2.683936618268489838e-03 5.956949666142463684e-02 6.473072618246078491e-02 1.058005690574645996e-01 -4.435811936855316162e-02 -2.902576513588428497e-02 2.026727646589279175e-01 -2.628327310085296631e-01 1.175694819539785385e-02 3.487770259380340576e-01 -2.187715619802474976e-01 -8.664326369762420654e-02 -1.649987250566482544e-01 3.258273005485534668e-01 2.597588300704956055e-01 1.429958939552307129e-01 1.729847979731857777e-03 -2.492601796984672546e-02 1.404745876789093018e-01 -9.388445317745208740e-02 9.970445930957794189e-02 -3.002223372459411621e-01 1.888435184955596924e-01 2.268764227628707886e-01 -8.622473478317260742e-02 -8.985497057437896729e-02 -1.523130536079406738e-01 -1.739357709884643555e-01 2.610816657543182373e-01
1.834931671619415283e-01 1.094174087047576904e-01 -3.259337246417999268e-01 1.039912551641464233e-02 -3.686480820178985596e-01 3.331270441412925720e-02 2.622607052326202393e-01 -1.368246823549270630e-01 1.783471852540969849e-01 2.129691839218139648e-01 -2.232687622308731079e-01 1.106911599636077881e-01 -1.596839129924774170e-01 -7.827734202146530151e-02 -3.071232140064239502e-02 -7.139133661985397339e-02 1.197415143251419067e-01 -1.691254228353500366e-01 1.168910786509513855e-02 -2.415251582860946655e-01 -2.005992680788040161e-01 2.413342595100402832e-01 -3.333330452442169189e-01 1.465597376227378845e-02 1.549833565950393677e-01 4.725986346602439880e-02 -5.190925672650337219e-02 9.062521159648895264e-02 -1.242169067263603210e-01 1.267979443073272705e-01 -2.420804351568222046e-01 -8.989579975605010986e-02
1.092240065336227417e-01 -1.006993949413299561e-01 -3.377547264099121094e-01 6.303091347217559814e-02 -1.033167093992233276e-01 1.156520172953605652e-01 5.195947736501693726e-02 2.941704392433166504e-01 -6.654760986566543579e-02 1.971725225448608398e-01 -4.632937908172607422e-02 1.489319652318954468e-01 5.589540004730224609e-01 6.135902926325798035e-02 8.413719385862350464e-02 -7.667252421379089355e-02 5.490229651331901550e-02 -2.353997528553009033e-01 4.995872452855110168e-02 -6.248816847801208496e-02 -7.837239652872085571e-02 1.074840649962425232e-01 -5.645749345421791077e-02 -2.546595335006713867e-01 -2.390333414077758789e-01 -2.171102911233901978e-01 1.316129416227340698e-01 -7.357451319694519043e-02 -1.462763845920562744e-01 4.642919450998306274e-02 1.560676544904708862e-01 -1.559725105762481689e-01
2.400933951139450073e-01 3.480286598205566406e-01 2.619919180870056152e-02 1.437027156352996826e-01 4.304996877908706665e-02 2.990338951349258423e-02 2.555339634418487549e-01 1.709494739770889282e-01 -5.572421848773956299e-02 3.357423841953277588e-01 -1.133025363087654114e-01 5.839350447058677673e-02 1.289847642183303833e-01 -4.091244190931320190e-02 -2.749268412590026855e-01 -1.879437267780303955e-01 -8.667109161615371704e-02 1.611229032278060913e-01 1.060693711042404175e-01 -2.842549979686737061e-01 -1.729458756744861603e-02 3.194487839937210083e-02 -6.895422935485839844e-02 -8.614699542522430420e-02 5.516857281327247620e-02 -2.082900702953338623e-01 2.177676856517791748e-01 4.106740057468414307e-01 -1.891980022192001343e-01 -2.091846242547035217e-02 -5.026711523532867432e-02 -3.236363083124160767e-02
4.755021259188652039e-02 1.434481739997863770e-01 -1.534526497125625610e-01 1.073803007602691650e-01 -2.667555771768093109e-02 1.603221595287322998e-01 1.147138774394989014e-01 1.905585825443267822e-01 2.924571633338928223e-01 2.008796185255050659e-01 -1.923634111881256104e-01 2.562470138072967529e-01 9.650867432355880737e-02 2.472936958074569702e-01 1.310253795236349106e-02 -4.893967998214066029e-04 1.547950357198715210e-01 3.301529213786125183e-02 2.675590515136718750e-01 -3.818008005619049072e-01 4.677181690931320190e-02 1.634789854288101196e-01 -2.801704108715057373e-01 1.411460638046264648e-01 1.433178130537271500e-02 -9.185709059238433838e-02 7.528688758611679077e-02 -1.284558176994323730e-01 -3.557145595550537109e-01 1.841130256652832031e-01 -3.369140252470970154e-02 -6.990936398506164551e-02
-2.916129678487777710e-02 3.459955453872680664e-01 -2.453394830226898193e-01 3.229980766773223877e-01 2.821007072925567627e-01 -1.645301431417465210e-01 7.978042960166931152e-02 -3.316343761980533600e-03 -1.646453887224197388e-02 1.783285886049270630e-01 -6.953947991132736206e-02 -8.500921726226806641e-02 3.576734364032745361e-01 1.354097109287977219e-02 -1.943177171051502228e-02 -9.973661974072456360e-03 2.914084680378437042e-02 -1.424393206834793091e-01 3.081018924713134766e-01 -2.065120488405227661e-01 -2.258902937173843384e-01 -8.853953331708908081e-02 -3.354494869709014893e-01 -3.750872239470481873e-02 1.064129024744033813e-01 -1.415144205093383789e-01 1.163692912086844444e-03 1.863359659910202026e-01 6.657429784536361694e-02 -1.324059814214706421e-02 1.282293796539306641e-01 1.026236414909362793e-01
2.298728823661804199e-01 -7.424060255289077759e-03 -2.019559144973754883e-01 2.170097529888153076e-01 -5.411710217595100403e-02 -1.688615977764129639e-02 -1.219125017523765564e-01 -1.822013556957244873e-01 3.754378762096166611e-03 -5.361472070217132568e-02 -2.211022526025772095e-01 5.741886049509048462e-02 3.366403877735137939e-01 9.375546127557754517e-03 -7.006902992725372314e-02 -2.389750629663467407e-01 4.462219178676605225e-01 -7.677684724330902100e-02 -1.238862127065658569e-01 -1.142713502049446106e-01 -1.522305980324745178e-02 5.945213511586189270e-02 -3.418971300125122070e-01 1.389235258102416992e-01 -3.889521211385726929e-02 -6.896720826625823975e-02 9.135015308856964111e-02 1.788935512304306030e-01 -2.249323427677154541e-01 3.051405251026153564e-01 6.232690438628196716e-02 9.931710362434387207e-02
3.494576811790466309e-01 -6.045775022357702255e-03 -3.157502710819244385e-01 2.525508105754852295e-01 -1.438617259263992310e-01 -1.901291310787200928e-01 -3.440855443477630615e-02 -3.325092196464538574e-01 1.478264033794403076e-01 1.597544550895690918e-01 -1.764886677265167236e-01 1.336062401533126831e-01 2.066095173358917236e-01 -2.858768999576568604e-01 2.752554975450038910e-02 -9.454431384801864624e-02 3.604936301708221436e-01 -7.698220759630203247e-02 -1.562810093164443970e-01 8.756110817193984985e-02 -4.047344624996185303e-02 1.900175660848617554e-01 -2.604953944683074951e-01 4.504434391856193542e-02 -3.739748150110244751e-02 -8.197920769453048706e-02 -2.318867482244968414e-02 4.989324137568473816e-02 7.895758002996444702e-02 1.370886564254760742e-01 5.455225333571434021e-02 2.312135323882102966e-02
-7.811374217271804810e-02 1.644665747880935669e-01 4.320666566491127014e-02 9.373026341199874878e-02 -1.888830661773681641e-01 -3.645503148436546326e-02 -1.383568942546844482e-01 -1.095479074865579605e-02 2.321750372648239136e-01 -6.059773266315460205e-02 -4.365986213088035583e-03 -1.084812805056571960e-01 2.887466251850128174e-01 -2.353749796748161316e-02 1.195677667856216431e-01 -5.040392745286226273e-03 2.968541383743286133e-01 1.341863721609115601e-01 2.282298952341079712e-01 -1.236300468444824219e-01 -7.030249387025833130e-02 -2.048963308334350586e-02 -3.327616155147552490e-01 -2.166616767644882202e-01 -3.892882764339447021e-01 -5.611094832420349121e-02 -3.722522407770156860e-02 1.082194745540618896e-01 -3.432536721229553223e-01 3.307530283927917480e-01 2.085112966597080231e-02 -1.817576400935649872e-02
1.619444042444229126e-01 2.642532885074615479e-01 -1.266913563013076782e-01 -4.474547877907752991e-02 -3.849419653415679932e-01 2.369868755340576172e-01 2.103926390409469604e-01 1.096988022327423096e-01 2.933922223746776581e-02 -1.275762617588043213e-01 -1.867569983005523682e-02 -6.636910885572433472e-02 1.413649767637252808e-01 -1.299676448106765747e-01 -7.508486509323120117e-02 1.323854476213455200e-01 1.136719584465026855e-01 7.359421998262405396e-02 -1.625771075487136841e-01 -1.231416389346122742e-01 -1.066690832376480103e-01 1.638280749320983887e-01 -4.651235044002532959e-01 -7.760514318943023682e-02 1.610170453786849976e-01 -1.564713865518569946e-01 5.463605374097824097e-02 1.540164351463317871e-01 2.834514714777469635e-02 -2.211962640285491943e-01 3.073333799839019775e-01 3.880747035145759583e-02
2.033696621656417847e-01 -5.333232879638671875e-02 -3.247100710868835449e-01 2.467676848173141479e-01 1.264662295579910278e-01 9.866772592067718506e-02 2.056271582841873169e-01 -9.918084740638732910e-02 1.640039682388305664e-01 3.194434568285942078e-02 9.402120113372802734e-02 3.797094523906707764e-01 6.468872725963592529e-02 -2.485097497701644897e-01 -7.637470960617065430e-02 1.775653511285781860e-01 1.341348588466644287e-01 -1.667058020830154419e-01 2.450740523636341095e-02 -2.351813167333602905e-01 -1.237950176000595093e-01 7.985013723373413086e-02 -7.722537219524383545e-02 -1.825716495513916016e-01 -3.091271519660949707e-01 -9.609648585319519043e-02 1.553830504417419434e-01 2.749257385730743408e-01 -1.040634289383888245e-01 -2.489282749593257904e-02 -8.211880922317504883e-02 2.048661559820175171e-01
3.417957723140716553e-01 1.841591857373714447e-02 -4.598260819911956787e-01 1.647025793790817261e-01 5.060429498553276062e-02 -1.681138873100280762e-01 6.837961822748184204e-02 2.340094000101089478e-01 1.782136559486389160e-01 7.544737309217453003e-02 -2.870836853981018066e-01 1.265731900930404663e-01 1.174811944365501404e-01 -8.876357227563858032e-02 -2.488457597792148590e-02 4.495432600378990173e-02 7.652673870325088501e-02 -1.183631867170333862e-01 1.653057187795639038e-01 -1.120039969682693481e-01 9.994283318519592285e-02 7.852893322706222534e-02 -7.179915159940719604e-02 -1.184503361582756042e-01 1.478917151689529419e-02 -2.100195735692977905e-01 5.937804654240608215e-02 1.602100878953933716e-01 -1.038371473550796509e-01 -2.718392312526702881e-01 1.581978499889373779e-01 3.398470580577850342e-01
3.697101175785064697e-01 4.877186194062232971e-02 -1.704084426164627075e-01 2.213701047003269196e-02 -6.844870001077651978e-02 2.152615934610366821e-01 3.040743991732597351e-02 2.421763837337493896e-01 -1.143630668520927429e-01 -4.344880953431129456e-02 -1.274444460868835449e-01 3.226069733500480652e-02 1.222376152873039246e-01 -4.025573134422302246e-01 -3.452248871326446533e-02 -4.509368154685944319e-04 -1.247121766209602356e-01 7.211762666702270508e-02 1.660345494747161865e-01 -1.715690642595291138e-01 9.137594699859619141e-02 3.505562245845794678e-01 2.621493535116314888e-03 1.049458608031272888e-01 1.725815050303936005e-02 -3.638549894094467163e-02 2.191688716411590576e-01 5.521819740533828735e-02 -4.444169998168945312e-01 1.495246589183807373e-01 1.126756370067596436e-01 -7.135151326656341553e-02
1.169765815138816833e-01 -1.716261804103851318e-01 -2.922488451004028320e-01 1.533979028463363647e-01 9.573358111083507538e-03 1.766974665224552155e-02 3.503427281975746155e-02 -1.228468269109725952e-01 3.810215294361114502e-01 6.831197440624237061e-02 -9.474425017833709717e-02 7.193436473608016968e-02 1.524244695901870728e-01 -3.055936098098754883e-01 4.138888418674468994e-02 1.713404506444931030e-01 5.023169890046119690e-02 1.207021474838256836e-01 1.785482093691825867e-02 -3.473482653498649597e-02 -4.113738611340522766e-02 -6.311985850334167480e-02 -2.276154309511184692e-01 -3.868331201374530792e-03 -2.288459092378616333e-01 7.088728994131088257e-02 2.426653206348419189e-01 3.294149339199066162e-01 -2.473451495170593262e-01 1.325366348028182983e-01 -3.840544819831848145e-02 3.719913363456726074e-01
2.038713693618774414e-01 -1.202324256300926208e-01 -2.663542330265045166e-01 3.025612235069274902e-02 7.092832028865814209e-02 7.718665897846221924e-02 -3.192770481109619141e-02 1.895748823881149292e-01 7.472820580005645752e-02 1.331302225589752197e-01 -1.791925728321075439e-01 1.348780095577239990e-01 9.895281493663787842e-02 4.993319977074861526e-03 1.311310678720474243e-01 -9.241040796041488647e-02 -6.822923570871353149e-02 1.512939929962158203e-01 2.931035459041595459e-01 -1.732361465692520142e-01 6.284837424755096436e-02 1.659869104623794556e-01 -4.397902190685272217e-01 -1.876849234104156494e-01 2.584522664546966553e-01 -1.661048503592610359e-03 1.823156177997589111e-01 8.411601930856704712e-02 -1.407015621662139893e-01 2.962828278541564941e-01 -1.350352764129638672e-01 -2.801324427127838135e-01
3.143706023693084717e-01 -4.020199552178382874e-02 -9.953427314758300781e-02 2.252776920795440674e-01 3.150063753128051758e-02 3.150073066353797913e-02 -1.589072942733764648e-01 -1.395029425621032715e-01 2.385358959436416626e-01 -1.629543751478195190e-01 -1.984175145626068115e-01 6.541790813207626343e-02 -5.813364684581756592e-02 -1.291954517364501953e-01 -2.648090757429599762e-02 -6.864415016025304794e-03 1.912860125303268433e-01 -2.757575511932373047e-01 1.898448355495929718e-02 -3.250973522663116455e-01 1.248064171522855759e-02 1.823046952486038208e-01 -4.053766429424285889e-01 -2.046532034873962402e-01 -1.123038604855537415e-01 5.396553874015808105e-02 1.267938613891601562e-01 9.260264039039611816e-02 1.313150376081466675e-01 2.730066478252410889e-01 2.315082997083663940e-01 2.109106257557868958e-02
1.179664805531501770e-01 -1.616236567497253418e-01 -3.213219344615936279e-01 6.717424094676971436e-02 1.404254585504531860e-01 -7.653561234474182129e-02 -2.247119992971420288e-01 -6.737759336829185486e-03 -9.167608618736267090e-02 2.920148074626922607e-01 -3.602403998374938965e-01 2.005939185619354248e-01 1.735525131225585938e-01 -2.808806300163269043e-01 4.305542260408401489e-02 -5.842800438404083252e-02 7.446897774934768677e-02 -5.199463665485382080e-02 2.659421861171722412e-01 -1.833471953868865967e-01 -2.099560573697090149e-02 -1.239648833870887756e-02 -6.252487748861312866e-02 -5.990372970700263977e-02 -1.840652078390121460e-01 -1.959465146064758301e-01 -1.236398369073867798e-01 1.726875901222229004e-01 -1.248404830694198608e-01 -1.951287686824798584e-01 3.228871524333953857e-01 4.616657644510269165e-02
1.175983771681785583e-01 4.465197026729583740e-02 -2.466924935579299927e-01 1.956419497728347778e-01 -2.426307350397109985e-01 2.555305063724517822e-01 -1.470700055360794067e-01 -1.425964292138814926e-02 -7.010280340909957886e-02 4.706298559904098511e-02 -2.642534077167510986e-01 1.605835258960723877e-01 2.999508380889892578e-01 -5.552039295434951782e-02 -2.708893418312072754e-01 -9.177020192146301270e-02 4.262143969535827637e-01 -1.549585461616516113e-01 1.244603395462036133e-01 -5.324449390172958374e-02 -1.918824315071105957e-01 -1.053336784243583679e-01 -2.085814476013183594e-01 -6.583957001566886902e-04 -1.851621642708778381e-02 1.589607000350952148e-01 1.752991527318954468e-01 1.623738706111907959e-01 -1.531781703233718872e-01 1.560460776090621948e-01 1.169402822852134705e-01 4.279119893908500671e-02
-8.696322888135910034e-02 -1.674940722296014428e-04 -1.676663309335708618e-01 3.238798975944519043e-01 -7.747646421194076538e-02 3.084889948368072510e-01 -1.729559735395014286e-03 4.213806986808776855e-02 2.677583834156394005e-03 -5.013574846088886261e-03 -2.043256163597106934e-01 -5.328906327486038208e-02 1.998379528522491455e-01 -2.023236900568008423e-01 6.095504015684127808e-02 1.688825935125350952e-01 -1.728547550737857819e-02 3.528439998626708984e-01 1.195630133152008057e-01 -2.278367131948471069e-01 -1.145023852586746216e-01 4.750402867794036865e-01 3.207895904779434204e-02 -1.920254230499267578e-01 1.990975998342037201e-02 8.957687765359878540e-02 6.911882013082504272e-02 2.662612870335578918e-02 -1.530762612819671631e-01 -1.312840580940246582e-01 2.273898273706436157e-01 1.574565172195434570e-01
1.183223202824592590e-01 6.349420547485351562e-02 -2.629781365394592285e-01 2.128467559814453125e-01 -2.754720449447631836e-01 2.300577312707901001e-01 -6.782082468271255493e-02 -1.351318657398223877e-01 2.745960094034671783e-02 1.308370530605316162e-01 -2.994054853916168213e-01 9.347859770059585571e-02 2.452744096517562866e-01 -1.460320651531219482e-01 -1.447884589433670044e-01 -9.629037976264953613e-02 2.171919792890548706e-01 -1.012283787131309509e-01 1.284591406583786011e-01 -5.653572827577590942e-02 -7.040847092866897583e-02 -2.717824280261993408e-01 -2.339758276939392090e-01 -1.935947872698307037e-02 -3.527045994997024536e-02 2.622935175895690918e-01 1.829160749912261963e-01 1.672132313251495361e-01 -2.021297663450241089e-01 1.657299697399139404e-01 2.461859732866287231e-01 1.281009465456008911e-01
1.620913296937942505e-01 1.937859803438186646e-01 -2.900156080722808838e-01 6.710678339004516602e-02 2.932428717613220215e-01 3.109312951564788818e-01 9.698509424924850464e-02 -1.301117092370986938e-01 5.427154526114463806e-02 -1.458197385072708130e-01 -2.489953935146331787e-01 -5.281114950776100159e-02 -1.222479343414306641e-02 2.593343332409858704e-02 -1.945465803146362305e-02 2.787028849124908447e-01 2.435215562582015991e-01 3.161196112632751465e-01 -2.146470397710800171e-01 -3.507662415504455566e-01 -1.415189653635025024e-01 5.018625408411026001e-02 -1.585782170295715332e-01 8.697585761547088623e-02 -1.490121781826019287e-01 7.171779870986938477e-02 1.725697703659534454e-02 5.732193216681480408e-02 1.937838457524776459e-02 2.926093759015202522e-03 2.301698923110961914e-01 -5.279491096735000610e-02
2.020741403102874756e-01 2.213388383388519287e-01 -2.165043354034423828e-01 -5.236651375889778137e-02 -1.154219657182693481e-01 3.401313424110412598e-01 -7.197505980730056763e-02 -1.297982782125473022e-01 3.219837546348571777e-01 1.682983189821243286e-01 -1.910914629697799683e-01 8.143958449363708496e-02 -7.920034229755401611e-03 -7.501970231533050537e-02 -2.705332636833190918e-02 -1.373215205967426300e-02 1.290031224489212036e-01 2.355961203575134277e-01 -4.697592183947563171e-02 -1.831602901220321655e-01 -2.941188216209411621e-01 2.260060161352157593e-01 -1.681467592716217041e-01 -1.054541766643524170e-01 -3.127752617001533508e-02 -1.541151106357574463e-01 -2.665629088878631592e-01 -4.935471713542938232e-02 -2.806293070316314697e-01 -5.315224453806877136e-02 -2.417991161346435547e-01 6.793792545795440674e-02
1.548633426427841187e-01 2.397572994232177734e-01 8.639458566904067993e-02 1.780910044908523560e-02 -3.531330078840255737e-02 9.165651351213455200e-02 1.149507611989974976e-01 -1.392527222633361816e-01 -5.378635227680206299e-02 2.179097682237625122e-01 -1.460980623960494995e-01 2.071564793586730957e-01 3.954190611839294434e-01 2.199710346758365631e-02 2.414012402296066284e-01 -8.177322894334793091e-02 1.109892204403877258e-01 9.447854757308959961e-02 -6.718129664659500122e-02 -2.254386097192764282e-01 -1.203134953975677490e-01 -3.773657977581024170e-02 -3.426494002342224121e-01 -3.986745476722717285e-01 -2.440606951713562012e-01 -6.149880215525627136e-02 -4.746866226196289062e-02 -1.913619786500930786e-01 -1.140714734792709351e-01 8.176391012966632843e-03 5.062116310000419617e-02 -2.130018770694732666e-01
2.873378396034240723e-01 1.561546623706817627e-01 -4.054458811879158020e-02 1.750227063894271851e-01 1.368296425789594650e-02 4.142159521579742432e-01 1.758100986480712891e-01 -8.530282229185104370e-02 -3.659760951995849609e-01 3.792844340205192566e-02 -6.314102560281753540e-02 -9.716683067381381989e-03 1.894014030694961548e-01 -3.435838222503662109e-01 1.203045248985290527e-01 -2.101591788232326508e-03 2.082610577344894409e-01 1.149565726518630981e-01 8.551430702209472656e-02 -2.557649910449981689e-01 9.066886268556118011e-04 -7.277883589267730713e-02 1.737733036279678345e-01 -7.241952419281005859e-02 -7.163038849830627441e-02 -1.944133043289184570e-01 1.102930903434753418e-01 5.403295531868934631e-02 -3.330844640731811523e-01 -3.374978899955749512e-02 4.360003769397735596e-02 3.028642572462558746e-02
3.057942092418670654e-01 -2.453435957431793213e-02 -1.296492218971252441e-01 1.728449761867523193e-01 1.303733289241790771e-01 2.653172314167022705e-01 2.849824726581573486e-01 -2.710327804088592529e-01 -1.612496227025985718e-01 -1.847030967473983765e-01 -1.756127029657363892e-01 -1.215713173151016235e-01 2.559492886066436768e-01 7.624871563166379929e-03 1.721446365118026733e-01 -5.293862428516149521e-03 -3.230462223291397095e-02 1.871145665645599365e-01 2.116378843784332275e-01 -5.143635347485542297e-02 -1.034625545144081116e-01 1.120799779891967773e-01 -1.770728528499603271e-01 -2.205150723457336426e-01 -1.298188865184783936e-01 2.259083092212677002e-01 1.902655661106109619e-01 1.267392039299011230e-01 -1.007823571562767029e-01 2.470522671937942505e-01 1.765345484018325806e-01 8.322088420391082764e-02
3.300133645534515381e-01 -7.551529258489608765e-02 -4.223181605339050293e-01 2.015518397092819214e-01 1.552661508321762085e-01 1.546475104987621307e-02 9.973566979169845581e-02 -1.273643225431442261e-01 2.862116098403930664e-01 5.717799440026283264e-02 8.572257310152053833e-02 -2.212919108569622040e-02 2.172170281410217285e-01 -1.992534697055816650e-01 1.313717812299728394e-01 2.321592867374420166e-01 1.099726483225822449e-01 1.954528093338012695e-01 6.445114314556121826e-02 -1.182855591177940369e-01 5.943505093455314636e-02 -3.560971468687057495e-02 -2.328633219003677368e-01 -4.479612782597541809e-02 -1.637178510427474976e-01 3.857269510626792908e-02 1.028696894645690918e-01 3.126736879348754883e-01 -1.258137524127960205e-01 1.419994141906499863e-02 -5.990974605083465576e-03 2.874930202960968018e-01
3.313901126384735107e-01 -5.570943281054496765e-02 -4.427498579025268555e-02 2.921350002288818359e-01 -8.662975579500198364e-02 -2.378118485212326050e-01 -1.556606441736221313e-01 9.007882326841354370e-02 2.983013689517974854e-01 1.793392598628997803e-01 -5.284683033823966980e-02 9.852193295955657959e-02 2.388254553079605103e-01 -1.022086739540100098e-01 -1.717582195997238159e-01 8.273382484912872314e-02 3.856585025787353516e-01 -1.776063814759254456e-02 2.616075277328491211e-01 -9.220869094133377075e-02 5.336908623576164246e-02 6.387428939342498779e-02 -2.184778004884719849e-01 -1.081725358963012695e-01 -2.628277242183685303e-01 -1.943238377571105957e-01 -3.220707550644874573e-02 2.002587020397186279e-01 -1.401448100805282593e-01 -6.038399413228034973e-03 3.777046501636505127e-02 6.677564978599548340e-02
3.252440989017486572e-01 2.734143286943435669e-02 -1.846472918987274170e-01 1.160681899636983871e-02 -4.994847252964973450e-02 2.596509456634521484e-01 -8.788563311100006104e-02 7.442590314894914627e-03 3.998594284057617188e-01 1.485158503055572510e-01 -1.808633506298065186e-01 2.264944165945053101e-01 -5.522331222891807556e-02 -1.193400770425796509e-01 2.541836164891719818e-02 -1.183785349130630493e-01 3.101537749171257019e-02 -7.638933509588241577e-02 1.605953574180603027e-01 -1.827973127365112305e-01 1.904425770044326782e-02 2.434362769126892090e-01 -4.942141845822334290e-02 -1.150158047676086426e-01 2.351816976442933083e-03 -1.098386272788047791e-01 2.807121276855468750e-01 2.128291726112365723e-01 -2.757154703140258789e-01 2.134318351745605469e-01 -2.411123067140579224e-01 -1.626923829317092896e-01
-1.576280966401100159e-02 1.955502927303314209e-01 -1.262590661644935608e-02 -3.147624060511589050e-02 -3.714721277356147766e-02 1.035703197121620178e-01 -1.917624175548553467e-01 -6.461159139871597290e-02 2.330722510814666748e-01 1.596400737762451172e-01 -2.254627794027328491e-01 2.410112507641315460e-02 1.304881572723388672e-01 8.948048949241638184e-02 -6.792788207530975342e-02 -2.909229099750518799e-01 -1.578746177256107330e-02 7.488181442022323608e-02 4.368628859519958496e-01 -1.282698810100555420e-01 6.082081049680709839e-02 2.086284905672073364e-01 -1.875527650117874146e-01 -1.040308028459548950e-01 -1.007983088493347168e-01 -1.803518235683441162e-01 9.556456655263900757e-02 3.179343938827514648e-01 -2.653258442878723145e-01 1.712954193353652954e-01 2.757779955863952637e-01 1.634726524353027344e-01
9.801378101110458374e-02 -1.854871809482574463e-01 -2.210364863276481628e-02 8.706266433000564575e-02 -2.473429292440414429e-01 2.023459225893020630e-01 2.368826866149902344e-01 -1.190414056181907654e-01 3.317187428474426270e-01 3.425456881523132324e-01 -1.957846283912658691e-01 1.348377019166946411e-01 1.272027194499969482e-01 2.714123204350471497e-02 -1.196202239952981472e-03 3.081260062754154205e-02 2.420933693647384644e-01 2.320809215307235718e-01 9.789440780878067017e-03 -1.312541812658309937e-01 1.383160706609487534e-03 1.787037551403045654e-01 -2.711435258388519287e-01 -4.300691559910774231e-02 -1.024115607142448425e-01 8.781217038631439209e-02 2.327028959989547729e-01 -1.143859773874282837e-01 -2.944295108318328857e-01 8.289049565792083740e-02 -3.145186230540275574e-02 -2.380642890930175781e-01
4.025515317916870117e-01 1.383434981107711792e-01 -6.347298622131347656e-02 5.126993358135223389e-02 -7.101647555828094482e-02 2.424536496400833130e-01 2.400704845786094666e-02 2.272398322820663452e-01 -4.146534577012062073e-02 -5.097980424761772156e-02 -1.594004034996032715e-01 9.752290695905685425e-02 1.408727020025253296e-01 -4.657388627529144287e-01 -8.723974227905273438e-02 1.218512877821922302e-01 -9.813655167818069458e-02 1.376315057277679443e-01 6.049847230315208435e-02 -1.931857168674468994e-01 9.309216588735580444e-02 3.305299580097198486e-01 -4.064795747399330139e-02 1.155813485383987427e-01 -8.769676089286804199e-02 -7.158895581960678101e-02 5.547210201621055603e-02 5.862311273813247681e-02 -3.389419317245483398e-01 2.299237251281738281e-01 -1.185478642582893372e-02 -8.923339098691940308e-02
8.979795128107070923e-02 6.602416187524795532e-02 -1.206984817981719971e-01 -2.708306312561035156e-01 1.026730164885520935e-01 1.448831856250762939e-01 2.439243346452713013e-02 -3.583755344152450562e-02 2.064095139503479004e-01 1.663603633642196655e-01 -1.831304579973220825e-01 -1.651291102170944214e-01 2.860983312129974365e-01 4.137930460274219513e-03 1.830555647611618042e-01 -7.956660538911819458e-02 -9.598081931471824646e-03 4.866317659616470337e-02 1.238837912678718567e-01 -2.888274490833282471e-01 -7.937864959239959717e-02 2.724934220314025879e-01 -4.340840876102447510e-01 -2.633917927742004395e-01 2.014773525297641754e-02 -1.393186002969741821e-01 -2.981582880020141602e-01 8.375209569931030273e-02 -2.067390680313110352e-01 -1.145155578851699829e-01 -2.342729642987251282e-02 -4.164401069283485413e-02
2.413769811391830444e-01 6.217069551348686218e-02 -1.740406751632690430e-01 -5.082692205905914307e-02 -1.100062206387519836e-01 4.063252508640289307e-01 -3.712755814194679260e-02 -7.543078809976577759e-02 3.473861515522003174e-02 3.620960935950279236e-02 -2.420366406440734863e-01 1.355852931737899780e-01 8.473713696002960205e-02 1.152472943067550659e-01 -8.276531845331192017e-02 2.243300974369049072e-01 -5.617288127541542053e-02 1.908572465181350708e-01 -1.920593678951263428e-01 -1.628496795892715454e-01 -4.023735225200653076e-01 1.279449462890625000e-01 -4.089709222316741943e-01 -1.921105757355690002e-02 -1.550497859716415405e-01 2.494455839041620493e-04 -1.414254009723663330e-01 -6.775189936161041260e-02 -1.568207740783691406e-01 1.455077826976776123e-01 -3.199081867933273315e-02 -1.389215290546417236e-01
1.970433294773101807e-01 -6.735020875930786133e-02 -2.043001055717468262e-01 7.217988371849060059e-02 1.165954768657684326e-01 -8.984339982271194458e-02 -6.428889930248260498e-02 9.352848678827285767e-02 4.693201184272766113e-01 1.625686585903167725e-01 -8.677094429731369019e-02 -3.857329860329627991e-02 1.819491833448410034e-01 -3.843176364898681641e-01 -5.672241002321243286e-02 1.086776182055473328e-01 1.218016445636749268e-01 1.708424985408782959e-01 4.014579579234123230e-03 -2.311200201511383057e-01 1.618311740458011627e-03 -4.790314473211765289e-03 -1.733766943216323853e-01 2.496314793825149536e-02 -3.238287270069122314e-01 -3.414670377969741821e-02 1.474978178739547729e-01 3.202008008956909180e-01 -1.900731027126312256e-01 -2.869791933335363865e-04 -4.562151804566383362e-02 1.640541553497314453e-01
1.667142212390899658e-01 1.140055209398269653e-01 -1.134407594799995422e-01 -1.475837379693984985e-01 -1.867634803056716919e-01 3.144903481006622314e-01 2.389322817325592041e-01 9.286194294691085815e-02 1.979478634893894196e-02 1.543711498379707336e-02 -2.637321054935455322e-01 -1.527510117739439011e-03 -1.182409469038248062e-02 -1.476030051708221436e-01 8.296490460634231567e-02 5.966530740261077881e-02 9.503699839115142822e-02 3.261823058128356934e-01 4.878579825162887573e-02 -2.731478810310363770e-01 1.974948495626449585e-01 1.007586717605590820e-01 -2.170818448066711426e-01 8.428952097892761230e-02 1.007611677050590515e-01 -3.422422409057617188e-01 1.819937117397785187e-02 2.593365870416164398e-02 -4.338652789592742920e-01 -2.658631466329097748e-02 -2.605769596993923187e-02 9.376611560583114624e-02
2.162429392337799072e-01 -1.265843659639358521e-01 -3.547119498252868652e-01 2.087432891130447388e-01 2.784986607730388641e-02 7.603758573532104492e-02 -2.573380991816520691e-02 -2.436450421810150146e-01 1.820320934057235718e-01 1.585957854986190796e-01 -4.041856527328491211e-02 1.824485510587692261e-02 2.239370048046112061e-01 -1.231752410531044006e-01 -1.034819893538951874e-02 1.048744991421699524e-01 3.827195167541503906e-01 -1.396478712558746338e-01 1.972030401229858398e-01 -2.382494509220123291e-02 1.560998708009719849e-01 -9.963349997997283936e-02 -1.436687558889389038e-01 1.185168400406837463e-01 -2.346795201301574707e-01 -3.423828780651092529e-01 1.490362733602523804e-01 1.729279458522796631e-01 -7.572461664676666260e-02 1.461491286754608154e-01 -3.028695844113826752e-02 1.942092031240463257e-01
1.121267303824424744e-01 2.779863178730010986e-01 -2.792151868343353271e-01 6.117368116974830627e-02 2.897675931453704834e-01 -2.572063505649566650e-01 4.810459166765213013e-02 -3.575221821665763855e-02 -2.994813583791255951e-02 1.556077748537063599e-01 -2.412785887718200684e-01 -3.796044364571571350e-02 3.614464700222015381e-01 3.494365885853767395e-02 -1.636087447404861450e-01 3.861947357654571533e-02 2.075815051794052124e-01 1.109963841736316681e-02 2.414222210645675659e-01 -2.759916186332702637e-01 -9.119748137891292572e-04 -1.780070960521697998e-01 -2.776311337947845459e-01 1.768190860748291016e-01 -2.762132510542869568e-02 -2.222602814435958862e-02 2.094777226448059082e-01 2.225236445665359497e-01 -8.336572349071502686e-02 8.417328447103500366e-02 6.059015635401010513e-03 5.845703184604644775e-02
2.645192742347717285e-01 -9.692720323801040649e-02 -1.897017508745193481e-01 1.277003884315490723e-01 -5.358109250664710999e-02 -1.104859486222267151e-01 2.382192946970462799e-02 7.674693595618009567e-03 -7.837063074111938477e-02 -7.604843471199274063e-03 -1.763201504945755005e-01 -1.378858685493469238e-01 4.090077877044677734e-01 -6.850809603929519653e-02 -1.477038860321044922e-01 -1.141896396875381470e-01 3.782701492309570312e-01 3.430076688528060913e-02 1.741009205579757690e-01 -1.803123652935028076e-01 3.826353326439857483e-02 -4.555940628051757812e-02 -2.247020900249481201e-01 6.474451161921024323e-03 -1.335152685642242432e-01 1.383392023853957653e-03 1.803689450025558472e-01 -5.548287648707628250e-03 -2.595661282539367676e-01 3.891308605670928955e-01 1.071330532431602478e-01 2.183358967304229736e-01
9.997062385082244873e-02 -2.706259302794933319e-02 -1.052649244666099548e-01 1.656914800405502319e-01 -1.284625083208084106e-01 3.014919459819793701e-01 3.281955793499946594e-02 -1.695292070508003235e-02 -5.101087316870689392e-02 1.584186851978302002e-01 -3.922037482261657715e-01 1.292323470115661621e-01 -2.201412245631217957e-02 1.855909079313278198e-02 9.876567125320434570e-02 1.268607228994369507e-01 -1.205715835094451904e-01 6.203712150454521179e-02 -6.371913105249404907e-02 -1.723335832357406616e-01 -4.638025164604187012e-01 2.643260657787322998e-01 -2.534115314483642578e-01 -2.308861166238784790e-01 1.785226352512836456e-02 8.273947238922119141e-02 -8.716639876365661621e-02 1.929029077291488647e-02 -2.900411784648895264e-01 -8.221291750669479370e-02 2.158045470714569092e-01 9.916084259748458862e-02
1.821964681148529053e-01 2.616818249225616455e-01 -3.069720268249511719e-01 -8.840860426425933838e-02 1.564868241548538208e-01 2.475449442863464355e-01 1.519893854856491089e-02 2.520750761032104492e-01 -6.464050710201263428e-02 -2.554289698600769043e-01 -3.209842368960380554e-02 1.648130454123020172e-02 2.315741777420043945e-01 -1.106160208582878113e-01 -1.862425953149795532e-01 4.471430554986000061e-03 9.215430356562137604e-03 -1.331592649221420288e-01 1.216369196772575378e-01 -2.579531073570251465e-01 6.705031543970108032e-02 -6.218301132321357727e-02 -3.615730404853820801e-01 -2.606895864009857178e-01 4.373415187001228333e-02 3.085491620004177094e-02 -2.350669056177139282e-01 1.576686650514602661e-01 -1.907894015312194824e-01 -7.202780246734619141e-02 -1.725576370954513550e-01 1.220378652215003967e-01
7.572102546691894531e-02 1.883663684129714966e-01 -1.720722168684005737e-01 9.221211075782775879e-02 -4.689908027648925781e-01 1.642262041568756104e-01 1.721305698156356812e-01 -7.938632369041442871e-02 -6.023965775966644287e-02 4.875036887824535370e-03 -1.826703101396560669e-01 3.899159654974937439e-02 1.616081148386001587e-01 -2.213495038449764252e-02 2.216835618019104004e-01 3.925891965627670288e-02 2.236458659172058105e-02 1.475162953138351440e-01 -1.359652075916528702e-02 2.019730955362319946e-02 8.502670377492904663e-02 -5.685024708509445190e-02 -1.218352932482957840e-02 1.990411244332790375e-02 -1.055580824613571167e-01 -3.351037502288818359e-01 7.676593959331512451e-02 2.934730350971221924e-01 -4.434704780578613281e-01 6.699100136756896973e-02 -4.665296524763107300e-02 2.633223533630371094e-01
9.509139508008956909e-02 4.946590587496757507e-02 -2.979098260402679443e-01 3.133360445499420166e-01 1.614667326211929321e-01 1.274396479129791260e-01 -1.580923050642013550e-01 -8.936773240566253662e-02 2.966866269707679749e-02 -8.360648155212402344e-02 -8.253978937864303589e-02 -1.026518642902374268e-01 1.918551623821258545e-01 2.978659272193908691e-01 2.211057208478450775e-02 -1.059162542223930359e-01 1.018996760249137878e-01 -2.409010939300060272e-02 2.619689106941223145e-01 7.354654837399721146e-03 -3.030707836151123047e-01 -8.114555478096008301e-02 -3.694475293159484863e-01 -2.266765981912612915e-01 -1.409442573785781860e-01 -1.142614856362342834e-01 8.288647234439849854e-02 3.769264817237854004e-01 -8.936370909214019775e-02 -2.877806872129440308e-02 2.358626201748847961e-02 -8.147288858890533447e-02
-2.754081413149833679e-02 -2.299307882785797119e-01 5.381866171956062317e-02 3.339654207229614258e-01 3.787530586123466492e-02 2.393452972173690796e-01 7.568024098873138428e-02 1.491971462965011597e-01 9.431093931198120117e-02 2.108271978795528412e-02 -3.093787729740142822e-01 -1.669730693101882935e-01 1.845170557498931885e-01 -1.179517209529876709e-01 1.332375258207321167e-01 1.141975075006484985e-01 -3.612920641899108887e-03 4.004057049751281738e-01 1.668289452791213989e-01 -1.352524906396865845e-01 -3.134501352906227112e-02 3.306413292884826660e-01 -1.197915002703666687e-01 -9.144258499145507812e-02 -1.430261135101318359e-01 7.090648263692855835e-02 1.406523981131613255e-03 1.046329289674758911e-01 -2.973147630691528320e-01 4.468772187829017639e-02 2.086372822523117065e-01 1.539857536554336548e-01
-1.907658204436302185e-02 -2.649602293968200684e-02 -3.850511908531188965e-01 1.265598088502883911e-01 8.224976807832717896e-02 -6.749355047941207886e-02 2.654201388359069824e-01 -3.663790225982666016e-02 1.304119010455906391e-03 8.650127798318862915e-02 -3.938728943467140198e-02 1.671745628118515015e-01 3.345727026462554932e-01 3.807795047760009766e-02 1.048812866210937500e-01 8.188004046678543091e-02 2.548317313194274902e-01 1.505729109048843384e-01 3.924109041690826416e-03 -3.577802479267120361e-01 2.318327128887176514e-01 1.350655853748321533e-01 4.904784634709358215e-02 -9.704770892858505249e-02 5.869460105895996094e-02 -1.770840883255004883e-01 3.218118548393249512e-01 3.393621146678924561e-01 3.936703503131866455e-02 1.095371320843696594e-01 8.735326677560806274e-02 9.647216647863388062e-02
-1.560375541448593140e-01 6.217833608388900757e-02 -1.807090044021606445e-01 -9.754566103219985962e-02 1.314653903245925903e-01 1.141965314745903015e-01 -1.289642751216888428e-01 -7.274232059717178345e-02 -8.382233977317810059e-02 2.927482724189758301e-01 -2.405158281326293945e-01 -1.677950145676732063e-03 2.580813467502593994e-01 -5.094578862190246582e-02 1.951891779899597168e-01 -1.565610021352767944e-01 3.106019198894500732e-01 1.085425242781639099e-01 1.505167931318283081e-01 -1.357119530439376831e-01 9.802664071321487427e-02 -4.735410958528518677e-02 -2.525324225425720215e-01 -6.410891562700271606e-02 -2.236735969781875610e-01 -3.541898354887962341e-02 -2.805484533309936523e-01 3.640216290950775146e-01 -1.850990504026412964e-01 1.544174104928970337e-01 2.012777030467987061e-01 6.923206895589828491e-02
4.403672516345977783e-01 -1.117947474122047424e-01 -1.833688467741012573e-01 4.002642631530761719e-01 -9.184595942497253418e-02 -8.456972986459732056e-02 2.136918716132640839e-02 1.233253180980682373e-01 2.486676275730133057e-01 1.630653254687786102e-02 -8.777562528848648071e-02 2.250983193516731262e-02 9.945859014987945557e-02 -1.996964365243911743e-01 -1.246928647160530090e-01 3.229191899299621582e-02 3.905350267887115479e-01 6.385080516338348389e-02 1.639266312122344971e-01 -1.170117929577827454e-01 2.289947718381881714e-01 -8.463250100612640381e-02 -2.338152527809143066e-01 3.446389734745025635e-02 -1.936181932687759399e-01 -5.236256122589111328e-02 4.511437565088272095e-02 1.281649470329284668e-01 -1.844233274459838867e-01 -8.370997011661529541e-02 -8.170493692159652710e-02 1.131888777017593384e-01
3.479600548744201660e-01 1.171678155660629272e-01 -2.220664471387863159e-01 -1.337388455867767334e-01 -1.534984409809112549e-01 2.202920019626617432e-01 9.544638544321060181e-02 -7.702449709177017212e-02 1.804039478302001953e-01 3.018634021282196045e-01 -1.072703301906585693e-01 9.460743516683578491e-02 2.390015870332717896e-02 -1.374126523733139038e-01 1.740558296442031860e-01 -1.528496108949184418e-02 -3.696533152833580971e-03 -1.435408741235733032e-01 2.717106938362121582e-01 -2.225206792354583740e-01 -1.886664330959320068e-01 2.225105017423629761e-01 -5.341869965195655823e-02 9.585798531770706177e-02 -8.044841885566711426e-02 1.689812988042831421e-01 -1.923892199993133545e-01 1.418638974428176880e-01 -1.544092148542404175e-01 1.781338304281234741e-01 -2.830454111099243164e-01 -2.186169326305389404e-01
-7.287221401929855347e-02 2.397643029689788818e-01 -2.062274366617202759e-01 3.009621500968933105e-01 -1.398129165172576904e-01 1.795003414154052734e-01 1.443523913621902466e-01 2.796969115734100342e-01 6.233798712491989136e-02 1.513310223817825317e-01 -1.367878168821334839e-01 2.041681706905364990e-01 2.537982761859893799e-01 3.714173287153244019e-02 -3.059842623770236969e-02 -1.021484062075614929e-01 2.186191976070404053e-01 3.095147609710693359e-01 -1.608003526926040649e-01 -1.571602970361709595e-01 -8.245673775672912598e-02 1.548163592815399170e-01 -1.265311986207962036e-01 -2.392193861305713654e-02 -1.761683672666549683e-01 1.951007395982742310e-01 -2.559187710285186768e-01 2.348610609769821167e-01 -2.318013459444046021e-01 4.088858887553215027e-02 -2.102990169078111649e-03 4.744547978043556213e-02
2.105809748172760010e-01 1.240382716059684753e-02 -2.320829331874847412e-01 2.715608775615692139e-01 -1.015584729611873627e-02 1.432905346155166626e-01 -6.296274065971374512e-02 -8.897556364536285400e-02 5.479471385478973389e-02 9.486898779869079590e-02 -3.353484272956848145e-01 8.767654746770858765e-02 2.981329560279846191e-01 2.752382680773735046e-02 -8.864139765501022339e-02 -7.660882920026779175e-02 4.257239401340484619e-01 -1.160727813839912415e-01 -2.108252048492431641e-01 -2.477881610393524170e-01 5.177667364478111267e-02 -1.317391693592071533e-01 -2.134287059307098389e-01 4.911296814680099487e-02 1.791436079656705260e-04 1.265965998172760010e-01 1.094037368893623352e-01 1.748981475830078125e-01 -1.600399166345596313e-01 2.821927666664123535e-01 7.496458292007446289e-02 1.478241980075836182e-01
9.634269773960113525e-02 1.661322861909866333e-01 -1.659012734889984131e-01 2.520450651645660400e-01 6.615522503852844238e-02 7.311649620532989502e-02 2.683701552450656891e-02 1.078457236289978027e-01 -1.217914558947086334e-02 2.426946014165878296e-01 -1.983849853277206421e-01 6.836885958909988403e-02 2.349849343299865723e-01 3.536161780357360840e-01 1.826137453317642212e-01 1.071225628256797791e-01 6.527030467987060547e-02 -1.934214085340499878e-01 4.486291855573654175e-02 -1.466574668884277344e-01 -1.932219117879867554e-01 2.783952513709664345e-03 1.134552620351314545e-02 -2.610853910446166992e-01 -6.886886805295944214e-02 -1.040182933211326599e-01 1.677116304636001587e-01 4.051184654235839844e-01 8.150869980454444885e-03 3.439599573612213135e-01 -1.534229069948196411e-01 -3.571210801601409912e-02
3.022539317607879639e-01 3.401491940021514893e-01 -2.512781322002410889e-01 1.972270160913467407e-01 -3.186141327023506165e-02 1.104034259915351868e-01 8.461678028106689453e-02 1.107770204544067383e-01 6.284748017787933350e-02 4.262858629226684570e-02 -3.221333324909210205e-01 -4.208127502351999283e-03 3.013093024492263794e-02 -1.246530488133430481e-01 -1.406263560056686401e-01 -7.536317408084869385e-02 2.460693754255771637e-02 1.267253756523132324e-01 -7.708930969238281250e-02 -1.836626417934894562e-02 -1.328851431608200073e-01 -1.422340124845504761e-01 1.295461598783731461e-02 -2.634958624839782715e-01 -5.718902498483657837e-02 -2.824142575263977051e-01 8.925586193799972534e-02 3.685325980186462402e-01 1.999656669795513153e-02 1.536625772714614868e-01 -2.461394369602203369e-01 -2.548929750919342041e-01
-7.433056831359863281e-02 7.073757052421569824e-02 -2.723055519163608551e-02 9.990512579679489136e-02 2.649117708206176758e-01 8.458438515663146973e-02 1.173915863037109375e-01 -8.606803417205810547e-02 4.911836236715316772e-02 2.550514340400695801e-01 -3.469645082950592041e-01 9.253763407468795776e-02 3.123497962951660156e-01 -2.421781048178672791e-02 1.625986397266387939e-01 2.014022171497344971e-01 -1.197331175208091736e-01 3.199038505554199219e-01 1.318795531988143921e-01 -1.792182326316833496e-01 -2.679739296436309814e-01 2.698962986469268799e-01 -8.330928534269332886e-02 -2.263435423374176025e-01 3.383197262883186340e-02 -9.492515586316585541e-03 -5.966437235474586487e-02 1.783862411975860596e-01 -8.095797151327133179e-02 -3.320918977260589600e-02 2.574364244937896729e-01 1.977560818195343018e-01
2.484427690505981445e-01 -9.483139216899871826e-02 -3.150990009307861328e-01 1.965225040912628174e-01 9.310403466224670410e-02 -2.164058834314346313e-01 -5.484956130385398865e-02 -1.389430910348892212e-01 6.989111751317977905e-02 6.412665545940399170e-02 -2.764301002025604248e-01 -9.203349798917770386e-02 2.248210906982421875e-01 -2.350373119115829468e-01 6.317010521888732910e-02 8.446311950683593750e-02 1.244305521249771118e-01 -1.050312519073486328e-01 1.742863953113555908e-01 -3.248724639415740967e-01 -8.619906753301620483e-02 -2.257143110036849976e-01 -1.868299543857574463e-01 1.255181282758712769e-01 5.595806241035461426e-02 1.851385384798049927e-01 -1.104007959365844727e-01 2.763273119926452637e-01 -2.984950840473175049e-01 -1.044919714331626892e-01 -3.031856380403041840e-02 6.640087813138961792e-02
2.007079422473907471e-01 2.369928508996963501e-01 1.098355557769536972e-02 1.772136986255645752e-02 -1.334839761257171631e-01 2.078395783901214600e-01 -5.738855898380279541e-02 -7.261388003826141357e-02 2.684580087661743164e-01 -1.331144869327545166e-01 -6.195339560508728027e-02 3.276896104216575623e-02 1.508837342262268066e-01 1.800993978977203369e-01 -5.848290026187896729e-02 4.212694615125656128e-02 2.265329807996749878e-01 8.548568934202194214e-02 5.108595490455627441e-01 -2.629031538963317871e-01 -6.311666220426559448e-02 -9.061119519174098969e-03 -2.794040143489837646e-01 -1.372778564691543579e-01 9.421028941869735718e-02 -1.612574607133865356e-01 -8.582105487585067749e-02 5.744605138897895813e-02 -2.743015289306640625e-01 2.842211723327636719e-02 2.137030661106109619e-02 2.582399845123291016e-01
1.426227986812591553e-01 -5.619910359382629395e-02 -3.519786000251770020e-01 1.394613832235336304e-01 1.858648806810379028e-01 1.805774420499801636e-01 9.395017474889755249e-02 -1.297228336334228516e-01 2.997822165489196777e-01 1.256705727428197861e-02 -9.217897430062294006e-03 3.216432929039001465e-01 1.858091354370117188e-01 -1.557029485702514648e-01 1.194476522505283356e-02 2.501525357365608215e-02 1.562811583280563354e-01 -1.448425203561782837e-01 2.868790924549102783e-02 -2.157587856054306030e-01 -3.755893558263778687e-03 -5.540964752435684204e-02 -2.059279568493366241e-02 -1.080146580934524536e-01 -2.835243046283721924e-01 -1.462623476982116699e-01 1.560509502887725830e-01 4.144632816314697266e-01 -1.330072879791259766e-01 -1.601138412952423096e-01 9.210623055696487427e-02 1.719732135534286499e-01
2.626211643218994141e-01 3.302634879946708679e-02 1.534457057714462280e-01 8.985307067632675171e-02 -1.072667613625526428e-01 9.881063550710678101e-02 -1.520265213912352920e-04 1.077338457107543945e-01 2.440266311168670654e-01 6.414491217583417892e-03 -2.470217496156692505e-01 3.423927128314971924e-01 2.473339587450027466e-01 -1.782352626323699951e-01 8.174079656600952148e-02 -4.998160153627395630e-02 2.531968355178833008e-01 -2.469684183597564697e-01 -4.604969546198844910e-02 -2.408720552921295166e-01 -2.103202193975448608e-01 1.273815780878067017e-01 -1.611420661211013794e-01 -1.453783214092254639e-01 2.181962430477142334e-01 9.870707988739013672e-02 7.677194476127624512e-02 1.070036441087722778e-01 -3.547379672527313232e-01 -1.397111266851425171e-01 -1.123240143060684204e-01 2.009837655350565910e-03
7.006827741861343384e-02 6.856021285057067871e-02 -5.949318036437034607e-02 5.363687500357627869e-02 -1.213444620370864868e-01 2.738275527954101562e-01 9.800259023904800415e-02 -9.091900289058685303e-02 3.343104422092437744e-01 2.342402376234531403e-02 -9.135086089372634888e-02 1.394777745008468628e-01 2.603036463260650635e-01 -1.072229584679007530e-03 -3.146930411458015442e-02 -8.825878053903579712e-02 7.866026461124420166e-02 -1.359759829938411713e-03 4.063287079334259033e-01 -4.250494837760925293e-01 -5.645280331373214722e-02 2.600762546062469482e-01 -2.035140544176101685e-01 -3.691488131880760193e-02 2.046904265880584717e-01 -2.591165006160736084e-01 1.056958958506584167e-01 5.878691375255584717e-02 -1.679836064577102661e-01 -9.491138160228729248e-02 -1.885077543556690216e-02 -1.814689338207244873e-01
1.207924410700798035e-01 1.087277084589004517e-01 -2.945166528224945068e-01 2.751514613628387451e-01 -2.716206312179565430e-01 1.812799572944641113e-01 -1.289353370666503906e-01 -9.233894757926464081e-03 -1.031094267964363098e-01 9.356442093849182129e-02 -3.127258419990539551e-01 1.913821250200271606e-01 2.538182735443115234e-01 -9.582889080047607422e-02 -1.197364777326583862e-01 -1.107248961925506592e-01 4.373221695423126221e-01 -7.736319303512573242e-02 4.749707132577896118e-02 9.780952706933021545e-03 -8.887182176113128662e-02 -6.135625019669532776e-02 -2.073158919811248779e-01 -2.052006311714649200e-03 1.257143821567296982e-02 1.404039859771728516e-01 6.630733609199523926e-02 1.289827972650527954e-01 -1.805939823389053345e-01 1.258396953344345093e-01 1.550089418888092041e-01 2.572138011455535889e-01
4.839811101555824280e-02 3.265443444252014160e-02 -2.309783250093460083e-01 -9.781921654939651489e-02 -3.443258404731750488e-01 2.199342250823974609e-01 1.994315981864929199e-01 -1.690900623798370361e-01 1.827195286750793457e-02 4.543171226978302002e-01 -2.787514328956604004e-01 2.540100831538438797e-03 3.667465597391128540e-02 -3.004947211593389511e-03 7.185642421245574951e-02 -4.068769514560699463e-02 -1.039521861821413040e-02 9.262516349554061890e-02 7.272662967443466187e-02 -2.492010444402694702e-01 -3.457938507199287415e-02 -9.941879659891128540e-02 -2.176307737827301025e-01 -3.233811259269714355e-01 -3.694146126508712769e-02 -2.977649271488189697e-01 -1.871099919080734253e-01 6.886300444602966309e-02 -1.005906537175178528e-01 7.453755289316177368e-02 -1.394503265619277954e-01 -4.193568229675292969e-02
3.443949520587921143e-01 5.362541228532791138e-02 1.288935542106628418e-01 1.980385780334472656e-01 2.589399553835391998e-02 -4.239451512694358826e-02 4.904403537511825562e-02 3.683575987815856934e-01 1.454942673444747925e-01 3.495743870735168457e-01 -1.986865252256393433e-01 -1.330731809139251709e-01 1.756049245595932007e-01 1.859186217188835144e-03 -5.325083155184984207e-03 2.420626729726791382e-01 -1.111666709184646606e-01 1.510775834321975708e-01 1.115567237138748169e-01 -7.340247184038162231e-02 1.600687205791473389e-02 2.704790234565734863e-01 -2.158569544553756714e-01 1.782575435936450958e-02 -7.310840487480163574e-02 -3.306683003902435303e-01 1.716995239257812500e-01 2.110572904348373413e-01 1.111014652997255325e-02 1.479203402996063232e-01 -6.580782681703567505e-02 6.095093488693237305e-02
3.141679167747497559e-01 -1.677359044551849365e-01 -3.179365396499633789e-01 9.834875166416168213e-02 2.155991792678833008e-01 1.645528674125671387e-01 1.487194001674652100e-01 7.712904363870620728e-02 9.343150258064270020e-02 -1.096013113856315613e-01 1.300517022609710693e-01 2.241409569978713989e-01 1.214705407619476318e-01 2.984599396586418152e-02 1.800632029771804810e-01 -4.303430020809173584e-02 3.347884714603424072e-01 -9.011866897344589233e-02 2.079601585865020752e-02 -3.796332180500030518e-01 -1.898050159215927124e-01 -3.179024532437324524e-02 6.498658657073974609e-02 -1.279392838478088379e-01 -1.874282658100128174e-01 -1.606965810060501099e-01 3.751610219478607178e-02 2.620114386081695557e-01 -2.582631409168243408e-01 4.531136155128479004e-02 -1.315500400960445404e-02 2.533978968858718872e-02
1.384782046079635620e-01 1.345568597316741943e-01 -4.586171731352806091e-02 2.199344784021377563e-01 1.919671148061752319e-01 1.477196663618087769e-01 4.912645742297172546e-02 3.341322392225265503e-02 1.722016036510467529e-01 4.324540123343467712e-02 -2.121262550354003906e-01 7.326734066009521484e-02 2.531155049800872803e-01 -8.879904448986053467e-02 -1.202334463596343994e-02 3.275330960750579834e-01 -3.403522819280624390e-02 2.662842571735382080e-01 -1.664978861808776855e-01 4.186702147126197815e-02 -1.656407117843627930e-01 3.586898446083068848e-01 -2.606226503849029541e-01 -4.466169979423284531e-03 3.761498257517814636e-02 -2.185427397489547729e-01 2.342938631772994995e-01 1.535740494728088379e-01 -5.919297784566879272e-02 1.030584126710891724e-01 -2.349661141633987427e-01 2.573115527629852295e-01
2.669994719326496124e-02 -9.505561739206314087e-02 -1.974361389875411987e-01 1.981591731309890747e-01 -1.477521844208240509e-02 3.995653390884399414e-01 1.921770870685577393e-01 1.967458240687847137e-02 -5.047875270247459412e-02 -6.747458130121231079e-02 6.853542756289243698e-03 1.679115295410156250e-01 3.032263517379760742e-01 4.315571114420890808e-02 2.796620428562164307e-01 1.349593997001647949e-01 1.968058198690414429e-01 3.451706171035766602e-01 1.740912050008773804e-01 -1.669148504734039307e-01 -2.263110578060150146e-01 2.146658860146999359e-02 1.527848541736602783e-01 5.947968363761901855e-02 -5.698371678590774536e-02 -4.389287903904914856e-02 1.210337057709693909e-01 3.420949727296829224e-02 -3.185072839260101318e-01 2.684894800186157227e-01 -1.039481256157159805e-02 -9.942196775227785110e-04
2.373235374689102173e-01 9.987112879753112793e-02 -4.696587026119232178e-01 3.721764087677001953e-01 4.689852893352508545e-02 1.887354701757431030e-01 1.123084202408790588e-01 1.481816470623016357e-01 2.151210755109786987e-01 4.504033178091049194e-02 -2.737211883068084717e-01 1.466318219900131226e-01 1.463121920824050903e-01 -1.473233997821807861e-01 2.828359305858612061e-01 -2.909695915877819061e-02 -1.041582748293876648e-01 1.015540286898612976e-01 2.262641340494155884e-01 4.863034188747406006e-02 5.107261985540390015e-02 7.241351157426834106e-02 -1.643631160259246826e-01 -1.676180660724639893e-01 1.591104418039321899e-01 -1.312771812081336975e-02 2.004202827811241150e-02 -7.318168133497238159e-02 -1.868359297513961792e-01 3.134395927190780640e-02 -1.694414615631103516e-01 1.040621427819132805e-03
1.551924794912338257e-01 2.350103259086608887e-01 -2.002626210451126099e-01 6.702910363674163818e-02 -1.949682980775833130e-01 1.049235537648200989e-01 2.134313620626926422e-02 2.354097086936235428e-03 2.211677609011530876e-03 -2.412562817335128784e-01 -2.022223025560379028e-01 3.263951838016510010e-01 4.370173215866088867e-01 -2.674375772476196289e-01 2.288690507411956787e-01 1.061828210949897766e-01 8.591761440038681030e-02 -1.708350181579589844e-01 2.319720946252346039e-02 -1.788059920072555542e-01 -1.021327301859855652e-01 1.173079386353492737e-01 7.411272823810577393e-02 4.404192417860031128e-02 -7.102555036544799805e-02 -1.413004249334335327e-01 5.851994827389717102e-02 -3.489766269922256470e-02 -3.444857001304626465e-01 -1.123753562569618225e-01 1.797727048397064209e-01 -2.888197265565395355e-02
3.322400152683258057e-01 2.939369529485702515e-02 -2.012966275215148926e-01 2.600708305835723877e-01 9.637563675642013550e-02 3.262661695480346680e-01 3.362676873803138733e-02 1.930355653166770935e-02 -2.202191054821014404e-01 -8.690749853849411011e-02 -1.623153537511825562e-01 -1.844090521335601807e-01 2.325422503054141998e-02 -5.271520465612411499e-02 2.344599366188049316e-01 1.286063790321350098e-01 9.972124546766281128e-02 2.132573164999485016e-02 2.384031116962432861e-01 4.399014636874198914e-02 -1.387633681297302246e-01 -3.065569512546062469e-02 -5.437276139855384827e-02 1.635962910950183868e-02 -6.814577430486679077e-02 -9.656839072704315186e-02 2.433690577745437622e-01 4.554311335086822510e-01 -2.036133408546447754e-01 -2.009246200323104858e-01 1.110961437225341797e-01 -6.888465583324432373e-02
2.360445410013198853e-01 -6.320057902485132217e-03 -7.068961858749389648e-02 -5.674101039767265320e-02 -1.381342560052871704e-01 2.811290025711059570e-01 1.181271076202392578e-01 -1.583939939737319946e-01 3.827250897884368896e-01 4.229961708188056946e-02 -1.640993654727935791e-01 1.547271460294723511e-01 2.323239743709564209e-01 3.699363395571708679e-02 -3.286830708384513855e-02 -1.344307065010070801e-01 8.526777476072311401e-02 -2.548141404986381531e-03 4.360144138336181641e-01 -4.046010375022888184e-01 -2.861224487423896790e-02 2.693549096584320068e-01 -1.426958739757537842e-01 -2.796323783695697784e-02 -1.525621302425861359e-02 -1.717786490917205811e-01 2.966875024139881134e-02 -8.725189603865146637e-03 -1.619697362184524536e-01 -9.180518239736557007e-02 2.826660871505737305e-02 -5.896273255348205566e-02
1.415127664804458618e-01 2.318045347929000854e-01 -2.059153467416763306e-01 9.598991274833679199e-02 -1.740313172340393066e-01 3.507581725716590881e-02 1.143383677117526531e-03 7.266270369291305542e-02 9.316959232091903687e-02 -2.477003782987594604e-01 -1.803538352251052856e-01 2.437206357717514038e-01 5.705203413963317871e-01 -3.055605590343475342e-01 2.404184192419052124e-01 1.661565452814102173e-01 1.920150965452194214e-02 -1.003300547599792480e-01 -4.080516099929809570e-02 -2.009592056274414062e-01 -6.092744693160057068e-02 6.527259945869445801e-03 5.041190236806869507e-02 4.615070298314094543e-02 -7.699865847826004028e-02 -8.372187614440917969e-02 6.473776698112487793e-02 2.452250011265277863e-02 -2.406025230884552002e-01 -1.845278888940811157e-01 -2.071403665468096733e-03 -3.176175430417060852e-02
1.696591377258300781e-01 -3.523079678416252136e-02 -3.890192508697509766e-01 2.134283930063247681e-01 1.887895539402961731e-02 1.466719806194305420e-01 -2.813242748379707336e-02 -1.293710917234420776e-01 2.860296890139579773e-02 3.800334408879280090e-02 -5.053555220365524292e-02 -1.814356893301010132e-01 4.505506157875061035e-01 8.694584667682647705e-02 -2.938195504248142242e-02 1.154586523771286011e-01 3.920308351516723633e-01 -2.563562393188476562e-01 -3.687156736850738525e-02 -2.200267016887664795e-01 -2.001257799565792084e-02 4.070101678371429443e-02 -2.121842503547668457e-01 2.187152355909347534e-01 -1.612541377544403076e-01 1.095812916755676270e-01 9.372276253998279572e-03 -2.471140958368778229e-02 -1.281558424234390259e-01 1.192878410220146179e-01 9.011574089527130127e-02 -1.721268147230148315e-01
2.112894803285598755e-01 -6.700190133415162563e-04 -1.174016892910003662e-01 4.481625184416770935e-02 -1.607795655727386475e-01 3.044571876525878906e-01 1.599632203578948975e-01 2.049522101879119873e-01 -8.292543143033981323e-02 -1.680259853601455688e-01 -2.449353784322738647e-01 -3.648257255554199219e-02 1.886566579341888428e-01 -3.464798033237457275e-01 1.520358398556709290e-02 6.365703791379928589e-02 8.131615817546844482e-02 4.356358572840690613e-02 1.257046312093734741e-01 -3.841427862644195557e-01 2.367610186338424683e-01 1.504212766885757446e-01 -1.167726702988147736e-02 2.290985882282257080e-01 1.364447921514511108e-01 1.235576625913381577e-02 1.435907930135726929e-01 2.013788968324661255e-01 -3.086875677108764648e-01 1.188473924994468689e-01 3.413746878504753113e-02 -5.803541094064712524e-02
2.880316413938999176e-02 -9.651137888431549072e-02 -3.358983099460601807e-01 2.503800988197326660e-01 -8.834862709045410156e-02 9.923445433378219604e-02 -1.799963265657424927e-01 1.631739139556884766e-01 9.235814213752746582e-02 2.310959845781326294e-01 -1.910251528024673462e-01 3.971218131482601166e-03 7.812073081731796265e-02 1.094800233840942383e-01 1.210397705435752869e-01 1.575258076190948486e-01 -2.400973439216613770e-02 2.006996124982833862e-01 3.356681168079376221e-01 -2.061584293842315674e-01 9.953571856021881104e-02 8.882269263267517090e-02 -2.816588580608367920e-01 -1.206405758857727051e-01 1.474163085222244263e-01 -1.684651821851730347e-01 4.162316024303436279e-02 -6.964093539863824844e-03 -3.833691477775573730e-01 1.959856748580932617e-01 4.141727834939956665e-02 -1.869779080152511597e-01
2.116549462080001831e-01 2.427114546298980713e-02 -1.971382051706314087e-01 3.552152076736092567e-03 -4.321639984846115112e-02 3.644628524780273438e-01 1.230052560567855835e-01 3.106575012207031250e-01 1.766316443681716919e-01 1.022278144955635071e-01 -1.642059832811355591e-01 -6.633678078651428223e-02 3.512439429759979248e-01 -2.748854458332061768e-01 -1.215355247259140015e-01 1.092135608196258545e-01 1.014240086078643799e-01 2.490541040897369385e-01 -2.320629358291625977e-01 -1.818960011005401611e-01 -1.699754893779754639e-01 1.781467795372009277e-01 -4.893308971077203751e-03 -3.039964139461517334e-01 -8.015930652618408203e-02 1.492116600275039673e-01 -7.927418500185012817e-02 3.780204057693481445e-02 -4.005961585789918900e-03 5.015848204493522644e-02 1.352235395461320877e-02 -1.389753371477127075e-01
1.187362074851989746e-01 3.348788917064666748e-01 -2.443795949220657349e-01 3.043589554727077484e-02 -2.255824208259582520e-01 3.619473874568939209e-01 -3.961010277271270752e-02 -1.127740181982517242e-02 -1.098434105515480042e-01 1.914484649896621704e-01 -7.663370668888092041e-02 -7.521824538707733154e-02 1.570435315370559692e-01 -8.644854277372360229e-02 2.059823870658874512e-01 2.121948897838592529e-01 2.266902476549148560e-01 2.863535881042480469e-01 -1.521567851305007935e-01 -6.377119570970535278e-02 -2.819926142692565918e-01 2.263504266738891602e-01 -2.308635711669921875e-01 -1.418380439281463623e-01 4.132912680506706238e-02 1.474032104015350342e-01 5.449572205543518066e-02 4.263783246278762817e-02 -1.895646937191486359e-02 -1.653226763010025024e-01 -1.639982014894485474e-01 -4.577017948031425476e-02
1.952130049467086792e-01 1.287166625261306763e-01 -2.413478493690490723e-01 1.006987616419792175e-01 2.756594493985176086e-02 3.703402876853942871e-01 -3.601401671767234802e-02 -5.429004132747650146e-02 3.021820485591888428e-01 2.558008730411529541e-01 -3.066124580800533295e-02 4.648562148213386536e-02 3.292620554566383362e-02 -7.902740687131881714e-02 -4.638464376330375671e-02 -3.891046345233917236e-02 4.218753427267074585e-02 2.782033979892730713e-01 2.197526246309280396e-01 -3.133742809295654297e-01 7.465939223766326904e-02 1.344822496175765991e-01 -2.334589213132858276e-01 9.219265542924404144e-03 1.347964350134134293e-02 -8.767946809530258179e-02 -1.403400003910064697e-01 -1.342604309320449829e-01 -4.043981432914733887e-01 -1.146128773689270020e-01 -7.211890816688537598e-02 -1.804156005382537842e-01
1.294675767421722412e-01 8.583590388298034668e-02 -1.496388018131256104e-01 -1.330475658178329468e-01 -1.532948613166809082e-01 2.285515516996383667e-01 -3.771683946251869202e-02 1.107433661818504333e-01 -8.004242181777954102e-02 3.456643968820571899e-02 -1.193434223532676697e-01 1.226260885596275330e-01 3.467309176921844482e-01 1.418176889419555664e-01 -6.700182333588600159e-03 1.423136889934539795e-01 -2.004446648061275482e-02 7.399557530879974365e-02 -2.117899507284164429e-01 -2.936746180057525635e-01 -1.018086820840835571e-01 1.964664608240127563e-01 -8.232310414314270020e-02 -1.330985724925994873e-01 -2.187330424785614014e-01 -2.328528463840484619e-01 -9.655791521072387695e-02 4.689852297306060791e-01 -2.350560575723648071e-01 -4.423180222511291504e-02 -1.365692913532257080e-01 1.766732931137084961e-01
2.857527136802673340e-01 -7.917596399784088135e-02 -1.289867311716079712e-01 2.694433927536010742e-01 8.514665812253952026e-02 -1.233281288295984268e-02 1.075369268655776978e-01 -9.911689162254333496e-02 6.076205987483263016e-03 -2.161495834589004517e-01 -1.125189810991287231e-01 -1.037861928343772888e-01 3.790356516838073730e-01 3.648274019360542297e-02 1.585769057273864746e-01 5.933192744851112366e-02 4.418898373842239380e-02 1.531719714403152466e-01 4.034582972526550293e-01 -1.579215824604034424e-01 -1.483010053634643555e-01 -1.319076567888259888e-01 -4.311949610710144043e-01 -1.074920445680618286e-01 -1.528088748455047607e-01 1.786124333739280701e-02 -1.098899077624082565e-02 1.508098989725112915e-01 7.551050931215286255e-02 1.475819051265716553e-01 -1.613744348287582397e-01 -1.125975046306848526e-02
2.742647230625152588e-01 -2.231209576129913330e-01 -3.347700238227844238e-01 2.767761945724487305e-01 9.679503738880157471e-02 1.990572549402713776e-02 -3.674465790390968323e-02 -2.042082548141479492e-01 2.642317712306976318e-01 -2.796951122581958771e-02 -2.057824879884719849e-01 -2.158495038747787476e-02 2.658496499061584473e-01 -1.733894050121307373e-01 -6.359967589378356934e-02 -6.564348191022872925e-02 2.134169340133666992e-01 -1.629169881343841553e-01 5.800379067659378052e-02 -5.349129438400268555e-02 1.070094555616378784e-01 -7.342333346605300903e-02 -2.225917726755142212e-01 -3.372843563556671143e-02 -1.411795318126678467e-01 -9.330037981271743774e-02 -1.265696138143539429e-01 2.301791310310363770e-02 -3.872443437576293945e-01 6.876752525568008423e-02 3.343950212001800537e-02 2.533047795295715332e-01
8.856771746650338173e-04 1.466163098812103271e-01 -3.436780720949172974e-02 2.924630939960479736e-01 1.019746661186218262e-01 2.385796159505844116e-01 9.004940092563629150e-02 2.365191001445055008e-03 1.234672814607620239e-01 6.704942137002944946e-02 -2.256168276071548462e-01 -5.675358325242996216e-02 1.989809423685073853e-01 2.422592341899871826e-01 1.877482682466506958e-01 1.634695976972579956e-01 -5.174001678824424744e-02 2.981675565242767334e-01 1.066715195775032043e-01 -2.324328273534774780e-01 -2.579430043697357178e-01 2.285985797643661499e-01 -1.500809937715530396e-01 1.101965755224227905e-01 -7.738634198904037476e-02 -1.208329498767852783e-01 -9.539736062288284302e-02 3.114925324916839600e-01 -5.415343493223190308e-02 -2.124959081411361694e-01 5.235289037227630615e-02 3.069945275783538818e-01
2.335525751113891602e-01 -1.650020033121109009e-01 -1.038622260093688965e-01 1.583838015794754028e-01 2.034845575690269470e-02 -1.080359145998954773e-01 2.290087193250656128e-02 1.148589998483657837e-01 3.720042705535888672e-01 3.575635328888893127e-02 6.388396956026554108e-03 1.198000162839889526e-01 3.046338856220245361e-01 -2.907885909080505371e-01 -8.924319595098495483e-02 7.596182823181152344e-02 9.200259298086166382e-02 1.654639095067977905e-01 8.928405493497848511e-02 -1.540578752756118774e-01 -7.517108321189880371e-02 -1.219438295811414719e-02 -3.547239303588867188e-02 -1.446435973048210144e-02 -3.418568074703216553e-01 6.739278882741928101e-02 1.283259689807891846e-01 2.818509340286254883e-01 -3.555104434490203857e-01 1.432812958955764771e-01 1.415408402681350708e-01 2.287301272153854370e-01
-1.149577349424362183e-01 -1.228217221796512604e-02 -3.875067830085754395e-01 1.343448013067245483e-01 -6.869183387607336044e-03 -5.129493400454521179e-02 -1.963384915143251419e-03 3.582274168729782104e-02 5.105772241950035095e-02 -3.657158231362700462e-03 -2.504712343215942383e-01 1.668943017721176147e-01 4.365247189998626709e-01 -1.646985486149787903e-02 1.762142479419708252e-01 7.649281620979309082e-02 3.344221040606498718e-02 1.283476352691650391e-01 2.155220508575439453e-02 -3.711594343185424805e-01 1.676078140735626221e-01 9.178682416677474976e-02 -6.774273514747619629e-02 -2.486472278833389282e-01 2.214820832014083862e-01 -3.558934852480888367e-02 2.352801561355590820e-01 3.328614234924316406e-01 5.933929234743118286e-02 -1.931028626859188080e-02 4.031982645392417908e-02 1.130473315715789795e-01
3.582747280597686768e-01 -8.739700913429260254e-02 -2.085336893796920776e-01 2.721802294254302979e-01 2.095473930239677429e-02 -8.509148657321929932e-02 1.120910197496414185e-01 4.809207841753959656e-02 2.954637748189270496e-04 -9.699980914592742920e-02 -1.726645380258560181e-01 -1.451395601034164429e-01 3.848435580730438232e-01 -9.704558551311492920e-02 -1.409197002649307251e-01 -1.182558983564376831e-01 4.511666893959045410e-01 -2.195720560848712921e-02 1.191757097840309143e-01 -3.586233034729957581e-02 2.539600431919097900e-02 -6.045763567090034485e-02 -2.276185154914855957e-01 9.544645994901657104e-02 -1.136152967810630798e-01 7.338678091764450073e-02 4.731319472193717957e-02 3.276044875383377075e-02 -2.055506408214569092e-01 3.107945621013641357e-01 1.460385769605636597e-01 7.551596313714981079e-02
3.153601288795471191e-01 6.425530463457107544e-02 -6.056134775280952454e-02 1.281013786792755127e-01 -5.838268250226974487e-02 7.702872902154922485e-02 2.911782562732696533e-01 4.136353433132171631e-01 9.105324745178222656e-02 1.734995692968368530e-01 -1.636055260896682739e-01 1.480448246002197266e-01 1.817873567342758179e-01 -1.646626740694046021e-02 -1.044226363301277161e-01 -1.267139315605163574e-01 2.243541181087493896e-01 1.456673145294189453e-01 -5.442072451114654541e-02 1.502860188484191895e-01 -1.099395155906677246e-01 6.586889177560806274e-02 -1.525186002254486084e-01 -2.526127398014068604e-01 -3.666204959154129028e-02 -2.558750212192535400e-01 6.261122971773147583e-02 3.274066746234893799e-01 -7.130225747823715210e-02 -7.629545032978057861e-02 -2.184399962425231934e-01 -1.631295382976531982e-01
-2.684002276510000229e-03 1.578399240970611572e-01 -3.298801556229591370e-02 -1.016812175512313843e-01 -1.640177071094512939e-01 -7.415144145488739014e-02 -1.432483047246932983e-01 -1.156712248921394348e-01 9.980652481317520142e-02 -3.542904555797576904e-02 -4.237080216407775879e-01 9.230788797140121460e-02 3.662806749343872070e-01 -1.318905353546142578e-01 1.250597685575485229e-01 1.859571337699890137e-01 1.606487631797790527e-01 -1.597769260406494141e-01 2.890017032623291016e-01 -3.112722188234329224e-02 1.492806524038314819e-02 -5.440802779048681259e-03 -2.237705439329147339e-01 -3.077496588230133057e-01 -2.450459301471710205e-01 -1.151603534817695618e-01 -1.167418211698532104e-01 2.637722492218017578e-01 -7.646057754755020142e-02 2.044149786233901978e-01 3.992214798927307129e-02 -9.852478653192520142e-02
7.888071238994598389e-03 9.557582437992095947e-02 -2.918235957622528076e-01 -1.635785959661006927e-02 2.889016568660736084e-01 -3.503148630261421204e-02 -3.598023578524589539e-02 -2.046477515250444412e-03 -1.292586475610733032e-01 1.170436814427375793e-01 -9.162475913763046265e-02 1.291696131229400635e-01 3.243546783924102783e-01 1.156753972172737122e-01 -1.808175593614578247e-01 -2.353617921471595764e-02 8.254285901784896851e-02 -6.003379076719284058e-02 3.543927967548370361e-01 -1.781090646982192993e-01 5.138186737895011902e-02 -1.203194335103034973e-01 -3.601470589637756348e-01 -1.401873528957366943e-01 1.224144771695137024e-01 -1.047111004590988159e-01 3.553813695907592773e-02 4.105916619300842285e-01 -1.195673942565917969e-01 2.485968023538589478e-01 -6.152362748980522156e-02 4.660314321517944336e-02
1.674064099788665771e-01 2.862698733806610107e-01 -1.663404852151870728e-01 1.066748201847076416e-01 1.630808115005493164e-01 3.228825330734252930e-01 -5.127246677875518799e-02 1.120633929967880249e-01 1.412938982248306274e-01 1.878050118684768677e-01 -2.874936759471893311e-01 4.278462380170822144e-02 4.498463496565818787e-02 -1.782270520925521851e-02 -2.350527793169021606e-01 -6.936472654342651367e-02 4.728706181049346924e-02 1.187090650200843811e-01 1.926535516977310181e-01 -2.188277542591094971e-01 -2.802219092845916748e-01 1.896871626377105713e-01 9.210862219333648682e-02 -1.726756393909454346e-01 -2.631858587265014648e-01 3.878670930862426758e-02 -1.775335549609735608e-04 -1.469118986278772354e-02 -8.194651454687118530e-02 3.503407537937164307e-01 -8.312354236841201782e-02 2.033085674047470093e-01
1.154213622212409973e-01 -3.899232298135757446e-02 -7.513094693422317505e-02 1.610300689935684204e-02 -3.413112759590148926e-01 3.497610688209533691e-01 2.650677859783172607e-01 1.554636955261230469e-01 -4.564994946122169495e-02 -1.012179180979728699e-01 -2.748441696166992188e-01 -5.365455872379243374e-04 6.059553101658821106e-02 -1.959188580513000488e-01 -1.654768176376819611e-02 -1.119341030716896057e-01 1.957581788301467896e-01 2.391875982284545898e-01 8.757426589727401733e-02 -1.364234089851379395e-01 9.587489068508148193e-02 -1.692819036543369293e-02 -1.737329810857772827e-01 1.566666513681411743e-01 1.612792760133743286e-01 -9.458096325397491455e-02 2.230451107025146484e-01 3.866820037364959717e-01 -1.484253853559494019e-01 -2.344740182161331177e-01 2.789974771440029144e-02 7.236005365848541260e-02
1.377122700214385986e-01 9.679166972637176514e-02 -1.007246151566505432e-01 -1.059336587786674500e-01 -7.482335716485977173e-02 3.638818562030792236e-01 1.759961545467376709e-01 -1.031670197844505310e-01 2.895948588848114014e-01 1.636609733104705811e-01 -1.123569533228874207e-02 3.300780355930328369e-01 2.652025520801544189e-01 8.824588358402252197e-02 6.550537794828414917e-02 -6.063171476125717163e-02 1.748329848051071167e-01 5.537656322121620178e-02 3.072848618030548096e-01 -4.057562947273254395e-01 4.435089975595474243e-02 1.015425324440002441e-01 -2.179155498743057251e-01 -1.045857295393943787e-01 8.111196011304855347e-02 5.161723867058753967e-02 4.802735894918441772e-02 -6.130554247647523880e-03 -1.513261944055557251e-01 -7.264492660760879517e-02 1.575874090194702148e-01 -1.919926404953002930e-01
1.617236882448196411e-01 -1.308520883321762085e-01 -2.592380642890930176e-01 3.935356140136718750e-01 1.559492796659469604e-01 4.803859919775277376e-04 1.120905429124832153e-01 -1.342919766902923584e-01 2.542619593441486359e-02 1.553300470113754272e-01 -8.777091652154922485e-02 3.448285162448883057e-02 2.619139850139617920e-01 -3.797903954982757568e-01 1.847941726446151733e-01 5.810564756393432617e-02 -3.678519278764724731e-02 -8.909144252538681030e-02 2.014943957328796387e-01 -1.895578056573867798e-01 -1.547106802463531494e-01 -1.605921536684036255e-01 -1.564137637615203857e-01 -9.629335999488830566e-02 4.751930758357048035e-02 -7.604893296957015991e-02 -7.279445230960845947e-02 3.711447119712829590e-01 -4.531675484031438828e-03 -2.183077931404113770e-01 1.038571149110794067e-01 1.298400610685348511e-01
2.014543861150741577e-01 1.773219928145408630e-02 -8.226292580366134644e-02 3.084690272808074951e-01 1.296005249023437500e-01 1.867915391921997070e-01 7.174932211637496948e-02 1.220314875245094299e-01 8.445848524570465088e-02 2.521291971206665039e-01 -2.218111455440521240e-01 -1.504534035921096802e-01 2.115355804562568665e-02 -3.861957043409347534e-02 3.937981277704238892e-02 -9.006429463624954224e-02 2.547367513179779053e-01 -2.285286635160446167e-01 8.622284233570098877e-02 -2.981832921504974365e-01 -3.405439853668212891e-02 2.670865356922149658e-01 -1.608964055776596069e-01 -3.092249482870101929e-02 3.546766638755798340e-01 -2.029236257076263428e-01 2.264985144138336182e-01 -3.646418824791908264e-02 -4.428659379482269287e-02 1.492139101028442383e-01 2.503937184810638428e-01 -1.094710081815719604e-01
3.712883964180946350e-02 2.046072334051132202e-01 -1.871568709611892700e-01 7.132993638515472412e-02 -2.595456540584564209e-01 4.119443893432617188e-01 3.916531801223754883e-02 1.874680221080780029e-01 -2.006551027297973633e-01 -9.826090931892395020e-02 -6.678459048271179199e-02 1.744740083813667297e-02 1.057935282588005066e-01 -4.620799422264099121e-02 2.510516047477722168e-01 1.197325289249420166e-01 1.260776519775390625e-01 2.493140995502471924e-01 -1.911203861236572266e-01 -2.507466971874237061e-01 -2.855855226516723633e-01 1.318213790655136108e-01 -2.225495278835296631e-01 1.706679724156856537e-02 1.047554519027471542e-02 -1.537588089704513550e-01 1.910045444965362549e-01 1.421460062265396118e-01 -1.590721905231475830e-01 -9.822530299425125122e-02 2.061236798763275146e-01 -1.159333288669586182e-01
4.071443900465965271e-02 9.302179515361785889e-02 -1.819767206907272339e-01 3.222211897373199463e-01 -1.181652694940567017e-01 9.797035157680511475e-02 7.111790776252746582e-02 -2.444908171892166138e-01 -1.172611638903617859e-01 8.596085757017135620e-02 -1.333619803190231323e-01 -3.112415969371795654e-01 3.108306527137756348e-01 -8.149602264165878296e-02 5.609754845499992371e-02 1.064378842711448669e-01 4.618056416511535645e-01 -8.998195081949234009e-02 -4.747628048062324524e-02 -6.786095350980758667e-02 -1.472821533679962158e-01 1.301058828830718994e-01 -2.006214708089828491e-01 2.559610605239868164e-01 -2.218742817640304565e-01 -5.366231780499219894e-03 3.681585565209388733e-02 1.735814958810806274e-01 -1.457283645868301392e-01 1.791517287492752075e-01 -6.051071360707283020e-02 2.194961905479431152e-02
1.418142914772033691e-01 1.475640237331390381e-01 -4.448105767369270325e-02 9.590933471918106079e-02 3.191966935992240906e-02 1.730572879314422607e-01 9.641759097576141357e-02 -2.221848815679550171e-01 2.118618488311767578e-01 -1.219922602176666260e-01 -1.192020773887634277e-01 3.319234549999237061e-01 -6.410253047943115234e-02 -3.818365037441253662e-01 9.336955845355987549e-02 1.344423592090606689e-01 1.934030205011367798e-01 3.137730527669191360e-03 1.075355932116508484e-01 -4.333205819129943848e-01 -2.837773412466049194e-02 1.943263709545135498e-01 -3.820522874593734741e-02 -9.360413998365402222e-02 -2.483953721821308136e-02 1.124135218560695648e-02 6.910181790590286255e-02 1.667208671569824219e-01 -2.605891227722167969e-01 -3.112196624279022217e-01 1.902443007566034794e-03 -1.133084818720817566e-01
1.123240664601325989e-01 9.325928986072540283e-02 -2.480249851942062378e-01 1.503055840730667114e-01 -3.212822079658508301e-01 2.817367017269134521e-01 9.437718242406845093e-02 3.748112544417381287e-02 7.709355093538761139e-03 3.603730797767639160e-01 -1.569532752037048340e-01 1.139140278100967407e-01 1.007686331868171692e-01 1.026122178882360458e-02 2.179425209760665894e-02 -1.019615586847066879e-02 2.065789252519607544e-01 -1.079020947217941284e-01 6.788868457078933716e-02 -1.986378878355026245e-01 -2.724453806877136230e-01 3.711796179413795471e-02 -8.874235674738883972e-03 5.453503504395484924e-02 2.964685857295989990e-01 -1.623060554265975952e-01 -1.690765619277954102e-01 -8.935253322124481201e-02 -3.229723274707794189e-01 2.390003763139247894e-02 -2.968789041042327881e-01 -4.922387748956680298e-02
-8.534177392721176147e-02 3.077759444713592529e-01 -3.930064141750335693e-01 1.202373653650283813e-01 -2.057505212724208832e-02 1.133916825056076050e-01 -1.277879625558853149e-01 4.236863926053047180e-02 -1.221061199903488159e-01 7.880531996488571167e-02 -1.875775307416915894e-01 3.288811817765235901e-02 3.011547625064849854e-01 -1.715898662805557251e-01 -2.216048091650009155e-01 -1.614183485507965088e-01 3.792362511157989502e-01 -1.434083096683025360e-02 1.255582869052886963e-01 -2.132980152964591980e-02 -1.028987392783164978e-01 -6.889593787491321564e-03 -1.656694263219833374e-01 -8.630458265542984009e-02 -7.160999346524477005e-03 2.015923410654067993e-01 2.502834200859069824e-01 2.322018444538116455e-01 -1.850765198469161987e-01 1.174715831875801086e-01 1.841330975294113159e-01 7.202151464298367500e-04
8.641674369573593140e-02 7.309801131486892700e-02 -1.608695089817047119e-01 -2.366010565310716629e-03 1.751837432384490967e-01 9.089288860559463501e-02 1.864630579948425293e-01 1.262397915124893188e-01 -1.388083957135677338e-02 2.402867823839187622e-01 -6.202336028218269348e-02 6.035288795828819275e-02 4.538497626781463623e-01 2.358557470142841339e-02 1.088557094335556030e-01 -3.482642471790313721e-01 -1.324224378913640976e-02 1.893369853496551514e-01 -1.400387883186340332e-01 -1.677493602037429810e-01 -3.295504301786422729e-02 -1.813539862632751465e-02 -3.157953917980194092e-01 -1.779675483703613281e-01 -3.108699619770050049e-01 -1.151748653501272202e-02 5.526684969663619995e-02 2.312436252832412720e-01 -1.084502041339874268e-01 -2.384451627731323242e-01 -2.398252300918102264e-02 -1.657495647668838501e-01
2.144964635372161865e-01 1.916850507259368896e-01 -2.480971515178680420e-01 -1.245839372277259827e-01 -8.428528159856796265e-02 1.864802092313766479e-01 2.391316294670104980e-01 -1.455214917659759521e-01 2.614531517028808594e-01 3.676051497459411621e-01 -3.284765481948852539e-01 7.250383030623197556e-03 1.616628840565681458e-02 1.460348349064588547e-02 5.192900076508522034e-02 -1.584763377904891968e-01 1.405214369297027588e-01 -2.060983888804912567e-02 8.112309128046035767e-02 -1.764538735151290894e-01 -1.686837524175643921e-02 -1.071376577019691467e-01 4.312559962272644043e-02 -4.223892688751220703e-01 9.374158829450607300e-02 -1.091293543577194214e-01 -4.083157703280448914e-02 1.830184459686279297e-01 -1.972198635339736938e-01 2.504644356667995453e-02 -1.303736120462417603e-01 -1.338113397359848022e-01
2.290556132793426514e-01 -1.127092838287353516e-01 -2.478322684764862061e-01 2.119873315095901489e-01 7.120835781097412109e-02 2.720069885253906250e-02 6.512947846204042435e-03 -1.749421507120132446e-01 1.357500404119491577e-01 1.023927330970764160e-01 -1.876435279846191406e-01 1.687580347061157227e-02 -8.716168254613876343e-02 -6.433640420436859131e-02 1.955225914716720581e-01 1.157872676849365234e-01 6.968357414007186890e-02 -2.804785370826721191e-01 -2.988270483911037445e-02 -2.984509766101837158e-01 -1.858285665512084961e-01 -1.900572627782821655e-01 -2.685404121875762939e-01 -5.966498330235481262e-02 -9.030421078205108643e-02 -7.998665422201156616e-02 -1.146934553980827332e-01 4.772217571735382080e-01 -2.933548092842102051e-01 -4.160378500819206238e-02 -2.098890021443367004e-02 -2.719508297741413116e-02
2.228008955717086792e-01 9.823755919933319092e-02 -2.884397208690643311e-01 1.456978470087051392e-01 -1.777750253677368164e-01 2.034401148557662964e-01 -1.727623492479324341e-01 -1.065181717276573181e-01 -1.784391254186630249e-01 1.658935993909835815e-01 -2.131631523370742798e-01 -5.428235046565532684e-03 1.927235126495361328e-01 -1.238815486431121826e-01 -1.419237107038497925e-01 -1.350011676549911499e-01 3.756325542926788330e-01 -1.291377097368240356e-01 -3.960932046175003052e-02 -1.766125559806823730e-01 -1.494989097118377686e-01 -1.106601282954216003e-01 -2.892968356609344482e-01 -7.780391722917556763e-02 2.736720629036426544e-02 9.236652404069900513e-02 1.036062538623809814e-01 4.723110422492027283e-02 -1.391289085149765015e-01 1.382185518741607666e-01 3.108423948287963867e-01 2.328184992074966431e-01
1.258380115032196045e-01 -6.142825260758399963e-02 -4.171898066997528076e-01 8.464193344116210938e-02 -4.012176021933555603e-02 2.541099190711975098e-01 1.673141568899154663e-01 -9.665755927562713623e-02 2.618824876844882965e-02 2.968007139861583710e-02 5.145543441176414490e-02 2.026595920324325562e-01 3.282870650291442871e-01 -2.003093659877777100e-01 1.947039961814880371e-01 -5.903281271457672119e-02 1.308187991380691528e-01 1.363294571638107300e-01 5.247931554913520813e-02 -3.079977929592132568e-01 -3.799710050225257874e-02 -1.681805774569511414e-02 1.603168398141860962e-01 1.326595246791839600e-02 -4.911322519183158875e-02 -2.710339985787868500e-02 2.020738720893859863e-01 4.102427065372467041e-01 5.069221183657646179e-02 9.616057574748992920e-02 7.613384630531072617e-03 2.757011950016021729e-01
1.045207306742668152e-01 1.368707567453384399e-01 1.319377589970827103e-02 5.946590751409530640e-02 -2.947879768908023834e-02 2.111449688673019409e-01 1.743049472570419312e-01 1.381456404924392700e-01 4.791095256805419922e-01 2.893419861793518066e-01 -4.414280131459236145e-02 8.578178286552429199e-02 1.672661751508712769e-01 -1.136065274477005005e-02 -4.084853827953338623e-02 -1.017830669879913330e-01 2.072582840919494629e-01 3.104849457740783691e-01 2.656555473804473877e-01 -3.129137158393859863e-01 -2.450879663228988647e-02 1.346297711133956909e-01 -1.870671212673187256e-01 -4.273823648691177368e-02 1.446658521890640259e-01 6.612412631511688232e-02 2.764123305678367615e-02 -1.629354059696197510e-02 -2.228743880987167358e-01 8.550419658422470093e-02 1.526461839675903320e-01 -1.974853277206420898e-01
-5.296448990702629089e-02 2.428237497806549072e-01 -2.667438387870788574e-01 9.619592688977718353e-03 -2.761929929256439209e-01 1.425265222787857056e-01 1.942442655563354492e-01 -1.666935682296752930e-01 7.960151880979537964e-02 3.828939795494079590e-01 -2.296645343303680420e-01 1.122061759233474731e-01 -4.383308812975883484e-02 -9.757975488901138306e-02 9.049458429217338562e-03 -4.905777052044868469e-02 1.769756376743316650e-01 -9.488756209611892700e-02 1.791088096797466278e-02 -2.576586306095123291e-01 -9.666374325752258301e-02 -8.232159167528152466e-02 -1.665421277284622192e-01 -3.120796978473663330e-01 -1.948851048946380615e-01 -2.411407232284545898e-01 2.152593992650508881e-02 6.409373879432678223e-02 -1.882221698760986328e-01 6.260256469249725342e-02 -9.205337613821029663e-02 -2.754200100898742676e-01
1.380248088389635086e-02 2.003517001867294312e-01 -2.529319226741790771e-01 -1.728793978691101074e-02 1.524109113961458206e-02 2.936001121997833252e-01 -5.083957687020301819e-02 2.225342392921447754e-01 -2.469352781772613525e-01 -9.969082474708557129e-02 -1.446817815303802490e-01 1.072055548429489136e-01 1.741133183240890503e-01 -5.067679286003112793e-01 2.110568620264530182e-02 1.251479387283325195e-01 -2.342391386628150940e-02 1.082976758480072021e-01 1.923445463180541992e-01 -1.558667123317718506e-01 -3.394365310668945312e-03 2.535786032676696777e-01 -1.737451255321502686e-01 1.306027024984359741e-01 -1.207922995090484619e-01 -2.390889218077063560e-03 -1.189750898629426956e-02 1.559316515922546387e-01 -2.817393839359283447e-01 8.600492030382156372e-03 -7.480034977197647095e-02 -2.026159316301345825e-01
1.118436530232429504e-01 -4.183511435985565186e-02 -1.211150214076042175e-01 -1.385478675365447998e-01 -1.301430314779281616e-01 1.854397505521774292e-01 1.221716627478599548e-01 -3.460424393415451050e-02 4.047007486224174500e-02 2.357368469238281250e-01 -7.002137601375579834e-02 -1.665268540382385254e-01 3.679696023464202881e-01 -4.191545303910970688e-03 2.594509720802307129e-01 -2.739510126411914825e-02 -7.100974768400192261e-02 2.755828499794006348e-01 2.298983782529830933e-01 -3.360017240047454834e-01 1.150170341134071350e-01 1.462335437536239624e-01 -1.758361458778381348e-01 -3.994502723217010498e-01 4.496413841843605042e-02 -2.225766628980636597e-01 -1.369391828775405884e-01 1.568401902914047241e-01 -6.962926685810089111e-02 -1.099481359124183655e-01 -7.198990136384963989e-02 -4.729149863123893738e-02
3.299064040184020996e-01 -2.140562087297439575e-01 -2.542999088764190674e-01 -4.079231619834899902e-02 1.566479504108428955e-01 -9.663589298725128174e-02 7.248629629611968994e-02 1.336192041635513306e-01 2.992684245109558105e-01 1.531767547130584717e-01 8.161963522434234619e-02 5.603565648198127747e-02 2.303964644670486450e-01 -9.181715548038482666e-02 -3.600932192057371140e-03 1.888740211725234985e-01 4.508834704756736755e-02 -2.107479050755500793e-02 -7.263711839914321899e-02 -1.773010939359664917e-01 -1.724192351102828979e-01 4.957024753093719482e-02 -2.820779979228973389e-01 -1.252736896276473999e-01 -2.258018702268600464e-01 1.474834084510803223e-01 1.665581464767456055e-01 2.465060353279113770e-01 -1.686756908893585205e-01 1.348183602094650269e-01 -8.323132991790771484e-02 3.472211062908172607e-01
1.471988260746002197e-01 -9.469109028577804565e-02 -2.979337275028228760e-01 2.941709756851196289e-01 -1.281730532646179199e-01 1.256524920463562012e-01 -8.861207962036132812e-02 -2.346113324165344238e-02 4.325602576136589050e-02 -4.183105379343032837e-02 -3.185240328311920166e-01 -7.776112854480743408e-02 4.696793258190155029e-01 -7.977043837308883667e-02 -1.781187504529953003e-01 -1.109743937849998474e-01 3.448765575885772705e-01 -1.633172035217285156e-01 -5.024737492203712463e-02 -1.552957445383071899e-01 -7.661463320255279541e-02 -6.778562068939208984e-02 -1.153948307037353516e-01 1.458446532487869263e-01 -1.147110909223556519e-01 8.048599958419799805e-02 1.570055484771728516e-01 1.635676622390747070e-01 -1.470930576324462891e-01 2.245385348796844482e-01 9.111288934946060181e-02 5.112878233194351196e-02
1.591373533010482788e-01 -1.599763035774230957e-01 -2.201834172010421753e-01 1.570171117782592773e-01 6.318412721157073975e-02 3.643486797809600830e-01 2.142539322376251221e-01 -3.718232810497283936e-01 -3.983477130532264709e-02 -1.722922623157501221e-01 -2.113100439310073853e-01 1.169472001492977142e-02 3.807534575462341309e-01 -4.746368154883384705e-02 1.424542441964149475e-02 -6.556795537471771240e-02 3.699682565638795495e-05 1.729528009891510010e-01 -2.413029037415981293e-02 1.391271501779556274e-01 5.825077183544635773e-03 2.082771509885787964e-01 -1.902322173118591309e-01 -2.825098931789398193e-01 -5.309495329856872559e-02 1.004810035228729248e-01 8.764452487230300903e-02 1.198303475975990295e-01 -2.730649709701538086e-01 8.607271313667297363e-02 1.845033466815948486e-02 2.693844772875308990e-02
3.881287276744842529e-01 -1.868911385536193848e-01 -2.239676266908645630e-01 -1.388919055461883545e-01 1.402065008878707886e-01 7.399179041385650635e-02 -7.347249984741210938e-02 1.744560301303863525e-01 -1.702729016542434692e-01 -2.440274804830551147e-01 -2.404131889343261719e-01 3.645115345716476440e-02 4.303252696990966797e-02 -3.279684484004974365e-01 -1.042005121707916260e-01 -7.879114151000976562e-02 5.191897228360176086e-02 9.230510331690311432e-03 1.828993260860443115e-01 -2.914960980415344238e-01 -1.773015111684799194e-01 7.633479684591293335e-02 -1.923233419656753540e-01 -3.428340852260589600e-01 6.038999184966087341e-02 -1.477486640214920044e-01 4.113319143652915955e-02 1.979491300880908966e-02 -1.882561594247817993e-01 -9.713535755872726440e-02 -1.497020870447158813e-01 4.497880488634109497e-02
3.439814746379852295e-01 1.903123706579208374e-01 -8.764693140983581543e-02 -3.816973417997360229e-02 -2.919870913028717041e-01 3.509933948516845703e-01 -2.016437947750091553e-01 -5.417250469326972961e-02 -2.296309918165206909e-02 -1.292523276060819626e-02 -1.305960565805435181e-01 -1.700206249952316284e-01 1.624875664710998535e-01 -5.768589302897453308e-02 -1.756909787654876709e-01 2.500467598438262939e-01 -4.811622602574061602e-07 7.812626659870147705e-03 5.323596298694610596e-02 -2.812612950801849365e-01 1.254052575677633286e-02 2.825253009796142578e-01 1.114419661462306976e-02 -7.700189948081970215e-02 6.122370064258575439e-02 -3.005093336105346680e-01 8.093166351318359375e-02 4.663610085844993591e-02 -3.774103820323944092e-01 -2.465835027396678925e-02 -6.286231335252523422e-03 -2.438402548432350159e-02
5.841409042477607727e-02 -6.957093626260757446e-02 -8.902059495449066162e-02 1.626111865043640137e-01 -1.590510644018650055e-02 3.140550553798675537e-01 1.005755960941314697e-01 9.787467867136001587e-02 2.565841078758239746e-01 1.693953722715377808e-01 -3.205162584781646729e-01 -2.466359585523605347e-01 3.292687237262725830e-01 -1.048812568187713623e-01 -3.213348612189292908e-02 2.587715685367584229e-01 -2.262005805969238281e-01 2.894344925880432129e-01 4.964327067136764526e-02 -1.816036403179168701e-01 -2.122938781976699829e-01 2.002833634614944458e-01 -6.705626845359802246e-02 -2.051930725574493408e-01 1.661168597638607025e-02 -1.071133539080619812e-01 -2.636753767728805542e-02 1.029023826122283936e-01 -1.382701694965362549e-01 3.052633628249168396e-02 6.331572681665420532e-02 2.098562121391296387e-01
-3.411093354225158691e-02 1.211543381214141846e-01 -1.432649791240692139e-01 8.487423509359359741e-02 -4.893527552485466003e-02 1.647604852914810181e-01 1.877309530973434448e-01 6.525778770446777344e-02 -5.224951356649398804e-02 7.570580393075942993e-02 3.414643928408622742e-03 -8.736442774534225464e-02 2.123635858297348022e-01 -1.024083122611045837e-01 -2.054576128721237183e-01 3.927191495895385742e-01 3.602303862571716309e-01 -3.518566861748695374e-02 2.313517779111862183e-01 -2.073641866445541382e-01 -1.008114516735076904e-01 -1.586045473814010620e-01 -3.564742803573608398e-01 -2.275460809469223022e-01 -1.916167885065078735e-01 -2.068682806566357613e-04 -1.274326629936695099e-02 2.302007079124450684e-01 -4.308471828699111938e-02 -1.992605179548263550e-01 7.989637553691864014e-02 -1.993536204099655151e-01
1.892061978578567505e-01 1.246124505996704102e-01 -3.356634378433227539e-01 2.142046093940734863e-01 -1.729018539190292358e-01 4.231853410601615906e-02 1.667428761720657349e-02 -7.247022539377212524e-02 9.425316005945205688e-02 1.925165504217147827e-01 -2.873458340764045715e-02 -1.232184097170829773e-01 3.083267807960510254e-02 -9.929063171148300171e-02 1.189658865332603455e-01 -3.869500011205673218e-02 -1.973758488893508911e-01 1.091692447662353516e-01 2.306997030973434448e-01 -1.410203725099563599e-01 -4.482541233301162720e-02 2.016442269086837769e-01 -2.331569641828536987e-01 -1.276199817657470703e-01 -4.126176983118057251e-02 1.627987436950206757e-02 9.463137015700340271e-03 -2.274745889008045197e-02 -5.713652968406677246e-01 8.858784288167953491e-02 -2.582635581493377686e-01 1.536404937505722046e-01
5.395004749298095703e-01 5.250669643282890320e-02 -2.918176651000976562e-01 1.852333843708038330e-01 -4.124014824628829956e-02 -1.392620950937271118e-01 -3.929208964109420776e-02 -4.564750939607620239e-02 3.070435523986816406e-01 -1.674122810363769531e-01 -3.551951423287391663e-02 1.691662222146987915e-01 1.479427218437194824e-01 -8.934409171342849731e-02 -3.657864779233932495e-02 -8.832091838121414185e-02 3.686625659465789795e-01 1.418879181146621704e-01 5.471919849514961243e-02 -4.797828197479248047e-02 6.559394299983978271e-03 -6.683033704757690430e-02 -1.179056316614151001e-01 8.770677377469837666e-04 -1.191788241267204285e-01 -1.967096328735351562e-01 -6.880020350217819214e-02 3.267800211906433105e-01 -1.022307053208351135e-01 8.146562427282333374e-02 8.432823419570922852e-02 -4.933006316423416138e-02
6.309968978166580200e-02 1.690307557582855225e-01 -1.507467180490493774e-01 1.331959217786788940e-01 -9.957367181777954102e-02 3.488419055938720703e-01 8.432533591985702515e-02 -1.477545946836471558e-01 3.269241154193878174e-01 3.314014673233032227e-01 -5.069271102547645569e-02 -2.862934768199920654e-02 5.688979849219322205e-02 -2.237454801797866821e-02 -3.549831733107566833e-02 1.029522269964218140e-01 -2.432146295905113220e-02 -2.636440396308898926e-01 1.527408063411712646e-01 -5.023937821388244629e-01 1.178378053009510040e-02 1.869267821311950684e-01 -3.179147541522979736e-01 1.274197250604629517e-01 -3.457152924966067076e-04 3.189969062805175781e-02 2.206514589488506317e-02 1.748878322541713715e-02 2.168097719550132751e-02 1.327555328607559204e-01 4.659657925367355347e-02 -1.022291332483291626e-01
2.577795684337615967e-01 -9.667961299419403076e-02 -3.803926110267639160e-01 7.719315588474273682e-02 1.487289518117904663e-01 -1.784514077007770538e-02 6.118217948824167252e-03 -6.581138074398040771e-02 2.230382859706878662e-01 1.553202867507934570e-01 4.480301216244697571e-02 -1.662677973508834839e-01 2.642373442649841309e-01 -4.058322608470916748e-01 -5.681202933192253113e-02 1.561027672141790390e-02 9.879747033119201660e-02 7.463667541742324829e-02 4.633390158414840698e-02 -1.245433911681175232e-01 7.432349771261215210e-02 6.946210563182830811e-02 -2.894960939884185791e-01 -3.120517358183860779e-02 -3.304207921028137207e-01 -4.066880047321319580e-02 3.882645815610885620e-02 1.428638100624084473e-01 -1.240147054195404053e-01 4.349695891141891479e-02 3.755459934473037720e-02 3.545014858245849609e-01
2.660203874111175537e-01 9.590855985879898071e-02 -3.074840009212493896e-01 2.773791253566741943e-01 1.619074344635009766e-01 3.478391766548156738e-01 1.085230112075805664e-01 -6.003804039210081100e-03 2.585049271583557129e-01 3.287335038185119629e-01 -2.345773875713348389e-01 -7.249564677476882935e-02 -1.812796480953693390e-02 3.106712736189365387e-02 2.364778704941272736e-02 -9.330266714096069336e-02 1.399646401405334473e-01 1.955167949199676514e-01 2.647025585174560547e-01 -1.583340764045715332e-01 7.123960554599761963e-02 -8.826087415218353271e-02 -1.732098311185836792e-01 -4.926096275448799133e-02 1.073034852743148804e-01 1.098851487040519714e-01 -1.681599617004394531e-01 -6.369648128747940063e-02 -1.909725069999694824e-01 -1.565369963645935059e-01 -1.191657185554504395e-01 -1.202190741896629333e-01
3.026748895645141602e-01 2.437337189912796021e-01 -7.805109024047851562e-02 3.044501841068267822e-01 1.200876012444496155e-01 2.151206508278846741e-02 -1.144802868366241455e-01 -1.279547810554504395e-01 -9.937947988510131836e-02 2.264053821563720703e-01 -1.125493720173835754e-01 1.374945938587188721e-01 8.730815351009368896e-02 1.916790455579757690e-01 -5.456657707691192627e-02 -1.797050237655639648e-01 1.610947251319885254e-01 2.963141165673732758e-02 3.025535345077514648e-01 -2.107200473546981812e-01 3.328612074255943298e-02 -8.219027519226074219e-02 -2.486317604780197144e-01 -8.164674788713455200e-02 1.922263391315937042e-02 -2.679975926876068115e-01 -2.668856084346771240e-01 1.082882210612297058e-01 -2.765337526798248291e-01 1.238177865743637085e-01 1.916756182909011841e-01 1.033881604671478271e-01
2.640906870365142822e-01 -8.400594443082809448e-02 -5.053381919860839844e-01 -7.804702222347259521e-02 -7.141336053609848022e-02 -9.916372597217559814e-02 -4.619660601019859314e-02 -6.858491897583007812e-02 2.112787365913391113e-01 1.320386677980422974e-01 -4.363982677459716797e-01 2.639544606208801270e-01 1.144888848066329956e-01 9.962995350360870361e-02 3.923968970775604248e-02 -7.583035528659820557e-02 -7.060848176479339600e-02 -3.449603915214538574e-02 9.654450416564941406e-02 -1.826672106981277466e-01 -7.337331771850585938e-02 1.627967655658721924e-01 8.543401211500167847e-02 5.844643805176019669e-03 7.421221118420362473e-03 -7.459633052349090576e-02 3.255268931388854980e-01 2.130655199289321899e-01 -1.290340572595596313e-01 -1.309464573860168457e-01 8.600065112113952637e-02 3.459964692592620850e-02
3.393530845642089844e-01 -9.098726511001586914e-02 -8.048277348279953003e-02 4.853660613298416138e-02 -6.505776941776275635e-02 7.904022932052612305e-02 1.586713641881942749e-01 1.770278438925743103e-02 2.046336829662322998e-01 3.174926340579986572e-01 -5.296067520976066589e-02 7.610996067523956299e-02 1.889365725219249725e-02 -8.688275516033172607e-02 4.047726094722747803e-02 4.765119031071662903e-02 9.816883504390716553e-02 9.834000468254089355e-02 1.385177858173847198e-02 -2.435410916805267334e-01 2.831847369670867920e-01 6.823705881834030151e-02 -4.990055561065673828e-01 -3.524255752563476562e-02 -1.467236131429672241e-01 -1.028353944420814514e-01 5.834284797310829163e-02 -5.765581969171762466e-03 -1.491491347551345825e-01 1.891856789588928223e-01 1.402997672557830811e-01 -3.761617839336395264e-01
3.357767462730407715e-01 6.648318469524383545e-02 -2.149928361177444458e-01 1.957988291978836060e-01 2.278497442603111267e-02 -7.713226974010467529e-02 -1.093205735087394714e-01 -1.078100875020027161e-01 2.553710527718067169e-02 8.177741616964340210e-02 -7.260337006300687790e-03 1.343580782413482666e-01 1.397995203733444214e-01 -6.007998064160346985e-02 -1.347018480300903320e-01 1.092341020703315735e-01 2.529021799564361572e-01 8.348775655031204224e-02 3.134512007236480713e-01 -1.227717921137809753e-01 6.640838831663131714e-02 6.694511324167251587e-02 -2.056587338447570801e-01 -2.026380300521850586e-01 -2.240470200777053833e-01 1.277556270360946655e-01 4.048556089401245117e-01 8.664532750844955444e-02 -1.160625293850898743e-01 -9.424653835594654083e-03 -3.062441945075988770e-01 2.603362798690795898e-01
-1.105052791535854340e-02 -7.740069925785064697e-02 -4.505469501018524170e-01 2.695102095603942871e-01 5.561100784689188004e-03 -1.323735415935516357e-01 8.710751682519912720e-02 3.250870108604431152e-02 1.399130672216415405e-01 5.780522711575031281e-03 -2.612463533878326416e-01 2.478055655956268311e-01 2.482130676507949829e-01 4.677538946270942688e-02 -1.069543659687042236e-01 1.641208231449127197e-01 7.974826544523239136e-02 2.436123043298721313e-02 9.747058898210525513e-02 -2.446828335523605347e-01 1.334313154220581055e-01 3.024055063724517822e-02 6.589300930500030518e-02 -2.188554704189300537e-01 -1.087851375341415405e-01 -1.211476922035217285e-01 2.296378463506698608e-01 4.007375836372375488e-01 -1.704405061900615692e-03 -1.132669374346733093e-01 1.729892492294311523e-01 1.036701574921607971e-01
1.558343321084976196e-01 1.989389061927795410e-01 -1.541103273630142212e-01 -1.099250689148902893e-01 2.130905240774154663e-01 5.163295939564704895e-02 1.256008893251419067e-01 1.020648106932640076e-01 -2.982591688632965088e-01 -1.338541656732559204e-01 -1.192894130945205688e-01 -3.732720389962196350e-02 1.938518583774566650e-01 -4.193001985549926758e-02 8.153874427080154419e-02 -1.647833436727523804e-01 1.674401313066482544e-01 6.090916320681571960e-02 6.759505718946456909e-02 -3.494873940944671631e-01 -2.736732959747314453e-01 4.552048444747924805e-02 -2.620110213756561279e-01 -3.779163956642150879e-01 7.398815453052520752e-02 -2.694132030010223389e-01 -3.867549076676368713e-02 1.964435279369354248e-01 -1.171402633190155029e-01 -1.830396056175231934e-01 6.452461332082748413e-02 1.182068288326263428e-01
3.398471176624298096e-01 -8.071368932723999023e-02 -3.818249106407165527e-01 1.537456214427947998e-01 -3.258331492543220520e-02 -6.382572650909423828e-02 -1.718992888927459717e-01 -1.618091911077499390e-01 7.344405353069305420e-02 7.197550684213638306e-02 -1.104648113250732422e-01 -1.167727783322334290e-01 5.093417167663574219e-01 -8.775611966848373413e-02 -3.961437568068504333e-02 -2.409628964960575104e-02 3.278902769088745117e-01 -1.457986980676651001e-01 -4.170689359307289124e-02 3.579502925276756287e-02 -3.377801552414894104e-02 1.740883588790893555e-01 -2.353080511093139648e-01 1.581528633832931519e-01 -1.309196501970291138e-01 -1.086832955479621887e-01 -6.868434697389602661e-02 2.820744551718235016e-02 -1.092130392789840698e-01 1.419809907674789429e-01 1.780781149864196777e-01 1.087254378944635391e-02
1.823323518037796021e-01 2.818027883768081665e-02 -2.220482379198074341e-01 1.938512772321701050e-01 -2.356171458959579468e-01 2.240582108497619629e-01 -1.814753860235214233e-01 -1.748932600021362305e-01 -4.347303137183189392e-02 5.359816551208496094e-02 -3.372812867164611816e-01 1.143851578235626221e-01 2.111428678035736084e-01 -3.359707072377204895e-03 -1.857350468635559082e-01 -1.564708799123764038e-01 4.358755052089691162e-01 -1.153150107711553574e-02 1.234937161207199097e-01 -5.949128419160842896e-02 -9.123399853706359863e-02 -1.869991123676300049e-01 -1.732542961835861206e-01 7.471856079064309597e-04 1.300506945699453354e-02 1.564634889364242554e-01 1.170639246702194214e-01 2.495559155941009521e-01 -1.199273169040679932e-01 1.053868010640144348e-01 2.355839014053344727e-01 1.040143147110939026e-01
9.527116268873214722e-02 -1.071154233068227768e-02 -2.462220042943954468e-01 2.381943017244338989e-01 -8.898147195577621460e-02 1.231684759259223938e-01 2.300074398517608643e-01 2.660101465880870819e-02 1.427862606942653656e-02 6.013860926032066345e-02 -2.390163391828536987e-01 -2.100322991609573364e-01 1.159895211458206177e-02 -3.453521430492401123e-01 -5.539537966251373291e-02 1.181218475103378296e-01 2.777426838874816895e-01 2.823955416679382324e-01 -2.545998394489288330e-01 -4.208871126174926758e-01 -1.370662748813629150e-01 2.509240508079528809e-01 -1.206678245216608047e-02 -2.272729426622390747e-01 -3.154891729354858398e-02 5.334258824586868286e-02 -6.792639195919036865e-02 5.433782935142517090e-02 7.910349220037460327e-02 4.530569165945053101e-02 4.385756701231002808e-02 -3.487005084753036499e-02
2.988835982978343964e-02 -5.840759724378585815e-02 -3.578042387962341309e-01 7.484530657529830933e-02 -4.273899830877780914e-03 2.196311354637145996e-01 -6.879173684865236282e-03 1.409001946449279785e-01 2.580133378505706787e-01 7.802182435989379883e-02 -1.821243315935134888e-01 -2.883425354957580566e-02 1.077501475811004639e-01 5.047753080725669861e-02 2.780299261212348938e-02 -5.434055253863334656e-02 -1.186475902795791626e-01 2.936062216758728027e-01 2.063957452774047852e-01 -2.303411811590194702e-01 1.585914939641952515e-01 -8.518039248883724213e-03 -3.360811769962310791e-01 -2.098526060581207275e-01 3.191377818584442139e-01 2.236175164580345154e-02 2.096467614173889160e-01 1.365346908569335938e-01 -2.575069069862365723e-01 1.014440059661865234e-01 5.513376742601394653e-02 -2.159561812877655029e-01
1.889395117759704590e-01 8.043523877859115601e-02 -3.077250421047210693e-01 2.150972187519073486e-01 7.869294285774230957e-02 1.595911234617233276e-01 -1.509654521942138672e-01 2.625244110822677612e-02 2.869316339492797852e-01 2.039140313863754272e-01 -1.401593089103698730e-01 1.671458780765533447e-01 1.228350624442100525e-01 1.931409537792205811e-01 8.510893583297729492e-02 7.651580031961202621e-03 6.503238528966903687e-02 8.660330623388290405e-02 2.456880956888198853e-01 -1.687818169593811035e-01 1.900823861360549927e-01 2.161642163991928101e-01 -2.299240678548812866e-01 -1.331728249788284302e-01 1.059229150414466858e-01 -1.583401486277580261e-02 2.885704338550567627e-01 -6.228604540228843689e-02 -2.023485302925109863e-01 2.191485911607742310e-01 1.362190991640090942e-01 -2.652446329593658447e-01
2.917127907276153564e-01 3.676677644252777100e-01 -1.754847019910812378e-01 2.513704597949981689e-01 -2.192730829119682312e-02 7.786123454570770264e-02 1.852878183126449585e-01 1.861130446195602417e-01 9.853025898337364197e-03 1.847363412380218506e-01 -3.868213593959808350e-01 1.744873225688934326e-01 1.153492107987403870e-01 6.272776424884796143e-02 -9.605018794536590576e-02 9.577596932649612427e-02 -7.571790367364883423e-02 1.399450004100799561e-03 -7.926998287439346313e-02 -6.602274626493453979e-02 -4.123201593756675720e-02 -2.629706263542175293e-01 -1.097830832004547119e-01 -1.640270054340362549e-01 -1.956137418746948242e-01 -1.968116909265518188e-01 1.240767911076545715e-01 3.263124227523803711e-01 2.540523558855056763e-02 7.930509001016616821e-02 -1.072736978530883789e-01 -1.295517534017562866e-01
1.637007296085357666e-01 1.068884581327438354e-01 -8.676518499851226807e-02 1.415554881095886230e-01 5.996898934245109558e-02 9.874366968870162964e-02 1.004972979426383972e-01 -1.350516825914382935e-01 2.300976216793060303e-01 -6.365931779146194458e-02 -2.677009701728820801e-01 3.068058788776397705e-01 1.164050549268722534e-01 -4.724915623664855957e-01 6.572152674198150635e-02 3.902458772063255310e-02 1.132615506649017334e-01 -3.192800283432006836e-02 7.258279621601104736e-02 -4.084209203720092773e-01 6.370961666107177734e-02 1.864923834800720215e-01 8.545725047588348389e-02 -1.214414089918136597e-01 -2.633847761899232864e-03 1.738767474889755249e-01 -2.897123573347926140e-03 1.134089827537536621e-01 -2.321860045194625854e-01 -2.804951071739196777e-01 3.009945712983608246e-02 -6.064141541719436646e-02
6.493342667818069458e-02 -1.734819263219833374e-01 -3.801815807819366455e-01 1.905364245176315308e-01 -5.708295106887817383e-02 1.796171963214874268e-01 6.657584011554718018e-02 -7.816251367330551147e-03 2.098979614675045013e-02 7.980751246213912964e-02 -4.195837676525115967e-02 2.999899387359619141e-01 1.682550609111785889e-01 -1.418103575706481934e-01 1.794401109218597412e-01 9.712585806846618652e-02 1.990405172109603882e-01 1.052802577614784241e-01 -6.897704442963004112e-04 -4.130239784717559814e-01 -4.341528564691543579e-02 4.526844248175621033e-03 1.206964179873466492e-01 6.295306235551834106e-02 -1.544221595395356417e-04 -6.514557451009750366e-02 2.909859120845794678e-01 3.891412317752838135e-01 4.959877207875251770e-02 1.486452519893646240e-01 -2.251905575394630432e-02 2.215362936258316040e-01
-1.038748696446418762e-01 -8.751171827316284180e-02 -2.032574415206909180e-01 3.527667522430419922e-01 1.562807112932205200e-01 9.241195023059844971e-02 7.916094362735748291e-02 -6.539662927389144897e-02 -1.337424218654632568e-01 6.028601527214050293e-02 -7.205117493867874146e-02 4.198602691758424044e-04 4.193804562091827393e-01 -2.352495938539505005e-01 1.260042842477560043e-02 4.657342657446861267e-02 -1.692468672990798950e-01 1.233496293425559998e-01 3.124547004699707031e-01 -1.354054808616638184e-01 -1.439018398523330688e-01 -1.197887882590293884e-01 -2.181940376758575439e-01 -2.105707228183746338e-01 -1.966702491044998169e-01 -5.663382261991500854e-02 -1.496452689170837402e-01 3.705846071243286133e-01 -1.137293800711631775e-01 -4.423565417528152466e-02 -2.087980695068836212e-02 9.085901081562042236e-02
1.213253140449523926e-01 6.226791068911552429e-03 -4.067960381507873535e-01 2.682323753833770752e-01 5.416619405150413513e-02 2.170592844486236572e-01 -9.128329157829284668e-02 -2.375506013631820679e-01 -3.790383040904998779e-02 -2.021377235651016235e-01 -2.221423238515853882e-01 -3.025777041912078857e-01 1.185140833258628845e-01 1.248775273561477661e-01 8.595598489046096802e-02 4.808695986866950989e-03 1.885921657085418701e-01 3.010478615760803223e-02 1.575231105089187622e-01 -2.072310075163841248e-02 -8.055181801319122314e-02 4.632528871297836304e-02 -2.670682966709136963e-01 -1.452791392803192139e-01 -1.938952952623367310e-01 -1.132107079029083252e-01 1.427025645971298218e-01 2.871742546558380127e-01 -1.205775216221809387e-01 -8.181049674749374390e-02 2.763380669057369232e-02 -2.733618915081024170e-01
-1.127787381410598755e-01 2.185801565647125244e-01 -2.553795874118804932e-01 1.426363587379455566e-01 4.024384915828704834e-02 1.039650812745094299e-01 -2.215211689472198486e-01 -5.575809627771377563e-02 -6.380385160446166992e-02 1.299569159746170044e-01 -3.215884864330291748e-01 9.090007841587066650e-02 1.926960051059722900e-01 -1.969044953584671021e-01 -1.588448584079742432e-01 -7.093815505504608154e-02 3.702709674835205078e-01 6.226391065865755081e-03 1.666188985109329224e-01 1.668969541788101196e-02 6.834930926561355591e-02 -7.736298441886901855e-02 -2.660599946975708008e-01 -2.528492808341979980e-01 -1.239793747663497925e-01 8.864742517471313477e-02 5.893649905920028687e-02 2.600929737091064453e-01 -1.831909120082855225e-01 1.731432527303695679e-01 2.856194376945495605e-01 2.231851778924465179e-02
2.826882302761077881e-01 2.143677175045013428e-01 -1.258811801671981812e-01 2.639816999435424805e-01 1.745008979924023151e-03 -4.627445340156555176e-02 5.288149416446685791e-02 -1.311474386602640152e-02 1.867916285991668701e-01 3.543609976768493652e-01 -2.665894925594329834e-01 1.681679189205169678e-01 7.986935228109359741e-02 -8.041053265333175659e-02 -7.469336688518524170e-02 4.606154561042785645e-02 1.940936297178268433e-01 3.604843616485595703e-01 3.316390514373779297e-01 -2.295800894498825073e-01 4.606788232922554016e-02 1.321450620889663696e-01 -2.048779129981994629e-01 5.976070091128349304e-02 5.728973448276519775e-02 -1.323259714990854263e-02 -2.188436500728130341e-02 -2.005710452795028687e-01 -2.815107256174087524e-02 4.035296291112899780e-02 -1.958873718976974487e-01 -1.507599949836730957e-01
2.052172273397445679e-01 2.589601278305053711e-01 -5.927312746644020081e-02 -1.829344928264617920e-01 -2.303369492292404175e-01 3.445471227169036865e-01 -2.024225443601608276e-01 -7.959241047501564026e-03 -6.341348588466644287e-02 9.303813427686691284e-02 -1.748673021793365479e-01 -2.386240959167480469e-01 3.200631439685821533e-01 -8.308251947164535522e-02 -9.665925987064838409e-03 6.641434133052825928e-02 1.114033758640289307e-01 1.251731812953948975e-01 2.614356577396392822e-01 -5.286927148699760437e-02 8.181984536349773407e-03 2.679577283561229706e-02 5.161441862583160400e-03 -1.981857120990753174e-01 -3.746369481086730957e-02 -8.668875694274902344e-02 2.313587442040443420e-02 1.936497390270233154e-01 -4.103581011295318604e-01 -5.534637253731489182e-03 -2.679281532764434814e-01 2.281191572546958923e-02
1.508992463350296021e-01 2.832604646682739258e-01 -9.930615127086639404e-02 5.491837114095687866e-02 -1.383709013462066650e-01 1.359523087739944458e-01 -8.597332239151000977e-02 -9.832122921943664551e-02 3.122617006301879883e-01 -1.092742756009101868e-01 -8.313204348087310791e-02 2.511867880821228027e-01 3.967598453164100647e-02 2.370601445436477661e-01 1.020873785018920898e-01 -1.658342629671096802e-01 3.005388379096984863e-01 1.164121851325035095e-01 4.301061332225799561e-01 -2.060286998748779297e-01 -1.590353250503540039e-01 -1.299260109663009644e-01 -2.380059361457824707e-01 -7.028727233409881592e-02 -5.471491441130638123e-02 4.453694913536310196e-03 -4.401345551013946533e-02 1.322330981492996216e-01 -2.716506421566009521e-01 -6.450200825929641724e-02 -1.142177358269691467e-01 7.594453543424606323e-02
-1.896292418241500854e-01 2.566100358963012695e-01 -1.590605378150939941e-01 2.009643241763114929e-02 -1.244810298085212708e-01 3.212213814258575439e-01 1.163540184497833252e-01 2.068903595209121704e-01 -5.309633910655975342e-02 1.378008425235748291e-01 -1.761572510004043579e-01 -5.230641458183526993e-03 9.965302795171737671e-02 -1.768351159989833832e-02 1.645821183919906616e-01 7.849874347448348999e-02 9.285991638898849487e-02 3.354334235191345215e-01 -5.069712921977043152e-02 -2.289171963930130005e-01 -1.595434099435806274e-01 5.493998154997825623e-02 -4.865238964557647705e-01 -6.534615904092788696e-02 -7.778388261795043945e-02 -5.021782964468002319e-02 -1.867177039384841919e-01 1.382028609514236450e-01 -1.026545464992523193e-01 2.541884183883666992e-01 3.062951005995273590e-02 -1.300925612449645996e-01
8.343330025672912598e-02 1.313175708055496216e-01 -3.547427356243133545e-01 1.087620109319686890e-01 -4.348039627075195312e-02 -1.178057417273521423e-01 -9.603434056043624878e-02 -9.155318140983581543e-02 9.733996540307998657e-02 3.401375189423561096e-02 -2.481976002454757690e-01 -2.360141128301620483e-01 3.332629799842834473e-01 -2.467610836029052734e-01 -1.784479171037673950e-01 1.264246851205825806e-01 2.874276936054229736e-01 -4.114168882369995117e-02 1.243967562913894653e-01 -1.741684079170227051e-01 1.497689168900251389e-02 7.972921431064605713e-02 -2.781614959239959717e-01 4.298939928412437439e-02 2.240894734859466553e-01 2.158208191394805908e-01 -1.918487995862960815e-01 8.411635458469390869e-02 -1.349584460258483887e-01 -1.573238670825958252e-01 -8.946810662746429443e-02 2.224095910787582397e-01
1.082301437854766846e-01 1.526678204536437988e-01 -2.471272349357604980e-01 4.288164526224136353e-02 1.367184370756149292e-01 3.177998065948486328e-01 3.131813406944274902e-01 -3.144200146198272705e-01 -1.594708114862442017e-02 -5.261370539665222168e-02 -3.348134830594062805e-02 -1.135069206357002258e-01 2.841475307941436768e-01 -5.086514167487621307e-03 -2.598348073661327362e-02 8.437136560678482056e-02 2.901346385478973389e-01 1.191063001751899719e-01 -2.492506057024002075e-02 -1.741656363010406494e-01 1.756729781627655029e-01 2.320093214511871338e-01 1.388313900679349899e-02 -1.680322140455245972e-01 8.894845843315124512e-02 1.593286544084548950e-01 1.558522880077362061e-02 2.850660085678100586e-01 -3.068424463272094727e-01 3.913884609937667847e-02 -1.321553587913513184e-01 -9.727249294519424438e-02
3.919777870178222656e-01 3.726553320884704590e-01 -1.161876916885375977e-01 -7.818966358900070190e-02 -4.550105705857276917e-02 1.208598092198371887e-01 5.471764877438545227e-02 1.178636327385902405e-01 7.347487658262252808e-02 1.370383203029632568e-01 -4.165126085281372070e-01 -1.824485212564468384e-01 1.071436256170272827e-01 -8.381135016679763794e-02 1.112811639904975891e-01 4.555320367217063904e-02 4.948569834232330322e-02 9.676290303468704224e-02 -2.751293219625949860e-02 -1.772383004426956177e-01 -3.230963349342346191e-01 -1.333137452602386475e-01 7.060167938470840454e-02 -7.161159813404083252e-02 -7.976807653903961182e-02 -1.221743524074554443e-01 2.407682090997695923e-01 1.485576629638671875e-01 1.891169510781764984e-02 1.241116449236869812e-01 -2.385504990816116333e-01 -2.003473639488220215e-01
1.193905025720596313e-01 8.223794866353273392e-04 -1.204452663660049438e-01 -2.165563106536865234e-01 -1.921024769544601440e-01 3.324453830718994141e-01 1.433454006910324097e-01 1.553965806961059570e-01 6.830393522977828979e-02 -1.447183825075626373e-02 -2.316602915525436401e-01 8.577372878789901733e-03 -4.734481126070022583e-02 -1.985967308282852173e-01 3.314605653285980225e-01 3.496434912085533142e-02 1.849319785833358765e-01 -4.869120195508003235e-02 2.514785528182983398e-01 -3.604622185230255127e-01 -1.012613847851753235e-01 1.428261995315551758e-01 -9.089563041925430298e-02 -1.130555644631385803e-01 1.180529743432998657e-01 9.050370007753372192e-02 2.124117612838745117e-01 1.957442015409469604e-01 -3.413609862327575684e-01 1.597084477543830872e-02 -1.266618221998214722e-01 -3.173539787530899048e-02
1.372774541378021240e-01 -1.463161110877990723e-01 -1.261796057224273682e-01 -1.460891962051391602e-01 -1.470372080802917480e-01 3.342682123184204102e-01 7.655236124992370605e-02 3.365280926227569580e-01 7.503999769687652588e-02 5.144917219877243042e-02 -3.759477734565734863e-01 2.902936562895774841e-02 1.288627535104751587e-01 -2.331071048974990845e-01 1.543865203857421875e-01 -3.267699852585792542e-02 2.791481614112854004e-01 -1.704804599285125732e-01 1.695909053087234497e-01 -1.540037244558334351e-01 3.131860122084617615e-02 1.013459935784339905e-01 1.583086512982845306e-02 -9.383201599121093750e-02 1.333591043949127197e-01 1.387166380882263184e-01 1.205721125006675720e-01 3.177091777324676514e-01 -2.916017770767211914e-01 1.847499608993530273e-02 -1.320420019328594208e-02 7.673442363739013672e-02
1.544003337621688843e-01 4.356702789664268494e-02 -1.941990405321121216e-01 2.144441306591033936e-01 -6.145379692316055298e-02 1.984968781471252441e-01 -1.105412766337394714e-01 -6.086131557822227478e-02 1.034725084900856018e-02 2.251074463129043579e-01 -1.248328313231468201e-01 -1.715937703847885132e-01 2.243062108755111694e-01 8.118515461683273315e-02 2.860152423381805420e-01 -3.142571449279785156e-01 -4.914780147373676300e-03 -3.151348605751991272e-02 2.410928159952163696e-01 -2.315753698348999023e-01 -9.180493652820587158e-03 2.669908702373504639e-01 -1.162823513150215149e-01 -3.589685559272766113e-01 -1.466592997312545776e-01 -1.192707344889640808e-01 -1.438506245613098145e-01 -2.954078093171119690e-02 -1.626315563917160034e-01 -1.261205375194549561e-01 -2.647665441036224365e-01 -4.372301697731018066e-02
2.145275026559829712e-01 1.058779731392860413e-01 -5.379713699221611023e-02 -3.514463081955909729e-03 -1.877480298280715942e-01 1.120829954743385315e-01 2.791791260242462158e-01 3.965023532509803772e-02 -3.095338866114616394e-02 1.405104845762252808e-01 -3.935807049274444580e-01 6.391537934541702271e-02 2.327602505683898926e-01 9.796195477247238159e-02 3.161633610725402832e-01 3.116683959960937500e-01 -7.771296054124832153e-02 1.016613766551017761e-01 1.330205332487821579e-02 -1.692070364952087402e-01 -1.300249993801116943e-01 -6.306432932615280151e-02 -2.119221687316894531e-01 3.555145859718322754e-02 1.772326827049255371e-01 6.567494571208953857e-02 2.821150235831737518e-03 4.508247971534729004e-01 2.474853396415710449e-02 9.730421006679534912e-02 2.269440516829490662e-02 -1.008055508136749268e-01
1.412180960178375244e-01 2.411496341228485107e-01 -3.165051937103271484e-01 1.132835522294044495e-01 -6.113043054938316345e-02 -9.714376181364059448e-02 3.717839419841766357e-01 -2.609546184539794922e-01 1.832718849182128906e-01 -1.285499781370162964e-01 -2.850325107574462891e-01 1.863739825785160065e-02 6.528195738792419434e-02 -1.930591911077499390e-01 2.129198014736175537e-01 -1.898407936096191406e-01 -3.119503706693649292e-02 1.972332745790481567e-01 9.839925169944763184e-02 -2.681403160095214844e-01 -3.576511749997735023e-03 8.342397958040237427e-02 -3.815421760082244873e-01 -5.626278743147850037e-02 -4.464634135365486145e-02 -5.141113325953483582e-02 -1.432293355464935303e-01 -3.871829435229301453e-02 1.303303092718124390e-01 7.346644997596740723e-02 -8.776607364416122437e-02 2.973694540560245514e-02
-1.219483092427253723e-01 1.320946663618087769e-01 -1.067738458514213562e-01 -1.150002554059028625e-01 -5.842189863324165344e-02 2.050698548555374146e-01 1.126375645399093628e-01 1.178681850433349609e-02 1.039680838584899902e-01 8.937615901231765747e-02 -2.804141640663146973e-01 6.383610516786575317e-02 2.776727676391601562e-01 3.798972815275192261e-02 -1.285792738199234009e-01 3.410913422703742981e-02 -2.282488718628883362e-02 4.181881546974182129e-01 -5.069741979241371155e-02 -1.740164458751678467e-01 -1.353436112403869629e-01 3.988297283649444580e-02 -3.316700160503387451e-01 -4.886945784091949463e-01 -5.208443850278854370e-02 1.140541359782218933e-01 1.144975889474153519e-02 1.873936653137207031e-01 -5.148773640394210815e-02 -2.067176066339015961e-02 1.240534111857414246e-01 2.014656215906143188e-01
1.703254729509353638e-01 3.706581592559814453e-01 -2.402462437748908997e-02 8.563725650310516357e-02 3.889962285757064819e-02 4.519747495651245117e-01 7.158879190683364868e-03 -1.607062667608261108e-01 1.793222725391387939e-01 5.390385910868644714e-02 -5.944084376096725464e-02 5.829731747508049011e-02 -1.384865343570709229e-01 -1.489633619785308838e-01 2.153128087520599365e-01 2.744021117687225342e-01 1.027915477752685547e-01 1.372474581003189087e-01 3.502059355378150940e-02 -3.350545465946197510e-01 -5.473517626523971558e-02 2.911933697760105133e-02 -3.244634568691253662e-01 5.875487625598907471e-02 -1.489596068859100342e-01 -2.074169516563415527e-01 1.864987909793853760e-01 -2.832145988941192627e-02 -1.150616332888603210e-01 -9.355537593364715576e-02 -9.700255841016769409e-02 3.661255165934562683e-02
4.691465571522712708e-02 1.283946484327316284e-01 -6.316173821687698364e-02 -5.055023729801177979e-02 8.726500719785690308e-02 2.565794885158538818e-01 6.805711239576339722e-02 3.096158988773822784e-02 1.330092549324035645e-01 -2.404600009322166443e-02 -1.838763803243637085e-02 2.099511027336120605e-02 9.561430662870407104e-02 1.523674726486206055e-01 2.214841395616531372e-01 2.122615426778793335e-01 -6.585154682397842407e-02 8.236169070005416870e-02 7.984097301959991455e-02 -5.397244095802307129e-01 -2.744181081652641296e-02 1.773831397294998169e-01 -3.287513554096221924e-01 6.151983514428138733e-02 -6.445219367742538452e-02 -2.362697124481201172e-01 1.398035734891891479e-01 1.597862541675567627e-01 -1.914421617984771729e-01 4.082698747515678406e-02 -3.308390080928802490e-01 -2.109776139259338379e-01
-9.733530879020690918e-02 1.034577712416648865e-01 -3.440132737159729004e-01 1.015235558152198792e-01 -2.593200206756591797e-01 2.493167221546173096e-01 -2.028849124908447266e-01 6.227091071195900440e-04 -2.673693895339965820e-01 8.026199042797088623e-02 -1.919354312121868134e-02 2.858668267726898193e-01 3.910603523254394531e-01 -2.529314458370208740e-01 7.063379883766174316e-02 5.064905062317848206e-02 2.129591442644596100e-02 -8.746095001697540283e-02 8.883502334356307983e-02 -8.268136531114578247e-02 5.327738821506500244e-02 6.564844399690628052e-02 -2.168542742729187012e-01 -2.353376746177673340e-01 -1.385610997676849365e-01 -2.377624064683914185e-01 2.422113865613937378e-01 8.601942658424377441e-02 5.500371754169464111e-02 4.095208644866943359e-02 -1.127782836556434631e-01 -6.724851578474044800e-02
2.444894760847091675e-01 -7.429526746273040771e-02 -4.460265934467315674e-01 3.755083680152893066e-01 2.358741164207458496e-01 2.147544771432876587e-01 1.622691303491592407e-01 3.588854521512985229e-02 -1.408447511494159698e-02 -2.386535517871379852e-02 -1.866001337766647339e-01 2.244000583887100220e-01 1.438879072666168213e-01 -2.190637439489364624e-01 -1.660438030958175659e-01 9.743297100067138672e-02 -1.086628297343850136e-03 -1.266903877258300781e-01 7.862698286771774292e-02 -1.154324188828468323e-01 -5.026812478899955750e-02 1.209170594811439514e-01 2.336446009576320648e-02 -8.711826801300048828e-02 1.757154799997806549e-02 -2.276705205440521240e-01 1.118109822273254395e-01 2.697867155075073242e-01 -1.191743165254592896e-01 -1.732418537139892578e-01 -1.634722948074340820e-01 6.689495593309402466e-02
4.299618676304817200e-02 2.599306404590606689e-01 -2.975530922412872314e-01 2.101179063320159912e-01 5.608248058706521988e-03 2.651020586490631104e-01 6.658470630645751953e-02 5.474101752042770386e-03 2.619869709014892578e-01 4.087488651275634766e-01 3.690925985574722290e-02 -8.075514435768127441e-02 6.644696742296218872e-02 1.070164795964956284e-02 -1.336925923824310303e-01 -5.532079562544822693e-02 1.847636401653289795e-01 -3.556155413389205933e-02 -1.102725863456726074e-01 -2.729309797286987305e-01 1.072506159543991089e-01 4.436611384153366089e-02 -2.801929414272308350e-01 2.253241091966629028e-02 6.666062027215957642e-02 -2.582123577594757080e-01 3.718855604529380798e-02 -1.762613058090209961e-01 -2.109709978103637695e-01 -1.481308043003082275e-01 2.380227148532867432e-01 1.133604347705841064e-01
2.309245616197586060e-01 1.136885862797498703e-02 -9.184700995683670044e-02 2.252006232738494873e-01 7.278535515069961548e-02 3.009072840213775635e-01 1.885136514902114868e-01 8.090066909790039062e-02 2.795920670032501221e-01 9.572763741016387939e-02 -2.007399797439575195e-01 -1.841769069433212280e-01 1.851078569889068604e-01 -4.074500799179077148e-01 9.696950018405914307e-02 1.006556525826454163e-01 2.530006766319274902e-01 2.840327620506286621e-01 -8.235853910446166992e-02 -1.676619797945022583e-01 -1.470158845186233521e-01 3.352854251861572266e-01 1.966746300458908081e-01 -5.923556908965110779e-02 3.563718497753143311e-02 4.425361379981040955e-02 3.816202655434608459e-02 6.430715322494506836e-02 -3.458071127533912659e-02 4.042105574626475573e-04 -2.879631519317626953e-02 -3.817573934793472290e-02
2.701385617256164551e-01 2.194180488586425781e-01 -1.793612092733383179e-01 1.796552091836929321e-01 -8.286947011947631836e-02 2.076782584190368652e-01 2.723429165780544281e-02 -7.907599210739135742e-02 1.673936992883682251e-01 9.223834425210952759e-02 -1.005569174885749817e-01 2.720556221902370453e-02 3.317652642726898193e-01 2.904092371463775635e-01 8.083216845989227295e-02 -1.511016190052032471e-01 -2.881634049117565155e-02 8.992371708154678345e-02 2.850519120693206787e-01 -1.645869761705398560e-01 -6.292757112532854080e-03 -7.705436088144779205e-03 4.719032347202301025e-02 -3.959704935550689697e-01 5.136955529451370239e-02 -5.550331994891166687e-02 -1.828221082687377930e-01 1.962410211563110352e-01 -2.103669494390487671e-01 1.831839233636856079e-02 -2.516775429248809814e-01 -1.559695899486541748e-01
8.806563168764114380e-02 5.892705917358398438e-02 -1.982236951589584351e-01 9.430697187781333923e-03 -1.939684152603149414e-02 9.867179393768310547e-02 1.302050985395908356e-02 1.102980673313140869e-01 4.020994603633880615e-01 2.858031988143920898e-01 -1.663716286420822144e-01 1.540420204401016235e-01 7.272495422512292862e-03 5.484116263687610626e-03 9.358417242765426636e-03 1.206571608781814575e-01 -2.748865447938442230e-02 9.421611204743385315e-03 1.349183022975921631e-01 -3.215659260749816895e-01 5.718076229095458984e-02 4.557373747229576111e-02 -3.577185571193695068e-01 -8.160532265901565552e-02 1.567036658525466919e-01 -8.289304375648498535e-02 3.983126282691955566e-01 1.624412536621093750e-01 -2.221410274505615234e-01 2.158083766698837280e-01 -1.155011504888534546e-01 -1.711429506540298462e-01
-3.948777541518211365e-02 2.964065968990325928e-01 -1.343612670898437500e-01 7.871239632368087769e-02 -2.027055323123931885e-01 6.727210432291030884e-02 1.567084789276123047e-01 -4.169633984565734863e-02 -2.781670726835727692e-02 4.865869134664535522e-02 -2.141850292682647705e-01 -1.492816396057605743e-02 3.976113349199295044e-02 7.773368805646896362e-02 1.470933086238801479e-03 -1.234663464128971100e-02 -8.555430173873901367e-02 1.404647231101989746e-01 7.597553730010986328e-02 -4.970292150974273682e-01 -2.046849131584167480e-01 1.932527720928192139e-01 -2.350197881460189819e-01 -6.271106004714965820e-02 -1.632732003927230835e-01 -3.106428682804107666e-01 1.703256368637084961e-01 -6.164263933897018433e-02 -3.439276218414306641e-01 -4.892926290631294250e-02 -1.582128405570983887e-01 -1.935386359691619873e-01
1.787039637565612793e-01 1.546192467212677002e-01 -1.725548803806304932e-01 2.781229615211486816e-01 -1.511498689651489258e-01 1.144962012767791748e-01 1.346231251955032349e-01 1.474495884031057358e-02 9.298656880855560303e-02 3.880164623260498047e-01 -4.951079934835433960e-02 2.766934633255004883e-01 -2.280168049037456512e-02 -1.778158545494079590e-01 2.650996902957558632e-04 5.332211405038833618e-02 2.041726559400558472e-01 2.518641352653503418e-01 2.968596518039703369e-01 -1.909854710102081299e-01 1.091902107000350952e-01 1.062924712896347046e-01 -1.711412966251373291e-01 3.313115611672401428e-02 -2.030221819877624512e-01 -4.007273819297552109e-03 1.089062094688415527e-01 1.212620548903942108e-02 -2.083640992641448975e-01 -1.359389442950487137e-02 -1.079419478774070740e-01 -3.430944085121154785e-01
1.873730272054672241e-01 -6.090424209833145142e-02 -1.851384788751602173e-01 1.951961666345596313e-01 -8.011637628078460693e-02 1.199132502079010010e-01 -6.159984692931175232e-02 -9.831817448139190674e-02 9.787465631961822510e-02 -7.536445558071136475e-02 6.133324652910232544e-02 -9.598756581544876099e-02 3.653128743171691895e-01 -1.071108058094978333e-01 6.043770699761807919e-04 -1.639286428689956665e-01 2.097091078758239746e-01 1.033880114555358887e-01 2.098876684904098511e-01 -2.233166545629501343e-01 -3.935537636280059814e-01 1.441610455513000488e-01 -2.742030620574951172e-01 2.866591215133666992e-01 -1.932230740785598755e-01 1.528156995773315430e-01 -1.681128740310668945e-01 2.402033954858779907e-01 1.787651330232620239e-02 -1.098205521702766418e-02 1.579487025737762451e-01 -2.929567918181419373e-02
2.071661502122879028e-01 2.535789608955383301e-01 -2.281028591096401215e-02 1.919903159141540527e-01 -3.545442521572113037e-01 1.691540479660034180e-01 -2.504598908126354218e-02 -1.301111429929733276e-01 -9.164953976869583130e-02 2.078101187944412231e-01 -1.138169169425964355e-01 -4.932928085327148438e-02 1.708852797746658325e-01 -2.209307402372360229e-01 5.020819138735532761e-03 2.472293674945831299e-01 1.527581810951232910e-01 2.427669614553451538e-01 -7.596800476312637329e-02 -1.452752798795700073e-01 -2.477133721113204956e-01 9.246224164962768555e-02 -4.403085112571716309e-01 -7.166347652673721313e-02 3.213616460561752319e-02 2.709509572014212608e-04 -4.301290214061737061e-02 -8.553440123796463013e-02 4.638494923710823059e-02 1.027625873684883118e-01 -2.743328213691711426e-01 -3.408533707261085510e-02
[truncated: 3,269,371 more chars]
