# Supplementary material for: The Language of Innovation
Source: PLoS One. 2020 Apr 30;15(4):e0230107. doi: 10.1371/journal.pone.0230107 (PMC7194493; doi:10.1371/journal.pone.0230107)
Supplement: S9 File — (GZ) [file pone.0230107.s009.tar.gz › 1987-1991/V2Run_7_VS_4500_embeddings1987-1991ED32.txt]

-1.348985284566879272e-01 1.447071433067321777e-01 5.492838099598884583e-02 3.367007672786712646e-01 3.939259424805641174e-02 -1.349168717861175537e-01 2.466918826103210449e-01 -1.487350910902023315e-01 7.207467406988143921e-02 9.574489295482635498e-02 -5.235135555267333984e-03 6.834983825683593750e-02 1.236410140991210938e-01 -3.448120057582855225e-01 2.903723120689392090e-01 -1.761405356228351593e-02 1.753422617912292480e-01 -9.599445015192031860e-02 -1.424224823713302612e-01 1.488588005304336548e-01 -1.900533139705657959e-01 -1.699905991554260254e-01 6.891688704490661621e-02 1.844778209924697876e-01 -1.995112150907516479e-01 6.495608389377593994e-02 2.299647331237792969e-01 -1.070178970694541931e-01 -1.264160722494125366e-01 5.173433944582939148e-02 -9.482701122760772705e-02 -4.262192547321319580e-01
-1.030969992280006409e-01 -3.853932768106460571e-02 2.565160579979419708e-02 5.763540416955947876e-02 -2.273379079997539520e-02 -2.427156455814838409e-02 -1.816466217860579491e-03 -1.764502227306365967e-01 1.979962140321731567e-01 1.732721179723739624e-01 -5.750186741352081299e-02 -1.099093854427337646e-01 1.040094122290611267e-01 -3.813122212886810303e-01 9.362637251615524292e-02 -1.887819617986679077e-01 2.088840305805206299e-02 -3.486555442214012146e-02 -1.277526170015335083e-01 1.087597534060478210e-01 -2.513091564178466797e-01 -3.700823187828063965e-01 -2.516401708126068115e-01 1.806476563215255737e-01 1.917804628610610962e-01 1.280222833156585693e-01 3.048211932182312012e-01 1.876747012138366699e-01 -1.869676262140274048e-01 -4.473034292459487915e-02 -2.603033781051635742e-01 -2.335177510976791382e-01
-6.238173320889472961e-02 3.126808702945709229e-01 2.405358664691448212e-02 6.437934935092926025e-02 -4.960687085986137390e-02 -2.127420753240585327e-01 2.544475793838500977e-01 -3.325857520103454590e-01 -4.745819047093391418e-02 6.897053122520446777e-02 7.128490507602691650e-02 -1.355874389410018921e-01 -8.933063596487045288e-02 -4.340690076351165771e-01 9.578178077936172485e-02 4.729906842112541199e-02 -1.828430294990539551e-01 1.140027865767478943e-01 3.710583224892616272e-02 -3.633195906877517700e-02 -3.505630418658256531e-02 -2.326010763645172119e-01 -3.870908319950103760e-01 2.999864891171455383e-02 6.126501038670539856e-02 -1.919312626123428345e-01 1.709053963422775269e-01 -3.364539518952369690e-02 -1.439437866210937500e-01 2.508439123630523682e-01 -1.207474023103713989e-01 -8.891808241605758667e-02
-7.311923056840896606e-02 1.744132637977600098e-01 -1.768468320369720459e-02 1.121801584959030151e-01 1.829682588577270508e-01 -3.184039294719696045e-01 3.282042145729064941e-01 -1.303473860025405884e-01 -3.702567890286445618e-02 2.368723601102828979e-01 1.524523347616195679e-01 4.167531058192253113e-02 3.679783940315246582e-01 -2.051871567964553833e-01 2.209632992744445801e-01 1.605470776557922363e-01 -1.621239930391311646e-01 7.061947137117385864e-02 -1.445351392030715942e-01 8.063737303018569946e-02 -9.176306426525115967e-02 -7.663799822330474854e-02 -3.119199275970458984e-01 2.539527714252471924e-01 2.422136813402175903e-02 1.884902417659759521e-01 4.601886495947837830e-02 2.116262316703796387e-01 9.755052626132965088e-03 -1.055523231625556946e-01 -7.413764297962188721e-02 -1.506855338811874390e-01
-5.616883933544158936e-02 8.576162904500961304e-02 7.993409782648086548e-02 9.316583164036273956e-03 -3.119871765375137329e-02 -4.569519162178039551e-01 1.128131374716758728e-01 9.508599340915679932e-02 -9.703923761844635010e-02 4.717470332980155945e-02 4.123374074697494507e-02 -2.122881412506103516e-01 1.166753843426704407e-01 -6.911991536617279053e-02 2.203446626663208008e-01 1.380621939897537231e-01 -1.278015524148941040e-01 9.394323080778121948e-02 -4.356773942708969116e-02 7.850927859544754028e-02 2.327740639448165894e-01 -2.970715761184692383e-01 -5.163559317588806152e-01 -2.627756260335445404e-02 5.055648833513259888e-02 -7.887762039899826050e-03 1.328526288270950317e-01 2.296756207942962646e-02 -1.480705589056015015e-01 2.299566520377993584e-03 -3.355333805084228516e-01 -9.368526190519332886e-02
8.969440311193466187e-02 1.074588596820831299e-01 3.562299534678459167e-02 -1.484731435775756836e-01 -1.697722524404525757e-01 -2.650908231735229492e-01 2.422827854752540588e-02 1.303205341100692749e-01 1.754988729953765869e-01 1.251955926418304443e-01 1.414754092693328857e-01 6.106393784284591675e-02 3.338252604007720947e-01 -2.384429275989532471e-01 1.952722519636154175e-01 -2.694289982318878174e-01 -1.064512878656387329e-01 -2.474155426025390625e-01 -2.898998558521270752e-01 2.193211615085601807e-01 -1.494084149599075317e-01 -3.131921589374542236e-01 -2.495621144771575928e-01 -7.041027396917343140e-02 8.023453503847122192e-02 -6.022392213344573975e-02 -2.130356803536415100e-02 1.879785358905792236e-01 -1.976260393857955933e-01 -9.232313930988311768e-02 -6.956896185874938965e-02 2.403797209262847900e-02
3.236747160553932190e-02 3.096894025802612305e-01 2.000404149293899536e-01 -9.516651183366775513e-02 1.271703094244003296e-01 -2.722299098968505859e-01 2.882851064205169678e-01 3.400034084916114807e-02 -6.087022647261619568e-02 1.254111528396606445e-01 5.471963435411453247e-02 -7.531238347291946411e-02 2.701625227928161621e-01 -2.139170765876770020e-01 -1.147964410483837128e-02 -1.775322705507278442e-01 -1.573516614735126495e-02 1.705666929483413696e-01 -3.914703130722045898e-01 1.687168031930923462e-01 6.538727134466171265e-02 -9.925963729619979858e-02 -4.296884834766387939e-01 8.842234313488006592e-02 9.518980234861373901e-02 1.421630233526229858e-01 4.068903997540473938e-02 -1.483784168958663940e-01 5.145618692040443420e-02 -1.523907762020826340e-02 -1.193085685372352600e-01 -1.150564998388290405e-01
-1.485814154148101807e-01 1.098266988992691040e-01 8.731430768966674805e-02 2.141289860010147095e-01 -5.562740378081798553e-03 -1.663144975900650024e-01 -4.799463227391242981e-02 8.749014139175415039e-02 -5.105862021446228027e-02 1.352888494729995728e-01 3.073836863040924072e-01 -4.053614661097526550e-02 3.064167797565460205e-01 -8.479843288660049438e-02 1.844838559627532959e-01 -1.888905763626098633e-01 -1.221979632973670959e-01 -3.210568428039550781e-01 -1.992485374212265015e-01 1.456069946289062500e-01 1.380626112222671509e-01 -2.479143887758255005e-01 -3.442202210426330566e-01 -1.089564803987741470e-02 2.744940519332885742e-01 -1.451268196105957031e-01 8.394899219274520874e-02 1.102259755134582520e-01 1.648195274174213409e-02 -2.544838190078735352e-01 -1.627507060766220093e-01 -4.165863618254661560e-02
-6.249923631548881531e-02 -1.711401939392089844e-01 1.191454455256462097e-01 1.897655576467514038e-01 -1.557821184396743774e-01 -2.118289023637771606e-01 1.331895291805267334e-01 3.020724654197692871e-02 1.385142505168914795e-01 -1.386968512088060379e-02 -4.499530047178268433e-02 -1.202312111854553223e-01 5.841137841343879700e-02 -3.503737449645996094e-01 3.121051788330078125e-01 -2.404465526342391968e-01 -6.571333110332489014e-02 -1.942803412675857544e-01 -9.798952192068099976e-02 1.351902037858963013e-01 -5.568743497133255005e-02 -5.195622444152832031e-01 -2.145355790853500366e-01 -5.276598781347274780e-02 -5.196776986122131348e-02 5.350771918892860413e-02 2.541731297969818115e-01 1.505809426307678223e-01 5.141790211200714111e-02 2.402904257178306580e-02 1.538134515285491943e-01 5.567073356360197067e-03
-2.324448078870773315e-01 1.994417048990726471e-02 -2.313772961497306824e-02 -6.383129209280014038e-02 -3.778274729847908020e-02 -1.041464209556579590e-01 2.498833239078521729e-01 -1.847329586744308472e-01 -3.056041151285171509e-02 3.353561833500862122e-02 1.817476451396942139e-01 -1.734653860330581665e-01 2.835367619991302490e-02 -1.363731175661087036e-01 3.241353332996368408e-01 -1.894963979721069336e-01 4.337315261363983154e-02 -1.832953244447708130e-01 -1.219650730490684509e-01 2.977861464023590088e-01 -2.799349895212799311e-04 -3.809800744056701660e-01 -7.411587238311767578e-02 -7.997816801071166992e-02 7.476551830768585205e-02 5.018846690654754639e-02 4.462031126022338867e-01 2.762961089611053467e-01 -3.106833249330520630e-02 1.124209985136985779e-01 -1.138162463903427124e-01 -1.988398097455501556e-02
7.541362941265106201e-02 1.085185334086418152e-01 4.859952721744775772e-03 2.775721549987792969e-01 -3.005754947662353516e-01 -6.817308813333511353e-02 3.149268925189971924e-01 1.535361260175704956e-01 9.000141173601150513e-02 -5.535485222935676575e-02 1.254355162382125854e-01 7.969737052917480469e-02 3.631890118122100830e-01 -2.272945493459701538e-01 3.614417836070060730e-02 -6.774570047855377197e-02 9.001502394676208496e-02 4.617819190025329590e-02 -1.783862709999084473e-01 -2.107208408415317535e-02 2.142373025417327881e-01 -8.317401260137557983e-02 3.109769895672798157e-03 1.347870379686355591e-01 3.635987937450408936e-01 -2.136622518301010132e-01 2.068755328655242920e-01 -2.191997766494750977e-01 5.634417757391929626e-04 7.540298253297805786e-02 -2.771050333976745605e-01 -1.837405376136302948e-02
1.639486104249954224e-01 -1.248547285795211792e-01 -1.267824321985244751e-01 1.882905215024948120e-01 -5.185419227927923203e-03 -2.581369578838348389e-01 1.951585561037063599e-01 -1.325370967388153076e-01 -6.232420727610588074e-02 -1.641921699047088623e-01 1.290935873985290527e-01 2.276845090091228485e-02 2.210526317358016968e-01 -2.546478211879730225e-01 2.203020304441452026e-01 -2.103665173053741455e-01 -2.758004330098628998e-02 -1.786093264818191528e-01 -1.189676001667976379e-01 3.039616346359252930e-02 -2.091463953256607056e-01 -8.381641656160354614e-02 -4.209362864494323730e-01 -1.486373692750930786e-01 2.371488362550735474e-01 1.486046910285949707e-01 -1.114038676023483276e-01 1.455478966236114502e-01 -5.039080232381820679e-02 1.590821892023086548e-01 -2.961300313472747803e-01 6.262886524200439453e-02
-9.612277150154113770e-03 6.196346879005432129e-02 2.176700979471206665e-01 3.371463716030120850e-02 -2.549751400947570801e-01 -4.703145027160644531e-01 1.630918085575103760e-01 -6.449274718761444092e-02 9.194869548082351685e-02 1.983747631311416626e-01 1.388819888234138489e-02 -8.083545416593551636e-02 -1.398043427616357803e-02 -3.675513267517089844e-01 9.267251938581466675e-02 1.208879798650741577e-01 -1.132824569940567017e-01 1.539121717214584351e-01 -2.443610429763793945e-01 4.382521286606788635e-02 -8.190189301967620850e-02 -2.199203521013259888e-01 -2.966244816780090332e-01 -1.836491376161575317e-01 1.182664409279823303e-01 4.847257584333419800e-02 1.338231116533279419e-01 3.706228360533714294e-02 3.817847371101379395e-02 -9.557799249887466431e-02 -1.939441561698913574e-01 2.424716949462890625e-01
1.467865109443664551e-01 -3.152803331613540649e-02 1.299111098051071167e-01 1.822280585765838623e-01 9.095190465450286865e-02 -1.798589229583740234e-01 9.350996464490890503e-02 -4.910887032747268677e-02 2.116057276725769043e-02 1.417825371026992798e-01 1.717924512922763824e-02 -9.547001868486404419e-02 -2.635722747072577477e-03 -1.981933265924453735e-01 4.860536009073257446e-02 -1.935699880123138428e-01 7.834701985120773315e-02 -1.767296642065048218e-01 -3.528777062892913818e-01 1.812485605478286743e-01 2.536984086036682129e-01 -3.984987437725067139e-01 -3.397894501686096191e-01 -8.430514484643936157e-02 -6.055206432938575745e-02 8.253518608398735523e-04 3.457438945770263672e-01 1.493063867092132568e-01 2.264965921640396118e-01 8.433076739311218262e-02 -1.430447101593017578e-01 4.090190306305885315e-02
1.669434905052185059e-01 2.267199009656906128e-01 7.536966353654861450e-03 -1.490531722083687782e-03 -4.569550976157188416e-02 -2.830300927162170410e-01 2.630635201930999756e-01 -1.014964058995246887e-01 1.687029451131820679e-01 8.908516913652420044e-02 1.046843454241752625e-01 8.672768622636795044e-02 1.938460022211074829e-01 -2.095070332288742065e-01 1.834317445755004883e-01 -1.337985694408416748e-01 -5.077268183231353760e-02 -6.736026704311370850e-02 -1.583773940801620483e-01 -1.997710317373275757e-01 2.077899426221847534e-01 -1.297836303710937500e-01 -3.573578298091888428e-01 -4.675304517149925232e-02 1.741812974214553833e-01 3.967596888542175293e-01 8.678211271762847900e-02 -1.917069107294082642e-01 6.598796695470809937e-02 -2.009385526180267334e-01 -2.766124345362186432e-02 -1.775408536195755005e-01
8.011761307716369629e-02 -2.316761016845703125e-01 -5.026517435908317566e-02 -3.175862878561019897e-02 9.517516940832138062e-02 -3.656103312969207764e-01 1.220081299543380737e-01 -1.048483178019523621e-01 6.203767284750938416e-02 1.030410081148147583e-01 -9.777925908565521240e-02 -2.524387836456298828e-01 1.481047272682189941e-01 -8.306977152824401855e-02 1.084300503134727478e-01 5.714750662446022034e-02 1.873417794704437256e-01 -2.831618301570415497e-02 -2.208505272865295410e-01 1.385505348443984985e-01 -2.725156545639038086e-01 -1.056707799434661865e-01 -3.919123113155364990e-01 1.498504132032394409e-01 2.935610711574554443e-01 -1.198020279407501221e-01 3.259467482566833496e-01 -5.250295624136924744e-02 5.696010589599609375e-02 2.347658574581146240e-01 4.062280058860778809e-02 3.554444760084152222e-02
-1.916343346238136292e-02 2.824431955814361572e-01 2.156588714569807053e-03 1.168366298079490662e-01 -3.265744820237159729e-02 -2.821919322013854980e-01 2.342684119939804077e-01 1.524151712656021118e-01 1.912357807159423828e-01 -5.426385253667831421e-02 -9.736957401037216187e-02 -1.647726893424987793e-01 2.023459821939468384e-01 -2.371252775192260742e-01 1.272824853658676147e-01 -9.868180006742477417e-02 -1.026153340935707092e-01 -2.108832150697708130e-01 -3.410388529300689697e-01 6.766168028116226196e-02 1.002970561385154724e-01 -2.221764922142028809e-01 -2.805286049842834473e-01 -7.921089977025985718e-02 1.485270708799362183e-01 1.563460975885391235e-01 2.537176907062530518e-01 -2.889816462993621826e-01 2.824745327234268188e-02 -7.587356120347976685e-02 4.589598160237073898e-03 -1.639860868453979492e-01
1.083132922649383545e-01 2.426623702049255371e-01 3.557927906513214111e-01 -1.531922072172164917e-02 5.925947800278663635e-02 -1.494339108467102051e-01 2.694917321205139160e-01 -2.236342057585716248e-02 1.790463179349899292e-01 1.634759157896041870e-01 3.622004687786102295e-01 1.510465443134307861e-01 1.291125267744064331e-01 -2.611162960529327393e-01 7.025989890098571777e-02 -1.510835140943527222e-01 -1.320398449897766113e-01 -2.425488531589508057e-01 -1.282764077186584473e-01 7.584212720394134521e-02 -2.320405095815658569e-02 -2.037657648324966431e-01 -3.277479410171508789e-01 -4.857533052563667297e-02 4.936229437589645386e-02 2.637993991374969482e-01 1.496926546096801758e-01 8.116858452558517456e-02 -1.823643408715724945e-02 -1.350079774856567383e-01 5.528137460350990295e-02 -7.241696119308471680e-02
7.314116507768630981e-02 -1.924283951520919800e-01 3.655865043401718140e-02 -5.736792460083961487e-02 1.364845782518386841e-02 -2.075890898704528809e-01 2.163694947957992554e-01 -5.675659049302339554e-03 1.201569437980651855e-01 2.086381614208221436e-01 4.798756837844848633e-01 2.146314084529876709e-01 3.324475139379501343e-02 -1.661428511142730713e-01 6.498116999864578247e-03 5.617482587695121765e-02 2.585498802363872528e-02 -7.342677563428878784e-02 -2.126399055123329163e-02 1.895429641008377075e-01 1.262398213148117065e-01 -2.339735478162765503e-01 -1.331720501184463501e-02 1.874567717313766479e-01 3.410767316818237305e-01 1.737303915433585644e-03 1.153339818120002747e-01 -5.369481816887855530e-02 -3.129384815692901611e-01 2.094896323978900909e-02 -3.367067575454711914e-01 -6.282378733158111572e-02
1.240487992763519287e-01 3.080687820911407471e-01 2.278429418802261353e-01 -7.863302528858184814e-02 -6.046599894762039185e-02 -3.654158115386962891e-01 2.412733882665634155e-01 1.343189179897308350e-01 2.463420927524566650e-01 -3.015384636819362640e-02 -1.058361977338790894e-01 -1.405358910560607910e-01 2.720080912113189697e-01 -1.799286156892776489e-01 -1.555054076015949249e-02 -2.985782325267791748e-01 1.320721060037612915e-01 -8.933948725461959839e-02 -1.198295503854751587e-01 -1.211047917604446411e-02 1.476880162954330444e-01 3.823757544159889221e-02 -2.508880198001861572e-01 -2.933445014059543610e-02 3.876877948641777039e-02 4.906381666660308838e-02 1.448683291673660278e-01 -2.833008766174316406e-01 -9.749593585729598999e-02 -1.767622381448745728e-01 -2.238627374172210693e-01 -8.270945399999618530e-02
-4.057234525680541992e-02 -1.210921928286552429e-01 -5.950654298067092896e-02 -2.010547071695327759e-01 -6.017635390162467957e-02 -3.435691595077514648e-01 2.996455430984497070e-01 7.436771690845489502e-02 1.310679912567138672e-01 2.371844835579395294e-02 1.016374155879020691e-01 1.076495554298162460e-02 2.857391834259033203e-01 -1.658669114112854004e-01 3.354229927062988281e-01 2.507456839084625244e-01 -5.690140649676322937e-02 -8.323445171117782593e-02 -3.808096945285797119e-01 1.529178321361541748e-01 -6.461767852306365967e-02 -2.766524255275726318e-02 -3.464891314506530762e-01 3.021295368671417236e-02 -3.101338073611259460e-02 1.389653086662292480e-01 1.027026176452636719e-01 -2.313892729580402374e-02 -2.192850261926651001e-01 -1.305233538150787354e-01 -7.530553638935089111e-02 5.827379599213600159e-02
2.909882180392742157e-02 -2.018817812204360962e-01 1.465305984020233154e-01 8.741415292024612427e-02 -1.080328300595283508e-01 -2.353392988443374634e-01 1.844471246004104614e-01 -3.229509666562080383e-02 1.578861922025680542e-01 3.562410473823547363e-01 6.420675665140151978e-02 -2.905048429965972900e-01 2.413474321365356445e-01 -1.940344423055648804e-01 4.292795062065124512e-02 2.178719639778137207e-01 3.102058172225952148e-02 -5.586810782551765442e-02 -1.430260837078094482e-01 -1.297573298215866089e-01 -3.546488285064697266e-01 -1.908108741044998169e-01 -2.447731643915176392e-01 -5.612407997250556946e-02 3.143839836120605469e-01 -2.220514975488185883e-02 1.452397704124450684e-01 -2.250425983220338821e-03 -7.510531693696975708e-02 1.919730007648468018e-01 -1.056628227233886719e-01 -2.983946911990642548e-02
-1.054217144846916199e-01 1.629830151796340942e-01 -1.546780169010162354e-01 2.927486300468444824e-01 -1.975614810362458229e-03 -4.263818636536598206e-02 3.493335545063018799e-01 -1.677959412336349487e-01 -3.249825537204742432e-02 -1.640120744705200195e-01 7.097972184419631958e-02 5.472363904118537903e-02 8.583248406648635864e-02 -1.356906592845916748e-01 1.407843083143234253e-01 4.805723950266838074e-02 -1.124737411737442017e-02 -2.008609175682067871e-01 -1.418736428022384644e-01 1.167067047208547592e-02 -3.117881417274475098e-01 1.109377667307853699e-02 -3.766219019889831543e-01 -2.571510151028633118e-02 -1.297376453876495361e-01 -7.723676413297653198e-02 3.903827965259552002e-01 2.696176767349243164e-01 -1.362336985766887665e-02 8.439278602600097656e-02 -2.155785411596298218e-01 -1.205769926309585571e-01
9.302107244729995728e-02 1.946842819452285767e-01 6.404383480548858643e-02 -1.073558852076530457e-01 -7.730466872453689575e-02 -3.596957027912139893e-01 2.524234354496002197e-01 -1.910725831985473633e-01 8.346433937549591064e-02 2.641372382640838623e-01 -1.200210824608802795e-01 1.041906774044036865e-01 -2.019972912967205048e-02 -1.163235902786254883e-01 1.210766360163688660e-01 3.721119835972785950e-02 -1.817006021738052368e-01 6.245522573590278625e-02 -8.365301415324211121e-03 -9.201293578371405602e-04 5.228032171726226807e-02 -2.424468696117401123e-01 -5.116134881973266602e-01 1.544786095619201660e-01 1.126297861337661743e-01 -7.091242074966430664e-02 8.610592037439346313e-02 -1.840358674526214600e-01 -9.586513787508010864e-02 1.620100885629653931e-01 -2.828350663185119629e-01 1.082262396812438965e-01
-3.762749955058097839e-02 3.456655144691467285e-02 2.341100573539733887e-01 -1.754244267940521240e-01 4.751005023717880249e-02 -1.820743083953857422e-01 2.258120924234390259e-01 1.496304757893085480e-02 2.524670958518981934e-01 2.725135721266269684e-02 -1.744746230542659760e-02 -7.996331155300140381e-02 2.500709295272827148e-01 -2.306069582700729370e-01 2.308238297700881958e-01 -1.838082373142242432e-01 -2.388028800487518311e-01 -2.016309350728988647e-01 -8.487674593925476074e-02 9.304259717464447021e-02 2.768794633448123932e-02 5.947033059783279896e-04 -3.620927035808563232e-01 2.160175004974007607e-03 2.509486377239227295e-01 2.265993952751159668e-01 1.041838452219963074e-01 -2.453471571207046509e-01 -4.347215406596660614e-03 -7.249914854764938354e-02 -3.303521871566772461e-01 -7.757930457592010498e-02
1.167171895503997803e-01 -1.658836156129837036e-01 2.088421769440174103e-02 8.093906939029693604e-02 -3.988656774163246155e-02 -3.233161866664886475e-01 2.061697244644165039e-01 -2.019080072641372681e-01 -4.330003261566162109e-02 5.415931716561317444e-02 2.529398500919342041e-01 -1.005308236926794052e-02 1.041239053010940552e-01 -2.537802457809448242e-01 2.881022095680236816e-01 -3.206590116024017334e-01 -3.301685303449630737e-02 2.591544389724731445e-02 8.219411969184875488e-02 -1.470171660184860229e-02 -2.228692322969436646e-01 -5.076039433479309082e-01 -7.534873485565185547e-02 -2.110668867826461792e-01 7.106451690196990967e-02 -7.242976129055023193e-02 -9.439730644226074219e-02 -2.037086337804794312e-02 -5.545784533023834229e-02 6.112210825085639954e-02 -1.252922266721725464e-01 -1.552159190177917480e-01
-3.070089221000671387e-02 3.525669574737548828e-01 1.127330884337425232e-01 -1.762534976005554199e-01 -3.962387144565582275e-02 -3.679146170616149902e-01 1.828583478927612305e-01 6.182136014103889465e-02 2.923272252082824707e-01 1.351065933704376221e-02 -7.779882103204727173e-02 -1.059829816222190857e-01 4.078562855720520020e-01 -2.309165596961975098e-01 5.375131964683532715e-02 4.756269976496696472e-03 -1.076093092560768127e-01 -7.043346762657165527e-02 -6.156272068619728088e-02 1.333486288785934448e-01 -1.190289855003356934e-03 -1.871194392442703247e-01 -1.408731192350387573e-01 1.572275012731552124e-01 1.175585091114044189e-01 5.200447142124176025e-02 2.884034216403961182e-01 -7.738293707370758057e-02 1.689067035913467407e-01 -3.404338145628571510e-03 -1.950979083776473999e-01 -2.032222598791122437e-01
3.480382859706878662e-01 -4.173000901937484741e-02 4.789037257432937622e-02 -1.219720542430877686e-01 -6.918312609195709229e-02 -2.412444949150085449e-01 2.782676219940185547e-01 -2.002148032188415527e-01 -4.802950471639633179e-02 1.049584671854972839e-01 2.832722067832946777e-01 6.513989716768264771e-02 1.714715212583541870e-01 -4.168214276432991028e-03 5.564556270837783813e-02 -1.057119444012641907e-01 8.989463094621896744e-04 -1.265561431646347046e-01 -8.050344139337539673e-02 2.828284725546836853e-02 2.697614580392837524e-02 -2.477599382400512695e-01 -1.691484004259109497e-01 2.093165554106235504e-02 -1.237187311053276062e-01 -1.251953095197677612e-01 1.763348281383514404e-01 5.780118703842163086e-02 -1.711378693580627441e-01 -1.971537172794342041e-01 -3.821549415588378906e-01 -3.793112933635711670e-01
-2.153849229216575623e-02 2.575338184833526611e-01 2.957470715045928955e-01 -1.765951216220855713e-01 1.109126657247543335e-01 -3.542713224887847900e-01 1.689270883798599243e-01 3.207362443208694458e-02 2.237755209207534790e-01 -1.735794544219970703e-01 -8.914696425199508667e-02 -3.250867128372192383e-02 3.701753318309783936e-01 -2.932617068290710449e-01 1.267429292201995850e-01 -2.996381558477878571e-02 -1.576013676822185516e-02 -5.923027917742729187e-02 -4.615019634366035461e-02 -1.223907247185707092e-01 2.076766081154346466e-02 -2.498980462551116943e-01 -3.449029624462127686e-01 -1.669920049607753754e-02 1.492739766836166382e-01 1.882748454809188843e-01 4.589412361383438110e-02 -4.946146160364151001e-02 -1.688432097434997559e-01 -1.636617816984653473e-02 -6.290285289287567139e-02 -1.413638591766357422e-01
-1.014091223478317261e-01 2.287117242813110352e-01 2.328250557184219360e-01 2.426900118589401245e-01 9.554501622915267944e-03 -2.478795796632766724e-01 -1.358305513858795166e-01 1.192879281006753445e-03 1.064692437648773193e-01 2.267065197229385376e-01 5.761867016553878784e-02 4.215765595436096191e-01 1.079289093613624573e-01 -4.747034981846809387e-02 2.085562944412231445e-01 2.603661119937896729e-01 8.484248071908950806e-02 -2.031286805868148804e-01 1.080651804804801941e-01 1.427123546600341797e-01 -5.085615813732147217e-02 -2.496256083250045776e-01 -8.856756240129470825e-02 -1.364591866731643677e-01 1.982365846633911133e-01 1.650698333978652954e-01 3.074020147323608398e-01 9.740174561738967896e-02 4.372467473149299622e-02 -1.451369971036911011e-01 -9.632015228271484375e-02 -2.637520991265773773e-02
-1.146122440695762634e-02 4.902220517396926880e-02 3.327236473560333252e-01 1.934767812490463257e-01 -7.680832594633102417e-02 8.689405024051666260e-02 4.969750717282295227e-02 1.176826953887939453e-01 6.781023740768432617e-02 1.548302322626113892e-01 3.229034692049026489e-02 1.270519196987152100e-01 6.230901554226875305e-02 -2.475686967372894287e-01 2.890593707561492920e-01 -1.934854537248611450e-01 3.063565194606781006e-01 -6.360544264316558838e-02 -3.231268525123596191e-01 -5.605925992131233215e-02 1.680750399827957153e-01 -7.706601917743682861e-02 1.305147856473922729e-01 -4.722671210765838623e-02 -8.751312270760536194e-03 -7.279446721076965332e-02 9.718077629804611206e-02 2.810888290405273438e-01 4.579176008701324463e-02 3.396941721439361572e-01 -3.007499277591705322e-01 -1.641993820667266846e-01
1.814130842685699463e-01 -2.776571549475193024e-02 -6.214606761932373047e-02 -4.770147427916526794e-02 -1.272478699684143066e-01 -2.495210915803909302e-01 4.836731255054473877e-01 -1.149212494492530823e-01 1.393968313932418823e-01 2.193973213434219360e-01 9.306634962558746338e-02 -1.208908259868621826e-01 1.296488195657730103e-01 -3.047567605972290039e-01 1.690277308225631714e-01 -1.478540599346160889e-01 2.078934758901596069e-02 1.031259074807167053e-01 -3.284554481506347656e-01 -3.559000790119171143e-02 1.216035038232803345e-01 -6.774537265300750732e-02 -2.954180538654327393e-01 2.806149423122406006e-02 7.037889212369918823e-02 1.788916140794754028e-01 4.676293209195137024e-02 -1.077401414513587952e-01 -2.204986810684204102e-01 -2.154805064201354980e-01 -9.350445866584777832e-02 -3.774565830826759338e-02
1.111219450831413269e-01 1.604236960411071777e-01 -1.461772173643112183e-01 1.398998796939849854e-01 -8.845423161983489990e-02 1.712755113840103149e-02 2.281245291233062744e-01 -4.098931699991226196e-02 2.211366780102252960e-02 -2.351012080907821655e-02 8.435129188001155853e-03 1.775032430887222290e-01 2.493295371532440186e-01 -1.453655511140823364e-01 2.839171588420867920e-01 1.134710619226098061e-03 9.712087339721620083e-04 -1.652620732784271240e-01 -2.446631789207458496e-01 2.124224901199340820e-01 -1.875487416982650757e-01 -4.078868627548217773e-01 -4.983045160770416260e-02 1.081070378422737122e-01 1.073018927127122879e-02 -8.059645444154739380e-02 1.751130819320678711e-01 -1.039320528507232666e-01 1.392177790403366089e-01 3.319814503192901611e-01 -3.481964468955993652e-01 1.252502501010894775e-01
-9.262260794639587402e-02 2.069593518972396851e-01 1.272855103015899658e-01 1.176628768444061279e-01 -1.997205018997192383e-01 -3.837036192417144775e-01 -2.815879508852958679e-02 -1.548374593257904053e-01 -8.407286554574966431e-02 9.598836302757263184e-03 1.385199874639511108e-01 4.562899842858314514e-02 1.899473667144775391e-01 -2.845871746540069580e-01 9.164698421955108643e-02 -5.473089590668678284e-02 8.286721259355545044e-02 -1.185921207070350647e-01 -4.536526501178741455e-01 2.969525940716266632e-02 -8.423872292041778564e-02 -1.588030010461807251e-01 -3.858061730861663818e-01 1.478195376694202423e-02 8.258695155382156372e-02 2.305013239383697510e-01 -6.509341299533843994e-02 2.622064948081970215e-01 -1.416009943932294846e-02 4.277432709932327271e-02 -3.276358917355537415e-02 -6.874806433916091919e-02
1.698691956698894501e-02 1.295343488454818726e-01 1.949905157089233398e-01 9.525413811206817627e-02 2.024885267019271851e-01 -6.846656091511249542e-03 3.130991160869598389e-01 -1.089258566498756409e-01 1.591120511293411255e-01 2.151328176259994507e-01 -1.810465566813945770e-02 -1.093778610229492188e-01 2.312450557947158813e-01 9.356314688920974731e-02 3.251818567514419556e-02 -8.713117241859436035e-02 1.026910468935966492e-01 -2.977874577045440674e-01 -5.404716357588768005e-02 8.157740533351898193e-02 -1.076059765182435513e-03 -4.139813482761383057e-01 -3.673006892204284668e-01 4.441129975020885468e-03 9.125080890953540802e-03 -1.885973215103149414e-01 5.536834523081779480e-02 -1.611866205930709839e-01 3.280676007270812988e-01 -5.167885497212409973e-02 -2.000036239624023438e-01 4.005467519164085388e-03
-8.661329746246337891e-02 -2.162002772092819214e-01 1.132812947034835815e-01 1.346984803676605225e-01 2.213083207607269287e-01 -2.094989269971847534e-01 -1.328683495521545410e-01 -1.576025970280170441e-02 1.898051351308822632e-01 7.651255279779434204e-02 2.411801815032958984e-01 1.499990969896316528e-01 1.758985817432403564e-01 -1.966391224414110184e-03 3.799056410789489746e-01 -1.963199079036712646e-01 5.623151734471321106e-02 3.667094558477401733e-02 9.381853789091110229e-02 6.295678764581680298e-02 9.093710780143737793e-02 -1.298069506883621216e-01 -2.007467150688171387e-01 9.486199915409088135e-02 1.568596512079238892e-01 -2.434389889240264893e-01 5.745785310864448547e-02 -2.548063397407531738e-01 -3.446513414382934570e-01 1.374990940093994141e-01 -1.495714634656906128e-01 2.525888085365295410e-01
-1.147121638059616089e-01 1.594848334789276123e-01 8.436888456344604492e-02 3.982733786106109619e-01 2.718622609972953796e-02 -1.796569973230361938e-01 9.206101298332214355e-02 -1.993682682514190674e-01 -2.907176874577999115e-02 2.497382760047912598e-01 1.938007324934005737e-01 1.933621764183044434e-01 1.986062824726104736e-01 2.430586889386177063e-02 2.862769663333892822e-01 -8.740372955799102783e-02 2.008972465991973877e-01 -1.588610261678695679e-01 -5.738762766122817993e-02 4.288965836167335510e-02 1.504735089838504791e-02 -2.915456593036651611e-01 -2.295788973569869995e-01 -5.788427591323852539e-02 -8.922564238309860229e-02 1.697553694248199463e-02 -2.592630498111248016e-02 -3.124021168332546949e-04 1.248786300420761108e-01 4.581521153450012207e-01 -1.271671708673238754e-02 -6.548530887812376022e-03
-7.901667617261409760e-03 -3.048138879239559174e-02 2.976849973201751709e-01 -7.136381417512893677e-02 -9.002662450075149536e-02 -1.473841965198516846e-01 1.095418184995651245e-01 -1.317221224308013916e-01 8.633381128311157227e-02 3.686174154281616211e-01 -1.593448966741561890e-01 1.181370113044977188e-02 1.540212333202362061e-01 -1.732576191425323486e-01 3.656235337257385254e-01 5.481545999646186829e-02 -1.242893263697624207e-01 -3.259805738925933838e-01 -2.636399269104003906e-01 1.445572823286056519e-01 1.201062500476837158e-01 -6.133887916803359985e-02 -1.655540913343429565e-01 8.401006460189819336e-02 7.433807104825973511e-02 2.871124744415283203e-01 6.915917247533798218e-02 2.489161789417266846e-01 -6.591309607028961182e-02 7.437184453010559082e-02 -1.984043419361114502e-01 1.346243321895599365e-01
1.864337734878063202e-02 9.169614315032958984e-02 2.640382647514343262e-01 1.168770417571067810e-01 -1.921056886203587055e-03 -2.794166803359985352e-01 -2.444593757390975952e-01 -3.154343068599700928e-01 2.572451829910278320e-01 -1.931774318218231201e-01 2.294058948755264282e-01 1.444528698921203613e-01 1.176990270614624023e-01 -1.559212058782577515e-01 2.903888225555419922e-01 -1.230060458183288574e-01 -2.231353968381881714e-01 6.868056952953338623e-02 -1.851293742656707764e-01 5.209992825984954834e-02 1.655344516038894653e-01 -2.407123893499374390e-01 3.879034519195556641e-02 -1.377779841423034668e-01 -4.061445221304893494e-02 -2.160430103540420532e-01 1.596897840499877930e-01 -1.447540521621704102e-01 -8.186630159616470337e-02 -1.646540910005569458e-01 -1.398313939571380615e-01 1.022472530603408813e-01
-7.909155637025833130e-02 3.495125174522399902e-01 1.876726001501083374e-02 -9.922611713409423828e-02 2.142871357500553131e-02 -4.769062995910644531e-01 3.756470978260040283e-01 4.370096325874328613e-02 -7.638047635555267334e-02 4.244747757911682129e-02 1.427986770868301392e-01 3.011443652212619781e-02 2.852444946765899658e-01 -2.192202508449554443e-01 4.917566850781440735e-02 -3.877520188689231873e-02 -1.164944395422935486e-01 -5.469174310564994812e-02 -2.197564691305160522e-01 9.654369205236434937e-03 2.505945861339569092e-01 7.480054348707199097e-02 -1.918523758649826050e-01 -3.830138593912124634e-02 2.874423861503601074e-01 -1.960811391472816467e-02 6.751900166273117065e-02 3.213064372539520264e-02 -1.243991181254386902e-01 -1.497784405946731567e-01 -1.681362688541412354e-01 -4.239882156252861023e-02
-1.205454487353563309e-02 6.166082993149757385e-02 2.020185291767120361e-01 -2.861082553863525391e-02 -2.149688303470611572e-01 2.236030995845794678e-01 2.907826602458953857e-01 -3.730910718441009521e-01 3.009198904037475586e-01 -3.279966861009597778e-02 4.774711281061172485e-02 2.597306370735168457e-01 1.608653217554092407e-01 -1.757709980010986328e-01 4.034341871738433838e-02 -1.248083338141441345e-01 -3.239223733544349670e-02 1.551730930805206299e-01 -2.083840370178222656e-01 1.093259081244468689e-01 2.571872808039188385e-02 -1.471164971590042114e-01 -2.791456878185272217e-01 -1.453343033790588379e-01 3.212901065126061440e-03 -9.823626279830932617e-02 1.203262135386466980e-01 -1.547886617481708527e-02 -1.904683560132980347e-01 -1.036549955606460571e-01 -4.337221384048461914e-02 -3.521071970462799072e-01
6.206085160374641418e-02 8.249203860759735107e-02 7.136957347393035889e-02 5.061016678810119629e-01 -2.710856795310974121e-01 -1.697135418653488159e-01 1.143401116132736206e-01 -2.622869424521923065e-02 2.377482503652572632e-01 1.381286978721618652e-01 -7.948596775531768799e-02 3.558461666107177734e-01 3.050802648067474365e-01 7.239542901515960693e-02 6.425387412309646606e-02 1.197208911180496216e-01 6.708955019712448120e-02 -1.077291369438171387e-01 1.322055310010910034e-01 3.307560458779335022e-02 -6.119889765977859497e-02 -6.808123737573623657e-02 -8.913274854421615601e-02 2.422887980937957764e-01 9.491844475269317627e-02 1.271231770515441895e-01 1.313967444002628326e-02 -1.129515767097473145e-01 -2.626873254776000977e-01 2.115267328917980194e-03 -2.042882293462753296e-01 -1.678784042596817017e-01
-2.724528312683105469e-01 1.413016021251678467e-01 1.201122403144836426e-01 7.318590581417083740e-02 1.471853405237197876e-01 -1.862280815839767456e-02 1.952158212661743164e-01 -3.313517868518829346e-01 1.703375726938247681e-01 1.280959695577621460e-01 3.955518826842308044e-02 8.430910855531692505e-02 2.028848677873611450e-01 1.222984790802001953e-01 3.053121566772460938e-01 1.499701142311096191e-01 2.219308614730834961e-01 -9.402705729007720947e-02 5.199746415019035339e-02 8.638173341751098633e-02 6.732874363660812378e-02 -2.904357016086578369e-01 -3.291921317577362061e-01 -1.676392853260040283e-01 6.509575247764587402e-02 1.478415578603744507e-01 8.452696353197097778e-02 -2.745532393455505371e-01 1.631093174219131470e-01 8.001659810543060303e-02 -2.328009307384490967e-01 2.731163240969181061e-02
8.980291895568370819e-04 -1.119477581232786179e-02 1.390404999256134033e-01 3.098956048488616943e-01 9.083922952413558960e-02 -4.137915968894958496e-01 7.693556137382984161e-03 -7.100956887006759644e-02 2.734004557132720947e-01 5.487918853759765625e-02 1.173734813928604126e-01 1.161153614521026611e-01 4.433506131172180176e-01 -2.050088644027709961e-01 -1.196025013923645020e-01 8.752933144569396973e-02 5.129571259021759033e-02 1.361266970634460449e-01 -1.841103434562683105e-01 2.039195410907268524e-02 5.726938322186470032e-02 -4.848254472017288208e-02 7.473842054605484009e-02 8.738792687654495239e-02 1.200383454561233521e-01 1.160986274480819702e-01 1.442815661430358887e-01 -3.303956985473632812e-01 -1.679069995880126953e-01 -4.937626421451568604e-02 -2.650034725666046143e-01 -3.612304106354713440e-02
1.505466103553771973e-01 1.319749653339385986e-01 3.277494758367538452e-02 1.572857983410358429e-02 1.230117306113243103e-01 -5.269255042076110840e-01 2.692594528198242188e-01 2.339137196540832520e-01 2.321426421403884888e-01 2.216998301446437836e-02 6.558921933174133301e-02 7.321154233068227768e-03 4.356412291526794434e-01 1.480306033045053482e-02 2.563559114933013916e-01 -5.533977970480918884e-02 7.762917876243591309e-02 -8.901242911815643311e-02 -1.015650331974029541e-01 -4.820461571216583252e-02 -1.953359097242355347e-01 -2.114091254770755768e-02 -1.968724578619003296e-01 -3.566937148571014404e-02 2.178350538015365601e-01 7.902528345584869385e-02 5.861849989742040634e-03 8.293514698743820190e-02 1.007345877587795258e-02 1.327183991670608521e-01 6.912023574113845825e-02 -1.809748709201812744e-01
-7.316409796476364136e-02 -1.738261878490447998e-01 -4.656378179788589478e-02 2.285082340240478516e-01 -2.477895021438598633e-01 -2.416422069072723389e-01 -4.367866553366184235e-03 9.333898872137069702e-02 5.467835813760757446e-02 2.310694307088851929e-01 6.596022844314575195e-02 1.904497593641281128e-01 3.079033493995666504e-01 -1.078598201274871826e-01 3.912087678909301758e-01 1.248700991272926331e-01 7.288075238466262817e-02 -4.335575550794601440e-02 6.996730715036392212e-02 4.710649326443672180e-02 1.828109920024871826e-01 -2.415739595890045166e-01 7.717108726501464844e-02 2.272482365369796753e-01 3.108485937118530273e-01 -4.745991155505180359e-02 5.869676172733306885e-02 -1.375469565391540527e-02 1.021695286035537720e-01 -1.305534131824970245e-02 -3.521358668804168701e-01 -9.296446293592453003e-02
-1.095020957291126251e-02 3.653705716133117676e-01 2.359278351068496704e-01 1.437504142522811890e-01 1.165849268436431885e-01 -1.603230088949203491e-01 2.903897166252136230e-01 -1.289285570383071899e-01 1.703457832336425781e-01 -9.083253145217895508e-02 -8.731282502412796021e-02 -1.999143809080123901e-01 4.790060222148895264e-02 1.098731979727745056e-01 1.912065744400024414e-01 -2.146980166435241699e-01 -2.608418837189674377e-02 -7.728038728237152100e-02 -2.218570709228515625e-01 6.949403882026672363e-02 -7.432361692190170288e-02 -7.925373315811157227e-02 -3.171148002147674561e-01 4.077981784939765930e-02 2.257475405931472778e-01 8.647082746028900146e-02 1.427000761032104492e-01 1.640905253589153290e-02 -1.060660332441329956e-01 -1.992155909538269043e-01 -1.038057506084442139e-01 -3.904073536396026611e-01
1.073090359568595886e-01 9.693991392850875854e-02 7.768195867538452148e-02 3.702739486470818520e-03 1.112653389573097229e-01 -3.301590979099273682e-01 5.230928212404251099e-02 2.194072604179382324e-01 1.418016999959945679e-01 1.664922535419464111e-01 1.613839715719223022e-02 2.133433073759078979e-01 3.720855116844177246e-01 -2.395371943712234497e-01 4.040380418300628662e-01 4.237126186490058899e-02 -1.768886484205722809e-02 -1.459646373987197876e-01 -2.373813241720199585e-01 -1.219325289130210876e-01 2.010556459426879883e-01 -1.235360056161880493e-01 -3.200770616531372070e-01 1.846082210540771484e-01 -1.496593356132507324e-01 1.667094230651855469e-01 3.126588091254234314e-02 7.613420486450195312e-02 -6.127486750483512878e-02 1.566422730684280396e-02 4.529532743617892265e-04 -1.712340675294399261e-02
8.954181522130966187e-02 2.644937336444854736e-01 9.693618118762969971e-02 -5.981627479195594788e-02 1.510777771472930908e-01 -3.435108065605163574e-01 2.622638344764709473e-01 -3.030456230044364929e-02 2.746673822402954102e-01 1.333723776042461395e-03 -6.293305009603500366e-02 -1.894977539777755737e-01 2.600686252117156982e-01 -2.786851525306701660e-01 2.072194814682006836e-01 -2.225918471813201904e-01 -1.751113831996917725e-01 -1.316926926374435425e-01 -5.998297780752182007e-02 -7.953743636608123779e-02 1.925391256809234619e-01 -2.982742488384246826e-01 -2.990687787532806396e-01 1.163743659853935242e-01 5.345706641674041748e-02 3.713977709412574768e-02 3.984853625297546387e-02 9.693331085145473480e-03 1.603500396013259888e-01 1.579526066780090332e-01 -6.389628979377448559e-04 -4.345501586794853210e-02
2.214769367128610611e-03 -1.066258475184440613e-01 2.603246644139289856e-02 1.846516132354736328e-01 3.662021085619926453e-02 1.010304689407348633e-01 1.274037957191467285e-01 -1.838293373584747314e-01 1.510036587715148926e-01 1.072992384433746338e-01 5.150018632411956787e-02 1.340244859457015991e-01 3.147312998771667480e-01 -1.082894727587699890e-01 3.579771220684051514e-01 1.503709107637405396e-01 1.856267750263214111e-01 -1.287646889686584473e-01 -3.752547502517700195e-02 1.696465164422988892e-01 -1.019169911742210388e-01 -4.317328631877899170e-01 -1.650391072034835815e-01 -2.424357384443283081e-01 1.083527132868766785e-02 1.168212741613388062e-01 1.072068437933921814e-01 -4.558322951197624207e-02 1.070657074451446533e-01 3.862512707710266113e-01 -1.539106816053390503e-01 -1.054086349904537201e-02
-4.200241342186927795e-02 1.831451244652271271e-02 -3.064329922199249268e-02 -7.434830069541931152e-02 -1.230980828404426575e-01 -3.159525394439697266e-01 1.516992449760437012e-01 -4.195215553045272827e-02 2.701937258243560791e-01 -7.748568803071975708e-02 3.355580270290374756e-01 -1.156942993402481079e-01 9.097474813461303711e-02 -3.134532272815704346e-01 -1.021057441830635071e-01 2.119184583425521851e-01 2.471349984407424927e-01 -2.860897481441497803e-01 -8.962334692478179932e-02 1.414859294891357422e-01 1.351056993007659912e-01 -1.745028048753738403e-01 -3.323554992675781250e-01 1.747386604547500610e-01 1.135348691605031490e-03 -1.053947061300277710e-01 1.574868559837341309e-01 -1.492126584053039551e-01 -1.934340298175811768e-01 -1.130413413047790527e-01 1.255042701959609985e-01 5.493648350238800049e-03
-2.943800985813140869e-01 7.693696022033691406e-02 4.952026531100273132e-02 -7.824168354272842407e-02 -1.035436987876892090e-01 -3.969641625881195068e-01 1.344457566738128662e-01 -1.448872387409210205e-01 -9.135087579488754272e-02 3.652174770832061768e-01 9.353620558977127075e-02 1.519955992698669434e-01 1.789283156394958496e-01 -1.827240288257598877e-01 3.651202097535133362e-02 -5.084630846977233887e-02 -6.316016614437103271e-02 3.134952485561370850e-02 -7.866487652063369751e-02 -1.198164597153663635e-01 1.118642650544643402e-02 -2.425740957260131836e-01 -4.273107647895812988e-01 -1.821009516716003418e-01 1.043258309364318848e-01 -1.418890357017517090e-01 -7.246626168489456177e-02 -8.180046081542968750e-02 -2.921926081180572510e-01 -7.872694171965122223e-03 -1.301279813051223755e-01 -5.482044443488121033e-02
-5.059717968106269836e-02 3.619247674942016602e-02 1.251378804445266724e-01 4.899178445339202881e-02 1.672851741313934326e-01 -3.689089715480804443e-01 -1.810792386531829834e-01 3.056402504444122314e-02 -3.122084960341453552e-02 1.611534655094146729e-01 5.398315191268920898e-02 2.031270265579223633e-01 2.718400359153747559e-01 -1.094491221010684967e-03 1.080065518617630005e-01 -9.185928106307983398e-02 1.510437875986099243e-01 -7.705809175968170166e-02 -1.476050168275833130e-01 7.493980228900909424e-02 -1.771266758441925049e-01 -4.984347820281982422e-01 -1.623682826757431030e-01 4.776766151189804077e-02 4.219768941402435303e-02 -7.307597249746322632e-02 2.673639357089996338e-01 -1.335399597883224487e-01 2.949264645576477051e-02 3.217355608940124512e-01 -7.357440888881683350e-02 -2.104778289794921875e-01
-6.145872175693511963e-02 -2.391555160284042358e-02 -6.406892091035842896e-03 -2.854249440133571625e-02 9.232715517282485962e-02 -1.806715726852416992e-01 4.799913465976715088e-01 -2.434036433696746826e-01 -1.357370764017105103e-01 1.373586654663085938e-01 2.457572966814041138e-01 3.114278055727481842e-02 3.543416410684585571e-02 -1.140526086091995239e-01 2.372828125953674316e-01 -1.547330915927886963e-01 8.510859310626983643e-02 -6.611262261867523193e-02 -1.009443029761314392e-01 -7.040692865848541260e-02 -1.818773597478866577e-01 -9.099967032670974731e-02 -4.523400366306304932e-01 -7.134970277547836304e-02 -7.662898860871791840e-03 1.225072592496871948e-01 1.277365982532501221e-01 -1.746409982442855835e-01 -1.720442026853561401e-01 -1.850957572460174561e-01 -7.771005481481552124e-02 -2.474247068166732788e-01
1.006849482655525208e-01 8.472575247287750244e-02 -4.068866372108459473e-03 7.711752504110336304e-02 -6.563936173915863037e-02 -7.441117614507675171e-02 -3.201720863580703735e-02 -1.692988276481628418e-01 8.887248113751411438e-03 1.131819859147071838e-01 -3.132618963718414307e-02 2.398415207862854004e-01 9.842833131551742554e-02 -1.500767320394515991e-01 1.792733669281005859e-01 2.059870809316635132e-01 8.453933894634246826e-02 -2.458963841199874878e-01 -9.065631031990051270e-02 2.676128745079040527e-01 -8.212957531213760376e-02 -4.921742975711822510e-01 -1.094699203968048096e-01 9.624358266592025757e-02 7.039436697959899902e-02 -5.956653878092765808e-02 1.718208938837051392e-01 -6.824270635843276978e-02 1.487941741943359375e-01 3.083596229553222656e-01 -3.966206908226013184e-01 -1.553109884262084961e-01
-1.177937909960746765e-01 4.349278211593627930e-01 6.380714476108551025e-02 -1.375634074211120605e-01 -4.208115860819816589e-02 -2.147298306226730347e-01 3.475999832153320312e-01 1.893844082951545715e-02 2.310777828097343445e-02 1.258480735123157501e-02 8.712753653526306152e-02 7.332976162433624268e-02 3.256605267524719238e-01 -1.837624758481979370e-01 3.348860442638397217e-01 7.692048326134681702e-03 7.655252236872911453e-03 -1.165909245610237122e-01 -4.775252658873796463e-03 1.710042208433151245e-01 9.195236861705780029e-02 -3.192669898271560669e-02 -2.320013791322708130e-01 2.481158524751663208e-01 -2.184782624244689941e-01 1.620830297470092773e-01 1.298877298831939697e-01 5.931120365858078003e-02 -3.636997938156127930e-02 2.690042257308959961e-01 5.039127916097640991e-02 -2.855722978711128235e-02
-4.190331324934959412e-02 3.021372556686401367e-01 1.255845278501510620e-01 -1.856026351451873779e-01 -3.598304837942123413e-02 -3.658024072647094727e-01 2.809552252292633057e-01 -1.186942234635353088e-01 1.624336540699005127e-01 7.519107311964035034e-02 3.273049078416079283e-04 -1.484447419643402100e-01 1.802279055118560791e-02 -2.475873976945877075e-01 2.509904801845550537e-01 -9.962590038776397705e-02 -8.072517812252044678e-04 1.615747511386871338e-01 -3.855169937014579773e-02 4.645401611924171448e-02 2.120369970798492432e-01 -5.182650685310363770e-02 -4.387615323066711426e-01 -2.362598180770874023e-01 8.590038120746612549e-02 -1.231455579400062561e-01 1.410091817378997803e-01 9.656590968370437622e-02 4.703929275274276733e-02 1.945464462041854858e-01 -1.185018047690391541e-01 9.167105704545974731e-02
1.031792610883712769e-01 9.146041423082351685e-02 -1.155764833092689514e-01 -4.939021915197372437e-02 2.468386888504028320e-01 -4.881244301795959473e-01 1.112125739455223083e-01 -8.761372417211532593e-02 -1.188229098916053772e-01 1.287980079650878906e-01 6.401758641004562378e-02 8.763647079467773438e-02 3.741892874240875244e-01 -2.997902333736419678e-01 2.566233873367309570e-01 1.026531010866165161e-01 -9.529038518667221069e-02 -1.418085768818855286e-02 -1.838303655385971069e-01 -1.029986888170242310e-01 -1.096598953008651733e-01 2.477131597697734833e-02 -2.565658092498779297e-01 1.915120333433151245e-02 1.331167668104171753e-01 1.290665268898010254e-01 1.488248258829116821e-01 9.603623300790786743e-02 -1.246701255440711975e-01 -2.694840915501117706e-02 -2.712044119834899902e-01 -9.536865353584289551e-02
-1.249982267618179321e-01 2.357047796249389648e-01 6.723104417324066162e-02 8.017176389694213867e-02 1.380394399166107178e-01 -1.652862280607223511e-01 1.983129382133483887e-01 2.509613633155822754e-01 8.480332046747207642e-02 3.337663784623146057e-02 1.076280251145362854e-01 1.385940313339233398e-01 3.280351459980010986e-01 -1.245471462607383728e-01 3.675023913383483887e-01 -8.434918709099292755e-04 -1.197732985019683838e-01 -1.637845933437347412e-01 -2.231546938419342041e-01 -3.887875750660896301e-02 2.058524489402770996e-01 -7.663585245609283447e-03 -3.490532338619232178e-01 -2.196295261383056641e-01 -1.324996352195739746e-02 1.334185451269149780e-01 3.754969686269760132e-02 -1.052645891904830933e-01 -3.185498416423797607e-01 1.825470477342605591e-01 3.406507149338722229e-02 2.230361290276050568e-02
6.372983567416667938e-03 -1.167841404676437378e-01 1.200683936476707458e-01 3.203071057796478271e-01 3.990687057375907898e-02 -3.045869767665863037e-01 1.707095801830291748e-01 1.185918375849723816e-01 1.561040431261062622e-01 1.209058836102485657e-01 3.172404766082763672e-01 2.527272999286651611e-01 3.508713543415069580e-01 -1.561612933874130249e-01 -1.810767799615859985e-01 -1.378272175788879395e-01 1.639199107885360718e-01 6.758720427751541138e-02 -2.234487086534500122e-01 2.284370809793472290e-01 2.126021981239318848e-01 -8.131599426269531250e-02 -5.357058718800544739e-02 -3.743390366435050964e-02 3.963777422904968262e-02 -2.521664649248123169e-02 -1.246910169720649719e-02 -1.832452118396759033e-01 -1.905608326196670532e-01 -7.970948517322540283e-02 -2.449308931827545166e-01 -2.686046436429023743e-02
1.190906092524528503e-01 -1.348098739981651306e-02 2.885753512382507324e-01 3.409322798252105713e-01 -3.440045937895774841e-02 -1.758000701665878296e-01 2.007498592138290405e-01 -2.977084368467330933e-02 1.630033254623413086e-01 -2.791001088917255402e-02 3.400716483592987061e-01 2.499569058418273926e-01 2.711814939975738525e-01 -2.438127994537353516e-01 -6.465841084718704224e-02 1.085429787635803223e-01 -9.214397519826889038e-02 1.737857908010482788e-01 -1.557156443595886230e-01 1.447280049324035645e-01 -1.144480332732200623e-02 -5.501636490225791931e-02 -4.429826512932777405e-02 1.818954199552536011e-01 1.708163470029830933e-01 -1.089711412787437439e-01 4.595577716827392578e-02 -9.005611389875411987e-02 -8.803289383649826050e-02 8.177762478590011597e-02 -4.098506569862365723e-01 -5.143073946237564087e-02
-1.306045055389404297e-01 -2.199231646955013275e-02 4.645537212491035461e-02 1.532277911901473999e-01 -2.287844270467758179e-01 -1.460827440023422241e-01 -1.341779716312885284e-02 -6.525342911481857300e-02 -1.188232526183128357e-01 -1.037506759166717529e-01 1.860923916101455688e-01 2.468431591987609863e-01 5.097231268882751465e-01 -2.299332469701766968e-01 1.966719925403594971e-01 -3.338580206036567688e-02 -2.549151703715324402e-02 -1.333365440368652344e-01 -1.483010649681091309e-01 -3.320327401161193848e-02 -7.588831335306167603e-02 2.341176196932792664e-02 -1.273311078548431396e-01 -2.541441023349761963e-01 1.472970992326736450e-01 -8.197122812271118164e-02 2.470301389694213867e-01 -2.592376470565795898e-01 -2.526788972318172455e-02 1.114237606525421143e-01 -3.255218565464019775e-01 -3.846158087253570557e-02
-1.772481203079223633e-01 2.289551049470901489e-01 4.882935434579849243e-02 -1.816048473119735718e-02 -1.547636240720748901e-01 -1.642583310604095459e-01 1.810837239027023315e-01 1.550974845886230469e-01 1.670452952384948730e-01 5.656619369983673096e-02 -4.063119366765022278e-02 2.625487558543682098e-02 1.795549094676971436e-01 -3.133416473865509033e-01 3.016052246093750000e-01 6.399061530828475952e-02 -1.048750802874565125e-01 -5.403270199894905090e-02 -2.110837399959564209e-01 -1.805928647518157959e-01 1.795058250427246094e-01 -2.485580369830131531e-02 -2.871134877204895020e-01 1.662537306547164917e-01 -3.734910860657691956e-02 1.712850481271743774e-01 1.911005973815917969e-01 -1.204237341880798340e-01 -4.023330211639404297e-01 1.733064204454421997e-01 -1.865874081850051880e-01 -6.528472900390625000e-02
1.063652485609054565e-01 1.966180056333541870e-01 -6.014575064182281494e-02 1.782793402671813965e-01 -7.481344044208526611e-02 -1.586249470710754395e-01 -5.258485302329063416e-02 -1.464910358190536499e-01 1.424753069877624512e-01 3.592291772365570068e-01 4.873564466834068298e-02 2.370496094226837158e-01 2.061284035444259644e-01 -1.367925852537155151e-01 1.468741744756698608e-01 -2.716064751148223877e-01 2.594840228557586670e-01 -2.185115516185760498e-01 -8.084722608327865601e-02 6.743080914020538330e-02 -2.813496887683868408e-01 -2.108503580093383789e-01 -2.878068983554840088e-01 -2.364114224910736084e-01 -3.957228735089302063e-02 -1.555626541376113892e-01 1.295754462480545044e-01 1.199672594666481018e-01 1.248352676630020142e-01 -1.128772795200347900e-01 -4.821256548166275024e-02 -1.381635665893554688e-01
9.694647043943405151e-02 -6.305909901857376099e-02 6.049278005957603455e-02 3.603590726852416992e-01 5.842914432287216187e-02 -1.503092646598815918e-01 2.371548116207122803e-01 8.165442198514938354e-02 1.972534060478210449e-01 8.741403371095657349e-02 1.645575612783432007e-01 2.799991667270660400e-01 3.391487598419189453e-01 -3.125737607479095459e-01 -9.478658437728881836e-02 1.826039850711822510e-01 1.384328901767730713e-01 1.856346055865287781e-02 3.278896957635879517e-02 1.697975993156433105e-01 1.468315720558166504e-01 -3.626067191362380981e-02 6.578134745359420776e-02 2.031433731317520142e-01 2.675571441650390625e-01 -7.686544954776763916e-02 2.871379852294921875e-01 -6.475423276424407959e-02 -1.528627797961235046e-02 1.539593338966369629e-01 -2.146519571542739868e-01 -7.124656438827514648e-02
2.290663123130798340e-02 -1.178182438015937805e-01 1.672557741403579712e-01 5.461089313030242920e-02 -3.578384816646575928e-01 -2.849791347980499268e-01 1.918603293597698212e-02 -1.027508452534675598e-01 -1.546521931886672974e-01 -2.488240897655487061e-01 2.772738784551620483e-02 1.519349068403244019e-01 3.703004121780395508e-01 -1.252358704805374146e-01 1.210931316018104553e-01 -7.225169241428375244e-02 1.129651740193367004e-01 -6.709519773721694946e-02 -1.723880469799041748e-01 1.155460178852081299e-01 4.467642307281494141e-02 -1.620311439037322998e-01 -7.821552455425262451e-02 -1.065932288765907288e-01 3.419633805751800537e-01 -1.318785995244979858e-01 1.989917904138565063e-01 -2.601569890975952148e-01 -4.395693540573120117e-02 -7.799145579338073730e-02 -2.864862680435180664e-01 1.196460872888565063e-01
1.117169111967086792e-01 4.265424795448780060e-03 2.917866706848144531e-01 -1.236346215009689331e-01 3.184477984905242920e-02 -1.321159005165100098e-01 1.691638529300689697e-01 -2.138452380895614624e-01 1.140386164188385010e-01 -3.290515765547752380e-02 -4.172197356820106506e-02 -4.936246946454048157e-02 1.168705895543098450e-01 -3.128881454467773438e-01 1.856078058481216431e-01 1.786391437053680420e-01 -4.633937776088714600e-02 -4.219679236412048340e-01 -3.255151808261871338e-01 9.970591962337493896e-02 1.661617457866668701e-01 -2.547923922538757324e-01 -2.158997803926467896e-01 -1.028144359588623047e-01 -1.416036114096641541e-02 1.277521997690200806e-01 2.440577000379562378e-01 2.203405648469924927e-01 -8.967421948909759521e-02 1.236388981342315674e-01 -3.970124199986457825e-02 -5.214225873351097107e-02
2.179969996213912964e-01 -6.794338673353195190e-02 7.465644925832748413e-02 -1.017396152019500732e-01 1.106622293591499329e-01 -2.776960432529449463e-01 5.479472130537033081e-02 -2.029232084751129150e-01 2.203553617000579834e-01 1.692233234643936157e-01 4.747376739978790283e-01 6.488902121782302856e-02 6.918226182460784912e-02 -2.489114105701446533e-01 -1.976378634572029114e-02 -1.296916455030441284e-01 -1.861951872706413269e-02 -3.140962123870849609e-01 -8.557353913784027100e-02 3.040515258908271790e-02 -4.294569045305252075e-02 -2.819455415010452271e-02 -6.905278563499450684e-02 -1.618823260068893433e-01 5.861075222492218018e-02 -2.959997653961181641e-01 2.743960618972778320e-01 -4.663770645856857300e-02 -3.178013488650321960e-02 -2.148357219994068146e-02 -2.820333838462829590e-01 -1.313937157392501831e-01
-1.194078549742698669e-01 2.361530661582946777e-01 3.144382685422897339e-02 1.547255963087081909e-01 1.834943145513534546e-01 -1.846062690019607544e-01 1.011490970849990845e-01 1.898767352104187012e-01 9.745018184185028076e-02 3.124530911445617676e-01 -4.849111288785934448e-02 3.501397743821144104e-02 1.692543551325798035e-02 -1.289609372615814209e-01 2.786993980407714844e-01 -1.424307841807603836e-02 9.443105757236480713e-02 -1.061153262853622437e-01 -1.161656379699707031e-01 9.318877756595611572e-02 1.540534347295761108e-01 2.527520619332790375e-02 -2.409453541040420532e-01 1.190963461995124817e-01 3.317004740238189697e-01 -3.268024623394012451e-01 -1.822006851434707642e-01 -3.721975982189178467e-01 1.062374338507652283e-01 1.677360944449901581e-02 -1.486604064702987671e-01 -1.559786200523376465e-01
2.289405614137649536e-01 2.782583534717559814e-01 -1.808537244796752930e-01 4.740612208843231201e-02 -2.451540231704711914e-01 -3.846226930618286133e-01 3.066110610961914062e-01 -1.950580775737762451e-01 -6.647903937846422195e-04 1.686141341924667358e-01 7.019594311714172363e-02 -6.601557880640029907e-02 2.667598128318786621e-01 3.898567752912640572e-03 1.876044869422912598e-01 -1.123728528618812561e-01 7.994937151670455933e-02 1.385763585567474365e-01 -1.131962537765502930e-01 2.561885863542556763e-02 -3.311565890908241272e-02 -2.780763804912567139e-01 3.551570698618888855e-02 -5.993559956550598145e-02 8.602938055992126465e-02 -2.031910233199596405e-02 1.491876393556594849e-01 7.558826357126235962e-02 7.463275641202926636e-02 2.677320539951324463e-01 -2.965260148048400879e-01 1.228400245308876038e-01
1.145853009074926376e-02 -5.371820181608200073e-03 -1.085888072848320007e-01 9.483952820301055908e-02 7.581893354654312134e-02 -3.762910366058349609e-01 3.152419626712799072e-01 -1.658236533403396606e-01 -1.031390652060508728e-01 1.291906088590621948e-01 -8.936513215303421021e-02 -5.815021693706512451e-02 3.607035279273986816e-01 -1.367767006158828735e-01 7.164894044399261475e-02 -1.204708442091941833e-01 8.841452747583389282e-02 -8.245831727981567383e-02 -2.144949883222579956e-01 -3.520074114203453064e-02 -2.520728111267089844e-01 9.034426882863044739e-03 -3.468703329563140869e-01 -1.975433677434921265e-01 -6.863008439540863037e-02 -2.552008926868438721e-01 -1.331114321947097778e-01 5.945183709263801575e-02 -5.113380402326583862e-02 -2.001320123672485352e-01 -2.345001101493835449e-01 -1.552459150552749634e-01
-1.336345728486776352e-02 3.178787529468536377e-01 -1.952747441828250885e-02 4.290791973471641541e-02 6.525734812021255493e-02 -1.221936289221048355e-02 -2.395713329315185547e-02 -1.281014680862426758e-01 1.603509038686752319e-01 -2.566208876669406891e-02 4.555117711424827576e-02 1.399769186973571777e-01 3.899455815553665161e-02 -4.010829627513885498e-01 2.633669674396514893e-01 6.971763074398040771e-02 -1.603706777095794678e-01 -1.499705016613006592e-02 -1.111405342817306519e-02 1.963536292314529419e-01 4.978939425200223923e-03 3.574392199516296387e-02 -3.454885482788085938e-01 2.465352416038513184e-01 1.783605664968490601e-01 -2.754607200622558594e-01 2.298861145973205566e-01 -1.676280200481414795e-01 7.348846644163131714e-02 -1.295005083084106445e-01 -1.069577857851982117e-01 -3.495642244815826416e-01
-9.570609033107757568e-02 3.222362324595451355e-02 1.598031222820281982e-01 2.874644696712493896e-01 2.099145576357841492e-02 -1.263741999864578247e-01 7.486354559659957886e-02 -2.473044842481613159e-01 -1.230273097753524780e-01 2.719376385211944580e-01 -1.368654221296310425e-01 1.365642249584197998e-01 1.725150346755981445e-01 -5.822127312421798706e-02 3.511382341384887695e-01 -1.253358125686645508e-01 4.142816662788391113e-01 -1.828641444444656372e-01 -8.329427242279052734e-02 8.505964279174804688e-02 -2.262329449877142906e-03 -3.209362924098968506e-01 -1.307994276285171509e-01 -1.301322132349014282e-01 -4.457468166947364807e-02 1.466140002012252808e-01 1.967823877930641174e-02 6.768432259559631348e-02 -8.733236789703369141e-02 2.938995659351348877e-01 3.997407853603363037e-02 1.395908892154693604e-01
2.697594761848449707e-01 5.705878138542175293e-02 -7.004401087760925293e-02 1.562877297401428223e-01 -1.235522702336311340e-01 1.016219928860664368e-01 2.465999275445938110e-01 -3.000293672084808350e-01 2.585893869400024414e-01 3.160084187984466553e-01 -9.042919427156448364e-02 2.585139572620391846e-01 2.475567758083343506e-01 -1.775798387825489044e-02 2.123670578002929688e-01 -1.624703556299209595e-01 -1.568381637334823608e-01 -9.327129274606704712e-02 -2.757535874843597412e-01 1.576164215803146362e-01 2.438968420028686523e-01 -1.850753724575042725e-01 -8.988430351018905640e-02 1.272629350423812866e-01 -8.194874972105026245e-02 -3.934692591428756714e-02 2.297078445553779602e-02 9.775839745998382568e-02 1.283406317234039307e-01 1.629373282194137573e-01 -5.936422571539878845e-02 -1.621776074171066284e-01
1.226381286978721619e-01 1.509670168161392212e-01 1.203619912266731262e-01 1.115167886018753052e-01 -8.013480156660079956e-02 -6.663064658641815186e-02 1.347018629312515259e-01 -7.375527173280715942e-02 1.033931002020835876e-01 -5.140097811818122864e-02 -7.511317729949951172e-02 1.919577568769454956e-01 2.837437689304351807e-01 -2.194183878600597382e-02 -1.312491893768310547e-01 -6.853437423706054688e-02 2.033922672271728516e-01 -1.404996663331985474e-01 -1.791663095355033875e-02 2.253802567720413208e-01 -9.939298033714294434e-03 -2.445420026779174805e-01 -3.793221414089202881e-01 -1.047873776406049728e-02 -8.561902493238449097e-02 -1.425745636224746704e-01 5.609191060066223145e-01 2.576245367527008057e-01 -4.922574758529663086e-02 5.620818212628364563e-02 -9.209590405225753784e-02 5.674001574516296387e-02
2.659810483455657959e-01 1.506344079971313477e-01 6.737727671861648560e-02 1.125651672482490540e-01 -2.517237365245819092e-01 -1.336829513311386108e-01 -3.585810959339141846e-02 -1.238000616431236267e-01 2.049117535352706909e-02 2.059694975614547729e-01 6.763137876987457275e-02 -2.171167284250259399e-01 1.415132731199264526e-01 -2.889329493045806885e-01 3.597891628742218018e-01 -1.259109675884246826e-01 8.690503239631652832e-02 -2.263153642416000366e-01 -2.779171764850616455e-01 -2.616139128804206848e-03 -7.651935517787933350e-02 -1.370572894811630249e-01 -3.778290748596191406e-01 7.505727559328079224e-02 -1.089917048811912537e-01 4.250372573733329773e-02 3.230156749486923218e-02 1.346739083528518677e-01 -1.259572654962539673e-01 -1.464720666408538818e-01 -1.631435006856918335e-01 2.056501507759094238e-01
7.190544903278350830e-02 1.614973247051239014e-01 1.745419204235076904e-01 -3.042346611618995667e-02 -1.184267252683639526e-01 -6.106664612889289856e-02 3.958465754985809326e-01 2.994024157524108887e-01 2.187892496585845947e-01 -1.660736799240112305e-01 -8.969179540872573853e-02 -3.843177109956741333e-02 2.638940513134002686e-01 -2.673303484916687012e-01 3.511303067207336426e-01 -1.434599757194519043e-01 -7.068505883216857910e-02 -1.072308421134948730e-01 -1.580420881509780884e-01 7.232895120978355408e-03 1.040615588426589966e-01 -1.353733092546463013e-01 -2.981277406215667725e-01 1.571625173091888428e-01 -1.017585098743438721e-01 1.427856385707855225e-01 7.207750529050827026e-02 -6.470792740583419800e-02 -1.856482028961181641e-01 1.535669267177581787e-01 -1.369208544492721558e-01 -4.624023661017417908e-02
-1.251856237649917603e-01 -1.619643415324389935e-03 3.721079826354980469e-01 7.416445016860961914e-02 -5.792300775647163391e-02 -2.682874724268913269e-02 2.320291399955749512e-01 -3.011813759803771973e-01 9.228597581386566162e-02 1.850995570421218872e-01 8.618296682834625244e-02 -5.554529279470443726e-02 1.504967808723449707e-01 -4.525713995099067688e-02 2.290716320276260376e-01 -2.127106115221977234e-02 1.590063571929931641e-01 -3.887766301631927490e-01 5.068295821547508240e-02 9.021338075399398804e-02 -3.955425694584846497e-02 -2.527364194393157959e-01 -3.254359066486358643e-01 -2.063109129667282104e-01 1.258778572082519531e-02 -3.509147837758064270e-02 -1.710852235555648804e-01 -1.954839229583740234e-01 2.154315263032913208e-01 1.786820590496063232e-01 -1.086762323975563049e-01 2.739560976624488831e-02
-1.218787953257560730e-02 2.922556400299072266e-01 2.432527542114257812e-01 9.067478030920028687e-02 3.518795967102050781e-02 -2.310241907835006714e-01 -4.210263490676879883e-02 8.047610521316528320e-02 -6.188990548253059387e-02 2.281528860330581665e-01 -7.069520186632871628e-03 -3.737659379839897156e-02 2.363008111715316772e-01 -3.145394623279571533e-01 1.731655746698379517e-01 -3.463020324707031250e-01 9.110260009765625000e-02 -3.276151120662689209e-01 -6.919959932565689087e-02 -4.033067077398300171e-02 -8.785875141620635986e-02 -2.200856432318687439e-02 -5.077880620956420898e-01 9.952673316001892090e-02 5.053440481424331665e-02 2.098633721470832825e-02 -7.079865783452987671e-02 1.704098284244537354e-02 -7.127048820257186890e-02 -5.220316722989082336e-02 9.779433719813823700e-03 -8.926165103912353516e-02
-1.133853644132614136e-01 5.119261890649795532e-02 4.619605466723442078e-02 2.073870748281478882e-01 -2.048201709985733032e-01 -1.260351538658142090e-01 3.967319428920745850e-02 1.301188766956329346e-01 3.282240927219390869e-01 1.194272041320800781e-01 9.659669548273086548e-02 3.761051297187805176e-01 3.963536024093627930e-01 -1.731749922037124634e-01 -1.414192561060190201e-02 1.561470031738281250e-01 6.949577014893293381e-03 -1.758832633495330811e-01 -1.184994205832481384e-01 -1.223780289292335510e-01 1.658309623599052429e-02 -3.774192929267883301e-01 -6.423218548297882080e-02 1.144438385963439941e-01 3.072315268218517303e-02 -2.543650567531585693e-01 1.160802692174911499e-01 -1.574329882860183716e-01 8.982162922620773315e-02 -3.569321706891059875e-02 -2.127905040979385376e-01 1.090146135538816452e-02
-1.298391073942184448e-02 1.758770942687988281e-01 2.674712538719177246e-01 6.262636184692382812e-02 5.893737450242042542e-02 -9.501516819000244141e-02 3.133807480335235596e-01 4.397162050008773804e-02 2.049788832664489746e-02 1.933766007423400879e-01 -2.121207118034362793e-01 2.475983500480651855e-01 -6.136164814233779907e-02 -2.245888262987136841e-01 2.718411684036254883e-01 1.105096191167831421e-01 1.376232206821441650e-01 -1.080726385116577148e-01 -3.196770250797271729e-01 -4.349657893180847168e-02 -6.266290321946144104e-03 -2.075658142566680908e-01 -4.634842276573181152e-02 -2.294912002980709076e-02 -1.844385266304016113e-01 -3.691059350967407227e-01 1.311824321746826172e-01 -7.550326175987720490e-03 3.485302329063415527e-01 3.247736394405364990e-02 -9.191027842462062836e-03 -7.566364854574203491e-02
-2.453273981809616089e-01 2.557373642921447754e-01 9.455598145723342896e-02 2.922149747610092163e-02 3.182032331824302673e-02 -2.761552333831787109e-01 2.571285665035247803e-01 7.740335911512374878e-02 7.086676359176635742e-02 -1.223043501377105713e-01 5.403467640280723572e-02 4.857621341943740845e-02 2.407533228397369385e-01 -5.695856362581253052e-02 2.518787086009979248e-01 -1.708544492721557617e-01 8.658362552523612976e-03 -8.749271184206008911e-02 -8.189173787832260132e-02 -7.912284880876541138e-02 1.963313221931457520e-01 -9.408736228942871094e-02 -4.272420704364776611e-01 2.976775169372558594e-01 2.094722352921962738e-03 1.408615559339523315e-01 2.757396399974822998e-01 -1.885434389114379883e-01 -1.365441977977752686e-01 1.960876733064651489e-01 -2.715173549950122833e-02 8.737929910421371460e-02
9.749429672956466675e-02 2.887427508831024170e-01 5.156432464718818665e-02 1.608487917110323906e-03 2.037741690874099731e-01 -4.145842790603637695e-01 1.656446754932403564e-01 3.884640708565711975e-02 3.104264140129089355e-01 -6.510384380817413330e-02 -1.456955671310424805e-01 -4.539986699819564819e-02 1.012565419077873230e-01 7.699602842330932617e-02 2.465732097625732422e-01 2.771804342046380043e-03 4.010535031557083130e-02 -3.149186372756958008e-01 -1.990797668695449829e-01 8.337923884391784668e-02 -5.363055318593978882e-02 1.546498201787471771e-02 -3.893725574016571045e-01 1.261588186025619507e-01 -1.317172944545745850e-01 6.926406174898147583e-02 1.197304055094718933e-01 -8.869486302137374878e-02 -2.885164022445678711e-01 4.180571436882019043e-02 -1.164191961288452148e-01 -1.815712079405784607e-02
-1.445660740137100220e-01 1.482598930597305298e-01 1.098906993865966797e-01 1.686317622661590576e-01 3.464398672804236412e-03 -1.302066631615161896e-02 2.080959081649780273e-01 -1.251210570335388184e-01 5.098760128021240234e-02 1.753219217061996460e-01 -3.237731382250785828e-02 -1.651812344789505005e-01 2.226264774799346924e-01 4.732299968600273132e-02 2.336558550596237183e-01 -1.452896296977996826e-01 3.024900257587432861e-01 -2.967368662357330322e-01 2.395416945219039917e-01 1.243411302566528320e-01 -1.757452338933944702e-01 -1.585047841072082520e-01 -3.448614478111267090e-01 -1.518791541457176208e-02 2.229061275720596313e-01 4.804411530494689941e-02 1.345936302095651627e-02 -1.852646917104721069e-01 1.693752557039260864e-01 1.104162260890007019e-01 -3.313643336296081543e-01 -5.953039228916168213e-02
5.787231959402561188e-03 7.922881096601486206e-02 -5.109625868499279022e-03 3.761117160320281982e-01 -3.670401126146316528e-02 7.662591338157653809e-02 9.527838975191116333e-02 4.537518694996833801e-02 3.924501314759254456e-02 1.348939388990402222e-01 5.264816060662269592e-02 2.906992435455322266e-01 -6.878811120986938477e-02 -1.307649612426757812e-01 1.270957738161087036e-01 1.302452534437179565e-01 1.471631824970245361e-01 -1.745233982801437378e-01 -1.996781677007675171e-01 2.130274623632431030e-01 8.808288723230361938e-02 -3.407115042209625244e-01 -1.938795447349548340e-01 -1.044523417949676514e-01 -1.103549227118492126e-01 -4.757193475961685181e-02 1.889635175466537476e-01 -3.272346854209899902e-01 2.751411870121955872e-02 3.405357897281646729e-01 -2.959664165973663330e-01 -2.502000890672206879e-02
-2.141728997230529785e-01 -1.439610216766595840e-02 5.207194015383720398e-02 2.993630766868591309e-01 -1.239132806658744812e-01 -1.055033206939697266e-01 4.838299751281738281e-02 -2.232619673013687134e-01 6.676173955202102661e-02 3.322795331478118896e-01 1.326796114444732666e-01 1.306393295526504517e-01 4.823090508580207825e-02 -1.179642528295516968e-01 2.967873513698577881e-01 -3.378121927380561829e-02 3.138146698474884033e-01 -1.749507188796997070e-01 -2.641427218914031982e-01 2.788577042520046234e-02 6.379494071006774902e-02 -2.331370860338211060e-01 -2.676903605461120605e-01 -1.268263012170791626e-01 -9.579306095838546753e-02 -6.019492074847221375e-02 8.887814730405807495e-02 4.949463903903961182e-02 8.989980816841125488e-02 3.781752288341522217e-01 -7.683440297842025757e-02 4.432702809572219849e-02
6.391916424036026001e-02 4.345056414604187012e-01 -5.376701429486274719e-02 1.799386590719223022e-01 -4.687143117189407349e-02 -4.981432557106018066e-01 9.492961317300796509e-02 -1.535566989332437515e-03 -2.003374882042407990e-02 -1.538325380533933640e-02 -5.742414854466915131e-03 9.931004047393798828e-02 1.275133043527603149e-01 -1.677257716655731201e-01 -4.087704233825206757e-03 -5.016475543379783630e-02 -3.846034407615661621e-02 -1.789953559637069702e-01 -4.462608098983764648e-01 5.288435518741607666e-02 3.879740834236145020e-02 -1.067883968353271484e-01 -3.000941872596740723e-01 1.765278726816177368e-01 8.086232095956802368e-02 7.756962627172470093e-02 7.417307794094085693e-02 1.491386443376541138e-01 -5.808087438344955444e-02 -7.313811033964157104e-02 -1.907405704259872437e-01 -6.212093867361545563e-03
3.626604750752449036e-02 1.790225505828857422e-01 8.168403804302215576e-02 -2.594990283250808716e-02 -7.118870317935943604e-02 -3.207733631134033203e-01 1.893642395734786987e-01 -2.081156969070434570e-01 1.449113488197326660e-01 3.834782838821411133e-01 4.403733462095260620e-02 -2.173213809728622437e-01 3.451037704944610596e-01 2.520744502544403076e-02 3.526776283979415894e-02 -1.565062105655670166e-01 -1.935584098100662231e-02 4.060315340757369995e-02 -3.475532829761505127e-01 2.575899362564086914e-01 1.388115994632244110e-02 -2.250018417835235596e-01 -1.278347223997116089e-01 -5.271302536129951477e-02 -1.440400928258895874e-01 2.092850208282470703e-01 8.060202747583389282e-02 -1.473288834095001221e-01 5.950941890478134155e-02 2.251389473676681519e-01 -4.852323979139328003e-02 3.195706382393836975e-02
2.426870018243789673e-01 6.143518909811973572e-02 4.439923539757728577e-02 1.532161533832550049e-01 -9.173708409070968628e-02 -2.505748271942138672e-01 -7.636043429374694824e-02 8.638440072536468506e-02 3.100768327713012695e-01 1.165507957339286804e-01 -8.856137283146381378e-03 1.909473389387130737e-01 1.321808099746704102e-01 -8.746728301048278809e-02 1.608545929193496704e-01 -1.886478215456008911e-01 2.256412506103515625e-01 -1.526640504598617554e-01 -1.608258485794067383e-01 2.086249291896820068e-01 1.550154536962509155e-01 -1.301171332597732544e-01 -3.882049620151519775e-01 1.118051782250404358e-01 1.940395385026931763e-01 9.279834479093551636e-02 2.901513278484344482e-01 2.244925647974014282e-01 -2.588876523077487946e-03 -8.386284112930297852e-02 -7.836696505546569824e-02 2.296261042356491089e-01
4.281311109662055969e-02 3.037354536354541779e-02 8.107473701238632202e-02 -1.229505240917205811e-01 1.422586590051651001e-01 -3.733744919300079346e-01 1.815891563892364502e-01 1.476660519838333130e-01 4.246053472161293030e-02 4.205437898635864258e-01 -1.172911822795867920e-01 1.658475399017333984e-01 1.718513071537017822e-01 -7.436332106590270996e-02 1.200348660349845886e-01 1.281203031539916992e-01 -1.487512048333883286e-02 -4.079260304570198059e-02 -3.422416150569915771e-01 -1.099873054772615433e-02 2.685075625777244568e-03 -6.751749664545059204e-02 -2.007859796285629272e-01 1.817906647920608521e-01 2.583396136760711670e-01 1.036539208143949509e-02 2.935879863798618317e-02 5.042537674307823181e-02 -3.711940348148345947e-02 2.068659514188766479e-01 -9.195221960544586182e-02 -3.941796123981475830e-01
4.477225989103317261e-02 -3.273957222700119019e-02 1.345825046300888062e-01 3.841635286808013916e-01 -9.332156926393508911e-02 -1.429844647645950317e-01 7.986179739236831665e-02 -3.305585384368896484e-01 3.087541460990905762e-01 3.214074969291687012e-01 -7.070991396903991699e-02 1.432618349790573120e-01 1.901113986968994141e-01 -1.514571309089660645e-01 1.917293220758438110e-01 1.058175880461931229e-02 3.770444542169570923e-02 -1.337897405028343201e-02 4.885697737336158752e-02 3.026820123195648193e-01 1.471767425537109375e-01 -3.190221190452575684e-01 -8.604973554611206055e-02 2.705448269844055176e-01 4.207012709230184555e-03 2.046880312263965607e-02 -5.952150374650955200e-02 -1.288338284939527512e-02 2.011457690969109535e-03 2.184795141220092773e-01 5.000111460685729980e-02 1.108941137790679932e-01
-1.328727006912231445e-01 -2.107951641082763672e-01 1.381135135889053345e-01 4.148481041193008423e-02 -5.143053084611892700e-02 -1.667520105838775635e-01 8.768869191408157349e-02 -3.360272347927093506e-01 1.882948726415634155e-01 5.880512297153472900e-02 8.120495080947875977e-02 -2.401399239897727966e-02 -7.310372311621904373e-04 -5.963851884007453918e-02 2.961027622222900391e-01 -7.889283448457717896e-02 -1.023968234658241272e-01 -1.344907656311988831e-02 -2.381664216518402100e-01 3.774216771125793457e-01 -2.861330285668373108e-03 -1.118961870670318604e-01 -2.348187118768692017e-01 -8.154521137475967407e-02 1.347236335277557373e-01 2.852025032043457031e-01 2.586235702037811279e-01 1.725884228944778442e-01 -1.475271880626678467e-01 -5.746626853942871094e-02 -1.350189372897148132e-02 -3.419789373874664307e-01
5.868014693260192871e-02 2.326339632272720337e-01 2.281441092491149902e-01 5.714355409145355225e-02 1.016674414277076721e-01 -1.491735428571701050e-01 4.440847933292388916e-01 1.008723676204681396e-01 2.826275229454040527e-01 -9.032784402370452881e-02 -7.013221830129623413e-02 -3.118981607258319855e-02 3.455203473567962646e-01 -2.422178238630294800e-01 2.038111835718154907e-01 8.370441198348999023e-02 -1.976343989372253418e-01 2.438756637275218964e-02 -1.941695436835289001e-02 4.572279378771781921e-02 1.766674667596817017e-01 -7.495369762182235718e-02 -2.964557409286499023e-01 -1.984710432589054108e-02 -8.115167170763015747e-02 2.000629305839538574e-01 1.574420779943466187e-01 -6.572496145963668823e-02 -2.300226986408233643e-01 4.236694797873497009e-02 -1.272821873426437378e-01 1.129776462912559509e-01
-3.102138824760913849e-02 9.113861620426177979e-02 -2.029211372137069702e-01 3.962717354297637939e-01 6.175604835152626038e-02 -3.878472149372100830e-01 2.074382156133651733e-01 -1.308435201644897461e-01 -9.091421216726303101e-02 7.671612501144409180e-02 3.956406563520431519e-02 -1.133862659335136414e-01 1.621759682893753052e-01 -2.257238924503326416e-01 1.018820777535438538e-01 -4.361490160226821899e-02 1.678047776222229004e-01 -8.786159008741378784e-02 -2.911488413810729980e-01 -4.103409498929977417e-02 -2.100579142570495605e-01 -2.873993813991546631e-01 -3.550127148628234863e-01 -9.546912461519241333e-02 -6.085275858640670776e-02 -6.117299571633338928e-02 -2.052004635334014893e-02 1.520514041185379028e-01 -1.031978279352188110e-01 -2.330155670642852783e-02 -1.821066439151763916e-01 -2.200313284993171692e-02
1.582309454679489136e-01 9.527516365051269531e-02 1.056802570819854736e-01 -8.046909421682357788e-02 4.960442706942558289e-02 -3.041848540306091309e-01 -3.194239363074302673e-02 -5.700563266873359680e-02 2.844120562076568604e-01 9.698653966188430786e-02 6.406938284635543823e-02 -1.654455661773681641e-01 4.963171780109405518e-01 -2.621585130691528320e-01 1.823958605527877808e-01 -1.101222187280654907e-01 -1.165791898965835571e-01 -1.467280387878417969e-01 -6.310563534498214722e-02 1.578163057565689087e-01 -5.955991148948669434e-02 -1.646147966384887695e-01 -3.534507751464843750e-01 -1.440314054489135742e-01 1.761639863252639771e-01 4.017490521073341370e-02 1.201639175415039062e-01 -6.577149033546447754e-02 1.023647785186767578e-01 -2.447921186685562134e-01 -6.536030024290084839e-02 -1.853526011109352112e-02
1.174573227763175964e-01 1.428638398647308350e-01 3.227047994732856750e-02 3.325304090976715088e-01 -7.504491508007049561e-02 -1.894220411777496338e-01 1.314888522028923035e-02 2.455478534102439880e-02 2.588589191436767578e-01 -8.992881327867507935e-02 -1.157199069857597351e-01 1.895072311162948608e-01 2.248622924089431763e-01 -4.918521270155906677e-02 9.588728100061416626e-02 -8.378719538450241089e-02 1.003441289067268372e-01 -2.536391019821166992e-01 2.650423534214496613e-02 3.470855653285980225e-01 -9.888291358947753906e-03 -1.351789385080337524e-01 -3.358575701713562012e-01 -3.286471962928771973e-02 3.205697238445281982e-01 -1.391797978430986404e-02 3.568628430366516113e-01 1.806887239217758179e-01 -4.682929441332817078e-02 4.902638494968414307e-02 4.107089340686798096e-02 1.456905454397201538e-01
-1.900601759552955627e-02 -1.191146746277809143e-01 -2.030066251754760742e-01 2.089152187108993530e-01 -3.634204715490341187e-02 -3.436142802238464355e-01 7.542335242033004761e-02 -4.542360082268714905e-02 -8.846995234489440918e-02 1.208728328347206116e-01 2.529773488640785217e-02 -9.680710732936859131e-02 4.617310166358947754e-01 -5.065685138106346130e-03 1.857178807258605957e-01 -3.275072872638702393e-01 5.207133293151855469e-02 1.728319227695465088e-01 -4.860604554414749146e-02 8.282047510147094727e-02 -4.469581320881843567e-02 -3.831779956817626953e-01 -2.474554032087326050e-01 -1.168694719672203064e-01 4.443587362766265869e-02 -1.826804280281066895e-01 3.608379513025283813e-02 3.060353733599185944e-02 -6.538271158933639526e-02 1.268403381109237671e-01 -2.493580728769302368e-01 -1.948558725416660309e-02
-3.488030284643173218e-02 -3.292244300246238708e-02 -1.120787579566240311e-03 2.070091366767883301e-01 -6.063452456146478653e-03 5.290840193629264832e-02 -3.485675528645515442e-02 -1.745700091123580933e-01 -1.084685325622558594e-01 1.533299982547760010e-01 9.580890834331512451e-02 1.670377850532531738e-01 2.326567322015762329e-01 -3.568258881568908691e-01 2.758445143699645996e-01 -5.024244636297225952e-02 1.920281797647476196e-01 -1.823739856481552124e-01 -2.223758995532989502e-01 1.502284221351146698e-02 -2.042544931173324585e-01 -3.186769783496856689e-01 6.600717455148696899e-02 2.814473398029804230e-02 9.083564579486846924e-02 -6.275480240583419800e-02 1.577445715665817261e-01 -3.249305486679077148e-02 1.511401087045669556e-01 9.878411144018173218e-02 -4.936010837554931641e-01 7.271227240562438965e-02
-8.000094443559646606e-02 -2.899187244474887848e-02 3.065567314624786377e-01 -1.119369566440582275e-01 -1.993413865566253662e-01 -3.107690513134002686e-01 3.448655009269714355e-01 -1.830294877290725708e-01 5.520393326878547668e-02 1.057140529155731201e-01 -4.970916360616683960e-02 1.648015528917312622e-01 1.440535932779312134e-01 -1.445526480674743652e-01 7.237413525581359863e-02 -1.134470254182815552e-01 -1.729355752468109131e-02 3.025901317596435547e-01 -7.710482180118560791e-02 2.381281107664108276e-01 -1.167788431048393250e-01 -1.568787842988967896e-01 -4.442521035671234131e-01 -1.695122122764587402e-01 -1.042985618114471436e-01 -1.903154402971267700e-01 1.063071265816688538e-01 6.018298212438821793e-03 -2.953174710273742676e-02 1.016280427575111389e-01 3.954904153943061829e-02 -6.200650706887245178e-02
2.207098528742790222e-02 -1.817242652177810669e-01 1.262546181678771973e-01 2.600604593753814697e-01 5.637709051370620728e-03 -3.608950376510620117e-01 -3.057236550375819206e-03 2.266081282868981361e-03 2.644251286983489990e-01 7.765818387269973755e-02 1.963096708059310913e-01 1.540330946445465088e-01 3.309891223907470703e-01 -1.514082401990890503e-01 -1.590644009411334991e-02 -3.855053707957267761e-02 8.435195684432983398e-02 -7.019886374473571777e-02 5.611267685890197754e-02 4.625033587217330933e-02 1.585630327463150024e-01 -8.479005098342895508e-02 1.081492751836776733e-01 -5.372237786650657654e-02 1.362279355525970459e-01 -1.598260737955570221e-02 1.430524163879454136e-03 -1.165178641676902771e-01 -2.656580805778503418e-01 1.238796561956405640e-01 -5.123272538185119629e-01 -1.875021606683731079e-01
-2.454390972852706909e-01 3.414301201701164246e-02 1.533533930778503418e-01 2.222613841295242310e-01 -9.204845130443572998e-02 -1.164764091372489929e-01 -5.615991353988647461e-02 -2.947846353054046631e-01 1.711967140436172485e-01 1.160963848233222961e-01 3.207128867506980896e-02 1.060565859079360962e-01 2.534944117069244385e-01 -8.778256177902221680e-02 2.915061414241790771e-01 1.186904534697532654e-01 4.302713572978973389e-01 -2.027861177921295166e-01 -1.616543978452682495e-01 2.177669899538159370e-03 1.214558333158493042e-01 -2.877523005008697510e-01 -1.889184713363647461e-01 -1.271298825740814209e-01 -1.177050396800041199e-01 -9.743212163448333740e-02 -1.128589268773794174e-02 -3.053700923919677734e-02 1.355616748332977295e-01 2.744076251983642578e-01 -8.401582390069961548e-02 2.351932972669601440e-02
-8.252187073230743408e-02 -2.057589218020439148e-02 1.278716474771499634e-01 1.919726282358169556e-02 -1.070857420563697815e-01 -3.672103583812713623e-01 3.436019122600555420e-01 -1.081203222274780273e-01 2.971820235252380371e-01 1.606484651565551758e-01 -2.865513600409030914e-02 3.108243644237518311e-01 -4.309090226888656616e-02 -1.708257496356964111e-01 -6.633672863245010376e-03 -1.044704243540763855e-01 -2.012619748711585999e-02 3.403849005699157715e-01 -1.582060456275939941e-01 6.098549067974090576e-02 1.385122090578079224e-01 -2.398039549589157104e-01 -3.598554432392120361e-01 -1.148469820618629456e-01 -8.718079328536987305e-02 -1.626282185316085815e-01 1.273019909858703613e-01 -1.182319829240441322e-03 -5.538076534867286682e-02 2.852207422256469727e-02 1.296633780002593994e-01 -1.053013578057289124e-01
5.569615866988897324e-03 9.404636919498443604e-02 -5.261452868580818176e-02 -3.147707134485244751e-02 1.817965358495712280e-01 -2.047918587923049927e-01 -4.601436853408813477e-02 -3.138509690761566162e-01 -6.443408876657485962e-02 2.506512105464935303e-01 -1.149505004286766052e-01 3.295900225639343262e-01 2.641706764698028564e-01 -2.431187778711318970e-01 -4.555369261652231216e-03 -1.757271587848663330e-02 3.920152783393859863e-01 -1.630538403987884521e-01 -2.508727014064788818e-01 1.144701540470123291e-01 3.308311104774475098e-02 -8.290549158118665218e-04 -6.300380825996398926e-02 -2.972942292690277100e-01 1.562560349702835083e-01 -1.867417693138122559e-01 2.205106914043426514e-01 -4.126038029789924622e-02 3.161952132359147072e-03 -6.327652931213378906e-02 3.148257359862327576e-02 -1.712889969348907471e-01
4.185575991868972778e-02 1.387354545295238495e-02 3.222020566463470459e-01 2.508748769760131836e-01 4.013287127017974854e-01 2.524807490408420563e-02 1.966040283441543579e-01 -6.328185647726058960e-02 6.108786538243293762e-02 -7.399700582027435303e-02 -1.878100484609603882e-01 2.650701701641082764e-01 7.746130228042602539e-02 -1.983931288123130798e-02 2.986962497234344482e-01 1.142311021685600281e-01 9.530850499868392944e-02 -2.137512564659118652e-01 -1.274310704320669174e-02 6.480240821838378906e-02 -1.793852746486663818e-01 -2.316288799047470093e-01 -2.576436996459960938e-01 -6.876326352357864380e-02 7.754188496619462967e-03 -3.072084784507751465e-01 7.458419352769851685e-02 2.187168411910533905e-02 6.575954705476760864e-02 -5.902275443077087402e-02 -2.807606458663940430e-01 1.874951273202896118e-02
3.956085070967674255e-02 1.431950181722640991e-01 -1.784233301877975464e-01 2.179323583841323853e-01 -9.537401795387268066e-02 -3.081410825252532959e-01 4.448250234127044678e-01 -9.740792959928512573e-02 -1.338527053594589233e-01 1.069065853953361511e-01 4.752817004919052124e-02 1.315444614738225937e-02 1.780295670032501221e-01 -1.639358699321746826e-01 8.590859174728393555e-02 -3.874740749597549438e-02 5.911636352539062500e-02 -1.126730889081954956e-01 -2.674469351768493652e-01 4.905205592513084412e-02 -2.179801166057586670e-01 -1.263310164213180542e-01 -3.697748184204101562e-01 -8.621278405189514160e-02 1.226854417473077774e-02 -3.739441186189651489e-02 -1.761270761489868164e-01 1.554243564605712891e-01 -2.398826628923416138e-01 -1.115760505199432373e-01 -2.519443929195404053e-01 -2.726750448346138000e-03
-1.866689622402191162e-01 -4.801733791828155518e-02 1.015709340572357178e-01 2.273166030645370483e-01 7.837999612092971802e-02 5.741295963525772095e-02 3.961342573165893555e-01 -2.995037734508514404e-01 8.685758709907531738e-02 2.887926697731018066e-01 -8.389575779438018799e-02 3.944420069456100464e-02 1.254186481237411499e-01 1.867700219154357910e-01 2.781192660331726074e-01 -8.200464397668838501e-02 2.179027497768402100e-01 -1.931925714015960693e-01 -4.107001423835754395e-02 3.773412853479385376e-02 2.117452174425125122e-01 -2.822017669677734375e-01 -2.647511959075927734e-01 -2.886286238208413124e-04 -6.787736713886260986e-02 -3.204429894685745239e-02 2.348136715590953827e-02 9.889359585940837860e-03 3.269100561738014221e-02 1.626332998275756836e-01 -2.824552357196807861e-01 -1.204233542084693909e-01
4.917595908045768738e-02 4.545834381133317947e-04 -5.568295717239379883e-02 -1.381042599678039551e-01 2.756127417087554932e-01 -2.705318033695220947e-01 2.191128730773925781e-01 -1.511914283037185669e-01 1.541747003793716431e-01 2.390525043010711670e-01 1.237723156809806824e-01 3.801900893449783325e-02 5.439811572432518005e-02 -2.117661386728286743e-01 3.464478254318237305e-01 -2.096863985061645508e-01 3.074351511895656586e-02 2.302487567067146301e-02 -8.269456773996353149e-02 -5.719744786620140076e-02 -1.283421218395233154e-01 -2.309855371713638306e-01 -2.180456966161727905e-01 5.504685267806053162e-02 1.017193198204040527e-01 -1.950629651546478271e-01 3.048599660396575928e-01 -3.376135835424065590e-03 -4.797605425119400024e-02 -3.369044363498687744e-01 -1.216351166367530823e-01 2.048785984516143799e-01
-7.763159275054931641e-02 6.384564936161041260e-02 1.402825564146041870e-01 7.335161417722702026e-02 1.764846444129943848e-01 5.012526735663414001e-02 1.155471988022327423e-02 8.441854268312454224e-02 2.975769639015197754e-01 1.068924218416213989e-01 -1.076272428035736084e-01 2.699115872383117676e-02 -1.343911290168762207e-01 -3.069445490837097168e-01 3.790075704455375671e-02 -5.733778700232505798e-02 -7.653202861547470093e-02 -2.678103148937225342e-01 -1.463131904602050781e-01 7.922745496034622192e-02 1.355953663587570190e-01 -2.261670827865600586e-01 -2.489857077598571777e-01 2.111124843358993530e-01 2.363614290952682495e-01 -4.777160584926605225e-01 1.711011826992034912e-01 -1.694017350673675537e-01 -1.541918069124221802e-01 1.193372309207916260e-01 -1.816153675317764282e-01 1.453016139566898346e-02
7.014770060777664185e-03 2.094895541667938232e-01 -7.002449128776788712e-03 2.594393789768218994e-01 -9.001468122005462646e-02 -1.852607727050781250e-02 3.622968122363090515e-02 -4.413295164704322815e-02 -7.914938777685165405e-02 1.191850379109382629e-01 2.806855440139770508e-01 5.317361280322074890e-02 1.894850432872772217e-01 5.756388232111930847e-02 1.870235055685043335e-01 -2.323204092681407928e-02 1.020490378141403198e-01 3.308726102113723755e-02 -3.822513520717620850e-01 1.598947048187255859e-01 6.629977724514901638e-05 -4.774252474308013916e-01 -1.340390890836715698e-01 -5.657686293125152588e-02 1.478187590837478638e-01 -3.929461538791656494e-02 1.723825335502624512e-01 -3.695861399173736572e-01 -7.283620536327362061e-02 -7.379463873803615570e-03 -2.593272030353546143e-01 7.467205822467803955e-02
2.804503217339515686e-02 1.620103120803833008e-01 -1.151059567928314209e-01 -2.425484172999858856e-02 -1.602135412395000458e-02 -2.280173748731613159e-01 8.181467652320861816e-02 -1.207595318555831909e-01 2.051512748003005981e-01 3.062436580657958984e-01 1.095914244651794434e-01 -1.586753576993942261e-01 3.822355270385742188e-01 -1.193919181823730469e-01 2.071640789508819580e-01 -2.775256931781768799e-01 5.607908219099044800e-02 -8.566407859325408936e-02 -2.282959073781967163e-01 -4.941997118294239044e-03 7.017385214567184448e-02 -6.566077470779418945e-02 -2.752079069614410400e-01 -2.110925018787384033e-01 1.103611364960670471e-01 2.740746736526489258e-01 1.629314124584197998e-01 -8.340432494878768921e-02 5.076469853520393372e-02 2.724633514881134033e-01 -5.367863923311233521e-02 -1.989745944738388062e-01
6.985148042440414429e-02 -1.942317187786102295e-01 3.356184959411621094e-01 3.620910644531250000e-01 -6.673493236303329468e-02 -1.998869776725769043e-01 1.503961086273193359e-01 -5.891511216759681702e-02 1.563449352979660034e-01 1.119079366326332092e-01 2.393343001604080200e-01 3.376205563545227051e-01 2.077601701021194458e-01 -2.919056415557861328e-01 -1.126091256737709045e-01 5.235720053315162659e-02 1.021432280540466309e-01 8.748133480548858643e-02 -1.190243735909461975e-01 1.705990359187126160e-02 2.109009772539138794e-01 7.966525107622146606e-02 -5.166405811905860901e-02 5.184511095285415649e-02 1.210504770278930664e-01 -5.143320560455322266e-02 1.976832747459411621e-01 -1.691560000181198120e-01 -9.012731164693832397e-02 7.305853813886642456e-02 -2.479231953620910645e-01 -2.060856819152832031e-01
1.638988405466079712e-01 3.478347957134246826e-01 9.991471469402313232e-02 2.262341529130935669e-01 1.244358345866203308e-01 -3.127199038863182068e-02 -1.004554890096187592e-02 -1.130830645561218262e-01 5.557438731193542480e-02 2.020710408687591553e-01 9.999304264783859253e-02 2.749114632606506348e-01 2.062218338251113892e-01 -1.607493907213211060e-01 2.454880774021148682e-01 -2.625716626644134521e-01 9.503044933080673218e-02 1.292462367564439774e-02 8.352588117122650146e-02 8.591701835393905640e-02 -2.794896364212036133e-01 -3.665696084499359131e-01 -2.871972918510437012e-01 -1.241050437092781067e-01 5.815877765417098999e-02 -5.439965054392814636e-02 7.286383956670761108e-02 8.405234664678573608e-02 -1.320839822292327881e-01 -2.050284743309020996e-01 -1.114893704652786255e-01 1.000176072120666504e-01
8.541504293680191040e-02 2.386499661952257156e-03 7.024000585079193115e-02 4.743632674217224121e-02 -2.406133562326431274e-01 -3.020605444908142090e-01 -1.006275713443756104e-01 -2.940033972263336182e-01 -1.289471685886383057e-01 -7.921808212995529175e-02 1.484416872262954712e-01 2.027674764394760132e-01 2.889523804187774658e-01 -2.304414957761764526e-01 3.221531808376312256e-01 7.493285089731216431e-02 9.615664929151535034e-02 -1.500251144170761108e-01 3.002443537116050720e-02 -2.913911826908588409e-03 -1.012462303042411804e-01 -8.464610576629638672e-02 5.280669406056404114e-02 -2.356777638196945190e-01 4.541046023368835449e-01 -1.829610168933868408e-01 5.893423780798912048e-02 -9.302619099617004395e-02 -1.962241679430007935e-01 4.787680879235267639e-02 -4.180045425891876221e-02 -7.071457803249359131e-02
6.220094859600067139e-02 2.863812744617462158e-01 1.004687994718551636e-01 3.778178617358207703e-02 -2.426185831427574158e-02 -1.297301203012466431e-01 1.757736057043075562e-01 -7.019002735614776611e-02 1.725020855665206909e-01 -7.790713012218475342e-02 1.386883109807968140e-01 -8.911788463592529297e-02 -6.503137946128845215e-02 -1.519941538572311401e-01 4.292234182357788086e-01 9.244895726442337036e-02 -1.525247991085052490e-01 -1.948859542608261108e-01 -1.161728501319885254e-01 2.577862739562988281e-01 9.003236144781112671e-02 5.680193379521369934e-02 -2.719813585281372070e-01 9.061803668737411499e-02 1.307649016380310059e-01 -2.786368429660797119e-01 2.014344632625579834e-01 -2.005409151315689087e-01 2.112223654985427856e-01 -1.698838919401168823e-01 -1.426470428705215454e-01 -2.493471056222915649e-01
-7.766073197126388550e-02 8.736879378557205200e-02 2.852122485637664795e-01 2.982487082481384277e-01 -1.137725040316581726e-01 -1.205202490091323853e-01 1.800122559070587158e-01 1.844565719366073608e-01 9.118423610925674438e-02 6.853988766670227051e-02 6.021960452198982239e-02 -7.936607301235198975e-02 3.073517680168151855e-01 -1.478431373834609985e-01 1.484798789024353027e-01 1.234991922974586487e-01 -1.310033202171325684e-01 -3.307546675205230713e-01 -1.297598928213119507e-01 -1.019129902124404907e-01 -8.381929993629455566e-02 -2.817516215145587921e-02 -3.629669547080993652e-01 -7.272830605506896973e-02 -1.349233835935592651e-01 1.310351192951202393e-01 1.087348684668540955e-01 1.325300633907318115e-01 -3.416821956634521484e-01 -6.377617269754409790e-02 -2.177734225988388062e-01 -1.180713027715682983e-01
7.233245670795440674e-02 2.485815435647964478e-02 1.303764283657073975e-01 -8.365429192781448364e-02 5.649433657526969910e-02 -1.382641196250915527e-01 1.279211044311523438e-01 -9.418255090713500977e-02 -5.141654983162879944e-04 2.290571480989456177e-01 -2.162804007530212402e-01 -6.170820444822311401e-02 1.866350620985031128e-01 -3.146356940269470215e-01 2.670679092407226562e-01 -1.466603279113769531e-01 3.958133980631828308e-02 -1.728157252073287964e-01 -4.230319261550903320e-01 2.961383759975433350e-02 2.699913084506988525e-01 -2.115770578384399414e-01 -2.504891753196716309e-01 2.040694802999496460e-01 6.054499186575412750e-03 6.767398118972778320e-02 -3.803301230072975159e-02 2.841722667217254639e-01 2.048553898930549622e-02 2.446085363626480103e-01 -1.114449203014373779e-01 9.570832364261150360e-03
1.435763984918594360e-01 1.042602509260177612e-01 -1.411559879779815674e-01 1.116289198398590088e-01 7.489213347434997559e-02 4.224207624793052673e-02 3.910063952207565308e-02 -1.121116727590560913e-01 -1.366053521633148193e-01 -1.152878254652023315e-01 6.279173976508900523e-05 1.265190988779067993e-01 1.832583099603652954e-01 -1.349428296089172363e-01 3.481662571430206299e-01 -2.780547738075256348e-01 1.164326146245002747e-01 -1.510651409626007080e-01 -2.430606484413146973e-01 1.232555583119392395e-01 8.852477185428142548e-03 -4.483757019042968750e-01 -8.101207017898559570e-02 -3.383033350110054016e-02 2.446091324090957642e-01 1.099577546119689941e-01 1.475358158349990845e-01 -8.535917103290557861e-02 9.185021370649337769e-02 2.907343506813049316e-01 -3.116904795169830322e-01 -7.606687396764755249e-02
2.904653251171112061e-01 -8.514583855867385864e-02 1.837538629770278931e-01 1.572226732969284058e-02 1.159551218152046204e-01 -1.952687948942184448e-01 7.773295044898986816e-02 1.204286292195320129e-01 3.704276680946350098e-02 2.666202783584594727e-01 1.925220936536788940e-01 -1.292547732591629028e-01 -5.558300763368606567e-02 -2.509892582893371582e-01 2.119582146406173706e-01 -2.481772564351558685e-02 1.880110353231430054e-01 -1.016834080219268799e-01 -2.731988131999969482e-01 1.690120398998260498e-01 -6.355394143611192703e-03 2.568489499390125275e-02 -4.445471465587615967e-01 -8.708120882511138916e-02 2.929316461086273193e-01 -2.192941121757030487e-02 1.053024232387542725e-01 2.905488573014736176e-02 -1.022465974092483521e-01 -6.440174579620361328e-02 -1.626402437686920166e-01 -2.651732861995697021e-01
1.569519788026809692e-01 1.953583210706710815e-01 3.330294787883758545e-02 1.386816054582595825e-01 -1.579273194074630737e-01 -8.287977427244186401e-02 3.024885058403015137e-01 1.133963018655776978e-01 -1.109544336795806885e-01 1.520427018404006958e-01 -6.065488234162330627e-02 -3.575547784566879272e-02 1.812588423490524292e-01 -1.560015082359313965e-01 2.810065150260925293e-01 -1.071567684412002563e-01 -5.921564623713493347e-02 -3.514335155487060547e-01 -1.358062624931335449e-01 1.331918090581893921e-01 -2.657588422298431396e-01 -1.952456831932067871e-01 -2.603883743286132812e-01 -9.652137756347656250e-03 -6.646127253770828247e-02 2.713168272748589516e-03 9.239156730473041534e-03 1.334561109542846680e-01 -9.561141580343246460e-02 -2.056560963392257690e-01 -4.007553160190582275e-01 1.358933001756668091e-01
4.543755948543548584e-02 6.078973412513732910e-02 -1.629456505179405212e-02 -1.388528048992156982e-01 2.350238412618637085e-01 -4.427778124809265137e-01 4.215024709701538086e-01 -2.964248880743980408e-02 2.006021887063980103e-01 2.291745692491531372e-01 -2.017283439636230469e-02 -7.679578661918640137e-02 3.630590438842773438e-01 -5.813581869006156921e-02 1.904783248901367188e-01 -8.073762059211730957e-03 4.230894893407821655e-02 -7.779773324728012085e-02 -1.880832463502883911e-01 1.443010270595550537e-01 -2.708508968353271484e-01 1.039486005902290344e-01 -1.812268048524856567e-01 5.556409806013107300e-02 2.274620234966278076e-01 1.155688539147377014e-01 2.834389731287956238e-02 -9.161563962697982788e-02 -1.822632923722267151e-02 6.431593000888824463e-02 -8.847312629222869873e-02 -5.943365767598152161e-02
-5.767212063074111938e-02 -3.602756420150399208e-03 2.950137555599212646e-01 1.333074420690536499e-01 -3.244350478053092957e-02 -5.173452496528625488e-01 9.718134254217147827e-02 -2.116945534944534302e-01 1.464992761611938477e-01 2.371014207601547241e-01 -5.681916605681180954e-03 1.842851936817169189e-01 -1.715776026248931885e-01 -7.140285521745681763e-02 1.214669570326805115e-01 4.557118564844131470e-02 5.936199054121971130e-02 -2.962887883186340332e-01 1.412086486816406250e-01 8.380805701017379761e-02 2.364955097436904907e-02 -3.159664869308471680e-01 -1.582739800214767456e-01 1.218860149383544922e-01 -2.552321553230285645e-01 -1.489547938108444214e-01 1.157291755080223083e-01 1.066916882991790771e-01 -5.337520036846399307e-03 -1.694248057901859283e-02 -1.405979394912719727e-01 1.228523477911949158e-01
1.102477014064788818e-01 1.300713121891021729e-01 2.963367104530334473e-02 3.824736922979354858e-02 1.452970504760742188e-01 -3.691048324108123779e-01 4.428170025348663330e-01 6.434696912765502930e-02 4.311605915427207947e-02 3.176509439945220947e-01 -2.462236732244491577e-01 -9.421045333147048950e-02 2.048462182283401489e-01 -1.112616583704948425e-01 3.369377180933952332e-02 -5.370732024312019348e-02 2.894756011664867401e-02 -3.800437971949577332e-02 -2.240530103445053101e-01 -1.453825384378433228e-01 -4.443744197487831116e-02 -8.985757827758789062e-02 -1.436308771371841431e-01 3.900548443198204041e-02 2.894265949726104736e-01 -1.108450219035148621e-01 2.419274449348449707e-01 -2.055995538830757141e-02 -3.931490704417228699e-03 2.684996724128723145e-01 7.459010928869247437e-02 -2.046689838171005249e-01
1.141011491417884827e-01 7.605250179767608643e-02 2.355888336896896362e-01 2.070575058460235596e-01 -8.992828428745269775e-02 -1.372392922639846802e-01 1.965666748583316803e-02 -1.538089215755462646e-01 -1.231868863105773926e-01 -5.252074450254440308e-03 6.022626161575317383e-02 2.893672324717044830e-02 1.901959627866744995e-01 -6.183322146534919739e-02 2.522601485252380371e-01 1.161685958504676819e-01 2.019958794116973877e-01 -2.469069510698318481e-01 -1.541208773851394653e-01 -2.307735085487365723e-01 -7.217123359441757202e-02 -3.305275738239288330e-01 -2.660939991474151611e-01 6.847321242094039917e-02 7.666454464197158813e-02 1.292097568511962891e-01 2.093370556831359863e-01 -3.789034187793731689e-01 1.027821004390716553e-01 2.941945791244506836e-01 -7.592505961656570435e-02 1.161587312817573547e-01
-3.466786816716194153e-02 2.533004283905029297e-01 1.552195399999618530e-01 -7.890193164348602295e-02 -3.753059506416320801e-01 -2.481699883937835693e-01 1.729891747236251831e-01 -7.748332619667053223e-02 3.696467354893684387e-02 1.977816969156265259e-01 -1.096005644649267197e-02 6.444586813449859619e-02 9.732352942228317261e-02 -1.939325779676437378e-01 1.568165123462677002e-01 1.112039014697074890e-01 -1.661005765199661255e-01 9.739203751087188721e-02 -1.595923453569412231e-01 -2.383409254252910614e-02 1.575178056955337524e-01 -2.316685765981674194e-01 -3.824203014373779297e-01 -2.679354846477508545e-01 2.015402764081954956e-01 -2.281201630830764771e-01 1.048589423298835754e-01 -9.804619848728179932e-02 5.276827886700630188e-02 1.748391389846801758e-01 -5.986395105719566345e-02 -1.652815490961074829e-01
1.174394693225622177e-02 1.863663643598556519e-01 1.434541195631027222e-01 3.184364438056945801e-01 -1.396521925926208496e-01 -2.066086977720260620e-02 9.406363219022750854e-02 5.469837412238121033e-02 1.000624224543571472e-01 1.109449937939643860e-01 1.660474091768264771e-01 2.512086629867553711e-01 2.963035404682159424e-01 -2.157875001430511475e-01 2.900006473064422607e-01 -1.977491378784179688e-01 1.487549245357513428e-01 -9.448542445898056030e-02 -1.226065531373023987e-01 2.029501646757125854e-01 -3.581327199935913086e-01 -1.084138080477714539e-01 -1.534687876701354980e-01 -5.378428846597671509e-02 8.819682151079177856e-02 7.335609942674636841e-02 2.450843006372451782e-01 1.562001854181289673e-01 -4.466823861002922058e-02 -2.195709198713302612e-01 6.489958614110946655e-02 1.871830374002456665e-01
1.227165535092353821e-01 1.506948098540306091e-02 -4.506283998489379883e-02 -1.037477329373359680e-02 -1.429366767406463623e-01 -2.502719759941101074e-01 1.493788063526153564e-01 2.312869876623153687e-01 3.574563190340995789e-02 2.717745602130889893e-01 1.050246655941009521e-01 2.208973020315170288e-01 2.897627092897891998e-02 -2.162021100521087646e-01 1.082222014665603638e-01 2.887202426791191101e-02 1.933232694864273071e-01 -4.553653597831726074e-01 -1.266773045063018799e-01 8.291202038526535034e-02 -5.586809664964675903e-02 -1.953737735748291016e-01 -1.236671656370162964e-01 3.339725434780120850e-01 -2.052318304777145386e-03 -3.692737594246864319e-02 3.028177618980407715e-01 -1.057571247220039368e-01 5.506700277328491211e-02 -1.823044121265411377e-01 8.814432658255100250e-03 -2.285486757755279541e-01
2.107861191034317017e-01 2.059719562530517578e-01 -2.977311424911022186e-02 6.857594102621078491e-02 -1.054736748337745667e-01 -1.891479343175888062e-01 4.419079422950744629e-01 -1.074214279651641846e-01 -1.694193631410598755e-01 3.517931997776031494e-01 -8.236604928970336914e-02 9.655704349279403687e-02 1.202936694025993347e-01 -2.354708462953567505e-01 4.664091393351554871e-02 1.182864904403686523e-01 4.683303087949752808e-02 -8.734624832868576050e-02 -1.264815032482147217e-01 -2.226364053785800934e-02 -1.096162497997283936e-01 -7.753060013055801392e-02 -3.329722583293914795e-01 -2.543556988239288330e-01 4.445454850792884827e-02 -4.468213766813278198e-02 -6.258284300565719604e-02 1.235693097114562988e-01 -3.632632195949554443e-01 -2.829778008162975311e-02 -1.464131176471710205e-01 4.373273998498916626e-02
1.222674772143363953e-01 2.153215110301971436e-01 3.138762414455413818e-01 8.936386555433273315e-02 2.672496251761913300e-02 -1.615386307239532471e-01 -1.206214278936386108e-01 -2.283162921667098999e-01 1.548731178045272827e-01 2.745203115046024323e-02 1.859140768647193909e-02 1.523884832859039307e-01 1.803368628025054932e-01 -1.718888618052005768e-02 2.886491715908050537e-01 -3.970495611429214478e-02 2.574439942836761475e-01 -1.617892682552337646e-01 1.163943298161029816e-02 7.521499693393707275e-02 -2.084130048751831055e-01 -3.868885636329650879e-01 -1.424656510353088379e-01 -4.613224044442176819e-02 1.655393838882446289e-01 -1.290788315236568451e-02 3.170762062072753906e-01 2.324888259172439575e-01 1.614477932453155518e-01 1.681812107563018799e-02 -2.174968719482421875e-01 5.546956136822700500e-02
2.017982602119445801e-01 3.363793790340423584e-01 2.250400334596633911e-01 -5.749805271625518799e-02 1.537153720855712891e-01 -3.029563128948211670e-01 2.055994980037212372e-02 -1.912848651409149170e-01 5.047796294093132019e-02 1.013956125825643539e-02 -3.494796156883239746e-02 1.807140558958053589e-01 3.123604059219360352e-01 -2.718214392662048340e-01 9.022981859743595123e-03 -2.811167836189270020e-01 -2.088851928710937500e-01 -1.737379580736160278e-01 -1.068241745233535767e-01 2.291609942913055420e-01 -7.454871386289596558e-02 -3.061590716242790222e-02 -2.863431572914123535e-01 1.073858886957168579e-01 1.706772856414318085e-02 -2.817861735820770264e-01 4.724287986755371094e-02 7.472324371337890625e-02 -1.357161104679107666e-01 5.340753868222236633e-02 1.724712736904621124e-02 7.627650350332260132e-02
1.236817687749862671e-01 1.838566064834594727e-01 9.035872668027877808e-02 1.882706135511398315e-01 -1.077490970492362976e-01 -1.812832951545715332e-01 1.842275410890579224e-01 8.739398419857025146e-02 2.327575683593750000e-01 6.361999362707138062e-02 7.643943279981613159e-02 -2.108842879533767700e-01 3.681294023990631104e-01 -1.981181800365447998e-01 1.528202146291732788e-01 -2.647903263568878174e-01 -1.884606182575225830e-01 -3.462123572826385498e-01 4.185661301016807556e-02 2.114778459072113037e-01 1.321456283330917358e-01 -7.756871730089187622e-02 -3.047570586204528809e-01 5.590295791625976562e-02 2.114098221063613892e-01 -6.303969025611877441e-02 1.749960333108901978e-01 1.206806004047393799e-01 -1.174772232770919800e-01 -1.048466190695762634e-01 -4.405616223812103271e-02 -5.034465715289115906e-02
-3.828793764114379883e-02 3.630870720371603966e-03 1.471508741378784180e-01 2.265191525220870972e-01 -3.356518223881721497e-02 -1.718354523181915283e-01 4.287082850933074951e-01 -2.833504229784011841e-02 1.600377708673477173e-01 -5.571216717362403870e-02 1.853702217340469360e-01 1.848734617233276367e-01 2.665457725524902344e-01 -3.071540296077728271e-01 6.769712548702955246e-03 2.377216219902038574e-01 2.227998971939086914e-01 -3.005213141441345215e-01 4.046045243740081787e-02 -1.679722368717193604e-01 4.792796447873115540e-02 -2.330491542816162109e-01 -6.643851846456527710e-02 5.054923240095376968e-03 1.995209306478500366e-01 -1.026585102081298828e-01 -8.866226673126220703e-02 1.806491762399673462e-01 -1.638633385300636292e-02 -2.403146028518676758e-01 1.041901558637619019e-01 -2.310599759221076965e-02
2.521988935768604279e-02 1.591707952320575714e-02 2.559122443199157715e-02 1.338152885437011719e-01 -4.095718264579772949e-02 -5.269238352775573730e-02 -7.226628065109252930e-02 9.822838753461837769e-02 2.928189039230346680e-01 1.146875042468309402e-02 -8.048199117183685303e-03 3.738355934619903564e-01 2.524624466896057129e-01 -1.134204715490341187e-01 2.576340734958648682e-01 -3.852631524205207825e-02 2.301830649375915527e-01 -1.755051761865615845e-01 -4.690928757190704346e-02 1.816472858190536499e-01 -5.812118947505950928e-02 -1.755430400371551514e-01 -2.481001764535903931e-01 -1.181946843862533569e-01 2.819009423255920410e-01 -1.424954086542129517e-01 4.077590703964233398e-01 2.486089766025543213e-01 -1.499043554067611694e-01 -5.198709666728973389e-03 2.300202846527099609e-02 1.072230413556098938e-01
-1.935461461544036865e-01 1.299284547567367554e-01 4.765433371067047119e-01 -4.574194177985191345e-02 -7.176440954208374023e-02 1.233034431934356689e-01 9.515509009361267090e-02 -1.910335123538970947e-01 3.571683540940284729e-02 2.279780805110931396e-01 8.791772276163101196e-02 2.807191312313079834e-01 5.386158451437950134e-02 -3.137162625789642334e-01 3.475375473499298096e-01 6.979989260435104370e-02 5.001082643866539001e-02 -2.480442076921463013e-01 -1.665465682744979858e-01 1.481495145708322525e-02 -5.346696078777313232e-02 -1.104193031787872314e-01 -1.770498156547546387e-01 1.027891933917999268e-01 -1.771266758441925049e-01 -4.058751836419105530e-02 -2.623850107192993164e-01 -9.498459845781326294e-02 7.965002208948135376e-02 4.917220398783683777e-02 -1.060225069522857666e-01 -6.304775923490524292e-02
1.714149266481399536e-01 -3.232707828283309937e-02 2.200500220060348511e-01 3.190573751926422119e-01 1.578794047236442566e-02 -2.382823228836059570e-01 1.193765103816986084e-01 1.099684668588452041e-04 -5.745083559304475784e-03 3.522261977195739746e-02 1.977710872888565063e-01 2.953091859817504883e-01 3.420131206512451172e-01 -8.231548219919204712e-02 1.652712374925613403e-02 1.060765702277421951e-02 -3.638195991516113281e-02 1.834140121936798096e-01 -7.460249215364456177e-02 1.669353991746902466e-02 2.916958034038543701e-01 -1.382449716329574585e-01 -3.328347112983465195e-03 1.391337066888809204e-01 9.069398790597915649e-02 4.012355208396911621e-02 2.455500811338424683e-01 -2.036132812500000000e-01 -2.119123637676239014e-01 5.943266302347183228e-02 -3.687138557434082031e-01 -1.897138059139251709e-01
-1.405916064977645874e-01 2.879591286182403564e-01 1.928174197673797607e-01 4.503788426518440247e-02 1.781767904758453369e-01 4.310675337910652161e-02 1.868341565132141113e-01 -3.670206069946289062e-01 1.655024737119674683e-01 1.210179328918457031e-01 2.220658212900161743e-01 8.102755248546600342e-02 -2.830002270638942719e-02 -1.273360103368759155e-01 3.996877074241638184e-01 1.196272373199462891e-01 1.147223785519599915e-01 2.427002601325511932e-02 -1.638849824666976929e-01 -1.108814263716340065e-03 7.648789137601852417e-02 -1.812164634466171265e-01 -2.255394309759140015e-01 -2.019384875893592834e-02 8.168781059794127941e-04 1.531390845775604248e-02 -2.071427702903747559e-01 8.010461926460266113e-02 1.741721034049987793e-01 2.593772709369659424e-01 -2.915660440921783447e-01 -5.603792518377304077e-02
9.419962763786315918e-02 3.064595758914947510e-01 1.514869034290313721e-01 -9.380964934825897217e-02 -1.324425078928470612e-02 -1.549404114484786987e-01 1.408518403768539429e-01 1.853868961334228516e-01 4.878705367445945740e-03 -1.707241386175155640e-01 9.391180425882339478e-02 -1.320070028305053711e-01 3.244464397430419922e-01 -1.792323887348175049e-01 2.914589643478393555e-01 6.421428173780441284e-02 -1.064632087945938110e-01 -2.536403238773345947e-01 -2.420655190944671631e-01 -6.464472971856594086e-03 5.970891565084457397e-02 -3.082158267498016357e-01 -2.470806837081909180e-01 6.274496763944625854e-02 -3.986946865916252136e-02 1.954413950443267822e-02 2.173482477664947510e-01 -1.385346949100494385e-01 -2.834698855876922607e-01 1.304102987051010132e-01 -1.484648138284683228e-01 1.397599130868911743e-01
1.012819707393646240e-01 -1.351663768291473389e-01 5.540321394801139832e-02 -4.536204412579536438e-02 -4.007455706596374512e-02 -9.730838984251022339e-02 1.504375934600830078e-01 -2.889410853385925293e-01 2.659040391445159912e-01 1.934172809123992920e-01 3.356727659702301025e-01 1.750829517841339111e-01 -6.505837198346853256e-03 -2.728675901889801025e-01 -3.440628759562969208e-03 -2.946824580430984497e-02 5.982695519924163818e-02 -1.476328372955322266e-01 -1.923907101154327393e-01 2.299370467662811279e-01 1.035251095890998840e-01 -1.393663138151168823e-01 -9.295247495174407959e-02 3.555533289909362793e-02 -4.843983426690101624e-02 -2.180197983980178833e-01 1.891321390867233276e-01 -1.800221055746078491e-01 -1.088746190071105957e-01 -3.947228491306304932e-01 -2.792959213256835938e-01 -5.742890760302543640e-02
2.448657751083374023e-01 1.256071776151657104e-01 1.688571870326995850e-01 -1.250228565186262131e-02 2.545117437839508057e-01 -4.160100817680358887e-01 2.203322350978851318e-01 1.416887640953063965e-01 1.441918015480041504e-01 4.062974154949188232e-01 -2.061988413333892822e-01 -7.341772317886352539e-02 1.367807835340499878e-01 -9.491238743066787720e-02 9.200116991996765137e-02 -1.726788282394409180e-02 2.066047191619873047e-01 9.779955446720123291e-02 -1.273025423288345337e-01 -6.759756803512573242e-02 -2.769277691841125488e-01 -1.534283757209777832e-01 -1.116129159927368164e-01 5.209027230739593506e-02 9.960024058818817139e-02 -1.281972527503967285e-01 7.219623774290084839e-02 3.330512717366218567e-02 -5.873829871416091919e-02 7.583280652761459351e-02 -1.538610011339187622e-01 -2.547530829906463623e-01
-5.384644865989685059e-02 -9.385782177560031414e-04 1.509210560470819473e-03 2.530820369720458984e-01 1.058741211891174316e-01 1.076687574386596680e-01 1.424531787633895874e-01 -2.038206458091735840e-01 2.824543416500091553e-01 1.776445657014846802e-01 -3.573889657855033875e-02 8.095648884773254395e-02 1.132139712572097778e-01 1.538316160440444946e-01 1.847993880510330200e-01 7.323794066905975342e-02 3.633001744747161865e-01 -3.610718846321105957e-01 -2.746988646686077118e-02 6.174695864319801331e-02 -5.447711050510406494e-02 -2.344306409358978271e-01 -2.696452140808105469e-01 -1.813596040010452271e-01 6.121787056326866150e-02 1.591842435300350189e-02 1.380514949560165405e-01 -2.024128437042236328e-01 -9.070046246051788330e-02 1.927988678216934204e-01 -3.103778362274169922e-01 -1.304937303066253662e-01
2.201628535985946655e-01 -3.942029923200607300e-02 3.336684033274650574e-02 2.813997492194175720e-02 1.317108869552612305e-01 -2.104000598192214966e-01 3.149794638156890869e-01 -8.725756406784057617e-02 1.288740988820791245e-02 2.209578454494476318e-01 9.566000103950500488e-02 1.747262328863143921e-01 -2.456521391868591309e-01 -3.641829192638397217e-01 1.980336755514144897e-01 -9.407859295606613159e-02 2.340029776096343994e-01 -8.524126559495925903e-02 -5.129878222942352295e-02 -3.993080183863639832e-02 -4.067284241318702698e-02 -3.876169398427009583e-02 -4.037991464138031006e-01 -1.473898766562342644e-03 2.391205281019210815e-01 3.198756277561187744e-02 1.382344067096710205e-01 -9.596085548400878906e-02 1.321024149656295776e-01 -1.480895876884460449e-01 -9.801615774631500244e-02 -2.862629890441894531e-01
1.115899607539176941e-01 -7.389696687459945679e-02 -1.048536896705627441e-01 1.943171322345733643e-01 -1.356246024370193481e-01 -1.990872919559478760e-01 1.441833525896072388e-01 3.517477214336395264e-02 -7.721734791994094849e-02 -2.791436016559600830e-01 -1.624200842343270779e-03 1.568919718265533447e-01 1.711944788694381714e-01 -4.114013016223907471e-01 7.736175507307052612e-02 -2.022162973880767822e-01 2.248512804508209229e-01 7.631550729274749756e-02 -4.035109281539916992e-02 -7.562388479709625244e-02 1.273873001337051392e-01 -2.692278325557708740e-01 -6.170313805341720581e-02 2.224238961935043335e-02 1.507594287395477295e-01 -2.960984110832214355e-01 4.199169576168060303e-02 -1.296306699514389038e-01 -1.724425703287124634e-01 2.229493260383605957e-01 -2.876049578189849854e-01 -2.268690764904022217e-01
-6.121086329221725464e-02 3.637820482254028320e-02 3.445137664675712585e-02 2.245433181524276733e-01 -1.363387554883956909e-01 -3.509913086891174316e-01 2.170043140649795532e-01 1.476783007383346558e-01 5.336302146315574646e-02 -1.612791419029235840e-01 1.550199091434478760e-01 2.993229627609252930e-01 3.517969250679016113e-01 -2.296216934919357300e-01 -2.781101036816835403e-03 6.637014448642730713e-02 -3.840088844299316406e-02 2.488014698028564453e-01 -1.174893677234649658e-01 4.824117571115493774e-02 1.811755299568176270e-01 -2.789914309978485107e-01 1.047365888953208923e-01 -2.375572547316551208e-02 1.204427033662796021e-01 -2.238819897174835205e-01 2.730705440044403076e-01 -3.326736763119697571e-02 -1.719285398721694946e-01 5.649248138070106506e-02 -9.694945812225341797e-02 -1.584296524524688721e-01
1.538915932178497314e-01 4.892099648714065552e-02 -1.357745081186294556e-01 2.698999047279357910e-01 1.500276327133178711e-01 -8.201850950717926025e-02 2.495337426662445068e-01 -1.078533753752708435e-01 -1.764829643070697784e-02 8.006694912910461426e-02 -4.151485115289688110e-02 2.285315245389938354e-01 1.079118177294731140e-01 -5.205380916595458984e-02 2.281469702720642090e-01 2.462409436702728271e-01 1.716905683279037476e-01 -4.587208852171897888e-02 -1.294091045856475830e-01 1.016237866133451462e-02 -6.323249638080596924e-02 -4.826331734657287598e-01 -1.200283914804458618e-01 -8.653657138347625732e-02 1.400410234928131104e-01 1.321011334657669067e-01 1.561731398105621338e-01 -2.092339545488357544e-01 -1.043561995029449463e-01 3.853739500045776367e-01 -1.405510753393173218e-01 -1.211447268724441528e-02
4.984788224101066589e-02 7.765315473079681396e-02 1.048242673277854919e-01 4.949531983584165573e-03 2.165923118591308594e-01 -2.237675338983535767e-01 2.521033585071563721e-01 -9.483508020639419556e-02 1.819006204605102539e-01 2.252016365528106689e-01 -1.169038563966751099e-01 2.696159668266773224e-02 2.821532189846038818e-01 -8.779983967542648315e-02 2.626921832561492920e-01 -5.303381755948066711e-02 1.044341102242469788e-01 -8.729099482297897339e-02 -4.438503682613372803e-01 5.151714757084846497e-02 -1.739058792591094971e-01 -1.836460828781127930e-02 -2.933469116687774658e-01 4.885280877351760864e-02 1.993684321641921997e-01 1.433628499507904053e-01 -5.155277997255325317e-02 1.419642716646194458e-01 7.130397856235504150e-02 2.965404689311981201e-01 1.892547160387039185e-01 -6.670439988374710083e-02
-3.218079730868339539e-02 2.798601388931274414e-01 3.588268458843231201e-01 1.957968920469284058e-01 1.573508977890014648e-01 -1.396253407001495361e-01 1.380441039800643921e-01 -8.338338881731033325e-02 4.432269334793090820e-01 9.780672192573547363e-02 3.129585459828376770e-02 -4.218187555670738220e-02 3.526416793465614319e-02 -7.529304176568984985e-02 3.872039616107940674e-01 2.031787484884262085e-01 -7.216731458902359009e-02 -3.217253135517239571e-03 -1.196365952491760254e-01 -1.075758039951324463e-01 9.309089928865432739e-02 -9.370805323123931885e-02 -3.197065740823745728e-02 -2.714667469263076782e-02 -6.840789318084716797e-02 -1.588200628757476807e-01 6.314683705568313599e-02 2.269496023654937744e-01 -1.675977557897567749e-01 4.493547976016998291e-02 -3.101335465908050537e-01 1.199651733040809631e-01
4.665843024849891663e-02 6.252953410148620605e-02 1.211232021450996399e-01 8.939264714717864990e-02 1.813173443078994751e-01 -3.161238431930541992e-01 -1.394397020339965820e-01 -6.517624855041503906e-02 1.276381015777587891e-01 1.863298863172531128e-01 -1.323137339204549789e-02 7.623323053121566772e-02 1.450514495372772217e-01 -1.674665361642837524e-01 2.458354383707046509e-01 -1.021810397505760193e-01 2.772249877452850342e-01 -2.674193978309631348e-01 -2.980737388134002686e-01 6.454269867390394211e-03 8.693358302116394043e-02 -2.789766192436218262e-01 -3.160908222198486328e-01 8.078400045633316040e-02 -1.006107181310653687e-01 7.227326929569244385e-02 2.046599239110946655e-01 2.290381938219070435e-01 1.125146448612213135e-01 2.694485187530517578e-01 1.118939220905303955e-01 3.518492728471755981e-02
1.109214574098587036e-01 1.490918733179569244e-02 2.836577296257019043e-01 2.425147593021392822e-02 9.223154932260513306e-02 -2.273661047220230103e-01 1.735561639070510864e-01 -3.132522106170654297e-01 2.542487718164920807e-02 2.439431846141815186e-02 -7.038374245166778564e-02 1.109244674444198608e-01 5.292106047272682190e-02 -2.229353338479995728e-01 1.863321363925933838e-01 1.360849887132644653e-01 8.120213449001312256e-02 -4.087525010108947754e-01 -1.340924352407455444e-01 7.996055483818054199e-02 2.353103905916213989e-01 -1.161302998661994934e-01 -3.133877813816070557e-01 5.558521370403468609e-04 -8.818210661411285400e-02 1.081631556153297424e-01 3.558534085750579834e-01 2.202394753694534302e-01 1.064860671758651733e-01 8.627373725175857544e-02 -1.232119947671890259e-01 -6.479179486632347107e-03
-2.122342586517333984e-02 -1.011936441063880920e-01 -4.236835241317749023e-02 3.682120740413665771e-01 -2.784279882907867432e-01 -2.680763006210327148e-01 3.817572072148323059e-02 -1.082715317606925964e-01 -1.557033360004425049e-01 9.541694074869155884e-02 4.656675085425376892e-02 1.159095838665962219e-01 3.670623898506164551e-01 -2.065393775701522827e-01 1.185060068964958191e-01 1.730523556470870972e-01 -1.060437932610511780e-01 -1.583838015794754028e-01 -1.748775094747543335e-01 1.305890977382659912e-01 -1.216076090931892395e-01 -2.916511297225952148e-01 -1.901250891387462616e-02 6.571172177791595459e-02 2.560032606124877930e-01 8.087638020515441895e-02 2.042250037193298340e-01 -2.854318320751190186e-01 -5.965381488204002380e-02 -2.585576660931110382e-02 -1.603232324123382568e-01 -7.313361018896102905e-02
8.693365752696990967e-02 2.371808290481567383e-01 1.755614019930362701e-02 3.689174354076385498e-02 1.835778206586837769e-01 -2.359336912631988525e-01 1.166304387152194977e-02 -1.422461271286010742e-01 2.595194280147552490e-01 1.032172422856092453e-02 1.185069531202316284e-01 -4.657901357859373093e-03 2.055401355028152466e-02 -4.152700006961822510e-01 2.859483063220977783e-01 -1.288022100925445557e-01 -1.222291216254234314e-01 -3.883926868438720703e-01 -2.437429428100585938e-01 1.118428558111190796e-01 -8.524980396032333374e-02 -1.138492226600646973e-01 4.276341944932937622e-02 -3.775067254900932312e-02 5.194127559661865234e-02 1.328227669000625610e-01 2.863386869430541992e-01 -1.879389733076095581e-01 1.940602511167526245e-01 9.241203963756561279e-02 -6.183572486042976379e-02 1.522086113691329956e-01
-2.535772277042269707e-03 -7.650873810052871704e-02 -1.211049258708953857e-01 1.294738501310348511e-01 8.066361397504806519e-02 -5.338461995124816895e-01 2.757235467433929443e-01 -3.214067518711090088e-01 -1.432243138551712036e-01 3.065901398658752441e-01 -8.419226109981536865e-02 3.771077143028378487e-03 2.029241770505905151e-01 -3.095164895057678223e-01 2.567545175552368164e-01 4.006521403789520264e-02 -1.047330871224403381e-01 -1.268126517534255981e-01 -1.154866293072700500e-01 -2.425470761954784393e-02 -6.463831756263971329e-03 1.177273616194725037e-01 -8.350609242916107178e-02 -1.287508290261030197e-02 -2.084533870220184326e-01 -4.230793938040733337e-02 7.601296156644821167e-02 -1.152493804693222046e-02 6.076971068978309631e-02 6.531354784965515137e-02 -9.372717142105102539e-02 -1.893469244241714478e-01
-1.693234592676162720e-01 -1.246405318379402161e-01 5.430982261896133423e-02 3.336935043334960938e-01 -8.837132155895233154e-02 -9.494423866271972656e-02 2.111923247575759888e-01 1.284215599298477173e-02 1.840167343616485596e-01 5.031263083219528198e-02 3.585385978221893311e-01 3.109186291694641113e-01 4.145529270172119141e-01 -7.706420868635177612e-02 1.681421697139739990e-01 1.752340197563171387e-01 2.624285593628883362e-02 5.216732993721961975e-02 -1.257934868335723877e-01 4.766193218529224396e-03 -1.565482839941978455e-02 -1.779428720474243164e-01 -5.046224221587181091e-03 1.751203089952468872e-01 1.689878553152084351e-01 -1.217508837580680847e-01 2.999219000339508057e-01 -1.071751117706298828e-01 -1.371836697217077017e-04 1.854773908853530884e-01 -9.062749892473220825e-02 -1.105603501200675964e-01
2.541636228561401367e-01 2.178606837987899780e-01 -7.837538421154022217e-02 2.507832348346710205e-01 -5.851789563894271851e-02 -1.254070401191711426e-01 2.735659182071685791e-01 -2.057521641254425049e-01 -5.168737843632698059e-02 1.426371932029724121e-01 -5.303566344082355499e-03 4.004147276282310486e-02 2.513218224048614502e-01 -2.623379230499267578e-01 5.469322577118873596e-02 -1.121707409620285034e-01 8.828015066683292389e-03 -2.340824306011199951e-01 -2.800210714340209961e-01 -7.817896455526351929e-02 -1.783814728260040283e-01 -1.278817057609558105e-01 -2.254234403371810913e-01 -1.628568619489669800e-01 -1.014064997434616089e-01 -5.761894956231117249e-02 2.195382714271545410e-01 1.797684133052825928e-01 -3.388909697532653809e-01 -1.613896638154983521e-01 -6.091072782874107361e-02 8.212451636791229248e-02
-1.987070590257644653e-01 1.547803431749343872e-01 -2.732967399060726166e-02 8.767725527286529541e-02 1.906751245260238647e-01 -2.768407464027404785e-01 2.815588712692260742e-01 -3.229718506336212158e-01 -5.280424375087022781e-03 9.205058217048645020e-02 -2.617628276348114014e-01 1.569928675889968872e-01 -4.583609849214553833e-02 -3.384558558464050293e-01 -3.027933463454246521e-02 -2.348366379737854004e-01 2.315024286508560181e-01 8.094811439514160156e-02 5.734382942318916321e-02 2.297900617122650146e-01 1.929667219519615173e-02 -6.820202618837356567e-02 -1.335564404726028442e-01 3.259996697306632996e-02 1.490816324949264526e-01 -1.632654964923858643e-01 3.805793523788452148e-01 -8.410727977752685547e-02 -8.544350415468215942e-02 7.057198882102966309e-02 6.183193624019622803e-02 9.624117054045200348e-03
-4.997347667813301086e-02 1.195575073361396790e-01 1.645653545856475830e-01 8.983239531517028809e-02 6.689611822366714478e-02 -1.219157949090003967e-01 -1.321826316416263580e-02 -1.020512059330940247e-01 -1.554598063230514526e-01 7.656827569007873535e-02 -9.284683316946029663e-02 -2.244325131177902222e-01 1.586439609527587891e-01 -4.572108089923858643e-01 4.939795732498168945e-01 -1.400415133684873581e-02 -6.048519536852836609e-02 -4.982706904411315918e-02 -6.612367462366819382e-03 1.022765338420867920e-01 1.441124230623245239e-01 6.199728231877088547e-03 -2.043706029653549194e-01 -1.732455790042877197e-01 1.129317432641983032e-01 -2.255222350358963013e-01 1.286698132753372192e-01 -2.879939377307891846e-01 8.552504330873489380e-02 -9.594911336898803711e-02 1.778862997889518738e-02 -2.480035722255706787e-01
-3.286695480346679688e-02 2.668291330337524414e-02 1.914165318012237549e-01 -1.114948689937591553e-01 -2.425765544176101685e-01 -3.830436468124389648e-01 2.087927162647247314e-01 -1.393461525440216064e-01 1.681314557790756226e-01 2.514899708330631256e-02 9.351041167974472046e-02 3.549102246761322021e-01 1.135426480323076248e-02 -1.399383842945098877e-01 1.333902627229690552e-01 -2.002787888050079346e-01 -1.183805912733078003e-01 2.735855281352996826e-01 -1.090450957417488098e-01 1.984889805316925049e-01 4.568744450807571411e-02 -2.205444872379302979e-01 -4.044140875339508057e-01 -5.570646002888679504e-02 -2.173352055251598358e-02 -7.603518664836883545e-02 -9.936874359846115112e-02 -1.301561892032623291e-01 3.419271484017372131e-02 1.573175936937332153e-01 2.981179021298885345e-02 -1.480829566717147827e-01
-8.540002256631851196e-02 3.803144395351409912e-01 2.217557877302169800e-01 -1.634088754653930664e-01 2.160978019237518311e-01 5.322611331939697266e-02 2.179965525865554810e-01 -1.563659608364105225e-01 5.052345991134643555e-02 -8.036014437675476074e-02 1.236560046672821045e-01 4.687560349702835083e-02 1.998849213123321533e-01 -2.952110469341278076e-01 3.150464892387390137e-01 7.071552425622940063e-02 -6.543897837400436401e-02 -2.143743038177490234e-01 -2.364108562469482422e-01 2.640970051288604736e-01 -5.595046281814575195e-02 4.301843419671058655e-02 -2.143610417842864990e-01 2.027461081743240356e-01 -9.817881882190704346e-02 5.567881837487220764e-02 6.676816195249557495e-02 1.273499727249145508e-01 1.269359588623046875e-01 5.276902392506599426e-02 -8.327130228281021118e-02 -2.562581896781921387e-01
-8.652617037296295166e-02 2.058299183845520020e-01 1.395653039216995239e-01 -3.625001385807991028e-02 1.922136172652244568e-02 7.876417785882949829e-02 3.154473304748535156e-01 -1.459667682647705078e-01 -7.238734513521194458e-02 2.473234236240386963e-01 3.886213302612304688e-01 1.508192867040634155e-01 1.622892767190933228e-01 -2.785605490207672119e-01 1.171791777014732361e-01 1.512080579996109009e-01 2.390010505914688110e-01 -1.520950049161911011e-01 -5.332596227526664734e-02 -4.545372352004051208e-02 8.741763979196548462e-02 1.195127293467521667e-01 -2.460605055093765259e-01 2.146036624908447266e-01 2.938764914870262146e-02 -6.661546975374221802e-02 2.934435009956359863e-01 4.943694919347763062e-02 -1.333235651254653931e-01 -2.664950191974639893e-01 -7.657810300588607788e-02 -1.380384117364883423e-01
-7.165515422821044922e-02 3.237970173358917236e-01 -2.155503258109092712e-03 9.660018980503082275e-02 9.245549887418746948e-02 -1.381935328245162964e-01 1.718592643737792969e-01 5.557390674948692322e-02 1.059094965457916260e-01 2.381857335567474365e-01 1.446948349475860596e-01 2.226702272891998291e-01 -4.465754702687263489e-02 -1.597706824541091919e-01 2.686676084995269775e-01 1.903332173824310303e-01 -2.266525849699974060e-02 -6.196315959095954895e-02 -3.028520047664642334e-01 3.397198617458343506e-01 4.825109615921974182e-02 1.161600053310394287e-01 -1.259128004312515259e-01 1.373482495546340942e-01 2.939949333667755127e-01 -2.229726165533065796e-01 -5.071323364973068237e-02 -2.603041753172874451e-02 1.867750436067581177e-01 -1.001004781574010849e-02 -2.657902836799621582e-01 -1.973993182182312012e-01
-2.978085912764072418e-02 2.590032219886779785e-01 -1.823689416050910950e-02 1.553285121917724609e-01 -3.689159406349062920e-03 -5.521238222718238831e-02 3.032203204929828644e-02 -1.012110486626625061e-01 1.145070493221282959e-01 4.759840294718742371e-02 1.130142360925674438e-01 8.160132914781570435e-03 2.824506759643554688e-01 -1.601137965917587280e-01 1.162910461425781250e-01 -2.114433795213699341e-01 -1.221486628055572510e-01 -1.639293581247329712e-01 -1.744817346334457397e-01 1.279297024011611938e-01 4.315500613301992416e-03 -1.873712688684463501e-01 -5.563492774963378906e-01 -2.473156005144119263e-01 1.790761761367321014e-02 8.230177685618400574e-03 -4.195325449109077454e-02 2.856542170047760010e-01 -1.696736514568328857e-01 3.401338309049606323e-02 -2.996806800365447998e-01 5.968537181615829468e-02
3.481852263212203979e-02 8.748732507228851318e-02 -9.708219207823276520e-03 1.026452556252479553e-01 1.687495559453964233e-01 -5.418860539793968201e-02 1.748600006103515625e-01 1.260041445493698120e-01 1.032519116997718811e-01 3.143629431724548340e-01 3.085867464542388916e-01 -9.185991436243057251e-02 1.031534373760223389e-01 -5.022783875465393066e-01 1.148422509431838989e-01 7.202339917421340942e-02 2.167612910270690918e-01 -9.531153738498687744e-02 -1.385490000247955322e-01 -1.583468765020370483e-01 1.913028657436370850e-01 -9.312532097101211548e-02 -3.694140911102294922e-01 -1.232520863413810730e-01 -1.080943048000335693e-01 -7.664358615875244141e-02 -1.493060495704412460e-02 3.477021679282188416e-02 -2.689125239849090576e-01 4.421100951731204987e-03 3.097571432590484619e-02 -1.365226507186889648e-01
9.234455646947026253e-04 8.083645999431610107e-02 -1.734982803463935852e-02 2.149579226970672607e-01 -1.704009324312210083e-01 -3.051459044218063354e-02 2.842697799205780029e-01 -6.649635732173919678e-02 7.021020352840423584e-02 -5.619974806904792786e-02 7.458483427762985229e-02 2.797540128231048584e-01 5.073239803314208984e-01 -3.418441116809844971e-01 4.855405911803245544e-02 1.444890201091766357e-01 3.823729977011680603e-02 1.819996982812881470e-01 -1.630971729755401611e-01 4.668610170483589172e-02 1.899850815534591675e-01 -6.147654354572296143e-02 1.011430397629737854e-01 5.260406062006950378e-02 2.447300106287002563e-01 -1.212010681629180908e-01 1.652153283357620239e-01 -3.875418379902839661e-02 -2.143924534320831299e-01 2.233693748712539673e-01 -1.600645035505294800e-01 -3.576431423425674438e-02
-3.271257877349853516e-02 8.363919705152511597e-02 2.309316992759704590e-01 2.286819219589233398e-01 5.737773701548576355e-02 8.072480559349060059e-02 2.603269517421722412e-01 -2.621322870254516602e-01 1.131417229771614075e-01 8.588957786560058594e-02 3.253874601796269417e-03 -3.259610757231712341e-02 1.672027260065078735e-01 -1.922820061445236206e-01 1.096121817827224731e-01 1.136270835995674133e-01 4.356900155544281006e-01 -2.353276163339614868e-01 8.560873568058013916e-02 3.066813386976718903e-02 1.110759824514389038e-01 -3.089231550693511963e-01 -2.844664156436920166e-01 -1.744496375322341919e-01 -4.839111119508743286e-02 -8.334671147167682648e-03 4.390799999237060547e-02 -5.541491881012916565e-02 2.242310941219329834e-01 1.623212546110153198e-01 -2.679067254066467285e-01 2.236025966703891754e-02
4.516548011451959610e-03 7.144623994827270508e-02 2.463495433330535889e-01 3.204993531107902527e-02 6.677692383527755737e-02 9.151273220777511597e-02 2.559599280357360840e-01 1.407414078712463379e-01 -1.060187593102455139e-01 3.127888441085815430e-01 7.605179399251937866e-02 1.685028374195098877e-01 -3.016148461028933525e-03 -3.523021340370178223e-01 5.127279758453369141e-01 3.635226935148239136e-02 5.087482184171676636e-02 -3.411215543746948242e-02 -8.708926290273666382e-02 2.242436408996582031e-01 -2.261036448180675507e-02 -6.503820419311523438e-02 4.385985806584358215e-02 6.393089145421981812e-02 2.605446577072143555e-01 -9.787645190954208374e-02 -2.231474518775939941e-01 -1.743570417165756226e-01 1.103474944829940796e-02 1.080781370401382446e-01 -1.722314953804016113e-01 -1.786410063505172729e-01
-5.092969536781311035e-02 6.815285980701446533e-02 8.849132806062698364e-02 3.429452329874038696e-02 -2.927515506744384766e-01 -3.798248171806335449e-01 3.524260818958282471e-01 -5.772653222084045410e-02 2.102433443069458008e-01 1.658470034599304199e-01 -1.115554720163345337e-01 2.881447374820709229e-01 -2.283033914864063263e-02 -7.261401414871215820e-02 -5.235101096332073212e-03 -3.068052232265472412e-02 -9.059917181730270386e-02 2.701285481452941895e-01 -3.816932067275047302e-02 1.369404494762420654e-01 8.595308661460876465e-02 -2.850865721702575684e-01 -3.280140757560729980e-01 -1.191351860761642456e-01 1.148416101932525635e-02 -7.640860229730606079e-02 1.796723455190658569e-01 -1.664901971817016602e-01 -1.716372966766357422e-01 1.561565250158309937e-01 -1.209843084216117859e-01 -7.756780087947845459e-02
7.745852228254079819e-03 7.087130099534988403e-02 6.669837981462478638e-02 -1.397898197174072266e-01 -2.954254858195781708e-02 -2.453441470861434937e-01 -1.841059699654579163e-02 -5.646927747875452042e-03 4.209706932306289673e-02 3.018592894077301025e-01 3.309598425403237343e-03 2.833108901977539062e-01 1.476421505212783813e-01 -2.300010621547698975e-01 3.276128694415092468e-02 -2.206162177026271820e-02 3.000181615352630615e-01 -1.275295317173004150e-01 -1.355995535850524902e-01 1.248910203576087952e-01 -7.179156690835952759e-02 -2.932870686054229736e-01 -2.679215073585510254e-01 -5.518153309822082520e-02 3.228028863668441772e-02 -2.718354165554046631e-01 3.322074115276336670e-01 -2.573915719985961914e-01 1.405034214258193970e-01 3.892474249005317688e-02 2.712002694606781006e-01 8.632157742977142334e-02
1.189082935452461243e-01 -1.429988890886306763e-01 -4.350174590945243835e-02 2.378387451171875000e-01 8.250296860933303833e-02 -2.091171592473983765e-01 1.793176680803298950e-01 -1.280969083309173584e-01 2.188189327716827393e-01 -9.810486435890197754e-02 4.511577188968658447e-01 3.075882494449615479e-01 1.773658692836761475e-01 -2.359142899513244629e-01 -1.096283793449401855e-01 -1.284258812665939331e-01 -2.841249108314514160e-02 4.778304602950811386e-03 -1.095704361796379089e-01 1.488249450922012329e-01 2.680301293730735779e-02 -1.134403720498085022e-01 -8.112146705389022827e-02 9.607772529125213623e-02 2.185323685407638550e-01 3.005337715148925781e-02 2.114889919757843018e-01 -1.877487897872924805e-01 -7.269695401191711426e-02 -7.372227311134338379e-02 -2.505160570144653320e-01 -2.647036910057067871e-01
9.852689504623413086e-02 3.107543885707855225e-01 -1.023850068449974060e-01 -1.236434504389762878e-01 -8.459615707397460938e-02 -4.874829649925231934e-01 3.535858094692230225e-01 5.404029414057731628e-02 3.708024322986602783e-02 -1.400357335805892944e-01 3.990986943244934082e-02 -3.738657757639884949e-02 7.880173623561859131e-03 -3.399294316768646240e-01 1.829249262809753418e-01 -8.561658114194869995e-02 2.054768204689025879e-01 1.270016580820083618e-01 -2.160689979791641235e-01 7.231136411428451538e-02 1.269542127847671509e-01 -2.220793813467025757e-01 -1.951050013303756714e-01 4.177268594503402710e-02 1.874030828475952148e-01 7.350784540176391602e-02 -1.839797757565975189e-02 -2.056236378848552704e-02 -6.211253255605697632e-02 -1.701943278312683105e-01 -1.407271474599838257e-01 -7.353726029396057129e-02
5.918052420020103455e-02 6.424601376056671143e-02 -4.186294227838516235e-02 2.912152409553527832e-01 -6.193525157868862152e-03 -3.825693204998970032e-02 9.366331249475479126e-02 6.463642418384552002e-02 -2.875635772943496704e-02 1.609403192996978760e-01 1.126378327608108521e-01 2.631353437900543213e-01 1.095015406608581543e-01 -2.025857418775558472e-01 2.002387642860412598e-01 1.062273457646369934e-01 2.510547339916229248e-01 -2.411236464977264404e-01 -1.244794577360153198e-01 2.103381156921386719e-01 -1.091437116265296936e-01 -5.156091451644897461e-01 -5.434302613139152527e-02 3.107792139053344727e-02 -8.636072278022766113e-02 -1.849066279828548431e-02 1.236418634653091431e-01 -1.338012069463729858e-01 -2.640498988330364227e-02 3.025617897510528564e-01 -2.869797348976135254e-01 1.059178076684474945e-02
-8.185903728008270264e-02 -1.522867232561111450e-01 3.338088095188140869e-01 6.843751762062311172e-03 5.479675903916358948e-02 6.199013441801071167e-02 3.404600322246551514e-01 -1.052426472306251526e-01 8.742594718933105469e-02 -5.705760559067130089e-04 -1.761511713266372681e-01 2.181674987077713013e-01 3.137854486703872681e-02 1.373084336519241333e-01 3.580845594406127930e-01 -1.008174717426300049e-01 -5.244320258498191833e-03 1.314136236906051636e-01 -1.973511576652526855e-01 2.058474346995353699e-02 1.644778996706008911e-01 -8.424196392297744751e-02 -4.228319823741912842e-01 -1.536802761256694794e-02 2.738913893699645996e-01 6.677527725696563721e-02 2.641856968402862549e-01 4.538937285542488098e-02 -3.661767765879631042e-02 -7.001193612813949585e-02 -1.330320835113525391e-01 -1.875912994146347046e-01
2.753278613090515137e-01 1.319598406553268433e-02 5.396181344985961914e-02 2.246961891651153564e-01 1.248712837696075439e-01 -2.994643747806549072e-01 1.723485141992568970e-01 -8.058401197195053101e-02 6.555114686489105225e-02 4.380862414836883545e-01 -1.103379726409912109e-01 -4.978844895958900452e-02 1.567934900522232056e-01 -2.314763367176055908e-01 1.246238499879837036e-01 -4.401864856481552124e-02 1.468535065650939941e-01 -6.557507067918777466e-02 -1.014630347490310669e-01 -1.492104679346084595e-01 -4.128394424915313721e-01 -8.936113864183425903e-02 -2.737415730953216553e-01 3.260586038231849670e-02 1.920591592788696289e-01 1.134970933198928833e-01 9.388709813356399536e-02 -1.166190207004547119e-01 -2.708831056952476501e-02 1.841233968734741211e-01 -4.900601133704185486e-02 2.414117380976676941e-02
-2.796756662428379059e-02 1.570008136332035065e-02 -1.336921472102403641e-02 4.745603352785110474e-02 7.014568895101547241e-02 -3.256915807723999023e-01 3.187075257301330566e-01 -1.781292110681533813e-01 2.285957634449005127e-01 3.378970921039581299e-01 -1.466952413320541382e-01 -1.619074046611785889e-01 2.188767492771148682e-01 -1.472807396203279495e-02 3.025979697704315186e-01 -2.389105036854743958e-02 2.397477328777313232e-01 1.640867143869400024e-01 -1.499411910772323608e-01 9.764113277196884155e-02 -2.910293638706207275e-01 -1.241253502666950226e-02 -1.808620989322662354e-01 1.491020917892456055e-01 1.035053804516792297e-01 1.939117610454559326e-01 1.052757948637008667e-01 4.986804723739624023e-02 1.712914556264877319e-01 1.669137626886367798e-01 -1.002843026071786880e-02 -1.497183442115783691e-01
-6.869225949048995972e-02 -1.914521306753158569e-02 1.022144556045532227e-01 2.887943089008331299e-01 -1.275535672903060913e-01 -9.782987833023071289e-02 2.849135398864746094e-01 8.823827840387821198e-03 1.018031388521194458e-01 -1.619666814804077148e-01 1.261838823556900024e-01 2.939894795417785645e-01 5.363555550575256348e-01 -3.155175447463989258e-01 7.666090875864028931e-02 4.887907952070236206e-02 5.033621564507484436e-02 6.771860271692276001e-02 -9.449085593223571777e-02 -5.591303575783967972e-03 1.361798942089080811e-01 -8.947509527206420898e-02 2.999479137361049652e-02 9.840716421604156494e-02 2.093983143568038940e-01 -8.725643157958984375e-02 1.764203310012817383e-01 -2.582157962024211884e-02 -9.648762643337249756e-02 9.375108033418655396e-02 -3.239647746086120605e-01 2.890933072194457054e-03
-5.347780138254165649e-02 1.305477470159530640e-01 3.121150732040405273e-01 4.392197821289300919e-03 2.780870348215103149e-02 -2.426996529102325439e-01 1.786700263619422913e-02 -6.570442020893096924e-02 1.829440742731094360e-01 -3.661151742562651634e-03 1.360064595937728882e-01 1.991903632879257202e-01 1.363817602396011353e-01 -1.360314935445785522e-01 2.213707119226455688e-01 -1.729847788810729980e-01 1.681812852621078491e-01 3.231211751699447632e-02 -2.888684868812561035e-01 -2.348685450851917267e-02 -7.783743739128112793e-02 1.679985076189041138e-01 -9.819914400577545166e-02 -2.161036282777786255e-01 5.639075115323066711e-02 -2.129432708024978638e-01 7.331530749797821045e-02 2.554519176483154297e-01 9.020821191370487213e-03 4.537756741046905518e-01 -2.854160070419311523e-01 9.831984527409076691e-03
-2.696992754936218262e-01 2.450823187828063965e-01 1.932151913642883301e-01 4.207474365830421448e-02 2.793447971343994141e-01 -6.495939940214157104e-02 9.487643837928771973e-02 -2.107069045305252075e-01 1.392240077257156372e-01 3.307683467864990234e-01 -3.906180337071418762e-02 -6.281331926584243774e-02 1.289937794208526611e-01 -8.835451677441596985e-03 4.745342731475830078e-01 -4.903764650225639343e-02 -1.120993122458457947e-01 -3.377373814582824707e-01 -1.419204324483871460e-01 7.338754087686538696e-02 -9.341522306203842163e-02 -1.035202667117118835e-02 4.786270204931497574e-03 1.622830778360366821e-01 -7.483669370412826538e-02 -2.467665672302246094e-01 3.648136183619499207e-02 -1.789890415966510773e-02 -9.094846993684768677e-02 2.668416686356067657e-02 -1.822659075260162354e-01 -1.271720826625823975e-01
-3.016747161746025085e-02 1.426818817853927612e-01 -8.186901360750198364e-02 1.401223540306091309e-01 -1.332548260688781738e-01 -4.186686277389526367e-01 1.767535656690597534e-01 -9.794075042009353638e-02 3.827694803476333618e-02 1.940248608589172363e-01 2.596958279609680176e-01 -6.961284577846527100e-02 1.292257755994796753e-01 -6.934157013893127441e-02 1.343765705823898315e-01 -1.188116520643234253e-01 9.744653105735778809e-02 -3.258769214153289795e-01 -7.006230205297470093e-02 1.411871016025543213e-01 -2.159287929534912109e-01 1.433280855417251587e-01 -3.626264035701751709e-01 4.476220160722732544e-02 -2.060478031635284424e-01 -6.255626678466796875e-02 1.593388319015502930e-01 2.456588298082351685e-02 -2.128310203552246094e-01 -1.162890568375587463e-01 -2.846623659133911133e-01 4.805464763194322586e-03
-1.002631410956382751e-01 1.961608678102493286e-01 -1.109735202044248581e-02 2.073922753334045410e-01 2.599356770515441895e-01 -2.498686909675598145e-01 -8.813423663377761841e-02 -1.091914921998977661e-01 2.346922904253005981e-01 8.778971433639526367e-02 -1.799482554197311401e-01 9.390819817781448364e-02 3.337442129850387573e-02 -2.881005704402923584e-01 1.221680343151092529e-01 2.788801789283752441e-01 4.873175546526908875e-02 -1.977275013923645020e-01 -1.945171505212783813e-01 2.938514761626720428e-02 3.829406574368476868e-03 -2.979240417480468750e-01 -3.343190848827362061e-01 -5.999317020177841187e-02 6.909657269716262817e-02 6.169806420803070068e-02 -2.613260746002197266e-01 5.084208026528358459e-02 -2.014476507902145386e-01 8.691478520631790161e-02 -2.553484737873077393e-01 -2.703598141670227051e-02
6.093126162886619568e-02 1.697090268135070801e-01 1.028388664126396179e-01 2.409285902976989746e-01 1.265012323856353760e-01 -1.070211976766586304e-01 -5.377651005983352661e-02 -2.317370027303695679e-01 2.079484462738037109e-01 2.938914299011230469e-01 -9.419928304851055145e-03 1.403015851974487305e-01 2.113027125597000122e-01 -1.146107632666826248e-02 4.765478372573852539e-01 1.233760416507720947e-01 -1.398382484912872314e-01 -3.613274544477462769e-02 -2.782535851001739502e-01 -1.062382832169532776e-01 1.073371917009353638e-01 1.734484434127807617e-01 3.708529472351074219e-02 -2.680882811546325684e-02 1.042927429080009460e-01 -3.704116493463516235e-02 2.160177975893020630e-01 2.147213667631149292e-01 -2.621870040893554688e-01 1.470150053501129150e-01 -1.716028600931167603e-01 -1.528526376932859421e-02
-2.424113154411315918e-01 4.874618723988533020e-02 2.261564731597900391e-01 -8.507112041115760803e-03 -2.473038285970687866e-01 -2.159540355205535889e-02 2.066411972045898438e-01 -1.465717554092407227e-01 3.914209902286529541e-01 1.145347952842712402e-01 -2.122967876493930817e-02 1.239422857761383057e-01 2.480997592210769653e-01 -9.779679030179977417e-02 3.534222394227981567e-02 -3.295977115631103516e-01 3.463268280029296875e-02 -1.241586431860923767e-01 -2.160506248474121094e-01 -1.414179801940917969e-02 6.065037846565246582e-02 4.877403844147920609e-03 -4.063028395175933838e-01 -1.102949902415275574e-01 3.999535366892814636e-02 -2.236244231462478638e-01 -8.699423819780349731e-02 6.488027423620223999e-02 -1.825347244739532471e-01 2.479487843811511993e-02 9.100170433521270752e-02 -2.205620259046554565e-01
-4.541084915399551392e-02 -6.714405119419097900e-02 1.799414008855819702e-01 1.654958724975585938e-01 1.509849280118942261e-01 -1.342535465955734253e-01 8.196180686354637146e-03 -3.127025663852691650e-01 -9.101247042417526245e-02 9.558053314685821533e-02 1.614193767309188843e-01 -5.930457264184951782e-03 9.902823716402053833e-02 3.162151575088500977e-02 1.344311386346817017e-01 -2.120294421911239624e-01 2.799133062362670898e-01 2.249751612544059753e-02 -2.654189467430114746e-01 1.563289314508438110e-01 -1.397453546524047852e-01 -3.278937339782714844e-01 -3.243371844291687012e-01 -2.641402557492256165e-02 5.867733433842658997e-02 -3.179995715618133545e-01 1.925524175167083740e-01 1.643067039549350739e-02 1.113709341734647751e-02 3.205852210521697998e-01 -1.607252508401870728e-01 -1.796224713325500488e-02
-2.173532918095588684e-02 -3.982532769441604614e-02 -2.125962078571319580e-01 2.295121997594833374e-01 9.982541203498840332e-02 -2.535328865051269531e-01 2.577238380908966064e-01 -1.789981871843338013e-01 -7.651794701814651489e-02 -1.290025115013122559e-01 1.764393895864486694e-01 -4.002283141016960144e-02 2.250049859285354614e-01 -4.702514037489891052e-02 1.761761456727981567e-01 2.063017338514328003e-01 1.864185370504856110e-02 -2.603087723255157471e-01 -1.880583167076110840e-01 -1.117996796965599060e-01 2.350225299596786499e-01 -1.906486749649047852e-01 -3.213765323162078857e-01 9.689830988645553589e-02 2.399374544620513916e-01 -1.826846897602081299e-01 4.814574122428894043e-02 5.634054541587829590e-02 -2.679358422756195068e-01 -1.504493504762649536e-01 -4.304562509059906006e-02 -1.809829771518707275e-01
-1.720685958862304688e-01 8.158411085605621338e-02 9.909421950578689575e-02 8.325745165348052979e-02 7.168944925069808960e-02 -1.893426775932312012e-01 2.812987267971038818e-01 -2.638487815856933594e-01 -3.558317571878433228e-02 2.111666053533554077e-01 -3.598302975296974182e-02 1.040480509400367737e-01 -2.318958565592765808e-02 -1.158144846558570862e-01 9.997984021902084351e-02 6.285089533776044846e-03 -1.235255226492881775e-02 -2.819544970989227295e-01 -8.632541447877883911e-02 -5.295207351446151733e-02 -1.366013884544372559e-01 -3.490035533905029297e-01 -1.585398167371749878e-01 -3.960273861885070801e-01 -3.856822475790977478e-02 4.816806688904762268e-02 2.472773045301437378e-01 -3.748285025358200073e-02 -2.494209259748458862e-01 -2.567877173423767090e-01 -1.896925419569015503e-01 -1.801380515098571777e-01
-1.290492564439773560e-01 6.227261200547218323e-02 2.067223042249679565e-01 2.756126523017883301e-01 1.530662029981613159e-01 -3.624445945024490356e-02 2.658986747264862061e-01 -9.664445370435714722e-02 1.865834444761276245e-01 1.851249933242797852e-01 2.710715495049953461e-02 -6.117766723036766052e-02 2.206613272428512573e-01 2.112470008432865143e-02 4.978638514876365662e-02 -7.905326783657073975e-02 4.012341201305389404e-01 -1.142842620611190796e-01 9.448022395372390747e-02 1.460423599928617477e-02 4.867361858487129211e-02 -3.739023804664611816e-01 -3.319761157035827637e-01 -2.208427041769027710e-01 3.158354759216308594e-02 3.207947686314582825e-02 7.393675297498703003e-02 -1.883692294359207153e-01 1.097789928317070007e-01 2.427351474761962891e-01 -1.593419164419174194e-01 -2.965715341269969940e-02
-3.005375266075134277e-01 1.620287634432315826e-02 2.161036282777786255e-01 4.180019348859786987e-02 2.048471197485923767e-02 -1.778331398963928223e-01 1.287431418895721436e-01 -7.150021195411682129e-02 4.013578593730926514e-01 -2.619033753871917725e-01 -1.073560342192649841e-01 1.782933771610260010e-01 3.789058700203895569e-02 -1.162327602505683899e-01 1.050241515040397644e-01 -1.594768464565277100e-01 3.070665299892425537e-01 9.828176349401473999e-02 -3.718237876892089844e-01 1.728507340885698795e-04 -4.405464231967926025e-02 1.527939178049564362e-02 -5.956704542040824890e-02 -2.355626225471496582e-01 1.453979164361953735e-01 -1.696587055921554565e-01 1.877599805593490601e-01 8.082157373428344727e-02 -3.183438256382942200e-02 2.744741365313529968e-02 -2.685534060001373291e-01 -1.175532266497612000e-01
2.252908051013946533e-01 7.193617522716522217e-02 -7.039657980203628540e-02 -1.222428902983665466e-01 -1.768525689840316772e-01 -3.160856962203979492e-01 3.703815340995788574e-01 -3.197970241308212280e-02 5.062434077262878418e-02 2.280013114213943481e-01 7.103213667869567871e-02 6.509511917829513550e-02 1.087791547179222107e-01 -1.891706287860870361e-01 1.639177948236465454e-01 -8.748289942741394043e-02 3.345682099461555481e-02 -1.659627445042133331e-02 -2.743900418281555176e-01 7.233951985836029053e-02 8.664347231388092041e-02 -1.835435926914215088e-01 -2.168801277875900269e-01 4.790328815579414368e-02 -4.765043035149574280e-02 2.706152796745300293e-01 5.826009809970855713e-02 -2.169173061847686768e-01 -3.032519221305847168e-01 -2.233095765113830566e-01 -1.207153648138046265e-01 -2.324017137289047241e-01
2.171662822365760803e-02 2.752676606178283691e-01 -2.872426249086856842e-02 -3.162855748087167740e-03 -1.653478741645812988e-01 -3.876948952674865723e-01 3.254819214344024658e-01 -8.371005207300186157e-02 5.842119827866554260e-02 9.665367752313613892e-02 -6.763445585966110229e-02 -1.206268370151519775e-01 7.651560008525848389e-02 -2.846563458442687988e-01 5.502365157008171082e-02 6.562363356351852417e-02 -1.226909533143043518e-01 6.039318069815635681e-02 -2.535746693611145020e-01 -5.529282614588737488e-03 1.597855240106582642e-01 -9.650474786758422852e-02 -3.953634202480316162e-01 -1.122916862368583679e-01 2.725039720535278320e-01 -4.331995546817779541e-02 2.115456908941268921e-01 -1.231035310775041580e-02 2.659497223794460297e-02 9.973421692848205566e-03 -3.061142563819885254e-01 6.230188533663749695e-02
-2.803812734782695770e-02 -1.767074614763259888e-01 1.112374737858772278e-01 1.215179786086082458e-01 1.084977164864540100e-01 -2.548450529575347900e-01 1.838541030883789062e-01 -1.268574781715869904e-02 -7.566942274570465088e-02 9.652954339981079102e-02 2.455076202750205994e-02 2.574912309646606445e-01 1.399348676204681396e-01 -3.245079815387725830e-01 1.131293177604675293e-02 -2.367214709520339966e-01 4.822542890906333923e-03 -2.000067234039306641e-01 -4.383988678455352783e-02 1.929309219121932983e-01 6.947482377290725708e-02 -3.009017407894134521e-01 -2.659200727939605713e-01 -1.116789951920509338e-01 2.763507068157196045e-01 -5.636078864336013794e-02 2.987132370471954346e-01 2.230580449104309082e-01 2.353751808404922485e-01 1.163636296987533569e-01 -9.926524013280868530e-02 1.100716143846511841e-01
4.696767404675483704e-02 1.675568073987960815e-01 1.897132247686386108e-01 5.989447981119155884e-02 1.404318064451217651e-01 -9.426216036081314087e-02 1.881989240646362305e-01 -1.756597459316253662e-01 9.515973925590515137e-02 -1.164698600769042969e-01 -1.437521129846572876e-01 3.291397392749786377e-01 8.608095347881317139e-02 -9.339123219251632690e-02 2.268236130475997925e-01 -2.794971875846385956e-02 5.516888573765754700e-02 -3.563150763511657715e-01 -2.254645526409149170e-01 -1.549925655126571655e-01 4.308097958564758301e-01 -8.408280462026596069e-02 -2.142858356237411499e-01 -1.588187739253044128e-02 -1.193771809339523315e-01 -4.425633698701858521e-02 1.229269132018089294e-01 2.500013113021850586e-01 1.346618384122848511e-01 4.805023968219757080e-02 -2.393259853124618530e-01 -6.243267562240362167e-03
1.012044027447700500e-01 -2.486314438283443451e-02 5.394563078880310059e-02 -2.189673297107219696e-02 7.168354839086532593e-02 -8.822477608919143677e-02 3.915010392665863037e-02 3.961238544434309006e-03 -1.329855769872665405e-01 1.243044659495353699e-01 -3.310826048254966736e-02 6.459059566259384155e-02 2.041783481836318970e-01 -1.372897177934646606e-01 3.045748174190521240e-01 -1.287873275578022003e-02 7.010173052549362183e-02 -2.687540054321289062e-01 -3.213209807872772217e-01 1.125025600194931030e-01 7.241852581501007080e-02 -6.204599738121032715e-01 -4.956308286637067795e-03 -4.335572943091392517e-02 3.624055534601211548e-02 -1.881953701376914978e-02 1.059696152806282043e-01 -1.330939829349517822e-01 8.282291889190673828e-02 1.509009748697280884e-01 -3.344026207923889160e-01 1.489036679267883301e-01
-1.252493709325790405e-01 -3.648446500301361084e-02 9.814213216304779053e-02 2.005132734775543213e-01 3.714217841625213623e-01 -2.799804881215095520e-02 1.448040753602981567e-01 -9.417783468961715698e-02 4.986661300063133240e-02 2.652124166488647461e-01 -2.614193856716156006e-01 1.387069118209183216e-03 -1.094198673963546753e-01 -2.967446744441986084e-01 1.767711192369461060e-01 2.441167235374450684e-01 7.283309102058410645e-02 9.263800084590911865e-02 -1.328929066658020020e-01 1.937013864517211914e-01 -1.593886017799377441e-01 -2.959922552108764648e-01 -1.505092084407806396e-01 -2.383634150028228760e-01 2.353765666484832764e-01 -1.485663950443267822e-01 2.362268567085266113e-01 -8.000192791223526001e-02 -1.562676429748535156e-01 3.664917871356010437e-02 -5.400696024298667908e-02 -5.119168758392333984e-02
1.568291187286376953e-01 3.827289864420890808e-02 2.248392999172210693e-01 6.917404383420944214e-02 -4.790671542286872864e-02 -3.147965073585510254e-01 8.159884810447692871e-02 2.122418731451034546e-01 6.300064176321029663e-02 1.672251671552658081e-01 -3.431263379752635956e-03 -7.324341218918561935e-03 4.910642206668853760e-01 -3.021694421768188477e-01 1.722726523876190186e-01 -2.001261562108993530e-01 -9.629714488983154297e-02 -2.364939004182815552e-01 -5.398297309875488281e-02 7.690045516937971115e-03 -5.092644318938255310e-02 1.026295945048332214e-01 -3.414786159992218018e-01 -2.939040400087833405e-02 2.334105968475341797e-02 -2.890096791088581085e-02 1.908406615257263184e-01 9.136638045310974121e-02 1.216216944158077240e-02 -1.018291786313056946e-01 -1.946208067238330841e-02 -2.747912108898162842e-01
1.855593919754028320e-01 -1.115134134888648987e-01 3.675285577774047852e-01 2.417206205427646637e-02 2.637773156166076660e-01 -1.472530215978622437e-01 1.730193495750427246e-01 1.221513003110885620e-02 -6.664377171546220779e-03 8.515663444995880127e-02 -1.363688707351684570e-01 -7.575554400682449341e-02 8.364229649305343628e-02 -1.982355266809463501e-01 2.020968794822692871e-01 2.917405366897583008e-01 -1.310813575983047485e-01 -1.064480468630790710e-01 -2.509150803089141846e-01 2.212711274623870850e-01 1.062583476305007935e-01 -3.476189970970153809e-01 -7.309752702713012695e-02 -1.645940244197845459e-01 2.264335453510284424e-01 -1.986083984375000000e-01 6.628336012363433838e-02 9.560666978359222412e-02 -1.677058190107345581e-01 1.566641777753829956e-01 6.768915802240371704e-02 -1.604500412940979004e-01
1.609366983175277710e-01 -1.269867867231369019e-01 4.639654234051704407e-02 3.224849402904510498e-01 6.698095798492431641e-02 -2.942685782909393311e-01 2.293899059295654297e-01 1.261192560195922852e-01 1.888476163148880005e-01 1.319618802517652512e-02 1.664778739213943481e-01 4.131783843040466309e-01 2.378231883049011230e-01 -1.409338414669036865e-01 -1.414126064628362656e-02 5.159112811088562012e-02 1.627429723739624023e-01 1.501210778951644897e-01 -2.903033196926116943e-01 2.411214262247085571e-02 4.097378998994827271e-02 -1.483851112425327301e-02 3.619460761547088623e-02 1.264805048704147339e-01 1.400650143623352051e-01 -1.833059787750244141e-01 2.455640584230422974e-01 -6.722029298543930054e-02 -1.193515062332153320e-01 -3.310567932203412056e-03 -2.413622438907623291e-01 -1.871605664491653442e-01
8.268791437149047852e-02 1.352821886539459229e-01 1.547386795282363892e-01 -7.873483002185821533e-02 2.896848879754543304e-02 -1.713217347860336304e-01 -1.055739820003509521e-01 -3.166139423847198486e-01 1.146696433424949646e-01 -7.724602706730365753e-03 -1.067129671573638916e-01 -1.750491186976432800e-02 3.564397245645523071e-02 -3.575344681739807129e-01 4.992499649524688721e-01 1.108035072684288025e-01 -1.144734844565391541e-01 -1.406832486391067505e-01 -6.795504689216613770e-02 2.351158708333969116e-01 2.921026945114135742e-02 -3.922554105520248413e-02 3.783012181520462036e-02 4.780086688697338104e-03 2.321619242429733276e-01 -2.107418477535247803e-01 2.219076156616210938e-01 -2.104893475770950317e-01 6.225566938519477844e-02 -1.544888913631439209e-01 -1.518574357032775879e-01 -2.197797149419784546e-01
1.031450107693672180e-01 -1.213782504200935364e-01 4.560510069131851196e-02 2.713352907449007034e-03 4.619660601019859314e-02 -1.190882399678230286e-01 3.007045947015285492e-03 -1.132754385471343994e-01 -7.376508414745330811e-02 -1.247545108199119568e-01 9.245122224092483521e-02 1.414618641138076782e-01 1.108903363347053528e-01 -8.036223798990249634e-02 2.317911684513092041e-01 1.749243438243865967e-01 6.701050698757171631e-02 -1.901658922433853149e-01 -2.706581354141235352e-01 3.918718397617340088e-01 9.066937491297721863e-03 -4.426952302455902100e-01 -3.323678672313690186e-01 -1.035415939986705780e-02 9.286934137344360352e-02 -1.631699651479721069e-01 3.273511826992034912e-01 1.258542835712432861e-01 9.083992242813110352e-02 6.210057809948921204e-02 -1.206704974174499512e-01 1.780842244625091553e-01
1.216705366969108582e-01 -8.197352290153503418e-03 1.966319978237152100e-01 2.517372369766235352e-01 -5.945865530520677567e-03 -3.641652166843414307e-01 1.306884139776229858e-01 -1.770101487636566162e-02 3.539728224277496338e-01 -1.275428682565689087e-01 2.486681044101715088e-01 2.413881421089172363e-01 2.447383701801300049e-01 -1.077592968940734863e-01 -1.744286715984344482e-01 -5.745059344917535782e-03 5.613629147410392761e-02 9.516004472970962524e-02 -1.699703782796859741e-01 1.532902121543884277e-01 1.454530060291290283e-01 -2.981764376163482666e-01 1.152061149477958679e-01 4.583493247628211975e-02 5.571270734071731567e-02 3.162903338670730591e-02 1.368823349475860596e-01 -7.795186247676610947e-03 -1.285870820283889771e-01 6.792563945055007935e-02 -3.494544625282287598e-01 -1.149393618106842041e-01
-3.083854019641876221e-01 2.842870056629180908e-01 1.579901725053787231e-01 1.270970609039068222e-02 3.866096735000610352e-01 1.883903704583644867e-02 2.938086390495300293e-01 -2.559619396924972534e-02 2.869244478642940521e-02 -3.068409394472837448e-03 -3.139866888523101807e-02 2.849463522434234619e-01 8.617691695690155029e-02 -1.371458619832992554e-01 2.258333116769790649e-01 -6.118234246969223022e-02 1.385484784841537476e-01 -2.988386712968349457e-02 -2.532617449760437012e-01 -1.213955041021108627e-02 -2.700296975672245026e-02 7.496808469295501709e-02 -2.783053219318389893e-01 2.184114605188369751e-01 1.293918639421463013e-01 -1.604628413915634155e-01 -4.194827377796173096e-02 -1.635727733373641968e-01 -3.151208907365798950e-02 -1.316482126712799072e-01 -2.891229987144470215e-01 -9.673096239566802979e-02
5.280331894755363464e-02 3.044121563434600830e-01 1.200286000967025757e-01 8.848949521780014038e-02 -2.184264957904815674e-01 9.229350090026855469e-02 -6.470799446105957031e-03 -1.164838522672653198e-01 3.772964701056480408e-02 1.623735427856445312e-01 3.186750411987304688e-01 9.225200116634368896e-02 1.487643867731094360e-01 -4.004783034324645996e-01 1.472754776477813721e-01 -1.301308721303939819e-01 1.955220401287078857e-01 -1.505316495895385742e-01 -2.357034534215927124e-01 1.497247368097305298e-01 8.221785724163055420e-02 -7.927411794662475586e-02 -2.744727768003940582e-03 -1.328390091657638550e-01 1.848806738853454590e-01 1.230008900165557861e-01 3.731351196765899658e-01 -1.472749412059783936e-01 6.715913861989974976e-02 1.637534350156784058e-01 2.001678347587585449e-01 4.791633412241935730e-02
4.574219509959220886e-02 3.725515678524971008e-02 4.359920024871826172e-01 2.574172914028167725e-01 3.787662088871002197e-01 -3.684278111904859543e-03 -4.108220338821411133e-02 -1.117296665906906128e-01 2.169552072882652283e-02 2.722558677196502686e-01 -1.168903782963752747e-01 -5.004616454243659973e-02 1.689397692680358887e-01 -1.414019614458084106e-01 2.166021168231964111e-01 1.812638789415359497e-01 -4.861923679709434509e-02 9.704775363206863403e-02 -3.006253242492675781e-01 -9.658609330654144287e-02 1.408460438251495361e-01 -2.530198395252227783e-01 -5.226249992847442627e-02 1.981998383998870850e-01 2.301761358976364136e-01 -1.677855998277664185e-01 1.506764739751815796e-01 -7.520648185163736343e-03 -9.945899248123168945e-02 -8.383681625127792358e-02 -6.569585204124450684e-02 -3.099681064486503601e-02
8.507220447063446045e-02 2.320408225059509277e-01 1.424272954463958740e-01 1.147192567586898804e-01 -2.051464281976222992e-02 -2.191815823316574097e-01 1.756417155265808105e-01 2.655991613864898682e-01 1.409761756658554077e-01 -6.338093429803848267e-02 -4.097172617912292480e-02 -6.825237721204757690e-02 5.290383696556091309e-01 -6.940661370754241943e-02 4.166695773601531982e-01 -1.447876216843724251e-03 -7.335594296455383301e-02 -6.670257449150085449e-02 5.240311101078987122e-02 2.535720728337764740e-02 1.299409270286560059e-01 -8.944442123174667358e-02 -2.755887210369110107e-01 1.117565408349037170e-01 -1.246993243694305420e-01 8.240112662315368652e-02 1.961239427328109741e-01 6.260236725211143494e-03 -2.398859858512878418e-01 5.245842784643173218e-02 -7.062730938196182251e-02 -1.200172156095504761e-01
6.555661559104919434e-02 1.833246052265167236e-01 3.458547592163085938e-01 1.917056441307067871e-01 -2.593544498085975647e-02 -1.807867139577865601e-01 -1.126890257000923157e-01 -1.114230230450630188e-01 2.779181301593780518e-01 1.695199310779571533e-01 3.295414894819259644e-02 1.075952202081680298e-01 1.370387375354766846e-01 1.430451311171054840e-02 4.366725683212280273e-01 2.159990556538105011e-02 -8.336278796195983887e-02 -1.823928207159042358e-01 -2.465611845254898071e-01 -3.417469859123229980e-01 7.450257241725921631e-02 -1.152607519179582596e-02 -3.084930405020713806e-02 -1.829204261302947998e-01 1.713450998067855835e-01 -4.677508771419525146e-02 -4.070077463984489441e-02 1.381585299968719482e-01 -3.117632865905761719e-01 1.871996745467185974e-02 -8.351323008537292480e-02 -6.146593764424324036e-02
-1.107104402035474777e-02 4.564147815108299255e-02 3.133044242858886719e-01 -8.769068121910095215e-02 -4.749859869480133057e-02 9.736761450767517090e-02 2.351152151823043823e-01 -1.513793915510177612e-01 -2.078324928879737854e-02 2.569380402565002441e-01 -8.983986824750900269e-02 5.468424037098884583e-02 -2.153322845697402954e-02 -3.930095434188842773e-01 1.091101467609405518e-01 -4.198444262146949768e-02 1.348843574523925781e-01 -9.705490618944168091e-02 -5.621582865715026855e-01 -2.119281794875860214e-03 -8.357682824134826660e-02 -1.069160401821136475e-01 -7.941702008247375488e-02 4.938166122883558273e-03 7.874732464551925659e-02 -2.459636330604553223e-01 -1.114555969834327698e-01 -2.759990096092224121e-01 1.143611967563629150e-01 1.194994747638702393e-01 -2.359350398182868958e-02 -6.569045037031173706e-02
-1.327364444732666016e-01 3.626869991421699524e-02 3.502088785171508789e-01 1.890715658664703369e-01 1.358364969491958618e-01 -3.750333487987518311e-01 -1.712936535477638245e-02 -7.794773578643798828e-02 2.393155843019485474e-01 4.122160002589225769e-02 2.494186162948608398e-02 2.014543712139129639e-01 -6.653825193643569946e-02 -8.200531452894210815e-02 2.237272709608078003e-01 -1.009649559855461121e-01 2.922680675983428955e-01 7.820171862840652466e-02 -1.685676574707031250e-01 -5.893572419881820679e-02 5.867259204387664795e-02 -2.738740146160125732e-01 -1.480086520314216614e-02 -1.699277460575103760e-01 1.565528661012649536e-01 -2.896496281027793884e-02 -5.868940800428390503e-02 1.598062962293624878e-01 5.788074806332588196e-02 4.037174284458160400e-01 -1.632745265960693359e-01 -8.560340106487274170e-02
2.731931805610656738e-01 6.278946995735168457e-02 -1.449564248323440552e-01 2.617711424827575684e-01 8.624016493558883667e-02 -1.857095360755920410e-01 -4.054707288742065430e-02 -4.176957160234451294e-02 3.013756275177001953e-01 -8.978223800659179688e-02 1.077525615692138672e-01 5.255929753184318542e-02 4.177553951740264893e-01 -1.828207075595855713e-01 1.718648523092269897e-01 3.137280344963073730e-01 2.235203087329864502e-01 1.297653932124376297e-02 2.782477531582117081e-03 1.719352304935455322e-01 8.906784653663635254e-02 -2.417105138301849365e-01 -2.564805150032043457e-01 -2.426151335239410400e-01 -2.059648372232913971e-02 1.311689708381891251e-02 8.092167228460311890e-02 -1.166009753942489624e-01 6.939987093210220337e-02 1.710709929466247559e-01 -7.212290912866592407e-02 8.173831552267074585e-02
8.400274813175201416e-02 -7.365816831588745117e-02 1.692502051591873169e-01 -7.153968513011932373e-02 6.043470650911331177e-02 -1.100058332085609436e-01 4.356480240821838379e-01 -1.000324189662933350e-01 -6.703519262373447418e-03 2.088711559772491455e-01 1.180152222514152527e-01 3.307144716382026672e-02 -1.158964484930038452e-01 -2.407749295234680176e-01 1.818839758634567261e-01 -2.279646992683410645e-01 2.368551939725875854e-01 -1.211102772504091263e-02 -8.031315356492996216e-02 -5.704826489090919495e-02 -1.181326210498809814e-01 3.908864408731460571e-02 -4.163781404495239258e-01 -4.541059583425521851e-02 1.071217656135559082e-01 -2.783430181443691254e-02 1.633594185113906860e-01 -1.347479671239852905e-01 8.070486783981323242e-02 -1.333386301994323730e-01 -2.632188498973846436e-01 -3.398820757865905762e-01
-2.816490270197391510e-02 3.335812315344810486e-02 1.102195903658866882e-01 3.535765781998634338e-02 2.098853886127471924e-01 -1.663353294134140015e-01 1.223801299929618835e-01 2.829454541206359863e-01 2.149516195058822632e-01 -1.610267758369445801e-01 2.989451400935649872e-03 2.008306607604026794e-02 4.386129975318908691e-01 -2.923595309257507324e-01 2.646369040012359619e-01 -1.099240183830261230e-01 -7.431774586439132690e-02 4.605222493410110474e-02 -1.499431580305099487e-01 8.609369397163391113e-02 -6.646677851676940918e-02 1.029488071799278259e-01 -4.601314961910247803e-01 1.999718695878982544e-02 -4.686476662755012512e-02 -6.767347455024719238e-02 2.469377666711807251e-01 -7.942009717226028442e-02 -1.779485046863555908e-01 8.424280583858489990e-02 -5.134091153740882874e-02 -7.271213829517364502e-02
1.516832858324050903e-01 1.962185651063919067e-02 1.350306868553161621e-01 3.164539635181427002e-01 -1.342673450708389282e-01 -1.788077652454376221e-01 -6.138864532113075256e-02 -1.116351634263992310e-01 5.740652326494455338e-03 2.576058544218540192e-02 5.262606739997863770e-01 3.581273853778839111e-01 2.153101861476898193e-01 -1.256687343120574951e-01 3.498409390449523926e-01 1.111958175897598267e-01 1.416967958211898804e-01 -1.164248064160346985e-01 -6.422232091426849365e-02 1.660390198230743408e-01 -2.125356718897819519e-02 -8.097424358129501343e-02 4.625551402568817139e-02 -7.374481856822967529e-02 -4.623638093471527100e-02 -2.082851976156234741e-01 3.459409251809120178e-02 -6.377991288900375366e-02 -2.032264620065689087e-01 5.683175474405288696e-02 -3.070996329188346863e-02 1.141127720475196838e-01
3.063235282897949219e-01 1.100308522582054138e-01 8.725190907716751099e-02 1.357724517583847046e-01 7.977106422185897827e-02 -5.332056060433387756e-02 3.234261274337768555e-01 -1.502433568239212036e-01 2.093007713556289673e-01 1.459280699491500854e-01 -1.637095212936401367e-01 2.706263959407806396e-01 -3.428715514019131660e-03 8.158824592828750610e-02 1.931962221860885620e-01 -1.113741695880889893e-01 2.197368890047073364e-01 -1.716915667057037354e-01 -1.880765408277511597e-01 -2.725776731967926025e-01 2.185010164976119995e-01 -1.851657219231128693e-02 -1.981985569000244141e-02 7.285438477993011475e-02 9.911758452653884888e-02 -1.850804537534713745e-01 8.889490365982055664e-02 -3.053116612136363983e-02 -3.011573851108551025e-01 2.915216386318206787e-01 -1.937255412340164185e-01 5.239992216229438782e-02
1.396530568599700928e-01 -1.238806992769241333e-01 3.043082058429718018e-01 -1.524183060973882675e-02 -2.144830487668514252e-02 -2.956480681896209717e-01 -2.029734849929809570e-01 -6.439185887575149536e-02 -7.320392131805419922e-02 3.010619878768920898e-01 -2.312745340168476105e-02 2.863095104694366455e-01 4.906065762042999268e-02 -3.129731416702270508e-01 1.374533623456954956e-01 -6.250691134482622147e-03 4.944806918501853943e-02 -1.676267385482788086e-01 -2.417661249637603760e-01 3.104740679264068604e-01 2.064849287271499634e-01 -4.257112741470336914e-02 -3.304148614406585693e-01 6.796916015446186066e-03 1.031889468431472778e-01 8.197645843029022217e-02 1.987787485122680664e-01 6.703203171491622925e-02 -1.126634031534194946e-01 1.439767032861709595e-01 3.764319419860839844e-02 7.768339663743972778e-02
1.275265365839004517e-01 4.930608347058296204e-02 -1.833889819681644440e-02 6.892726570367813110e-02 -3.091999292373657227e-01 -1.924350708723068237e-01 1.497966498136520386e-01 -2.335471957921981812e-01 -9.278392046689987183e-02 -9.581540524959564209e-02 9.076719731092453003e-02 2.324661761522293091e-01 4.442100524902343750e-01 -1.836818307638168335e-01 2.077582180500030518e-01 1.590735837817192078e-02 9.298502467572689056e-03 -3.985082730650901794e-02 -1.127278581261634827e-01 1.055132821202278137e-01 -1.588762104511260986e-01 -1.652896106243133545e-01 4.764237906783819199e-03 -2.077409029006958008e-01 3.549471795558929443e-01 -1.098932549357414246e-01 1.807456463575363159e-01 -2.892791032791137695e-01 -1.635751686990261078e-02 6.437794119119644165e-02 -1.310065686702728271e-01 -1.216791048645973206e-01
-4.410115629434585571e-02 -8.155659586191177368e-02 -1.105224415659904480e-01 7.534269988536834717e-02 2.506524696946144104e-02 -3.862550854682922363e-01 3.429780602455139160e-01 -6.943238526582717896e-02 3.688523173332214355e-02 2.762294933199882507e-02 1.615627110004425049e-01 -6.809777021408081055e-02 1.458196341991424561e-01 -2.904992103576660156e-01 2.463743388652801514e-01 4.239099919795989990e-01 1.844883710145950317e-01 -1.288765370845794678e-01 1.899342052638530731e-02 7.519284635782241821e-02 -7.054091244935989380e-02 -1.484997756779193878e-02 -1.134431809186935425e-01 -4.590285569429397583e-02 -7.418515533208847046e-02 -9.862792491912841797e-02 1.049610902555286884e-03 2.484151422977447510e-01 -3.283548057079315186e-01 -4.127265885472297668e-02 -1.979743689298629761e-01 -1.408196538686752319e-01
5.399747192859649658e-02 1.644205749034881592e-01 -4.363899677991867065e-02 -2.463582456111907959e-01 -3.027156367897987366e-02 -2.882930636405944824e-01 2.224830836057662964e-01 -1.486592441797256470e-01 3.275568187236785889e-01 1.349447965621948242e-01 -2.013084478676319122e-02 -1.937520205974578857e-01 3.032864928245544434e-01 -1.824456751346588135e-01 1.946667432785034180e-01 -7.572281360626220703e-02 -1.312555163167417049e-03 -4.632548987865447998e-02 -1.970671862363815308e-01 7.548622786998748779e-02 -2.519078180193901062e-02 -7.458905875682830811e-02 -2.857591211795806885e-01 -1.985743045806884766e-01 2.144000865519046783e-02 1.410666555166244507e-01 2.332264333963394165e-01 -1.150054410099983215e-01 3.397861961275339127e-03 3.117066323757171631e-01 3.033321164548397064e-02 -2.437960803508758545e-01
8.927968330681324005e-03 7.524599879980087280e-02 3.891141712665557861e-01 2.375276982784271240e-01 -1.698976159095764160e-01 -1.698345988988876343e-01 -4.230922088027000427e-02 -3.145691473037004471e-03 1.124927625060081482e-01 -5.269455909729003906e-02 -1.255774646997451782e-01 -5.972149223089218140e-02 6.025845557451248169e-02 6.093296036124229431e-02 4.579606652259826660e-01 -1.226993799209594727e-01 1.963608264923095703e-01 6.677896017208695412e-04 -2.177543491125106812e-01 -1.355103850364685059e-01 -2.445585466921329498e-02 -9.775973856449127197e-02 -3.440173864364624023e-01 -6.298826076090335846e-03 3.059767000377178192e-02 -6.319575756788253784e-02 -1.235488504171371460e-01 1.586161106824874878e-01 -1.052555367350578308e-01 3.073954582214355469e-01 -2.693536579608917236e-01 -6.057657301425933838e-02
-1.219343245029449463e-01 1.203721687197685242e-01 3.767488300800323486e-01 -8.969384361989796162e-04 -3.352158144116401672e-02 -2.439187765121459961e-01 3.364265263080596924e-01 -1.085639521479606628e-01 2.591541111469268799e-01 5.331938713788986206e-02 -6.787127256393432617e-02 1.472862362861633301e-01 -9.439233690500259399e-02 -2.467565052211284637e-02 1.918201297521591187e-01 6.114396080374717712e-02 1.510063558816909790e-01 -7.272142171859741211e-02 -3.391683995723724365e-01 -1.215292960405349731e-01 -1.008637025952339172e-01 -2.512434124946594238e-01 -2.612081468105316162e-01 -5.961599946022033691e-02 3.126971051096916199e-02 -5.553446710109710693e-02 1.109907552599906921e-01 -1.001266762614250183e-02 -1.387467831373214722e-01 -3.220079541206359863e-01 9.889191389083862305e-02 -2.111408412456512451e-01
-2.161293476819992065e-01 1.287768930196762085e-01 1.185070872306823730e-01 -4.196392744779586792e-02 6.288582831621170044e-02 -1.415388882160186768e-01 1.950137913227081299e-01 1.801592409610748291e-01 2.094790339469909668e-02 8.811915665864944458e-02 -1.514167338609695435e-02 -5.419368669390678406e-02 3.668357431888580322e-01 -3.082004189491271973e-01 3.781564235687255859e-01 7.413851097226142883e-03 1.549244672060012817e-01 -1.850013732910156250e-01 -1.047870591282844543e-01 1.974652148783206940e-02 1.571284234523773193e-01 -5.398871004581451416e-02 -2.391875833272933960e-01 1.085170954465866089e-01 -3.492201864719390869e-01 1.233252063393592834e-01 1.449378430843353271e-01 -1.804087758064270020e-01 -1.464396268129348755e-01 1.528704613447189331e-01 -1.238021180033683777e-01 -1.593536287546157837e-01
6.675448268651962280e-02 -5.400355532765388489e-02 1.541394274681806564e-02 1.304888129234313965e-01 -1.052405312657356262e-01 -3.506091609597206116e-02 3.223658204078674316e-01 3.196646273136138916e-02 -9.233688935637474060e-03 -2.950155548751354218e-02 5.001849308609962463e-02 3.124980330467224121e-01 5.937440395355224609e-01 -2.536897659301757812e-01 1.102033928036689758e-01 1.303578615188598633e-01 2.290848270058631897e-02 7.507761567831039429e-02 -1.500462144613265991e-01 -3.419115394353866577e-02 2.317776679992675781e-01 -2.216208726167678833e-01 2.027153968811035156e-02 1.100791543722152710e-01 2.368986904621124268e-01 -2.210125476121902466e-01 1.395301222801208496e-01 -4.351108148694038391e-02 -9.931355714797973633e-02 1.218673288822174072e-01 -1.053916886448860168e-01 6.011684983968734741e-02
5.944364145398139954e-02 -1.355852931737899780e-01 2.810997366905212402e-01 2.537222802639007568e-01 9.974338859319686890e-02 -1.569490432739257812e-01 2.605212330818176270e-01 -3.640357255935668945e-01 -1.020128726959228516e-01 2.529030442237854004e-01 -1.207474544644355774e-01 8.795030415058135986e-02 3.400140628218650818e-02 -8.617354929447174072e-02 2.209578007459640503e-01 -2.954961955547332764e-01 2.726873196661472321e-02 -1.242501884698867798e-01 -9.322626888751983643e-02 1.398166716098785400e-01 1.093113869428634644e-01 -1.649236083030700684e-01 -3.732239454984664917e-02 -4.930696636438369751e-02 -6.257127970457077026e-02 1.198358386754989624e-01 4.148541092872619629e-01 1.311027705669403076e-01 -7.720197737216949463e-02 -8.844322711229324341e-02 -2.107366919517517090e-01 7.181572169065475464e-02
5.795371532440185547e-02 -1.157682389020919800e-01 1.492821276187896729e-01 1.635432541370391846e-01 -1.105877384543418884e-01 -2.842351198196411133e-01 2.565071582794189453e-01 1.286640912294387817e-01 2.830014936625957489e-02 2.179886400699615479e-02 1.008480787277221680e-01 3.430969715118408203e-01 4.958096444606781006e-01 -1.682537794113159180e-01 5.537260696291923523e-02 6.174862012267112732e-02 4.114189185202121735e-03 1.927088350057601929e-01 -1.578314006328582764e-01 9.195910766720771790e-03 4.663896560668945312e-02 -1.739094257354736328e-01 1.335146576166152954e-01 1.039720885455608368e-02 2.877431213855743408e-01 -2.408953160047531128e-01 1.719560623168945312e-01 -2.218342758715152740e-02 -1.929770261049270630e-01 1.730935089290142059e-02 -1.515313535928726196e-01 -6.905417144298553467e-02
1.190166398882865906e-01 2.530587613582611084e-01 1.575524806976318359e-01 2.315479516983032227e-01 -8.158107846975326538e-02 5.582570657134056091e-02 2.376558259129524231e-02 -8.463595807552337646e-02 1.398600451648235321e-02 1.649671941995620728e-01 9.406690485775470734e-03 2.001419849693775177e-02 1.235677022486925125e-02 -2.134250104427337646e-01 1.038077520206570625e-03 -3.167619183659553528e-02 4.353561997413635254e-01 -1.006726548075675964e-01 6.191776320338249207e-02 3.065720796585083008e-01 1.480554603040218353e-02 -1.302513927221298218e-01 -1.797195225954055786e-01 -1.703572869300842285e-01 4.536463320255279541e-01 -4.563761502504348755e-02 3.648756146430969238e-01 -1.386349648237228394e-01 -8.974843472242355347e-02 7.240719348192214966e-02 -8.505151607096195221e-03 -4.068763554096221924e-02
1.177217531949281693e-02 9.626401215791702271e-02 1.183332726359367371e-01 -8.934512734413146973e-02 -1.292323321104049683e-01 -2.005460709333419800e-01 3.690577447414398193e-01 -4.009182751178741455e-02 1.997631639242172241e-01 2.217969596385955811e-01 3.268383443355560303e-02 -2.218404971063137054e-02 5.213123187422752380e-02 -2.841830849647521973e-01 7.001218944787979126e-02 2.345896512269973755e-02 -2.738529741764068604e-01 1.940925419330596924e-01 -2.020135521888732910e-02 1.368021368980407715e-01 2.318086028099060059e-01 -2.432927787303924561e-01 -1.395595818758010864e-01 -2.681384980678558350e-01 2.231434583663940430e-01 -1.531532555818557739e-01 -2.120133489370346069e-03 4.179163649678230286e-02 -7.477798312902450562e-02 1.721548289060592651e-01 -3.501529097557067871e-01 -1.592524945735931396e-01
-6.345771253108978271e-02 -6.275559961795806885e-02 1.623313724994659424e-01 2.151926010847091675e-01 1.510037481784820557e-01 8.885052055120468140e-03 1.623239070177078247e-01 -2.022191286087036133e-01 2.725619375705718994e-01 -9.210730344057083130e-02 2.921421825885772705e-01 1.488765329122543335e-01 2.686292231082916260e-01 -4.472528398036956787e-02 2.444682717323303223e-01 -1.599955186247825623e-02 5.383008718490600586e-02 -2.389778047800064087e-01 3.000597469508647919e-03 7.154341787099838257e-02 -1.228070110082626343e-01 -3.739296793937683105e-01 -2.471610903739929199e-02 -9.154093265533447266e-02 -4.988520219922065735e-02 -7.068724185228347778e-02 1.277901530265808105e-01 -1.907751858234405518e-01 2.389402091503143311e-01 3.586327135562896729e-01 -1.626911163330078125e-01 -5.801085382699966431e-02
-1.048037484288215637e-01 1.513589769601821899e-01 2.521721422672271729e-01 2.786097861826419830e-02 1.426460742950439453e-01 -1.555877365171909332e-02 3.326393067836761475e-01 -2.341647893190383911e-01 3.238181471824645996e-01 -6.079301983118057251e-02 1.872311905026435852e-02 3.252659142017364502e-01 -7.007633894681930542e-02 -2.647407948970794678e-01 3.155215680599212646e-01 -1.185881346464157104e-01 4.735030233860015869e-02 1.998156867921352386e-02 -1.869686096906661987e-01 -3.994663432240486145e-02 -8.711040019989013672e-02 1.105524227023124695e-01 -1.659426093101501465e-01 1.259705573320388794e-01 1.236947104334831238e-01 7.799843698740005493e-02 -4.473194479942321777e-02 -1.191576048731803894e-01 8.910889737308025360e-03 5.925305932760238647e-02 8.206862956285476685e-02 -4.025303125381469727e-01
-1.709897071123123169e-02 -6.045228242874145508e-02 3.063399791717529297e-01 1.403097063302993774e-01 2.715786993503570557e-01 -1.555319428443908691e-01 -7.205771654844284058e-02 -3.531560897827148438e-01 2.644854784011840820e-01 2.096769809722900391e-01 2.374462187290191650e-01 3.974343463778495789e-02 -4.849808663129806519e-02 -1.575073301792144775e-01 5.028958916664123535e-01 1.262477338314056396e-01 -6.673171184957027435e-03 3.984661772847175598e-02 -1.897289976477622986e-02 -1.031187083572149277e-02 1.057903990149497986e-01 -9.803413599729537964e-02 4.641145095229148865e-02 -1.665551215410232544e-01 -6.747224181890487671e-02 -6.120134890079498291e-02 7.649818062782287598e-02 5.804607272148132324e-02 -2.844649851322174072e-01 -6.737717986106872559e-02 -5.177662521600723267e-02 -1.683127433061599731e-01
5.129144340753555298e-02 1.317013204097747803e-01 5.226685106754302979e-02 1.247988119721412659e-01 1.677008271217346191e-01 -1.071155667304992676e-01 -2.262134999036788940e-01 -6.483276933431625366e-02 1.325898170471191406e-01 1.968029588460922241e-01 3.489890098571777344e-01 1.311289072036743164e-01 1.720184981822967529e-01 1.291023008525371552e-02 1.834465861320495605e-01 -2.764867842197418213e-01 2.915712296962738037e-01 -7.628928124904632568e-02 -7.223496586084365845e-02 1.631601750850677490e-01 2.401279658079147339e-01 -3.205999359488487244e-02 6.203173100948333740e-02 9.375896304845809937e-02 1.910020709037780762e-01 -1.673311889171600342e-01 3.047849610447883606e-02 -2.631922364234924316e-01 -3.111339509487152100e-01 8.514374494552612305e-02 -2.758983671665191650e-01 -1.507809460163116455e-01
-1.881675608456134796e-02 2.443561702966690063e-01 -2.657913602888584137e-03 -2.388642728328704834e-02 2.659189403057098389e-01 -2.759940624237060547e-01 2.485121935606002808e-01 -4.159514978528022766e-02 -1.020526438951492310e-01 8.870418369770050049e-02 9.776403009891510010e-02 -1.083541139960289001e-01 3.205059170722961426e-01 -4.683708399534225464e-02 1.787131279706954956e-01 1.782328784465789795e-01 3.226638436317443848e-01 -2.867050766944885254e-01 -2.737427055835723877e-01 -6.906959414482116699e-02 1.939993798732757568e-01 4.147830605506896973e-02 -2.195024788379669189e-01 1.140414476394653320e-01 2.342731133103370667e-02 -2.645336091518402100e-01 7.790359109640121460e-02 2.041082978248596191e-01 -2.532661892473697662e-02 1.796140372753143311e-01 -5.507815629243850708e-02 5.182123277336359024e-03
6.344238761812448502e-03 8.381273597478866577e-02 -5.249234661459922791e-02 3.596194460988044739e-02 -3.121557235717773438e-01 -3.022467195987701416e-01 1.933180689811706543e-01 1.132356747984886169e-01 3.550327196717262268e-02 -6.916861981153488159e-02 7.174860686063766479e-02 -7.987421005964279175e-03 8.340220153331756592e-02 -2.164947390556335449e-01 2.120555192232131958e-02 -2.179801762104034424e-01 1.471902132034301758e-01 -2.569304034113883972e-02 9.894786030054092407e-02 -6.993144005537033081e-02 -2.105435132980346680e-01 -4.461414515972137451e-01 -2.659528255462646484e-01 -1.690250039100646973e-01 8.571856468915939331e-02 -2.967624068260192871e-01 1.553936749696731567e-01 2.862513251602649689e-02 -1.573604494333267212e-01 1.711730957031250000e-01 -1.692797988653182983e-01 2.325357645750045776e-01
4.435544833540916443e-02 1.168117448687553406e-01 2.254608869552612305e-01 5.321366712450981140e-02 3.728116676211357117e-02 -7.602141797542572021e-02 1.248971149325370789e-01 -2.928806543350219727e-01 -1.867413073778152466e-01 1.293235719203948975e-01 2.559919059276580811e-01 -1.315729040652513504e-02 2.502760291099548340e-01 2.026095055043697357e-02 1.143453642725944519e-01 -1.813756674528121948e-01 3.716437518596649170e-01 1.215746700763702393e-01 -2.292870283126831055e-01 1.777747832238674164e-02 -1.228693500161170959e-01 -4.844426512718200684e-01 -1.516612470149993896e-01 -7.939066737890243530e-03 5.178799107670783997e-02 -2.344095557928085327e-01 5.800846219062805176e-02 9.626285731792449951e-02 -1.297455281019210815e-01 1.630638688802719116e-01 -3.705107420682907104e-02 -4.649581387639045715e-02
1.291731297969818115e-01 3.922744989395141602e-01 -1.357493251562118530e-01 -1.245759427547454834e-01 2.421252802014350891e-02 -4.218119382858276367e-01 2.199146151542663574e-01 -9.504511207342147827e-02 -3.372474806383252144e-03 -1.213924139738082886e-01 7.274566590785980225e-02 -1.998919807374477386e-02 2.402136474847793579e-01 -2.641883492469787598e-01 1.304043829441070557e-01 8.017110824584960938e-02 6.243156269192695618e-02 1.759219914674758911e-02 -2.765323817729949951e-01 1.732268929481506348e-01 3.777101263403892517e-02 7.477833330631256104e-02 -3.673655688762664795e-01 6.472872942686080933e-02 2.529061436653137207e-01 -4.153910279273986816e-02 1.605792641639709473e-01 8.197763562202453613e-02 -5.723246186971664429e-02 -1.442588716745376587e-01 -9.364909678697586060e-02 1.762035302817821503e-02
-4.066666215658187866e-02 3.026970028877258301e-01 1.182878315448760986e-01 4.144684225320816040e-02 1.258491538465023041e-02 -1.047220453619956970e-01 -1.916908100247383118e-02 1.983578950166702271e-01 3.333286345005035400e-01 1.194141507148742676e-01 6.596557050943374634e-02 1.393446475267410278e-01 -6.194120272994041443e-02 -3.445551097393035889e-01 4.059803783893585205e-01 -5.301884561777114868e-02 1.332239992916584015e-02 -7.600746303796768188e-02 -1.768371164798736572e-01 2.544282674789428711e-01 1.244662422686815262e-02 1.134401112794876099e-01 -1.408876329660415649e-01 -9.713275730609893799e-02 1.190146729350090027e-01 -2.136592715978622437e-01 7.023555040359497070e-02 -2.758195698261260986e-01 8.747872710227966309e-02 -5.807060748338699341e-02 -5.475104972720146179e-02 -3.189615607261657715e-01
1.887342035770416260e-01 2.541506588459014893e-01 4.061865210533142090e-01 4.745882004499435425e-02 1.172267794609069824e-01 -2.132381647825241089e-01 5.777548253536224365e-02 1.966565288603305817e-02 -2.292471937835216522e-03 1.868310421705245972e-01 6.180087104439735413e-02 8.150728791952133179e-02 5.503383651375770569e-02 -2.966084778308868408e-01 1.616601794958114624e-01 -2.450515031814575195e-01 -2.882498800754547119e-01 -2.661445140838623047e-01 -1.144796535372734070e-01 3.362637162208557129e-01 -2.403610758483409882e-02 -1.432232558727264404e-01 -2.146800607442855835e-01 1.628943532705307007e-01 -6.597375869750976562e-02 1.035992242395877838e-02 1.207821145653724670e-01 -7.287570834159851074e-02 -1.680645495653152466e-01 8.447983115911483765e-02 -2.572564035654067993e-02 -1.132718622684478760e-01
2.320558875799179077e-01 1.782465912401676178e-02 2.394217066466808319e-02 1.040027663111686707e-01 -1.611969619989395142e-01 -1.318247616291046143e-01 4.848259314894676208e-02 -7.801598310470581055e-02 -8.896098285913467407e-02 1.026197969913482666e-01 2.373142093420028687e-01 3.322550654411315918e-02 5.367257073521614075e-02 -2.655695080757141113e-01 2.834400832653045654e-01 -2.388281188905239105e-02 1.997521072626113892e-01 -2.843459546566009521e-01 -7.274542748928070068e-02 3.727853298187255859e-01 -2.156412228941917419e-02 -2.887494564056396484e-01 -1.309985220432281494e-01 -5.084056779742240906e-02 1.077898591756820679e-01 1.576607674360275269e-01 3.589724302291870117e-01 6.382552534341812134e-02 6.385900080204010010e-02 2.889423966407775879e-01 -4.917014017701148987e-02 1.564131230115890503e-01
3.813088312745094299e-02 2.311559319496154785e-01 3.820433616638183594e-01 1.637429445981979370e-01 6.996682286262512207e-02 -3.823671936988830566e-01 4.280723258852958679e-02 -7.513635326176881790e-03 -7.670871168375015259e-02 4.131586465518921614e-04 -8.036110550165176392e-03 1.166353840380907059e-02 8.584742248058319092e-02 -1.269324123859405518e-01 2.470000088214874268e-01 -1.172500476241111755e-01 1.652604341506958008e-02 -3.917312622070312500e-01 -4.341519996523857117e-02 1.755625307559967041e-01 1.952568292617797852e-01 -1.318760123103857040e-02 -2.240753620862960815e-01 1.547712981700897217e-01 1.494004875421524048e-01 1.455055028200149536e-01 -1.323985308408737183e-01 1.831254065036773682e-01 4.557879641652107239e-02 1.309582293033599854e-01 -1.311301887035369873e-01 -2.918146550655364990e-01
-1.143695637583732605e-01 3.076795488595962524e-02 -3.660185337066650391e-01 -1.351625025272369385e-01 -9.013996273279190063e-02 -4.771377146244049072e-01 1.709852516651153564e-01 -1.966473013162612915e-01 1.596154272556304932e-01 -1.242216676473617554e-01 1.387502402067184448e-01 1.010107845067977905e-01 6.281585991382598877e-02 -3.499304056167602539e-01 3.391514122486114502e-01 1.858690753579139709e-02 2.623726800084114075e-02 -1.400006413459777832e-01 -1.450736522674560547e-01 -9.514705836772918701e-02 1.953469365835189819e-01 -9.716888517141342163e-02 -1.138198450207710266e-01 4.095864668488502502e-02 5.943562835454940796e-02 -4.755666013807058334e-03 2.104455828666687012e-01 -3.943964838981628418e-02 -8.307158201932907104e-02 -1.650446355342864990e-01 3.175524249672889709e-02 -1.440275609493255615e-01
-1.301958262920379639e-01 8.450956642627716064e-02 3.591133356094360352e-01 1.295351143926382065e-02 -5.820772051811218262e-02 -1.782777346670627594e-02 6.192882359027862549e-02 -2.462409585714340210e-01 5.783269926905632019e-02 7.058559358119964600e-02 -9.870430454611778259e-03 4.429113119840621948e-02 5.455907806754112244e-02 -9.677230566740036011e-02 5.391313433647155762e-01 3.057854436337947845e-02 1.277393996715545654e-01 -2.630680799484252930e-01 -2.723729908466339111e-01 -9.906762838363647461e-02 -4.963240027427673340e-02 -5.945058539509773254e-02 -3.503659665584564209e-01 6.112835183739662170e-02 -6.135798245668411255e-02 9.881436824798583984e-02 -2.090059071779251099e-01 -1.492598056793212891e-01 4.202700033783912659e-02 2.177166342735290527e-01 -1.255020499229431152e-01 -1.336152255535125732e-01
1.321576256304979324e-02 4.634437151253223419e-03 -5.336879566311836243e-02 6.983642280101776123e-02 -1.126461997628211975e-01 -3.078272640705108643e-01 2.656688094139099121e-01 -3.173372745513916016e-01 1.105495840311050415e-01 1.270167231559753418e-01 2.269313484430313110e-01 -1.241998076438903809e-01 1.346914321184158325e-01 -1.830536574125289917e-01 2.981822490692138672e-01 -3.375421464443206787e-01 6.246402859687805176e-03 1.689272075891494751e-01 -2.333070635795593262e-01 1.026033610105514526e-01 -1.956055462360382080e-01 -2.279513627290725708e-01 -2.153992652893066406e-01 -1.298907548189163208e-01 -8.834425359964370728e-03 1.706907600164413452e-01 1.908320933580398560e-01 -4.758216440677642822e-02 -7.987226545810699463e-02 -1.751827001571655273e-01 -9.989564865827560425e-02 4.005511477589607239e-02
2.397203072905540466e-02 5.069157108664512634e-02 -1.994341239333152771e-02 1.563964337110519409e-01 6.170652806758880615e-02 -4.159078001976013184e-02 4.097541421651840210e-02 -9.225259721279144287e-02 2.125719375908374786e-02 5.663220956921577454e-02 2.110847234725952148e-01 2.230817526578903198e-01 2.250259965658187866e-01 -6.772263348102569580e-02 1.979935765266418457e-01 1.415679901838302612e-01 1.733764111995697021e-01 -1.429366469383239746e-01 2.651575580239295959e-02 1.832572817802429199e-01 -7.317041605710983276e-02 -5.441544055938720703e-01 -1.691240221261978149e-01 8.448366075754165649e-02 -1.267099753022193909e-02 -6.892016530036926270e-02 1.813330203294754028e-01 -2.802500426769256592e-01 3.145382553339004517e-02 2.238147705793380737e-01 -3.921872377395629883e-01 -2.496536821126937866e-02
-2.498834580183029175e-01 1.205607354640960693e-01 2.159136533737182617e-01 1.103729233145713806e-01 1.314329355955123901e-01 -4.827924072742462158e-02 2.301668822765350342e-01 -2.032002806663513184e-02 2.493534982204437256e-01 1.035784706473350525e-01 7.037051767110824585e-02 -1.458409428596496582e-01 3.198803961277008057e-01 9.264316409826278687e-02 1.854396015405654907e-01 6.080523598939180374e-03 2.131453752517700195e-01 -2.709422409534454346e-01 8.779144845902919769e-04 1.457649562507867813e-02 -9.341575950384140015e-02 -4.350883960723876953e-01 -2.454711347818374634e-01 -3.920210897922515869e-02 1.579584479331970215e-01 -8.591391891241073608e-02 -1.055391728878021240e-01 -5.438374355435371399e-02 1.468240171670913696e-01 1.923540830612182617e-01 -2.340999096632003784e-01 9.003114700317382812e-02
4.547594115138053894e-02 -4.235306009650230408e-02 5.923742055892944336e-02 2.714437842369079590e-01 -7.987739890813827515e-02 4.248338565230369568e-02 1.864370107650756836e-01 -3.770830929279327393e-01 1.832795739173889160e-01 2.996074259281158447e-01 -2.898203209042549133e-02 1.701864451169967651e-01 1.076601594686508179e-01 -9.613018482923507690e-02 3.241397142410278320e-01 1.440114062279462814e-02 2.557534724473953247e-02 -9.487899392843246460e-02 -2.158127129077911377e-01 2.050718516111373901e-01 2.228184193372726440e-01 -1.345008760690689087e-01 -2.959632575511932373e-01 3.115505278110504150e-01 5.210505798459053040e-02 -1.063445657491683960e-01 -1.577473282814025879e-01 5.344137921929359436e-02 -4.931744188070297241e-03 1.780434548854827881e-01 1.704466342926025391e-01 -3.639007359743118286e-02
2.554604411125183105e-01 2.613576054573059082e-01 1.185584291815757751e-01 -6.048810854554176331e-02 6.628116220235824585e-02 -9.307468682527542114e-02 2.569172382354736328e-01 -2.201352715492248535e-01 2.235087379813194275e-02 -1.642328649759292603e-01 -2.101240754127502441e-01 9.689385443925857544e-02 2.357641756534576416e-01 -1.378827095031738281e-01 4.235211908817291260e-01 -2.623438090085983276e-02 9.453955292701721191e-02 -4.437512531876564026e-02 -3.558638691902160645e-01 1.331603974103927612e-01 2.821054495871067047e-02 1.177981495857238770e-01 -1.913417875766754150e-01 -1.054220870137214661e-01 -1.886597722768783569e-01 3.824322670698165894e-02 -2.182857245206832886e-01 -1.058437451720237732e-01 -3.390578553080558777e-02 1.909605711698532104e-01 -8.692192286252975464e-02 -1.636298149824142456e-01
-1.276951432228088379e-01 1.382487863302230835e-01 3.032685816287994385e-01 7.766037434339523315e-02 3.592167794704437256e-02 -2.037123739719390869e-01 5.663331970572471619e-02 -1.436975002288818359e-01 1.591066569089889526e-01 -2.280748076736927032e-02 1.305620521306991577e-01 -3.502308391034603119e-03 4.324853362049907446e-04 -1.464074701070785522e-01 2.230788469314575195e-01 7.828206568956375122e-02 2.948710024356842041e-01 -6.445192545652389526e-02 -1.962744742631912231e-01 8.509935438632965088e-02 -5.294949188828468323e-02 -4.394636023789644241e-03 1.103289276361465454e-01 -7.444331049919128418e-02 8.590785786509513855e-03 -1.474564224481582642e-01 2.483355104923248291e-01 1.689092218875885010e-01 3.932844381779432297e-03 5.901944637298583984e-01 -1.577120460569858551e-02 -2.483827322721481323e-01
-1.366361323744058609e-02 1.673735231161117554e-01 3.608874976634979248e-01 1.379719078540802002e-01 1.809103935956954956e-01 -1.580428183078765869e-01 7.786250859498977661e-02 -6.666422635316848755e-02 3.528951406478881836e-01 2.707534730434417725e-01 1.881804317235946655e-01 -2.442477084696292877e-02 4.458773881196975708e-02 -3.485154360532760620e-02 1.857697516679763794e-01 3.334761410951614380e-02 -2.219603508710861206e-01 -1.767095178365707397e-01 -3.690077364444732666e-01 6.606291234493255615e-02 -7.615070790052413940e-03 8.104081265628337860e-03 -3.645846247673034668e-02 2.402214407920837402e-01 -3.839195519685745239e-02 -1.595337837934494019e-01 2.360129952430725098e-01 2.151669003069400787e-02 -2.384320348501205444e-01 7.079789787530899048e-02 -1.464256793260574341e-01 -1.872404366731643677e-01
4.204426705837249756e-02 1.256329864263534546e-01 1.945517063140869141e-01 4.274240881204605103e-02 1.132859811186790466e-01 -2.654129564762115479e-01 4.365313649177551270e-01 -6.831318885087966919e-02 8.709873259067535400e-02 2.242087572813034058e-01 -6.082915142178535461e-02 1.115153655409812927e-01 -5.219228565692901611e-03 1.304542832076549530e-02 2.130856364965438843e-01 -1.773740798234939575e-01 -8.431480824947357178e-02 -7.027062773704528809e-02 -3.872625827789306641e-01 -1.206436306238174438e-01 -1.450666934251785278e-01 -3.825700655579566956e-02 -2.993426322937011719e-01 -3.762087086215615273e-03 -2.357867546379566193e-02 -1.296496242284774780e-01 1.147353276610374451e-01 -7.999985665082931519e-02 -3.734079748392105103e-02 -3.031319975852966309e-01 -5.005745962262153625e-02 -3.029700219631195068e-01
9.518466889858245850e-02 1.382624963298439980e-03 2.826644778251647949e-01 1.041424367576837540e-02 -2.971868515014648438e-01 -3.355621397495269775e-01 3.210562467575073242e-01 -5.649584531784057617e-02 5.283602327108383179e-02 2.075251042842864990e-01 1.229370161890983582e-01 1.535291820764541626e-01 -1.073542088270187378e-01 -2.127934694290161133e-01 7.390858978033065796e-02 -2.429024688899517059e-02 -1.167481206357479095e-02 1.944196671247482300e-01 -1.694320738315582275e-01 6.341366469860076904e-02 6.425251811742782593e-02 -2.653284557163715363e-02 -5.046015977859497070e-01 -1.460426747798919678e-01 -8.558093011379241943e-02 -6.957203149795532227e-02 1.868740618228912354e-01 -7.828778028488159180e-02 -7.080768793821334839e-02 1.015910953283309937e-01 -2.155509777367115021e-02 -1.894101649522781372e-01
-2.022722549736499786e-02 7.187066227197647095e-02 -1.090360060334205627e-01 1.839059740304946899e-01 -1.403024643659591675e-01 -1.485286355018615723e-01 -1.377183794975280762e-01 -1.767457574605941772e-01 2.562521100044250488e-01 -1.216447129845619202e-01 1.471583098173141479e-01 1.491329669952392578e-01 2.872051298618316650e-01 -2.526548802852630615e-01 2.748993337154388428e-01 1.295667886734008789e-01 3.069826960563659668e-01 1.110747009515762329e-01 -1.350095421075820923e-01 3.732630237936973572e-02 1.886976957321166992e-01 -3.005566000938415527e-01 -2.716314494609832764e-01 -4.119457677006721497e-02 -1.013839393854141235e-01 9.710788726806640625e-02 2.446171939373016357e-01 1.653717830777168274e-02 2.301916182041168213e-01 2.284715510904788971e-02 -1.758296191692352295e-01 4.315689206123352051e-02
-1.618947088718414307e-01 5.670108646154403687e-02 4.508195519447326660e-01 1.752692908048629761e-01 1.917952597141265869e-01 -1.036159619688987732e-01 7.752168923616409302e-02 -2.376058250665664673e-01 -6.451981514692306519e-02 8.171632885932922363e-02 -1.617983579635620117e-01 2.268937677145004272e-01 2.306865304708480835e-01 -1.318880021572113037e-01 2.482002526521682739e-01 -8.680924028158187866e-02 7.210085541009902954e-02 -1.294964998960494995e-01 -4.077404737472534180e-01 2.178859431296586990e-03 1.627142657525837421e-03 -1.194604784250259399e-01 -1.448641121387481689e-01 2.425681799650192261e-02 3.789480775594711304e-02 3.337629884481430054e-02 -2.388024181127548218e-01 1.736678630113601685e-01 2.043357193470001221e-01 2.670776471495628357e-02 -1.919995844364166260e-01 -7.238894701004028320e-02
-1.095132902264595032e-01 1.676904261112213135e-01 2.272647768259048462e-01 1.465607900172472000e-02 1.540624946355819702e-01 -7.905746996402740479e-02 3.052657842636108398e-01 -2.903397679328918457e-01 -5.783393234014511108e-02 1.043468788266181946e-01 -1.454711705446243286e-01 1.161527931690216064e-01 2.610725536942481995e-02 -2.051253616809844971e-01 2.445113956928253174e-01 -2.937794327735900879e-01 2.073228657245635986e-01 -3.138773739337921143e-01 -1.952612549066543579e-01 -5.214248970150947571e-02 -1.620325744152069092e-01 -7.559844851493835449e-02 2.234435826539993286e-02 -1.651325672864913940e-01 -1.335755139589309692e-01 -5.790837109088897705e-02 3.335877954959869385e-01 4.334774857852607965e-04 -1.452873498201370239e-01 -9.852664917707443237e-02 5.247859284281730652e-02 -2.338473945856094360e-01
-3.558358177542686462e-02 2.661223709583282471e-02 8.036334067583084106e-02 -1.876816451549530029e-01 -1.729708514176309109e-03 -2.289496958255767822e-01 7.537838071584701538e-02 -9.786649793386459351e-02 -7.399360090494155884e-02 2.385716140270233154e-01 -1.226218938827514648e-01 2.747831046581268311e-01 1.914058178663253784e-01 -9.116493165493011475e-02 -5.759984627366065979e-02 -1.849531568586826324e-02 2.919673323631286621e-01 -2.122392952442169189e-01 -2.337166108191013336e-02 6.898728013038635254e-02 -4.767058044672012329e-02 -3.460840880870819092e-01 -3.266504108905792236e-01 1.406471133232116699e-01 3.911241888999938965e-01 -1.238934546709060669e-01 2.719270586967468262e-01 4.308607056736946106e-02 -9.783850610256195068e-02 1.008508130908012390e-01 1.869075596332550049e-01 -6.473728269338607788e-02
1.033688057214021683e-02 2.943889498710632324e-01 2.035923004150390625e-01 2.240886539220809937e-01 -2.492897585034370422e-02 -3.298589587211608887e-01 1.708050519227981567e-01 -1.817867010831832886e-01 2.900549173355102539e-01 2.209237366914749146e-01 -9.666975587606430054e-02 8.601242303848266602e-02 -1.729526519775390625e-01 -1.115713641047477722e-02 3.551248833537101746e-02 -1.312510371208190918e-01 -2.350204586982727051e-01 -2.958349585533142090e-01 -1.920348033308982849e-02 3.608616814017295837e-02 1.303693950176239014e-01 -1.660698354244232178e-01 -2.346598058938980103e-01 1.650260575115680695e-02 -2.130481647327542305e-03 -2.335278242826461792e-01 1.882192343473434448e-01 -7.875281386077404022e-03 -2.183901220560073853e-01 -6.201390177011489868e-02 -2.219138294458389282e-01 1.286679804325103760e-01
1.090840771794319153e-01 1.806519776582717896e-01 9.479185193777084351e-02 1.850079149007797241e-01 -6.416682153940200806e-02 -1.843320131301879883e-01 -1.130791977047920227e-01 -3.549571931362152100e-01 8.802924305200576782e-02 1.292012780904769897e-01 2.641097009181976318e-01 9.804172068834304810e-02 2.474079579114913940e-01 2.092979615554213524e-03 2.023022919893264771e-01 -1.663077920675277710e-01 4.555199760943651199e-03 -1.408339142799377441e-01 3.205568296834826469e-03 1.002073660492897034e-01 -2.378731667995452881e-01 -3.681724071502685547e-01 -6.657446920871734619e-02 -7.879349589347839355e-02 9.063673764467239380e-02 -2.166340053081512451e-01 1.636435240507125854e-01 -7.000353187322616577e-02 -3.223910629749298096e-01 -8.699722588062286377e-02 -2.655497789382934570e-01 1.545637007802724838e-02
-1.972320973873138428e-01 4.769339784979820251e-02 2.348375916481018066e-01 1.839523017406463623e-01 -3.962805960327386856e-03 -3.771326541900634766e-01 -3.425224497914314270e-02 -3.318263292312622070e-01 -1.013193931430578232e-02 3.855474889278411865e-01 5.279705300927162170e-02 2.656435966491699219e-01 8.375832438468933105e-02 -1.524892300367355347e-01 -1.469440851360559464e-02 -1.515713483095169067e-01 6.096470728516578674e-02 -3.501603901386260986e-01 3.660278022289276123e-02 9.968566894531250000e-02 4.870757833123207092e-02 -2.636379599571228027e-01 -9.646543115377426147e-02 1.749842315912246704e-01 -1.232026070356369019e-01 -1.262916773557662964e-01 5.409900471568107605e-02 -3.287360817193984985e-02 -1.316003501415252686e-01 -5.036825314164161682e-02 1.299671530723571777e-01 -1.394912600517272949e-01
1.829137802124023438e-01 -1.542803645133972168e-01 1.063424646854400635e-01 7.042514532804489136e-02 -6.563296914100646973e-02 -2.678056657314300537e-01 1.625854671001434326e-01 -1.718380302190780640e-01 2.623660564422607422e-01 2.876176964491605759e-03 -8.980793878436088562e-03 -9.215140342712402344e-02 6.830180436372756958e-02 -4.593217745423316956e-02 2.970995306968688965e-01 -1.687455326318740845e-01 3.228962719440460205e-01 -2.429792284965515137e-01 -1.822429448366165161e-01 -2.647409439086914062e-01 2.391616255044937134e-01 -7.305776327848434448e-02 -7.964626699686050415e-02 -3.263987600803375244e-02 -1.521134283393621445e-02 -2.378445565700531006e-01 -1.249516196548938751e-02 -1.040011942386627197e-01 -2.886652052402496338e-01 2.539493441581726074e-01 -6.529475003480911255e-02 1.927332580089569092e-01
-6.696633994579315186e-02 -1.475743800401687622e-01 1.949354633688926697e-02 2.806918323040008545e-01 -1.466432213783264160e-01 -4.144988656044006348e-01 1.708887517452239990e-01 -1.093007996678352356e-01 -9.786104410886764526e-02 2.847299277782440186e-01 6.182727590203285217e-02 4.143494646996259689e-03 2.713183164596557617e-01 -7.367238402366638184e-02 1.794778555631637573e-01 2.298038005828857422e-01 -9.373619407415390015e-02 -2.158789187669754028e-01 -2.291349470615386963e-01 1.620537638664245605e-01 -6.850015372037887573e-02 1.354728341102600098e-01 -3.111730515956878662e-01 -1.296956986188888550e-01 -2.368886489421129227e-03 -7.488637417554855347e-02 -8.085899800062179565e-02 -1.575267761945724487e-01 -1.631810367107391357e-01 -1.138253659009933472e-01 -2.395001240074634552e-03 -2.327009439468383789e-01
-2.179120033979415894e-01 1.170762106776237488e-01 3.041312992572784424e-01 -1.433565765619277954e-01 9.820597246289253235e-03 -1.092594340443611145e-01 2.790578901767730713e-01 2.156885899603366852e-02 1.601233482360839844e-01 1.622837409377098083e-02 -8.159731328487396240e-02 8.540696650743484497e-02 2.324008792638778687e-01 1.394180059432983398e-01 2.200123965740203857e-01 1.558972150087356567e-01 8.304282277822494507e-02 -3.049548268318176270e-01 -3.659595549106597900e-01 2.846519649028778076e-01 7.154644932597875595e-03 -8.473324775695800781e-02 -3.390824422240257263e-02 1.149168014526367188e-01 6.231008470058441162e-02 -3.607085347175598145e-02 -2.877725064754486084e-01 -1.242965534329414368e-01 4.654935747385025024e-02 6.446156650781631470e-02 -2.576338946819305420e-01 -1.918302625417709351e-01
-7.360250502824783325e-02 1.454734057188034058e-01 9.833743423223495483e-02 2.060481160879135132e-01 -2.419239375740289688e-03 -2.935034334659576416e-01 -1.185698434710502625e-01 -3.819199800491333008e-01 6.920049898326396942e-03 3.049442917108535767e-02 -2.833604216575622559e-01 7.066466659307479858e-02 1.335636377334594727e-01 -2.473902702331542969e-01 2.817265130579471588e-02 -1.014052703976631165e-01 4.355089366436004639e-02 -2.171407490968704224e-01 -9.549275971949100494e-03 1.489664018154144287e-01 9.352558851242065430e-02 -7.416214793920516968e-02 -1.006835475564002991e-01 2.312428802251815796e-01 -2.366496324539184570e-01 -1.638951003551483154e-01 2.067071050405502319e-01 6.158855557441711426e-02 -2.754918336868286133e-01 1.609624475240707397e-01 -8.083304017782211304e-02 -3.345581889152526855e-01
1.115187257528305054e-01 2.530314624309539795e-01 3.833150565624237061e-01 6.452240049839019775e-02 -1.779052801430225372e-02 -3.146316707134246826e-01 -3.451643884181976318e-02 -1.999038271605968475e-02 3.856126219034194946e-02 3.247738480567932129e-01 9.824734926223754883e-02 2.562847733497619629e-02 2.097018361091613770e-01 -3.328944146633148193e-01 1.094522327184677124e-01 -1.744599342346191406e-01 -1.765483319759368896e-01 -2.394796907901763916e-01 -2.052103281021118164e-01 1.115134730935096741e-01 9.760052897036075592e-03 -8.081152103841304779e-03 -3.362118601799011230e-01 2.459756582975387573e-01 3.260736167430877686e-02 -7.168606389313936234e-03 6.974408775568008423e-02 -4.873812198638916016e-02 -6.330443173646926880e-02 -1.035777628421783447e-01 1.069872174412012100e-02 1.307153850793838501e-01
-1.116790715605020523e-02 3.434023261070251465e-01 1.736620366573333740e-01 1.029896549880504608e-02 4.889959469437599182e-02 -4.133245646953582764e-01 1.742928326129913330e-01 -1.139094382524490356e-01 -3.941655158996582031e-02 1.568207889795303345e-01 -2.211883664131164551e-01 -6.564283370971679688e-02 -4.787823557853698730e-02 -3.174203932285308838e-01 1.289887428283691406e-01 -5.474790185689926147e-02 1.896487027406692505e-01 -3.692440688610076904e-01 -9.622190147638320923e-02 3.540281206369400024e-02 1.273896396160125732e-01 -9.184407442808151245e-02 -2.156971544027328491e-01 1.206365823745727539e-01 8.994215168058872223e-03 2.078485041856765747e-01 -7.561527192592620850e-02 1.220623999834060669e-01 1.808998920023441315e-02 1.562049835920333862e-01 -2.132507711648941040e-01 -1.742904782295227051e-01
-1.212217509746551514e-01 9.598462283611297607e-02 7.713375985622406006e-02 1.062105782330036163e-02 1.009323596954345703e-01 -1.688726544380187988e-01 8.579869568347930908e-02 -2.144613564014434814e-01 1.212450563907623291e-01 1.586362123489379883e-01 2.474828213453292847e-01 -6.523938477039337158e-02 -4.326763097196817398e-03 -2.992674112319946289e-01 4.286274909973144531e-01 -1.058007702231407166e-01 -2.533071488142013550e-02 -2.805006802082061768e-01 -2.591364383697509766e-01 1.966061741113662720e-01 2.393982559442520142e-01 -2.371284924447536469e-02 -1.655432879924774170e-01 -1.330281943082809448e-01 1.892052739858627319e-01 2.478469461202621460e-01 7.874277234077453613e-02 -1.189677789807319641e-01 5.784839391708374023e-02 1.908115446567535400e-01 1.437314599752426147e-01 1.483475714921951294e-01
-8.990295976400375366e-02 2.716956138610839844e-01 1.055538207292556763e-01 5.757675692439079285e-02 1.704027950763702393e-01 -2.574694156646728516e-01 2.142302244901657104e-01 1.987819373607635498e-01 3.987137693911790848e-03 1.562492251396179199e-01 1.589642465114593506e-01 2.968846261501312256e-01 3.129954217001795769e-03 -1.396384388208389282e-01 4.262700080871582031e-01 5.865390598773956299e-02 -4.880562052130699158e-02 -7.021007686853408813e-02 -6.886287033557891846e-02 1.329738050699234009e-01 5.574728175997734070e-02 -1.135751139372587204e-02 -1.547560840845108032e-01 -3.447615355253219604e-02 2.374781370162963867e-01 -3.420253098011016846e-01 -2.108688950538635254e-01 -1.082094013690948486e-01 8.259481936693191528e-02 -5.238314624875783920e-04 -2.862001061439514160e-01 -6.336878985166549683e-02
1.502890288829803467e-01 2.653957810252904892e-03 1.943525820970535278e-01 -7.646283134818077087e-03 4.585299491882324219e-01 -7.128859311342239380e-02 1.602732688188552856e-01 -2.738494873046875000e-01 6.523541361093521118e-02 3.072880953550338745e-02 1.661960929632186890e-01 1.240637823939323425e-01 1.616571396589279175e-01 -1.161142736673355103e-01 3.575006127357482910e-01 -1.354951858520507812e-01 1.435920298099517822e-01 -1.284464448690414429e-01 8.298525959253311157e-02 6.524533778429031372e-02 2.323860079050064087e-01 -6.134364381432533264e-02 2.163025140762329102e-01 1.354303508996963501e-01 1.385361105203628540e-01 -2.587304413318634033e-01 1.516722738742828369e-01 -1.205898523330688477e-01 -2.287261784076690674e-01 1.842418164014816284e-01 1.594838313758373260e-02 -9.065122902393341064e-02
-3.857104480266571045e-02 6.138960272073745728e-02 9.661119431257247925e-02 -2.159337848424911499e-01 -2.646502852439880371e-01 -2.285832315683364868e-01 2.631765902042388916e-01 -8.435426652431488037e-02 4.102635085582733154e-01 5.929337814450263977e-02 -5.427272990345954895e-02 4.284627735614776611e-02 1.784065365791320801e-01 -2.575532197952270508e-01 1.982338726520538330e-02 7.244755327701568604e-02 9.937540441751480103e-02 -1.643260270357131958e-01 -2.938217222690582275e-01 4.126565158367156982e-02 2.526439726352691650e-01 -1.126629859209060669e-01 -2.404894530773162842e-01 1.287531703710556030e-01 -5.978358536958694458e-02 1.951155662536621094e-01 1.803193613886833191e-02 -1.723178327083587646e-01 -4.456997290253639221e-02 -1.629797369241714478e-01 -5.844147130846977234e-02 -2.832374572753906250e-01
-7.876857370138168335e-02 -1.889733411371707916e-02 -1.465686112642288208e-01 1.136771216988563538e-01 8.105839788913726807e-02 -6.032980084419250488e-01 1.009941399097442627e-01 -1.332857757806777954e-01 -2.209505438804626465e-02 -6.149078719317913055e-03 8.912865817546844482e-02 1.046600639820098877e-01 2.016930282115936279e-01 -2.015167325735092163e-01 4.915100708603858948e-02 -1.422294322401285172e-02 2.919963598251342773e-01 -3.655111044645309448e-02 -2.387719303369522095e-01 3.228859603404998779e-01 -3.889063745737075806e-02 -1.592651754617691040e-01 -2.240295410156250000e-01 -2.393201366066932678e-02 1.158359721302986145e-01 6.799427419900894165e-02 7.263296097517013550e-02 2.273926585912704468e-01 -6.912998855113983154e-02 -1.295729279518127441e-01 2.249147184193134308e-02 1.859993636608123779e-01
2.808910310268402100e-01 1.465668976306915283e-01 4.431602358818054199e-02 1.270186156034469604e-02 1.039638966321945190e-01 -1.707553118467330933e-01 2.660890854895114899e-02 1.730031222105026245e-01 2.510931715369224548e-02 4.184563457965850830e-01 9.805320203304290771e-02 7.487635593861341476e-03 3.328676819801330566e-01 -2.687239348888397217e-01 3.665599524974822998e-01 -1.988041549921035767e-01 -2.507597021758556366e-02 -2.716757953166961670e-01 7.958388887345790863e-03 4.895918816328048706e-02 4.203561693429946899e-02 -1.212433725595474243e-01 -2.480342984199523926e-01 5.868891999125480652e-02 1.626221984624862671e-01 8.214277774095535278e-02 -5.801688879728317261e-03 1.599895060062408447e-01 -2.222192883491516113e-01 6.429237872362136841e-02 -1.056914404034614563e-01 5.235635861754417419e-02
1.085349246859550476e-01 5.746054276823997498e-02 8.897601068019866943e-02 1.574139595031738281e-01 8.568295091390609741e-02 -1.533853262662887573e-01 -6.429400760680437088e-03 -4.136092960834503174e-01 1.742308437824249268e-01 1.386723369359970093e-01 -2.961817383766174316e-01 -8.530773920938372612e-04 1.805105805397033691e-01 -2.655363082885742188e-01 -8.244448155164718628e-02 -4.166550934314727783e-02 -2.286494337022304535e-02 -2.150459438562393188e-01 1.954126358032226562e-02 1.622129082679748535e-01 2.160971313714981079e-01 -2.483026087284088135e-01 -3.656721115112304688e-02 3.901028037071228027e-01 -9.022162109613418579e-02 -1.989700943231582642e-01 1.594858616590499878e-01 -5.356758087873458862e-02 -1.099825426936149597e-01 1.310609430074691772e-01 -1.077996268868446350e-01 -2.214554995298385620e-01
1.269252151250839233e-01 1.710592657327651978e-01 1.576285362243652344e-01 1.363838557153940201e-02 -2.716683782637119293e-02 -2.387739270925521851e-01 6.918127089738845825e-02 1.310378871858119965e-02 5.604170635342597961e-02 1.868006587028503418e-01 2.697593867778778076e-01 1.443371474742889404e-01 1.065742745995521545e-01 -3.031120598316192627e-01 1.408624351024627686e-01 -2.819364964962005615e-01 -1.598090380430221558e-01 -3.878605663776397705e-01 -1.525125801563262939e-01 7.992133498191833496e-02 3.525397181510925293e-02 6.998316943645477295e-02 -4.418847858905792236e-01 1.222011074423789978e-01 1.350278556346893311e-01 8.311516791582107544e-02 2.158765792846679688e-01 -7.028413563966751099e-02 -3.785174340009689331e-02 7.583779841661453247e-02 -4.301638156175613403e-02 -1.581377834081649780e-01
2.158957123756408691e-01 -1.202789992094039917e-01 2.193624339997768402e-02 1.272672563791275024e-01 -4.429714754223823547e-02 -2.021818011999130249e-01 1.821770220994949341e-01 -9.838674217462539673e-02 2.180947689339518547e-03 -4.479007795453071594e-02 1.544908341020345688e-02 1.790810674428939819e-01 -1.120900884270668030e-01 -1.061910986900329590e-01 3.431375622749328613e-01 3.537134826183319092e-02 1.292592138051986694e-01 -4.514878690242767334e-01 -2.633319199085235596e-01 2.125739008188247681e-01 -8.326181024312973022e-02 -7.125710695981979370e-02 -2.558610737323760986e-01 -1.247024536132812500e-01 -9.545323997735977173e-02 1.145223453640937805e-01 2.836355566978454590e-01 2.905907854437828064e-02 5.303209647536277771e-02 3.432858288288116455e-01 -8.138807117938995361e-02 2.173942700028419495e-02
4.354609176516532898e-02 -8.084487169981002808e-02 -3.268878674134612083e-03 2.581163942813873291e-01 5.255116149783134460e-02 -6.240750849246978760e-02 4.264933243393898010e-02 -3.287890553474426270e-01 8.964996039867401123e-02 2.959149479866027832e-01 2.687596976757049561e-01 1.542918682098388672e-01 2.087360024452209473e-01 -6.636067479848861694e-02 1.807031780481338501e-01 9.651055186986923218e-02 3.009213805198669434e-01 -8.641054481267929077e-02 -1.889048963785171509e-01 3.252037987112998962e-02 -1.733344197273254395e-01 -4.396094083786010742e-01 -2.072962075471878052e-01 -5.534521862864494324e-02 3.197255730628967285e-02 -3.428226336836814880e-02 1.454143673181533813e-01 -7.819750905036926270e-02 8.788186125457286835e-03 2.560155987739562988e-01 -1.658107936382293701e-01 1.007079333066940308e-02
-7.853157818317413330e-02 -2.420535087585449219e-01 7.037802785634994507e-02 4.064551293849945068e-01 -2.838674932718276978e-03 -1.725867986679077148e-01 8.793195337057113647e-02 -1.547399312257766724e-01 3.984268009662628174e-02 -7.662944495677947998e-02 1.620308458805084229e-01 1.192529052495956421e-01 3.720997571945190430e-01 -1.734929233789443970e-01 3.768660426139831543e-01 -1.831314526498317719e-02 4.537247493863105774e-02 2.141054570674896240e-01 -1.501151733100414276e-02 3.731676936149597168e-02 1.657286472618579865e-02 -2.827320694923400879e-01 1.351911574602127075e-02 1.861955374479293823e-01 -5.614687688648700714e-03 1.752327531576156616e-01 1.452070474624633789e-01 -6.179955974221229553e-02 5.325850844383239746e-02 -1.675821691751480103e-01 -3.058292865753173828e-01 -9.035096503794193268e-03
6.673030555248260498e-02 -4.487458989024162292e-02 2.642364986240863800e-02 2.829091548919677734e-01 1.466161608695983887e-01 -1.733148396015167236e-01 2.962733386084437370e-03 8.244597166776657104e-02 2.818471565842628479e-02 5.346237868070602417e-02 1.836054474115371704e-01 2.400445491075515747e-01 -6.363997608423233032e-02 -5.680848285555839539e-02 1.395591348409652710e-01 8.882714807987213135e-02 1.950910091400146484e-01 -1.754981726408004761e-01 -1.942642927169799805e-01 1.675608456134796143e-01 1.395716145634651184e-02 -4.012965261936187744e-01 -2.586260139942169189e-01 -9.375175461173057556e-03 -8.249059319496154785e-02 -7.277308404445648193e-02 1.357584744691848755e-01 -2.994762361049652100e-01 5.700747482478618622e-03 3.671306371688842773e-01 -3.265406787395477295e-01 1.674040779471397400e-02
-1.304038316011428833e-01 2.279754728078842163e-01 3.751463294029235840e-01 9.128955006599426270e-02 -2.288812585175037384e-02 -2.134863585233688354e-01 5.826329439878463745e-02 -3.187745809555053711e-02 2.119104266166687012e-01 -2.016350477933883667e-01 8.068154752254486084e-02 2.219034880399703979e-01 4.574463889002799988e-02 -2.190437465906143188e-01 1.549447178840637207e-01 1.489952653646469116e-01 2.141344249248504639e-01 1.246783360838890076e-01 8.869726955890655518e-02 1.140250936150550842e-01 -2.455799132585525513e-01 -3.412005007266998291e-01 1.106243133544921875e-01 -1.863551139831542969e-01 1.006166115403175354e-01 -1.058918386697769165e-01 1.847918778657913208e-01 -6.914736004546284676e-04 -8.554158359766006470e-02 1.692991703748703003e-01 -2.657333314418792725e-01 1.606530100107192993e-01
-1.496255118399858475e-02 1.268139630556106567e-01 -4.702285677194595337e-02 2.033376544713973999e-01 -8.508512377738952637e-02 -4.647285491228103638e-02 1.742545329034328461e-02 -1.842004619538784027e-02 -9.082923829555511475e-02 8.246173709630966187e-02 3.470447659492492676e-01 1.719183623790740967e-01 2.630066573619842529e-01 2.031394280493259430e-02 2.361674904823303223e-01 1.498863846063613892e-01 7.773911952972412109e-02 3.762431442737579346e-02 -3.465712368488311768e-01 3.046532571315765381e-01 -1.745235919952392578e-02 -3.930335640907287598e-01 -5.667934566736221313e-02 -8.039324730634689331e-02 6.074869260191917419e-02 2.904675528407096863e-02 1.752757728099822998e-01 -3.174039423465728760e-01 -8.190903812646865845e-03 7.224105298519134521e-02 -3.014962673187255859e-01 -1.400728803128004074e-02
-1.691330783069133759e-02 7.419917732477188110e-02 -3.859121724963188171e-02 2.170758694410324097e-01 3.314563632011413574e-02 -3.679110482335090637e-02 1.056607440114021301e-02 -2.430449984967708588e-02 7.985258847475051880e-02 1.160168126225471497e-01 1.714629530906677246e-01 6.384661793708801270e-02 4.000311344861984253e-02 -1.616208106279373169e-01 2.883981168270111084e-01 2.340416312217712402e-01 1.843572407960891724e-01 -3.965604677796363831e-02 -2.885506153106689453e-01 1.825682669878005981e-01 -1.646131724119186401e-01 -5.683815479278564453e-01 -1.059493571519851685e-01 8.001849055290222168e-02 -1.699086651206016541e-02 -1.991936750710010529e-02 1.358764022588729858e-01 -2.548646032810211182e-01 1.269707083702087402e-02 1.594791412353515625e-01 -3.062142729759216309e-01 7.611182052642107010e-03
3.934134263545274734e-03 2.803897559642791748e-01 -6.299341470003128052e-02 1.779591292142868042e-02 -5.290145799517631531e-02 -2.148511707782745361e-01 2.162532210350036621e-01 1.782481521368026733e-01 1.754064927808940411e-03 -3.212159732356667519e-03 2.699939012527465820e-01 -1.742135733366012573e-01 8.238457888364791870e-02 -2.385687679052352905e-01 1.700647622346878052e-01 1.645022183656692505e-01 3.317867517471313477e-01 -2.013841718435287476e-01 -8.003259450197219849e-02 -1.844425201416015625e-01 2.180301845073699951e-01 -2.937133014202117920e-01 -9.325774013996124268e-02 1.225642040371894836e-01 8.369989693164825439e-03 -2.654627859592437744e-01 1.091447323560714722e-01 7.942773401737213135e-02 -1.846677362918853760e-01 -1.894762814044952393e-01 -1.014873757958412170e-01 -2.213297933340072632e-01
-1.607123613357543945e-01 5.052779242396354675e-02 3.478058800101280212e-02 2.644614577293395996e-01 -9.402285516262054443e-02 -1.375074405223131180e-02 1.329189091920852661e-01 5.067441239953041077e-02 -1.324017625302076340e-02 1.186290457844734192e-01 1.295898556709289551e-01 3.823656141757965088e-01 4.988219961524009705e-02 -1.276990622282028198e-01 3.476015627384185791e-01 1.735134236514568329e-02 8.390667289495468140e-02 -1.252678185701370239e-01 -3.204361721873283386e-02 -4.275329783558845520e-02 -1.228552777320146561e-02 -5.808688402175903320e-01 -7.978724688291549683e-02 1.295361667871475220e-01 -6.683248560875654221e-03 5.458882451057434082e-02 2.870872318744659424e-01 -1.045541092753410339e-01 -2.466663904488086700e-02 9.405673295259475708e-02 -2.249382436275482178e-01 1.063772663474082947e-01
-1.478062272071838379e-01 1.205660700798034668e-01 -1.397922337055206299e-01 -1.354910880327224731e-01 1.671331524848937988e-01 -1.668051034212112427e-01 7.816369831562042236e-02 -3.409798443317413330e-01 1.128810457885265350e-02 2.770388126373291016e-01 -2.560533881187438965e-01 2.081232070922851562e-01 1.691092103719711304e-01 -1.773893386125564575e-01 2.240487337112426758e-01 -9.162843227386474609e-02 2.902676165103912354e-01 -2.812982536852359772e-02 -3.822324052453041077e-02 2.433950304985046387e-01 1.526906192302703857e-01 2.940721623599529266e-02 -2.304494380950927734e-01 -2.741301432251930237e-02 1.905677914619445801e-01 2.920578978955745697e-02 3.137335181236267090e-01 -2.757778763771057129e-01 -4.482575692236423492e-03 -4.034859687089920044e-02 6.526325643062591553e-02 4.270110651850700378e-02
-6.975041329860687256e-02 3.073957264423370361e-01 6.783071905374526978e-02 -1.033099964261054993e-01 -7.083864510059356689e-02 -1.673829257488250732e-01 2.752119600772857666e-01 -1.621405482292175293e-01 2.396871447563171387e-01 -3.197228163480758667e-02 1.014022827148437500e-01 -5.250547826290130615e-02 1.523839384317398071e-01 -1.008039340376853943e-01 -3.602553158998489380e-02 -4.970436543226242065e-02 -1.029322482645511627e-02 8.871524035930633545e-02 -2.104799598455429077e-01 1.410789489746093750e-01 1.589433401823043823e-01 -1.405360549688339233e-01 -4.626005887985229492e-01 -1.470596790313720703e-01 7.699070125818252563e-02 -1.495744585990905762e-01 8.197587728500366211e-02 -2.061460316181182861e-01 -1.573898941278457642e-01 3.693718910217285156e-01 1.285422891378402710e-01 -1.832298934459686279e-01
-2.403375655412673950e-01 8.076098561286926270e-02 1.693198978900909424e-01 -2.457924038171768188e-01 -6.580423563718795776e-02 -2.167311459779739380e-01 2.990730702877044678e-01 -1.671775877475738525e-01 3.263754844665527344e-01 3.966882079839706421e-02 3.001004457473754883e-02 -6.098068505525588989e-02 2.243431955575942993e-01 8.234624564647674561e-02 2.428826093673706055e-01 1.811384111642837524e-01 1.380565017461776733e-01 -3.090331256389617920e-01 -2.154483050107955933e-01 1.756606251001358032e-01 6.834066659212112427e-02 -2.689428329467773438e-01 -5.220982711762189865e-03 4.874277114868164062e-02 1.527881324291229248e-01 -4.377400502562522888e-02 -1.926396340131759644e-01 2.590828761458396912e-02 -6.397829949855804443e-02 2.007508724927902222e-01 -1.415611952543258667e-01 1.326431483030319214e-01
-2.493294179439544678e-01 -1.131199896335601807e-01 5.218765884637832642e-02 3.091785311698913574e-01 -1.501628458499908447e-01 -2.602890431880950928e-01 2.423654198646545410e-01 2.987795323133468628e-02 1.226596459746360779e-01 7.141725718975067139e-02 3.522568149492144585e-03 2.618671357631683350e-01 3.214963972568511963e-01 -1.181635782122612000e-01 2.825255692005157471e-01 5.073665454983711243e-02 1.028810739517211914e-01 1.166027635335922241e-01 1.045600026845932007e-01 -6.739346683025360107e-02 2.774101868271827698e-02 -2.398988455533981323e-01 2.994986623525619507e-02 2.669119238853454590e-01 1.507292687892913818e-01 -1.418399065732955933e-01 1.619266122579574585e-01 -1.531263440847396851e-01 8.913540840148925781e-02 -3.164670616388320923e-02 -3.205509483814239502e-01 1.184066012501716614e-01
8.593784272670745850e-02 2.471903413534164429e-01 -2.279005795717239380e-01 -1.725781410932540894e-01 -2.347532361745834351e-01 -2.293579429388046265e-01 5.072461366653442383e-01 -1.026319488883018494e-01 3.993519395589828491e-02 1.128171235322952271e-01 2.943556942045688629e-02 -1.599670499563217163e-01 1.923477947711944580e-01 -2.746511101722717285e-01 1.882882714271545410e-01 -5.875701829791069031e-02 -4.365939646959304810e-02 -1.330876797437667847e-01 -2.519269883632659912e-01 9.731188416481018066e-02 3.648484125733375549e-02 -7.765743881464004517e-02 -1.213290542364120483e-01 -1.785245351493358612e-02 1.980519667267799377e-02 3.331570699810981750e-02 2.208096385002136230e-01 -2.093387544155120850e-01 -1.193987429141998291e-01 -4.997229948639869690e-02 -1.906774938106536865e-02 -2.365888506174087524e-01
5.026033893227577209e-02 -6.328837573528289795e-02 1.022015884518623352e-01 1.005869433283805847e-01 -3.549194931983947754e-01 -3.446539342403411865e-01 -5.304654128849506378e-03 -2.003504782915115356e-01 -1.675406694412231445e-01 -3.870300203561782837e-02 9.416973590850830078e-02 2.543933391571044922e-01 3.876572847366333008e-01 -2.039097100496292114e-01 3.194857239723205566e-01 4.997847974300384521e-02 4.030451178550720215e-02 -3.555562719702720642e-02 -4.982095956802368164e-02 4.917103424668312073e-02 -1.174160838127136230e-01 -9.809897094964981079e-02 2.888753451406955719e-02 -2.146266102790832520e-01 3.429308533668518066e-01 -5.167065188288688660e-02 1.508823782205581665e-01 -2.010171860456466675e-01 -6.658205389976501465e-02 6.761413812637329102e-02 -1.326221376657485962e-01 -1.640192791819572449e-02
9.329573065042495728e-02 2.161996513605117798e-01 2.045106142759323120e-01 3.153098374605178833e-02 -3.821158781647682190e-02 -3.955014944076538086e-01 4.817214608192443848e-02 -1.191125884652137756e-01 -5.067919567227363586e-02 1.687311828136444092e-01 2.328886836767196655e-02 -5.214517191052436829e-02 2.860795855522155762e-01 -2.995498478412628174e-01 9.062415361404418945e-02 -2.319794595241546631e-01 -2.406804710626602173e-01 -3.348866403102874756e-01 -9.676259011030197144e-02 2.430551201105117798e-01 1.232592314481735229e-01 -6.330820266157388687e-03 -3.277551829814910889e-01 7.604242861270904541e-02 5.240092426538467407e-02 -2.064121067523956299e-01 4.762548580765724182e-02 -4.101366922259330750e-02 -1.336023062467575073e-01 -4.894133284687995911e-02 7.333635538816452026e-02 1.325399726629257202e-01
1.033828034996986389e-01 1.698497682809829712e-01 2.012777626514434814e-01 -1.903547532856464386e-02 7.376142591238021851e-02 -2.248540520668029785e-01 2.018400430679321289e-01 1.639763563871383667e-01 1.831562966108322144e-01 1.128795668482780457e-01 1.020929738879203796e-01 2.139932364225387573e-01 1.234664698131382465e-03 -1.165927052497863770e-01 2.494883090257644653e-01 -6.643518060445785522e-02 1.662059724330902100e-01 9.522103518247604370e-02 -3.230848312377929688e-01 2.168464958667755127e-01 -1.035322695970535278e-01 -6.947433575987815857e-03 -1.339660882949829102e-01 1.042373403906822205e-01 -2.822734713554382324e-01 3.814709186553955078e-02 -4.422771558165550232e-02 -8.645260334014892578e-02 -2.124226391315460205e-01 -2.364804893732070923e-01 2.724073641002178192e-02 -4.395152032375335693e-01
2.198129445314407349e-01 2.005498856306076050e-01 1.055578663945198059e-01 -8.276375383138656616e-02 5.675113946199417114e-02 -2.792209982872009277e-01 1.004419773817062378e-01 -2.086831480264663696e-01 9.748581796884536743e-03 -1.434269249439239502e-01 5.785017088055610657e-02 1.829793602228164673e-01 -1.194016039371490479e-01 -2.961589992046356201e-01 1.058669537305831909e-01 9.396247565746307373e-03 -9.695973992347717285e-02 -1.301092654466629028e-01 1.155722141265869141e-01 3.026916086673736572e-01 -2.242822374682873487e-04 -4.955152571201324463e-01 -1.894211024045944214e-01 4.306596529204398394e-04 6.810612976551055908e-02 -7.883972674608230591e-02 2.494857013225555420e-01 2.489958852529525757e-01 2.841734886169433594e-02 7.138297706842422485e-02 -1.831316798925399780e-01 2.507477439939975739e-02
2.685683071613311768e-01 1.542509198188781738e-01 2.322190552949905396e-01 -1.047886558808386326e-03 1.772341430187225342e-01 -2.437629997730255127e-01 2.782171368598937988e-01 9.522965550422668457e-02 -3.444021940231323242e-02 1.433657407760620117e-01 -2.076756507158279419e-01 7.357861846685409546e-02 5.024270340800285339e-02 -1.579922288656234741e-01 3.979814648628234863e-01 1.252748072147369385e-01 -9.927304089069366455e-02 -1.953933387994766235e-02 -2.800655961036682129e-01 1.740110218524932861e-01 -8.063447475433349609e-02 -3.008694648742675781e-01 -1.119497045874595642e-01 -1.782530397176742554e-01 8.231936395168304443e-02 -2.820389270782470703e-01 -9.197368472814559937e-02 4.003961384296417236e-02 -1.672648638486862183e-01 -8.562795072793960571e-02 8.692514151334762573e-02 -3.818968683481216431e-02
-7.118418812751770020e-02 2.431478351354598999e-01 -5.999279394745826721e-02 1.506405472755432129e-01 -2.389387041330337524e-02 -1.679827272891998291e-01 1.587030142545700073e-01 2.684374153614044189e-01 2.865354120731353760e-01 4.259659722447395325e-02 5.282668024301528931e-02 1.075625792145729065e-01 5.215333029627799988e-02 -3.381416201591491699e-01 4.229516386985778809e-01 1.757043041288852692e-02 -3.999261534772813320e-04 -1.361767798662185669e-01 -1.295820921659469604e-01 2.782236933708190918e-01 -1.426547616720199585e-01 1.316073983907699585e-01 -1.134705394506454468e-01 2.812644839286804199e-02 2.047206610441207886e-01 -2.754583656787872314e-01 -1.562574058771133423e-01 -1.872368603944778442e-01 1.247676461935043335e-01 -8.875720202922821045e-02 -7.453665882349014282e-02 -1.364101171493530273e-01
-1.837149634957313538e-02 1.189136430621147156e-01 4.492771327495574951e-01 2.280122637748718262e-01 3.110302984714508057e-02 -2.181636542081832886e-01 -7.571280747652053833e-02 -1.147235929965972900e-01 2.914801537990570068e-01 8.224118500947952271e-02 -3.477729111909866333e-02 8.512926846742630005e-02 8.888792991638183594e-02 -6.008414551615715027e-02 8.232910931110382080e-02 -1.812830753624439240e-02 3.130828142166137695e-01 -4.195638000965118408e-02 -2.060651183128356934e-01 1.540549658238887787e-02 5.174951627850532532e-02 -1.018160954117774963e-01 -3.442737087607383728e-02 -2.265364229679107666e-01 7.121383398771286011e-02 -9.746117889881134033e-02 2.229581028223037720e-01 1.362575739622116089e-01 4.044952336698770523e-03 4.323230683803558350e-01 -2.277700603008270264e-01 -1.255071461200714111e-01
1.179605573415756226e-01 -1.039724573493003845e-01 -9.622330218553543091e-02 2.253333777189254761e-01 -7.884397357702255249e-02 -2.227842360734939575e-01 2.402173727750778198e-01 -3.344555795192718506e-01 3.418440520763397217e-01 1.469265818595886230e-01 -2.851028740406036377e-02 1.675491482019424438e-01 -5.146883800625801086e-02 -4.502968862652778625e-02 3.154257535934448242e-01 -2.239098846912384033e-01 1.486309319734573364e-01 -2.281694486737251282e-02 -7.986138761043548584e-02 2.571980357170104980e-01 1.700704693794250488e-01 -1.896793842315673828e-01 -1.847532391548156738e-01 1.354452371597290039e-01 8.645312860608100891e-03 1.355182193219661713e-02 -2.286982536315917969e-01 -1.159585490822792053e-01 2.658778801560401917e-02 2.729328572750091553e-01 3.342784941196441650e-02 -1.155185177922248840e-01
3.643346950411796570e-02 -2.057782113552093506e-01 2.348253577947616577e-01 9.178099781274795532e-02 8.073536679148674011e-03 -1.970289088785648346e-02 3.281665742397308350e-01 -2.270552068948745728e-01 1.016158312559127808e-01 9.646560251712799072e-02 -1.129133999347686768e-01 4.616717994213104248e-02 4.357083141803741455e-02 -2.793182134628295898e-01 2.260623574256896973e-01 -5.883751809597015381e-02 1.101005226373672485e-01 -3.660061657428741455e-01 -5.296212062239646912e-02 1.342957764863967896e-01 7.013416290283203125e-02 -6.246728077530860901e-02 -2.522817552089691162e-01 -7.952772080898284912e-02 1.621349751949310303e-01 2.432799935340881348e-01 3.932923376560211182e-01 2.302681803703308105e-01 5.226054228842258453e-03 1.208046823740005493e-01 -1.845546416006982327e-03 -1.027160137891769409e-01
-2.310851812362670898e-01 -4.344369098544120789e-02 1.931741088628768921e-01 2.496455758810043335e-01 2.051314897835254669e-02 -4.208756983280181885e-02 2.664940357208251953e-01 -3.435297906398773193e-01 8.934901654720306396e-02 2.075506299734115601e-01 8.270527422428131104e-02 -9.345907717943191528e-03 2.015150487422943115e-01 9.175178408622741699e-02 1.125249043107032776e-01 -5.134870857000350952e-02 3.081428408622741699e-01 -1.424968391656875610e-01 -1.879442855715751648e-02 2.015793770551681519e-01 4.475601017475128174e-02 -1.650293767452239990e-01 -3.373074233531951904e-01 -1.512949615716934204e-01 2.498839423060417175e-02 7.272951304912567139e-02 5.437371321022510529e-03 -1.412421464920043945e-01 6.397498399019241333e-02 3.687660396099090576e-01 -2.076710760593414307e-01 -1.689940504729747772e-02
1.169693842530250549e-01 2.436533272266387939e-01 2.329263091087341309e-01 1.868752390146255493e-01 8.588432334363460541e-03 -2.907430231571197510e-01 1.767236590385437012e-01 -1.570902764797210693e-01 2.226127088069915771e-01 1.229508314281702042e-02 -7.015901803970336914e-02 -9.669528901576995850e-02 -2.255678549408912659e-02 -1.031205803155899048e-01 2.479371428489685059e-01 -4.838410764932632446e-02 1.952558010816574097e-02 -1.734553873538970947e-01 -1.639523357152938843e-01 4.457191564142704010e-03 1.683330237865447998e-01 -4.508130252361297607e-02 1.191725358366966248e-01 2.490501850843429565e-01 9.459725767374038696e-02 -7.253427058458328247e-02 3.327067196369171143e-01 -8.202417194843292236e-02 -4.558230638504028320e-01 2.108896374702453613e-01 1.900108158588409424e-02 1.005853563547134399e-01
-1.124198213219642639e-01 1.336574554443359375e-01 2.621449828147888184e-01 -1.796270012855529785e-01 -7.164245843887329102e-02 1.318318992853164673e-01 4.109029173851013184e-01 -2.414359003305435181e-01 1.103243529796600342e-01 8.986858278512954712e-02 -1.319167613983154297e-01 1.353114098310470581e-01 7.021678239107131958e-02 1.510481629520654678e-02 3.432221114635467529e-01 -8.712120354175567627e-02 4.606306552886962891e-02 3.402392566204071045e-02 -3.194712996482849121e-01 -3.579327091574668884e-02 2.178750038146972656e-01 -1.210915893316268921e-01 -3.530122339725494385e-01 1.862807944416999817e-02 1.525453627109527588e-01 2.307301945984363556e-02 2.590493261814117432e-01 -6.830457132309675217e-03 -7.012165151536464691e-04 -9.386273473501205444e-02 -3.261027485132217407e-02 -1.944432407617568970e-01
1.174199581146240234e-02 -1.833453029394149780e-02 2.982842922210693359e-01 -3.149044886231422424e-02 1.312989890575408936e-01 -2.332710623741149902e-01 3.101969361305236816e-01 -2.663334310054779053e-01 1.552593708038330078e-01 1.432348340749740601e-01 -7.348532974720001221e-02 7.389127463102340698e-02 2.742002010345458984e-01 -2.597835361957550049e-01 3.618403524160385132e-02 4.861009307205677032e-03 2.391030825674533844e-02 -2.209718823432922363e-01 -2.134537249803543091e-01 1.136430576443672180e-01 8.873362839221954346e-02 -2.250815778970718384e-01 -2.513810992240905762e-01 -1.580389030277729034e-02 -8.688122034072875977e-02 2.843450903892517090e-01 2.854183912277221680e-01 2.199728637933731079e-01 5.832604318857192993e-02 1.308061331510543823e-01 -2.373587526381015778e-02 4.560169950127601624e-02
1.900776922702789307e-01 2.231275588274002075e-01 1.108664423227310181e-01 1.768907010555267334e-01 -3.256641328334808350e-01 -2.092795819044113159e-01 1.521170791238546371e-02 7.408257573843002319e-02 -4.745431244373321533e-02 5.127329006791114807e-02 1.173148751258850098e-01 1.017407700419425964e-01 1.347474902868270874e-01 8.724877983331680298e-02 1.163252890110015869e-01 -8.836354315280914307e-02 1.148521453142166138e-01 -1.554838754236698151e-02 -2.375659048557281494e-01 3.208979666233062744e-01 4.258392006158828735e-02 -4.096291065216064453e-01 -9.922358207404613495e-03 -1.848149895668029785e-01 1.864623725414276123e-01 2.200732007622718811e-02 8.758514374494552612e-02 -3.860351741313934326e-01 5.804579332470893860e-02 5.042570177465677261e-03 -2.471997439861297607e-01 -7.526591420173645020e-02
2.477764524519443512e-02 -1.295598745346069336e-01 3.232895582914352417e-02 2.098371088504791260e-01 1.033073365688323975e-01 -2.930427193641662598e-01 2.493340075016021729e-01 1.676383055746555328e-02 2.411622405052185059e-01 6.777436472475528717e-03 3.667330443859100342e-01 3.392850756645202637e-01 2.158300280570983887e-01 -2.841919064521789551e-01 -4.681955650448799133e-02 9.538188576698303223e-02 -2.332151634618639946e-03 1.338647007942199707e-01 -2.054014056921005249e-01 8.933092653751373291e-02 9.749748557806015015e-02 3.541499003767967224e-02 2.628477662801742554e-02 -7.060384750366210938e-02 1.154545396566390991e-01 -2.168303430080413818e-01 1.855839192867279053e-01 -1.992584764957427979e-01 -1.092848479747772217e-01 1.128748133778572083e-01 -2.804524004459381104e-01 -9.858936816453933716e-02
2.893517017364501953e-01 -4.503226652741432190e-02 -8.798716962337493896e-02 -5.454872269183397293e-03 -6.565502285957336426e-02 -2.614916265010833740e-01 8.047430962324142456e-02 -3.429918084293603897e-03 6.002734974026679993e-02 4.216175079345703125e-01 -2.807076871395111084e-01 2.009599059820175171e-01 -5.420389026403427124e-02 -2.876293957233428955e-01 9.385551512241363525e-02 -6.855319440364837646e-02 2.149231582880020142e-01 -4.411756396293640137e-01 -3.221966326236724854e-02 5.427821353077888489e-02 1.066640466451644897e-01 -5.936700478196144104e-02 -2.275842726230621338e-01 1.666770130395889282e-02 2.548532485961914062e-01 -1.262820959091186523e-01 -1.064921990036964417e-01 -2.488188259303569794e-02 -1.069356054067611694e-01 -2.102075703442096710e-02 -1.045361906290054321e-01 -1.132002193480730057e-02
3.831376880407333374e-02 2.041677385568618774e-01 1.076093763113021851e-01 -8.544862270355224609e-02 -8.370440453290939331e-02 -2.621650397777557373e-01 2.047377973794937134e-01 -6.012694537639617920e-02 3.175716996192932129e-01 1.157109346240758896e-02 9.352543205022811890e-02 -2.452774941921234131e-01 1.984590291976928711e-01 -3.880005329847335815e-02 1.472003012895584106e-01 -1.019250974059104919e-01 6.487701088190078735e-02 1.343638151884078979e-01 -3.072139918804168701e-01 1.182765662670135498e-01 2.822996117174625397e-02 -5.652534216642379761e-02 -1.956903040409088135e-01 -1.477543916553258896e-02 2.865831367671489716e-02 4.623518884181976318e-02 2.051369398832321167e-01 -2.250595837831497192e-01 -9.492214024066925049e-02 4.468882083892822266e-01 1.334294080734252930e-01 -2.801830470561981201e-01
1.996470093727111816e-01 -1.443509161472320557e-01 -2.343414537608623505e-02 2.189131826162338257e-01 -1.160647254437208176e-02 -1.177749037742614746e-01 7.112868130207061768e-02 -6.394267082214355469e-03 2.430790215730667114e-01 2.239147014915943146e-02 3.109790980815887451e-01 4.165663123130798340e-01 3.235156536102294922e-01 -2.439581155776977539e-01 3.642950206995010376e-02 3.707874193787574768e-02 -1.566344499588012695e-02 1.388264596462249756e-01 -1.016529202461242676e-01 1.302358359098434448e-01 1.645521372556686401e-01 -1.568050868809223175e-02 -1.186444386839866638e-01 1.179493293166160583e-01 2.199506014585494995e-01 2.904702723026275635e-02 1.911041289567947388e-01 -1.030839756131172180e-01 -1.100338622927665710e-01 9.089370816946029663e-02 -3.949618637561798096e-01 1.280679553747177124e-02
-2.978984117507934570e-01 1.170950382947921753e-01 1.780508160591125488e-01 2.847723662853240967e-01 -1.207396909594535828e-01 -8.876439929008483887e-02 8.145731687545776367e-02 -3.548341095447540283e-01 5.698791518807411194e-02 1.690255552530288696e-01 -8.749951608479022980e-03 6.886250525712966919e-02 1.938471347093582153e-01 -5.900938808917999268e-02 3.755676448345184326e-01 -1.226297393441200256e-01 3.942590951919555664e-01 -1.591395884752273560e-01 -1.557499915361404419e-01 -5.751772969961166382e-02 3.092351928353309631e-02 -1.266090422868728638e-01 -8.325903862714767456e-02 -1.481522172689437866e-01 -9.340335428714752197e-02 -8.192015439271926880e-02 2.214616164565086365e-02 1.307986378669738770e-01 6.933031976222991943e-02 3.192016184329986572e-01 -4.363749176263809204e-02 -1.142591238021850586e-02
-6.930918246507644653e-02 -9.270050562918186188e-03 5.964222829788923264e-03 4.981219768524169922e-01 -2.265424579381942749e-01 -5.424417555332183838e-02 -9.637829661369323730e-02 -1.570035368204116821e-01 3.563292920589447021e-01 1.141123846173286438e-01 -3.353797271847724915e-02 2.049001455307006836e-01 2.404087185859680176e-01 -1.695305407047271729e-01 1.193319559097290039e-01 4.832069203257560730e-02 -1.377659142017364502e-01 -3.226295113563537598e-02 1.870112866163253784e-02 1.909933835268020630e-01 -2.089312858879566193e-02 -3.328659236431121826e-01 -4.420637339353561401e-02 1.231486275792121887e-01 -6.869376450777053833e-02 -1.608088314533233643e-01 5.048299580812454224e-02 -1.214980408549308777e-01 -3.112262189388275146e-01 1.452043503522872925e-01 -1.449018120765686035e-01 2.230872586369514465e-02
2.652481198310852051e-01 1.543143242597579956e-01 1.282615214586257935e-01 2.230468541383743286e-01 7.836432754993438721e-02 -2.003182321786880493e-01 1.386279910802841187e-01 2.242351323366165161e-01 1.665212064981460571e-01 -2.116434089839458466e-02 -4.753743112087249756e-02 3.692460060119628906e-02 3.628030419349670410e-01 -2.242849320173263550e-01 3.032253682613372803e-01 -5.107597634196281433e-02 -1.176552996039390564e-01 -1.256673783063888550e-01 -4.078558459877967834e-02 8.028550446033477783e-02 -7.005431503057479858e-02 -7.957113906741142273e-03 -4.792729318141937256e-01 5.057229846715927124e-02 2.459308132529258728e-02 2.287325114011764526e-01 1.574232578277587891e-01 -3.959066793322563171e-02 -1.762198358774185181e-01 1.206200718879699707e-01 8.847722783684730530e-03 -1.250937134027481079e-01
-8.684166520833969116e-02 3.656585514545440674e-01 -1.167461872100830078e-01 1.388206630945205688e-01 1.702695712447166443e-02 -2.051929980516433716e-01 1.145639866590499878e-01 -3.305319845676422119e-01 1.457500830292701721e-02 2.446110844612121582e-01 -1.908150613307952881e-01 3.127090036869049072e-01 1.182864829897880554e-01 -2.702475190162658691e-01 6.634318828582763672e-02 -2.469020485877990723e-01 2.792080044746398926e-01 1.993315853178501129e-02 5.435364786535501480e-03 4.042749479413032532e-02 1.652205735445022583e-01 -3.551309555768966675e-02 -8.978488296270370483e-02 -5.454390868544578552e-02 2.011291980743408203e-01 -5.265531316399574280e-02 3.205606043338775635e-01 2.139536663889884949e-02 -8.885400742292404175e-02 -1.207375526428222656e-01 8.485794812440872192e-02 -1.368202418088912964e-01
-1.527207344770431519e-01 3.136558234691619873e-01 1.221746131777763367e-01 -9.608617424964904785e-02 1.728845760226249695e-02 -1.341396719217300415e-01 3.283489868044853210e-02 1.400233805179595947e-02 1.298790276050567627e-01 1.652433425188064575e-01 1.904698908329010010e-01 -1.247322112321853638e-01 3.233880503103137016e-03 -3.961513936519622803e-01 2.769585251808166504e-01 -2.769891023635864258e-01 -1.407534778118133545e-01 -3.605578541755676270e-01 -2.682421803474426270e-01 2.471278011798858643e-01 1.617122888565063477e-01 5.333945527672767639e-02 -1.839171946048736572e-01 -3.393070399761199951e-02 -6.378400325775146484e-02 -9.671103954315185547e-02 1.360791772603988647e-01 -1.157358661293983459e-01 -5.622943490743637085e-02 1.808127164840698242e-01 1.061962638050317764e-02 8.407231420278549194e-03
-1.348204165697097778e-01 1.747321933507919312e-01 2.813600003719329834e-01 8.301127701997756958e-02 -7.383064180612564087e-02 -2.015275210142135620e-01 -1.368745714426040649e-01 -1.881795525550842285e-01 6.856810301542282104e-02 -4.537428915500640869e-02 1.193154826760292053e-01 7.635422796010971069e-02 1.188040971755981445e-01 -3.306920528411865234e-01 5.349760651588439941e-01 1.747832298278808594e-01 8.312471210956573486e-03 -8.569229394197463989e-02 1.086078658699989319e-01 -3.559447824954986572e-02 -1.055251248180866241e-02 1.238367483019828796e-01 -8.377366513013839722e-02 -2.528531849384307861e-01 2.424693554639816284e-01 -2.107273191213607788e-01 1.420551389455795288e-01 2.393336268141865730e-03 -2.143593728542327881e-01 -1.472619622945785522e-01 -7.371629588305950165e-03 -5.719670094549655914e-03
1.425002366304397583e-01 1.313057243824005127e-01 -2.893191576004028320e-02 2.748261988162994385e-01 -1.359359174966812134e-01 -1.095904186367988586e-01 3.250385820865631104e-02 -5.365902557969093323e-02 -7.324786856770515442e-04 7.911828160285949707e-02 3.212927281856536865e-01 1.868694089353084564e-02 2.827939391136169434e-01 -3.352130949497222900e-02 2.647115886211395264e-01 4.336458817124366760e-02 1.323525011539459229e-01 4.663330316543579102e-02 -3.442701995372772217e-01 3.887859638780355453e-03 -2.076623290777206421e-01 -4.314236342906951904e-01 -9.132566303014755249e-02 -5.952902138233184814e-02 1.407509744167327881e-01 4.955562576651573181e-02 -1.254446338862180710e-02 -3.150880932807922363e-01 -9.799733757972717285e-03 5.126919224858283997e-02 -2.895699441432952881e-01 -3.363461047410964966e-02
2.245001867413520813e-02 -7.542943209409713745e-02 3.434307277202606201e-01 2.047990113496780396e-01 -1.780626773834228516e-01 -1.383344233036041260e-01 -1.031830757856369019e-01 -5.982062965631484985e-02 3.009172081947326660e-01 2.102362178266048431e-02 2.933897194452583790e-04 1.004855986684560776e-02 -1.816944777965545654e-01 -7.310649752616882324e-02 7.717272639274597168e-02 7.267498970031738281e-02 2.423166185617446899e-01 -1.357249263674020767e-02 -3.619088232517242432e-01 3.241238594055175781e-01 9.796879440546035767e-02 -1.293725520372390747e-01 -4.374041035771369934e-02 1.160261332988739014e-01 -9.527244418859481812e-02 -1.097673624753952026e-01 -8.057437837123870850e-02 -1.142715848982334137e-02 -7.171897590160369873e-02 1.801078021526336670e-01 -4.584057629108428955e-01 -1.266849488019943237e-01
-1.255033612251281738e-01 -1.224201992154121399e-01 2.664644122123718262e-01 4.908376038074493408e-01 1.334436535835266113e-01 -1.309522241353988647e-01 2.664524316787719727e-01 -2.867745049297809601e-02 3.572428226470947266e-02 2.492494136095046997e-01 -8.147110790014266968e-02 -8.132605999708175659e-02 1.146062538027763367e-01 -1.815840601921081543e-01 1.661115884780883789e-01 -3.313606604933738708e-02 6.650003045797348022e-02 -7.109113782644271851e-02 -1.333750933408737183e-01 9.762050956487655640e-02 -9.470812976360321045e-02 8.869729936122894287e-03 -1.130368262529373169e-01 -1.377823054790496826e-01 3.187194839119911194e-02 -3.195919692516326904e-01 2.130477577447891235e-01 -2.905364930629730225e-01 1.843056827783584595e-01 -1.004709675908088684e-01 1.897809505462646484e-01 -9.203957766294479370e-02
1.655941158533096313e-01 7.745199650526046753e-02 2.364548444747924805e-01 -9.687383472919464111e-02 1.529617309570312500e-01 -2.716687917709350586e-01 1.821572184562683105e-01 4.845200479030609131e-02 -4.527071118354797363e-02 5.050775781273841858e-02 -8.414349704980850220e-02 1.407595276832580566e-01 2.889312207698822021e-01 -2.632959485054016113e-01 3.033536970615386963e-01 6.712220609188079834e-02 2.094284072518348694e-02 -2.388062775135040283e-01 3.115101531147956848e-02 -1.677927076816558838e-01 2.613918110728263855e-02 3.656442835927009583e-02 -4.425547420978546143e-01 1.430998444557189941e-01 -1.008931100368499756e-01 1.107484325766563416e-01 2.421183437108993530e-01 4.467708989977836609e-03 -2.693070471286773682e-01 9.070759266614913940e-02 -6.059002876281738281e-02 -1.314152032136917114e-01
-1.360892504453659058e-01 3.703778982162475586e-02 2.835126593708992004e-02 2.916173338890075684e-01 -1.466325670480728149e-01 -2.732749879360198975e-01 2.489348500967025757e-01 -3.975308313965797424e-02 -9.765486419200897217e-02 1.103745400905609131e-02 1.266129463911056519e-01 2.115749716758728027e-01 3.222196102142333984e-01 -1.539060622453689575e-01 3.001665174961090088e-01 -2.090801112353801727e-02 1.667240262031555176e-01 4.606369510293006897e-02 -1.043384987860918045e-02 -8.409281820058822632e-02 1.001714244484901428e-01 -2.969716191291809082e-01 6.054412573575973511e-02 2.224543392658233643e-01 9.462932497262954712e-02 -1.106123924255371094e-01 9.682400524616241455e-02 -6.891772896051406860e-02 2.542522251605987549e-01 -7.932031899690628052e-02 -3.764142692089080811e-01 9.806301444768905640e-02
2.391992509365081787e-02 2.714612782001495361e-01 2.331175375729799271e-03 -2.614528499543666840e-02 -2.235032021999359131e-01 -4.034986793994903564e-01 4.017383456230163574e-01 -7.461255788803100586e-02 7.201632112264633179e-02 1.238384768366813660e-01 5.090936645865440369e-02 -1.714158803224563599e-01 1.416217088699340820e-01 -1.676235496997833252e-01 9.052329510450363159e-02 -5.734821781516075134e-02 -1.345624327659606934e-01 1.200352832674980164e-01 -1.963057965040206909e-01 1.158922314643859863e-01 6.630130112171173096e-02 -6.810866296291351318e-02 -3.432006537914276123e-01 -2.248570173978805542e-01 2.107554227113723755e-01 -5.055898055434226990e-02 1.398759931325912476e-01 -2.603941597044467926e-02 -2.704427950084209442e-02 1.011647284030914307e-01 -2.691709697246551514e-01 1.438265442848205566e-01
3.004927001893520355e-02 1.228912025690078735e-01 -2.062944620847702026e-01 2.833332121372222900e-01 -1.683629453182220459e-01 -7.116353511810302734e-02 2.702363431453704834e-01 -2.579728662967681885e-01 2.241796702146530151e-01 8.457581698894500732e-02 -1.368992626667022705e-01 7.661943137645721436e-02 1.398742794990539551e-01 -9.371735900640487671e-02 1.974489837884902954e-01 -1.263155937194824219e-01 1.445512771606445312e-01 1.844662986695766449e-02 -1.152078360319137573e-01 1.716929674148559570e-01 1.042532771825790405e-01 -1.974248290061950684e-01 -1.857644915580749512e-01 3.437008559703826904e-01 2.844679951667785645e-01 -3.213595449924468994e-01 -1.309410035610198975e-01 1.491685956716537476e-01 -1.047379821538925171e-01 1.401418894529342651e-01 -3.349352627992630005e-02 3.267396613955497742e-02
1.315802484750747681e-01 1.473016887903213501e-01 1.809637993574142456e-02 -2.105299830436706543e-01 -5.106000974774360657e-02 -2.146429717540740967e-01 2.512173056602478027e-01 -2.379820495843887329e-01 2.521063685417175293e-01 2.130897939205169678e-01 -5.153229832649230957e-02 1.179194971919059753e-01 -5.416769906878471375e-02 -1.670591831207275391e-01 1.470042765140533447e-01 -2.807863242924213409e-02 3.859996199607849121e-01 -1.018413379788398743e-01 5.919067189097404480e-02 3.851441144943237305e-01 1.646268516778945923e-01 -2.068424075841903687e-01 6.089415028691291809e-02 -2.336363345384597778e-01 1.766595095396041870e-01 -2.044582813978195190e-01 2.018388360738754272e-01 1.071530766785144806e-02 4.528776183724403381e-02 -1.174294203519821167e-01 -3.802078077569603920e-03 -6.313135381788015366e-03
-1.351549923419952393e-01 1.188481226563453674e-01 3.697938323020935059e-01 -8.887282013893127441e-02 6.169695034623146057e-02 -1.055700927972793579e-01 -1.830985583364963531e-02 -2.220673710107803345e-01 -1.004187911748886108e-01 2.010119259357452393e-01 2.480117790400981903e-02 -1.486043073236942291e-02 -5.831307545304298401e-02 -1.968005597591400146e-01 3.980517983436584473e-01 -1.506297034211456776e-03 1.465679109096527100e-01 -1.274203956127166748e-01 -4.746163636445999146e-02 -3.213557600975036621e-02 -1.789272725582122803e-01 -1.946555823087692261e-01 -2.488033026456832886e-01 8.466076105833053589e-02 -1.343502551317214966e-01 -1.171125844120979309e-02 -1.817394196987152100e-01 3.289070725440979004e-02 -1.035631299018859863e-01 1.995439082384109497e-01 -4.062881469726562500e-01 -2.420052886009216309e-01
-4.936342686414718628e-02 -1.922277510166168213e-01 1.619491577148437500e-01 -2.307508327066898346e-02 2.132193297147750854e-01 -1.060364246368408203e-01 3.407547175884246826e-01 2.702862583100795746e-02 1.297258883714675903e-01 2.873435802757740021e-02 -5.212852731347084045e-03 4.241497442126274109e-02 3.924190998077392578e-02 -4.858928918838500977e-01 2.679797708988189697e-01 9.402668476104736328e-02 1.665615290403366089e-01 -2.365156635642051697e-02 -2.117374539375305176e-01 -8.173185586929321289e-02 -1.179798170924186707e-01 2.831499464809894562e-02 -3.254983425140380859e-01 2.352223731577396393e-02 -1.865496858954429626e-02 -3.356940150260925293e-01 -1.711892187595367432e-01 -2.723179459571838379e-01 -5.200588703155517578e-02 -3.810190036892890930e-02 -1.592057198286056519e-02 2.418687567114830017e-02
3.621615841984748840e-02 1.173820048570632935e-01 -5.503454431891441345e-02 3.124066889286041260e-01 -1.356315612792968750e-01 -4.363781958818435669e-02 -5.035037174820899963e-02 -1.423557102680206299e-01 6.327850371599197388e-02 -3.945338726043701172e-02 1.454217731952667236e-01 5.855359137058258057e-02 3.055338561534881592e-01 -1.499058157205581665e-01 3.362477719783782959e-01 1.375596672296524048e-01 2.945811450481414795e-01 6.682764738798141479e-02 -6.409665197134017944e-02 -1.376986205577850342e-01 1.767838299274444580e-01 -3.082703053951263428e-01 -2.188777178525924683e-01 -1.228290721774101257e-01 -1.914908587932586670e-01 -1.825463771820068359e-02 2.312925457954406738e-01 -4.708968102931976318e-02 2.496644407510757446e-01 1.171106174588203430e-01 -2.288993895053863525e-01 -1.961865872144699097e-01
-1.239625513553619385e-01 8.504735305905342102e-03 -3.235005959868431091e-02 2.080293148756027222e-01 6.088821683079004288e-03 -6.056342124938964844e-01 3.096329867839813232e-01 -8.724375069141387939e-02 -1.149592995643615723e-01 1.604276150465011597e-01 8.761924505233764648e-02 -6.337301433086395264e-02 8.993315696716308594e-02 -1.912288963794708252e-01 -6.964366883039474487e-02 -8.951351046562194824e-03 1.612533442676067352e-02 -1.796224340796470642e-02 -2.579435408115386963e-01 4.818799346685409546e-02 -5.034894496202468872e-02 -1.979800015687942505e-01 -2.649434506893157959e-01 -2.738784067332744598e-02 5.819987505674362183e-02 -3.512977436184883118e-02 -8.032398670911788940e-02 1.954434812068939209e-01 -1.714039295911788940e-01 2.130696773529052734e-01 -2.251271009445190430e-01 -1.133320331573486328e-01
2.084768265485763550e-01 2.809977345168590546e-02 1.685052216053009033e-01 -9.036197327077388763e-03 3.740243017673492432e-01 -1.411035656929016113e-01 6.621882319450378418e-02 -2.067728191614151001e-01 2.805206179618835449e-01 3.382086381316184998e-02 6.617883592844009399e-02 2.354765497148036957e-02 2.868792712688446045e-01 1.501756440848112106e-02 3.775331079959869385e-01 5.179648473858833313e-02 2.536126673221588135e-01 -9.509802609682083130e-02 3.357890248298645020e-01 1.892933249473571777e-01 2.210464924573898315e-01 -1.347039788961410522e-01 2.950255200266838074e-02 1.472908165305852890e-02 6.364064663648605347e-02 -1.818131506443023682e-01 7.280222605913877487e-03 -1.376162916421890259e-01 -1.872087866067886353e-01 -3.361281706020236015e-03 -1.430718749761581421e-01 7.842110097408294678e-02
-1.232631802558898926e-01 2.244496494531631470e-01 2.337210327386856079e-01 2.605144120752811432e-02 2.788355946540832520e-01 -8.857052773237228394e-02 1.117575466632843018e-01 -7.643618434667587280e-02 1.084217354655265808e-01 1.165146604180335999e-01 1.088509038090705872e-01 -1.935563683509826660e-01 2.736681997776031494e-01 -1.455125212669372559e-01 2.335390895605087280e-01 2.689653635025024414e-01 3.108870089054107666e-01 -2.181672155857086182e-01 -2.883606553077697754e-01 -2.353103607892990112e-01 -5.623825825750827789e-03 2.449323423206806183e-02 -1.797783821821212769e-01 1.885220594704151154e-02 -7.368548959493637085e-02 -3.367395997047424316e-01 1.043648719787597656e-01 1.117169484496116638e-01 -3.298650961369276047e-03 1.182468235492706299e-01 7.171229273080825806e-02 -1.393825653940439224e-02
1.167196501046419144e-02 4.102934002876281738e-01 9.823316335678100586e-02 -4.617285728454589844e-02 -1.407607793807983398e-01 -3.970098495483398438e-01 2.737112939357757568e-01 -2.387909032404422760e-02 9.057653695344924927e-02 9.875179082155227661e-02 4.155789315700531006e-02 -8.130157738924026489e-02 4.912757501006126404e-02 -1.758576184511184692e-01 1.399533450603485107e-01 -3.914104029536247253e-02 -6.308662891387939453e-02 2.440176904201507568e-01 -2.974437177181243896e-01 3.413186222314834595e-02 1.556068509817123413e-01 -9.240897744894027710e-02 -2.187333852052688599e-01 -6.391491740942001343e-03 3.251580297946929932e-01 1.175648495554924011e-01 1.521299034357070923e-01 5.432512983679771423e-02 1.738617196679115295e-02 1.200997158885002136e-01 -2.858671545982360840e-01 -1.009008288383483887e-01
8.938493579626083374e-02 -1.323390007019042969e-01 1.675621233880519867e-02 -1.151795592159032822e-02 2.478430718183517456e-01 -9.137319773435592651e-02 3.239215537905693054e-02 1.079081445932388306e-01 1.857743598520755768e-02 2.841013371944427490e-01 3.241743892431259155e-02 1.024599447846412659e-01 4.392045140266418457e-01 -3.150727748870849609e-01 3.013139963150024414e-01 -9.412600845098495483e-02 -2.425658749416470528e-03 -3.776849806308746338e-01 -6.672874093055725098e-02 1.025624871253967285e-01 1.864610016345977783e-01 -1.308421343564987183e-01 -1.832342296838760376e-01 -1.460273414850234985e-01 -2.908402122557163239e-02 -7.841288298368453979e-02 1.103678345680236816e-01 2.772501111030578613e-01 -6.459584832191467285e-02 -1.210644282400608063e-02 -2.047612965106964111e-01 2.205456793308258057e-02
-2.089549042284488678e-02 1.874469518661499023e-01 1.668284833431243896e-01 5.203730985522270203e-02 1.405390501022338867e-01 -1.441794186830520630e-01 2.830792963504791260e-01 3.184281885623931885e-01 2.629697918891906738e-01 -3.351015597581863403e-02 -2.711297012865543365e-02 1.158917509019374847e-02 3.636428117752075195e-01 -2.289367467164993286e-01 2.650997638702392578e-01 -5.117407068610191345e-02 -8.426510542631149292e-02 -6.853026151657104492e-02 -6.468386948108673096e-02 9.002568572759628296e-02 -5.557254701852798462e-02 -1.213011443614959717e-01 -3.353057205677032471e-01 -5.754529684782028198e-02 -1.023880466818809509e-01 1.614336520433425903e-01 1.068468391895294189e-01 -1.168657392263412476e-01 -3.346111476421356201e-01 1.180192455649375916e-01 1.840779371559619904e-02 -1.940322667360305786e-01
-9.798186272382736206e-02 3.218617737293243408e-01 1.955866813659667969e-01 8.291049301624298096e-02 2.794923484325408936e-01 -4.516157135367393494e-02 5.374127253890037537e-02 -1.681083589792251587e-01 4.571281373500823975e-02 6.359564512968063354e-02 8.860965073108673096e-02 1.698629558086395264e-01 2.148034423589706421e-01 -3.001110255718231201e-01 1.629998534917831421e-01 4.760289192199707031e-02 -4.314694553613662720e-02 -1.561255007982254028e-01 -1.509990245103836060e-01 1.996762678027153015e-02 -3.679037466645240784e-02 -2.250193953514099121e-01 -2.748101055622100830e-01 6.747457664459943771e-03 -7.796323299407958984e-02 -1.914745569229125977e-02 -4.013722836971282959e-01 1.231937408447265625e-01 4.141365364193916321e-02 -1.250317096710205078e-01 -1.637268066406250000e-01 -3.444206118583679199e-01
-6.153834983706474304e-03 3.909592982381582260e-03 9.318412840366363525e-02 1.718536019325256348e-01 -5.051721632480621338e-02 -1.298281252384185791e-01 3.509802743792533875e-02 -1.256755590438842773e-01 -3.847657237201929092e-03 1.270486600697040558e-02 1.137233823537826538e-01 1.659047752618789673e-01 1.670304983854293823e-01 -5.935376137495040894e-02 2.434031069278717041e-01 -3.169193491339683533e-02 3.126066923141479492e-02 2.239669486880302429e-02 -4.112079143524169922e-01 4.135465715080499649e-03 -2.470797151327133179e-01 -5.076899528503417969e-01 -2.454180568456649780e-01 -9.216770529747009277e-02 2.691556811332702637e-01 6.268493086099624634e-02 8.392397314310073853e-03 -2.196564823389053345e-01 1.749357730150222778e-01 1.509241908788681030e-01 -2.322462499141693115e-01 5.355874821543693542e-02
1.084692776203155518e-01 2.826874516904354095e-02 1.156712546944618225e-01 -1.721875369548797607e-02 2.931941114366054535e-02 -2.824287712574005127e-01 3.769084811210632324e-01 1.376773789525032043e-02 2.360304147005081177e-01 2.414943128824234009e-01 -2.086389958858489990e-01 -3.829227387905120850e-02 2.013372778892517090e-01 -1.233204901218414307e-01 9.370741248130798340e-02 1.412210315465927124e-01 2.887986972928047180e-02 -2.938398905098438263e-02 -2.310993969440460205e-01 1.283462792634963989e-01 -2.794734239578247070e-01 -1.372660249471664429e-01 -1.124791577458381653e-01 -2.977394126355648041e-02 2.532328665256500244e-01 -7.691993564367294312e-02 1.065231859683990479e-01 9.173905849456787109e-02 1.367117017507553101e-01 2.923586368560791016e-01 -3.544631227850914001e-02 -3.606920242309570312e-01
-9.047109633684158325e-02 5.972286313772201538e-02 3.637235462665557861e-01 1.164745166897773743e-01 -3.053054511547088623e-01 -7.000206410884857178e-02 2.531354427337646484e-01 -9.278656542301177979e-02 1.670131236314773560e-01 3.371706465259194374e-03 7.043951004743576050e-02 2.344687879085540771e-01 -1.645410358905792236e-01 -3.010672703385353088e-02 2.783591449260711670e-01 -1.045600920915603638e-01 7.654207944869995117e-02 1.945743709802627563e-02 -1.923205405473709106e-01 -5.738491937518119812e-02 -1.003817617893218994e-01 -2.587733566761016846e-01 -3.277788758277893066e-01 -7.166353613138198853e-02 2.539065778255462646e-01 6.081974506378173828e-02 2.596351690590381622e-02 8.556035906076431274e-02 -1.064717993140220642e-01 -1.623395234346389771e-01 -1.654035970568656921e-02 -3.421861231327056885e-01
3.363274037837982178e-02 8.536221086978912354e-02 -4.798447340726852417e-02 -2.411844022572040558e-02 3.760592937469482422e-01 -1.694900095462799072e-01 2.892124056816101074e-01 2.245931029319763184e-01 9.607429802417755127e-02 3.961367905139923096e-02 8.870581537485122681e-02 2.741531655192375183e-02 1.174519062042236328e-01 -1.617627739906311035e-01 4.315625429153442383e-01 -6.365831196308135986e-02 1.591010838747024536e-01 -1.505874544382095337e-01 -2.185365855693817139e-01 1.281587593257427216e-02 1.790431886911392212e-01 -1.792225986719131470e-01 -9.076559543609619141e-02 -2.657647728919982910e-01 -1.947572827339172363e-01 -6.301856040954589844e-02 7.651781290769577026e-02 1.825563311576843262e-01 -1.455996632575988770e-01 2.508628964424133301e-01 -1.287123560905456543e-01 -1.185048893094062805e-01
2.690095268189907074e-02 -2.991698868572711945e-02 8.372154831886291504e-02 4.480327665805816650e-02 -2.493195235729217529e-01 -3.140239417552947998e-02 1.858262717723846436e-01 1.311758905649185181e-01 -8.013580739498138428e-02 -1.830425113439559937e-01 1.618655622005462646e-01 1.584006249904632568e-01 4.591999948024749756e-01 -4.155167341232299805e-01 5.586053431034088135e-02 5.210629850625991821e-02 2.510187625885009766e-01 5.082377046346664429e-02 -1.663935929536819458e-01 9.041510522365570068e-02 9.480567649006843567e-03 -2.753744125366210938e-01 -1.050437241792678833e-01 2.397480905055999756e-01 1.333937495946884155e-01 -1.871830597519874573e-02 1.697591096162796021e-01 4.198187496513128281e-03 -1.422705352306365967e-01 2.034716457128524780e-01 -1.519449949264526367e-01 -1.277086585760116577e-01
-2.831227779388427734e-01 5.394158884882926941e-02 -8.021086454391479492e-02 -3.135966509580612183e-02 2.268716245889663696e-01 -4.082750678062438965e-01 5.170349404215812683e-02 -2.597984075546264648e-01 -5.943938344717025757e-02 8.045493066310882568e-02 5.060077458620071411e-02 2.226775139570236206e-01 9.130883216857910156e-02 -1.260372698307037354e-01 9.860828518867492676e-02 -2.060110569000244141e-01 1.256355792284011841e-01 2.912144921720027924e-02 -3.676357865333557129e-01 2.559350430965423584e-01 -2.375035434961318970e-01 -1.431045085191726685e-01 -1.564140766859054565e-01 -1.013669371604919434e-01 1.091610640287399292e-01 1.246367860585451126e-02 1.769581884145736694e-01 1.409315764904022217e-01 -2.360369414091110229e-01 -9.548054635524749756e-02 -7.287972420454025269e-02 1.426208019256591797e-01
3.298539221286773682e-01 1.919923573732376099e-01 3.206315636634826660e-01 6.620150525122880936e-03 -3.253596276044845581e-02 -3.809660375118255615e-01 1.727624982595443726e-01 6.724004447460174561e-02 1.309094578027725220e-02 1.088000312447547913e-01 2.119515091180801392e-02 6.365121155977249146e-02 1.174624562263488770e-01 -2.376673519611358643e-01 1.923814117908477783e-01 -2.767453789710998535e-01 -1.335400342941284180e-01 -3.740638792514801025e-01 -3.489322587847709656e-02 2.145656347274780273e-01 6.814315170049667358e-02 8.858501911163330078e-02 -2.030815631151199341e-01 1.977161765098571777e-01 -1.433236151933670044e-02 4.585252702236175537e-02 1.234434545040130615e-01 -6.490571051836013794e-02 1.162980403751134872e-02 8.312369883060455322e-02 -1.895991265773773193e-01 8.913513273000717163e-02
3.341585397720336914e-02 1.007830128073692322e-01 3.267818987369537354e-01 1.028445586562156677e-01 1.057890132069587708e-01 -3.348523676395416260e-01 -9.967485815286636353e-02 -4.498850405216217041e-01 1.975592821836471558e-01 1.306218951940536499e-01 -2.517122626304626465e-01 1.913124322891235352e-02 2.509167790412902832e-01 -3.006612956523895264e-01 -3.623144328594207764e-02 -6.176726520061492920e-02 -4.972713068127632141e-04 -8.152250200510025024e-02 -8.635260909795761108e-02 -1.240715384483337402e-01 -2.177119068801403046e-02 -2.239726185798645020e-01 8.802952617406845093e-02 2.293505966663360596e-01 5.008135735988616943e-02 -1.372410953044891357e-01 1.693589426577091217e-02 3.721052780747413635e-02 -1.200860068202018738e-01 1.616217195987701416e-01 -4.576208069920539856e-02 -2.264422327280044556e-01
1.175980865955352783e-01 1.915534883737564087e-01 -1.211604923009872437e-01 1.232349127531051636e-01 -5.407988652586936951e-02 -2.313558943569660187e-02 2.026590108871459961e-01 1.366035342216491699e-01 2.317236550152301788e-02 2.216450572013854980e-01 6.907640397548675537e-02 8.367473632097244263e-02 -8.362977206707000732e-02 -2.768323421478271484e-01 1.539798229932785034e-01 1.321846432983875275e-02 1.312205791473388672e-01 -1.590531617403030396e-01 -2.317315191030502319e-01 -3.608151152729988098e-02 2.606592327356338501e-02 -2.476246654987335205e-01 -3.274472951889038086e-01 -1.661823093891143799e-01 2.837199866771697998e-01 -3.764715194702148438e-01 2.556889951229095459e-01 3.021236658096313477e-01 1.024117618799209595e-01 -4.838773980736732483e-02 -3.365368023514747620e-02 -1.642429828643798828e-02
-1.819577068090438843e-01 1.912336796522140503e-01 1.163326576352119446e-01 -1.654407531023025513e-01 2.523854970932006836e-01 -1.882590204477310181e-01 1.936791390180587769e-01 -1.140132322907447815e-01 8.267367258667945862e-03 2.735741436481475830e-01 1.093714162707328796e-01 -1.735969126457348466e-04 3.497046530246734619e-01 -2.063093632459640503e-01 3.809035718441009521e-01 1.382749080657958984e-01 1.343930959701538086e-01 -6.932748854160308838e-02 -3.381392061710357666e-01 2.925408072769641876e-02 1.210446581244468689e-01 3.166916221380233765e-02 -2.051457613706588745e-01 2.061884850263595581e-01 -7.197190076112747192e-02 4.504415020346641541e-02 -1.722225993871688843e-01 1.458103507757186890e-01 -3.073914535343647003e-02 1.144925877451896667e-01 -9.241598844528198242e-02 6.920748949050903320e-02
-1.667755693197250366e-01 1.540157347917556763e-01 1.573203802108764648e-01 -1.869554221630096436e-01 1.470870226621627808e-01 -2.510799095034599304e-03 4.721368104219436646e-02 -9.965522587299346924e-02 3.194766640663146973e-01 6.509902328252792358e-02 2.933369576930999756e-01 -6.616716086864471436e-02 2.338685691356658936e-01 -2.600323855876922607e-01 3.008923530578613281e-01 -2.033834531903266907e-02 2.481686919927597046e-01 -1.456583440303802490e-01 -7.360108196735382080e-02 2.206688523292541504e-01 -6.084873527288436890e-02 -4.311312735080718994e-02 -3.624494373798370361e-01 3.153163567185401917e-02 -1.953038871288299561e-01 -1.157310158014297485e-01 -1.983462423086166382e-01 -1.584278419613838196e-02 1.777221113443374634e-01 -4.842883348464965820e-02 -5.211826413869857788e-02 -2.058042883872985840e-01
-8.993963897228240967e-02 2.321322411298751831e-01 1.001038327813148499e-01 3.023872673511505127e-01 4.678909108042716980e-02 -2.437299787998199463e-01 8.306036889553070068e-02 -8.500452339649200439e-02 1.203302964568138123e-01 3.536864370107650757e-02 8.914407342672348022e-02 -7.182505214586853981e-04 1.600029617547988892e-01 -2.538506388664245605e-01 -5.417825654149055481e-03 4.290657863020896912e-02 1.621221601963043213e-01 -1.574068069458007812e-01 -4.023458659648895264e-01 1.506518423557281494e-01 -7.717754691839218140e-02 -9.665655344724655151e-02 -3.719054162502288818e-01 1.259665936231613159e-01 -1.602257937192916870e-01 1.526482105255126953e-01 -1.898123323917388916e-01 1.814801841974258423e-01 5.347286537289619446e-02 1.437821835279464722e-01 -3.091616630554199219e-01 5.558273568749427795e-02
-3.437851369380950928e-02 1.663789302110671997e-01 1.887830719351768494e-02 2.779372334480285645e-01 6.819952279329299927e-02 -1.181158646941184998e-01 2.378906160593032837e-01 -1.648167669773101807e-01 2.003105282783508301e-01 1.018069125711917877e-02 1.466419696807861328e-01 1.648047268390655518e-01 1.400603204965591431e-01 -9.797755628824234009e-02 4.218598455190658569e-02 4.406271874904632568e-01 1.786997765302658081e-01 -2.278887331485748291e-01 -4.955605790019035339e-02 -2.816719412803649902e-01 1.260598599910736084e-01 -2.824036478996276855e-01 -1.473210602998733521e-01 2.095039561390876770e-02 3.410617709159851074e-01 1.230006292462348938e-01 1.258470416069030762e-01 -7.794610410928726196e-02 -6.707552820444107056e-02 -1.363374292850494385e-01 -1.288858652114868164e-01 2.489524334669113159e-02
-4.772508144378662109e-02 -5.882294848561286926e-02 2.163864858448505402e-02 1.693384200334548950e-01 2.876534759998321533e-01 -1.841585040092468262e-01 -2.641268074512481689e-02 -2.273755520582199097e-02 4.701281711459159851e-02 1.224363781511783600e-02 1.514555066823959351e-01 1.600080430507659912e-01 2.009581923484802246e-01 -2.619441132992506027e-03 2.751710116863250732e-01 -6.428994983434677124e-02 1.788790673017501831e-01 4.143209382891654968e-02 -3.660403788089752197e-01 -1.736134290695190430e-01 -2.336288988590240479e-01 -2.189799249172210693e-01 -2.210383266210556030e-01 1.269763149321079254e-02 -1.702896505594253540e-02 -4.791955277323722839e-02 3.841688930988311768e-01 -2.229275107383728027e-01 4.681921377778053284e-02 3.074960112571716309e-01 3.629010915756225586e-02 -1.696274429559707642e-01
-5.844090506434440613e-02 -4.124074056744575500e-02 1.511345207691192627e-01 1.110204532742500305e-01 1.516505777835845947e-01 -1.268069446086883545e-01 3.665537014603614807e-02 6.351936608552932739e-03 -9.944648295640945435e-02 2.790163159370422363e-01 1.240979507565498352e-02 1.093816384673118591e-01 2.811517119407653809e-01 4.532508552074432373e-02 2.589457631111145020e-01 4.922668263316154480e-02 1.021850779652595520e-01 -1.372500360012054443e-01 -2.469029873609542847e-01 2.261106967926025391e-01 -1.371848136186599731e-01 -2.023628540337085724e-02 -1.054541557095944881e-03 -7.546651363372802734e-02 1.865816861391067505e-01 -4.554881900548934937e-02 4.592609405517578125e-01 -3.454899787902832031e-01 1.515540927648544312e-01 1.586545109748840332e-01 -2.028862088918685913e-01 -2.146016359329223633e-01
-1.782962828874588013e-01 2.763456404209136963e-01 -1.197749897837638855e-01 3.686100244522094727e-02 2.169193476438522339e-01 -2.312326282262802124e-01 1.677200496196746826e-01 9.449733048677444458e-02 3.375948965549468994e-01 2.592262998223304749e-02 2.545230388641357422e-01 -3.717964887619018555e-02 1.670173257589340210e-01 -1.872455775737762451e-01 2.776369452476501465e-01 -1.556004863232374191e-03 2.931271120905876160e-02 -4.941885918378829956e-02 -3.243712484836578369e-01 2.374744564294815063e-01 4.154339432716369629e-02 -7.363517582416534424e-02 -1.727281510829925537e-01 -1.006975695490837097e-01 -1.689306497573852539e-01 9.524780511856079102e-02 -1.425737142562866211e-01 -8.964381180703639984e-03 -9.879766404628753662e-02 -8.101168274879455566e-02 -1.203881129622459412e-01 -3.418183326721191406e-01
-8.708775974810123444e-03 6.847635656595230103e-02 7.176066190004348755e-02 3.049937486648559570e-01 2.623006328940391541e-02 -3.863325715065002441e-01 2.837316319346427917e-02 -4.471431374549865723e-01 2.528043985366821289e-01 8.489573001861572266e-02 -3.350532650947570801e-01 -8.381886035203933716e-02 2.659187316894531250e-01 -1.932662129402160645e-01 -9.500575810670852661e-02 -7.060674577951431274e-02 6.892595440149307251e-03 -1.446642577648162842e-01 1.051452755928039551e-02 1.648448593914508820e-02 1.381039060652256012e-02 -1.419147253036499023e-01 -3.907793667167425156e-03 7.739087939262390137e-02 -2.194979041814804077e-02 -2.497167736291885376e-01 8.389343321323394775e-02 -4.240590706467628479e-02 -2.148399204015731812e-01 8.339487016201019287e-03 -3.425658214837312698e-04 -2.613552808761596680e-01
-8.379061520099639893e-02 -7.562870159745216370e-03 2.413706630468368530e-01 4.162979125976562500e-02 3.165167290717363358e-03 -3.765870034694671631e-01 6.247193366289138794e-02 1.112962961196899414e-01 3.552789688110351562e-01 -5.089496076107025146e-02 -6.088970229029655457e-02 6.663826107978820801e-02 6.766766309738159180e-02 -2.364845722913742065e-01 2.054431736469268799e-01 6.555376574397087097e-03 1.274906098842620850e-01 -1.291886717081069946e-01 -2.302672713994979858e-01 -1.802655160427093506e-01 9.768582135438919067e-02 -5.656373873353004456e-02 -7.379474490880966187e-02 -1.473113149404525757e-01 7.146292179822921753e-02 -1.233608201146125793e-01 -4.580548033118247986e-02 2.146421074867248535e-01 -2.826344072818756104e-01 4.131699502468109131e-01 -2.374269515275955200e-01 3.589460998773574829e-02
9.891489148139953613e-02 6.759615242481231689e-02 2.305884808301925659e-01 -7.336385548114776611e-02 6.418973207473754883e-02 -3.755879998207092285e-01 1.904567480087280273e-01 2.256729453802108765e-01 1.833244860172271729e-01 -7.728389650583267212e-02 8.573475480079650879e-02 -1.284180134534835815e-01 3.330564796924591064e-01 -3.940740227699279785e-01 1.416856646537780762e-01 -1.866021305322647095e-01 -1.072570234537124634e-01 -2.762847580015659332e-02 -1.749079972505569458e-01 2.269608154892921448e-02 -1.914977678097784519e-03 -1.945865303277969360e-01 -1.629951447248458862e-01 -3.590054111555218697e-03 1.413619667291641235e-01 1.586219966411590576e-01 8.464766666293144226e-03 -1.992493122816085815e-01 -1.091931536793708801e-01 -1.895792037248611450e-01 -1.089592874050140381e-01 -2.401901930570602417e-01
-2.940902672708034515e-02 -1.975609688088297844e-03 -1.307550910860300064e-02 2.062344253063201904e-01 -1.856477856636047363e-01 -2.732596099376678467e-01 -1.674712449312210083e-01 -1.973061710596084595e-01 2.768004834651947021e-01 5.955112352967262268e-02 2.266963273286819458e-01 1.889014393091201782e-01 1.880612820386886597e-01 -6.780981272459030151e-02 5.072268843650817871e-01 1.733098328113555908e-01 -5.141656380146741867e-03 -2.291562594473361969e-02 -1.102089807391166687e-01 -1.611953787505626678e-02 6.802756339311599731e-02 -1.821130216121673584e-01 4.881291091442108154e-02 2.183786630630493164e-01 -1.710000634193420410e-02 -1.823149323463439941e-01 -1.079324483871459961e-01 1.723296493291854858e-01 -1.497884839773178101e-01 1.535622328519821167e-01 -2.410671263933181763e-01 7.722333818674087524e-02
-3.736484423279762268e-02 1.098009049892425537e-01 6.809576298110187054e-04 2.079926133155822754e-01 -2.267920672893524170e-01 -1.690653264522552490e-01 2.919168025255203247e-02 8.606540411710739136e-02 -1.764347851276397705e-01 -8.198049664497375488e-02 1.019207239151000977e-01 2.638752460479736328e-01 4.791207611560821533e-01 -3.964000344276428223e-01 6.455419212579727173e-02 -3.246837854385375977e-02 6.579084694385528564e-02 -2.590149082243442535e-02 -1.663103103637695312e-01 5.806669965386390686e-02 2.024458721280097961e-02 -1.292660534381866455e-01 -1.489415168762207031e-01 2.103195786476135254e-01 2.222248464822769165e-01 8.743115700781345367e-03 1.546372622251510620e-01 -7.759548723697662354e-02 -1.673127710819244385e-01 2.277471572160720825e-01 -2.441636770963668823e-01 -8.240098506212234497e-02
9.606315195560455322e-02 9.600599110126495361e-02 -1.157505437731742859e-01 3.749602138996124268e-01 -2.081326991319656372e-01 -2.223565131425857544e-01 2.561702430248260498e-01 -1.897521615028381348e-01 -2.941586673259735107e-01 -9.143521636724472046e-02 3.308058530092239380e-02 1.804163604974746704e-01 2.186148017644882202e-01 -1.412145644426345825e-01 -3.119988366961479187e-02 -4.977708682417869568e-02 1.353128701448440552e-01 -1.229114085435867310e-01 -3.564301133155822754e-01 -3.175291046500205994e-02 -7.422337681055068970e-02 -1.095331460237503052e-01 -1.661913394927978516e-01 5.388682335615158081e-02 2.288252711296081543e-01 3.079036250710487366e-02 1.979049146175384521e-01 -2.008516155183315277e-02 -3.113769693300127983e-03 1.934710890054702759e-01 -2.930737137794494629e-01 8.799046277999877930e-02
5.236124247312545776e-02 -1.045547351241111755e-01 8.115064352750778198e-03 -3.569616377353668213e-02 8.432973176240921021e-02 -9.517965465784072876e-02 9.940995275974273682e-02 -2.274688184261322021e-01 2.031894028186798096e-01 -2.904526889324188232e-02 5.056893825531005859e-01 3.499224185943603516e-01 1.029226779937744141e-01 -3.071627914905548096e-01 5.444547161459922791e-02 -1.766078360378742218e-02 -5.803383141756057739e-02 -1.075029745697975159e-01 -2.351836860179901123e-01 2.182380706071853638e-01 -1.857038438320159912e-01 -1.517090350389480591e-01 -9.222898632287979126e-02 1.044609025120735168e-01 2.180993407964706421e-01 -1.051337346434593201e-01 -1.036024745553731918e-02 -2.190346866846084595e-01 -8.675648272037506104e-02 -1.128194332122802734e-01 -2.178309261798858643e-01 9.738121181726455688e-02
-1.838154345750808716e-01 2.165905386209487915e-01 1.246561259031295776e-01 -9.227123111486434937e-02 2.355072200298309326e-01 -1.123392283916473389e-01 1.921114623546600342e-01 -1.069067791104316711e-01 2.124233394861221313e-01 4.395730793476104736e-02 -8.869305253028869629e-02 2.227646112442016602e-01 -3.331119939684867859e-02 -3.592969477176666260e-01 1.361465901136398315e-01 -1.132254227995872498e-01 2.356728315353393555e-01 9.101299569010734558e-03 -1.081312969326972961e-01 7.176609337329864502e-02 -1.238805428147315979e-02 1.319299042224884033e-01 -2.714228583499789238e-03 -1.622668653726577759e-02 4.005080163478851318e-01 5.404189974069595337e-02 -1.259712576866149902e-01 -1.717260330915451050e-01 -2.605238854885101318e-01 -7.491561770439147949e-02 -3.679538667201995850e-01 -6.973952800035476685e-02
-7.124964147806167603e-02 1.512021571397781372e-01 -2.282691933214664459e-02 3.265901803970336914e-01 3.459165617823600769e-02 -2.809933200478553772e-02 3.173252940177917480e-01 -2.861891686916351318e-01 2.309922315180301666e-02 1.146158576011657715e-01 1.920562535524368286e-01 4.782370105385780334e-02 2.335358113050460815e-01 6.189333274960517883e-03 -5.163001269102096558e-02 9.240318089723587036e-02 1.858158856630325317e-01 -1.726951450109481812e-01 1.284670643508434296e-02 2.975232005119323730e-01 -2.023558318614959717e-02 -2.106471359729766846e-01 -2.127674967050552368e-01 -2.931422293186187744e-01 2.123062685132026672e-02 -3.423718735575675964e-02 1.356862336397171021e-01 -1.464729756116867065e-01 8.553443104028701782e-02 3.547711968421936035e-01 -1.837575286626815796e-01 -1.556127071380615234e-01
-6.940589100122451782e-02 5.556629598140716553e-02 1.305069588124752045e-02 1.977457404136657715e-01 -2.074616998434066772e-01 -1.334148645401000977e-01 6.845146417617797852e-02 -1.090882122516632080e-01 7.444875314831733704e-03 2.467393428087234497e-01 1.944099515676498413e-01 -2.588246949017047882e-02 9.539268910884857178e-03 1.226982921361923218e-01 4.742317199707031250e-01 -3.060695342719554901e-02 1.878584772348403931e-01 -1.343636959791183472e-01 -3.345893919467926025e-01 -2.425431041046977043e-03 2.311457693576812744e-01 -4.000827372074127197e-01 -8.822412043809890747e-02 -1.159500447101891041e-03 2.323311055079102516e-03 4.270717035979032516e-03 1.123172864317893982e-01 5.691026151180267334e-02 1.545731574296951294e-01 2.379177063703536987e-01 -1.917116791009902954e-01 -1.237258538603782654e-01
-7.518322020769119263e-02 -9.753844141960144043e-02 3.715766668319702148e-01 8.534398674964904785e-02 -1.077184379100799561e-01 -3.994246199727058411e-02 3.227738440036773682e-01 -9.729994833469390869e-02 -4.169316217303276062e-02 -1.828488893806934357e-02 -1.996045261621475220e-01 -3.367035463452339172e-02 9.453441947698593140e-02 -9.362180531024932861e-02 2.295632213354110718e-01 -2.485283315181732178e-01 1.334541589021682739e-01 1.737855374813079834e-02 -1.327768564224243164e-01 2.824314534664154053e-01 -1.618783362209796906e-02 -3.216793239116668701e-01 -2.322619706392288208e-01 -9.867021441459655762e-02 9.070149809122085571e-02 -3.600625693798065186e-02 5.715825036168098450e-02 4.985973238945007324e-02 -7.738960441201925278e-03 -3.814776241779327393e-01 -2.081423848867416382e-01 -2.242798507213592529e-01
2.283775061368942261e-01 -2.961629256606101990e-02 -5.793658643960952759e-02 3.309986889362335205e-01 3.924528881907463074e-02 -8.099175244569778442e-02 2.165603190660476685e-01 -9.268344193696975708e-02 -6.176224350929260254e-02 -1.526907179504632950e-02 5.486197303980588913e-03 1.790936142206192017e-01 7.405962049961090088e-02 -2.110481411218643188e-01 2.020531296730041504e-01 1.836195737123489380e-01 1.903893947601318359e-01 -3.279971778392791748e-01 -1.061628237366676331e-01 2.008730918169021606e-01 -7.195300608873367310e-02 -4.721530675888061523e-01 -8.774095028638839722e-02 -7.296185195446014404e-02 5.877934768795967102e-02 -8.376864343881607056e-02 6.504315882921218872e-02 -1.509393006563186646e-01 5.436121299862861633e-02 3.297805488109588623e-01 -5.270686000585556030e-02 -1.455646902322769165e-01
1.069350093603134155e-01 1.680761277675628662e-01 -2.757029375061392784e-03 -4.714281111955642700e-02 2.632805332541465759e-02 -7.664533704519271851e-02 3.167519718408584595e-02 -3.908333554863929749e-02 2.233167439699172974e-01 -1.032738685607910156e-01 1.191292405128479004e-01 -1.683301329612731934e-01 4.731601178646087646e-01 -2.225145101547241211e-01 1.737512499094009399e-01 -2.438680231571197510e-01 2.714441902935504913e-02 -8.653331547975540161e-02 -1.090619713068008423e-01 1.133308783173561096e-01 2.225168794393539429e-02 -2.688399851322174072e-01 -4.066697955131530762e-01 1.606305874884128571e-02 3.464022874832153320e-01 -2.347947657108306885e-02 1.409392356872558594e-01 9.360778331756591797e-02 1.776087135076522827e-01 -1.624569296836853027e-02 -3.417506814002990723e-02 -1.713160723447799683e-01
3.407419472932815552e-02 -7.657105475664138794e-02 -1.312133371829986572e-01 -6.285391747951507568e-02 -6.074199452996253967e-02 -3.478748202323913574e-01 2.644762396812438965e-01 -1.232105046510696411e-01 -1.367080062627792358e-01 1.487913876771926880e-01 9.945832192897796631e-02 -2.523033507168292999e-02 3.353771567344665527e-01 -3.360221385955810547e-01 3.156900107860565186e-01 -2.274242341518402100e-01 1.488354951143264771e-01 1.543927043676376343e-01 1.342608630657196045e-01 -6.788942962884902954e-02 -1.181754022836685181e-01 -2.017401605844497681e-01 1.123137027025222778e-01 -2.002828381955623627e-02 9.523148089647293091e-02 -2.186524122953414917e-01 6.342434138059616089e-02 1.924116164445877075e-03 -1.737834960222244263e-01 2.685766816139221191e-01 -8.174782991409301758e-02 -1.661952137947082520e-01
-2.191802114248275757e-01 4.526032879948616028e-02 -1.362648606300354004e-01 2.052726894617080688e-01 -2.235587090253829956e-01 -2.254642993211746216e-01 7.697944343090057373e-02 -1.286992281675338745e-01 2.155653685331344604e-01 7.319900393486022949e-02 2.067438811063766479e-01 1.839094609022140503e-01 2.030883878469467163e-01 1.008144244551658630e-01 1.969178617000579834e-01 3.398183286190032959e-01 3.428254425525665283e-01 -1.047552749514579773e-01 -2.278588861227035522e-01 3.296756744384765625e-02 3.612237572669982910e-01 -2.617332041263580322e-01 -6.791268289089202881e-02 5.702985450625419617e-03 1.329345703125000000e-01 -8.341671898961067200e-03 1.476496309041976929e-01 -3.522265329957008362e-02 3.373462241142988205e-03 4.599110782146453857e-02 1.483254134654998779e-03 -6.163476034998893738e-02
3.413151204586029053e-02 -7.206404954195022583e-02 1.080686077475547791e-01 1.928256452083587646e-01 -2.238413691520690918e-01 -1.084365397691726685e-01 2.348661422729492188e-01 2.205072343349456787e-02 9.112411737442016602e-02 -8.428917080163955688e-02 -3.392019122838973999e-02 1.884531080722808838e-01 5.900917053222656250e-01 -1.942971050739288330e-01 7.252025604248046875e-02 1.037883982062339783e-01 7.386758457869291306e-03 9.753772616386413574e-02 -7.870822399854660034e-02 3.032175451517105103e-02 2.234437614679336548e-01 -1.814112961292266846e-01 4.215683043003082275e-02 1.272820085287094116e-01 1.998332887887954712e-01 -2.104211747646331787e-01 1.966121941804885864e-01 -7.093033194541931152e-02 -2.280504256486892700e-01 5.215734615921974182e-02 -2.703168392181396484e-01 -3.335331333801150322e-03
-1.919412612915039062e-01 1.320099085569381714e-01 9.204846620559692383e-02 1.100152879953384399e-01 1.270731985569000244e-01 5.398233607411384583e-02 2.257856726646423340e-02 -5.407829582691192627e-02 -9.842200577259063721e-02 5.354487523436546326e-02 -3.153177499771118164e-01 1.179178357124328613e-01 7.390078157186508179e-02 -2.710121273994445801e-01 3.349101543426513672e-01 -6.663388013839721680e-02 2.221988141536712646e-01 6.154713407158851624e-02 1.170543488115072250e-02 -3.379116579890251160e-02 1.769540756940841675e-01 -9.979203343391418457e-02 -2.568297386169433594e-01 -2.414906024932861328e-01 2.831612825393676758e-01 -3.017962872982025146e-01 2.174323946237564087e-01 -1.804123818874359131e-01 3.347071632742881775e-02 -1.394055783748626709e-01 -1.139586716890335083e-01 -2.768482267856597900e-01
-5.049647018313407898e-02 -7.853467017412185669e-02 1.275726854801177979e-01 9.929197281599044800e-02 -1.211181282997131348e-01 -2.077855914831161499e-01 3.266336917877197266e-01 -6.833771709352731705e-03 6.209741532802581787e-02 -1.197224259376525879e-01 1.576760411262512207e-01 2.824537754058837891e-01 5.043781399726867676e-01 -2.363210767507553101e-01 -1.161706075072288513e-02 7.091100513935089111e-02 9.981984645128250122e-02 1.405448317527770996e-01 -3.339990600943565369e-02 3.024805895984172821e-02 1.207997351884841919e-01 -9.233462065458297729e-02 2.055804803967475891e-02 1.710938960313796997e-01 2.995932996273040771e-01 -1.941578835248947144e-01 1.252827644348144531e-01 -8.295803517103195190e-02 -1.714264154434204102e-01 1.440405994653701782e-01 -2.753566503524780273e-01 4.218758642673492432e-02
-1.841338723897933960e-01 -2.816402018070220947e-01 6.210247054696083069e-02 1.809198856353759766e-01 1.286421567201614380e-01 -2.071139216423034668e-01 1.117533668875694275e-01 8.255732804536819458e-02 3.844187781214714050e-02 1.018143817782402039e-01 -2.324198186397552490e-01 2.204318493604660034e-01 -4.492281749844551086e-02 -3.358156383037567139e-01 3.280748426914215088e-01 -1.928737312555313110e-01 -4.176775366067886353e-02 -2.456493824720382690e-01 -1.178213804960250854e-01 3.094437420368194580e-01 -1.324186325073242188e-01 -1.238355934619903564e-01 -4.562388360500335693e-02 -2.699076533317565918e-01 1.889442801475524902e-01 -3.290205076336860657e-02 -1.329604685306549072e-01 -2.243349701166152954e-01 -1.242208573967218399e-02 4.562167823314666748e-02 -8.740445226430892944e-02 -5.629612505435943604e-02
3.396245837211608887e-01 4.031323269009590149e-02 8.989490568637847900e-02 1.564495563507080078e-01 8.806516230106353760e-02 -1.026723310351371765e-01 3.604617714881896973e-01 1.420064270496368408e-01 -4.873727634549140930e-02 9.688476473093032837e-02 1.633654236793518066e-01 -3.722202032804489136e-02 -3.209403529763221741e-02 -3.761313855648040771e-01 2.479951083660125732e-01 -2.026903815567493439e-02 4.567527770996093750e-02 -1.254175156354904175e-01 -1.319801807403564453e-01 1.546690613031387329e-01 -5.383472889661788940e-02 -1.993618905544281006e-02 -3.841253817081451416e-01 -4.276247322559356689e-02 1.784284114837646484e-01 -1.503264456987380981e-01 -9.108863025903701782e-02 -8.800122141838073730e-02 -2.166699850931763649e-03 -3.705795854330062866e-03 6.515879184007644653e-02 -3.889090418815612793e-01
7.679962366819381714e-02 1.479082852602005005e-01 2.315817475318908691e-01 2.373671233654022217e-01 -8.179425448179244995e-02 -3.285176753997802734e-01 5.211702734231948853e-02 -1.902417391538619995e-01 1.795203536748886108e-01 -2.637896127998828888e-02 6.220904737710952759e-02 -2.955561503767967224e-02 -3.600471615791320801e-01 -3.223698139190673828e-01 2.771826982498168945e-01 -1.628972031176090240e-02 -1.889037527143955231e-02 -2.566650323569774628e-02 -2.006354779005050659e-01 -1.179891601204872131e-01 1.804186850786209106e-01 -8.542256802320480347e-02 -8.867883682250976562e-02 3.536390960216522217e-01 3.323294594883918762e-02 2.223213762044906616e-02 2.400950491428375244e-01 -9.360314160585403442e-02 -2.150102108716964722e-01 -4.380866885185241699e-03 -1.213274374604225159e-01 -5.891982093453407288e-02
-3.280752599239349365e-01 9.732667356729507446e-02 3.750165402889251709e-01 1.334419697523117065e-01 9.025568515062332153e-02 -3.556130826473236084e-02 1.924046725034713745e-01 -9.039696305990219116e-02 1.458630859851837158e-01 1.660964936017990112e-01 -1.577880047261714935e-02 3.861229168251156807e-03 -1.073082815855741501e-02 -8.104358799755573273e-03 -9.598483145236968994e-02 -7.759221643209457397e-02 2.056261599063873291e-01 -1.160098686814308167e-01 -4.336570203304290771e-02 2.076155096292495728e-01 1.688818335533142090e-01 -4.635837376117706299e-01 -1.086511835455894470e-01 2.703065425157546997e-02 3.429774343967437744e-01 -4.994466435164213181e-03 1.172040402889251709e-01 -2.087208926677703857e-01 -2.578712441027164459e-02 -6.115000322461128235e-02 5.479922983795404434e-03 -2.630965113639831543e-01
2.269426584243774414e-01 2.098100334405899048e-01 1.589552462100982666e-01 2.332601994276046753e-01 -7.490845024585723877e-02 -1.180594041943550110e-01 3.349037840962409973e-02 -1.142202988266944885e-01 1.138261556625366211e-01 3.618094921112060547e-01 -7.157040387392044067e-02 2.154399305582046509e-01 1.554548889398574829e-01 -3.830619752407073975e-01 1.089798957109451294e-01 -1.100086346268653870e-01 2.972641289234161377e-01 -1.297736167907714844e-01 7.290038466453552246e-02 1.781209409236907959e-01 -3.844703733921051025e-02 -1.021236926317214966e-01 4.935893043875694275e-02 -2.806287109851837158e-01 2.418054640293121338e-01 4.648054763674736023e-02 2.766464054584503174e-01 -3.809849917888641357e-02 1.096525937318801880e-01 -7.925272732973098755e-02 8.805876225233078003e-02 2.798241190612316132e-02
8.095626533031463623e-02 1.955318599939346313e-01 -5.974293500185012817e-02 2.080913782119750977e-01 1.187855228781700134e-01 -9.786188602447509766e-02 1.946527510881423950e-01 -1.420969069004058838e-01 9.637767076492309570e-02 -1.549442112445831299e-02 -1.134542748332023621e-01 2.259296327829360962e-01 1.189471483230590820e-01 -1.756977438926696777e-01 2.069027721881866455e-01 1.851252168416976929e-01 1.978085637092590332e-01 -1.412469148635864258e-01 -1.043644323945045471e-01 2.523013353347778320e-01 -1.738578230142593384e-01 -5.159243941307067871e-01 -1.276901811361312866e-01 -1.294087171554565430e-01 -1.083254516124725342e-01 9.380325675010681152e-02 1.145884543657302856e-01 -1.106045544147491455e-01 1.703907400369644165e-01 1.967776417732238770e-01 -2.282799035310745239e-01 4.674117639660835266e-02
1.029991284012794495e-01 1.412988752126693726e-01 -3.628663346171379089e-02 2.073167562484741211e-01 -7.492151856422424316e-02 -1.400507390499114990e-01 2.894855476915836334e-02 7.042789459228515625e-02 5.261160898953676224e-03 1.152522787451744080e-01 3.352080583572387695e-01 -4.765123501420021057e-02 2.250681370496749878e-01 -3.014994598925113678e-02 3.331406712532043457e-01 1.156208589673042297e-01 2.422490715980529785e-01 8.199649304151535034e-02 -3.478302359580993652e-01 -1.151758059859275818e-02 -1.386984586715698242e-01 -4.376952648162841797e-01 -6.727630645036697388e-02 -9.000018239021301270e-02 1.133186370134353638e-01 -1.190669368952512741e-02 5.915931239724159241e-02 -3.404582440853118896e-01 -1.676674000918865204e-02 -1.112033706158399582e-02 -2.125255912542343140e-01 -4.804488271474838257e-02
8.355368673801422119e-02 1.624387800693511963e-01 -6.804545223712921143e-02 -1.722352057695388794e-01 8.747924864292144775e-02 -2.831410169601440430e-01 3.663179874420166016e-01 -1.749283671379089355e-01 3.715325593948364258e-01 2.331603914499282837e-01 -1.230200007557868958e-02 -2.178875505924224854e-01 1.660712063312530518e-01 -7.119134813547134399e-02 1.267007440328598022e-01 5.879472196102142334e-02 -1.890021190047264099e-02 -4.482011869549751282e-02 -2.230877876281738281e-01 -1.780737936496734619e-02 -1.230703294277191162e-01 -1.320759505033493042e-01 -2.874109745025634766e-01 -2.114144563674926758e-01 -1.334305703639984131e-01 8.380054682493209839e-02 2.335539013147354126e-01 -5.043031647801399231e-02 -1.762443780899047852e-01 1.412122994661331177e-01 -1.124102398753166199e-01 -1.721743792295455933e-01
7.020673900842666626e-02 5.233266949653625488e-02 -2.271725833415985107e-01 -6.322056055068969727e-02 -1.310810148715972900e-01 -3.095594346523284912e-01 1.120788082480430603e-01 -9.398327022790908813e-02 3.126715123653411865e-01 4.619283974170684814e-02 2.204761207103729248e-01 6.660673767328262329e-02 1.813542991876602173e-01 -3.006203770637512207e-01 -8.768955618143081665e-02 1.941967457532882690e-01 2.325857132673263550e-01 -2.842232882976531982e-01 1.578808762133121490e-02 1.136639863252639771e-01 2.138563394546508789e-01 -1.991464048624038696e-01 -8.637378364801406860e-02 2.212947607040405273e-01 1.144340708851814270e-01 -1.590144783258438110e-01 1.809486746788024902e-01 -2.813904918730258942e-02 -2.147823572158813477e-01 -1.908016651868820190e-01 -7.486104220151901245e-02 -1.754643172025680542e-01
1.896467804908752441e-02 1.825253367424011230e-01 1.559916138648986816e-01 6.264369934797286987e-03 -1.134916767477989197e-01 -1.442827135324478149e-01 1.487458646297454834e-01 3.014974296092987061e-01 3.700558245182037354e-01 -7.554447744041681290e-03 -1.461324989795684814e-01 -5.720697715878486633e-02 2.681999206542968750e-01 -2.725931704044342041e-01 2.173658907413482666e-01 2.349547669291496277e-02 1.540153939276933670e-02 2.979734726250171661e-02 -8.979588001966476440e-02 8.714037388563156128e-02 2.017734795808792114e-01 -2.004131674766540527e-01 -4.577572345733642578e-01 8.591023832559585571e-02 -2.923127077519893646e-02 1.144011691212654114e-01 5.232982710003852844e-02 -3.060494922101497650e-02 -3.031350970268249512e-01 5.433090403676033020e-02 -1.116814911365509033e-01 -7.064237259328365326e-03
-1.215037479996681213e-01 -3.970484808087348938e-02 2.535190880298614502e-01 3.220218047499656677e-02 -8.350522071123123169e-02 -6.657419353723526001e-02 4.247539043426513672e-01 -5.955266579985618591e-02 -2.311923354864120483e-02 1.335369497537612915e-01 -2.835963964462280273e-01 -1.640684902667999268e-02 8.931242674589157104e-02 -1.382018476724624634e-01 2.764631211757659912e-01 -5.612834542989730835e-02 8.731754124164581299e-02 -1.746687293052673340e-02 -2.113686501979827881e-01 6.646937131881713867e-02 -2.561932057142257690e-02 -3.585171401500701904e-01 -1.191091164946556091e-01 -6.245989352464675903e-02 4.538706317543983459e-02 -1.747912019491195679e-01 5.514760315418243408e-02 1.388662755489349365e-01 -2.235828898847103119e-02 -3.670828640460968018e-01 -1.909723728895187378e-01 -2.937715947628021240e-01
2.605012357234954834e-01 1.507522314786911011e-01 8.198998123407363892e-02 1.601109206676483154e-01 -4.992675036191940308e-02 3.906516358256340027e-02 1.418421715497970581e-01 2.763115055859088898e-02 1.106608137488365173e-01 1.443967074155807495e-01 3.618401587009429932e-01 -1.948209553956985474e-01 -6.760637462139129639e-02 -2.191542387008666992e-01 2.414093762636184692e-01 1.046201772987842560e-02 2.023682147264480591e-01 -3.503085970878601074e-01 -1.443244051188230515e-02 1.256846189498901367e-01 7.958155125379562378e-02 5.912423506379127502e-02 -1.473588347434997559e-01 1.430500298738479614e-01 2.780500352382659912e-01 -2.425249516963958740e-01 1.202615723013877869e-01 3.726668655872344971e-02 -2.733789384365081787e-01 -3.498066589236259460e-02 -1.903933882713317871e-01 -2.081223130226135254e-01
-3.405825793743133545e-02 -8.275554329156875610e-02 7.221776992082595825e-02 -4.043045639991760254e-02 3.012433946132659912e-01 -4.790822789072990417e-02 2.665363848209381104e-01 -9.767192415893077850e-03 2.437316775321960449e-01 1.089775487780570984e-01 1.312972903251647949e-01 2.760026231408119202e-02 8.723285794258117676e-02 -4.377470612525939941e-01 2.388529032468795776e-01 -9.334824979305267334e-02 -6.296677887439727783e-02 -2.245730906724929810e-01 -1.187711115926504135e-02 2.539146542549133301e-01 -2.794822677969932556e-02 7.382053136825561523e-02 -2.151885777711868286e-01 -1.370741128921508789e-01 2.067060172557830811e-01 -2.620001435279846191e-01 -2.173049449920654297e-01 -3.067700862884521484e-01 1.243924722075462341e-02 -3.271511197090148926e-02 -2.287953346967697144e-02 -1.479733586311340332e-01
-6.668984144926071167e-02 1.368735432624816895e-01 -1.119040772318840027e-01 2.889548838138580322e-01 -3.945619240403175354e-02 -2.140063047409057617e-01 1.648576557636260986e-01 -7.782549411058425903e-02 3.708869591355323792e-02 2.193482965230941772e-02 -1.374326925724744797e-02 1.428952813148498535e-01 -4.756010323762893677e-02 -5.535442009568214417e-02 2.637016177177429199e-01 2.291448861360549927e-01 -6.311541050672531128e-02 -1.515703797340393066e-01 -2.007579207420349121e-01 3.133164346218109131e-01 -7.996843755245208740e-02 -5.084865093231201172e-01 -6.173670664429664612e-02 1.972767710685729980e-02 2.239278145134449005e-02 -1.546428352594375610e-01 7.959091663360595703e-02 -2.855782806873321533e-01 1.708823442459106445e-02 2.763881981372833252e-01 -1.568831652402877808e-01 -4.681158438324928284e-02
-2.382494956254959106e-01 1.006213650107383728e-01 3.449139297008514404e-01 2.686853706836700439e-02 3.007375821471214294e-02 -2.547500133514404297e-01 3.573956787586212158e-01 -1.068688631057739258e-01 8.828240633010864258e-02 -2.377631328999996185e-02 6.055471301078796387e-02 5.227133631706237793e-02 -7.376453280448913574e-02 -2.556158602237701416e-02 3.033011555671691895e-01 -4.906250163912773132e-02 9.387198090553283691e-02 1.766104251146316528e-02 -3.154227435588836670e-01 -8.518494665622711182e-03 -1.426589936017990112e-01 -3.469938039779663086e-02 -3.211472928524017334e-01 4.006265103816986084e-02 5.101668462157249451e-02 -1.320942193269729614e-01 1.504406481981277466e-01 1.502408981323242188e-01 -1.280677318572998047e-01 -3.056339025497436523e-01 3.034253604710102081e-03 -2.883675098419189453e-01
1.537711732089519501e-02 6.527142226696014404e-02 -9.508239477872848511e-02 3.334929049015045166e-01 6.282708048820495605e-02 -1.521302163600921631e-01 2.251098006963729858e-01 -3.178356587886810303e-01 -1.534984111785888672e-01 -6.005313247442245483e-02 1.137558072805404663e-01 3.664062023162841797e-01 2.919034659862518311e-01 -1.404803097248077393e-01 -8.883263915777206421e-03 2.883490547537803650e-02 2.071710079908370972e-01 -2.045283839106559753e-02 -2.329305410385131836e-01 7.923311740159988403e-02 -9.284675866365432739e-02 -3.577360510826110840e-01 -6.754887849092483521e-02 -6.110563129186630249e-02 1.104887127876281738e-01 1.484767943620681763e-01 1.057768762111663818e-01 -2.242263257503509521e-01 7.647497951984405518e-02 2.528256773948669434e-01 -4.259062185883522034e-02 -1.332959719002246857e-02
-1.197272837162017822e-01 -8.563449233770370483e-02 -6.064470484852790833e-02 4.016949832439422607e-01 -2.191688120365142822e-01 -2.643209695816040039e-01 -1.887508928775787354e-01 6.205723434686660767e-02 1.463427841663360596e-01 -8.943860232830047607e-02 1.421922892332077026e-01 1.497221738100051880e-01 9.019698202610015869e-02 -2.417592704296112061e-01 2.114131301641464233e-01 -1.126430481672286987e-01 3.175794184207916260e-01 -4.454432055354118347e-03 -5.152584984898567200e-02 -1.343578752130270004e-02 -4.584030807018280029e-02 -2.342242598533630371e-01 -1.118727028369903564e-01 2.398187667131423950e-01 1.755476742982864380e-02 -2.493672668933868408e-01 6.601424515247344971e-02 -1.452575027942657471e-01 -2.390699647367000580e-02 1.767197251319885254e-01 -2.368569225072860718e-01 -2.309626340866088867e-01
1.316952109336853027e-01 -2.428227514028549194e-01 1.122022569179534912e-01 1.084899455308914185e-01 -1.321129649877548218e-01 -6.143844127655029297e-02 -1.889991387724876404e-02 1.550274491310119629e-01 -2.649144269526004791e-02 4.502773657441139221e-02 1.034255623817443848e-01 3.323384225368499756e-01 3.698073625564575195e-01 -3.453439772129058838e-01 7.726727426052093506e-02 -2.689105458557605743e-03 1.327491551637649536e-01 -3.510923683643341064e-02 -2.280173450708389282e-01 1.108958199620246887e-01 -1.161742657423019409e-01 -2.976851761341094971e-01 7.166815921664237976e-03 7.381703704595565796e-02 2.267015278339385986e-01 -7.538102567195892334e-02 2.970624566078186035e-01 -1.786631941795349121e-01 3.009216161444783211e-03 1.018378883600234985e-01 -2.349662333726882935e-01 -1.850747317075729370e-01
-2.421988397836685181e-01 3.519494086503982544e-02 3.530691191554069519e-02 1.457416713237762451e-01 1.500141918659210205e-01 -8.970185369253158569e-02 7.708539068698883057e-02 -6.983305793255567551e-03 2.568171024322509766e-01 8.585684746503829956e-02 -4.174710717052221298e-03 7.898121327161788940e-02 -1.360574513673782349e-01 -3.494697213172912598e-01 5.047826766967773438e-01 5.997828207910060883e-03 2.704454213380813599e-02 -1.016625016927719116e-01 5.388362333178520203e-02 7.900138944387435913e-02 4.350696504116058350e-02 1.338917911052703857e-01 -2.272783517837524414e-01 -1.001293584704399109e-01 3.288794308900833130e-02 -3.984737396240234375e-01 2.300572097301483154e-01 -6.448258459568023682e-02 9.842941910028457642e-02 -5.378637835383415222e-02 -1.124642789363861084e-01 -2.492363303899765015e-01
2.709676921367645264e-01 -1.984114199876785278e-01 3.352131247520446777e-01 1.000682823359966278e-02 1.689072325825691223e-02 -8.919677883386611938e-02 2.762784063816070557e-01 -2.309608459472656250e-01 1.761350333690643311e-01 2.203578948974609375e-01 1.634158194065093994e-01 -5.426267161965370178e-02 3.253118693828582764e-01 4.750196635723114014e-02 2.728901207447052002e-01 -1.908053755760192871e-01 2.323398143053054810e-01 3.015160560607910156e-02 1.265625841915607452e-02 -1.190170571208000183e-01 3.182550892233848572e-02 -3.467716574668884277e-01 -8.404710888862609863e-02 1.425156146287918091e-01 -2.106179110705852509e-02 -1.084008067846298218e-01 8.893698453903198242e-02 1.269460022449493408e-01 -1.371526867151260376e-01 -1.548631042242050171e-01 -1.015756726264953613e-01 3.810943663120269775e-02
-1.048087608069181442e-02 -1.546811014413833618e-01 2.223372608423233032e-01 1.182084009051322937e-01 3.655736520886421204e-02 -3.762424364686012268e-02 4.592068493366241455e-01 -6.519561260938644409e-02 1.196987107396125793e-01 -1.176387444138526917e-01 1.172427609562873840e-01 3.154071569442749023e-01 2.057994343340396881e-02 -1.257033646106719971e-01 8.317522704601287842e-02 3.079690784215927124e-02 2.287833392620086670e-01 -3.412314057350158691e-01 -6.459345668554306030e-02 1.354840248823165894e-01 2.009444124996662140e-02 8.010467886924743652e-02 -2.655180692672729492e-01 -1.185401529073715210e-01 -3.423327952623367310e-02 1.991937756538391113e-01 1.157825812697410583e-01 2.958417236804962158e-01 -2.101506441831588745e-01 5.092009156942367554e-02 -1.963079571723937988e-01 -1.394485086202621460e-01
1.288018673658370972e-01 1.081771701574325562e-01 1.930366270244121552e-02 2.262591272592544556e-01 -5.536562949419021606e-02 -2.015410810708999634e-01 -3.257052600383758545e-01 -1.186879053711891174e-01 2.762843966484069824e-01 8.875328302383422852e-02 1.755007505416870117e-01 2.290323972702026367e-01 2.068215757608413696e-01 5.856147408485412598e-02 4.448456168174743652e-01 1.292980741709470749e-02 1.506884843111038208e-01 -2.238073348999023438e-01 -6.873844563961029053e-02 9.516249597072601318e-02 1.077872933819890022e-03 -7.319907844066619873e-02 -1.867439150810241699e-01 1.361850202083587646e-01 2.106039673089981079e-01 -7.404173910617828369e-02 3.058822751045227051e-01 1.465073823928833008e-01 -1.411317884922027588e-01 -2.949143759906291962e-02 -7.186982035636901855e-02 9.157854318618774414e-02
-1.274996846914291382e-01 2.008072435855865479e-01 2.376689016819000244e-01 1.828034222126007080e-01 8.546700328588485718e-02 -1.059455648064613342e-01 -3.258922696113586426e-02 -9.636085480451583862e-02 1.670422777533531189e-02 -6.256970018148422241e-02 -3.787579834461212158e-01 1.337749883532524109e-02 1.716676056385040283e-01 -3.185790479183197021e-01 3.984330892562866211e-01 -5.735868960618972778e-02 2.769936434924602509e-02 -1.601879149675369263e-01 1.719715595245361328e-01 7.152298092842102051e-02 2.525440044701099396e-02 -1.517408788204193115e-01 -1.222317069768905640e-01 -2.609098553657531738e-01 1.224975734949111938e-01 -1.713812351226806641e-01 1.787510961294174194e-01 -2.578687369823455811e-01 6.385626643896102905e-02 -1.780592948198318481e-01 -1.394242048263549805e-01 -1.340385377407073975e-01
6.295204162597656250e-02 -4.692598804831504822e-02 -2.335007674992084503e-02 3.088248372077941895e-01 -1.214924976229667664e-01 -2.196869067847728729e-02 1.955419182777404785e-01 -3.992822766304016113e-01 2.895585894584655762e-01 8.090012520551681519e-02 -1.292958259582519531e-01 1.739229559898376465e-01 1.752889454364776611e-01 -1.027653552591800690e-02 1.606339812278747559e-01 5.848068371415138245e-02 2.184981554746627808e-01 -4.532817751169204712e-02 -1.564536988735198975e-01 2.637802958488464355e-01 -4.256992042064666748e-02 -3.000047504901885986e-01 -2.983362078666687012e-01 1.477169990539550781e-01 5.274899676442146301e-02 4.596579447388648987e-02 -1.796697378158569336e-01 -2.236409038305282593e-01 -8.357658237218856812e-02 1.350908130407333374e-01 6.156290322542190552e-02 1.577663570642471313e-01
6.065347418189048767e-02 -1.940858662128448486e-01 -6.809123605489730835e-02 2.660014331340789795e-01 1.237605661153793335e-01 2.743690833449363708e-02 1.734145879745483398e-01 -1.145596504211425781e-01 3.685415089130401611e-01 -4.826788231730461121e-02 2.734948694705963135e-01 7.449561357498168945e-02 2.700767219066619873e-01 -2.998482584953308105e-01 1.401072740554809570e-01 2.469539195299148560e-01 -1.594921015202999115e-02 -3.404197990894317627e-01 -1.195688843727111816e-01 -2.404757775366306305e-02 1.541660577058792114e-01 -2.700226604938507080e-01 -1.171971112489700317e-02 -3.143345192074775696e-02 1.718759536743164062e-01 -1.996421217918395996e-01 7.882311940193176270e-02 -8.368717133998870850e-02 -1.362171322107315063e-01 -1.667113602161407471e-01 -5.812197551131248474e-02 2.938525192439556122e-02
2.196208760142326355e-02 5.786785110831260681e-02 3.431590273976325989e-02 3.560694754123687744e-01 3.932685032486915588e-02 -2.371253222227096558e-01 1.765962094068527222e-01 -7.878750562667846680e-02 -9.212110191583633423e-02 -1.521078217774629593e-02 1.808770149946212769e-01 1.429739035665988922e-02 7.077351212501525879e-02 -1.082205213606357574e-02 3.010764718055725098e-01 -2.716452255845069885e-02 6.915370374917984009e-02 8.237157762050628662e-02 -2.422384321689605713e-01 -3.068472817540168762e-02 -1.173697784543037415e-01 -5.636895895004272461e-01 -1.596148014068603516e-01 -6.012013927102088928e-02 2.523864507675170898e-01 1.114087328314781189e-01 1.252157688140869141e-01 -2.686850130558013916e-01 4.768936336040496826e-02 1.454546600580215454e-01 -1.242203861474990845e-01 -1.558466069400310516e-02
1.558234393596649170e-01 1.664393991231918335e-01 -8.598797768354415894e-02 8.206071704626083374e-02 1.516175270080566406e-01 -2.408224716782569885e-02 1.946156173944473267e-01 2.332319915294647217e-01 2.290773689746856689e-01 3.284399807453155518e-01 1.530172228813171387e-01 1.496209111064672470e-02 2.031654417514801025e-01 -1.916398853063583374e-01 2.530892789363861084e-01 3.712328523397445679e-02 8.925007283687591553e-02 -1.457692533731460571e-01 -2.685183882713317871e-01 -4.672088194638490677e-03 3.034772574901580811e-01 4.869475960731506348e-02 -2.513402104377746582e-01 -2.356260716915130615e-01 -1.401673555374145508e-01 -9.990658611059188843e-03 1.472721993923187256e-01 -4.070862382650375366e-02 -1.317340433597564697e-01 -8.946432918310165405e-02 -1.196142807602882385e-01 -3.055643141269683838e-01
-1.019697710871696472e-01 5.621876940131187439e-02 1.585293561220169067e-01 3.702394962310791016e-01 3.415342867374420166e-01 -2.511613070964813232e-02 1.427766233682632446e-01 -1.754202246665954590e-01 2.070849239826202393e-01 4.568722844123840332e-02 -1.407691687345504761e-01 -1.640586555004119873e-01 2.562244236469268799e-01 -2.474861294031143188e-01 2.468760311603546143e-01 -3.179138153791427612e-02 4.993106797337532043e-02 6.790247559547424316e-02 -2.545848488807678223e-01 2.150952368974685669e-01 -1.746797114610671997e-01 5.747869238257408142e-02 -2.048720978200435638e-02 -1.871499419212341309e-01 -2.711267955601215363e-02 -2.527992725372314453e-01 1.833302378654479980e-01 -1.569949537515640259e-01 -1.270168125629425049e-01 8.120384067296981812e-03 1.759721636772155762e-01 -1.331434547901153564e-01
8.865381032228469849e-02 8.866592496633529663e-02 2.512736804783344269e-02 1.652728915214538574e-01 -2.429250180721282959e-01 -1.330034583806991577e-01 1.380686759948730469e-01 1.211416791193187237e-03 -8.878379315137863159e-02 -1.375338435173034668e-01 2.754490822553634644e-02 1.806034147739410400e-01 4.769534468650817871e-01 -4.041869938373565674e-01 -8.854109793901443481e-03 2.050784416496753693e-02 1.043064594268798828e-01 9.268344938755035400e-02 -3.062148988246917725e-01 2.904424630105495453e-02 -7.595731317996978760e-02 -3.104990422725677490e-01 -2.477669529616832733e-02 1.862414926290512085e-01 2.799205183982849121e-01 -1.030138805508613586e-01 2.320391824468970299e-03 -9.639970958232879639e-02 -1.072021126747131348e-01 1.235966756939888000e-01 -9.336194396018981934e-02 -1.540439277887344360e-01
-2.088335007429122925e-01 1.465459316968917847e-01 3.401496112346649170e-01 2.492050528526306152e-01 -8.737765252590179443e-02 -1.031387224793434143e-01 -1.788939833641052246e-01 -2.677710056304931641e-01 2.809484899044036865e-01 -2.051534689962863922e-02 1.729731820523738861e-02 -2.747833495959639549e-03 2.273615300655364990e-01 -4.957935586571693420e-02 2.493098527193069458e-01 2.891650889068841934e-03 -9.382508695125579834e-02 -6.308314949274063110e-02 -1.541607379913330078e-01 4.829667136073112488e-02 -5.552611500024795532e-02 3.909338265657424927e-03 -3.795077204704284668e-01 2.127651423215866089e-01 3.266989812254905701e-02 -1.198914274573326111e-01 4.024024680256843567e-02 -8.611427247524261475e-02 -1.152529120445251465e-01 3.703204691410064697e-01 -3.832638636231422424e-02 1.775291413068771362e-01
2.215879596769809723e-02 1.791431605815887451e-01 2.816602885723114014e-01 1.950184553861618042e-01 -1.106859147548675537e-01 -2.065381407737731934e-01 1.018873006105422974e-01 -9.964776784181594849e-02 -1.304452568292617798e-01 2.597662247717380524e-02 -1.067324774339795113e-03 9.171015024185180664e-02 -2.165978215634822845e-02 -7.764080166816711426e-02 3.204361200332641602e-01 -5.030998215079307556e-02 1.068034302443265915e-02 -2.103463187813758850e-02 -3.884744942188262939e-01 -1.695541590452194214e-01 -5.118560791015625000e-02 -5.880638211965560913e-02 -1.934929043054580688e-01 -5.625705048441886902e-02 -2.254637479782104492e-01 -1.206318512558937073e-01 -2.593073248863220215e-02 1.370398998260498047e-01 -1.579652577638626099e-01 2.692802846431732178e-01 -4.301012754440307617e-01 -2.069575041532516479e-01
-3.645185753703117371e-02 2.487142533063888550e-01 3.104420602321624756e-01 -4.614285379648208618e-02 1.168176755309104919e-01 5.204771831631660461e-02 7.350181788206100464e-02 -2.560421228408813477e-01 1.839814931154251099e-01 -4.966339096426963806e-02 -1.773037761449813843e-02 -1.675188988447189331e-01 1.834213137626647949e-01 -2.512553930282592773e-01 4.590254724025726318e-01 1.091474890708923340e-01 8.705392479896545410e-02 1.223541200160980225e-01 1.210507154464721680e-01 -5.022523924708366394e-02 1.571755111217498779e-01 5.817890539765357971e-02 -1.989144533872604370e-01 -3.969550877809524536e-02 1.964999288320541382e-01 -3.603219389915466309e-01 1.416186094284057617e-01 -1.702864319086074829e-01 6.458828598260879517e-02 4.666083678603172302e-02 -1.840350180864334106e-01 1.546903233975172043e-02
1.184501796960830688e-01 6.758947670459747314e-02 -7.642383128404617310e-02 2.205695658922195435e-01 -1.845006346702575684e-01 -1.804703474044799805e-01 1.708061620593070984e-02 -2.593256533145904541e-01 5.584620311856269836e-02 -9.638620913028717041e-02 1.128918379545211792e-01 9.913512319326400757e-02 3.398270905017852783e-01 -1.877995878458023071e-01 3.837701380252838135e-01 1.723740845918655396e-01 2.405753284692764282e-01 8.898817002773284912e-02 3.648290783166885376e-02 1.046336162835359573e-02 2.232920378446578979e-01 -3.154202699661254883e-01 -1.532361656427383423e-01 8.430851995944976807e-02 -1.188686713576316833e-01 1.665868237614631653e-02 3.031417727470397949e-01 -8.563291281461715698e-02 2.066286206245422363e-01 5.553587153553962708e-02 -1.530839949846267700e-01 -3.063604235649108887e-03
-8.105237782001495361e-02 -2.770612761378288269e-02 -1.540680527687072754e-01 -1.680094562470912933e-02 -8.696003258228302002e-02 -3.844015896320343018e-01 2.282241284847259521e-01 -1.888288408517837524e-01 5.279111489653587341e-02 8.284851163625717163e-02 2.669914364814758301e-01 8.593643456697463989e-02 2.611189149320125580e-02 -2.432996332645416260e-01 1.677904278039932251e-01 -3.090228140354156494e-01 1.723575890064239502e-01 -8.162748813629150391e-02 -4.972189292311668396e-02 -1.726586557924747467e-02 5.181153118610382080e-02 -7.176230847835540771e-02 -2.510192096233367920e-01 2.234969735145568848e-01 -7.388137280941009521e-02 -1.771451383829116821e-01 2.411836385726928711e-01 -3.327596699818968773e-03 4.773760214447975159e-02 -3.293503820896148682e-01 -2.837907373905181885e-01 -8.651714771986007690e-02
-5.106197297573089600e-02 -2.720159664750099182e-02 -1.421877741813659668e-01 2.474915832281112671e-01 8.254118263721466064e-02 -7.053519040346145630e-02 3.256917595863342285e-01 -2.705391645431518555e-01 2.926333807408809662e-02 1.654826551675796509e-01 1.717210114002227783e-01 1.608743816614151001e-01 1.832942515611648560e-01 4.305828735232353210e-02 8.030848950147628784e-02 1.476980894804000854e-01 2.287765890359878540e-01 -1.463180482387542725e-01 -3.934131562709808350e-02 2.159967422485351562e-01 6.417132169008255005e-02 -2.743058800697326660e-01 -2.235634028911590576e-01 -3.358282148838043213e-01 3.263873979449272156e-02 6.278464943170547485e-02 8.357734233140945435e-02 -1.718239933252334595e-01 -7.492572814226150513e-02 3.717550039291381836e-01 -8.190919458866119385e-02 -1.438417136669158936e-01
-1.300386190414428711e-01 1.295365244150161743e-01 1.732680648565292358e-01 -4.294203221797943115e-02 -3.450413048267364502e-01 -3.624651432037353516e-01 3.877943754196166992e-01 -1.995476782321929932e-01 1.137780472636222839e-01 6.796025484800338745e-02 3.160617128014564514e-02 2.693665325641632080e-01 7.276321202516555786e-02 -2.598268538713455200e-02 3.096681460738182068e-02 -5.672186240553855896e-02 -1.279697865247726440e-01 1.932841241359710693e-01 -5.189006403088569641e-02 2.081901580095291138e-01 1.534678190946578979e-01 -5.824233964085578918e-02 -2.702460587024688721e-01 -2.367945387959480286e-02 -1.364199519157409668e-01 -2.119883596897125244e-01 2.063048034906387329e-01 -8.591334335505962372e-04 -1.306830644607543945e-01 2.263053208589553833e-01 -5.453372374176979065e-02 -1.218684762716293335e-01
7.609620690345764160e-02 3.221559226512908936e-01 -1.613311767578125000e-01 -1.777809113264083862e-01 -1.521458178758621216e-01 -4.132133424282073975e-01 2.439875602722167969e-01 -8.269088715314865112e-02 -5.471880082041025162e-03 7.359528541564941406e-02 9.063609689474105835e-02 -3.686638176441192627e-02 2.073763757944107056e-01 -2.450539618730545044e-01 3.148554265499114990e-01 1.963661983609199524e-02 6.656978279352188110e-02 8.741055428981781006e-02 -2.251188308000564575e-01 1.258601248264312744e-01 1.320783346891403198e-01 -3.853223845362663269e-02 -3.134883940219879150e-01 -1.844781823456287384e-02 1.956353634595870972e-01 1.065881550312042236e-01 2.063123509287834167e-02 -6.899221986532211304e-02 -2.016132175922393799e-01 -2.306086570024490356e-01 -9.563707560300827026e-02 -3.166941180825233459e-02
2.906395494937896729e-02 6.705363839864730835e-02 4.993998259305953979e-02 2.373716384172439575e-01 -2.324691116809844971e-01 -2.355212159454822540e-02 3.047817647457122803e-01 -2.151922788470983505e-03 2.686048112809658051e-02 2.603682503104209900e-02 7.211592793464660645e-02 3.164829015731811523e-01 4.865716099739074707e-01 -3.161939084529876709e-01 5.217568203806877136e-02 8.557396382093429565e-02 5.460339039564132690e-02 1.201897412538528442e-01 -2.736495807766914368e-02 -5.148076638579368591e-02 2.301322072744369507e-01 -2.114423513412475586e-01 5.639913305640220642e-02 1.117623001337051392e-01 2.531498372554779053e-01 -2.572660446166992188e-01 1.010793522000312805e-01 -1.382255405187606812e-01 -1.548468172550201416e-01 4.530575126409530640e-02 -9.701041132211685181e-02 -7.474974542856216431e-02
-7.541417609900236130e-03 1.692948788404464722e-01 7.067016512155532837e-02 -1.149757299572229385e-02 1.205469369888305664e-01 -2.389156073331832886e-01 2.080319970846176147e-01 -7.513394206762313843e-02 1.937386691570281982e-01 2.856526337563991547e-02 3.683638572692871094e-01 4.658359661698341370e-02 -8.546270430088043213e-02 -1.637962758541107178e-01 2.748418152332305908e-01 -6.975031644105911255e-02 -1.596837677061557770e-02 -3.496371209621429443e-01 -2.782767117023468018e-01 9.504600614309310913e-02 1.684314608573913574e-01 -7.546589709818363190e-03 -2.885052263736724854e-01 2.687574028968811035e-01 -1.884915381669998169e-01 -2.599345147609710693e-02 3.107165172696113586e-02 -1.502585560083389282e-01 -4.866861179471015930e-02 5.659849569201469421e-02 -1.724934130907058716e-01 -2.587161660194396973e-01
-9.408367425203323364e-02 5.701911449432373047e-02 2.739577591419219971e-01 2.110245823860168457e-02 -2.153335139155387878e-02 -3.257175385951995850e-01 6.192125380039215088e-03 8.894786238670349121e-02 1.069071367383003235e-01 7.919509708881378174e-02 -2.347073704004287720e-01 -2.737969718873500824e-02 -3.754517808556556702e-02 -4.432880580425262451e-01 3.705523014068603516e-01 4.439270123839378357e-02 3.465934395790100098e-01 -1.804188787937164307e-01 -2.785479724407196045e-01 -2.957551926374435425e-02 1.142533197999000549e-01 1.318756211549043655e-02 1.767071783542633057e-01 -1.070335432887077332e-01 -3.441772609949111938e-02 -6.560520082712173462e-02 5.045394971966743469e-02 4.702093079686164856e-02 3.800932317972183228e-02 2.242946624755859375e-01 -1.586617380380630493e-01 1.137489825487136841e-01
-1.545030027627944946e-01 1.511844992637634277e-01 6.928326934576034546e-02 1.320278346538543701e-01 -6.970877200365066528e-02 9.507460892200469971e-02 3.873789608478546143e-01 -2.579623162746429443e-01 1.083758473396301270e-01 2.031682729721069336e-01 1.806511431932449341e-01 -8.251496404409408569e-02 1.603105366230010986e-01 -2.304750680923461914e-02 1.407467275857925415e-01 -3.952298685908317566e-02 3.563225865364074707e-01 -2.054451107978820801e-01 1.832329332828521729e-01 1.579941250383853912e-02 -2.925728633999824524e-02 -2.592345774173736572e-01 -3.167948424816131592e-01 -2.162825129926204681e-02 5.744582787156105042e-02 1.512076985090970993e-02 2.405894100666046143e-01 -1.404362618923187256e-01 4.956591501832008362e-02 1.702782660722732544e-01 -2.756297290325164795e-01 -5.114951170980930328e-03
-1.808802634477615356e-01 -7.583399116992950439e-02 1.403447538614273071e-01 -7.176965475082397461e-02 1.090434417128562927e-01 1.256110519170761108e-02 1.978011131286621094e-01 -3.596998751163482666e-02 1.147689148783683777e-01 1.408637166023254395e-01 -3.058497309684753418e-01 1.169875785708427429e-01 8.380264043807983398e-02 -5.184793472290039062e-01 2.427492588758468628e-01 1.426851600408554077e-01 2.932170033454895020e-01 -1.055151522159576416e-01 -2.664962410926818848e-01 1.353726685047149658e-01 -1.572152785956859589e-02 -1.408749371767044067e-01 -2.273871451616287231e-01 -1.147329248487949371e-02 -8.757584542036056519e-02 -2.220795452594757080e-01 5.154066160321235657e-02 -3.835656912997364998e-03 1.709987819194793701e-01 1.843065470457077026e-01 -6.554950773715972900e-02 5.736508220434188843e-02
-1.690285652875900269e-01 2.090675532817840576e-01 2.916890382766723633e-01 -3.880336135625839233e-02 -8.904196321964263916e-02 -6.241581216454505920e-02 1.959038227796554565e-01 -2.807769477367401123e-01 2.318350076675415039e-01 2.813932299613952637e-01 -5.577721633017063141e-03 -2.341123223304748535e-01 5.117765814065933228e-02 -3.709513247013092041e-01 1.600345969200134277e-01 -2.074361033737659454e-02 2.592610418796539307e-01 -1.546480059623718262e-01 1.990624070167541504e-01 1.743621528148651123e-01 -1.548288315534591675e-01 -1.880951672792434692e-01 -1.030706763267517090e-01 1.870295219123363495e-02 1.926409155130386353e-01 -5.360643193125724792e-02 -9.297085925936698914e-03 -2.176046520471572876e-01 1.296044141054153442e-01 -1.461449116468429565e-01 -1.144987717270851135e-02 -2.940075658261775970e-02
-1.598150096833705902e-02 8.328926563262939453e-02 2.337889522314071655e-01 -7.028226554393768311e-02 7.710935920476913452e-02 -1.778713315725326538e-01 -3.037705319002270699e-03 -8.255267888307571411e-02 -6.404296308755874634e-02 2.649142146110534668e-01 3.370419144630432129e-02 -1.618691235780715942e-01 2.524485588073730469e-01 -2.342150062322616577e-01 2.832151651382446289e-01 -2.436682432889938354e-01 -1.761199161410331726e-02 -2.785766422748565674e-01 -2.542241215705871582e-01 3.238797485828399658e-01 -2.331365644931793213e-02 -3.688978254795074463e-01 -2.874712646007537842e-01 1.700753718614578247e-02 -5.674262717366218567e-02 4.889037832617759705e-02 6.242243573069572449e-02 1.180758550763130188e-01 4.378934856504201889e-03 3.132454305887222290e-02 -1.618649363517761230e-01 1.065911725163459778e-01
-8.966796100139617920e-02 -3.189957141876220703e-02 2.129348665475845337e-01 2.618905603885650635e-01 -1.301907598972320557e-01 -2.531448006629943848e-01 4.135716259479522705e-01 -1.742280870676040649e-01 1.977121978998184204e-01 1.167903766036033630e-01 -2.951418794691562653e-02 4.594575241208076477e-02 -5.089348554611206055e-02 -4.128970205783843994e-02 1.511605232954025269e-01 -2.046481817960739136e-01 6.129471119493246078e-03 -4.387435689568519592e-02 2.365653961896896362e-01 9.614694863557815552e-02 1.329798847436904907e-01 -2.187965065240859985e-01 -1.123000159859657288e-01 -2.210486233234405518e-01 3.409040719270706177e-02 1.418978422880172729e-01 5.642517656087875366e-02 -3.254477679729461670e-02 -8.796838810667395592e-04 6.487010046839714050e-03 -3.317816555500030518e-01 -3.741476535797119141e-01
-5.074570700526237488e-02 2.098721116781234741e-01 3.214696049690246582e-01 8.317055180668830872e-03 -5.067848414182662964e-02 -1.137034446001052856e-01 -6.912315636873245239e-02 -8.137172460556030273e-02 3.716002404689788818e-01 -1.813385635614395142e-03 4.694750532507896423e-02 2.615542411804199219e-01 1.320901066064834595e-01 -8.741053938865661621e-02 1.550207436084747314e-01 -1.173876598477363586e-01 4.137021601200103760e-01 -1.883531957864761353e-01 1.444775015115737915e-01 7.960243523120880127e-02 -6.669969111680984497e-02 -2.042687535285949707e-01 -1.328017115592956543e-01 -5.076005682349205017e-02 2.218226939439773560e-01 6.522690504789352417e-02 2.638578414916992188e-01 1.773069649934768677e-01 1.631627976894378662e-01 1.300858259201049805e-01 -2.113087028264999390e-01 -9.234488010406494141e-02
1.694448739290237427e-01 1.658269464969635010e-01 -2.121880948543548584e-01 -1.281884163618087769e-01 -3.217039257287979126e-02 -4.570738077163696289e-01 3.839217722415924072e-01 -6.027160584926605225e-02 -4.532572254538536072e-02 3.358485549688339233e-02 8.228190988302230835e-02 -5.617317929863929749e-02 1.098377928137779236e-01 -3.974359929561614990e-01 2.548742890357971191e-01 -7.834555953741073608e-02 2.240302786231040955e-02 1.097069680690765381e-01 -1.674310415983200073e-01 -3.860975429415702820e-02 1.241265460848808289e-01 -1.535149663686752319e-01 -2.515672147274017334e-01 1.359229255467653275e-02 8.085302263498306274e-02 -7.878252118825912476e-02 1.092595756053924561e-01 -1.318200826644897461e-01 -2.059840410947799683e-01 -1.683061569929122925e-01 -4.890611022710800171e-02 -8.610709756612777710e-02
-2.170831859111785889e-01 4.008223488926887512e-02 -1.621705479919910431e-02 2.951414287090301514e-01 -9.044284373521804810e-02 -1.748287081718444824e-01 3.699447810649871826e-01 -1.413737535476684570e-01 2.119976580142974854e-01 1.392220407724380493e-01 -1.341267377138137817e-01 2.346438169479370117e-01 5.231604352593421936e-02 -5.162599682807922363e-02 2.870075404644012451e-01 -1.379244774580001831e-01 -6.198458746075630188e-02 -3.492740541696548462e-02 2.654804885387420654e-01 -3.319429606199264526e-02 1.000737398862838745e-01 -1.521241068840026855e-01 -1.562250256538391113e-01 -2.961260080337524414e-01 -1.099731493741273880e-02 1.682674884796142578e-01 3.663856536149978638e-02 -1.881860010325908661e-02 5.118792876601219177e-02 -4.850439727306365967e-02 -3.129659295082092285e-01 -2.630304098129272461e-01
8.778525888919830322e-02 -1.231809109449386597e-01 1.124489977955818176e-01 4.821236804127693176e-02 -3.666172921657562256e-01 -2.287350296974182129e-01 7.505877315998077393e-02 -1.326791346073150635e-01 -6.932611018419265747e-02 -1.630100794136524200e-02 -1.262643635272979736e-01 2.106095403432846069e-01 4.314178824424743652e-01 -3.169184029102325439e-01 9.778705984354019165e-02 -6.582117080688476562e-02 -9.055671840906143188e-02 -1.709556728601455688e-01 -7.547377794981002808e-02 8.152654767036437988e-02 -2.144449800252914429e-01 -2.431963533163070679e-01 -2.914101630449295044e-02 -6.090375408530235291e-02 1.226928904652595520e-01 1.009933184832334518e-02 1.273513436317443848e-01 -3.009192347526550293e-01 -7.746928185224533081e-02 -1.387203335762023926e-01 -2.766056656837463379e-01 -5.674929171800613403e-02
-1.235427930951118469e-01 -1.491284817457199097e-01 3.484160006046295166e-01 -1.227170880883932114e-02 -2.569797039031982422e-01 -7.120229303836822510e-02 3.079335093498229980e-01 -2.481883168220520020e-01 9.726458787918090820e-02 -9.410042548552155495e-04 -1.842728257179260254e-01 8.085408806800842285e-02 1.399354487657546997e-01 1.353907398879528046e-02 1.897938102483749390e-01 -1.498502641916275024e-01 1.854667663574218750e-01 1.558448225259780884e-01 -2.537093758583068848e-01 1.308119744062423706e-01 1.977279968559741974e-02 -1.475023329257965088e-01 -2.908441424369812012e-01 4.235402122139930725e-02 1.527256816625595093e-01 -3.635473549365997314e-02 1.673203408718109131e-01 -3.248319402337074280e-02 -1.398275792598724365e-01 -2.842356562614440918e-01 -1.278312178328633308e-03 -2.872078418731689453e-01
6.056936085224151611e-02 -7.445442955940961838e-03 2.043619155883789062e-01 -8.382710814476013184e-02 1.022289022803306580e-01 -2.265200316905975342e-01 1.451240181922912598e-01 4.734065383672714233e-02 2.281180322170257568e-01 4.561215266585350037e-02 -1.578826270997524261e-02 -1.286464184522628784e-01 4.286944270133972168e-01 -2.288869321346282959e-01 1.037268489599227905e-01 -2.799619138240814209e-01 -8.295468240976333618e-02 -2.219212055206298828e-01 -8.220181614160537720e-02 -1.404022872447967529e-01 8.225126564502716064e-02 -2.180987149477005005e-01 -1.437872648239135742e-01 4.709057509899139404e-02 3.127938807010650635e-01 -7.646387815475463867e-02 3.677360415458679199e-01 4.877106845378875732e-02 1.186016015708446503e-02 -1.648456454277038574e-01 -1.751613765954971313e-01 -8.414791524410247803e-02
3.712506592273712158e-02 2.075294703245162964e-01 6.042041257023811340e-02 1.775759458541870117e-01 1.600437909364700317e-01 5.696327239274978638e-02 2.902412116527557373e-01 7.478434592485427856e-02 -1.293479502201080322e-01 3.856397867202758789e-01 -1.302414387464523315e-01 2.283687591552734375e-01 -2.950928732752799988e-02 -2.843272984027862549e-01 2.804775834083557129e-01 9.472367912530899048e-02 1.150930672883987427e-02 -2.606639266014099121e-02 -8.132877945899963379e-02 1.899037212133407593e-01 1.937292665243148804e-01 -2.091915756464004517e-01 -1.630604080855846405e-02 -1.045041829347610474e-01 1.585490107536315918e-01 -3.041695356369018555e-01 -2.019697725772857666e-01 -1.120343804359436035e-01 -2.095101028680801392e-01 6.775976717472076416e-02 -1.530331224203109741e-01 -1.374273747205734253e-01
3.499338403344154358e-02 -3.720853105187416077e-02 2.098334282636642456e-01 -5.291331186890602112e-02 2.291542440652847290e-01 3.530893474817276001e-02 4.753667116165161133e-01 -9.170960634946823120e-02 4.826271906495094299e-02 2.280879318714141846e-01 -9.177383035421371460e-02 -3.299378976225852966e-02 2.789645642042160034e-02 -4.258626699447631836e-01 2.870558202266693115e-01 -1.819878965616226196e-01 1.408486366271972656e-01 -7.443338632583618164e-02 -5.178485438227653503e-02 1.942342966794967651e-01 -9.492867439985275269e-02 3.515704721212387085e-02 -8.669941872358322144e-02 2.970047593116760254e-01 7.633528858423233032e-02 -2.319932579994201660e-01 1.243007369339466095e-03 -2.057362496852874756e-01 8.314471691846847534e-02 -6.652791053056716919e-02 -9.311894327402114868e-02 -8.453239500522613525e-02
1.141201406717300415e-01 4.339052364230155945e-02 3.083307854831218719e-02 7.121715694665908813e-02 7.091157138347625732e-02 -3.411064743995666504e-01 2.653148770332336426e-01 1.531973034143447876e-01 -6.626368500292301178e-03 2.159482389688491821e-01 5.394820496439933777e-02 1.628488674759864807e-02 1.482056230306625366e-01 -2.610293328762054443e-01 2.671801447868347168e-01 -9.567562490701675415e-02 -7.002221047878265381e-02 -2.944362461566925049e-01 6.622333079576492310e-02 -5.617463961243629456e-02 -1.003117263317108154e-01 9.525866061449050903e-02 -4.590222537517547607e-01 1.600135862827301025e-01 2.894710898399353027e-01 8.593439310789108276e-02 8.405686169862747192e-02 -1.344820857048034668e-01 -1.559159606695175171e-01 -5.784637480974197388e-02 -2.866104431450366974e-02 -2.096382379531860352e-01
5.795335397124290466e-02 5.533813685178756714e-02 3.171837627887725830e-01 9.130830317735671997e-02 1.377864480018615723e-01 2.199034988880157471e-01 4.507884383201599121e-01 -2.327843308448791504e-01 1.623107492923736572e-02 4.186434298753738403e-02 1.294619292020797729e-01 9.417116641998291016e-02 -7.940255105495452881e-02 -7.240052521228790283e-02 3.403152823448181152e-01 2.844328619539737701e-02 2.403765916824340820e-01 -2.539983391761779785e-01 -1.238115802407264709e-01 8.482272177934646606e-02 9.319694340229034424e-02 3.205812722444534302e-02 -6.518464535474777222e-02 7.832163572311401367e-02 4.060348495841026306e-02 -2.069734781980514526e-01 2.275437861680984497e-01 2.225763723254203796e-02 -1.930195391178131104e-01 4.683575406670570374e-02 -2.876989841461181641e-01 1.420714110136032104e-01
1.088080033659934998e-01 1.255687922239303589e-01 1.055453941226005554e-01 1.978982090950012207e-01 -1.698715090751647949e-01 5.449469387531280518e-02 -2.185069173574447632e-01 -2.600858211517333984e-01 1.335827410221099854e-01 1.803184151649475098e-01 2.637020051479339600e-01 3.000823855400085449e-01 1.448005437850952148e-01 -3.498363494873046875e-01 2.567005455493927002e-01 3.604385256767272949e-02 1.176661103963851929e-01 -2.457241155207157135e-02 -9.693253785371780396e-02 2.702889442443847656e-01 -1.248768791556358337e-01 -2.402479052543640137e-01 -5.990621820092201233e-02 -1.633719354867935181e-01 2.118196934461593628e-01 -1.283489167690277100e-01 1.379954665899276733e-01 2.420461736619472504e-02 1.068584388121962547e-03 -1.235548332333564758e-01 -1.361229568719863892e-01 1.977876722812652588e-01
2.762815169990062714e-02 -5.642913747578859329e-03 -1.361220180988311768e-01 1.888518035411834717e-01 3.236852586269378662e-02 -9.572985023260116577e-02 3.653749823570251465e-02 -1.796077936887741089e-01 -1.391742378473281860e-01 4.712643474340438843e-02 2.990369796752929688e-01 2.078509330749511719e-01 3.321790993213653564e-01 -2.397420108318328857e-01 5.614174157381057739e-02 -7.185176014900207520e-02 1.124324053525924683e-01 -1.658743768930435181e-01 -1.803230643272399902e-01 5.160983651876449585e-02 1.105461567640304565e-01 -5.547724962234497070e-01 -1.034871712327003479e-01 -2.138493806123733521e-01 2.036978006362915039e-01 7.829313725233078003e-02 1.059346348047256470e-01 9.049359709024429321e-03 -4.465660080313682556e-02 2.091312408447265625e-01 -1.170393154025077820e-01 2.704035863280296326e-02
-2.902789413928985596e-01 2.723909318447113037e-01 3.899922072887420654e-01 4.573284834623336792e-02 4.022952541708946228e-02 -1.233894973993301392e-01 5.919697228819131851e-03 -3.293640315532684326e-01 -3.325075283646583557e-02 -4.010784253478050232e-02 -2.393176034092903137e-02 -7.274729432538151741e-05 1.552267521619796753e-01 -2.840997576713562012e-01 3.230406641960144043e-01 2.617303431034088135e-01 1.880481094121932983e-01 -8.613011240959167480e-02 8.379812538623809814e-02 3.213085234165191650e-02 5.325376614928245544e-02 1.948855668306350708e-01 -1.583512872457504272e-01 -5.501573160290718079e-02 2.122766524553298950e-01 -3.237233757972717285e-01 5.992892384529113770e-02 -3.447233512997627258e-02 -2.747999131679534912e-02 -4.170715063810348511e-02 -6.439714133739471436e-02 3.308891551569104195e-03
1.922486163675785065e-02 1.610084921121597290e-01 -8.660346269607543945e-02 3.728984296321868896e-01 -4.749531671404838562e-02 -6.996745616197586060e-02 2.112962454557418823e-01 3.298133611679077148e-02 4.763967543840408325e-02 8.185676485300064087e-02 6.388949602842330933e-02 1.576369628310203552e-02 -1.765137352049350739e-02 -1.165904626250267029e-01 1.755960881710052490e-01 2.527417242527008057e-01 1.123427320271730423e-02 -1.823069304227828979e-01 -6.176399812102317810e-02 2.885054051876068115e-01 -1.110360324382781982e-01 -5.162941217422485352e-01 -1.621877849102020264e-01 4.347119107842445374e-02 8.644908666610717773e-02 -6.900873780250549316e-02 1.641719490289688110e-01 -2.762543559074401855e-01 -1.334570255130529404e-02 2.589471638202667236e-01 -2.011374980211257935e-01 -4.077435284852981567e-02
-1.086125895380973816e-01 -8.964065462350845337e-02 -1.105756014585494995e-01 3.916332423686981201e-01 -1.293727159500122070e-01 1.313538174144923687e-03 1.607431024312973022e-01 -4.122220873832702637e-01 2.080181986093521118e-01 1.568611264228820801e-01 -5.164605006575584412e-02 2.153609693050384521e-01 1.239028424024581909e-01 -1.706004440784454346e-01 2.133772820234298706e-01 -2.042350918054580688e-01 3.873653709888458252e-02 2.840771712362766266e-02 -1.107900142669677734e-01 3.351973593235015869e-01 1.807622760534286499e-01 -1.755435168743133545e-01 -1.894963532686233521e-01 2.090134173631668091e-01 4.630622267723083496e-02 -9.735877811908721924e-02 -5.707807466387748718e-02 -2.584958821535110474e-02 -6.498387665487825871e-04 2.563828527927398682e-01 2.968755923211574554e-02 3.533806279301643372e-02
7.186000235378742218e-03 -5.391071364283561707e-02 1.203886419534683228e-01 1.443884968757629395e-01 -3.269528746604919434e-01 -1.311666518449783325e-01 2.096394076943397522e-03 2.056227810680866241e-02 -5.587800592184066772e-02 -8.486664295196533203e-02 1.341565996408462524e-01 3.574062287807464600e-01 2.517711520195007324e-01 -2.259307801723480225e-01 1.914979666471481323e-01 -1.911344006657600403e-02 -1.860262453556060791e-02 5.280561000108718872e-02 -1.498323231935501099e-01 2.885770983994007111e-02 -1.900316178798675537e-01 -4.125629663467407227e-01 -1.021634563803672791e-01 2.958273515105247498e-02 2.399245053529739380e-01 -6.214954424649477005e-03 3.774998486042022705e-01 -1.558787226676940918e-01 4.913971945643424988e-02 1.075686961412429810e-01 -1.809620112180709839e-01 -1.202032640576362610e-01
-7.064409554004669189e-02 -1.090988367795944214e-01 5.165263414382934570e-01 1.077682450413703918e-01 -2.894481085240840912e-02 -2.493896037340164185e-01 -2.337407134473323822e-02 3.703183494508266449e-03 9.415291994810104370e-02 1.056394577026367188e-01 2.368497103452682495e-01 1.372869778424501419e-02 -6.165375187993049622e-02 -2.629319429397583008e-01 2.344957292079925537e-01 -2.206117659807205200e-01 2.485259920358657837e-01 -1.367777287960052490e-01 -2.961994409561157227e-01 -8.277434855699539185e-03 -6.340027600526809692e-02 -4.052312299609184265e-02 5.202641338109970093e-02 -1.915325224399566650e-01 -1.592317521572113037e-01 -1.948674619197845459e-01 -2.435996383428573608e-02 5.467008426785469055e-02 -5.099672824144363403e-02 2.124026268720626831e-01 -2.242846488952636719e-01 -9.969346225261688232e-02
6.167308986186981201e-02 -1.288043707609176636e-01 1.005380526185035706e-01 1.431687921285629272e-01 1.822770088911056519e-01 -2.645464539527893066e-01 4.002626240253448486e-02 -2.250940203666687012e-01 2.837830781936645508e-01 1.102878898382186890e-01 3.137668073177337646e-01 1.516930162906646729e-01 6.056997552514076233e-02 -6.798516213893890381e-02 4.924590699374675751e-03 -9.256623685359954834e-03 -1.164811104536056519e-01 -1.121733933687210083e-01 -1.913535743951797485e-01 9.185294061899185181e-02 1.334328856319189072e-02 -3.512445986270904541e-01 6.719589233398437500e-02 6.240033358335494995e-02 2.416464686393737793e-02 -2.721809037029743195e-02 8.368977345526218414e-03 -3.120736777782440186e-01 -3.310635089874267578e-01 -1.801643371582031250e-01 -3.118987381458282471e-01 -1.722575277090072632e-01
9.108290076255798340e-02 -1.074116602540016174e-01 1.141304383054375648e-03 4.213919043540954590e-01 -7.325734943151473999e-02 -2.649923861026763916e-01 1.713969744741916656e-02 -1.930467188358306885e-01 2.627315521240234375e-01 3.014932759106159210e-02 3.473961949348449707e-01 1.812401264905929565e-01 2.097788304090499878e-01 -2.045131474733352661e-01 1.714517772197723389e-01 -2.710091508924961090e-02 2.055059224367141724e-01 -1.504367887973785400e-01 2.698569325730204582e-03 -1.883152127265930176e-01 1.902746967971324921e-02 -2.456447482109069824e-01 -1.082990691065788269e-01 2.531774938106536865e-01 -7.254596054553985596e-02 -1.660068482160568237e-01 -2.210783585906028748e-02 6.667574495077133179e-02 -2.593510150909423828e-01 8.122091740369796753e-02 3.915777057409286499e-02 6.661488441750407219e-04
2.088568657636642456e-01 -8.130048215389251709e-02 1.627349108457565308e-01 3.522130846977233887e-02 2.452922165393829346e-01 -2.928712964057922363e-01 2.249531745910644531e-01 -4.033612087368965149e-02 -6.202257424592971802e-02 1.867655217647552490e-01 -2.195670306682586670e-01 5.130412057042121887e-03 1.734037548303604126e-01 -1.404761523008346558e-01 1.043909713625907898e-01 2.050522342324256897e-02 -1.149626299738883972e-01 -2.793556638062000275e-02 -1.555739939212799072e-01 2.432974576950073242e-01 1.282181590795516968e-01 -4.043698012828826904e-01 -1.375268697738647461e-01 -9.845408797264099121e-02 2.449810951948165894e-01 -2.813161015510559082e-01 5.521178618073463440e-02 -1.078262925148010254e-01 -2.875758707523345947e-01 5.483405292034149170e-02 1.740464568138122559e-01 -2.273965394124388695e-03
-3.894200325012207031e-01 -2.797217294573783875e-02 2.924117743968963623e-01 -3.705403953790664673e-02 5.066229030489921570e-03 -7.044400274753570557e-02 1.026378646492958069e-01 1.274795830249786377e-02 3.277328610420227051e-01 -8.861609548330307007e-02 -2.325214445590972900e-02 3.836141526699066162e-01 -5.123212561011314392e-02 -2.820855379104614258e-01 1.424479037523269653e-01 -1.520227789878845215e-01 2.116227895021438599e-01 1.180089786648750305e-01 -2.013494260609149933e-02 1.286901980638504028e-01 7.713122665882110596e-02 -1.670343130826950073e-01 -3.968849778175354004e-01 -5.396761372685432434e-02 7.070391625165939331e-02 3.361522033810615540e-02 -1.943684741854667664e-02 6.875918060541152954e-02 -2.309858649969100952e-01 9.607438929378986359e-03 -3.166380152106285095e-02 -1.442387998104095459e-01
5.932402610778808594e-02 1.754555851221084595e-01 -9.409113973379135132e-02 1.493804752826690674e-01 -1.068853661417961121e-01 -4.274532198905944824e-01 3.221888244152069092e-01 2.748157680034637451e-01 4.606113955378532410e-02 2.159835956990718842e-02 1.684343814849853516e-01 -1.309021711349487305e-01 2.081722766160964966e-01 -2.695189416408538818e-01 3.305001258850097656e-01 5.005961284041404724e-02 -1.075824126601219177e-01 1.848679333925247192e-01 -1.523207426071166992e-01 7.295148819684982300e-02 6.401061080396175385e-03 -1.267009135335683823e-02 -1.274382174015045166e-01 1.076393574476242065e-01 3.327491879463195801e-02 3.762604668736457825e-02 8.053295314311981201e-02 -1.834816485643386841e-01 -2.972503304481506348e-01 -9.879295527935028076e-02 -1.048400625586509705e-01 -1.765419542789459229e-01
6.044457852840423584e-02 9.405308961868286133e-02 2.319696247577667236e-01 2.168229669332504272e-01 -1.358187496662139893e-01 -1.572035551071166992e-01 -6.663729995489120483e-02 -2.617977559566497803e-01 2.304599285125732422e-01 -1.018198393285274506e-02 1.780023574829101562e-01 3.988828510046005249e-02 3.745871484279632568e-01 -1.300324685871601105e-03 2.183369845151901245e-01 3.401752710342407227e-01 2.908334136009216309e-01 -6.906051188707351685e-02 -2.023021429777145386e-01 3.767122328281402588e-02 2.290733009576797485e-01 -2.453535944223403931e-01 -1.425153762102127075e-01 -1.953683644533157349e-01 -1.137584224343299866e-01 -9.098457545042037964e-02 1.110533624887466431e-01 -3.370463475584983826e-02 1.719474792480468750e-01 6.892181187868118286e-02 -5.871444195508956909e-02 7.098333537578582764e-02
1.877775490283966064e-01 1.266697645187377930e-01 4.536926746368408203e-02 7.233589887619018555e-02 -2.363018244504928589e-01 -2.144127339124679565e-01 4.026157855987548828e-01 -8.951356261968612671e-02 1.883859038352966309e-01 1.463165879249572754e-01 1.106990724802017212e-01 -1.204069256782531738e-01 4.260383546352386475e-02 -3.176638782024383545e-01 2.786083891987800598e-02 4.166366532444953918e-02 1.369252949953079224e-01 -3.319719061255455017e-02 -2.130075991153717041e-01 3.505066931247711182e-01 1.986586600542068481e-01 9.558210731483995914e-04 -3.188110142946243286e-02 -3.671219199895858765e-02 1.368467509746551514e-01 1.648605018854141235e-01 -1.003942266106605530e-01 -9.096917510032653809e-02 -2.749935686588287354e-01 3.296512365341186523e-01 -4.529619216918945312e-02 -8.998892270028591156e-03
-3.705378621816635132e-02 2.128402441740036011e-01 3.206395506858825684e-01 1.264274120330810547e-01 2.677730619907379150e-01 8.802141249179840088e-02 2.713533937931060791e-01 -6.843751296401023865e-03 2.437146753072738647e-01 1.223940253257751465e-01 -1.025347411632537842e-01 2.035714089870452881e-01 -3.174545988440513611e-02 -2.726534605026245117e-01 1.599523425102233887e-01 -2.435818165540695190e-01 8.032809197902679443e-02 -1.052634641528129578e-01 -1.946070343255996704e-01 8.724121004343032837e-02 -1.455247402191162109e-01 3.881059214472770691e-02 -1.119349077343940735e-01 4.869137704372406006e-02 3.996767401695251465e-01 -6.322146207094192505e-02 -1.007249206304550171e-01 -2.128405272960662842e-01 -1.322613805532455444e-01 -1.744826734066009521e-01 -1.535937190055847168e-01 -5.910122022032737732e-02
1.527080603409558535e-04 -2.263211011886596680e-01 -7.565332949161529541e-02 1.097976937890052795e-01 -2.899582982063293457e-01 -1.934125125408172607e-01 4.384069889783859253e-02 -2.433428019285202026e-01 -1.037188172340393066e-01 -1.270833611488342285e-02 4.138188436627388000e-02 2.988626658916473389e-01 5.224795341491699219e-01 -2.053195238113403320e-01 1.876201331615447998e-01 -5.007889494299888611e-02 1.357514709234237671e-01 -6.633492559194564819e-02 -2.223913371562957764e-01 1.658031195402145386e-01 1.594599634408950806e-01 -2.621741592884063721e-02 -8.688325062394142151e-03 -8.105199038982391357e-02 8.916503190994262695e-02 -2.863923320546746254e-03 1.889270991086959839e-01 -3.263474404811859131e-01 -5.811129510402679443e-02 -3.619655733928084373e-03 -1.589689776301383972e-02 -8.510407805442810059e-02
-1.145335212349891663e-01 -5.243733897805213928e-02 -6.029833853244781494e-02 -1.123541221022605896e-01 -1.441769897937774658e-01 -2.503781318664550781e-01 4.558482468128204346e-01 -5.138432234525680542e-02 9.271587431430816650e-02 3.345762193202972412e-01 -1.668377406895160675e-02 1.802976727485656738e-01 1.096748635172843933e-01 -9.017046540975570679e-02 3.187075853347778320e-01 -1.704791039228439331e-01 1.656483300030231476e-02 1.646104902029037476e-01 1.064936742186546326e-01 2.140630483627319336e-01 4.142867773771286011e-02 -3.824305161833763123e-02 -2.930476963520050049e-01 -2.468947619199752808e-01 4.007660597562789917e-02 -1.325141936540603638e-01 2.327073514461517334e-01 2.910550311207771301e-02 9.576984681189060211e-03 1.480229794979095459e-01 -7.024636864662170410e-02 -1.849000751972198486e-01
9.416237473487854004e-02 2.483506053686141968e-01 -1.150056123733520508e-01 1.443544030189514160e-01 1.257327795028686523e-01 -3.229597210884094238e-01 3.805612027645111084e-01 1.111075952649116516e-01 1.857769340276718140e-01 -4.115766286849975586e-02 2.130891978740692139e-01 -2.757501788437366486e-02 2.097981236875057220e-02 -1.698224544525146484e-01 2.388310134410858154e-01 -1.610872596502304077e-01 1.968321353197097778e-01 -3.144842106848955154e-03 -3.566086888313293457e-01 2.990716695785522461e-01 1.697987318038940430e-01 5.926710739731788635e-02 -2.058670222759246826e-01 -1.042628213763237000e-01 -1.925430893898010254e-01 2.059558965265750885e-02 -3.521260619163513184e-02 -9.707197546958923340e-02 -2.155778743326663971e-02 -1.576118469238281250e-01 9.289919398725032806e-04 -9.504920989274978638e-02
-1.856625080108642578e-01 -8.616799861192703247e-02 1.170053631067276001e-01 3.696061968803405762e-01 -1.226416081190109253e-01 -8.320116996765136719e-02 1.409980505704879761e-01 1.134798005223274231e-01 3.054511249065399170e-01 7.105195522308349609e-02 1.759671978652477264e-02 1.385356187820434570e-01 3.806540369987487793e-01 -2.020431011915206909e-01 1.318419575691223145e-01 -1.368945837020874023e-01 -4.510220885276794434e-02 -1.030013486742973328e-01 -8.213827759027481079e-02 -6.407015770673751831e-02 1.503107547760009766e-01 -1.060630604624748230e-01 1.104191169142723083e-01 3.107248544692993164e-01 2.117734104394912720e-01 -1.405708193778991699e-01 8.811384439468383789e-02 -2.674060165882110596e-01 2.111429348587989807e-02 5.392778664827346802e-02 -3.155130743980407715e-01 2.304581366479396820e-02
3.179051727056503296e-02 5.809614062309265137e-02 1.461166441440582275e-01 2.012197375297546387e-01 1.742830872535705566e-01 -2.952102720737457275e-01 1.718169264495372772e-02 -2.010240703821182251e-01 2.263665497303009033e-01 1.273469477891921997e-01 -1.737991422414779663e-01 -1.031193211674690247e-01 -8.740366250276565552e-02 -2.586581110954284668e-01 3.102103769779205322e-01 -1.590077579021453857e-02 1.246992647647857666e-01 -1.676347106695175171e-01 -1.226159334182739258e-01 -7.614598423242568970e-02 2.178244143724441528e-01 -5.865849182009696960e-02 1.545877661556005478e-02 2.375465333461761475e-01 4.699737951159477234e-02 -8.033797889947891235e-02 2.762836813926696777e-01 -9.260077774524688721e-02 -3.886401355266571045e-01 1.836865395307540894e-01 -7.910383492708206177e-02 1.989223957061767578e-01
1.714029908180236816e-01 1.274232268333435059e-01 -5.177223309874534607e-02 -7.112161815166473389e-02 5.326739698648452759e-02 -2.592162191867828369e-01 1.151158586144447327e-01 -1.245065852999687195e-01 1.117035150527954102e-01 1.171003803610801697e-01 3.041408360004425049e-01 -1.243124529719352722e-02 7.487270236015319824e-02 -5.173800513148307800e-03 3.475387394428253174e-01 -1.160732284188270569e-02 3.840800747275352478e-02 -1.728775352239608765e-01 -3.467655479907989502e-01 2.415245957672595978e-02 2.160084843635559082e-01 4.026277363300323486e-02 -3.724426329135894775e-01 1.222261786460876465e-01 -2.067291289567947388e-01 8.554091304540634155e-02 1.527039613574743271e-02 -2.713774144649505615e-02 -1.125069707632064819e-01 1.649297028779983521e-01 -1.821836531162261963e-01 -3.525128066539764404e-01
2.126777619123458862e-01 1.525109261274337769e-01 -4.903798922896385193e-02 1.685654073953628540e-01 2.368393167853355408e-02 -1.789202690124511719e-01 8.507811278104782104e-02 -9.473608434200286865e-02 2.676369547843933105e-01 -1.434456110000610352e-01 1.052513644099235535e-01 1.875804066658020020e-01 2.720765769481658936e-01 -1.942533850669860840e-01 9.682473540306091309e-02 3.026487529277801514e-01 4.032142162322998047e-01 1.425050497055053711e-01 1.211743056774139404e-01 1.565608829259872437e-01 1.661837995052337646e-01 -1.934376209974288940e-01 -3.320721685886383057e-01 -1.293481439352035522e-01 -1.373325139284133911e-01 7.218676805496215820e-02 1.927351206541061401e-02 6.568549573421478271e-02 1.113048940896987915e-01 1.329004168510437012e-01 -1.449477225542068481e-01 -8.222465217113494873e-02
-7.990323752164840698e-02 4.871419072151184082e-02 4.972361028194427490e-02 1.910964101552963257e-01 -1.792071312665939331e-01 -1.658682227134704590e-01 2.231934964656829834e-01 6.675389129668474197e-03 -2.799432724714279175e-02 -5.359954759478569031e-02 8.160496503114700317e-02 2.970901131629943848e-01 5.456060767173767090e-01 -2.354101985692977905e-01 2.485571801662445068e-02 5.684938281774520874e-02 1.062742993235588074e-01 5.812885984778404236e-02 -1.978818029165267944e-01 6.553950160741806030e-02 1.192640140652656555e-01 -5.088789016008377075e-02 1.008069366216659546e-01 1.759292036294937134e-01 2.181578874588012695e-01 -1.849637329578399658e-01 2.594963312149047852e-01 -2.630472183227539062e-02 -1.386498808860778809e-01 1.638918071985244751e-01 -2.742922306060791016e-01 -5.007605068385601044e-03
-1.371657289564609528e-02 7.030917704105377197e-02 1.632426679134368896e-02 2.641558647155761719e-01 5.236854776740074158e-02 1.012884974479675293e-01 4.776795208454132080e-01 -3.261339068412780762e-01 1.862089186906814575e-01 1.927656382322311401e-01 -8.775410801172256470e-02 2.354428917169570923e-02 1.660051941871643066e-01 1.857231743633747101e-02 2.566474676132202148e-01 1.983726918697357178e-01 1.558004170656204224e-01 -1.425476074218750000e-01 3.987799584865570068e-02 1.200120449066162109e-01 -1.007945686578750610e-01 -2.249130308628082275e-01 -3.920380175113677979e-01 7.016623020172119141e-02 -7.526011765003204346e-02 -5.954879522323608398e-02 2.238426171243190765e-02 -2.405540645122528076e-01 4.020039364695549011e-02 1.098345592617988586e-01 -3.584653884172439575e-02 3.974350914359092712e-02
2.169923624023795128e-03 1.890832632780075073e-01 -6.855155527591705322e-02 3.109552711248397827e-02 -2.634294703602790833e-02 -2.936731874942779541e-01 2.310521900653839111e-01 2.206474542617797852e-01 1.702411323785781860e-01 2.085787057876586914e-01 -2.537686191499233246e-02 -4.782309010624885559e-02 3.299572169780731201e-01 -1.947986334562301636e-01 4.244569838047027588e-01 -1.222270131111145020e-01 -5.914520472288131714e-02 1.121525913476943970e-01 -2.523136325180530548e-02 2.302608080208301544e-02 -5.948605015873908997e-02 1.962805911898612976e-02 -1.315044462680816650e-01 2.272031307220458984e-01 1.865167319774627686e-01 1.836684197187423706e-01 2.083525955677032471e-01 -5.232756212353706360e-02 -3.416298925876617432e-01 -9.753187745809555054e-02 -9.361116588115692139e-02 -1.117530614137649536e-01
6.123485509306192398e-03 1.717204749584197998e-01 1.315858215093612671e-01 -9.758267551660537720e-02 -1.897565089166164398e-02 -2.878146171569824219e-01 2.458793967962265015e-01 4.096124321222305298e-02 2.058559060096740723e-01 -2.128625959157943726e-01 2.359073311090469360e-01 1.373973041772842407e-01 1.379077434539794922e-01 -1.156408265233039856e-01 2.015852332115173340e-01 4.479449242353439331e-02 -7.522039115428924561e-02 -2.106392830610275269e-01 -3.540132939815521240e-01 -4.473923891782760620e-02 2.211446315050125122e-01 4.185326769948005676e-02 -3.745387792587280273e-01 1.561083495616912842e-01 -1.848155409097671509e-01 -7.504646666347980499e-03 9.805614501237869263e-02 -1.300922036170959473e-01 -1.352392137050628662e-01 9.424188733100891113e-02 -2.558861672878265381e-01 -1.224459558725357056e-01
-8.250722021330147982e-05 -1.416690647602081299e-01 2.320184260606765747e-01 -1.990222930908203125e-02 5.860369279980659485e-02 3.795231506228446960e-02 2.886095941066741943e-01 -8.632206171751022339e-02 1.187941506505012512e-01 6.544966995716094971e-02 -2.376154363155364990e-01 -8.346400409936904907e-02 8.688421547412872314e-02 -4.331447556614875793e-02 2.955014705657958984e-01 2.104309387505054474e-02 2.356335967779159546e-01 -9.755523502826690674e-02 -1.186628267168998718e-01 1.128877773880958557e-01 1.146600320935249329e-01 -3.692107796669006348e-01 8.010845631361007690e-02 -1.346087008714675903e-01 7.172197103500366211e-02 -7.849524170160293579e-02 2.563229203224182129e-02 4.911417607218027115e-03 -3.863143026828765869e-01 -3.000481426715850830e-01 -2.171931862831115723e-01 -2.945761978626251221e-01
1.875972300767898560e-01 6.182552501559257507e-02 1.653854548931121826e-01 6.218343973159790039e-02 1.911122202873229980e-01 -9.890893101692199707e-02 1.405473798513412476e-01 -2.269273698329925537e-01 3.033443726599216461e-02 1.651383787393569946e-01 2.557751238346099854e-01 -3.082132898271083832e-02 -6.271903961896896362e-02 -1.142752170562744141e-01 1.822188496589660645e-01 -1.300556957721710205e-01 2.426351457834243774e-01 -2.204230874776840210e-01 1.332704722881317139e-01 2.371096462011337280e-01 3.048968911170959473e-01 8.832823485136032104e-02 -4.073565602302551270e-01 1.496659666299819946e-01 -1.191385835409164429e-01 -2.767102718353271484e-01 -4.679822013713419437e-04 -9.233649075031280518e-02 -1.772376298904418945e-01 -8.845947682857513428e-02 -2.003708779811859131e-01 -3.630675002932548523e-02
4.671866074204444885e-03 2.101252824068069458e-01 -1.007780656218528748e-01 5.498284474015235901e-02 -7.322904467582702637e-02 -9.815727919340133667e-02 2.075000256299972534e-01 9.683008491992950439e-02 -2.442217664793133736e-04 -6.622468680143356323e-02 3.924934193491935730e-02 1.047135740518569946e-01 9.699448943138122559e-03 -1.780916005373001099e-01 3.152405619621276855e-01 2.601518630981445312e-01 2.074378877878189087e-01 -1.536408066749572754e-01 2.851244620978832245e-02 1.683274358510971069e-01 1.978834392502903938e-03 -3.793012201786041260e-01 -1.891550123691558838e-01 -9.852201491594314575e-02 2.090230770409107208e-02 -1.423482298851013184e-01 2.351931184530258179e-01 -2.604790329933166504e-01 1.218992620706558228e-01 3.548634946346282959e-01 -2.961361110210418701e-01 4.435249790549278259e-02
2.326271869242191315e-02 9.195985039696097374e-04 1.457757353782653809e-01 1.875939369201660156e-01 -3.553469479084014893e-01 -2.430148571729660034e-01 1.257057189941406250e-01 -1.549972295761108398e-01 -5.706278979778289795e-02 -2.733468823134899139e-02 1.244443580508232117e-01 1.758581995964050293e-01 4.159718155860900879e-01 -3.638005852699279785e-01 8.303473144769668579e-02 -4.620819538831710815e-02 1.128752343356609344e-02 8.607874624431133270e-03 -1.054540053009986877e-01 -1.564457416534423828e-01 3.003243822604417801e-03 -2.807276546955108643e-01 2.749322913587093353e-02 2.705554105341434479e-02 1.871893554925918579e-01 2.180012874305248260e-02 2.416454106569290161e-01 -2.749468088150024414e-01 -1.420698612928390503e-01 1.897372603416442871e-01 -6.325991451740264893e-02 -8.509702235460281372e-02
3.355816006660461426e-02 5.317613482475280762e-02 5.152447894215583801e-02 1.064922362565994263e-01 2.035266347229480743e-02 -8.576694875955581665e-02 1.283480972051620483e-01 -2.404966950416564941e-01 1.669262200593948364e-01 3.359247148036956787e-01 -2.047230601310729980e-01 2.334904372692108154e-01 2.447923868894577026e-01 -3.403864502906799316e-01 1.259486377239227295e-01 -7.621528208255767822e-02 1.542266011238098145e-01 -1.492086946964263916e-01 -8.413217961788177490e-02 2.326756268739700317e-01 -1.109682843089103699e-01 -9.550432115793228149e-02 3.582394123077392578e-02 -2.704806923866271973e-01 4.939018562436103821e-02 2.097683846950531006e-01 4.440137445926666260e-01 -1.417593006044626236e-02 -3.846805915236473083e-02 -2.701789885759353638e-02 1.273079067468643188e-01 -4.438723437488079071e-03
8.438289910554885864e-02 7.376611232757568359e-02 2.299121394753456116e-02 9.687324054539203644e-03 -4.131656512618064880e-02 6.961154751479625702e-03 2.514054477214813232e-01 -3.674818575382232666e-01 -1.035323888063430786e-01 1.191676631569862366e-01 1.658611297607421875e-01 -1.885371506214141846e-01 2.709882557392120361e-01 2.146300822496414185e-01 2.535253465175628662e-01 -2.379215806722640991e-01 1.768116354942321777e-01 1.101216971874237061e-01 -1.569721400737762451e-01 1.225414946675300598e-01 5.704125016927719116e-02 -3.826365768909454346e-01 -2.031114101409912109e-01 5.298915877938270569e-02 9.429506212472915649e-02 -3.008943498134613037e-01 1.425676494836807251e-01 4.627283290028572083e-02 -1.988319307565689087e-01 -3.069244883954524994e-02 -1.353470534086227417e-01 -3.147864714264869690e-02
-6.879080086946487427e-02 -8.960635960102081299e-02 9.571901708841323853e-02 -1.944223642349243164e-01 -7.323919236660003662e-02 -1.589545756578445435e-01 4.054624438285827637e-01 -1.416473686695098877e-01 -1.660086810588836670e-01 1.145423501729965210e-01 6.644857674837112427e-02 -9.375405497848987579e-03 -1.714065670967102051e-01 -2.071005851030349731e-01 3.084037005901336670e-01 -1.067336425185203552e-01 3.661558926105499268e-01 -6.466509401798248291e-02 -2.507476508617401123e-01 1.340939253568649292e-01 3.992931172251701355e-02 5.657388269901275635e-02 -2.739587426185607910e-01 -3.012798912823200226e-02 4.532593116164207458e-02 -9.828137606382369995e-02 1.771727055311203003e-01 -1.239267736673355103e-01 -3.606009529903531075e-03 -1.532225459814071655e-01 -2.291501611471176147e-01 -2.586488127708435059e-01
1.699559204280376434e-02 3.104882836341857910e-01 2.482900470495223999e-01 3.604302927851676941e-02 9.598711878061294556e-02 8.928365260362625122e-02 -2.337503992021083832e-02 -9.565480053424835205e-02 -2.047054022550582886e-01 1.087504848837852478e-01 -9.126159548759460449e-02 3.632227331399917603e-02 -6.388015113770961761e-03 -4.662792384624481201e-01 4.972927570343017578e-01 3.854603320360183716e-02 1.070430204272270203e-01 -1.701638102531433105e-01 -1.719781756401062012e-01 -1.565778627991676331e-02 7.175986468791961670e-02 2.252416871488094330e-02 -1.655920594930648804e-01 3.408122062683105469e-02 1.057032272219657898e-01 -2.318529635667800903e-01 9.941097348928451538e-02 -8.998005092144012451e-02 1.258207391947507858e-02 -1.336308196187019348e-02 -2.686399733647704124e-03 -3.100500106811523438e-01
-6.063045933842658997e-02 1.010726168751716614e-01 3.226375281810760498e-01 7.558543980121612549e-02 9.595308452844619751e-02 -9.910584986209869385e-02 -1.404812484979629517e-01 -6.627585738897323608e-02 1.822286546230316162e-01 -1.517953723669052124e-01 1.910255551338195801e-01 9.037685394287109375e-02 2.417269200086593628e-01 -3.238702192902565002e-02 2.801534533500671387e-01 -2.106762230396270752e-01 2.982975542545318604e-01 -1.231797970831394196e-03 1.159588098526000977e-01 1.373438537120819092e-01 5.518974736332893372e-03 -2.667233049869537354e-01 4.648331925272941589e-02 9.777566045522689819e-02 3.659235313534736633e-02 -5.026701092720031738e-02 9.570767730474472046e-02 -2.742913365364074707e-01 -4.488661885261535645e-01 4.626202583312988281e-02 -2.079842537641525269e-01 -1.027584522962570190e-01
2.123764902353286743e-01 -6.228699162602424622e-02 1.835924088954925537e-01 1.371634658426046371e-03 -1.189938113093376160e-01 -7.313188165426254272e-02 2.448303550481796265e-01 -1.212544068694114685e-01 1.486880425363779068e-02 1.393066495656967163e-01 2.548892498016357422e-01 5.468069761991500854e-02 5.555784702301025391e-02 -3.206347823143005371e-01 3.649224638938903809e-01 -2.891357243061065674e-01 -9.153380244970321655e-02 -3.135500252246856689e-01 -1.799538433551788330e-01 1.028033420443534851e-01 6.061285734176635742e-02 9.279504418373107910e-02 -2.834836244583129883e-01 5.871278420090675354e-02 8.732134848833084106e-02 1.156696453690528870e-01 2.693982720375061035e-01 1.648952811956405640e-01 1.783092319965362549e-01 6.056701391935348511e-02 -8.071621507406234741e-02 -6.649772077798843384e-02
6.026666611433029175e-02 3.959598019719123840e-02 -1.217610910534858704e-01 3.145678937435150146e-01 7.077970076352357864e-03 -3.062156438827514648e-01 1.134217828512191772e-01 -1.361032575368881226e-01 3.432718291878700256e-02 8.554054051637649536e-02 2.382189482450485229e-01 -2.320253290235996246e-03 2.253316789865493774e-01 -8.706226944923400879e-02 1.856483966112136841e-01 1.528577804565429688e-01 1.563060134649276733e-01 -3.140263259410858154e-02 -1.847443580627441406e-01 -8.618705719709396362e-02 -3.852608203887939453e-01 -3.754827976226806641e-01 -2.863225340843200684e-01 -8.071012049913406372e-02 1.797615587711334229e-01 3.924324363470077515e-02 -1.198083162307739258e-01 7.071354892104864120e-03 -5.928565561771392822e-02 8.197017014026641846e-03 -2.394988983869552612e-01 1.424649357795715332e-01
-2.365919388830661774e-02 2.844677269458770752e-01 1.586900092661380768e-02 1.627888414077460766e-03 1.123726554214954376e-02 -2.144751101732254028e-01 3.430825471878051758e-01 2.129830420017242432e-01 1.880520395934581757e-02 1.340092271566390991e-01 -1.188206672668457031e-02 -2.790150344371795654e-01 1.680059283971786499e-01 -2.085999548435211182e-01 2.904266119003295898e-01 3.500860929489135742e-02 1.827887743711471558e-01 -1.800916343927383423e-01 -1.450905650854110718e-01 5.754682701081037521e-03 2.043960094451904297e-01 -1.297678649425506592e-01 -1.440327167510986328e-01 2.018528133630752563e-01 2.158647179603576660e-01 9.052056074142456055e-02 -7.438144087791442871e-02 -2.584891617298126221e-01 -2.022118121385574341e-01 4.800339415669441223e-02 4.620288684964179993e-02 -2.755882441997528076e-01
-1.227950379252433777e-01 2.610778249800205231e-02 -1.501480937004089355e-01 2.717373371124267578e-01 1.008334532380104065e-01 -4.778861999511718750e-02 2.281412333250045776e-01 -1.708655357360839844e-01 -6.440966576337814331e-02 -2.036523073911666870e-02 9.933539479970932007e-02 3.200679123401641846e-01 7.158990204334259033e-02 -2.301300168037414551e-01 2.211764305830001831e-01 9.749437123537063599e-02 2.837366797029972076e-02 -3.401514291763305664e-01 -1.635444611310958862e-01 1.962279230356216431e-01 -1.100082919001579285e-01 -4.346306622028350830e-01 3.343899920582771301e-02 -2.887914702296257019e-02 5.419963598251342773e-02 -6.940193474292755127e-03 1.910476833581924438e-01 -2.387153208255767822e-01 3.212339431047439575e-02 2.064414620399475098e-01 -1.228057444095611572e-01 -1.444183290004730225e-01
9.535893797874450684e-02 1.706682331860065460e-02 1.737916916608810425e-01 1.208005845546722412e-01 2.394609004259109497e-01 -1.255515813827514648e-01 -5.206200480461120605e-02 2.111268974840641022e-02 -6.113830022513866425e-04 2.264616042375564575e-01 2.783532142639160156e-01 -1.971782883629202843e-03 5.003353357315063477e-01 -2.120789885520935059e-01 1.492222398519515991e-01 -1.259726434946060181e-01 -1.192091312259435654e-02 -3.616701960563659668e-01 -5.089154094457626343e-02 2.768168412148952484e-02 -4.609656054526567459e-03 -7.653502374887466431e-02 -4.046254754066467285e-01 1.530714035034179688e-01 1.491250097751617432e-01 -3.169613331556320190e-02 1.137284561991691589e-02 3.025827743113040924e-02 -1.379369050264358521e-01 1.373148858547210693e-01 5.517614260315895081e-02 -1.216137036681175232e-01
-1.577727049589157104e-01 1.988602988421916962e-02 -1.793377548456192017e-01 2.178137898445129395e-01 -1.286434233188629150e-01 -3.959068655967712402e-01 1.727244406938552856e-01 -1.025604307651519775e-01 1.973059177398681641e-01 -1.271053850650787354e-01 1.296762973070144653e-01 2.396104298532009125e-02 2.027365416288375854e-01 -2.789730131626129150e-01 1.606344282627105713e-01 7.325944304466247559e-02 1.243623644113540649e-01 -4.793921411037445068e-01 3.736558184027671814e-02 -2.090122103691101074e-01 8.682238310575485229e-02 -2.157786637544631958e-01 -6.276952475309371948e-02 1.976289786398410797e-02 -1.034358739852905273e-01 -7.308333367109298706e-02 1.056097820401191711e-01 1.505784094333648682e-01 -1.289847344160079956e-01 -1.035233810544013977e-01 -1.757749915122985840e-01 4.446559026837348938e-02
-2.589215338230133057e-02 6.438942253589630127e-02 -1.081316545605659485e-01 2.600585520267486572e-01 -1.379274874925613403e-01 -1.448050141334533691e-01 1.987702548503875732e-01 -2.191309332847595215e-01 2.663550972938537598e-01 2.349268198013305664e-01 7.531321793794631958e-02 -1.451694071292877197e-01 8.216401934623718262e-02 -9.851343929767608643e-02 1.378248929977416992e-01 -1.244612932205200195e-01 6.219597160816192627e-02 1.618806086480617523e-02 -4.360648691654205322e-01 1.818870007991790771e-01 2.494091987609863281e-01 -1.679489165544509888e-01 -2.616256773471832275e-01 6.745833903551101685e-02 7.325551472604274750e-03 9.657522290945053101e-02 8.950113505125045776e-02 2.854229509830474854e-02 2.114934623241424561e-01 2.975808978080749512e-01 -2.028672695159912109e-01 3.309486061334609985e-02
-4.233494773507118225e-02 2.796760201454162598e-01 6.853571534156799316e-02 1.254764199256896973e-01 -6.832916289567947388e-02 -7.364296913146972656e-02 1.585475504398345947e-01 1.572919040918350220e-01 -1.773589104413986206e-02 -1.651601493358612061e-01 -5.396678298711776733e-02 -6.555977463722229004e-02 3.328402936458587646e-01 -2.260011136531829834e-01 3.745951950550079346e-01 7.783777266740798950e-02 -5.441382899880409241e-02 -2.134885042905807495e-01 -9.578564018011093140e-02 -4.906576871871948242e-02 -4.172768071293830872e-02 -7.404758036136627197e-02 -3.683335483074188232e-01 9.361511468887329102e-02 2.530163154006004333e-02 2.255260646343231201e-01 2.769974172115325928e-01 -1.937340795993804932e-01 -3.123034536838531494e-01 8.920055627822875977e-02 -1.150826290249824524e-01 -1.611938513815402985e-02
1.485272794961929321e-01 4.292629286646842957e-02 -2.092920057475566864e-02 1.478489935398101807e-01 9.780873358249664307e-02 -3.927728235721588135e-01 1.957517117261886597e-02 9.468019008636474609e-03 -8.100692927837371826e-02 2.502143681049346924e-01 6.841024011373519897e-02 1.354562640190124512e-01 1.442294865846633911e-01 -3.486939892172813416e-02 2.967662513256072998e-01 -4.975081607699394226e-02 3.818677067756652832e-01 2.591676823794841766e-02 -7.952091842889785767e-02 1.057608872652053833e-01 -2.205144315958023071e-01 -3.377462327480316162e-01 -9.876696392893791199e-03 1.137270480394363403e-01 -1.389337796717882156e-02 -4.282605275511741638e-02 3.592318892478942871e-01 -1.981159299612045288e-01 -3.438280895352363586e-02 2.226951122283935547e-01 -2.512869425117969513e-02 -1.525230705738067627e-01
-4.714069515466690063e-02 -1.164923757314682007e-01 -1.886740885674953461e-02 3.768896460533142090e-01 -9.839297831058502197e-02 -4.654435440897941589e-02 1.446599364280700684e-01 -3.609096109867095947e-01 3.193744421005249023e-01 3.328680098056793213e-01 -1.497623324394226074e-02 1.391680091619491577e-01 1.145273819565773010e-01 -3.104930929839611053e-02 2.391960769891738892e-01 3.657550364732742310e-02 1.572806537151336670e-01 -6.056598573923110962e-02 -1.697567552328109741e-01 2.309577614068984985e-01 5.925171449780464172e-02 -2.737126946449279785e-01 -1.175590511411428452e-02 -3.949998319149017334e-02 -6.156261265277862549e-02 -9.896411001682281494e-02 9.663744270801544189e-02 -7.095150649547576904e-02 9.372463077306747437e-02 3.687212467193603516e-01 -6.042898446321487427e-02 -8.190871775150299072e-02
1.621413975954055786e-01 7.110639661550521851e-02 1.127090528607368469e-01 -4.570028185844421387e-02 7.090587913990020752e-02 -4.860982671380043030e-02 2.097446322441101074e-01 -3.307037055492401123e-01 9.111446142196655273e-02 2.051123380661010742e-01 5.610239133238792419e-02 -9.655931591987609863e-02 5.411127954721450806e-02 -3.572228550910949707e-02 1.374173015356063843e-01 -1.011756956577301025e-01 2.013450711965560913e-01 -1.436067670583724976e-01 2.296274714171886444e-02 5.500306934118270874e-02 1.442868262529373169e-01 -2.057311534881591797e-01 8.500089496374130249e-02 2.057700753211975098e-01 4.184935390949249268e-01 -3.850218355655670166e-01 4.365830868482589722e-02 1.986806392669677734e-01 -1.793862134218215942e-01 1.729338020086288452e-01 -3.038962185382843018e-01 -1.796321570873260498e-02
-8.057971298694610596e-02 -3.754610195755958557e-02 -5.949493125081062317e-02 3.376668691635131836e-01 -2.946025133132934570e-01 -3.166826367378234863e-01 8.400846272706985474e-02 -1.410463154315948486e-01 -1.567334085702896118e-01 -1.798922568559646606e-01 -8.584834635257720947e-02 1.695755422115325928e-01 3.801088631153106689e-01 -2.550898492336273193e-01 2.098823636770248413e-01 3.326254710555076599e-02 -3.657315392047166824e-04 -1.328107416629791260e-01 -2.495048642158508301e-01 4.649778455495834351e-02 -1.831069886684417725e-01 -1.610877811908721924e-01 1.385117173194885254e-01 -1.292796730995178223e-01 1.318744421005249023e-01 2.813452668488025665e-02 1.900576949119567871e-01 -1.233854666352272034e-01 -3.681543096899986267e-02 -4.033242166042327881e-02 -2.437321245670318604e-01 -5.830997973680496216e-02
2.236707694828510284e-02 -7.627820968627929688e-02 1.315089017152786255e-01 3.044271767139434814e-01 -5.350583791732788086e-02 -1.243599057197570801e-01 2.978270649909973145e-01 -6.448893249034881592e-02 6.261402368545532227e-02 -1.096749082207679749e-01 1.995252668857574463e-01 3.121247291564941406e-01 4.276099503040313721e-01 -3.077910840511322021e-01 1.084400806576013565e-02 1.491392552852630615e-01 1.660021021962165833e-02 8.601667732000350952e-02 -1.094251722097396851e-01 -2.312272787094116211e-02 1.469151824712753296e-01 -1.185976341366767883e-01 4.034243896603584290e-02 1.213177591562271118e-01 2.263168841600418091e-01 -6.830863654613494873e-02 2.320504039525985718e-01 -5.597044900059700012e-02 -2.584503591060638428e-01 1.237744837999343872e-01 -2.204637229442596436e-01 6.026102602481842041e-02
-1.631040424108505249e-01 1.814431250095367432e-01 8.940666168928146362e-02 2.675641775131225586e-01 5.517736077308654785e-02 -2.514021396636962891e-01 3.340043127536773682e-01 1.029009968042373657e-01 -1.149187609553337097e-01 7.113122940063476562e-02 -5.243841931223869324e-02 2.743538916110992432e-01 -5.429538711905479431e-02 -2.166225314140319824e-01 2.438952326774597168e-01 -1.608083955943584442e-02 -4.349286854267120361e-02 1.058179438114166260e-01 -1.434841006994247437e-01 3.637462854385375977e-01 -4.371954593807458878e-03 -4.719199985265731812e-02 1.741180382668972015e-02 -5.310850217938423157e-02 1.454045176506042480e-01 -3.844791650772094727e-01 -1.476583331823348999e-01 -4.913016408681869507e-02 6.342605501413345337e-02 8.833585679531097412e-02 -1.769287288188934326e-01 -2.427390068769454956e-01
3.792341426014900208e-02 -3.028472140431404114e-02 1.124868094921112061e-01 6.132700294256210327e-02 9.408007562160491943e-02 -8.422750234603881836e-02 7.710656523704528809e-02 9.596158750355243683e-03 3.215277194976806641e-01 1.363753378391265869e-01 1.166308298707008362e-01 -2.394147664308547974e-01 3.911642134189605713e-01 -4.066610634326934814e-01 -4.233553260564804077e-02 -2.737600803375244141e-01 -9.851790033280849457e-03 -1.247721463441848755e-01 -1.282994896173477173e-01 1.535727679729461670e-01 8.926980942487716675e-02 -3.534375429153442383e-01 -2.729233801364898682e-01 -2.822605706751346588e-02 2.463220059871673584e-01 -1.149743646383285522e-01 -3.095805086195468903e-02 -2.797671966254711151e-02 9.617999941110610962e-02 -1.374483704566955566e-01 -3.937066718935966492e-02 -4.492830857634544373e-02
1.842578314244747162e-02 1.761325299739837646e-01 1.077602505683898926e-01 -7.901656627655029297e-02 -1.929149031639099121e-01 -3.043289184570312500e-01 4.829777777194976807e-02 8.308915048837661743e-02 2.076859921216964722e-01 1.238662973046302795e-01 3.508720546960830688e-02 -2.206593751907348633e-01 5.401638746261596680e-01 -1.616141200065612793e-01 2.102699130773544312e-01 -1.284238249063491821e-01 1.194694172590970993e-02 -1.086360290646553040e-01 -2.318059504032135010e-01 3.316469956189393997e-04 6.987320259213447571e-03 -2.316974997520446777e-01 -2.255223840475082397e-01 1.907653659582138062e-01 2.150464504957199097e-01 1.149884611368179321e-01 1.588744521141052246e-01 5.551058799028396606e-03 7.678513228893280029e-02 -1.543262898921966553e-01 -4.028855264186859131e-02 -4.444056376814842224e-02
-6.263563409447669983e-03 8.337926119565963745e-02 2.810361087322235107e-01 1.466028690338134766e-01 -3.896849229931831360e-02 -8.990105241537094116e-02 -8.780410140752792358e-02 -1.209940165281295776e-01 1.585243195295333862e-01 4.386898875236511230e-02 -6.171013042330741882e-02 -7.636059820652008057e-02 7.178265601396560669e-02 -1.476986706256866455e-01 4.118263721466064453e-01 -6.394214183092117310e-02 1.092043668031692505e-01 -1.305860877037048340e-01 -2.549955248832702637e-01 -2.117241173982620239e-01 -4.326269775629043579e-02 -5.991146434098482132e-03 -2.652261853218078613e-01 2.783716656267642975e-02 -1.952588856220245361e-01 -1.498782336711883545e-01 -2.415981329977512360e-02 1.431103646755218506e-01 -1.451337486505508423e-01 3.255105018615722656e-01 -4.270304739475250244e-01 -1.426510810852050781e-01
-2.015832513570785522e-01 1.436208840459585190e-02 -5.580105260014533997e-02 1.937271282076835632e-02 -2.056202590465545654e-01 -1.336549073457717896e-01 3.775165081024169922e-01 -1.770456731319427490e-01 1.678349375724792480e-01 3.178422152996063232e-01 -1.672742702066898346e-02 2.376294732093811035e-01 6.555021554231643677e-02 -2.353743314743041992e-01 1.952925026416778564e-01 -1.629393100738525391e-01 -4.884657263755798340e-02 1.339397877454757690e-01 8.290850371122360229e-02 2.053544968366622925e-01 1.043072789907455444e-01 -8.828585594892501831e-02 -3.254198729991912842e-01 -4.010107219219207764e-01 2.134968712925910950e-02 -3.617093712091445923e-02 1.199362650513648987e-01 1.564019918441772461e-02 -1.160084269940853119e-02 1.454353332519531250e-01 -1.030649617314338684e-01 -9.100251644849777222e-02
-1.141302213072776794e-01 3.101718798279762268e-02 4.215437173843383789e-02 2.056780904531478882e-01 -1.193460747599601746e-01 1.348062604665756226e-01 2.873613238334655762e-01 -2.809942960739135742e-01 1.883294135332107544e-01 2.622443437576293945e-01 -7.356642931699752808e-02 1.660141721367835999e-02 2.456983625888824463e-01 -4.320062696933746338e-02 8.437119424343109131e-02 1.637727618217468262e-01 1.655471771955490112e-01 -2.122332751750946045e-01 -1.232621446251869202e-01 2.960202395915985107e-01 5.236339056864380836e-04 -1.939826309680938721e-01 -4.068326056003570557e-01 7.007115986198186874e-03 3.050447255373001099e-02 7.921808958053588867e-02 -4.606598615646362305e-02 -3.431532382965087891e-01 -2.123798802495002747e-02 1.198177784681320190e-01 -1.175858974456787109e-01 8.775984495878219604e-02
1.964322477579116821e-01 1.329792141914367676e-01 1.290042698383331299e-01 1.922457218170166016e-01 3.054840266704559326e-01 -9.096907824277877808e-02 -5.024982243776321411e-02 -4.180102050304412842e-01 2.734384834766387939e-01 1.119301319122314453e-01 2.426297664642333984e-01 1.679888665676116943e-01 2.225120812654495239e-01 -3.067068755626678467e-02 3.692665994167327881e-01 1.884139925241470337e-01 1.960915774106979370e-01 -5.055818706750869751e-02 9.187173098325729370e-02 3.683656826615333557e-02 1.847602874040603638e-01 -1.564745604991912842e-01 1.757668852806091309e-01 -1.573247164487838745e-01 7.174641638994216919e-02 -8.896805346012115479e-02 1.136087030172348022e-01 3.567389026284217834e-02 -2.709033340215682983e-02 9.004095569252967834e-03 -1.229470297694206238e-01 -7.959853112697601318e-02
-3.589486936107277870e-03 1.126744225621223450e-01 3.277483209967613220e-02 8.796493709087371826e-02 -8.153097704052925110e-03 -1.502179801464080811e-01 -7.626527547836303711e-02 -5.393774807453155518e-02 3.096521496772766113e-01 -1.002654880285263062e-01 -5.895024631172418594e-03 2.782121300697326660e-01 2.740432024002075195e-01 1.467182021588087082e-02 2.835650742053985596e-01 -3.968163207173347473e-02 1.616860032081604004e-01 -1.838351041078567505e-01 -1.346771325916051865e-02 3.688874542713165283e-01 -1.255410313606262207e-01 -2.241218984127044678e-01 -2.226393669843673706e-01 6.673008948564529419e-02 1.462909281253814697e-01 -8.419052511453628540e-02 4.501781761646270752e-01 7.720883935689926147e-02 -3.138392046093940735e-02 -1.177542433142662048e-01 -1.027973890304565430e-01 1.664653420448303223e-01
-7.941760122776031494e-02 -7.948522455990314484e-03 1.726935803890228271e-01 3.476560711860656738e-01 -2.726584207266569138e-03 -1.145723387598991394e-01 2.306648641824722290e-01 5.122670531272888184e-02 2.954172194004058838e-01 3.487862274050712585e-02 3.388313353061676025e-01 1.926035881042480469e-01 3.548628687858581543e-01 -2.175925225019454956e-01 3.638846427202224731e-02 1.122341305017471313e-01 2.090070769190788269e-02 -2.173993550240993500e-02 -1.016246676445007324e-01 -1.171556189656257629e-01 2.865450382232666016e-01 -1.441373825073242188e-01 1.257918626070022583e-01 7.203342020511627197e-02 1.083696484565734863e-01 -1.775177717208862305e-01 1.923097372055053711e-01 -2.099615633487701416e-01 -2.212786525487899780e-01 5.448364838957786560e-02 -1.389419287443161011e-01 -4.440828412771224976e-02
7.943909615278244019e-02 1.477926820516586304e-01 -1.327450275421142578e-01 2.773667275905609131e-01 1.554609239101409912e-01 -3.766879141330718994e-01 4.638326168060302734e-02 1.363724023103713989e-01 6.110552325844764709e-02 1.431104242801666260e-01 -1.372897177934646606e-01 -4.760812968015670776e-02 4.183457195758819580e-01 -1.608135253190994263e-01 2.605229914188385010e-01 -1.228463351726531982e-01 -1.077928841114044189e-01 -5.788843333721160889e-02 -1.028771921992301941e-01 4.867209866642951965e-02 8.743385970592498779e-02 1.008534356951713562e-01 -3.801832199096679688e-01 3.918253351002931595e-03 7.818929105997085571e-02 -1.787326857447624207e-02 2.771553397178649902e-01 4.357801005244255066e-02 -2.012184411287307739e-01 7.016550004482269287e-02 1.388431191444396973e-01 -1.455506980419158936e-01
7.460835576057434082e-02 6.679590791463851929e-02 2.381013929843902588e-01 -2.337406426668167114e-01 7.826930284500122070e-02 -7.994788885116577148e-02 4.180749654769897461e-01 -7.427605986595153809e-02 -5.762036144733428955e-02 1.149072498083114624e-01 2.797760665416717529e-01 1.850394159555435181e-01 1.069250479340553284e-01 -7.598761469125747681e-02 -6.662998348474502563e-02 -7.596460729837417603e-02 2.697966396808624268e-01 -1.709079146385192871e-01 -1.636371165513992310e-01 1.768924295902252197e-01 -1.195397078990936279e-01 -7.733072340488433838e-02 -1.231321394443511963e-01 1.001657918095588684e-01 -4.123164340853691101e-02 -1.769964993000030518e-01 2.854126691818237305e-01 -9.095972031354904175e-02 2.088092081248760223e-02 -2.550603449344635010e-01 -3.168583512306213379e-01 -1.875721663236618042e-01
-1.389722377061843872e-01 -6.810157746076583862e-02 -1.002806872129440308e-01 -4.428670555353164673e-02 -1.158568337559700012e-01 -4.146127104759216309e-01 8.531915023922920227e-03 7.528721541166305542e-02 1.582737714052200317e-01 6.547003431478515267e-05 1.745783835649490356e-01 1.053112149238586426e-01 7.778695225715637207e-02 -3.271749913692474365e-01 1.473492532968521118e-01 -1.574968844652175903e-01 1.449666172266006470e-01 -1.735956370830535889e-01 -1.074124053120613098e-01 -4.165786132216453552e-02 -1.239246726036071777e-01 -8.131600916385650635e-02 -3.630801141262054443e-01 2.023395001888275146e-01 -1.937084496021270752e-01 -1.602730005979537964e-01 2.123206704854965210e-01 5.146444775164127350e-03 -2.576049976050853729e-02 -2.932215332984924316e-01 -2.903794050216674805e-01 9.106439352035522461e-02
2.034565657377243042e-01 1.949886679649353027e-01 2.727080881595611572e-01 1.822095662355422974e-01 2.964552044868469238e-01 -5.120376870036125183e-02 2.520375251770019531e-01 -7.433964312076568604e-02 3.551770448684692383e-01 7.264278084039688110e-02 8.208139240741729736e-02 -1.022759638726711273e-02 9.326243400573730469e-02 -9.209244698286056519e-02 1.678622215986251831e-01 -7.252734154462814331e-03 -9.470444172620773315e-02 -1.700513511896133423e-01 -3.669995367527008057e-01 2.709412276744842529e-01 -4.982979223132133484e-02 1.866423487663269043e-01 2.090895920991897583e-02 1.808629781007766724e-01 2.291273027658462524e-01 -2.234708517789840698e-01 1.279866695404052734e-01 -1.193586885929107666e-01 -5.304278456605970860e-04 -1.266397684812545776e-01 2.999415807425975800e-02 -5.766055360436439514e-02
-8.071597665548324585e-02 -6.476042419672012329e-02 1.490341220051050186e-02 3.688939511775970459e-01 -1.410105675458908081e-01 -1.931106895208358765e-01 1.040204390883445740e-01 -2.579767629504203796e-02 2.653952687978744507e-02 1.266409903764724731e-01 1.032385602593421936e-01 -3.334622830152511597e-02 4.297985434532165527e-01 -2.082535922527313232e-01 3.306699693202972412e-01 -2.696038410067558289e-02 1.262160688638687134e-01 3.140190616250038147e-02 6.927679479122161865e-02 6.023833900690078735e-02 9.912560135126113892e-02 -2.347851991653442383e-01 3.786225616931915283e-02 1.072372347116470337e-01 1.896226778626441956e-02 1.496364027261734009e-01 3.523986339569091797e-01 -2.187509834766387939e-01 1.155187338590621948e-01 -2.128464877605438232e-01 -1.615235358476638794e-01 1.867966651916503906e-01
-1.636131256818771362e-01 1.258971542119979858e-01 2.223553508520126343e-02 6.216646358370780945e-02 8.581097424030303955e-02 -2.832283079624176025e-01 1.830384135246276855e-01 4.015749692916870117e-02 5.057185143232345581e-02 1.528597474098205566e-01 -1.351783126592636108e-01 2.885275185108184814e-01 5.145144835114479065e-02 -1.212855651974678040e-01 1.015021428465843201e-01 -3.478947281837463379e-01 2.939500808715820312e-01 -8.858147263526916504e-02 1.056144684553146362e-01 2.669435143470764160e-01 1.422222405672073364e-01 -1.208601519465446472e-01 -6.361867487430572510e-02 -3.686701357364654541e-01 9.179382026195526123e-02 1.009066030383110046e-01 3.412981331348419189e-01 -1.702777892351150513e-01 -1.814977973699569702e-01 -2.137403376400470734e-02 -6.951888650655746460e-02 -2.010233141481876373e-02
1.242245137691497803e-01 2.412695884704589844e-01 2.795200645923614502e-01 -8.319741487503051758e-02 2.179398573935031891e-02 -1.697179377079010010e-01 1.744234114885330200e-01 2.536791434977203608e-04 -5.253655463457107544e-02 1.736966660246253014e-03 -1.160445138812065125e-01 -4.380600526928901672e-02 -4.146213829517364502e-02 -7.325876504182815552e-02 4.522768259048461914e-01 -2.429175972938537598e-01 6.873331964015960693e-02 -1.705749928951263428e-01 -1.528742611408233643e-01 5.096651730127632618e-04 -3.672206774353981018e-02 -9.044029563665390015e-02 -2.385045588016510010e-01 -1.069525852799415588e-01 -2.486764043569564819e-01 -2.680309414863586426e-01 -2.234371453523635864e-01 -5.343557521700859070e-02 -2.229367345571517944e-01 1.691511571407318115e-01 -2.528026998043060303e-01 -1.705262213945388794e-01
2.036346588283777237e-03 1.348522454500198364e-01 2.249051928520202637e-01 -1.571625024080276489e-01 -1.811618357896804810e-01 -2.199861034750938416e-02 3.458585143089294434e-01 -2.699329257011413574e-01 2.518732249736785889e-01 1.361050307750701904e-01 -5.383362621068954468e-02 1.968797296285629272e-01 1.646992713212966919e-01 3.607783466577529907e-02 1.495338082313537598e-01 -2.623297506943345070e-03 4.350631684064865112e-02 2.386967651546001434e-02 -1.294510364532470703e-01 1.249510496854782104e-01 6.765130162239074707e-02 3.824179247021675110e-02 -5.149073600769042969e-01 3.946818038821220398e-02 1.847950816154479980e-01 -8.989041298627853394e-02 6.358750164508819580e-02 -7.252062857151031494e-02 -2.674259543418884277e-01 -1.404799222946166992e-01 1.145356986671686172e-02 -2.363260388374328613e-01
-4.101009294390678406e-02 -5.284856259822845459e-02 2.482234686613082886e-01 -8.201265335083007812e-02 -3.479215502738952637e-01 6.891000270843505859e-02 1.767950952053070068e-01 -2.366043031215667725e-01 2.590225338935852051e-01 4.313273355364799500e-03 -1.836094111204147339e-01 1.943546980619430542e-01 2.052374333143234253e-01 -4.736887663602828979e-02 2.466572225093841553e-01 -2.832233440130949020e-04 1.145811602473258972e-01 3.978689759969711304e-02 -1.229256950318813324e-02 4.243549704551696777e-02 8.786948025226593018e-02 -4.155456274747848511e-02 -3.550836741924285889e-01 -8.526933193206787109e-02 1.306807845830917358e-01 -3.844342380762100220e-02 1.154492720961570740e-01 4.789122566580772400e-02 -4.307786226272583008e-01 9.384841471910476685e-02 -1.870132088661193848e-01 -2.175973504781723022e-01
8.776067942380905151e-02 7.966583222150802612e-02 1.671705991029739380e-01 6.119546294212341309e-02 -1.221092417836189270e-01 -4.059617817401885986e-01 1.037845537066459656e-01 7.546025793999433517e-03 2.519791722297668457e-01 2.818159759044647217e-01 1.518614888191223145e-01 7.270704954862594604e-02 -1.858903467655181885e-01 -1.593645215034484863e-01 1.249496787786483765e-01 1.181817278265953064e-01 -4.872887209057807922e-02 -4.539693593978881836e-01 9.803831577301025391e-02 2.258763909339904785e-01 9.309503436088562012e-02 -1.003573760390281677e-01 -2.535554766654968262e-01 3.915508836507797241e-02 7.216767221689224243e-02 -1.578863896429538727e-02 1.930762827396392822e-01 6.568941473960876465e-02 -6.413163989782333374e-02 -1.080998331308364868e-01 -2.851118445396423340e-01 7.161612063646316528e-02
-1.978378742933273315e-01 1.699571311473846436e-01 1.909940242767333984e-01 1.351121813058853149e-01 1.899504102766513824e-02 4.606603458523750305e-02 1.956121176481246948e-01 -1.582448780536651611e-01 4.647944569587707520e-01 -9.233953058719635010e-02 6.979451049119234085e-03 1.924335509538650513e-01 1.997593939304351807e-01 -2.133142948150634766e-01 3.998213708400726318e-01 -9.456004202365875244e-02 1.608456820249557495e-01 -8.360850065946578979e-02 -1.264591813087463379e-01 6.046932190656661987e-02 -2.793303728103637695e-01 8.779478818178176880e-02 -4.848003759980201721e-02 2.046336978673934937e-01 -1.997600123286247253e-02 -3.746816143393516541e-02 -2.345554083585739136e-01 8.910977630876004696e-04 -9.135236591100692749e-02 9.057804197072982788e-02 -1.871324032545089722e-01 -6.892073899507522583e-02
-1.272018402814865112e-01 8.629850298166275024e-02 1.707662642002105713e-01 2.156202495098114014e-01 5.619641765952110291e-02 -4.077167510986328125e-01 -3.516702726483345032e-02 -2.175030261278152466e-01 -1.060312092304229736e-01 2.462629675865173340e-01 9.175663441419601440e-02 2.154649645090103149e-01 9.300602599978446960e-03 -2.945601642131805420e-01 9.011800587177276611e-02 -5.062938481569290161e-02 -2.699766159057617188e-01 -2.058062851428985596e-01 -1.847363859415054321e-01 2.771063745021820068e-01 1.012898087501525879e-01 7.014133781194686890e-02 -3.219436705112457275e-01 -1.417418289929628372e-02 -3.932661190629005432e-02 1.288532763719558716e-01 -1.014841943979263306e-01 -6.203928962349891663e-02 -2.516696751117706299e-01 -3.301444649696350098e-02 -1.255092024803161621e-01 2.914811298251152039e-02
2.716216444969177246e-01 -1.499999463558197021e-01 4.824084043502807617e-02 4.128879681229591370e-02 6.263379752635955811e-02 7.914928346872329712e-02 3.923068288713693619e-03 -1.112343892455101013e-01 9.603776037693023682e-02 1.222473233938217163e-01 -1.684588491916656494e-01 -3.490263596177101135e-02 1.304761320352554321e-01 -3.069747984409332275e-01 4.876592755317687988e-01 1.376938074827194214e-01 1.514739096164703369e-01 -2.700338065624237061e-01 -1.811554282903671265e-02 1.996395587921142578e-01 1.895413696765899658e-01 1.482795625925064087e-01 -1.838989108800888062e-01 1.684019863605499268e-01 7.654468715190887451e-02 -3.031806945800781250e-01 1.228801608085632324e-01 -2.195582538843154907e-01 -1.457904726266860962e-01 5.691206827759742737e-02 -7.034760713577270508e-02 -9.304580092430114746e-02
-1.815701648592948914e-02 2.313815951347351074e-01 3.109523952007293701e-01 -4.029969125986099243e-02 2.176289260387420654e-01 -2.397595345973968506e-01 3.703937530517578125e-01 -2.152450761059299111e-04 -1.344312354922294617e-02 1.786483228206634521e-01 -4.763612151145935059e-02 3.656655922532081604e-02 -9.568389505147933960e-03 6.664327532052993774e-02 1.543719619512557983e-01 -1.035947427153587341e-01 -1.838262975215911865e-01 2.555235289037227631e-02 -1.702553033828735352e-01 2.556785941123962402e-01 -1.865631341934204102e-01 -8.070676773786544800e-02 -3.558560013771057129e-01 2.197892963886260986e-01 1.273100227117538452e-01 -2.294788360595703125e-01 1.250756382942199707e-01 -4.707578197121620178e-02 -1.434076428413391113e-01 8.766327798366546631e-02 -1.281761527061462402e-01 -2.334721088409423828e-01
7.814704626798629761e-02 3.518328368663787842e-01 8.664377033710479736e-02 6.092358380556106567e-02 2.327102571725845337e-01 -2.824656665325164795e-01 2.297868430614471436e-01 -1.513703614473342896e-01 3.731052875518798828e-01 1.521179229021072388e-01 -7.920116931200027466e-02 -1.412880886346101761e-02 -5.829039588570594788e-02 1.659150794148445129e-02 7.475668936967849731e-02 -1.899804323911666870e-01 -1.824356466531753540e-01 -1.141321361064910889e-01 -1.278589069843292236e-01 1.953377015888690948e-02 -1.105987206101417542e-01 -1.309912502765655518e-01 -2.205594629049301147e-01 8.694098144769668579e-02 1.780267357826232910e-01 -1.012038812041282654e-02 4.398269206285476685e-02 -3.055467307567596436e-01 -1.694669127464294434e-01 -2.249553352594375610e-01 -1.251572668552398682e-01 -2.536653280258178711e-01
3.236149251461029053e-02 1.066492199897766113e-01 -1.985066384077072144e-02 1.782537102699279785e-01 6.767449527978897095e-02 -2.344351261854171753e-01 1.221969723701477051e-01 -1.986880749464035034e-01 2.133174836635589600e-01 -3.276155889034271240e-02 -3.024680614471435547e-01 3.425864577293395996e-01 2.280123531818389893e-01 1.333456858992576599e-02 1.728248149156570435e-01 -8.448658883571624756e-02 -6.859721988439559937e-02 -2.974662780761718750e-01 2.287483662366867065e-01 1.199522167444229126e-01 1.566968858242034912e-01 -3.571639060974121094e-01 6.239368394017219543e-02 1.189609989523887634e-01 5.441674962639808655e-02 -1.460992991924285889e-01 -1.286451518535614014e-01 6.525517906993627548e-03 -1.898440420627593994e-01 -6.421159952878952026e-02 -1.538571417331695557e-01 -2.491037547588348389e-01
-2.408655434846878052e-01 -3.252141550183296204e-02 2.749156355857849121e-01 2.994728684425354004e-01 2.341224439442157745e-02 -1.496519446372985840e-01 1.738983094692230225e-01 -3.531099259853363037e-01 -1.889880932867527008e-02 2.700630426406860352e-01 1.060430258512496948e-01 2.574009634554386139e-02 1.569748818874359131e-01 -7.675919681787490845e-03 1.163861751556396484e-01 -1.200222522020339966e-01 2.901808023452758789e-01 -5.264961346983909607e-02 -7.912926375865936279e-02 1.025599613785743713e-01 1.509425193071365356e-01 -2.752945125102996826e-01 -1.648869365453720093e-01 -1.655641198158264160e-01 -4.234385490417480469e-02 6.124240159988403320e-02 1.472382396459579468e-01 1.972098648548126221e-02 4.265537485480308533e-02 3.970735967159271240e-01 -1.242934912443161011e-01 -2.163775451481342316e-02
2.145542055368423462e-01 1.983445882797241211e-01 2.108268737792968750e-01 3.130521159619092941e-03 1.667818576097488403e-01 -3.710670769214630127e-01 3.939040899276733398e-01 8.150953054428100586e-02 1.577365696430206299e-01 1.884007602930068970e-01 -5.736869759857654572e-03 3.060664236545562744e-02 3.436161875724792480e-01 -1.543869972229003906e-01 5.025976151227951050e-02 1.047560274600982666e-01 1.477473229169845581e-01 -9.452783502638339996e-03 -3.904308378696441650e-02 2.338869869709014893e-01 8.958100527524948120e-02 -3.622816503047943115e-02 -6.160271540284156799e-02 2.659004032611846924e-01 1.675978899002075195e-01 3.181287646293640137e-01 -1.100850626826286316e-01 1.279660165309906006e-01 -2.433453314006328583e-02 -3.983752056956291199e-02 -3.769868612289428711e-02 5.228461697697639465e-02
-2.561588585376739502e-01 1.733934283256530762e-01 -1.778883300721645355e-02 7.560628652572631836e-02 6.647698581218719482e-02 -9.606272727251052856e-02 2.527103126049041748e-01 -7.722369581460952759e-02 -3.205079138278961182e-01 1.543942093849182129e-01 -2.516820728778839111e-01 1.281493604183197021e-01 3.616611286997795105e-02 -2.398477345705032349e-01 3.719333112239837646e-01 3.711530938744544983e-02 2.067014724016189575e-01 1.716120541095733643e-01 -1.253071129322052002e-01 3.128961622714996338e-01 -7.092890888452529907e-02 -1.553126890212297440e-02 -2.774606645107269287e-01 -1.095253899693489075e-01 2.493722289800643921e-01 -2.036725878715515137e-01 -3.440653160214424133e-02 9.226743131875991821e-03 -5.793580040335655212e-02 1.225787997245788574e-01 -6.229406595230102539e-02 -5.196569859981536865e-02
1.410273164510726929e-01 1.427836418151855469e-01 -2.525067143142223358e-02 5.684733763337135315e-02 -2.405556142330169678e-01 -4.132538437843322754e-01 4.681022092700004578e-02 -1.146040186285972595e-01 1.486761868000030518e-01 2.599186897277832031e-01 2.350254803895950317e-01 9.086713194847106934e-03 -3.019750816747546196e-03 -3.781786188483238220e-02 1.854961216449737549e-01 6.078457459807395935e-02 -2.530274540185928345e-02 -4.159029424190521240e-01 -1.534275859594345093e-01 1.774538755416870117e-01 -1.621744483709335327e-01 -2.832878567278385162e-02 -2.988097369670867920e-01 1.519782990217208862e-01 -1.583078354597091675e-01 -1.282048821449279785e-01 1.503363549709320068e-01 4.112885892391204834e-02 -1.480256617069244385e-01 -1.363211125135421753e-01 -2.115819454193115234e-01 -9.040771424770355225e-02
3.847793489694595337e-02 9.340828657150268555e-02 8.714786171913146973e-02 -1.818678379058837891e-01 6.853772699832916260e-02 -2.526844739913940430e-01 3.212169185280799866e-02 3.867341950535774231e-02 3.480070233345031738e-01 4.965642001479864120e-03 -4.548827558755874634e-02 -2.655000984668731689e-01 4.183856844902038574e-01 -2.059218138456344604e-01 1.558666527271270752e-01 -8.087527006864547729e-02 2.295752614736557007e-02 -1.455983370542526245e-01 -2.711213827133178711e-01 5.093130283057689667e-03 1.169550716876983643e-01 -2.411217391490936279e-01 -2.203597426414489746e-01 -5.270246043801307678e-02 1.503570824861526489e-01 1.664580404758453369e-01 2.020838204771280289e-03 -2.197771519422531128e-01 1.819217018783092499e-02 1.557408422231674194e-01 -1.600135713815689087e-01 -2.623848617076873779e-01
8.696758002042770386e-02 3.209365010261535645e-01 3.203113079071044922e-01 -4.190352186560630798e-02 4.916501790285110474e-02 -3.045920133590698242e-01 2.181797474622726440e-01 7.696413248777389526e-02 2.194027155637741089e-01 5.166674032807350159e-02 -2.005664445459842682e-02 8.450547605752944946e-02 -5.335989966988563538e-02 -2.009854465723037720e-01 7.719111163169145584e-03 -1.791201159358024597e-02 -7.107847929000854492e-02 -1.886879056692123413e-01 -3.016746044158935547e-01 -1.520282775163650513e-01 8.724856376647949219e-02 -6.204299628734588623e-02 -3.168060779571533203e-01 8.620043843984603882e-02 1.208405271172523499e-01 3.981574252247810364e-02 1.204096227884292603e-01 -1.415244340896606445e-01 -1.159444600343704224e-01 -2.476863414049148560e-01 -3.251410722732543945e-01 -1.706783920526504517e-01
1.344290822744369507e-01 5.760619416832923889e-02 9.072666615247726440e-02 1.804472208023071289e-01 1.343069225549697876e-01 -3.354722559452056885e-01 1.832354515790939331e-01 3.344699144363403320e-01 1.390001475811004639e-01 6.537325680255889893e-02 4.968353733420372009e-02 4.583127424120903015e-02 4.050072431564331055e-01 -1.557816565036773682e-01 3.579904437065124512e-01 9.057978168129920959e-03 -6.869181990623474121e-02 -1.424791365861892700e-01 1.013843119144439697e-01 3.989627957344055176e-02 7.826350629329681396e-02 -2.819972299039363861e-02 -4.363879859447479248e-01 -2.796487510204315186e-02 -1.021943390369415283e-01 1.238739043474197388e-01 8.172194659709930420e-02 -3.394289687275886536e-02 -1.655984818935394287e-01 9.077272564172744751e-02 -3.086185082793235779e-02 -1.087684184312820435e-01
1.551482677459716797e-01 1.886766962707042694e-02 9.869936108589172363e-02 3.388121724128723145e-02 -2.641574740409851074e-01 -2.316487431526184082e-01 9.212868660688400269e-02 -2.649665474891662598e-01 -1.860195994377136230e-01 -8.049164712429046631e-02 2.534750401973724365e-01 3.094975054264068604e-01 1.418870389461517334e-01 -1.699976064264774323e-02 4.796115458011627197e-01 8.617341518402099609e-02 9.276866167783737183e-02 6.419999990612268448e-03 -3.590735141187906265e-03 1.124192476272583008e-01 2.956072427332401276e-02 9.491200745105743408e-02 6.451696902513504028e-02 -1.595251262187957764e-01 3.620304465293884277e-01 -9.646584838628768921e-02 1.045444607734680176e-01 -7.366778701543807983e-02 -1.303349435329437256e-01 5.197627097368240356e-02 -2.243464291095733643e-01 -1.265481263399124146e-01
7.697905600070953369e-02 -7.657553255558013916e-02 1.583330035209655762e-01 1.216902583837509155e-02 1.940747350454330444e-01 -1.678671389818191528e-01 3.524772226810455322e-01 1.315564811229705811e-01 3.548009097576141357e-01 1.117022708058357239e-01 8.867065608501434326e-02 4.660810157656669617e-02 8.535768836736679077e-02 -4.460828602313995361e-01 2.598183155059814453e-01 5.280984565615653992e-02 1.698716580867767334e-01 1.201192289590835571e-01 -8.232859522104263306e-02 2.280357182025909424e-01 -3.829266875982284546e-02 6.960865855216979980e-02 -1.893992722034454346e-01 5.992056429386138916e-02 6.101941689848899841e-03 -6.590060144662857056e-02 6.542515009641647339e-02 -2.831536233425140381e-01 2.196373790502548218e-01 -2.023876756429672241e-01 -2.265852130949497223e-02 -6.516429781913757324e-02
[truncated: 3,269,930 more chars]
