# Supplementary material for: The Language of Innovation
Source: PLoS One. 2020 Apr 30;15(4):e0230107. doi: 10.1371/journal.pone.0230107 (PMC7194493; doi:10.1371/journal.pone.0230107)
Supplement: S9 File — (GZ) [file pone.0230107.s009.tar.gz › 1987-1991/V2Run_24_VS_4500_embeddings1987-1991ED32.txt]

-6.728008389472961426e-02 -6.812784075736999512e-02 6.085264310240745544e-02 -1.584579199552536011e-01 -2.658913144841790199e-03 -1.159959957003593445e-01 9.692427515983581543e-02 -2.347346842288970947e-01 -3.455856144428253174e-01 -6.614046543836593628e-02 2.826826572418212891e-01 2.319815941154956818e-02 7.684811204671859741e-02 -2.165734171867370605e-01 -1.457324177026748657e-01 3.943780958652496338e-01 2.093255370855331421e-01 -1.819938272237777710e-01 -1.502806246280670166e-01 9.645093232393264771e-02 9.877885878086090088e-02 1.760496050119400024e-01 3.832917809486389160e-01 1.870035082101821899e-01 1.237995699048042297e-01 2.750815749168395996e-01 -3.872372210025787354e-02 1.564864367246627808e-01 -2.921525621786713600e-03 5.312413442879915237e-03 -3.903068602085113525e-02 1.505040284246206284e-02
-1.044371798634529114e-01 -1.869202107191085815e-01 -7.805532962083816528e-02 -1.328960955142974854e-01 1.760419458150863647e-01 -2.863498032093048096e-01 -3.311488777399063110e-02 3.324199095368385315e-02 -5.517539009451866150e-02 -4.121865704655647278e-02 1.067472342401742935e-02 1.243401840329170227e-01 -8.739244192838668823e-02 -1.008287966251373291e-01 -3.152085244655609131e-01 7.211401313543319702e-02 -5.759791238233447075e-04 5.094114318490028381e-02 2.049884526059031487e-03 1.493150927126407623e-02 3.527282774448394775e-01 2.859933078289031982e-01 2.971707880496978760e-01 -2.268746308982372284e-02 1.407152116298675537e-01 1.506995856761932373e-01 2.104675322771072388e-01 -3.691436648368835449e-01 2.905331552028656006e-01 -1.453254073858261108e-01 -1.761561334133148193e-01 -1.226405352354049683e-01
-2.931908005848526955e-03 4.857741668820381165e-02 3.393504023551940918e-01 -2.319013141095638275e-02 2.513355910778045654e-01 -2.458200007677078247e-01 -2.600960731506347656e-01 -1.017624977976083755e-02 4.968248680233955383e-02 -3.381839022040367126e-02 1.498294621706008911e-01 -1.062052696943283081e-01 -2.001550793647766113e-02 6.531143188476562500e-02 -1.748480349779129028e-01 -3.397386893630027771e-02 -2.315395474433898926e-01 1.351567059755325317e-01 -1.438733637332916260e-01 6.274390220642089844e-02 2.063277065753936768e-01 1.517337746918201447e-03 1.963753849267959595e-01 -1.128933206200599670e-01 6.783747673034667969e-02 2.346213907003402710e-01 1.267636865377426147e-01 -1.790363639593124390e-01 3.008770048618316650e-01 -2.100426852703094482e-01 1.140097808092832565e-02 -4.288461208343505859e-01
1.292816549539566040e-01 -1.856654286384582520e-01 3.759758174419403076e-01 -3.420350328087806702e-02 2.695000171661376953e-01 -1.187678426504135132e-01 5.883747711777687073e-03 6.580888479948043823e-02 -5.470438674092292786e-02 -2.382235825061798096e-01 -1.460609585046768188e-02 1.123480424284934998e-01 -1.362967640161514282e-01 1.362456679344177246e-01 -7.135060429573059082e-02 1.537535190582275391e-01 6.005214527249336243e-02 5.039121210575103760e-02 2.039843611419200897e-02 3.034207820892333984e-01 1.935895979404449463e-01 3.604895770549774170e-01 1.517056971788406372e-01 5.165065452456474304e-02 2.924219965934753418e-01 1.059748306870460510e-01 1.689078845083713531e-02 -5.865134298801422119e-02 1.965759396553039551e-01 -1.203554719686508179e-01 3.238037526607513428e-01 -1.629583537578582764e-01
-1.820590794086456299e-01 -1.073712632060050964e-01 2.782844603061676025e-01 -8.074408024549484253e-02 2.533212900161743164e-01 1.358470995910465717e-03 -3.811223506927490234e-01 5.170775577425956726e-02 9.911694377660751343e-02 1.607074029743671417e-02 1.434971541166305542e-01 8.569081127643585205e-02 2.874450199306011200e-02 4.252166673541069031e-02 -1.612504720687866211e-01 1.691671460866928101e-01 2.470466643571853638e-01 -3.557128831744194031e-02 -2.398363351821899414e-01 1.779291033744812012e-01 -1.318307965993881226e-01 2.436943352222442627e-01 3.115485012531280518e-01 4.366577789187431335e-02 1.588986814022064209e-01 3.063945770263671875e-01 2.186274901032447815e-02 -1.259528398513793945e-01 1.324135959148406982e-01 -3.552594780921936035e-02 1.110611930489540100e-01 -2.649165093898773193e-01
-1.280207037925720215e-01 -3.530687987804412842e-01 9.075555205345153809e-02 -8.450994640588760376e-02 7.165462523698806763e-02 -2.505997717380523682e-01 9.149359911680221558e-02 -2.471685260534286499e-01 1.143579464405775070e-02 2.328492999076843262e-01 1.727355569601058960e-01 -1.576632261276245117e-02 -3.313277363777160645e-01 6.705965101718902588e-02 -2.635565698146820068e-01 1.264912933111190796e-01 -3.037656843662261963e-02 -2.941365540027618408e-02 -1.356144398450851440e-01 2.554190158843994141e-01 6.199477985501289368e-02 2.285902947187423706e-01 1.154121309518814087e-01 -1.047513335943222046e-01 3.281376361846923828e-01 -1.214826479554176331e-01 7.639374583959579468e-02 -1.145769879221916199e-01 2.890269756317138672e-01 4.546293616294860840e-02 -5.308336392045021057e-02 -1.624151468276977539e-01
-3.478442132472991943e-02 -3.038055449724197388e-02 3.938477337360382080e-01 1.529040932655334473e-02 2.718385457992553711e-01 -1.590932160615921021e-01 -4.778449237346649170e-02 -2.072758674621582031e-01 -1.043618768453598022e-01 -1.324507892131805420e-01 -2.671527862548828125e-02 3.089607357978820801e-01 2.765432000160217285e-02 3.374817082658410072e-03 -3.732462823390960693e-01 -1.061372533440589905e-01 -2.697306498885154724e-02 6.792827043682336807e-03 -1.894202083349227905e-01 3.227980136871337891e-01 -3.431351110339164734e-02 1.408348530530929565e-01 2.087216824293136597e-01 -1.197473257780075073e-01 8.911825716495513916e-02 1.328364908695220947e-01 1.763728708028793335e-01 -3.255706652998924255e-02 2.482580989599227905e-01 1.712934970855712891e-01 1.802275478839874268e-01 -1.453476250171661377e-01
-1.960897296667098999e-01 -3.886455297470092773e-01 9.260272234678268433e-02 -8.522976934909820557e-02 -6.144963949918746948e-02 -8.458209224045276642e-03 2.446800097823143005e-02 -6.396722048521041870e-03 -8.230633288621902466e-02 -1.439973562955856323e-01 1.433669477701187134e-01 -2.393225021660327911e-02 -2.384191751480102539e-01 -3.892215713858604431e-02 -2.421899586915969849e-01 2.568076252937316895e-01 4.921311978250741959e-03 -6.360077857971191406e-02 -9.763495624065399170e-02 3.962113559246063232e-01 1.439899653196334839e-01 2.378659099340438843e-01 3.971486687660217285e-01 5.450533702969551086e-02 2.224331647157669067e-01 -2.444327324628829956e-01 7.825881987810134888e-02 -5.488860979676246643e-02 1.479596048593521118e-01 -5.068919062614440918e-02 -5.212206020951271057e-02 6.663294881582260132e-02
-2.501431107521057129e-01 -2.154828757047653198e-01 1.416236758232116699e-01 -2.683950364589691162e-01 1.485650986433029175e-01 -3.544866144657135010e-01 6.175928935408592224e-02 -4.531845450401306152e-02 -8.486980199813842773e-02 5.627696216106414795e-02 -1.452581584453582764e-01 -7.288478314876556396e-02 -1.059568226337432861e-01 -1.333592180162668228e-02 -1.782237589359283447e-01 7.667899131774902344e-02 -2.766749262809753418e-02 8.266174048185348511e-02 -1.139004826545715332e-01 2.424264848232269287e-01 1.228410229086875916e-01 3.079525232315063477e-01 3.675520718097686768e-01 -1.527746319770812988e-01 2.199704051017761230e-01 -3.049120679497718811e-02 -7.836391776800155640e-02 4.227343946695327759e-02 8.102429658174514771e-02 -2.814835011959075928e-01 -2.356830388307571411e-01 1.148093268275260925e-01
1.900726705789566040e-01 -1.944949179887771606e-01 -8.542261784896254539e-04 -2.429455220699310303e-01 1.776070743799209595e-01 -2.845265269279479980e-01 -2.276143431663513184e-01 -1.347459107637405396e-01 -9.140944480895996094e-02 1.638979651033878326e-02 1.056333482265472412e-01 1.122601777315139771e-01 -1.323223859071731567e-01 1.289264112710952759e-01 -2.246166765689849854e-01 2.111779153347015381e-02 1.409436296671628952e-02 2.664778232574462891e-01 -3.922868520021438599e-02 4.247514158487319946e-02 6.206623837351799011e-02 2.449253797531127930e-01 2.677285373210906982e-01 -1.759979128837585449e-01 2.651807963848114014e-01 1.244523301720619202e-01 1.729090698063373566e-02 2.030333317816257477e-02 2.981705069541931152e-01 -1.693982779979705811e-01 -3.464486002922058105e-01 -4.411944746971130371e-02
-9.815731644630432129e-02 -8.741573989391326904e-02 2.842007577419281006e-01 -1.743194274604320526e-02 1.315931081771850586e-01 -3.791876137256622314e-01 1.577178984880447388e-01 -1.206465363502502441e-01 7.219147682189941406e-02 8.039443194866180420e-02 5.018625259399414062e-01 6.122852675616741180e-03 -2.506875395774841309e-01 1.661821156740188599e-01 -7.514963299036026001e-02 1.280478835105895996e-01 8.342331275343894958e-04 4.630059935152530670e-03 2.947130613029003143e-02 -1.096586212515830994e-01 2.050691843032836914e-01 -1.146493405103683472e-01 6.800105422735214233e-02 2.630757987499237061e-01 3.009585440158843994e-01 1.844463348388671875e-01 1.845989935100078583e-02 3.563454747200012207e-02 1.141338199377059937e-01 -2.072307169437408447e-01 2.912148460745811462e-02 -7.978626526892185211e-03
-5.654468759894371033e-02 -2.141473591327667236e-01 2.891450226306915283e-01 4.441243410110473633e-02 7.611311972141265869e-02 -2.972796261310577393e-01 1.913741230964660645e-01 -1.258559990674257278e-02 -6.973665207624435425e-02 -1.054879184812307358e-02 2.886267006397247314e-01 -1.786562949419021606e-01 3.923245146870613098e-02 -1.086307168006896973e-01 -2.229566872119903564e-02 9.117339551448822021e-02 1.256753355264663696e-01 1.970492303371429443e-01 -7.135958969593048096e-02 2.293910235166549683e-01 2.433363348245620728e-02 1.241159960627555847e-01 2.932726442813873291e-01 -1.444277614355087280e-01 3.967940509319305420e-01 -7.308480888605117798e-02 7.870169356465339661e-03 -2.147882878780364990e-01 2.246032468974590302e-02 9.884647279977798462e-02 5.006933212280273438e-02 -3.675634860992431641e-01
-4.736909642815589905e-02 -2.165109366178512573e-01 1.965000182390213013e-01 -1.200122609734535217e-01 2.126731909811496735e-02 -2.342800498008728027e-01 -3.600128293037414551e-01 -1.121220737695693970e-01 1.196054890751838684e-01 8.549950271844863892e-02 2.258597463369369507e-01 2.466069608926773071e-01 2.409821143373847008e-03 -1.669224053621292114e-01 -2.507404983043670654e-01 2.308271676301956177e-01 -1.016317084431648254e-01 -1.000448539853096008e-01 -1.541427820920944214e-01 3.618799746036529541e-01 1.638875901699066162e-01 1.379304677248001099e-01 1.071858629584312439e-01 -1.490583866834640503e-01 8.687765896320343018e-02 7.633575797080993652e-02 1.154690142720937729e-02 1.471411287784576416e-01 -9.217792004346847534e-02 4.459911584854125977e-02 -3.731643036007881165e-02 -3.481328487396240234e-01
-5.985659360885620117e-02 -2.790881693363189697e-01 1.535119116306304932e-01 -2.648119926452636719e-01 -3.385474532842636108e-02 -2.353723794221878052e-01 1.075585559010505676e-01 5.868194997310638428e-02 -2.220931947231292725e-01 -5.868336558341979980e-02 -3.942507877945899963e-02 4.249014891684055328e-03 2.905119769275188446e-02 -1.355426907539367676e-01 -2.825552523136138916e-01 4.909767583012580872e-02 1.454957276582717896e-01 3.266066908836364746e-01 -1.044880598783493042e-01 2.823061048984527588e-01 -9.358127415180206299e-02 1.063707619905471802e-01 3.298486471176147461e-01 -9.638285636901855469e-02 1.274354904890060425e-01 1.498485356569290161e-01 1.654402315616607666e-01 -2.165967412292957306e-02 1.860489249229431152e-01 2.852388843894004822e-02 -3.519058525562286377e-01 -1.226977035403251648e-01
-2.158695012331008911e-01 1.926916418597102165e-03 3.436060249805450439e-01 7.743856310844421387e-02 6.261531263589859009e-02 -3.132561743259429932e-01 3.702549263834953308e-02 8.326435089111328125e-02 -1.599131673574447632e-01 -5.086983740329742432e-02 2.583547532558441162e-01 1.918295621871948242e-01 -1.468517780303955078e-01 8.782269805669784546e-02 -2.278374582529067993e-01 -1.096026692539453506e-02 -6.206863746047019958e-02 -1.218612864613533020e-01 -1.348884999752044678e-01 2.756897807121276855e-01 -6.959693878889083862e-02 3.374579548835754395e-01 2.667646408081054688e-01 -1.583400517702102661e-01 2.396731451153755188e-02 1.666477918624877930e-01 -1.100102290511131287e-01 -1.914842575788497925e-01 1.314094513654708862e-01 2.813579142093658447e-01 5.773342773318290710e-02 3.506527096033096313e-02
-2.027149349451065063e-01 -3.488011956214904785e-01 -5.994407087564468384e-02 -1.036049649119377136e-01 3.253327012062072754e-01 -9.907333552837371826e-02 2.328610606491565704e-02 -3.358577936887741089e-02 -1.975490748882293701e-01 1.810549758374691010e-02 1.777432858943939209e-01 1.944186836481094360e-01 9.048853069543838501e-02 -6.754104048013687134e-02 -6.444127857685089111e-02 2.910498678684234619e-01 -1.055812165141105652e-01 -4.874689877033233643e-02 -8.143394254148006439e-03 -1.326575130224227905e-01 -8.969106711447238922e-03 2.298312634229660034e-01 3.826263844966888428e-01 1.340545248240232468e-02 9.471845626831054688e-02 2.921321988105773926e-01 2.983219921588897705e-01 1.603215634822845459e-01 -1.807769946753978729e-02 -1.451635956764221191e-01 6.186414137482643127e-02 -1.741289049386978149e-01
-2.407881170511245728e-01 -1.714017428457736969e-02 3.292455673217773438e-01 -1.674520224332809448e-02 -1.657121330499649048e-01 -2.297598868608474731e-01 -2.337467819452285767e-01 -1.214616298675537109e-01 -1.369267553091049194e-01 -1.667712926864624023e-01 2.639267146587371826e-01 2.254749834537506104e-01 -2.155294865369796753e-01 6.275434046983718872e-02 -2.780500650405883789e-01 2.964379824697971344e-02 -7.212840951979160309e-03 -5.125776305794715881e-02 4.721835255622863770e-02 2.429366856813430786e-01 -6.979344785213470459e-02 2.342427372932434082e-01 2.551321983337402344e-01 8.046994358301162720e-02 2.164450585842132568e-01 9.800358861684799194e-02 2.166508734226226807e-01 2.693350054323673248e-02 2.494440674781799316e-01 1.325623989105224609e-01 8.614045381546020508e-02 -3.459676727652549744e-02
-6.553419679403305054e-02 -2.794533669948577881e-01 2.721173763275146484e-01 7.245022803544998169e-02 -2.001599818468093872e-01 -3.792787194252014160e-01 -9.814751148223876953e-02 -2.694250643253326416e-01 -1.106745451688766479e-01 -9.202359616756439209e-02 1.078945919871330261e-01 8.876328915357589722e-02 -1.284239888191223145e-01 1.191863790154457092e-01 -3.212239146232604980e-01 1.045875251293182373e-01 1.906042546033859253e-01 -5.440012365579605103e-02 -1.949581801891326904e-01 2.340259253978729248e-01 -2.550354041159152985e-02 2.452114224433898926e-01 2.077336758375167847e-01 -1.978661268949508667e-01 1.221891716122627258e-01 1.847737282514572144e-02 7.517331093549728394e-02 -1.568883061408996582e-01 -1.306127943098545074e-02 -1.720537543296813965e-01 -2.266149409115314484e-02 1.901144087314605713e-01
-1.119091659784317017e-01 -2.856526076793670654e-01 9.913580119609832764e-02 1.070790141820907593e-01 2.392123192548751831e-01 -2.810418307781219482e-01 -9.066583961248397827e-02 -1.124725267291069031e-01 -1.707501411437988281e-01 7.506618648767471313e-02 5.161161422729492188e-01 2.572828829288482666e-01 9.831463685259222984e-04 -8.480338007211685181e-02 1.897711455821990967e-01 -1.247845776379108429e-02 -1.476375311613082886e-01 1.666813790798187256e-01 -1.686972752213478088e-02 2.669735811650753021e-02 8.799365721642971039e-03 -1.017416119575500488e-01 1.574854105710983276e-01 8.736019581556320190e-02 1.803619861602783203e-01 2.126025706529617310e-01 -8.572291582822799683e-02 -2.450736165046691895e-01 2.285127043724060059e-01 -1.266371756792068481e-01 -7.238874584436416626e-02 6.863985210657119751e-02
-2.394039630889892578e-01 -9.320307523012161255e-03 2.543553411960601807e-01 1.288682520389556885e-01 8.234700188040733337e-03 -1.482627987861633301e-01 -1.442459970712661743e-01 -1.768239587545394897e-01 -4.003820419311523438e-01 -9.772251546382904053e-02 2.378831505775451660e-01 3.463950157165527344e-01 -2.114353626966476440e-01 7.893524318933486938e-02 -1.482658535242080688e-01 2.327212318778038025e-02 2.106577455997467041e-01 -2.095686346292495728e-01 -7.460325956344604492e-02 1.462246477603912354e-01 1.280945539474487305e-01 1.545140594244003296e-01 2.520279288291931152e-01 -1.167699396610260010e-01 6.877843290567398071e-02 1.608001291751861572e-01 1.936304122209548950e-01 -6.406685709953308105e-02 1.143017187714576721e-01 1.775192469358444214e-01 -6.865951418876647949e-02 -1.145550683140754700e-01
1.114466413855552673e-01 -1.320383995771408081e-01 2.004157453775405884e-01 -5.788503587245941162e-02 2.907318770885467529e-01 -9.410211443901062012e-02 -2.739063091576099396e-02 -3.025135397911071777e-02 1.227705106139183044e-01 -1.336018182337284088e-02 1.955942660570144653e-01 2.029901146888732910e-01 -2.666886448860168457e-01 3.206762298941612244e-02 3.053528955206274986e-03 1.758140474557876587e-01 -4.756252467632293701e-02 -2.619076371192932129e-01 -1.336790323257446289e-01 3.612041175365447998e-01 -2.591392993927001953e-01 2.508027851581573486e-01 2.804366350173950195e-01 -2.902574837207794189e-02 3.524428009986877441e-01 2.116714566946029663e-01 8.383566886186599731e-02 -1.131354123353958130e-01 5.363716185092926025e-02 -1.134097427129745483e-01 1.428828202188014984e-02 1.637667417526245117e-02
-2.803300917148590088e-01 -1.489235013723373413e-01 -1.582886576652526855e-01 -2.055329680442810059e-01 2.930802702903747559e-01 -2.258248925209045410e-01 1.424847450107336044e-02 6.375144422054290771e-02 -9.576776623725891113e-02 -2.645474374294281006e-01 1.388617455959320068e-01 1.022225394845008850e-01 -1.833004318177700043e-02 -7.510496675968170166e-02 -1.599306613206863403e-01 4.449874460697174072e-01 -2.188376486301422119e-01 3.939324989914894104e-02 -2.268499322235584259e-02 -7.730787247419357300e-02 -7.499297708272933960e-02 3.205565214157104492e-01 6.164243817329406738e-02 -4.631897434592247009e-03 3.032797276973724365e-01 9.250506013631820679e-02 3.664949536323547363e-02 -8.524873852729797363e-02 7.846409827470779419e-02 3.911404311656951904e-02 1.463595628738403320e-01 -2.143171876668930054e-01
1.104157343506813049e-01 4.944551736116409302e-02 3.570535033941268921e-02 1.551786623895168304e-02 1.444160640239715576e-01 -2.759637236595153809e-01 1.060405932366847992e-02 -1.549116373062133789e-01 -1.013206876814365387e-02 -7.189358025789260864e-02 2.542097568511962891e-01 -1.280178576707839966e-01 2.968176603317260742e-01 1.130433753132820129e-01 -1.225293651223182678e-01 2.933920919895172119e-01 -3.914837539196014404e-02 1.534575372934341431e-01 2.921438962221145630e-02 3.475264608860015869e-01 -9.767613373696804047e-03 3.493775725364685059e-01 3.353055417537689209e-01 2.209708243608474731e-01 1.519574522972106934e-01 2.244826778769493103e-02 1.183862537145614624e-01 -8.136054500937461853e-03 1.376271992921829224e-01 -7.658399641513824463e-02 -2.320536822080612183e-01 -1.673668622970581055e-01
-3.801087848842144012e-03 1.060782372951507568e-01 3.714949488639831543e-01 -4.980440437793731689e-02 2.362054437398910522e-01 -9.525551646947860718e-02 -4.102123379707336426e-01 -1.426146030426025391e-01 -7.373394817113876343e-02 -1.619639247655868530e-01 1.058812588453292847e-01 -4.413129761815071106e-02 -6.545254588127136230e-02 -6.724416278302669525e-03 -1.604337990283966064e-01 2.537333965301513672e-01 -1.193958893418312073e-01 2.623174525797367096e-02 -6.595182418823242188e-02 7.776721566915512085e-02 3.767791017889976501e-02 1.470369994640350342e-01 2.969586849212646484e-01 -2.449187785387039185e-01 1.609022617340087891e-01 -4.048161953687667847e-02 -6.172835826873779297e-02 8.202737569808959961e-02 1.806119382381439209e-01 -1.753129363059997559e-01 5.397337302565574646e-02 -3.931948244571685791e-01
-2.065577208995819092e-01 -1.535436809062957764e-01 2.243711203336715698e-01 2.823593094944953918e-02 2.017079740762710571e-01 -1.265912204980850220e-01 -1.632556319236755371e-01 -1.465385705232620239e-01 -1.775834560394287109e-01 -1.035912260413169861e-01 1.970916800200939178e-02 1.545250564813613892e-01 -2.838264107704162598e-01 -8.651847951114177704e-03 -2.532587945461273193e-01 7.473420351743698120e-02 1.002020686864852905e-01 -2.361825704574584961e-01 6.423663347959518433e-02 3.611340522766113281e-01 -1.705911755561828613e-01 5.702508985996246338e-02 1.963395625352859497e-01 -9.449648857116699219e-02 1.280230134725570679e-01 8.403643965721130371e-02 1.124137118458747864e-01 -1.928895264863967896e-01 3.129076361656188965e-01 2.549432516098022461e-01 -2.079917490482330322e-01 3.504968434572219849e-02
-1.576498001813888550e-01 -2.366939932107925415e-01 -4.768553003668785095e-02 -2.428219169378280640e-01 1.930874437093734741e-01 -3.012264966964721680e-01 -1.096174046397209167e-01 -6.289719790220260620e-02 -5.218936875462532043e-02 6.182399019598960876e-02 5.269952416419982910e-01 -9.546101838350296021e-02 2.769462205469608307e-02 -6.373121589422225952e-02 -1.520334184169769287e-01 -2.231195382773876190e-02 2.365389280021190643e-02 1.974096447229385376e-01 -2.966353595256805420e-01 5.916494876146316528e-02 1.162575781345367432e-01 2.018337100744247437e-01 1.814669370651245117e-01 -2.554284632205963135e-01 2.329204529523849487e-01 -1.207542344927787781e-01 -6.751198321580886841e-02 -3.749208897352218628e-02 8.190773427486419678e-02 -1.012683287262916565e-02 6.829515099525451660e-02 -1.494931429624557495e-01
-2.649933993816375732e-01 4.721194878220558167e-02 3.740960657596588135e-01 5.824697017669677734e-02 2.220354527235031128e-01 -1.430217027664184570e-01 -1.494242846965789795e-01 -9.691293537616729736e-02 -1.233444511890411377e-01 -5.991349369287490845e-02 3.870024904608726501e-02 3.641171753406524658e-01 -3.019166290760040283e-01 1.818957477807998657e-01 -3.866781294345855713e-01 1.151665225625038147e-01 -6.190877780318260193e-02 -6.880829483270645142e-02 1.347904801368713379e-01 1.779411733150482178e-01 -2.133369818329811096e-02 2.061509639024734497e-01 2.054052948951721191e-01 -7.616245746612548828e-02 2.315450310707092285e-01 1.018648128956556320e-02 1.041622161865234375e-01 4.242723062634468079e-02 9.903404116630554199e-02 -1.024419348686933517e-02 -9.249228984117507935e-02 -9.300699084997177124e-02
1.492141187191009521e-01 -2.432021796703338623e-01 1.517108231782913208e-01 1.267623305320739746e-01 1.669346988201141357e-01 -3.248675167560577393e-01 -2.877312339842319489e-02 -6.837324053049087524e-02 -1.874954998493194580e-01 5.605362355709075928e-02 3.673954010009765625e-01 9.837199747562408447e-02 1.128321141004562378e-01 -2.248045653104782104e-01 -5.980812013149261475e-02 2.659298181533813477e-01 1.163081526756286621e-01 -3.236479684710502625e-02 3.460523858666419983e-02 1.479180306196212769e-01 -1.501733902841806412e-02 3.498143553733825684e-01 3.921742737293243408e-02 -1.540805548429489136e-01 1.195779219269752502e-01 2.162417769432067871e-01 -3.160250782966613770e-01 -1.935692876577377319e-01 1.489497572183609009e-01 8.268969506025314331e-02 7.190503180027008057e-02 4.423146694898605347e-02
-2.334008961915969849e-01 -1.557343751192092896e-01 4.743697047233581543e-01 7.119033485651016235e-02 2.432573735713958740e-01 -3.130281865596771240e-01 -2.147584706544876099e-01 2.258899156004190445e-03 -2.498307675123214722e-01 1.472678333520889282e-01 1.811158508062362671e-01 2.158180475234985352e-01 -1.844595670700073242e-01 -1.202713474631309509e-01 -1.780910789966583252e-01 -4.081168770790100098e-02 -1.730791665613651276e-02 -1.235766634345054626e-01 -3.360172500833868980e-03 7.758468389511108398e-02 -8.111323416233062744e-02 1.618632525205612183e-01 2.259672135114669800e-01 -8.374934643507003784e-02 2.356821894645690918e-01 2.886955998837947845e-02 2.131471186876296997e-01 -2.930432558059692383e-02 9.524289518594741821e-02 1.314560770988464355e-01 -3.007701411843299866e-02 -1.227026432752609253e-02
-7.671576458960771561e-03 -2.957392930984497070e-01 2.776317298412322998e-01 -2.568810582160949707e-01 2.330476604402065277e-02 -1.685175150632858276e-01 2.527057230472564697e-01 -4.580949544906616211e-01 -1.709644943475723267e-01 -1.488875001668930054e-01 -1.058289483189582825e-01 2.211140543222427368e-01 -4.156598355621099472e-03 -6.757014896720647812e-03 -3.368128836154937744e-02 -1.575836837291717529e-01 -2.108398228883743286e-01 -5.861990153789520264e-02 -2.458946108818054199e-01 -5.411274731159210205e-03 5.308197811245918274e-02 1.769725233316421509e-01 2.356988936662673950e-01 7.009588181972503662e-02 -8.706274628639221191e-02 -8.812303841114044189e-02 -4.028441756963729858e-02 -1.692971587181091309e-01 1.759701669216156006e-01 -6.411974877119064331e-02 -1.595407277345657349e-01 -1.417553573846817017e-01
1.405654549598693848e-01 -5.287263542413711548e-02 3.734033703804016113e-01 4.341144114732742310e-02 2.758958935737609863e-01 -2.421025931835174561e-02 9.736856073141098022e-02 2.598043680191040039e-01 -1.770762503147125244e-01 -1.212038844823837280e-01 6.351065356284379959e-03 2.307013571262359619e-01 8.627772331237792969e-02 -1.983870379626750946e-02 2.690461231395602226e-03 1.603635251522064209e-01 -1.984257251024246216e-01 -2.451706863939762115e-02 -2.610097229480743408e-01 2.710751257836818695e-03 -4.637334495782852173e-02 1.235929653048515320e-01 2.524730265140533447e-01 2.374428361654281616e-01 3.407972678542137146e-02 6.609091907739639282e-02 -1.023442372679710388e-01 1.322145462036132812e-01 3.440409004688262939e-01 -2.159221917390823364e-01 -3.209886550903320312e-01 4.916609078645706177e-02
-1.113250851631164551e-01 -2.403279580175876617e-02 6.268326938152313232e-02 -2.199455536901950836e-02 1.832325309514999390e-01 -1.788592785596847534e-01 4.835643630940467119e-04 -1.475944966077804565e-01 6.533292122185230255e-03 -7.966606318950653076e-02 4.067183732986450195e-01 1.886607259511947632e-01 -2.537402212619781494e-01 -2.553049661219120026e-02 -4.952260851860046387e-02 -2.246585674583911896e-03 7.369602099061012268e-03 -7.609634101390838623e-02 -1.572445333003997803e-01 5.326732993125915527e-01 -7.380253821611404419e-02 2.696486413478851318e-01 1.720703691244125366e-01 -1.910132914781570435e-01 1.031218618154525757e-01 2.593714296817779541e-01 5.520644038915634155e-02 -2.569319903850555420e-01 5.883387476205825806e-02 3.862060606479644775e-02 9.765546023845672607e-02 -1.869255863130092621e-02
-6.670618057250976562e-02 -9.697024524211883545e-02 2.307642847299575806e-01 -2.621268928050994873e-01 1.048855707049369812e-01 -6.542461365461349487e-02 2.140364050865173340e-01 -7.549331057816743851e-03 -1.721400320529937744e-01 -1.446318924427032471e-01 2.871183454990386963e-01 1.036679595708847046e-01 -1.489092409610748291e-01 1.807712465524673462e-01 -1.784014552831649780e-01 2.855009138584136963e-01 -1.685988344252109528e-02 1.427382677793502808e-01 -1.342660039663314819e-01 -8.379577100276947021e-02 2.821004986763000488e-01 1.581969559192657471e-01 2.719173133373260498e-01 4.445198923349380493e-02 1.817874014377593994e-01 -2.344451658427715302e-02 -5.255170166492462158e-02 5.406941846013069153e-02 -1.541992574930191040e-01 -2.421472370624542236e-01 -2.008793801069259644e-01 -3.206771314144134521e-01
-1.076494436711072922e-02 -1.881351768970489502e-01 2.417797297239303589e-01 7.530940324068069458e-02 -6.792964786291122437e-02 -4.363721609115600586e-01 6.826025247573852539e-02 2.573703229427337646e-02 2.232743240892887115e-02 -9.709402918815612793e-02 -2.097199112176895142e-02 7.453361898660659790e-02 5.292603280395269394e-03 8.515105396509170532e-02 -3.315123319625854492e-01 1.241766735911369324e-01 1.714227348566055298e-01 -1.485251188278198242e-01 -1.781368106603622437e-01 2.798114120960235596e-01 1.177143156528472900e-01 1.840191036462783813e-01 6.412426382303237915e-02 -8.029831945896148682e-02 3.943908214569091797e-01 2.696548402309417725e-01 -1.940175890922546387e-01 -1.583689637482166290e-02 1.221133396029472351e-01 6.961608678102493286e-02 4.936112556606531143e-03 -2.140040099620819092e-01
6.758945435285568237e-02 -1.576772332191467285e-01 -4.528094083070755005e-02 -6.177841126918792725e-02 2.989907935261726379e-02 -1.086159124970436096e-01 2.580863833427429199e-01 -2.483270913362503052e-01 -3.302477896213531494e-01 -3.110131025314331055e-01 1.837861686944961548e-01 5.306601896882057190e-02 -1.604593396186828613e-01 -1.116365119814872742e-01 -4.901021420955657959e-01 1.266557276248931885e-01 -1.914071738719940186e-01 5.638881027698516846e-02 -1.188950315117835999e-01 3.558862954378128052e-02 1.636208035051822662e-02 2.197330147027969360e-01 -3.038287535309791565e-02 -1.489789932966232300e-01 -3.632443770766258240e-02 -2.409977605566382408e-03 -1.972077935934066772e-01 1.264289766550064087e-01 1.735957860946655273e-01 1.852141506969928741e-02 -7.150663435459136963e-02 -2.611878216266632080e-01
1.184878498315811157e-01 -1.874980628490447998e-01 2.878228425979614258e-01 -1.279856543987989426e-02 1.739788204431533813e-01 1.776439845561981201e-01 1.070750877261161804e-02 -2.386495769023895264e-01 1.116964519023895264e-01 1.677194237709045410e-01 3.206283450126647949e-01 3.339633643627166748e-01 -3.277874886989593506e-01 -1.492214798927307129e-01 -4.392983019351959229e-02 1.343923211097717285e-01 9.842540323734283447e-02 -4.168570414185523987e-02 5.866515263915061951e-02 -2.350880298763513565e-03 1.277312934398651123e-01 1.252292990684509277e-01 4.268329590559005737e-02 3.288473188877105713e-02 9.867196530103683472e-02 -2.425945252180099487e-01 -2.556615769863128662e-01 -3.201819211244583130e-02 2.009373009204864502e-01 -1.569999009370803833e-01 -2.258378081023693085e-02 -3.065580129623413086e-01
1.263097226619720459e-01 -1.692785471677780151e-01 2.295936793088912964e-01 -1.757649481296539307e-01 3.022735416889190674e-01 -1.536346822977066040e-01 1.813744306564331055e-01 -1.318747177720069885e-02 -8.945342153310775757e-02 -3.164634108543395996e-02 7.350009679794311523e-02 5.013320967555046082e-02 -9.487610310316085815e-02 -1.291902959346771240e-01 -4.447580575942993164e-01 -3.121560066938400269e-02 -7.557502388954162598e-02 -3.893343731760978699e-02 -8.638773113489151001e-02 -6.780418008565902710e-02 6.256081908941268921e-02 9.718678146600723267e-02 2.493505328893661499e-01 1.032689288258552551e-01 3.234032392501831055e-01 5.388678982853889465e-02 -3.069892227649688721e-01 1.147660017013549805e-01 -1.513983160257339478e-01 1.527301594614982605e-02 -2.910063564777374268e-01 -2.326205819845199585e-01
3.038759231567382812e-01 -2.205375134944915771e-01 2.375568449497222900e-01 2.903476916253566742e-02 1.143909990787506104e-02 -2.186383008956909180e-01 3.467214107513427734e-02 -1.426074504852294922e-01 -7.902422547340393066e-02 -2.873426675796508789e-01 -1.042965427041053772e-01 -1.551996823400259018e-02 -2.803442776203155518e-01 -2.017204314470291138e-01 -2.200767844915390015e-01 1.615894436836242676e-01 1.528016775846481323e-01 -6.784560531377792358e-02 -1.325811892747879028e-01 1.408446580171585083e-01 1.207246258854866028e-01 2.942218482494354248e-01 5.047599226236343384e-02 -1.368894129991531372e-01 3.321247175335884094e-02 1.923243701457977295e-01 1.665383577346801758e-01 1.972878575325012207e-01 2.179635167121887207e-01 1.229347586631774902e-01 -2.658861279487609863e-01 -1.124979108572006226e-01
-2.453031949698925018e-02 -2.770485281944274902e-01 4.634702205657958984e-01 3.196980804204940796e-02 -2.257862314581871033e-02 -1.770205236971378326e-02 1.333850920200347900e-01 -1.991099715232849121e-01 -1.241639181971549988e-01 -1.559588909149169922e-01 1.036642789840698242e-01 1.391207873821258545e-01 -1.727427542209625244e-01 -3.362827897071838379e-01 -2.302337624132633209e-02 -9.132506698369979858e-02 1.360754668712615967e-01 -1.049852967262268066e-01 2.656755410134792328e-02 4.930919408798217773e-02 3.250305354595184326e-01 -9.202170372009277344e-02 9.194427728652954102e-02 -1.173084005713462830e-01 1.394831836223602295e-01 -1.170163974165916443e-01 -2.949443459510803223e-01 -3.122737817466259003e-02 1.956828385591506958e-01 -1.591549962759017944e-01 -2.702894210815429688e-01 -1.101178582757711411e-02
-3.371546417474746704e-02 -2.007835209369659424e-01 2.753790915012359619e-01 4.211610555648803711e-02 2.619371712207794189e-01 -2.610041201114654541e-01 -1.627956628799438477e-01 -1.452135890722274780e-01 -2.106046378612518311e-01 9.268815815448760986e-02 1.493625938892364502e-01 1.655791848897933960e-01 -8.123451471328735352e-02 2.162007689476013184e-01 -7.841122150421142578e-02 -4.774048179388046265e-02 4.697419703006744385e-02 -1.038298569619655609e-02 -1.220022365450859070e-01 4.441549777984619141e-01 -8.177077025175094604e-02 6.566265970468521118e-02 4.289069026708602905e-02 -3.986569866538047791e-02 3.206471800804138184e-01 3.161059021949768066e-01 -8.688545227050781250e-02 -3.608172014355659485e-02 1.979592442512512207e-01 1.400124430656433105e-01 5.976070091128349304e-02 -1.712515950202941895e-01
-2.795539796352386475e-01 -8.824213594198226929e-02 3.736237436532974243e-02 -1.263171732425689697e-01 1.942854225635528564e-01 -1.563730686902999878e-01 -1.629704087972640991e-01 -3.763977810740470886e-02 -5.511188134551048279e-02 -3.295189142227172852e-02 1.758374422788619995e-01 -8.382160216569900513e-02 9.939183294773101807e-02 -2.236755639314651489e-01 -4.325126707553863525e-01 5.520122591406106949e-03 6.516858469694852829e-03 -2.320404201745986938e-01 -1.082650292664766312e-02 2.220533639192581177e-01 2.493930235505104065e-02 2.715266942977905273e-01 3.943610191345214844e-02 1.700245216488838196e-02 1.116312667727470398e-01 2.749356031417846680e-01 -3.251940310001373291e-01 -1.165613159537315369e-01 8.352921158075332642e-02 -2.537278532981872559e-01 1.721330173313617706e-02 2.427284419536590576e-01
-1.995243281126022339e-01 -2.610531151294708252e-01 2.295268177986145020e-01 -3.658518195152282715e-01 3.032340705394744873e-01 -6.705146282911300659e-02 3.288165479898452759e-02 -7.589143514633178711e-02 1.162240374833345413e-02 8.220224082469940186e-02 2.354540973901748657e-01 -7.654935121536254883e-03 -2.431344985961914062e-01 -2.275615185499191284e-01 9.931256622076034546e-02 -1.053783968091011047e-01 -3.740508854389190674e-02 1.159701645374298096e-01 1.589339785277843475e-02 9.736672788858413696e-02 2.550629675388336182e-01 1.197213158011436462e-01 -4.447326064109802246e-02 3.129165768623352051e-01 1.508234441280364990e-01 2.381340712308883667e-01 5.229317396879196167e-02 -1.704404652118682861e-01 1.295571867376565933e-02 -3.932755067944526672e-02 -2.744871675968170166e-01 1.257144808769226074e-01
1.292589902877807617e-01 1.077808365225791931e-01 -2.401225641369819641e-02 -4.116883873939514160e-01 1.461331099271774292e-01 2.019571699202060699e-02 3.327471613883972168e-01 1.611657813191413879e-02 -1.738219857215881348e-01 -2.690852880477905273e-01 1.572185456752777100e-01 2.248574942350387573e-01 -1.978572160005569458e-01 -6.574932485818862915e-02 -4.188222587108612061e-01 3.573470562696456909e-02 3.625750914216041565e-02 -5.970468372106552124e-02 -2.175509780645370483e-01 8.612465113401412964e-02 -8.367934823036193848e-02 1.458134502172470093e-01 1.123246923089027405e-01 3.423724323511123657e-02 1.376478839665651321e-02 7.987495511770248413e-02 -1.925737261772155762e-01 -3.342136275023221970e-03 7.790768146514892578e-02 -7.100066542625427246e-02 -1.314331591129302979e-01 -3.115779161453247070e-01
-2.898195981979370117e-01 -7.211451977491378784e-02 2.228372991085052490e-01 -2.264055013656616211e-01 3.443379998207092285e-01 -2.191880643367767334e-01 7.283919304609298706e-02 3.440637141466140747e-02 1.226653456687927246e-01 -2.149411439895629883e-01 4.867851138114929199e-01 1.903832852840423584e-01 -2.150563597679138184e-01 -4.840373527258634567e-03 5.933463945984840393e-02 1.856133192777633667e-01 4.743480309844017029e-02 8.571899682283401489e-02 1.755486987531185150e-02 4.598845914006233215e-02 1.429431699216365814e-02 8.204999566078186035e-02 1.748519837856292725e-01 1.913099139928817749e-01 -7.115887850522994995e-02 -1.951215905137360096e-03 -1.832564175128936768e-01 -1.244437880814075470e-02 2.048679627478122711e-02 -1.628721058368682861e-01 1.227714642882347107e-01 2.261283993721008301e-01
-1.708001494407653809e-01 -2.494364082813262939e-01 2.821331322193145752e-01 -2.341503975912928581e-03 3.128228783607482910e-01 -1.669996678829193115e-01 1.532509829849004745e-02 -7.454583887010812759e-03 -1.110689416527748108e-01 -7.149001210927963257e-02 2.696920633316040039e-01 1.220180280506610870e-02 -1.398055851459503174e-01 1.846340745687484741e-01 -3.377290070056915283e-01 8.746816776692867279e-03 6.622374523431062698e-03 4.123289138078689575e-02 -2.230662107467651367e-02 8.500151336193084717e-02 -8.735819160938262939e-02 3.705150634050369263e-02 1.961170583963394165e-01 1.015648394823074341e-01 3.826404511928558350e-01 3.233307600021362305e-01 1.888363957405090332e-01 -1.585450209677219391e-02 -1.203693524003028870e-01 -3.699407353997230530e-02 2.686887383460998535e-01 5.194033309817314148e-02
-2.618488073348999023e-01 -2.522835507988929749e-02 3.855711519718170166e-01 -1.761612445116043091e-01 2.426648437976837158e-01 -3.000348210334777832e-01 3.300259411334991455e-01 -3.085331320762634277e-01 2.399138659238815308e-01 2.458260953426361084e-02 2.078851312398910522e-01 5.793635733425617218e-03 -1.603738516569137573e-01 -7.410901784896850586e-02 -7.217539846897125244e-02 2.089658528566360474e-01 -9.736924618482589722e-02 1.458672285079956055e-01 -2.015163563191890717e-02 -5.703165195882320404e-03 1.493921279907226562e-01 4.832944273948669434e-02 -9.337116777896881104e-02 1.516826897859573364e-01 -1.193410009145736694e-01 -4.888763651251792908e-03 -1.119341924786567688e-01 -6.935390830039978027e-02 3.337347134947776794e-02 -8.240739256143569946e-02 -2.117153555154800415e-01 -2.113611102104187012e-01
-2.075491249561309814e-01 -4.274541046470403671e-03 -7.929564267396926880e-02 -3.586754202842712402e-02 1.413889527320861816e-01 -3.885336518287658691e-01 -3.510919511318206787e-01 -1.056673750281333923e-01 -2.247491478919982910e-01 -1.508775353431701660e-02 2.989130318164825439e-01 -5.704564601182937622e-02 -1.216566860675811768e-01 4.355490952730178833e-02 -2.884272634983062744e-01 -6.490151584148406982e-02 1.184949949383735657e-01 -1.557203084230422974e-01 3.938013315200805664e-02 2.461799383163452148e-01 -2.081276774406433105e-01 1.433839052915573120e-01 2.405160963535308838e-01 -2.891983650624752045e-02 1.046306192874908447e-01 2.179059088230133057e-01 1.141558662056922913e-01 9.565111994743347168e-02 2.797271907329559326e-01 -6.252042204141616821e-02 9.639694541692733765e-02 3.797406330704689026e-02
-8.239765465259552002e-02 -2.053157538175582886e-01 4.165777862071990967e-01 1.623768173158168793e-02 3.108756244182586670e-01 -3.106382787227630615e-01 1.390368789434432983e-01 -7.209482789039611816e-02 4.096679762005805969e-02 1.655404269695281982e-02 3.489939868450164795e-02 -7.447793334722518921e-02 -2.953754365444183350e-01 6.485658138990402222e-02 -8.164036273956298828e-02 6.465280801057815552e-02 1.697593331336975098e-01 -6.344075500965118408e-02 -2.207687944173812866e-01 2.684942260384559631e-02 -1.319086849689483643e-01 3.146763443946838379e-01 -5.169807933270931244e-03 9.369988739490509033e-02 2.956376671791076660e-01 1.453331112861633301e-01 2.451405674219131470e-01 6.603139638900756836e-02 2.176779955625534058e-01 7.004702091217041016e-02 1.161891371011734009e-01 4.768082499504089355e-02
-1.727838963270187378e-01 -1.661044061183929443e-01 3.534238636493682861e-01 5.785313248634338379e-02 9.024852514266967773e-02 -2.112120389938354492e-01 -2.067634165287017822e-01 7.054390758275985718e-02 -2.244887501001358032e-01 -1.225522011518478394e-01 -3.315507248044013977e-02 4.075579345226287842e-02 -3.797137737274169922e-01 8.568543940782546997e-02 -2.555676400661468506e-01 6.665877066552639008e-03 -1.282452344894409180e-01 2.794251404702663422e-02 -2.307627797126770020e-01 1.501182317733764648e-01 -1.719271391630172729e-02 3.608545362949371338e-01 2.477507293224334717e-01 2.334985416382551193e-03 1.842475086450576782e-01 -1.516720205545425415e-01 1.994187682867050171e-01 1.152966096997261047e-01 1.141535937786102295e-01 1.075248494744300842e-01 -5.768519267439842224e-02 -7.689983397722244263e-02
2.194503247737884521e-01 -6.651561707258224487e-02 3.207156956195831299e-01 -4.017497599124908447e-01 1.051108092069625854e-01 -4.472446441650390625e-02 1.280435025691986084e-01 -1.115584000945091248e-01 -2.397629618644714355e-01 -1.190406456589698792e-01 1.584490835666656494e-01 1.040138900279998779e-01 1.909753773361444473e-03 -8.784585632383823395e-03 -3.886630535125732422e-01 7.363907992839813232e-02 -8.237821608781814575e-02 1.721509546041488647e-01 -3.662730380892753601e-02 1.946436800062656403e-02 1.674978882074356079e-01 1.088642925024032593e-01 2.633363008499145508e-01 1.093058139085769653e-01 1.543361693620681763e-01 -9.526053816080093384e-02 -7.416634261608123779e-02 3.390966728329658508e-02 -1.439024806022644043e-01 -1.400099545717239380e-01 -2.546493411064147949e-01 -2.703283429145812988e-01
3.174144402146339417e-02 9.893453121185302734e-02 6.066812202334403992e-02 2.238072901964187622e-01 -4.077333211898803711e-02 -6.639998406171798706e-02 1.038191840052604675e-02 -3.403127491474151611e-01 -1.094281598925590515e-01 -6.249111890792846680e-02 2.470455467700958252e-01 2.804738581180572510e-01 -2.595390081405639648e-01 -2.000518888235092163e-02 -8.652494847774505615e-02 1.635765880346298218e-01 -6.777662038803100586e-02 1.930738389492034912e-01 5.825765896588563919e-03 1.298714876174926758e-01 -6.406708061695098877e-02 2.843886017799377441e-01 4.063602089881896973e-01 1.579897999763488770e-01 1.643449962139129639e-01 2.200115025043487549e-01 1.620706869289278984e-03 -1.039496511220932007e-01 1.259277202188968658e-02 -2.976761758327484131e-01 1.901593357324600220e-01 -1.042379289865493774e-01
7.920296490192413330e-02 -1.476865708827972412e-01 1.599262058734893799e-01 2.384425699710845947e-02 1.454223096370697021e-01 2.569125778973102570e-02 -2.294065356254577637e-01 -1.149310618638992310e-01 3.030389547348022461e-02 -9.473615139722824097e-02 3.482658863067626953e-01 -6.533369421958923340e-02 -1.226919740438461304e-01 5.439167469739913940e-02 -2.125928848981857300e-01 1.315646022558212280e-01 6.078510731458663940e-02 -1.182403564453125000e-01 -2.884677648544311523e-01 1.583715528249740601e-01 3.585904836654663086e-01 2.266865372657775879e-01 4.964395239949226379e-02 -1.858235597610473633e-01 2.047311812639236450e-01 3.320707082748413086e-01 -1.367935687303543091e-01 -1.022278331220149994e-02 1.933112442493438721e-01 -4.396941885352134705e-02 6.875103805214166641e-03 -2.981050908565521240e-01
-2.752224802970886230e-01 -3.254210352897644043e-01 2.120004743337631226e-01 -1.924046725034713745e-01 2.076844573020935059e-01 -2.102855443954467773e-01 2.281996011734008789e-01 -6.877452880144119263e-02 -1.167909149080514908e-02 2.553735114634037018e-02 -6.103293970227241516e-02 2.707604169845581055e-01 -1.255989167839288712e-02 8.234588056802749634e-02 -2.394963651895523071e-01 2.187000960111618042e-01 2.228960245847702026e-01 2.617272734642028809e-02 -2.399260178208351135e-02 -1.123440042138099670e-01 -5.778607353568077087e-02 1.624185591936111450e-01 9.629193693399429321e-03 -3.728138748556375504e-03 5.128370970487594604e-02 2.158215790987014771e-01 -2.256015390157699585e-01 1.187537889927625656e-02 -1.022890489548444748e-02 -2.901643216609954834e-01 -1.677005290985107422e-01 -3.101949989795684814e-01
-3.103467077016830444e-02 -2.969999909400939941e-01 1.454841941595077515e-01 2.299396991729736328e-01 2.287048697471618652e-01 -1.369458287954330444e-01 1.463765185326337814e-02 7.036252319812774658e-02 -1.449095457792282104e-01 -1.996818333864212036e-01 4.123152196407318115e-01 1.402026414871215820e-01 1.350359525531530380e-02 6.102862954139709473e-02 -1.596059650182723999e-01 1.204160153865814209e-01 -4.030907526612281799e-02 9.734392166137695312e-03 -6.674069166183471680e-02 3.449400365352630615e-01 -5.485872551798820496e-02 3.802900910377502441e-01 9.326030313968658447e-02 -2.479211986064910889e-01 1.524371560662984848e-02 8.964794129133224487e-02 -4.836570844054222107e-02 -2.462731003761291504e-01 1.325259059667587280e-01 -1.651291251182556152e-01 -8.370513468980789185e-02 -1.027616020292043686e-02
-7.129197567701339722e-02 -2.019812315702438354e-01 2.290134727954864502e-01 -3.075261712074279785e-01 1.094214618206024170e-01 -6.689476221799850464e-02 1.685876399278640747e-01 4.843275249004364014e-02 -2.326557636260986328e-01 -2.493417561054229736e-01 1.270273625850677490e-01 1.378304362297058105e-01 -1.407129764556884766e-01 1.029445752501487732e-01 -1.267130374908447266e-01 1.621835231781005859e-01 -1.649443060159683228e-02 1.981974989175796509e-01 4.090930335223674774e-03 1.197010576725006104e-01 1.370969861745834351e-01 1.093789935111999512e-01 9.990387409925460815e-02 2.057084292173385620e-01 3.710962086915969849e-02 3.301778435707092285e-02 -2.230413444340229034e-02 3.938396647572517395e-02 -9.194725751876831055e-02 4.607763513922691345e-02 -3.877275586128234863e-01 -4.830257296562194824e-01
-2.561267279088497162e-02 8.032138645648956299e-02 4.528288245201110840e-01 -9.862462431192398071e-02 2.360989898443222046e-01 -2.465714961290359497e-01 1.426464170217514038e-01 -8.298952877521514893e-02 4.969438537955284119e-02 4.294727742671966553e-02 1.043640747666358948e-01 1.136370822787284851e-01 -3.345827460289001465e-01 -1.365970671176910400e-01 3.308953344821929932e-02 8.730248361825942993e-02 2.781317383050918579e-02 1.269880495965480804e-02 4.396902769804000854e-02 3.152374625205993652e-01 -1.631104797124862671e-01 2.437235862016677856e-01 1.786191016435623169e-01 -6.885944306850433350e-02 8.012668043375015259e-02 2.057468146085739136e-01 2.671093940734863281e-01 1.914276331663131714e-01 2.455246895551681519e-01 1.576905883848667145e-02 1.185552030801773071e-01 -1.032966226339340210e-01
3.021150268614292145e-02 -1.666465997695922852e-01 4.668954610824584961e-01 -2.401356585323810577e-02 1.345097869634628296e-01 -1.111046001315116882e-01 -4.245381355285644531e-01 -1.757511496543884277e-01 -1.255663633346557617e-01 -5.443836003541946411e-02 -5.542589351534843445e-02 7.579990196973085403e-03 -1.269794255495071411e-01 -1.566813699901103973e-02 -2.171277552843093872e-01 2.444572374224662781e-02 -1.889250874519348145e-01 -7.041684538125991821e-02 -2.020877897739410400e-01 1.860056668519973755e-01 3.536276891827583313e-02 1.368198245763778687e-01 9.535094723105430603e-03 -7.545368373394012451e-02 1.266631782054901123e-01 2.889795899391174316e-01 4.260331019759178162e-02 -3.417330607771873474e-02 1.653865128755569458e-01 9.267462790012359619e-02 -2.317471653223037720e-01 -3.019799292087554932e-01
-1.553897373378276825e-02 -3.695307374000549316e-01 2.829441726207733154e-01 -1.314174477010965347e-02 4.203208982944488525e-01 -1.386227011680603027e-01 2.429138869047164917e-02 5.239863693714141846e-02 -1.564145684242248535e-01 -8.420050889253616333e-02 7.343143224716186523e-02 7.369683682918548584e-02 -1.867381669580936432e-02 2.352136224508285522e-01 5.127390101552009583e-02 1.243160665035247803e-01 -5.196093767881393433e-02 -8.740703761577606201e-02 -2.982446253299713135e-01 2.582010626792907715e-01 1.594773381948471069e-01 3.621318638324737549e-01 1.270484030246734619e-01 1.494962535798549652e-02 2.678641676902770996e-01 1.070254966616630554e-01 -1.056195870041847229e-01 -1.135357022285461426e-01 6.619926542043685913e-02 5.931384488940238953e-02 9.672017395496368408e-02 -6.492954492568969727e-02
-2.683249711990356445e-01 6.178448349237442017e-02 4.265796840190887451e-01 -6.825500726699829102e-02 3.174686729907989502e-01 -1.295583993196487427e-01 1.377222687005996704e-01 1.344283204525709152e-02 -8.532698452472686768e-02 1.684653311967849731e-01 -1.107878088951110840e-01 -9.576482698321342468e-03 -2.541160583496093750e-01 9.913502633571624756e-02 -4.497089609503746033e-02 2.271074354648590088e-01 2.228868305683135986e-01 -2.003806233406066895e-01 -1.472623348236083984e-01 2.786649167537689209e-01 -1.793949455022811890e-01 1.969776153564453125e-01 9.221798926591873169e-02 1.161263883113861084e-01 2.219014465808868408e-01 8.822918683290481567e-02 1.547174304723739624e-01 -1.781142503023147583e-01 2.439710125327110291e-02 -4.491408169269561768e-02 -1.499067693948745728e-01 -6.993516534566879272e-02
-2.553502321243286133e-01 -8.005595207214355469e-02 1.895588934421539307e-01 -2.425344586372375488e-01 1.247133091092109680e-01 -3.715872764587402344e-01 -6.903520226478576660e-02 -1.428601741790771484e-01 9.345269203186035156e-02 -1.063121706247329712e-01 4.240918457508087158e-01 3.279915750026702881e-01 -5.063120648264884949e-02 -2.701295018196105957e-01 2.302336692810058594e-02 1.146887168288230896e-01 -5.687454342842102051e-02 4.940841346979141235e-02 1.375076174736022949e-01 1.926243454217910767e-01 2.716018259525299072e-02 -6.665252894163131714e-02 2.507391870021820068e-01 2.839860618114471436e-01 1.017220839858055115e-01 1.106959506869316101e-01 5.522413924336433411e-02 -5.868510156869888306e-02 3.991093952208757401e-03 -9.416966140270233154e-02 6.140845268964767456e-02 7.749105244874954224e-02
-1.311880052089691162e-01 -1.604233533143997192e-01 1.449454724788665771e-01 -5.537211522459983826e-02 1.592255085706710815e-01 -2.700469195842742920e-01 -1.000659633427858353e-02 -1.371146589517593384e-01 -6.265174597501754761e-03 1.049809381365776062e-01 5.337935090065002441e-01 3.487163484096527100e-01 -2.208558917045593262e-01 -2.015639096498489380e-02 3.551277518272399902e-02 4.158054292201995850e-01 9.982008486986160278e-02 4.387274850159883499e-03 8.031140267848968506e-02 1.502576172351837158e-01 1.619945615530014038e-01 7.853196561336517334e-02 1.446187645196914673e-01 1.990631669759750366e-01 -2.857947349548339844e-02 1.418426036834716797e-01 4.586071707308292389e-03 7.699958235025405884e-02 -7.453826814889907837e-02 -3.691334649920463562e-02 -6.002718955278396606e-02 7.411832362413406372e-02
-1.788371056318283081e-01 -2.250075638294219971e-01 5.024778246879577637e-01 -3.741041421890258789e-01 5.950107052922248840e-02 -1.285013854503631592e-01 2.949661314487457275e-01 -4.160783439874649048e-02 2.768092043697834015e-02 2.532735653221607208e-02 3.599422276020050049e-01 4.868404939770698547e-02 4.018630087375640869e-02 -1.650942564010620117e-01 -1.404590606689453125e-01 1.413028836250305176e-01 2.047895640134811401e-01 6.588457524776458740e-02 -5.769177153706550598e-02 -1.454664021730422974e-02 2.582210898399353027e-01 -1.207789182662963867e-01 -4.187662899494171143e-02 2.114393748342990875e-02 1.383081525564193726e-01 -4.295893758535385132e-02 1.014432683587074280e-01 -1.329198479652404785e-01 1.395088136196136475e-01 2.129087224602699280e-02 4.465325549244880676e-02 -1.006503179669380188e-01
1.290137507021427155e-02 1.521330326795578003e-01 5.072590112686157227e-01 -7.437201589345932007e-02 2.686224877834320068e-01 -3.786743283271789551e-01 -5.691030994057655334e-02 -1.117866709828376770e-01 -1.572793722152709961e-01 7.842154055833816528e-02 1.066091284155845642e-01 2.330549247562885284e-02 -8.919954299926757812e-02 -1.618995890021324158e-02 -5.165019072592258453e-03 1.013295911252498627e-02 2.175998091697692871e-01 -3.229767680168151855e-01 -7.189977914094924927e-02 2.367302179336547852e-01 -7.145043462514877319e-02 2.950604856014251709e-01 5.681577324867248535e-02 4.251841921359300613e-03 2.098758518695831299e-01 2.081868499517440796e-01 1.381939798593521118e-01 2.765622735023498535e-02 -4.332936555147171021e-02 8.790446817874908447e-02 2.384535968303680420e-02 -7.552390545606613159e-02
1.335809230804443359e-01 -4.300434887409210205e-01 1.498808115720748901e-01 -2.570339441299438477e-01 3.932118788361549377e-02 -2.306224554777145386e-01 9.743159264326095581e-02 -2.178666293621063232e-01 4.296217486262321472e-02 -6.839676946401596069e-02 1.282475143671035767e-01 -1.336218565702438354e-01 3.331264108419418335e-02 -1.006731539964675903e-01 -2.392730712890625000e-01 -3.840051125735044479e-03 -2.787113189697265625e-02 -1.009526625275611877e-01 5.696651060134172440e-04 -6.841974332928657532e-03 -1.432152986526489258e-01 9.897179901599884033e-02 4.106797277927398682e-01 -5.263468623161315918e-02 5.939084291458129883e-02 6.370121240615844727e-02 -2.111098021268844604e-01 -2.099444121122360229e-01 3.278477787971496582e-01 -1.213495880365371704e-01 2.010540477931499481e-02 -2.367830425500869751e-01
-1.053122896701097488e-02 -6.997424364089965820e-02 2.943007349967956543e-01 -7.812914252281188965e-02 1.533440649509429932e-01 -2.399406582117080688e-01 1.757482141256332397e-01 -1.550924628973007202e-01 8.562152087688446045e-02 -2.880677580833435059e-02 6.382782459259033203e-01 8.299347758293151855e-02 -1.966885924339294434e-01 3.637393191456794739e-02 3.199154511094093323e-02 1.833336651325225830e-01 -3.985383361577987671e-02 -9.500785917043685913e-02 6.409704685211181641e-02 1.944811791181564331e-01 1.017537787556648254e-01 -1.606202572584152222e-01 1.570530980825424194e-01 1.712016016244888306e-01 8.069229125976562500e-02 2.172798812389373779e-01 -7.467252016067504883e-02 -1.157916113734245300e-01 -1.549833416938781738e-01 -1.533978432416915894e-01 -5.296025052666664124e-02 5.848981812596321106e-02
-1.450434327125549316e-01 -4.103621095418930054e-02 4.875900149345397949e-01 -2.729224264621734619e-01 1.176542118191719055e-01 -2.782738804817199707e-01 1.903911083936691284e-01 1.975611448287963867e-01 -1.141611114144325256e-01 -1.094966456294059753e-01 2.210138887166976929e-01 1.894162893295288086e-01 2.096575126051902771e-02 8.343736827373504639e-02 -6.070536747574806213e-02 1.499607861042022705e-01 1.798276156187057495e-01 6.186812743544578552e-02 5.099062994122505188e-02 -7.899779081344604492e-02 2.884857356548309326e-01 -6.576191633939743042e-02 3.281660750508308411e-02 7.213906198740005493e-02 1.226706057786941528e-01 -1.078741997480392456e-01 1.913523226976394653e-01 -2.389839142560958862e-01 2.843550443649291992e-01 -8.283827453851699829e-02 -6.084160134196281433e-02 -6.704792380332946777e-02
3.555441647768020630e-02 9.869080968201160431e-03 1.766171455383300781e-01 2.073193900287151337e-02 -2.329737134277820587e-02 -3.791185319423675537e-01 4.482493922114372253e-02 -9.702702611684799194e-02 -1.717492341995239258e-01 -1.306694895029067993e-01 2.680136531125754118e-04 2.757252939045429230e-02 -3.459759056568145752e-01 -7.781613618135452271e-02 -1.901828944683074951e-01 2.251660078763961792e-01 2.386723756790161133e-01 2.552489042282104492e-01 -3.491135239601135254e-01 3.694349527359008789e-02 -1.171960160136222839e-01 2.806962132453918457e-01 1.442503184080123901e-01 -1.924108713865280151e-01 2.605089917778968811e-02 1.918304711580276489e-01 1.846943646669387817e-01 7.658665534108877182e-03 8.801190555095672607e-02 -8.059807866811752319e-02 -2.146061807870864868e-01 -1.539419442415237427e-01
-6.839593499898910522e-02 -2.215249091386795044e-01 2.080776542425155640e-01 1.811574995517730713e-01 2.237136848270893097e-02 -4.183264076709747314e-01 -9.716258943080902100e-02 -1.856676191091537476e-01 -1.689312905073165894e-01 -1.347693242132663727e-02 1.023533642292022705e-01 2.802260816097259521e-01 6.458639353513717651e-02 -9.835559874773025513e-02 4.478057473897933960e-02 2.360934317111968994e-01 1.573768407106399536e-01 2.342715710401535034e-01 1.955297440290451050e-01 3.060541749000549316e-01 -4.304290190339088440e-02 6.954137235879898071e-02 1.980564445257186890e-01 -1.053325831890106201e-01 -1.105841062963008881e-02 1.906953565776348114e-02 -2.667482495307922363e-01 -9.494687616825103760e-02 2.794919908046722412e-01 -1.639500260353088379e-01 3.933549299836158752e-02 -7.517509162425994873e-02
-5.579188466072082520e-02 9.076849371194839478e-02 1.890058815479278564e-01 7.504852116107940674e-02 1.862897425889968872e-01 -3.740530312061309814e-01 -1.459313929080963135e-01 -3.472318351268768311e-01 -2.376477271318435669e-01 -3.865365311503410339e-02 4.327184855937957764e-01 -9.410633891820907593e-02 8.709394186735153198e-02 -1.041505932807922363e-01 -2.015436887741088867e-01 1.180996224284172058e-01 -1.927762180566787720e-01 -7.370283454656600952e-02 -2.426510453224182129e-01 6.439078599214553833e-02 -4.509007185697555542e-02 -1.478145867586135864e-01 -1.122757270932197571e-01 8.617847412824630737e-02 1.161095052957534790e-01 1.167468801140785217e-01 2.108841240406036377e-01 1.559123843908309937e-01 3.286582976579666138e-02 -1.337383538484573364e-01 1.967718154191970825e-01 -2.495953626930713654e-02
-1.010755896568298340e-01 -1.939380019903182983e-01 3.718464672565460205e-01 -2.118004113435745239e-01 1.780690401792526245e-01 -1.161911189556121826e-01 1.119528897106647491e-02 -1.117633879184722900e-01 1.288898885250091553e-01 -4.555998370051383972e-02 3.594941794872283936e-01 4.976070672273635864e-02 2.093047499656677246e-01 3.644287586212158203e-03 -1.618002355098724365e-01 7.896999269723892212e-02 3.773822262883186340e-02 2.214502692222595215e-01 2.157770283520221710e-02 1.419061273336410522e-01 1.745989769697189331e-01 1.604542583227157593e-01 2.031719982624053955e-01 -7.324592769145965576e-02 1.063600555062294006e-01 4.116042554378509521e-01 -8.520303666591644287e-02 1.558369994163513184e-01 1.303687691688537598e-01 2.142557948827743530e-01 -2.348614484071731567e-02 -1.868407279253005981e-01
1.411170661449432373e-01 -3.400020003318786621e-01 6.208608672022819519e-02 1.630673855543136597e-01 2.669647932052612305e-01 4.494078084826469421e-02 -1.344422064721584320e-02 -1.427328735589981079e-01 6.201472133398056030e-02 -1.522088348865509033e-01 4.332601726055145264e-01 -8.234364539384841919e-02 1.175726130604743958e-01 -3.709052875638008118e-02 -2.258796244859695435e-01 1.351432055234909058e-01 4.184288159012794495e-02 -1.344849020242691040e-01 -1.614639461040496826e-01 3.737831413745880127e-01 1.130528599023818970e-01 3.109982907772064209e-01 1.995286792516708374e-01 1.062302589416503906e-01 1.066520512104034424e-01 9.724132716655731201e-02 1.949017494916915894e-01 1.398389879614114761e-02 -5.680949240922927856e-02 -2.850889600813388824e-02 3.171755000948905945e-02 -1.546785235404968262e-01
5.541322007775306702e-02 -2.275891005992889404e-01 2.224154025316238403e-01 1.476571857929229736e-01 3.655083179473876953e-01 -3.755377233028411865e-01 -1.858696341514587402e-01 -2.715917229652404785e-01 -2.324258685111999512e-01 -3.346404135227203369e-01 1.674592941999435425e-01 -5.847020819783210754e-02 -1.610641628503799438e-01 1.796823553740978241e-02 -5.220032855868339539e-02 1.776811033487319946e-01 -1.772739440202713013e-01 -1.197719946503639221e-01 -1.714816093444824219e-01 6.511172652244567871e-02 6.964316219091415405e-02 -1.256212443113327026e-01 -4.213978350162506104e-02 1.487796753644943237e-01 1.550667881965637207e-01 -2.669261097908020020e-01 -6.018139794468879700e-02 -4.109562560915946960e-02 -7.280832622200250626e-03 3.163722530007362366e-02 5.316678434610366821e-02 6.673852354288101196e-02
2.063840478658676147e-01 -3.068749308586120605e-01 8.696185052394866943e-02 -1.768119931221008301e-01 2.022447437047958374e-01 -2.095248103141784668e-01 1.768460273742675781e-01 -2.650565467774868011e-02 -3.745936229825019836e-02 -8.369065076112747192e-02 9.510055184364318848e-02 4.394501820206642151e-02 -2.727424167096614838e-02 -2.038615792989730835e-01 -1.443148106336593628e-01 -5.388118699193000793e-02 1.088001132011413574e-01 -1.414718329906463623e-01 -1.762344837188720703e-01 -1.910715363919734955e-02 7.180217653512954712e-02 1.784546077251434326e-01 4.242556095123291016e-01 2.016784565057605505e-04 1.381715685129165649e-01 2.182565182447433472e-01 -2.035065889358520508e-01 2.552004456520080566e-01 -1.506424099206924438e-01 -2.553513348102569580e-01 -2.664494514465332031e-01 -9.889296442270278931e-02
1.538286507129669189e-01 -1.787031441926956177e-01 2.834865748882293701e-01 -7.379677891731262207e-02 1.725676506757736206e-01 -3.488583117723464966e-02 1.278254538774490356e-01 4.640243947505950928e-02 -6.715395301580429077e-02 -9.584713727235794067e-03 1.327981352806091309e-01 -2.369173616170883179e-01 -4.263192415237426758e-01 -2.150378674268722534e-01 -3.266338706016540527e-01 9.495471417903900146e-02 -1.344617754220962524e-01 1.271822452545166016e-01 7.620526105165481567e-02 -3.271902725100517273e-02 -8.763728290796279907e-02 3.140887022018432617e-01 -1.241850480437278748e-01 7.109298370778560638e-03 2.395665347576141357e-01 2.012591958045959473e-01 -1.921366006135940552e-01 -4.263257235288619995e-02 9.350404888391494751e-02 2.100148610770702362e-02 -2.671016752719879150e-01 8.332934975624084473e-02
1.393079757690429688e-01 -1.085629165172576904e-01 9.940094500780105591e-02 -3.527251482009887695e-01 6.220973655581474304e-02 -2.673033773899078369e-01 7.931488007307052612e-02 9.366660378873348236e-03 -7.169757038354873657e-03 -9.546087682247161865e-02 -9.469749778509140015e-02 1.535568269900977612e-03 -7.953308522701263428e-02 -1.374954283237457275e-01 -4.515746608376502991e-02 4.177944362163543701e-01 -5.689873173832893372e-02 2.482094988226890564e-02 4.109780117869377136e-02 3.542422354221343994e-01 -1.376496404409408569e-01 1.687135547399520874e-01 3.863631188869476318e-01 1.427504122257232666e-01 -9.953510761260986328e-02 1.397554576396942139e-01 -1.697583794593811035e-01 -1.882405281066894531e-01 4.675398394465446472e-02 -1.408493518829345703e-01 -2.118356078863143921e-01 -1.554677188396453857e-01
1.578877419233322144e-01 -1.493707299232482910e-01 2.109009623527526855e-01 1.233933772891759872e-02 2.083818241953849792e-02 -1.320223808288574219e-01 2.121499180793762207e-02 -6.376750767230987549e-02 2.054674327373504639e-01 7.041889708489179611e-03 4.620092734694480896e-02 -1.628904417157173157e-02 -1.952531933784484863e-01 -1.713476926088333130e-01 -2.566067576408386230e-01 3.038509190082550049e-01 1.525499373674392700e-01 -2.189319878816604614e-01 -3.408341109752655029e-02 1.387458890676498413e-01 2.406084537506103516e-02 3.275059163570404053e-01 3.536809384822845459e-01 -1.116050779819488525e-01 3.693436682224273682e-01 -1.842461675405502319e-01 -3.596042096614837646e-02 -1.640451699495315552e-01 4.192258417606353760e-02 -1.730521917343139648e-01 -1.382511407136917114e-01 -1.704175323247909546e-01
2.277657389640808105e-03 1.709573119878768921e-01 4.638183414936065674e-01 1.153094246983528137e-01 2.891968190670013428e-01 -2.033812254667282104e-01 -1.138434335589408875e-01 -1.831122338771820068e-01 -1.055796220898628235e-01 -4.164552316069602966e-02 1.665159016847610474e-01 4.944761469960212708e-02 -2.385830134153366089e-01 -4.345881938934326172e-02 -4.309612140059471130e-02 3.574737533926963806e-02 2.281906157732009888e-01 -2.185315340757369995e-01 -2.488693222403526306e-03 2.497155666351318359e-01 1.181528903543949127e-02 2.169440090656280518e-01 3.037893474102020264e-01 1.143279001116752625e-01 1.431069970130920410e-01 -4.017623886466026306e-02 3.322230279445648193e-01 -9.002181887626647949e-02 7.238616049289703369e-02 6.599133461713790894e-02 -2.126364782452583313e-02 -2.202409319579601288e-02
1.436466127634048462e-01 -1.479062996804714203e-02 -8.388622850179672241e-02 -2.979673147201538086e-01 -4.882638901472091675e-02 1.404496375471353531e-03 2.920932173728942871e-01 -1.928270757198333740e-01 -2.140046805143356323e-01 -1.263162493705749512e-02 1.843067258596420288e-01 -9.788411855697631836e-02 -1.025924012064933777e-01 -1.633046269416809082e-01 -4.831947088241577148e-01 1.565273702144622803e-01 9.525196999311447144e-02 -1.668035797774791718e-02 -2.922118008136749268e-01 1.879984438419342041e-01 -4.789237305521965027e-02 1.456846892833709717e-01 2.369182407855987549e-01 5.467145889997482300e-02 4.817078635096549988e-02 1.296014785766601562e-01 -1.724036782979965210e-01 2.822623550891876221e-01 6.646934151649475098e-02 2.469225972890853882e-02 -5.352729186415672302e-02 -1.569554209709167480e-01
-1.680750548839569092e-01 -3.421163260936737061e-01 4.154753983020782471e-01 1.026996597647666931e-01 5.324140191078186035e-02 -1.616806238889694214e-01 1.816314458847045898e-01 -3.642196953296661377e-02 -1.826676577329635620e-01 1.038028374314308167e-01 -6.408948451280593872e-02 -8.819655328989028931e-02 -1.485656946897506714e-01 -8.186031132936477661e-02 -3.109785616397857666e-01 1.837764531373977661e-01 9.849714487791061401e-02 -9.906128048896789551e-02 -3.977493569254875183e-02 3.419660627841949463e-01 2.013654075562953949e-02 2.670374214649200439e-01 1.820164173841476440e-01 4.310030862689018250e-02 -3.633838519454002380e-02 -1.359796710312366486e-02 1.899161487817764282e-01 -1.691263765096664429e-01 1.334344446659088135e-01 8.768948912620544434e-02 1.614768803119659424e-01 -1.745833456516265869e-01
-1.169566288590431213e-01 -6.808473169803619385e-02 1.511282324790954590e-01 -2.129147648811340332e-01 -4.692558199167251587e-02 -1.711371243000030518e-01 1.759724169969558716e-01 -4.028660356998443604e-01 -1.240281909704208374e-01 6.646893173456192017e-02 3.259623050689697266e-01 -1.260187942534685135e-02 -3.821320533752441406e-01 5.328350514173507690e-02 -5.857716128230094910e-02 1.695066839456558228e-01 6.412976980209350586e-02 3.177874982357025146e-01 -1.057353541254997253e-01 2.033792622387409210e-02 3.126789629459381104e-02 8.119684457778930664e-02 3.555517643690109253e-02 2.403398603200912476e-01 5.032832548022270203e-02 1.661567986011505127e-01 -2.406340837478637695e-01 -1.416090279817581177e-01 -7.221169769763946533e-02 -2.849950790405273438e-01 -5.142081156373023987e-02 -3.231105953454971313e-02
1.886027008295059204e-01 -1.996851712465286255e-01 1.005900725722312927e-01 -6.702151149511337280e-02 2.238319516181945801e-01 1.474272366613149643e-02 -1.424290537834167480e-01 -3.095240797847509384e-03 -3.564430475234985352e-01 -1.010391116142272949e-01 7.097778469324111938e-02 2.104285955429077148e-01 -2.624122053384780884e-02 7.028437405824661255e-02 -2.999782264232635498e-01 1.312719881534576416e-01 2.079856395721435547e-01 -5.197476223111152649e-02 -1.889117807149887085e-01 3.469121158123016357e-01 1.954075098037719727e-01 -1.365933865308761597e-01 3.331138938665390015e-02 4.576454311609268188e-02 1.176331564784049988e-01 2.747472524642944336e-01 2.622373402118682861e-02 3.709958195686340332e-01 8.206079900264739990e-02 -6.277671200223267078e-04 -2.046247869729995728e-01 -4.011039063334465027e-02
-2.082975208759307861e-01 1.533554643392562866e-01 4.541898965835571289e-01 -8.895576745271682739e-02 2.622027993202209473e-01 -3.280566930770874023e-01 2.647988684475421906e-02 -1.233786642551422119e-01 -1.009524539113044739e-01 1.816601008176803589e-01 1.463285535573959351e-01 4.835028946399688721e-02 -1.715953052043914795e-01 1.737787760794162750e-02 -8.400687575340270996e-02 1.031848937273025513e-01 1.364624947309494019e-01 -4.297662898898124695e-02 -2.058330327272415161e-01 1.017631217837333679e-01 -2.344269305467605591e-01 3.703501522541046143e-01 1.076118499040603638e-01 3.868066892027854919e-02 -6.697819381952285767e-02 1.268466562032699585e-01 3.115504086017608643e-01 -2.265718579292297363e-02 3.160438686609268188e-02 6.619367748498916626e-02 7.780614495277404785e-02 -6.506794691085815430e-02
-1.310263127088546753e-01 -5.625424161553382874e-02 2.208478599786758423e-01 1.132341101765632629e-01 9.438724070787429810e-02 -1.759281605482101440e-01 -1.207520961761474609e-01 -2.323349192738533020e-02 -3.031735718250274658e-01 -4.163847118616104126e-02 4.623388871550559998e-03 -5.968522652983665466e-02 -1.525778025388717651e-01 -2.348562777042388916e-01 -8.548073470592498779e-03 8.875279873609542847e-02 1.583971381187438965e-01 -2.922810018062591553e-01 -2.968866229057312012e-01 1.543902009725570679e-01 -1.721210181713104248e-01 2.259867042303085327e-01 2.683873474597930908e-01 7.534615695476531982e-02 2.254219204187393188e-01 1.499197483062744141e-01 4.182681441307067871e-01 -4.141204059123992920e-02 1.835127174854278564e-01 -7.895608991384506226e-02 5.365840718150138855e-02 -7.633858919143676758e-02
6.274065375328063965e-02 -4.984194412827491760e-02 -1.965302079916000366e-01 -2.201204001903533936e-01 1.802507340908050537e-01 1.079111080616712570e-02 2.181877046823501587e-01 -1.763828992843627930e-01 -3.493367135524749756e-01 2.077353559434413910e-02 2.462671697139739990e-01 9.136444889008998871e-03 -7.496684789657592773e-02 -1.982459276914596558e-01 -4.948481023311614990e-01 4.220054671168327332e-02 5.539999157190322876e-02 -1.869214139878749847e-02 -2.669375855475664139e-03 1.728223562240600586e-01 -1.136228367686271667e-01 8.148837089538574219e-02 1.095969080924987793e-01 -1.318479335168376565e-04 1.684526205062866211e-01 -1.026101857423782349e-01 2.065232209861278534e-02 -3.107269993051886559e-03 2.113064676523208618e-01 1.360013987869024277e-02 -3.688616305589675903e-02 -4.123231470584869385e-01
7.192999869585037231e-02 -1.241884753108024597e-01 2.941453158855438232e-01 -1.714701354503631592e-01 2.087798118591308594e-01 -9.038490243256092072e-03 2.574524879455566406e-01 -4.370790347456932068e-02 -3.947213590145111084e-01 1.054349169135093689e-01 1.387259364128112793e-01 1.401567906141281128e-01 -1.588753461837768555e-01 -2.214862406253814697e-02 -1.462902575731277466e-01 2.301535457372665405e-01 -8.382815122604370117e-02 1.825409829616546631e-01 -2.066007405519485474e-01 3.697036951780319214e-02 7.443846017122268677e-02 -2.849843911826610565e-02 8.420168608427047729e-02 5.245901271700859070e-02 1.058776751160621643e-01 2.206654250621795654e-01 -7.118687033653259277e-02 -1.333490312099456787e-01 -1.691878885030746460e-01 6.883276253938674927e-02 -4.127544760704040527e-01 -2.421312779188156128e-01
1.536574363708496094e-01 -4.551447927951812744e-02 2.485064864158630371e-01 -1.601918339729309082e-01 1.776921898126602173e-01 -1.931678354740142822e-01 3.117069900035858154e-01 -1.623928174376487732e-02 -3.757585585117340088e-02 1.998004317283630371e-02 2.519959211349487305e-02 5.716172978281974792e-02 3.966271132230758667e-02 -1.173456236720085144e-01 -3.201329112052917480e-01 2.558579854667186737e-02 -7.503992319107055664e-02 1.005851179361343384e-01 -1.615001410245895386e-01 -1.284112036228179932e-01 1.280717179179191589e-02 1.348695158958435059e-01 3.205047547817230225e-01 4.494416341185569763e-02 3.094717264175415039e-01 2.810225486755371094e-01 -2.036853134632110596e-01 1.370935738086700439e-01 1.621341258287429810e-01 -1.141940355300903320e-01 -2.831216454505920410e-01 -2.458853721618652344e-01
-1.246870011091232300e-01 -2.420286685228347778e-01 2.832407355308532715e-01 7.693990319967269897e-02 -4.077207297086715698e-03 -1.902999430894851685e-01 2.413426153361797333e-02 4.818626120686531067e-02 -6.424823403358459473e-02 -1.214170530438423157e-01 -4.543944820761680603e-02 1.060946360230445862e-01 -6.388267874717712402e-02 1.734134703874588013e-01 -2.305399328470230103e-01 2.471299469470977783e-01 -1.549176126718521118e-01 -2.181571125984191895e-01 -2.039040029048919678e-01 3.597983717918395996e-01 -4.356318386271595955e-04 1.008475571870803833e-01 2.487212568521499634e-01 -4.646423738449811935e-03 3.511652350425720215e-01 1.031493842601776123e-01 -2.621015720069408417e-02 -4.682955145835876465e-02 2.625974416732788086e-01 9.007380157709121704e-02 1.537763886153697968e-02 -3.020058274269104004e-01
-1.318108588457107544e-01 -2.934294342994689941e-01 3.239293098449707031e-01 -8.716249838471412659e-03 8.663243055343627930e-02 1.184470579028129578e-01 -1.236613616347312927e-01 -1.732605546712875366e-01 -5.757588520646095276e-02 -3.191248476505279541e-01 1.473670154809951782e-01 1.771234869956970215e-01 -1.311675906181335449e-01 -7.211226969957351685e-02 -4.015083312988281250e-01 -1.263002306222915649e-01 4.175040125846862793e-02 1.655911654233932495e-01 -4.406213387846946716e-02 4.096986353397369385e-02 -1.497954130172729492e-01 3.146890103816986084e-01 1.319292932748794556e-01 1.136863604187965393e-02 3.424844443798065186e-01 1.753311902284622192e-01 1.758059859275817871e-02 7.359392940998077393e-02 -7.036875002086162567e-03 7.330556958913803101e-02 -9.462786465883255005e-02 -1.641225665807723999e-01
3.286403790116310120e-02 -6.889434158802032471e-02 2.152048945426940918e-01 -2.456220537424087524e-01 -1.255227029323577881e-01 -1.125468984246253967e-01 1.542839407920837402e-01 -2.206844538450241089e-01 -3.343026712536811829e-02 2.256375849246978760e-01 1.330262050032615662e-02 6.042990460991859436e-02 -5.678136646747589111e-02 -5.640080198645591736e-02 -2.309459298849105835e-01 2.555808722972869873e-01 1.002769693732261658e-01 2.590134739875793457e-02 3.662538900971412659e-02 1.590416431427001953e-01 2.008196152746677399e-02 2.701653540134429932e-01 4.570864140987396240e-01 8.505897223949432373e-02 -1.162935942411422729e-01 2.109500616788864136e-01 1.125566214323043823e-01 -1.785648316144943237e-01 2.917549908161163330e-01 -2.228769510984420776e-01 -1.132936403155326843e-02 -2.031289935111999512e-01
9.850287437438964844e-02 -2.578334808349609375e-01 2.609259784221649170e-01 2.178257703781127930e-02 4.312040805816650391e-01 -5.502464622259140015e-02 -2.849621139466762543e-02 -5.174915865063667297e-02 -2.031644284725189209e-01 1.147936470806598663e-02 -8.535231649875640869e-02 5.601835437119007111e-03 -1.651473790407180786e-01 4.320689290761947632e-02 -3.577885627746582031e-01 1.760844439268112183e-01 -1.630839109420776367e-01 -1.030791103839874268e-01 -1.480361223220825195e-01 -8.009786903858184814e-02 -1.852055788040161133e-01 7.051906734704971313e-02 1.307416986674070358e-02 4.572365805506706238e-02 2.411296218633651733e-01 3.580025732517242432e-01 9.848795086145401001e-02 -9.276814013719558716e-02 1.203331872820854187e-01 -1.601025611162185669e-01 2.329129576683044434e-01 -1.409275531768798828e-01
-1.672339439392089844e-01 -1.657051444053649902e-01 1.207909360527992249e-01 -1.235442012548446655e-01 1.459724754095077515e-01 -1.292574405670166016e-02 2.103509008884429932e-01 2.439525909721851349e-02 -1.527974009513854980e-01 8.776287548243999481e-03 1.793091893196105957e-01 -1.630654782056808472e-01 -3.831100761890411377e-01 -2.815331816673278809e-01 -8.015846461057662964e-02 5.463127419352531433e-02 -8.772499114274978638e-02 5.638283118605613708e-02 2.757884375751018524e-02 -1.758441515266895294e-02 1.039280891418457031e-01 1.403013467788696289e-01 2.198150753974914551e-01 1.001797616481781006e-01 1.434082537889480591e-01 3.273811638355255127e-01 -3.199614882469177246e-01 2.703789472579956055e-01 1.607253253459930420e-01 -4.666365310549736023e-02 -2.978297770023345947e-01 -1.003541350364685059e-01
-1.104875579476356506e-01 -1.466884016990661621e-01 6.631604582071304321e-02 -6.572334468364715576e-02 4.312169551849365234e-02 -2.897457182407379150e-01 -1.268888413906097412e-01 3.769087418913841248e-02 1.838001050055027008e-02 4.877962917089462280e-02 9.164807200431823730e-02 1.236937269568443298e-01 -7.816795259714126587e-02 -9.943185746669769287e-02 -3.977769613265991211e-01 -8.733805269002914429e-02 -2.174460589885711670e-01 5.336007848381996155e-02 -1.656177341938018799e-01 9.289464354515075684e-02 -9.006999433040618896e-03 4.855349063873291016e-01 9.650704264640808105e-02 5.602388177067041397e-03 -6.869225203990936279e-02 2.460587918758392334e-01 1.449566483497619629e-01 -3.637545555830001831e-02 1.988243609666824341e-01 -3.975787162780761719e-01 -1.240950748324394226e-01 1.183143183588981628e-01
5.162006989121437073e-02 3.444192185997962952e-02 5.406774282455444336e-01 8.195692673325538635e-03 1.437013000249862671e-01 -8.029867708683013916e-02 -1.753876358270645142e-01 -2.138271331787109375e-01 -1.295155435800552368e-01 1.307824552059173584e-01 2.204922586679458618e-01 1.308495849370956421e-01 -2.070471346378326416e-01 5.244031548500061035e-02 -2.434569597244262695e-01 -2.406698092818260193e-02 1.191155686974525452e-01 -3.159220218658447266e-01 -1.206140965223312378e-01 1.707131415605545044e-01 -2.287066876888275146e-01 1.245047971606254578e-01 2.155908346176147461e-01 2.723182365298271179e-02 1.583723574876785278e-01 1.495532784610986710e-02 2.908449172973632812e-01 -5.943718925118446350e-02 -1.088414061814546585e-02 -6.838055700063705444e-02 -4.967718571424484253e-02 -4.095176234841346741e-02
7.911566644906997681e-02 -4.355980455875396729e-02 4.584279283881187439e-02 2.899356186389923096e-02 1.230422779917716980e-01 -1.408615708351135254e-01 1.452215015888214111e-01 4.573575407266616821e-02 1.174391955137252808e-01 -9.509393572807312012e-02 3.188633620738983154e-01 2.941977791488170624e-02 2.630749642848968506e-01 -9.215185791254043579e-02 -1.561457663774490356e-01 3.187715411186218262e-01 1.899736970663070679e-01 3.327443450689315796e-02 -4.592097923159599304e-02 3.536050617694854736e-01 7.018280029296875000e-02 2.367624342441558838e-01 3.630789518356323242e-01 2.453535981476306915e-02 2.766446173191070557e-01 1.036799103021621704e-01 1.556402537971735001e-03 -1.800487749278545380e-02 1.109626889228820801e-01 -7.083944231271743774e-02 -5.601141601800918579e-02 -3.685616552829742432e-01
-1.757508963346481323e-01 -4.367536604404449463e-01 3.163274824619293213e-01 4.189284890890121460e-02 6.785479933023452759e-02 2.539933100342750549e-02 -3.931768238544464111e-02 -1.413522753864526749e-02 -5.224948376417160034e-02 -8.536388725042343140e-02 1.232547909021377563e-01 9.582858532667160034e-02 -3.176460266113281250e-01 8.819060772657394409e-02 -3.623161613941192627e-01 -1.563143879175186157e-01 -1.846126280725002289e-02 -9.955119341611862183e-02 -3.834828361868858337e-02 2.134256362915039062e-01 9.948767721652984619e-02 1.760512590408325195e-01 3.171676397323608398e-01 7.554450631141662598e-02 1.989822536706924438e-01 -1.168869957327842712e-01 -2.461474388837814331e-02 -2.442755103111267090e-01 1.850943565368652344e-01 1.285279542207717896e-01 4.419878497719764709e-02 -6.072072312235832214e-03
4.258949682116508484e-02 -2.559829875826835632e-02 1.848247200250625610e-01 -4.217877089977264404e-01 -4.600504040718078613e-02 -1.346472650766372681e-01 7.393919676542282104e-02 -7.051293551921844482e-02 -1.647589378990232944e-03 -1.553829461336135864e-01 1.689245738089084625e-02 -8.906438946723937988e-03 -1.475806087255477905e-01 3.764665871858596802e-02 -4.830117151141166687e-02 2.142180055379867554e-01 -7.146228849887847900e-02 -2.623433806002140045e-02 -1.678026914596557617e-01 8.730958402156829834e-02 -7.329595834016799927e-02 1.818471103906631470e-01 5.680982470512390137e-01 1.815525293350219727e-01 -1.817358285188674927e-01 5.644123256206512451e-02 1.931478269398212433e-02 -8.992554992437362671e-02 2.713017761707305908e-01 -2.800399661064147949e-01 -1.926447823643684387e-02 -1.614455133676528931e-01
5.400579050183296204e-02 -2.220257073640823364e-01 1.888899952173233032e-01 -1.446149796247482300e-01 1.858461201190948486e-01 4.192885383963584900e-02 3.988292440772056580e-02 -2.217875979840755463e-02 6.394805759191513062e-02 1.953481137752532959e-01 4.136978983879089355e-01 -4.324528574943542480e-02 3.679952025413513184e-02 -1.435348838567733765e-01 -3.239209353923797607e-01 2.971418201923370361e-01 3.280110657215118408e-02 2.430818229913711548e-01 -2.086122930049896240e-01 -5.364267155528068542e-02 2.271536588668823242e-01 2.216784656047821045e-01 2.333264201879501343e-01 -1.173286116681993008e-03 2.390887439250946045e-01 1.428884118795394897e-01 -1.564548164606094360e-01 -7.827685028314590454e-02 7.935306057333946228e-03 -2.656097337603569031e-02 1.385955959558486938e-01 -1.801880747079849243e-01
1.349518299102783203e-01 -2.882015407085418701e-01 1.505229622125625610e-01 -1.434152722358703613e-01 1.690193265676498413e-01 -1.157935410737991333e-01 2.643015384674072266e-01 -1.520904153585433960e-01 -3.435796126723289490e-02 -1.352224349975585938e-01 2.780061960220336914e-01 6.133208423852920532e-02 1.470232009887695312e-01 -1.498581003397703171e-02 -2.189210653305053711e-01 2.341763079166412354e-01 5.553475394845008850e-02 8.904966711997985840e-02 -1.626524776220321655e-01 -8.115331828594207764e-02 3.209964632987976074e-01 8.968914300203323364e-02 2.156340628862380981e-01 2.642233669757843018e-01 -5.776652321219444275e-02 -5.448366701602935791e-02 7.538463920354843140e-02 5.420789495110511780e-02 1.232477948069572449e-01 -1.574868559837341309e-01 -3.833985626697540283e-01 -1.485140770673751831e-01
-2.021758705377578735e-01 1.105202268809080124e-02 2.795398831367492676e-01 -1.245974674820899963e-01 3.022797405719757080e-01 1.844704747200012207e-01 -1.653787791728973389e-01 -2.099648118019104004e-02 -1.129357069730758667e-01 -1.085859164595603943e-01 2.922502458095550537e-01 -2.061779946088790894e-01 -4.065828770399093628e-02 -5.613987147808074951e-02 -2.180017083883285522e-01 4.617786779999732971e-02 6.548305600881576538e-02 -5.032882094383239746e-03 -2.115307003259658813e-01 3.684113323688507080e-01 1.951313167810440063e-01 2.157399207353591919e-01 1.409360766410827637e-01 -3.057318031787872314e-01 3.521157056093215942e-02 1.768245697021484375e-01 2.741529420018196106e-02 -3.178543969988822937e-02 1.413431912660598755e-01 -1.734030693769454956e-01 -1.951686143875122070e-01 8.313068188726902008e-03
-3.275531828403472900e-01 -9.817692637443542480e-02 2.234896123409271240e-01 -9.615223854780197144e-02 3.035683333873748779e-01 -9.227202087640762329e-02 -1.989069022238254547e-02 1.328829489648342133e-02 -5.437054112553596497e-02 3.660450130701065063e-02 5.459029674530029297e-01 2.433886080980300903e-01 -1.278935223817825317e-01 -1.221482753753662109e-01 9.879374504089355469e-02 1.647197455167770386e-01 -1.152328401803970337e-01 3.506391867995262146e-02 2.916650101542472839e-02 4.315717890858650208e-02 -1.365343332290649414e-01 -3.017428703606128693e-02 2.195457965135574341e-01 3.654837906360626221e-01 -8.366727828979492188e-02 4.782800748944282532e-02 -1.107849776744842529e-01 -7.427224516868591309e-02 9.023264795541763306e-02 1.181538924574851990e-01 1.322604864835739136e-01 -8.774282783269882202e-02
1.445297002792358398e-01 2.054637297987937927e-02 1.752576380968093872e-01 -1.107481643557548523e-01 1.858261972665786743e-01 -5.383370444178581238e-02 1.656450480222702026e-01 -2.320996820926666260e-01 -2.055653780698776245e-01 -5.277793109416961670e-02 9.749136865139007568e-02 1.966527551412582397e-01 -1.359504163265228271e-01 -7.690382748842239380e-02 -3.346983194351196289e-01 -8.855761587619781494e-02 8.252265304327011108e-02 1.699560880661010742e-01 -1.946701109409332275e-01 -7.271043211221694946e-02 -2.502365969121456146e-02 -2.401033416390419006e-03 4.178410768508911133e-01 1.621481329202651978e-01 2.572521269321441650e-01 4.662678018212318420e-02 -1.801292002201080322e-01 2.764043509960174561e-01 1.363938003778457642e-01 -1.363435387611389160e-01 -2.159932553768157959e-01 -1.950674057006835938e-01
-1.234962567687034607e-01 2.216751314699649811e-02 1.861146390438079834e-01 -9.963238984346389771e-02 2.511698305606842041e-01 9.108872711658477783e-02 -2.769263982772827148e-01 -1.044988408684730530e-01 -7.928458042442798615e-03 -1.534553915262222290e-01 5.463284626603126526e-02 -2.475719302892684937e-01 -2.579295635223388672e-01 -8.489326387643814087e-02 -3.758708536624908447e-01 1.782783865928649902e-02 7.956731319427490234e-02 -1.258698105812072754e-01 -2.995508313179016113e-01 2.644991576671600342e-01 2.304094433784484863e-01 2.429850548505783081e-01 3.807874396443367004e-02 -1.495214402675628662e-01 1.822806745767593384e-01 1.461613476276397705e-01 -1.401838809251785278e-01 -1.309789270162582397e-01 -2.902125939726829529e-02 -2.001407295465469360e-01 -1.321222037076950073e-01 -9.964064508676528931e-02
-6.508680991828441620e-03 -3.104034662246704102e-01 2.383873611688613892e-01 -1.782617568969726562e-01 1.229199692606925964e-01 -2.028557509183883667e-01 2.008746862411499023e-01 -2.888084650039672852e-01 -2.364414781332015991e-01 -9.215930849313735962e-02 2.166258096694946289e-01 5.907942354679107666e-02 8.484600484371185303e-02 6.416931748390197754e-02 5.719355121254920959e-02 -2.266118079423904419e-01 2.739034593105316162e-02 -1.839616447687149048e-01 -9.047403931617736816e-02 1.818200349807739258e-01 -1.418958455324172974e-01 1.098558381199836731e-01 -2.427633851766586304e-03 -2.154208347201347351e-02 -3.890729695558547974e-02 1.182302311062812805e-01 6.725519895553588867e-02 2.589992247521877289e-02 1.715460419654846191e-01 -4.070844948291778564e-01 -4.136378318071365356e-02 -3.580130040645599365e-01
7.630683016031980515e-03 -2.089840471744537354e-01 -6.603943556547164917e-02 -2.093254774808883667e-01 1.262040287256240845e-01 -3.711662488058209419e-03 1.152346655726432800e-01 -1.662566065788269043e-01 -2.539555430412292480e-01 2.946059592068195343e-02 1.898136883974075317e-01 -1.187342405319213867e-02 -8.574806153774261475e-02 -2.555105686187744141e-01 -8.481911569833755493e-02 1.340542584657669067e-01 1.845956295728683472e-01 6.909918040037155151e-02 -4.657730758190155029e-01 2.103621214628219604e-01 -1.960968412458896637e-02 -1.132644563913345337e-01 1.556662023067474365e-01 -6.971900165081024170e-02 1.271550916135311127e-02 1.154862269759178162e-01 1.206606328487396240e-01 3.521758615970611572e-01 4.730902612209320068e-02 -3.843468725681304932e-01 -7.821732014417648315e-02 -3.708726912736892700e-02
1.374416202306747437e-01 -1.675639599561691284e-01 1.443856358528137207e-01 -4.025697708129882812e-03 1.790127009153366089e-01 -1.350738108158111572e-01 1.072786226868629456e-01 -2.813486456871032715e-01 1.135803386569023132e-01 -2.748275697231292725e-01 2.845387458801269531e-01 -5.979511514306068420e-02 1.857259273529052734e-01 -1.614965498447418213e-02 -9.863423556089401245e-02 8.132283389568328857e-02 6.694284267723560333e-03 -9.484516084194183350e-02 -1.538904607295989990e-01 3.834100663661956787e-01 -2.714848332107067108e-02 2.805062532424926758e-01 1.853115707635879517e-01 -2.360511571168899536e-02 3.939624726772308350e-01 1.408556550741195679e-01 5.620166193693876266e-03 -9.056188166141510010e-02 1.744943410158157349e-01 5.302772670984268188e-02 4.850541427731513977e-02 -2.328298836946487427e-01
2.957894504070281982e-01 1.258776038885116577e-01 5.803234130144119263e-02 -2.431262731552124023e-01 2.904021441936492920e-01 -2.250268906354904175e-01 2.204425930976867676e-01 -1.125181093811988831e-01 -1.090534329414367676e-01 -1.973927170038223267e-01 1.462027132511138916e-01 -9.190629422664642334e-02 -1.370375305414199829e-01 -2.304690927267074585e-01 -3.772169947624206543e-01 -4.232303425669670105e-02 -1.070813313126564026e-01 6.808276474475860596e-02 -3.085272312164306641e-01 -5.750473216176033020e-02 7.656315807253122330e-03 2.179956734180450439e-01 1.859267055988311768e-01 -1.139135211706161499e-01 1.784959137439727783e-01 1.247169151902198792e-01 -2.439693957567214966e-01 -2.327086590230464935e-02 5.788083374500274658e-02 -7.927368581295013428e-02 -4.836397618055343628e-02 -1.101236939430236816e-01
2.558506838977336884e-02 -2.653365135192871094e-01 -1.817031949758529663e-02 -4.340694844722747803e-02 1.284599602222442627e-01 -1.974030733108520508e-01 1.193555742502212524e-01 1.176661700010299683e-01 -1.687859296798706055e-01 5.347667634487152100e-02 2.661438882350921631e-01 1.788223385810852051e-01 -6.873664259910583496e-02 -1.045352593064308167e-01 -9.332150220870971680e-02 2.959120571613311768e-01 -6.322730332612991333e-02 -2.366873994469642639e-02 -8.997552096843719482e-02 9.635981172323226929e-02 -3.187581896781921387e-03 3.371161818504333496e-01 3.324274122714996338e-01 -8.080881088972091675e-02 -7.101284712553024292e-02 -2.002379298210144043e-01 3.144083172082901001e-02 -8.162356168031692505e-02 4.704051911830902100e-01 -1.643753498792648315e-01 2.059042602777481079e-01 -3.103211335837841034e-02
-1.016745641827583313e-01 -1.885878592729568481e-01 1.104811653494834900e-01 7.515706866979598999e-02 1.088770329952239990e-01 -4.431074112653732300e-02 -2.713617980480194092e-01 -3.325140178203582764e-01 -2.186058163642883301e-01 4.849383980035781860e-02 2.343905121088027954e-01 -1.050918996334075928e-01 -3.046993017196655273e-01 -1.582940965890884399e-01 -4.096290841698646545e-02 -2.677015028893947601e-02 4.082427173852920532e-02 7.287263125181198120e-02 -2.435773015022277832e-01 1.425519436597824097e-01 -6.437476724386215210e-02 -2.951561287045478821e-02 4.059216380119323730e-02 2.132116556167602539e-01 7.500828802585601807e-02 -1.824191063642501831e-01 1.822408139705657959e-01 2.142881751060485840e-01 1.455385684967041016e-01 -4.124788343906402588e-01 1.695474684238433838e-01 -1.579692661762237549e-01
-3.356512635946273804e-02 -9.698985517024993896e-02 2.098229080438613892e-01 -1.093039885163307190e-01 2.637295611202716827e-02 -1.305832564830780029e-01 1.819213181734085083e-01 -2.523857951164245605e-01 -3.162043094635009766e-01 -1.100945379585027695e-02 2.759224772453308105e-01 1.935782283544540405e-01 1.676425784826278687e-01 -6.470134109258651733e-02 -3.104718625545501709e-01 3.034453988075256348e-01 1.429475396871566772e-01 5.410233512520790100e-02 -1.312035769224166870e-01 -2.537036538124084473e-01 1.883158385753631592e-01 2.468963712453842163e-01 -1.404482964426279068e-02 1.017503812909126282e-02 1.148122325539588928e-01 7.211425155401229858e-02 -5.850484967231750488e-02 -1.998334974050521851e-01 -1.188782695680856705e-02 -1.793616451323032379e-02 -1.814233809709548950e-01 -2.961403727531433105e-01
-2.247728407382965088e-01 -1.920717954635620117e-01 3.486739099025726318e-01 -5.009718611836433411e-02 8.408100903034210205e-02 -2.595261633396148682e-01 1.043106541037559509e-01 -3.340384736657142639e-02 7.504327595233917236e-02 -1.915829032659530640e-01 1.553465425968170166e-01 1.701605021953582764e-01 -2.189809083938598633e-01 -1.193235740065574646e-01 -3.119525015354156494e-01 -6.077295169234275818e-02 7.222885638475418091e-02 -6.647474318742752075e-02 4.818733409047126770e-02 -6.441771984100341797e-02 -8.337590843439102173e-02 2.837917506694793701e-01 5.777120217680931091e-02 -2.633488178253173828e-01 3.503209650516510010e-01 2.437643557786941528e-01 1.593295335769653320e-01 5.847745761275291443e-02 6.312437355518341064e-02 6.852537393569946289e-02 -2.417287044227123260e-02 -2.166984975337982178e-01
-1.997304856777191162e-01 -2.148604691028594971e-01 3.240529894828796387e-01 -1.933980546891689301e-02 2.261680513620376587e-01 -2.777261734008789062e-01 1.582161337137222290e-02 -1.596855819225311279e-01 -9.282147884368896484e-02 1.106672585010528564e-01 4.122954010963439941e-01 2.627581059932708740e-01 -2.473669648170471191e-01 -5.360397323966026306e-02 1.742937229573726654e-02 2.430549710988998413e-01 -1.724749803543090820e-02 -8.233088254928588867e-02 1.556371450424194336e-01 1.925454288721084595e-01 7.151161134243011475e-02 -6.424207240343093872e-02 2.045953571796417236e-01 2.230350077152252197e-01 4.523630812764167786e-02 3.398262336850166321e-02 -1.206535771489143372e-01 -1.155323460698127747e-01 -1.876203864812850952e-01 -1.370455473661422729e-01 4.735405743122100830e-02 1.209971904754638672e-01
-7.065296918153762817e-02 -3.191870152950286865e-01 1.135488525032997131e-01 -3.862708508968353271e-01 1.229506358504295349e-01 -2.031431049108505249e-01 8.612101525068283081e-02 -1.917435973882675171e-01 7.608778774738311768e-02 -1.182520538568496704e-01 1.144396364688873291e-01 -1.713088005781173706e-01 -5.069892108440399170e-02 -8.953326195478439331e-02 -1.150294020771980286e-01 -1.814254559576511383e-02 4.708766471594572067e-03 6.510213762521743774e-02 5.491609685122966766e-03 3.630320355296134949e-02 -6.977016478776931763e-02 1.719982028007507324e-01 3.082204163074493408e-01 -5.887794774025678635e-03 1.114942133426666260e-01 -1.744423210620880127e-01 -1.535690426826477051e-01 -1.627328693866729736e-01 4.564343094825744629e-01 -2.037818431854248047e-01 -1.396437082439661026e-02 -2.569516301155090332e-01
-2.871332466602325439e-01 -1.638659238815307617e-01 3.542633354663848877e-01 -2.008429914712905884e-01 7.725235819816589355e-02 -1.819506138563156128e-01 1.039292588829994202e-01 8.849554695188999176e-03 -2.485160380601882935e-01 -8.573566377162933350e-02 2.629433870315551758e-01 -2.709227986633777618e-02 -6.046643108129501343e-02 -1.976825445890426636e-01 2.159972339868545532e-01 9.348141402006149292e-02 2.317532896995544434e-01 8.316551148891448975e-02 8.759059756994247437e-02 -6.094891577959060669e-02 1.659415066242218018e-01 -1.576534956693649292e-01 1.659388393163681030e-01 2.219511941075325012e-02 3.010365962982177734e-01 -1.335640251636505127e-02 1.554594784975051880e-01 -8.418582379817962646e-02 3.403950035572052002e-01 -1.063137315213680267e-02 -1.120756715536117554e-01 -1.864532530307769775e-01
-9.021626412868499756e-02 -1.804713308811187744e-01 1.428876519203186035e-01 8.961346745491027832e-02 2.428084164857864380e-01 -2.965194284915924072e-01 -8.064511418342590332e-02 -2.092193663120269775e-01 -2.240211814641952515e-01 -3.348793685436248779e-01 2.574742734432220459e-01 -6.487897783517837524e-02 -2.822554111480712891e-01 -2.839857041835784912e-01 -8.688515983521938324e-03 1.894437819719314575e-01 7.148933410644531250e-02 -2.036972641944885254e-01 -1.356780435889959335e-02 2.478148639202117920e-01 -6.572213023900985718e-03 -1.963661760091781616e-01 6.260365992784500122e-02 -9.802479296922683716e-02 2.566375136375427246e-01 -1.451994031667709351e-01 7.683085650205612183e-02 -1.652767211198806763e-01 2.956424141302704811e-03 -3.273792192339897156e-02 1.420360356569290161e-01 5.314845219254493713e-02
-9.094052761793136597e-02 -1.018995344638824463e-01 2.256555259227752686e-01 1.237184256315231323e-01 8.681064099073410034e-02 -3.538013696670532227e-01 -1.077172085642814636e-01 1.013119053095579147e-02 6.257346272468566895e-02 -4.779098927974700928e-02 1.592034995555877686e-01 -8.874562382698059082e-02 -2.550186403095722198e-02 3.745610266923904419e-02 -2.067573815584182739e-01 4.354638755321502686e-01 3.737608790397644043e-01 -6.708623468875885010e-02 -3.764284308999776840e-03 2.062377780675888062e-01 -1.487703025341033936e-01 2.670394778251647949e-01 4.038892313838005066e-02 1.830163449048995972e-01 2.312388569116592407e-01 -2.395160868763923645e-02 2.190325111150741577e-01 -1.578783690929412842e-01 1.560940444469451904e-01 6.977184861898422241e-02 -3.227419033646583557e-02 -1.559326350688934326e-01
1.384708732366561890e-01 -1.506192386150360107e-01 3.127463161945343018e-01 9.256316721439361572e-02 -4.166369512677192688e-02 -1.368738412857055664e-01 1.450279802083969116e-01 1.432093083858489990e-01 -2.504534721374511719e-01 -3.936512768268585205e-02 6.415409594774246216e-02 -2.171786129474639893e-02 -3.019983768463134766e-01 -2.286861389875411987e-01 -1.751515269279479980e-01 1.672602742910385132e-01 9.253995120525360107e-02 1.603292822837829590e-01 -1.443937718868255615e-01 2.093815952539443970e-01 7.367476355284452438e-03 2.214331328868865967e-01 2.158962935209274292e-01 -1.719855815172195435e-01 1.358899027109146118e-01 2.621119320392608643e-01 2.894673347473144531e-01 2.539419829845428467e-01 7.984218001365661621e-02 -7.012984156608581543e-02 -1.787031739950180054e-01 -1.257772743701934814e-01
-1.031594350934028625e-01 -1.837341636419296265e-01 8.111266791820526123e-02 -4.240805506706237793e-01 -1.076344922184944153e-01 -1.166248098015785217e-01 4.202557727694511414e-02 -1.000818330794572830e-02 -1.204951629042625427e-01 -4.414176195859909058e-02 2.107698321342468262e-01 1.538148373365402222e-01 -1.220570132136344910e-01 1.172338649630546570e-01 -2.393271923065185547e-01 2.265010327100753784e-01 3.060800731182098389e-01 3.174577653408050537e-01 -1.209571659564971924e-01 9.895534068346023560e-02 3.097665607929229736e-01 8.032334595918655396e-02 1.224666312336921692e-01 2.059698570519685745e-03 1.415241211652755737e-01 1.736041456460952759e-01 2.910869009792804718e-02 4.857119545340538025e-02 5.779131781309843063e-03 -2.412811070680618286e-01 -1.669688522815704346e-01 -2.110726386308670044e-01
-1.198197305202484131e-01 -3.613057732582092285e-01 7.821599394083023071e-02 3.396886587142944336e-02 2.037232816219329834e-01 -2.138848751783370972e-01 -1.354781445115804672e-02 -3.292145133018493652e-01 -1.606223434209823608e-01 -7.753292471170425415e-02 1.897631883621215820e-01 -8.808856457471847534e-02 3.282538056373596191e-02 -1.862189769744873047e-01 -2.038227468729019165e-01 2.530540823936462402e-01 -2.143279165029525757e-01 1.539316326379776001e-01 -1.811356842517852783e-01 2.731499671936035156e-01 -2.153991758823394775e-01 1.373337954282760620e-01 9.544003754854202271e-02 -4.463833756744861603e-03 -7.013985514640808105e-02 5.076506733894348145e-02 2.647738158702850342e-01 -2.841828465461730957e-01 2.264431677758693695e-02 -2.023259922862052917e-02 1.556281596422195435e-01 1.248751115053892136e-02
5.396202579140663147e-02 -1.792688816785812378e-01 1.620094031095504761e-01 -1.120393513701856136e-03 1.045138295739889145e-02 -2.224074304103851318e-01 3.804874792695045471e-02 -4.303082525730133057e-01 1.543944776058197021e-01 -1.420813351869583130e-01 1.425087451934814453e-01 -2.193097472190856934e-01 2.212596125900745392e-02 -1.151958778500556946e-01 -3.632346987724304199e-01 1.574058383703231812e-01 1.833174228668212891e-01 -1.569683402776718140e-01 7.535445690155029297e-02 2.426165342330932617e-01 5.988964438438415527e-02 3.039250075817108154e-01 1.963400244712829590e-01 8.941587060689926147e-02 1.878834366798400879e-01 6.517297029495239258e-02 2.116167917847633362e-02 -1.760115474462509155e-01 2.032231539487838745e-01 1.674511134624481201e-01 -3.541391715407371521e-02 -1.129283234477043152e-01
-1.371335834264755249e-01 -2.546502649784088135e-01 2.101895064115524292e-01 -1.491384953260421753e-01 3.404418528079986572e-01 -7.498815655708312988e-02 9.899999946355819702e-02 -4.732220992445945740e-02 -3.338136970996856689e-01 -1.323382705450057983e-01 1.581606566905975342e-01 1.362733989953994751e-01 -6.451173871755599976e-02 3.692799806594848633e-02 -2.883142828941345215e-01 1.728994101285934448e-01 -9.689374826848506927e-03 -1.182575672864913940e-01 -1.133724860846996307e-02 2.761368453502655029e-01 -4.156232997775077820e-02 1.946973949670791626e-01 9.715940803289413452e-02 -3.104153648018836975e-02 2.893841862678527832e-01 3.402217328548431396e-01 1.833482384681701660e-01 -6.228889524936676025e-02 -7.806003838777542114e-02 9.291594475507736206e-02 1.795084029436111450e-01 2.913938648998737335e-02
5.938336253166198730e-02 -6.606164574623107910e-02 9.243950992822647095e-02 8.464108407497406006e-02 3.583149984478950500e-02 -1.049787029623985291e-01 -2.464507706463336945e-02 -2.308179438114166260e-01 -2.669440805912017822e-01 1.647055596113204956e-01 9.657599776983261108e-02 -1.589695066213607788e-01 -2.057760804891586304e-01 3.674040734767913818e-02 -9.144508838653564453e-02 1.155203767120838165e-02 2.745707929134368896e-01 -2.017834782600402832e-02 -1.507976651191711426e-01 2.669702172279357910e-01 2.511181533336639404e-01 1.832260042428970337e-01 3.756823241710662842e-01 -1.538353320211172104e-02 -7.142630964517593384e-02 4.956316947937011719e-02 -1.883282810449600220e-01 1.777206957340240479e-01 2.462249696254730225e-01 4.213562700897455215e-03 -2.619929313659667969e-01 -3.366400897502899170e-01
-4.901269078254699707e-02 -1.687656491994857788e-01 2.143552899360656738e-01 2.818511426448822021e-02 2.646090388298034668e-01 -8.659277111291885376e-02 6.721790879964828491e-02 -2.133416384458541870e-01 -1.654428541660308838e-01 -2.216694653034210205e-01 1.528143584728240967e-01 2.886691875755786896e-02 -2.645113468170166016e-01 8.975373953580856323e-02 -3.590500950813293457e-01 2.038637995719909668e-01 -1.886386722326278687e-01 -1.407958567142486572e-01 -2.390563860535621643e-02 -1.272301673889160156e-01 -4.292136430740356445e-02 1.335547268390655518e-01 5.533904582262039185e-02 -1.144015491008758545e-01 1.202856600284576416e-01 4.834706783294677734e-01 1.816608458757400513e-01 -2.447596564888954163e-02 6.290051341056823730e-02 5.464266240596771240e-02 1.657691746950149536e-01 -1.462883055210113525e-01
2.388579212129116058e-02 -1.554984152317047119e-01 3.017683140933513641e-02 -3.370599746704101562e-01 1.920896768569946289e-01 -9.337740391492843628e-02 1.680072546005249023e-01 -1.463888287544250488e-01 2.581897564232349396e-02 -9.828329086303710938e-02 2.837561666965484619e-01 1.628752052783966064e-01 -3.772618481889367104e-03 2.424512803554534912e-02 -3.592147827148437500e-01 1.790641248226165771e-01 4.006276428699493408e-01 1.473060995340347290e-01 -1.491845846176147461e-01 -9.784937649965286255e-02 5.297908931970596313e-02 -1.403169780969619751e-01 1.058528795838356018e-01 4.632886499166488647e-02 3.322059214115142822e-01 1.255218535661697388e-01 6.823039799928665161e-02 -4.503222927451133728e-02 -1.011124998331069946e-01 -9.502319246530532837e-02 -2.385233193635940552e-01 -1.660027354955673218e-01
-6.929799169301986694e-02 -3.997077792882919312e-02 3.775914013385772705e-01 -2.242265641689300537e-01 6.369744241237640381e-02 3.503085812553763390e-03 -4.062964618206024170e-01 -2.979230694472789764e-02 -2.607280574738979340e-02 -1.438958942890167236e-01 1.204737350344657898e-01 -1.318376860581338406e-03 -1.847455352544784546e-01 -1.337710916996002197e-01 -2.517684102058410645e-01 9.477470070123672485e-02 -1.021544188261032104e-01 5.992780625820159912e-02 -1.728924512863159180e-01 2.507632076740264893e-01 3.045846708118915558e-02 -5.639771744608879089e-02 -2.287833951413631439e-02 -1.982954591512680054e-01 2.236320376396179199e-01 3.346600532531738281e-01 -1.245709210634231567e-01 -3.414571285247802734e-02 3.122412264347076416e-01 -9.068256616592407227e-02 4.258394613862037659e-02 -1.828633695840835571e-01
-2.209825068712234497e-01 -2.188721746206283569e-01 1.151526942849159241e-01 -2.553127706050872803e-01 1.395104527473449707e-01 -2.208030819892883301e-01 1.825999617576599121e-01 -2.786172330379486084e-01 1.895338147878646851e-01 -2.402733452618122101e-02 1.752863377332687378e-01 9.061212767846882343e-04 -9.790775179862976074e-02 1.375551670789718628e-01 -8.496288210153579712e-02 1.215973868966102600e-01 -4.871458560228347778e-02 -1.881373971700668335e-01 4.086039587855339050e-02 1.828826516866683960e-01 1.019873991608619690e-01 3.046041131019592285e-01 3.773550987243652344e-01 5.075888335704803467e-02 -1.442610323429107666e-01 -1.731348484754562378e-01 -3.221642971038818359e-02 -1.303258091211318970e-01 3.151884377002716064e-01 -9.066026657819747925e-02 -1.214522644877433777e-01 -1.253988146781921387e-01
1.527301818132400513e-01 -3.794269859790802002e-01 1.188693717122077942e-01 8.804152905941009521e-02 -3.995008300989866257e-03 -1.237313449382781982e-01 7.351913303136825562e-02 -1.386298686265945435e-01 -2.494081556797027588e-01 -1.048328429460525513e-01 9.845421463251113892e-02 2.791134174913167953e-03 -2.571571469306945801e-01 1.227312833070755005e-01 -1.248803138732910156e-01 1.893223524093627930e-01 -1.141837984323501587e-01 1.383111327886581421e-01 4.488373547792434692e-02 1.358308196067810059e-01 -1.861622482538223267e-01 8.866079896688461304e-02 1.618676632642745972e-01 2.354288846254348755e-01 2.134405672550201416e-01 2.159861028194427490e-01 -1.374933272600173950e-01 -3.848185241222381592e-01 2.284334301948547363e-01 -2.149294614791870117e-01 1.351951956748962402e-01 5.219464749097824097e-02
7.047005742788314819e-02 -6.116550788283348083e-02 9.095598012208938599e-02 -3.275384753942489624e-02 2.497476935386657715e-01 -7.251101732254028320e-02 3.293688595294952393e-02 -5.324879884719848633e-01 1.181754991412162781e-01 -3.627712130546569824e-01 1.705953627824783325e-01 -1.000586003065109253e-01 4.843820352107286453e-03 1.433494780212640762e-02 -8.637119829654693604e-02 1.590258479118347168e-01 2.860222384333610535e-02 -1.703380942344665527e-01 -2.400211095809936523e-01 2.089609354734420776e-01 9.353069961071014404e-02 1.935893744230270386e-01 1.497619748115539551e-01 -1.740264594554901123e-01 1.292547881603240967e-01 2.604068219661712646e-01 8.163946121931076050e-02 -1.240517050027847290e-01 1.592686325311660767e-01 1.294970512390136719e-01 9.401285788044333458e-04 -1.824003010988235474e-01
1.189592406153678894e-01 -3.285842537879943848e-01 1.297687739133834839e-01 -2.099056243896484375e-01 2.455154657363891602e-01 -2.254044860601425171e-01 2.497247792780399323e-02 -1.096161082386970520e-01 -4.106911644339561462e-02 -1.268474608659744263e-01 1.472510397434234619e-01 1.593163609504699707e-01 -2.849098294973373413e-02 7.416344434022903442e-02 -3.681387007236480713e-02 -2.852036990225315094e-02 -8.531663566827774048e-02 -4.585537686944007874e-02 -1.239751055836677551e-01 4.836869984865188599e-02 1.162142604589462280e-01 2.445475310087203979e-01 4.512961804866790771e-01 1.838137358427047729e-01 -2.114777117967605591e-01 -1.657338440418243408e-02 -1.223003640770912170e-01 -3.522826731204986572e-02 2.148254364728927612e-01 -1.990274060517549515e-03 -3.798588812351226807e-01 -1.744583696126937866e-01
-1.018382087349891663e-01 -3.454461693763732910e-01 2.345257848501205444e-01 -1.615439206361770630e-01 1.733972877264022827e-01 -4.602881371974945068e-01 -1.850815266370773315e-01 1.256638020277023315e-02 -4.326099157333374023e-02 3.580519184470176697e-02 -1.031564250588417053e-01 -2.320889085531234741e-01 -3.563175499439239502e-01 2.067079208791255951e-02 -1.464788466691970825e-01 1.542660593986511230e-01 5.438542366027832031e-02 -2.273655384778976440e-01 -2.814364433288574219e-01 5.014063324779272079e-03 1.279765516519546509e-01 -3.112591244280338287e-02 2.643018662929534912e-01 2.608956955373287201e-02 1.530400291085243225e-02 1.267600357532501221e-01 -1.543262507766485214e-02 -2.448575943708419800e-02 3.715812461450695992e-03 3.250469639897346497e-02 1.617928445339202881e-01 -7.996235787868499756e-02
-1.932920664548873901e-01 -2.509075999259948730e-01 2.563899457454681396e-01 5.335062369704246521e-02 7.469207793474197388e-02 -1.467382013797760010e-01 -1.709273755550384521e-01 -2.493020743131637573e-01 7.764147222042083740e-02 -1.224696054123342037e-03 5.184170976281166077e-02 1.407769042998552322e-02 -4.740309715270996094e-01 2.467877231538295746e-02 -3.286586105823516846e-01 1.228842660784721375e-01 1.554255485534667969e-01 2.223996212705969810e-03 -2.941167168319225311e-02 1.588225513696670532e-01 -4.266393557190895081e-02 2.217726707458496094e-01 3.654825985431671143e-01 1.523831635713577271e-01 1.351689994335174561e-01 -7.201750576496124268e-02 -7.006184011697769165e-02 -1.665509790182113647e-01 6.110525876283645630e-02 1.861182749271392822e-01 5.078171938657760620e-02 1.284366752952337265e-02
6.887765973806381226e-02 1.373422741889953613e-01 6.921398639678955078e-02 -6.150687858462333679e-02 4.160147309303283691e-01 -3.083700537681579590e-01 3.850996196269989014e-01 -2.017320543527603149e-01 -3.937185928225517273e-02 -5.922947824001312256e-02 1.336897611618041992e-01 1.971560418605804443e-01 -1.696460396051406860e-01 -8.633354678750038147e-03 -9.914669394493103027e-02 -1.528419703245162964e-01 2.287100255489349365e-02 1.849029064178466797e-01 4.799368605017662048e-02 1.864097714424133301e-01 -7.927371561527252197e-02 1.651773452758789062e-01 -7.112466264516115189e-04 2.506053447723388672e-01 1.573227941989898682e-01 3.155888617038726807e-02 1.487594749778509140e-02 -3.364697992801666260e-01 1.076701059937477112e-01 -2.526423633098602295e-01 6.181746348738670349e-02 -1.602619141340255737e-02
-4.291706718504428864e-03 -2.091985195875167847e-01 2.325725704431533813e-01 -2.943011522293090820e-01 3.192482143640518188e-02 -3.229969739913940430e-02 7.773882150650024414e-02 -1.965288668870925903e-01 5.579878017306327820e-02 7.644534111022949219e-02 1.278103739023208618e-01 5.895128101110458374e-02 -2.547375857830047607e-01 -1.331047713756561279e-01 8.666242659091949463e-02 1.883349269628524780e-01 -2.565406262874603271e-02 -1.103599816560745239e-01 -1.887784302234649658e-01 -1.749867759644985199e-02 -1.854059249162673950e-01 1.956253349781036377e-01 4.952643513679504395e-01 1.551695764064788818e-01 -5.946710333228111267e-02 3.654449060559272766e-02 8.192407339811325073e-02 -2.256087809801101685e-01 1.491304785013198853e-01 -2.407754510641098022e-01 -1.941875815391540527e-01 -2.079280614852905273e-01
1.831068284809589386e-02 6.776010245084762573e-02 1.223997250199317932e-01 -1.204913854598999023e-02 1.421128660440444946e-01 -2.021080553531646729e-01 1.681416630744934082e-01 1.259986758232116699e-01 -3.625665977597236633e-02 -2.117419429123401642e-02 2.323079556226730347e-01 1.621844470500946045e-01 -3.312610089778900146e-01 -1.207265630364418030e-01 -3.398924767971038818e-01 1.674043238162994385e-01 -1.134878545999526978e-01 -9.631975740194320679e-02 -1.446422487497329712e-01 4.177953302860260010e-01 -1.379565298557281494e-01 -1.794998049736022949e-01 6.718864291906356812e-02 -1.639266759157180786e-01 7.802993990480899811e-03 1.703571178950369358e-03 -6.602872908115386963e-02 3.737479448318481445e-01 8.621180057525634766e-02 -1.973418742418289185e-01 -1.601362526416778564e-01 -9.198457747697830200e-02
-2.648141384124755859e-01 -1.299871504306793213e-01 2.193133383989334106e-01 -2.002709209918975830e-01 1.600575298070907593e-01 -9.817910939455032349e-02 2.831711992621421814e-02 -1.230581998825073242e-01 -1.621366664767265320e-02 1.304247677326202393e-01 5.393306016921997070e-01 2.514373064041137695e-01 -2.118686586618423462e-01 -1.024262607097625732e-01 2.559219114482402802e-02 1.935701072216033936e-01 -1.510039418935775757e-01 1.254279762506484985e-01 -9.567813575267791748e-02 8.496376872062683105e-02 1.458620578050613403e-01 6.833599507808685303e-02 2.327560037374496460e-01 1.964150965213775635e-01 1.405302435159683228e-01 2.147126244381070137e-03 -9.416400641202926636e-02 -1.586762219667434692e-01 -1.657683961093425751e-02 -5.666935816407203674e-02 8.224458992481231689e-02 2.665250599384307861e-01
1.176785677671432495e-01 -5.199846997857093811e-02 5.219105631113052368e-02 -2.844401448965072632e-02 1.323669850826263428e-01 -3.074021339416503906e-01 2.959259748458862305e-01 2.200495898723602295e-01 -1.049514953047037125e-02 -1.986493021249771118e-01 1.436587870121002197e-01 2.057308703660964966e-01 4.200855642557144165e-02 -3.502987623214721680e-01 -3.192459344863891602e-01 2.678931355476379395e-01 -4.404857009649276733e-02 -2.852087281644344330e-02 -7.161182910203933716e-02 1.491514295339584351e-01 -1.319416314363479614e-01 -5.447947233915328979e-02 2.268225103616714478e-01 1.479447633028030396e-01 1.547556519508361816e-01 1.672687567770481110e-02 -1.321246195584535599e-02 3.590884804725646973e-01 9.996734559535980225e-03 -8.933415263891220093e-02 -4.903002455830574036e-02 -2.086554765701293945e-01
-7.872423529624938965e-02 7.854890078306198120e-02 2.827313840389251709e-01 -5.714828893542289734e-02 3.779823482036590576e-01 -3.605095744132995605e-01 2.407916635274887085e-02 2.867980627343058586e-03 1.319532394409179688e-01 5.195599049329757690e-02 1.151447594165802002e-01 1.877054125070571899e-01 -5.922311171889305115e-02 -4.572342708706855774e-02 -2.060716003179550171e-01 1.783348321914672852e-01 1.344480216503143311e-01 -2.449120432138442993e-01 4.693360999226570129e-02 1.729693114757537842e-01 -2.101339250802993774e-01 2.223162651062011719e-01 3.786337971687316895e-01 2.010162733495235443e-02 1.461598128080368042e-01 -1.127884238958358765e-01 2.356293201446533203e-01 9.415733814239501953e-02 5.001686140894889832e-02 6.347239762544631958e-02 -3.497678413987159729e-02 -1.696525216102600098e-01
9.411333501338958740e-02 -1.403596252202987671e-01 8.183544129133224487e-02 1.211336329579353333e-01 -2.212017029523849487e-02 -3.056256771087646484e-01 5.318310484290122986e-02 -3.156177699565887451e-01 -6.005347892642021179e-02 -7.205078750848770142e-02 4.686063826084136963e-01 3.118236660957336426e-01 1.920336484909057617e-02 -3.727396428585052490e-01 -1.000646576285362244e-01 1.565502956509590149e-02 -2.321221306920051575e-02 -1.089736521244049072e-01 -5.812011659145355225e-02 4.360455647110939026e-02 4.751975089311599731e-02 1.736170053482055664e-01 7.341717928647994995e-02 -8.015094697475433350e-02 -5.144935846328735352e-02 1.590390354394912720e-01 -2.241847217082977295e-01 -1.989056169986724854e-01 2.806472182273864746e-01 -7.440619170665740967e-02 1.172023639082908630e-01 2.897998876869678497e-02
-2.327494323253631592e-02 -3.676987290382385254e-01 9.449354559183120728e-02 1.112236082553863525e-02 3.975553810596466064e-01 7.496466487646102905e-02 -8.815163373947143555e-02 -1.206703484058380127e-02 -2.530952095985412598e-01 -1.565919667482376099e-01 2.112537324428558350e-01 5.386087670922279358e-02 -1.388028860092163086e-01 1.322444528341293335e-01 -3.722549080848693848e-01 2.475062161684036255e-01 -1.021386310458183289e-01 1.018637139350175858e-02 1.481886506080627441e-01 7.658585906028747559e-02 -6.911817193031311035e-02 -1.050204411149024963e-02 7.867060601711273193e-02 -3.518825396895408630e-02 3.229171410202980042e-02 2.307101637125015259e-01 5.972108244895935059e-02 1.169803645461797714e-02 3.591172993183135986e-01 3.197767212986946106e-02 2.206327319145202637e-01 -1.536406129598617554e-01
2.401570677757263184e-01 -3.114714659750461578e-02 -7.448493689298629761e-02 -2.471001893281936646e-01 2.352547347545623779e-01 7.337883114814758301e-02 7.127312570810317993e-02 -2.083349227905273438e-01 -2.280978560447692871e-01 -1.000946685671806335e-01 2.855976819992065430e-01 2.232864312827587128e-02 -2.960087954998016357e-01 -2.544399537146091461e-02 -2.143686562776565552e-01 9.425836056470870972e-02 -1.449126303195953369e-01 -1.738932169973850250e-02 -2.599282562732696533e-01 -7.742349058389663696e-02 -1.487914472818374634e-01 1.397591382265090942e-01 2.464490532875061035e-01 3.110751882195472717e-02 1.106029003858566284e-01 1.076628789305686951e-01 -1.722769588232040405e-01 -4.367706179618835449e-02 8.375717326998710632e-03 -1.133037060499191284e-01 -1.835725903511047363e-01 -4.219745099544525146e-01
-1.879752427339553833e-02 -3.379071652889251709e-01 3.096994385123252869e-02 1.513517349958419800e-01 1.828405112028121948e-01 -1.917341649532318115e-01 -6.983338296413421631e-02 -3.705927357077598572e-02 -3.065603673458099365e-01 -1.580238491296768188e-01 2.247798591852188110e-01 3.994232788681983948e-02 3.854521363973617554e-02 -2.177383601665496826e-01 -2.825281322002410889e-01 1.841104030609130859e-01 8.747209608554840088e-02 2.862670123577117920e-01 -3.241899982094764709e-02 3.568562567234039307e-01 -9.401148557662963867e-02 -1.004323884844779968e-01 2.646172046661376953e-01 -1.204108372330665588e-01 -1.025163568556308746e-03 -2.147382311522960663e-02 -6.103144492954015732e-03 -2.559788227081298828e-01 1.899726241827011108e-01 -2.384412474930286407e-02 1.626960337162017822e-01 2.955335378646850586e-02
-3.102107346057891846e-01 -2.241533696651458740e-01 3.368020355701446533e-01 -1.052187681198120117e-01 4.628008231520652771e-02 -2.578683197498321533e-01 -1.147919371724128723e-01 6.811485439538955688e-02 2.581613324582576752e-02 1.352400928735733032e-01 2.068657428026199341e-01 5.373301915824413300e-03 -1.879530549049377441e-01 1.067455485463142395e-01 -2.857052385807037354e-01 7.866365462541580200e-02 -7.221742719411849976e-02 2.796173095703125000e-01 -1.297602951526641846e-01 -3.106038831174373627e-02 3.397134318947792053e-02 -1.962021440267562866e-01 4.246941581368446350e-02 3.640437424182891846e-01 1.352714449167251587e-01 -1.371161192655563354e-01 -1.455891132354736328e-01 -1.912408024072647095e-01 1.958236992359161377e-01 -1.769201904535293579e-01 2.970420988276600838e-03 -8.086257427930831909e-02
-1.852115988731384277e-01 -1.982337236404418945e-01 2.845853269100189209e-01 -5.773937329649925232e-02 1.321072131395339966e-01 -3.886859714984893799e-01 1.000478491187095642e-01 -4.706176742911338806e-02 -4.057837650179862976e-02 2.836718456819653511e-03 4.234864115715026855e-01 5.935889109969139099e-02 -6.057620793581008911e-02 1.891150623559951782e-01 5.025266483426094055e-02 1.010360717773437500e-01 -2.573624625802040100e-02 -2.098132111132144928e-02 -8.069515228271484375e-02 2.499288320541381836e-01 1.592418998479843140e-01 -6.570263206958770752e-02 -1.696916483342647552e-02 4.877933561801910400e-01 1.265807747840881348e-01 -8.372664451599121094e-02 -1.506875604391098022e-01 -1.018051058053970337e-01 5.371769145131111145e-02 -8.373558521270751953e-02 -1.217882484197616577e-01 7.629065960645675659e-02
-1.345441937446594238e-01 -1.552626937627792358e-01 1.295733451843261719e-01 -2.659722864627838135e-01 1.837253570556640625e-01 -1.173639148473739624e-01 1.522052288055419922e-01 -2.143006399273872375e-02 -2.028850913047790527e-01 -9.489826858043670654e-02 1.965949684381484985e-01 1.281448900699615479e-01 -2.053151577711105347e-01 8.850133419036865234e-02 -3.849090337753295898e-01 1.716005951166152954e-01 -8.708768524229526520e-03 1.622885912656784058e-01 5.359605699777603149e-02 4.823395609855651855e-02 1.154216378927230835e-01 -9.292516112327575684e-02 1.975279599428176880e-01 -6.201298907399177551e-02 2.927101552486419678e-01 2.149904221296310425e-01 -1.395437419414520264e-01 -1.221221685409545898e-01 -1.909525394439697266e-01 -1.975400745868682861e-01 -2.215902358293533325e-01 -2.810203731060028076e-01
1.262566447257995605e-02 -3.097573518753051758e-01 3.940213024616241455e-01 6.679952144622802734e-02 1.565357297658920288e-01 -2.896348237991333008e-01 1.930517107248306274e-01 9.311020374298095703e-02 -1.686293482780456543e-01 -1.717757582664489746e-01 -4.887294955551624298e-03 4.324730485677719116e-02 -3.204659000039100647e-02 -4.347204044461250305e-02 -2.629644572734832764e-01 6.908326596021652222e-02 -1.717976182699203491e-01 9.316492825746536255e-02 -4.945929348468780518e-02 7.858522981405258179e-02 -9.414352476596832275e-03 1.323145180940628052e-01 2.983749099075794220e-02 -5.796459317207336426e-02 2.708754539489746094e-01 4.395481646060943604e-01 1.853802651166915894e-01 1.785704344511032104e-01 1.547733247280120850e-01 -1.019026339054107666e-01 1.316464543342590332e-01 2.879800740629434586e-03
6.220829486846923828e-02 -1.731967777013778687e-01 7.122756540775299072e-02 1.064067259430885315e-01 -1.434986200183629990e-02 -1.970516145229339600e-01 3.902412205934524536e-02 1.717648059129714966e-01 -2.358805388212203979e-01 -1.871280670166015625e-01 -5.214865505695343018e-02 1.776078790426254272e-01 -2.982231080532073975e-01 -4.255458116531372070e-01 -4.943271353840827942e-02 2.103805989027023315e-01 9.564309567213058472e-02 -2.815979532897472382e-02 -1.681704521179199219e-01 4.502111580222845078e-03 1.598892062902450562e-01 6.458755582571029663e-02 1.619710773229598999e-01 2.504300475120544434e-01 1.289598941802978516e-01 -1.302481740713119507e-01 2.788593247532844543e-02 2.411919832229614258e-01 3.284244537353515625e-01 -2.084043025970458984e-01 -1.896328330039978027e-01 -3.599184006452560425e-02
1.327514946460723877e-01 -2.970845401287078857e-01 1.990339457988739014e-01 -1.550421267747879028e-01 2.951226197183132172e-03 -2.115211486816406250e-01 1.622764468193054199e-01 5.484917014837265015e-02 -1.096748560667037964e-01 2.455297112464904785e-02 -1.348146200180053711e-01 9.087504446506500244e-02 -1.238984391093254089e-01 -6.136340647935867310e-02 -1.788533031940460205e-01 -1.067761331796646118e-02 5.712124332785606384e-02 1.513981521129608154e-01 -1.263967007398605347e-01 2.575741708278656006e-01 -8.508089184761047363e-02 1.675892174243927002e-01 3.966888785362243652e-01 1.552799940109252930e-01 9.535563737154006958e-02 3.990440368652343750e-01 1.471036523580551147e-01 4.387411475181579590e-02 1.379236727952957153e-01 -9.255518019199371338e-02 -3.238094151020050049e-01 -1.282617300748825073e-01
1.543550491333007812e-01 -8.804150670766830444e-02 2.649949789047241211e-01 -4.109688103199005127e-02 6.375762820243835449e-02 -4.441266655921936035e-01 2.061701864004135132e-01 -8.552595973014831543e-02 -5.864514037966728210e-02 -3.044021427631378174e-01 -1.647325418889522552e-02 -8.125013671815395355e-03 -2.867483794689178467e-01 2.460888773202896118e-02 -5.944483727216720581e-02 1.520534455776214600e-01 1.019760742783546448e-01 2.233996838331222534e-01 -2.084953337907791138e-01 1.971260011196136475e-01 -1.931474804878234863e-01 2.545058131217956543e-01 2.549878954887390137e-01 -9.218837320804595947e-02 -1.048994436860084534e-01 1.653371006250381470e-01 1.380453258752822876e-02 1.181497573852539062e-01 1.125684306025505066e-01 -1.389346569776535034e-01 -1.791235059499740601e-01 -6.836628913879394531e-02
-8.847910165786743164e-02 -1.738320738077163696e-01 2.812272906303405762e-01 -2.090348154306411743e-01 -1.985736191272735596e-02 -1.953817605972290039e-01 3.064780533313751221e-01 -6.248346716165542603e-02 -1.221017390489578247e-01 -1.124914810061454773e-01 3.433193862438201904e-01 2.223448306322097778e-01 -4.786453023552894592e-02 7.856620103120803833e-02 -1.268480122089385986e-01 3.967700004577636719e-01 4.034531861543655396e-02 1.070643365383148193e-01 -3.077796660363674164e-03 -9.033198654651641846e-02 1.498309820890426636e-01 5.719011649489402771e-02 -2.467632591724395752e-01 7.934135943651199341e-02 1.919622272253036499e-01 -4.815503954887390137e-02 -7.923977822065353394e-02 -2.987011335790157318e-02 3.392965495586395264e-01 7.043426483869552612e-02 -1.335654780268669128e-02 -2.124880552291870117e-01
-8.253967016935348511e-02 -5.347336828708648682e-02 1.983901709318161011e-01 -1.378039363771677017e-02 -1.120645646005868912e-02 -5.410318374633789062e-01 -1.135783791542053223e-01 7.046746555715799332e-03 -1.573575437068939209e-01 -2.728196680545806885e-01 -3.928513079881668091e-02 1.438119113445281982e-01 -1.736940890550613403e-01 3.125974908471107483e-02 -1.281788647174835205e-01 2.959424853324890137e-01 1.786948367953300476e-02 -5.701690167188644409e-02 1.522501111030578613e-01 -1.345563977956771851e-01 2.798047661781311035e-02 -1.224972754716873169e-01 3.462644219398498535e-01 9.490988403558731079e-02 1.710875928401947021e-01 -1.098128128796815872e-02 1.894554197788238525e-01 -6.274818629026412964e-02 1.664593219757080078e-01 -4.194030910730361938e-02 -2.769212126731872559e-01 -1.532527655363082886e-01
2.312262803316116333e-01 -2.634861767292022705e-01 1.131218522787094116e-01 -4.198685660958290100e-02 1.782043725252151489e-01 -6.289363652467727661e-02 -2.452549040317535400e-01 1.678830832242965698e-01 -3.647018596529960632e-02 -3.834486901760101318e-01 2.610753476619720459e-01 -1.421766579151153564e-01 -2.126529961824417114e-01 -9.086421132087707520e-02 -1.577346771955490112e-01 3.086544275283813477e-01 1.357314642518758774e-02 -3.216364979743957520e-02 -3.015021979808807373e-01 1.366565078496932983e-01 5.453039705753326416e-02 2.263605594635009766e-01 1.148897707462310791e-01 4.965670406818389893e-02 3.197417557239532471e-01 1.020339876413345337e-01 1.383852958679199219e-02 3.848751261830329895e-02 6.597238127142190933e-03 7.009244710206985474e-02 1.615681797266006470e-01 4.566317424178123474e-02
-1.147518083453178406e-01 -1.875646710395812988e-01 3.228425681591033936e-01 -1.796508282423019409e-01 1.123815774917602539e-01 -1.995000690221786499e-01 3.174527585506439209e-01 -3.383698165416717529e-01 -3.804892674088478088e-02 1.185247153043746948e-01 3.878409862518310547e-01 1.882414221763610840e-01 -1.192115545272827148e-01 -2.087761647999286652e-02 8.823558688163757324e-02 1.267390400171279907e-01 1.091657057404518127e-01 8.775702863931655884e-02 -9.389587491750717163e-02 1.244366616010665894e-01 -4.799772426486015320e-02 7.669170200824737549e-02 3.101574257016181946e-02 2.861152291297912598e-01 1.777697205543518066e-01 1.511785238981246948e-01 -1.908819675445556641e-01 3.410844877362251282e-02 -1.643841564655303955e-01 -1.389308422803878784e-01 -1.806754320859909058e-01 -4.062293469905853271e-02
-2.238157764077186584e-02 -1.579244136810302734e-01 1.408931314945220947e-01 -4.304178059101104736e-02 2.200013697147369385e-01 -2.996714711189270020e-01 1.461492627859115601e-01 -3.250742554664611816e-01 2.043896913528442383e-01 -2.510573267936706543e-01 1.371067613363265991e-01 -2.574216201901435852e-02 1.411104351282119751e-01 1.710349619388580322e-01 -7.865133136510848999e-02 1.597174257040023804e-01 1.373428553342819214e-01 -9.288139641284942627e-02 -1.778130084276199341e-01 2.046464234590530396e-01 9.165330231189727783e-02 3.808163106441497803e-01 1.832797974348068237e-01 -5.358961969614028931e-02 1.109977811574935913e-01 -1.232672110199928284e-01 1.109806969761848450e-01 -1.864997148513793945e-01 3.149044811725616455e-01 -1.155595481395721436e-01 -2.568247355520725250e-02 -6.186652183532714844e-02
-1.635017804801464081e-02 -3.771872818470001221e-02 2.437341511249542236e-01 -1.852039694786071777e-01 1.153478473424911499e-01 -1.856824904680252075e-01 1.262667030096054077e-01 -6.997185945510864258e-02 -7.459991425275802612e-02 -2.523748278617858887e-01 1.641140729188919067e-01 8.663274347782135010e-03 -3.749126568436622620e-02 -1.354820877313613892e-01 -2.806775830686092377e-02 -1.429448574781417847e-01 1.471347063779830933e-01 -2.420139610767364502e-01 -3.056736476719379425e-02 2.336635440587997437e-01 1.477044820785522461e-01 8.338294178247451782e-02 8.271764218807220459e-02 -1.236841306090354919e-01 -1.607638448476791382e-01 1.052646264433860779e-01 5.392588209360837936e-03 -2.080029100179672241e-01 4.029218107461929321e-02 -5.487658381462097168e-01 2.941128425300121307e-02 -3.580752313137054443e-01
-3.272857517004013062e-02 -1.251714080572128296e-01 1.746763437986373901e-01 -3.740750998258590698e-02 3.354527056217193604e-01 -9.212702512741088867e-02 8.429573848843574524e-03 -3.783962130546569824e-01 -2.774697542190551758e-01 -3.033420741558074951e-01 2.099886536598205566e-01 -1.165793929249048233e-02 -2.521387040615081787e-01 1.632910817861557007e-01 4.816951975226402283e-02 6.827714294195175171e-02 1.280881017446517944e-01 -1.843491941690444946e-01 8.860426954925060272e-03 3.847646713256835938e-01 2.560062706470489502e-01 -1.797228157520294189e-01 1.459638476371765137e-01 -1.291431393474340439e-02 1.232242956757545471e-01 3.109854878857731819e-04 9.213426709175109863e-02 1.028193384408950806e-01 -1.880219392478466034e-02 9.131697565317153931e-02 -1.872823387384414673e-02 -1.245357245206832886e-01
-3.197663724422454834e-01 3.448363393545150757e-02 2.601977884769439697e-01 -5.372770503163337708e-02 9.679290652275085449e-02 -5.034399032592773438e-02 -2.978824675083160400e-01 -5.748136341571807861e-02 -1.687386333942413330e-01 -1.604553759098052979e-01 1.953476220369338989e-01 -1.926455795764923096e-01 -6.040728837251663208e-02 -6.990075856447219849e-02 -1.184540092945098877e-01 -6.495516747236251831e-02 -4.308574646711349487e-02 -7.772392779588699341e-02 -3.022060096263885498e-01 2.937221825122833252e-01 1.801940500736236572e-01 1.938305199146270752e-01 2.178420722484588623e-01 -2.340695410966873169e-01 1.957385838031768799e-01 2.113306820392608643e-01 -1.558246612548828125e-01 6.278446316719055176e-02 1.472807973623275757e-01 -2.040087282657623291e-01 -1.736560761928558350e-01 5.748464912176132202e-02
5.006472393870353699e-02 3.231912106275558472e-02 2.459706068038940430e-01 8.024725317955017090e-02 1.713034808635711670e-01 -5.186028480529785156e-01 1.814981698989868164e-01 -5.718778073787689209e-02 -2.149500101804733276e-01 1.531193777918815613e-02 -4.728679358959197998e-02 1.089289486408233643e-01 -1.586494445800781250e-01 5.543610453605651855e-02 -2.569602429866790771e-01 2.986527979373931885e-01 -1.143663674592971802e-01 -1.029032766819000244e-01 -5.611066892743110657e-02 1.439435482025146484e-01 -1.704365462064743042e-01 9.459023922681808472e-02 -7.448497414588928223e-02 -1.727910786867141724e-01 9.724494069814682007e-02 -3.132059425115585327e-02 2.468875646591186523e-01 1.936449259519577026e-01 2.317669242620468140e-01 -1.449680421501398087e-02 -1.027137711644172668e-01 -2.381064891815185547e-01
9.817013889551162720e-02 -4.415527358651161194e-02 1.130065768957138062e-01 2.393655925989151001e-01 2.708218097686767578e-01 -1.423900276422500610e-01 2.633935511112213135e-01 -2.094991058111190796e-01 -2.561030089855194092e-01 2.029637107625603676e-03 2.689757645130157471e-01 3.450245559215545654e-01 -1.763648539781570435e-01 -1.033560857176780701e-01 2.224992401897907257e-02 2.256718128919601440e-01 -5.841439589858055115e-02 4.223739355802536011e-02 -2.051237225532531738e-01 1.640972793102264404e-01 1.086749359965324402e-01 3.598214387893676758e-01 1.508903205394744873e-01 -1.783518195152282715e-01 -9.072335809469223022e-02 1.559725999832153320e-01 -4.234402999281883240e-02 -1.352222822606563568e-02 1.548119187355041504e-01 -5.046451091766357422e-02 -5.305120721459388733e-02 1.653711944818496704e-01
-1.706117987632751465e-01 9.764427691698074341e-02 4.088566601276397705e-01 1.586737632751464844e-01 3.380235135555267334e-01 -2.254622280597686768e-01 5.206596851348876953e-02 -1.351899504661560059e-01 -1.740552186965942383e-01 -1.166769042611122131e-01 3.007224500179290771e-01 -2.027991972863674164e-02 2.483491785824298859e-02 -5.448558926582336426e-02 -2.444993555545806885e-01 1.420116275548934937e-01 -1.678463444113731384e-02 -1.017293035984039307e-01 -3.379803001880645752e-01 1.517169028520584106e-01 1.637157201766967773e-01 -1.402038186788558960e-01 -5.294755846261978149e-02 -1.679835617542266846e-01 9.797280281782150269e-02 -1.334691196680068970e-01 2.162501960992813110e-01 7.465297728776931763e-02 3.873340412974357605e-02 -1.967479288578033447e-01 9.992247819900512695e-02 9.666172415018081665e-02
-2.140483111143112183e-01 -1.160259842872619629e-01 1.770907938480377197e-01 -7.532954216003417969e-02 -3.630123287439346313e-02 -2.578753829002380371e-01 3.795270342379808426e-03 -1.794434338808059692e-01 -5.669536069035530090e-02 -1.336634308099746704e-01 -6.016376614570617676e-02 -2.852667868137359619e-01 -7.539685070514678955e-02 -2.312444150447845459e-02 -1.056508496403694153e-01 1.049902811646461487e-01 3.899526223540306091e-02 -7.440937682986259460e-03 -1.887414008378982544e-01 4.353024065494537354e-01 2.325579710304737091e-02 4.628075957298278809e-01 2.109164744615554810e-01 9.430530667304992676e-02 2.064127177000045776e-01 -2.422692999243736267e-02 -4.527349025011062622e-02 -1.919008418917655945e-02 6.646503508090972900e-02 1.997509971261024475e-02 -7.251314818859100342e-02 -3.445111215114593506e-01
-1.681845933198928833e-01 -2.446441501379013062e-01 2.752827405929565430e-01 1.659868210554122925e-01 2.235115021467208862e-01 -5.748102813959121704e-02 2.191042751073837280e-01 -9.953325241804122925e-02 9.396313875913619995e-02 -6.743278354406356812e-03 -6.539028137922286987e-02 3.077387511730194092e-01 -2.351053655147552490e-01 -4.753705114126205444e-02 -8.123952150344848633e-02 3.254763782024383545e-01 -2.150366827845573425e-02 9.958189725875854492e-02 -3.024668060243129730e-02 5.026950836181640625e-01 3.211653558537364006e-03 2.336925268173217773e-01 -1.415128111839294434e-01 9.996625781059265137e-02 1.085928678512573242e-01 4.257570579648017883e-02 5.622785538434982300e-02 -1.242779791355133057e-01 1.723903268575668335e-01 -3.003327548503875732e-02 -8.487396687269210815e-02 -2.756487764418125153e-02
-1.553559750318527222e-01 1.081066802144050598e-01 3.557513654232025146e-01 -1.158239543437957764e-01 5.362475663423538208e-02 -4.432572424411773682e-01 1.403198391199111938e-01 8.765857666730880737e-02 -2.704984508454799652e-02 9.619142115116119385e-02 4.717600345611572266e-01 -3.821296989917755127e-02 -1.409431099891662598e-01 2.824187278747558594e-03 4.118928313255310059e-02 2.384427636861801147e-01 3.212324902415275574e-02 1.708462685346603394e-01 -4.441858083009719849e-02 1.667345613241195679e-01 1.602099090814590454e-01 -2.323353476822376251e-02 2.488834783434867859e-03 2.788353562355041504e-01 2.091264873743057251e-01 1.335173398256301880e-01 -1.365189105272293091e-01 -1.071804389357566833e-01 -8.202651515603065491e-03 -1.437310576438903809e-01 -2.700600773096084595e-02 -8.918032795190811157e-02
2.998699843883514404e-01 5.819885060191154480e-02 -6.504523009061813354e-02 -1.758457571268081665e-01 1.349253058433532715e-01 -7.166691869497299194e-02 1.265462040901184082e-01 -3.979977592825889587e-02 -3.169690668582916260e-01 -3.722449541091918945e-01 1.523150801658630371e-01 8.074104040861129761e-02 -1.131296008825302124e-01 -1.395691037178039551e-01 -4.494327008724212646e-01 1.514732241630554199e-01 5.197720602154731750e-02 5.512743443250656128e-02 -1.884332746267318726e-01 5.949467420578002930e-02 -7.830740511417388916e-02 -2.267074771225452423e-02 3.558625578880310059e-01 9.739528596401214600e-02 1.026687622070312500e-01 5.827242136001586914e-02 -1.833962351083755493e-01 1.726928912103176117e-02 9.803773462772369385e-02 -1.498875021934509277e-02 -1.885887384414672852e-01 -1.542880684137344360e-01
9.832300990819931030e-02 2.166687399148941040e-01 1.514549404382705688e-01 -1.072146221995353699e-01 2.151405215263366699e-01 -1.032642424106597900e-01 -1.553638726472854614e-01 3.798172250390052795e-02 -3.747630119323730469e-01 -2.377388775348663330e-01 2.378259599208831787e-01 -6.200671568512916565e-02 -1.036890819668769836e-01 6.968846544623374939e-03 -2.311020493507385254e-01 4.651373028755187988e-01 -6.060935556888580322e-02 1.667418889701366425e-02 -3.439688682556152344e-01 1.345785856246948242e-01 1.110932081937789917e-01 -2.925982773303985596e-01 3.740041330456733704e-02 5.661459639668464661e-02 2.833545021712779999e-02 1.182988882064819336e-01 4.657353460788726807e-02 1.851928979158401489e-02 1.054808348417282104e-01 -1.068382263183593750e-01 4.353480786085128784e-02 6.170652434229850769e-02
-1.540343016386032104e-01 4.185121506452560425e-02 3.067098557949066162e-01 -2.166481614112854004e-01 5.591510981321334839e-02 6.100429221987724304e-02 -2.185253500938415527e-01 -1.363991945981979370e-01 -1.311543583869934082e-01 -1.431999206542968750e-01 1.779350936412811279e-01 -8.356118947267532349e-02 -4.874516278505325317e-02 -2.330852448940277100e-01 -2.313229888677597046e-01 -1.150102261453866959e-02 2.298449724912643433e-02 -2.579885125160217285e-01 -3.743458390235900879e-01 1.217429339885711670e-01 1.141064986586570740e-01 2.323618680238723755e-01 9.514926373958587646e-02 -2.332445532083511353e-01 1.499586999416351318e-01 3.230696022510528564e-01 -5.009429901838302612e-02 -4.909308627247810364e-02 4.664158076047897339e-02 -2.382135391235351562e-01 -8.233825862407684326e-02 -1.536778509616851807e-01
-1.282375156879425049e-01 -5.022092461585998535e-01 7.302749156951904297e-02 -6.440249830484390259e-02 -1.453385315835475922e-02 4.062143620103597641e-03 6.415402889251708984e-02 -2.125598192214965820e-01 -2.592153549194335938e-01 -7.546434551477432251e-02 1.298310905694961548e-01 3.840229660272598267e-02 -4.656903445720672607e-02 1.291772536933422089e-02 -3.758365754038095474e-03 5.453363992273807526e-03 1.891891360282897949e-01 -8.679234981536865234e-02 6.565067917108535767e-02 -3.638293221592903137e-02 -1.754769682884216309e-01 -3.698364645242691040e-02 2.304613590240478516e-01 1.069901213049888611e-01 1.635619997978210449e-01 2.900031507015228271e-01 8.777767419815063477e-02 -1.178254559636116028e-01 4.052676633000373840e-02 -3.912806212902069092e-01 -8.387507498264312744e-02 -3.726110756397247314e-01
-1.219358742237091064e-01 -9.872209280729293823e-02 3.096610009670257568e-01 1.015526950359344482e-01 1.048728078603744507e-01 -3.399943113327026367e-01 1.052350830286741257e-02 -2.535483837127685547e-01 3.584145754575729370e-02 -6.842716783285140991e-02 4.926753044128417969e-01 2.831521034240722656e-01 5.092472955584526062e-02 -1.124309822916984558e-01 8.553151041269302368e-02 1.789003759622573853e-01 -2.109231352806091309e-01 -2.648769691586494446e-02 -6.263779848814010620e-02 1.536609046161174774e-02 1.446714550256729126e-01 8.178869634866714478e-02 2.623775899410247803e-01 7.312926650047302246e-02 1.153302639722824097e-01 1.898433081805706024e-02 -3.000596761703491211e-01 -1.103111654520034790e-01 9.547076374292373657e-02 -7.527253776788711548e-02 7.448608428239822388e-02 8.608870953321456909e-02
-5.802896991372108459e-02 9.105615317821502686e-02 2.527086734771728516e-01 -5.962105467915534973e-02 1.028376668691635132e-01 5.437829997390508652e-03 -2.155097015202045441e-02 -1.326670497655868530e-01 -2.258542031049728394e-01 1.448800861835479736e-01 1.820276081562042236e-01 2.622907757759094238e-01 -1.411252468824386597e-01 5.628158897161483765e-02 -2.327330410480499268e-01 1.051529645919799805e-01 -1.451269388198852539e-01 -1.106921657919883728e-01 -1.928013712167739868e-01 3.653916120529174805e-01 -1.460715085268020630e-01 1.746048033237457275e-01 1.065540462732315063e-01 -3.248592093586921692e-02 2.406242042779922485e-01 1.436232030391693115e-01 1.171422773040831089e-03 -3.257478177547454834e-01 1.361893117427825928e-01 7.581915706396102905e-02 9.909272193908691406e-02 -3.781948685646057129e-01
-1.112925633788108826e-01 -2.721063792705535889e-01 1.885212063789367676e-01 -1.446179002523422241e-01 4.806450009346008301e-02 -4.579411074519157410e-02 1.376782357692718506e-01 -4.021517187356948853e-02 -2.329415977001190186e-01 4.213490709662437439e-02 2.761131823062896729e-01 1.406413614749908447e-01 -1.736046820878982544e-01 1.780708730220794678e-01 -2.960421442985534668e-01 2.498520165681838989e-01 -4.233348742127418518e-02 1.270510703325271606e-01 -5.292787775397300720e-02 1.244435086846351624e-02 1.572382748126983643e-01 1.236617043614387512e-01 2.324283272027969360e-01 1.029059067368507385e-01 1.143781393766403198e-01 6.460803002119064331e-02 -2.285679131746292114e-01 -4.114482924342155457e-02 -9.781821817159652710e-02 -6.165060773491859436e-02 -3.701513707637786865e-01 -3.479574918746948242e-01
1.753628370352089405e-03 -1.713217794895172119e-01 3.470858931541442871e-02 -8.245900273323059082e-02 2.572716176509857178e-01 -1.123607307672500610e-01 -5.613458808511495590e-03 -8.005747944116592407e-02 -2.544830441474914551e-01 -6.988936662673950195e-02 2.336748689413070679e-01 4.656495153903961182e-02 -2.102003246545791626e-01 4.838988650590181351e-03 -3.969755172729492188e-01 -1.484140455722808838e-01 -3.980609029531478882e-02 6.147387623786926270e-02 -1.206097155809402466e-01 2.624725699424743652e-01 -8.437739312648773193e-02 2.545312941074371338e-01 -1.798375248908996582e-01 -1.154477372765541077e-01 -5.807238444685935974e-02 1.693584620952606201e-01 6.082282215356826782e-02 -4.726838693022727966e-02 9.429082274436950684e-02 -3.438879251480102539e-01 -2.991184890270233154e-01 2.572113573551177979e-01
-2.042338848114013672e-01 -4.161321818828582764e-01 6.786328554153442383e-02 9.865596890449523926e-03 3.870017528533935547e-01 -1.375796943902969360e-01 8.066218346357345581e-02 -7.128497213125228882e-02 -1.783245205879211426e-01 -9.508473426103591919e-02 1.805391013622283936e-01 1.655920781195163727e-02 1.166051179170608521e-01 -1.341915577650070190e-01 -2.274831384420394897e-01 1.162121742963790894e-01 -1.018211990594863892e-01 -7.564651221036911011e-02 2.019897252321243286e-01 -6.721010059118270874e-02 8.819984644651412964e-02 2.550652027130126953e-01 1.097336709499359131e-01 1.649628579616546631e-02 2.199399918317794800e-01 4.182166978716850281e-02 1.033002883195877075e-01 2.391175739467144012e-02 1.807114630937576294e-01 -6.158025190234184265e-02 2.328458130359649658e-01 -3.619067072868347168e-01
-1.265686601400375366e-01 -2.499382644891738892e-01 1.406133472919464111e-01 -1.785433441400527954e-01 3.646833896636962891e-01 -7.518836855888366699e-02 2.936087734997272491e-02 4.040874168276786804e-02 -1.046778410673141479e-01 -1.770608127117156982e-01 9.427265822887420654e-02 8.401279151439666748e-02 -6.875163409858942032e-03 -2.220956981182098389e-02 -4.146775007247924805e-01 7.970765233039855957e-02 -1.883749663829803467e-01 9.330604225397109985e-03 2.019173055887222290e-01 1.357012093067169189e-01 7.080327719449996948e-02 2.635881006717681885e-01 1.349360495805740356e-01 5.240264162421226501e-02 1.346165686845779419e-01 3.999503850936889648e-01 6.358998268842697144e-02 2.613258063793182373e-01 1.653951853513717651e-01 -2.933300286531448364e-02 9.270117431879043579e-02 -1.191016733646392822e-01
-2.761023305356502533e-02 -2.807832323014736176e-02 3.079172074794769287e-01 -1.122043132781982422e-01 1.329950541257858276e-01 -4.620095789432525635e-01 1.317805647850036621e-01 -5.607041716575622559e-02 -2.155727334320545197e-02 6.711088865995407104e-02 5.300891399383544922e-01 -8.980931714177131653e-03 -2.210364490747451782e-01 2.681101672351360321e-02 1.147944573312997818e-02 2.349861413240432739e-01 6.676427274942398071e-02 8.651855587959289551e-02 -6.244800239801406860e-02 1.601751744747161865e-01 1.571490019559860229e-01 -6.705284118652343750e-02 9.688076376914978027e-02 3.063585162162780762e-01 2.015227079391479492e-01 -2.047165483236312866e-02 -7.505454123020172119e-02 -9.150276333093643188e-02 -1.170182693749666214e-02 -1.083471179008483887e-01 -8.658192306756973267e-02 -9.217797778546810150e-03
1.352300941944122314e-01 -1.247101426124572754e-01 2.564968168735504150e-01 1.988148689270019531e-01 7.436899095773696899e-02 7.648019818589091301e-04 1.745957434177398682e-01 4.147806763648986816e-02 1.731473836116492748e-03 -3.802685439586639404e-02 1.482186764478683472e-01 2.296572178602218628e-01 8.626709878444671631e-02 -1.297666877508163452e-01 -2.772303521633148193e-01 -2.587007731199264526e-02 -5.709273740649223328e-02 -5.965194851160049438e-02 -2.947956919670104980e-01 1.466754525899887085e-01 -4.963681101799011230e-02 1.967235654592514038e-01 1.026486381888389587e-01 4.359640777111053467e-01 -2.619407884776592255e-02 9.510071575641632080e-02 -8.707597153261303902e-04 8.226247876882553101e-02 4.404913187026977539e-01 -3.162037953734397888e-02 -2.734124958515167236e-01 -4.304400086402893066e-02
2.354850322008132935e-01 -7.487603276968002319e-02 2.084364891052246094e-01 1.011500209569931030e-01 4.255783930420875549e-02 -3.121989965438842773e-01 8.786413818597793579e-02 -1.559956818819046021e-01 -2.243545353412628174e-01 5.704456567764282227e-02 -9.331456571817398071e-02 -5.651329085230827332e-02 -3.042457997798919678e-01 -7.059665024280548096e-02 -2.378065586090087891e-01 1.069659367203712463e-01 6.790821440517902374e-03 -2.270791679620742798e-01 -1.172108650207519531e-01 1.172292307019233704e-01 2.701361179351806641e-01 -1.297592222690582275e-01 -7.028736919164657593e-02 -7.804833585396409035e-04 2.414163649082183838e-01 -6.182182580232620239e-02 -2.980847656726837158e-02 4.469572007656097412e-02 3.280476927757263184e-01 -2.949371933937072754e-01 8.990263938903808594e-02 -2.852647304534912109e-01
2.339050360023975372e-02 -3.283545672893524170e-01 1.499500721693038940e-01 2.284107357263565063e-01 1.494161784648895264e-01 -1.987096518278121948e-01 -2.982798404991626740e-02 -3.137446939945220947e-02 1.025131493806838989e-01 -1.639090627431869507e-01 1.331671923398971558e-01 -1.525525599718093872e-01 -1.461377292871475220e-01 -9.706363081932067871e-02 3.512792661786079407e-02 3.733359575271606445e-01 2.309396676719188690e-02 -1.784615963697433472e-01 -5.508695170283317566e-02 2.039374262094497681e-01 4.497040435671806335e-02 3.772432506084442139e-01 1.714877933263778687e-01 2.903388440608978271e-02 2.504264712333679199e-01 1.913371831178665161e-01 -1.519492417573928833e-01 -2.970105409622192383e-01 1.545687466859817505e-01 -9.332635253667831421e-02 -8.054710924625396729e-02 -4.704844206571578979e-02
-1.649106442928314209e-01 5.918858945369720459e-02 2.299716928973793983e-03 6.203174591064453125e-02 8.775050938129425049e-02 -3.783464729785919189e-01 2.036785781383514404e-01 2.055610902607440948e-02 2.019754946231842041e-01 -1.668398678302764893e-01 3.395658731460571289e-01 -7.255882956087589264e-03 -2.786229923367500305e-02 -5.207528173923492432e-02 -1.529422402381896973e-02 6.786295771598815918e-02 1.881088763475418091e-01 -1.581820547580718994e-01 -4.145805835723876953e-01 2.901914417743682861e-01 3.333157673478126526e-02 2.064741961658000946e-02 1.886020153760910034e-01 -1.897103385999798775e-03 5.962838232517242432e-02 1.313309520483016968e-01 -5.299475509673357010e-03 2.487821429967880249e-01 2.901623547077178955e-01 7.320100069046020508e-02 -9.752518683671951294e-02 -2.120980173349380493e-01
2.330171018838882446e-01 -9.979364275932312012e-02 4.012301862239837646e-01 2.561316080391407013e-02 -3.745996579527854919e-02 -1.786363571882247925e-01 -5.529617145657539368e-02 -4.237517714500427246e-02 -2.457435429096221924e-01 1.104240044951438904e-01 -1.024819537997245789e-01 1.589793711900711060e-01 -3.375102207064628601e-02 -3.287986516952514648e-01 -7.929248362779617310e-02 1.201533079147338867e-01 -3.597315400838851929e-02 2.329110540449619293e-02 -1.474477201700210571e-01 5.232257768511772156e-02 3.068065941333770752e-01 -1.131874099373817444e-01 1.428524851799011230e-01 1.592980176210403442e-01 1.848454028367996216e-01 1.423323601484298706e-01 -7.139479368925094604e-02 1.577218025922775269e-01 4.489386379718780518e-01 -1.550161093473434448e-01 6.039153039455413818e-02 -7.029230147600173950e-02
-1.600608825683593750e-01 1.044563800096511841e-01 2.872531712055206299e-01 1.290190219879150391e-01 -4.790833964943885803e-02 -1.788108646869659424e-01 -4.845351353287696838e-02 4.049143567681312561e-02 -2.276735156774520874e-01 4.908706247806549072e-02 1.474145948886871338e-01 -1.296217888593673706e-01 1.966817826032638550e-01 -3.458181917667388916e-01 -4.258113503456115723e-01 1.028745248913764954e-01 -3.176634758710861206e-02 -1.334623098373413086e-01 -1.151184923946857452e-02 2.456023395061492920e-01 -1.264857966452836990e-02 3.676827251911163330e-01 -6.837677210569381714e-02 -4.608236625790596008e-02 -4.006635397672653198e-02 1.648752987384796143e-01 -7.749269157648086548e-02 2.800774760544300079e-02 3.191576302051544189e-01 -1.515783071517944336e-01 -3.536894544959068298e-02 3.479132195934653282e-03
1.025107204914093018e-01 -1.566924154758453369e-01 1.008121743798255920e-01 -1.514513790607452393e-01 3.655346632003784180e-01 -3.268377780914306641e-01 -5.362991243600845337e-02 9.016751497983932495e-02 -1.507154256105422974e-01 9.165359288454055786e-02 2.103598713874816895e-01 2.073765844106674194e-01 1.965938061475753784e-01 -1.431324928998947144e-01 -2.626500129699707031e-01 3.490421222522854805e-03 2.125872224569320679e-01 1.793846487998962402e-01 -5.262383073568344116e-02 -1.228504031896591187e-01 -5.895023047924041748e-02 9.967372752726078033e-03 1.867527961730957031e-01 4.599318653345108032e-02 -2.536299405619502068e-03 8.933789283037185669e-02 -1.602020263671875000e-01 1.331319063901901245e-01 1.318309307098388672e-01 -2.038367092609405518e-01 -1.597115248441696167e-01 -4.028342664241790771e-01
3.565561771392822266e-01 4.390971362590789795e-02 8.764094859361648560e-02 1.282517910003662109e-01 1.669413149356842041e-01 -3.067887127399444580e-01 2.110540270805358887e-01 3.645415604114532471e-02 1.633773930370807648e-02 -7.202033698558807373e-02 3.102512061595916748e-01 1.704503148794174194e-01 -2.229313999414443970e-01 -3.319847956299781799e-02 -8.713890612125396729e-02 -1.376030500978231430e-02 4.103787243366241455e-02 7.073040306568145752e-02 -2.729975283145904541e-01 2.244199365377426147e-01 1.262967586517333984e-01 1.877563893795013428e-01 1.402111351490020752e-01 1.877789199352264404e-01 2.253293842077255249e-01 2.083064317703247070e-01 4.768468067049980164e-02 -3.823214471340179443e-01 -4.777258262038230896e-02 -1.867309585213661194e-02 1.692781597375869751e-02 -7.983999699354171753e-02
1.492834240198135376e-01 -1.294859349727630615e-01 -2.379301190376281738e-02 -1.215608865022659302e-01 5.677488818764686584e-02 -4.960713088512420654e-01 -1.964271664619445801e-01 -1.498910486698150635e-01 -1.904788315296173096e-01 -2.690130472183227539e-01 2.501308917999267578e-01 -7.812896370887756348e-02 1.531209945678710938e-01 -1.680335998535156250e-01 -1.494427323341369629e-01 -6.746773421764373779e-02 1.562864035367965698e-01 -6.432356685400009155e-02 7.299711555242538452e-02 2.675799131393432617e-01 6.349023431539535522e-02 3.591919243335723877e-01 -1.000531949102878571e-02 -4.505991935729980469e-02 6.013011559844017029e-02 3.258445212850347161e-05 2.512429468333721161e-02 -1.220417916774749756e-01 7.593271136283874512e-02 -3.095525875687599182e-02 -4.611577466130256653e-02 -3.327082097530364990e-01
2.536477148532867432e-01 -1.134924814105033875e-01 -1.418662164360284805e-02 -3.455082774162292480e-01 1.410636603832244873e-01 -6.522081792354583740e-02 2.067916393280029297e-01 -1.727350056171417236e-01 -2.663218677043914795e-01 -3.134218752384185791e-01 2.221983224153518677e-01 7.557854056358337402e-02 4.151846468448638916e-02 -1.114348620176315308e-01 -4.537281990051269531e-01 -5.614167451858520508e-02 -2.295757271349430084e-02 -5.312854424118995667e-02 -1.563426405191421509e-01 1.649221330881118774e-01 -2.540346793830394745e-02 3.500813618302345276e-02 1.214603111147880554e-01 -1.897922158241271973e-02 5.845958366990089417e-02 1.918360292911529541e-01 -2.175031304359436035e-01 -6.724639236927032471e-02 1.428684294223785400e-01 1.116344332695007324e-01 -1.768670827150344849e-01 -1.756849437952041626e-01
6.612005084753036499e-02 2.616432681679725647e-02 1.211731061339378357e-01 1.388512402772903442e-01 1.786376088857650757e-01 -2.589471042156219482e-01 -1.651326864957809448e-01 1.048198062926530838e-02 -2.061154097318649292e-01 8.870895951986312866e-03 2.085395753383636475e-01 -3.876356780529022217e-02 3.779737651348114014e-02 -1.017046570777893066e-01 -2.776841521263122559e-01 -6.895288079977035522e-02 -3.902239492163062096e-03 -1.073087677359580994e-01 -4.983356297016143799e-01 1.261609345674514771e-01 -9.938319027423858643e-02 1.199164390563964844e-01 5.667555332183837891e-02 3.081450760364532471e-01 -8.242438733577728271e-02 1.890796720981597900e-01 -2.518179416656494141e-01 -4.934500902891159058e-02 1.229417771100997925e-01 -6.412158161401748657e-02 -3.206200003623962402e-01 1.575585901737213135e-01
4.120793566107749939e-02 -3.110038861632347107e-02 1.941511929035186768e-01 -1.691147498786449432e-02 1.719923466444015503e-01 -1.973711699247360229e-01 -8.768450468778610229e-02 -1.433453243225812912e-02 7.553630508482456207e-03 -1.389360725879669189e-01 3.702971041202545166e-01 2.781628370285034180e-01 -1.465959846973419189e-01 -8.970957994461059570e-02 -1.435337364673614502e-01 5.791547894477844238e-02 1.513531953096389771e-01 -9.159619361162185669e-02 -8.789792656898498535e-02 3.671725094318389893e-01 -1.717138886451721191e-01 2.206162214279174805e-01 7.427281141281127930e-02 -2.955260276794433594e-01 2.900815606117248535e-01 2.385385483503341675e-01 -6.280858069658279419e-02 -2.436204552650451660e-01 1.583776473999023438e-01 3.967751562595367432e-02 1.105135977268218994e-01 8.666402846574783325e-02
-2.690687775611877441e-01 -5.938966944813728333e-02 3.512836992740631104e-01 -1.311135143041610718e-01 1.152823790907859802e-01 -2.107937335968017578e-01 -2.948875725269317627e-01 -6.858856976032257080e-02 6.171528995037078857e-02 -3.580980747938156128e-02 6.997073441743850708e-02 1.158458143472671509e-01 -1.418858170509338379e-01 2.145728655159473419e-02 -1.192349269986152649e-01 1.644144505262374878e-01 -1.221727877855300903e-01 1.125527359545230865e-02 -1.295271366834640503e-01 5.106545090675354004e-01 -4.581950977444648743e-02 1.573932468891143799e-01 1.029321327805519104e-01 -7.835384458303451538e-02 1.496660709381103516e-01 2.552758157253265381e-01 -7.627254724502563477e-02 -8.091967552900314331e-02 1.073651574552059174e-02 6.779647618532180786e-02 -6.276074796915054321e-02 -3.225867450237274170e-01
1.356005221605300903e-01 -3.762911856174468994e-01 2.142475843429565430e-01 -3.847634196281433105e-01 -1.067993976175785065e-02 -3.155353665351867676e-01 -1.651155650615692139e-01 -1.101822331547737122e-01 -2.477962672710418701e-01 -1.411367207765579224e-01 -7.128435373306274414e-02 -6.850777193903923035e-03 -9.408526122570037842e-02 -1.969540119171142578e-01 -4.146129637956619263e-02 8.535818010568618774e-02 2.134439945220947266e-01 3.509559929370880127e-01 2.992153912782669067e-02 1.711011081933975220e-01 4.140751436352729797e-02 1.616555154323577881e-01 3.267923891544342041e-01 1.055150330066680908e-01 2.095044218003749847e-02 8.005230873823165894e-02 -3.977577760815620422e-02 -5.018303170800209045e-02 1.161058992147445679e-02 -1.126557588577270508e-02 -8.914948254823684692e-02 -7.973733358085155487e-03
1.671045273542404175e-01 2.293858677148818970e-02 2.946986854076385498e-01 1.070304680615663528e-02 2.614865899085998535e-01 -4.408466815948486328e-01 -1.023932360112667084e-02 1.984077841043472290e-01 -8.255208283662796021e-02 -7.754086703062057495e-02 2.787449210882186890e-02 -1.140202507376670837e-01 -2.091421484947204590e-01 -1.341819167137145996e-01 -1.364226453006267548e-02 1.221386343240737915e-01 1.516730338335037231e-01 7.810802012681961060e-02 -3.735095858573913574e-01 1.109212934970855713e-01 -1.442243158817291260e-01 1.194785237312316895e-01 1.601686477661132812e-01 1.029821559786796570e-01 -3.085468709468841553e-02 -9.526110440492630005e-02 1.531661748886108398e-01 1.842913776636123657e-01 3.011516295373439789e-02 -3.086495958268642426e-02 -3.909985125064849854e-01 -6.707889586687088013e-02
-2.008605301380157471e-01 -3.471842408180236816e-01 7.879220694303512573e-02 -2.379340082406997681e-01 3.652931377291679382e-02 -1.549035012722015381e-01 1.980181336402893066e-01 -3.464865311980247498e-02 -2.649363875389099121e-01 -2.031299471855163574e-01 1.280178278684616089e-01 1.469517350196838379e-01 -2.026708871126174927e-01 9.036758542060852051e-02 -2.490924745798110962e-01 6.025864183902740479e-02 7.630271464586257935e-02 2.310655713081359863e-01 -1.723379641771316528e-01 5.222005769610404968e-02 2.243784964084625244e-01 1.065502762794494629e-01 -3.201253712177276611e-02 -1.052330434322357178e-02 2.350690811872482300e-01 -3.682264313101768494e-02 -9.423446841537952423e-03 2.758730016648769379e-02 1.826731301844120026e-02 -1.916212737560272217e-01 -3.378664255142211914e-01 -2.881933748722076416e-01
-5.047119408845901489e-02 -2.827511429786682129e-01 2.985016070306301117e-02 -1.995887011289596558e-01 3.006833195686340332e-01 -1.185662373900413513e-01 1.352640092372894287e-01 3.059049881994724274e-02 -1.522194594144821167e-01 -1.295900642871856689e-01 1.589406579732894897e-01 1.975198239088058472e-01 5.116986855864524841e-02 -1.569558084011077881e-01 -1.659782081842422485e-01 2.711198478937149048e-02 -1.310731284320354462e-02 -1.137089207768440247e-01 -2.822403013706207275e-01 6.116104871034622192e-02 1.772788166999816895e-01 -2.882514894008636475e-01 3.712973892688751221e-01 -6.158491969108581543e-02 -1.520938426256179810e-01 1.387158483266830444e-01 3.337828516960144043e-01 2.928748354315757751e-02 6.335006654262542725e-02 -1.903961300849914551e-01 3.311100229620933533e-02 -2.112409621477127075e-01
-5.700790509581565857e-02 -3.629571199417114258e-01 3.801610171794891357e-01 9.693797677755355835e-02 2.729805111885070801e-01 -1.026672795414924622e-01 6.346337497234344482e-02 -1.179341599345207214e-01 -6.543988734483718872e-02 2.106463462114334106e-01 1.161074917763471603e-02 5.959567427635192871e-02 -1.948903650045394897e-01 6.078893691301345825e-02 -4.384256899356842041e-01 1.885172426700592041e-01 6.350217759609222412e-02 -9.140709787607192993e-02 5.420198664069175720e-03 2.680782377719879150e-01 5.072930827736854553e-02 9.350614994764328003e-02 2.869349420070648193e-01 8.561545837437734008e-05 1.460549235343933105e-01 -4.384083673357963562e-02 9.714313596487045288e-02 -8.859042823314666748e-02 1.146172136068344116e-01 9.093140810728073120e-02 1.135635748505592346e-01 1.831687092781066895e-01
-8.503656834363937378e-02 -2.390973269939422607e-01 1.781756728887557983e-01 -8.927522599697113037e-02 8.911968767642974854e-02 -2.834548614919185638e-02 6.032282114028930664e-02 7.735273800790309906e-03 -2.324921637773513794e-01 -3.334264159202575684e-01 5.077121034264564514e-02 3.889091312885284424e-02 -3.136730790138244629e-01 -3.015366941690444946e-02 -1.115664988756179810e-01 1.831904500722885132e-01 1.526379138231277466e-01 1.845339834690093994e-01 -2.858231365680694580e-01 1.662873774766921997e-01 -7.395810633897781372e-02 -1.549327373504638672e-01 6.163118779659271240e-02 -2.433452904224395752e-01 -1.848079413175582886e-01 3.374235332012176514e-01 1.049784570932388306e-01 1.721909046173095703e-01 3.260493576526641846e-01 -1.020462214946746826e-01 -5.744540691375732422e-02 3.051399253308773041e-02
-2.616818845272064209e-01 -1.719852238893508911e-01 2.177182137966156006e-01 -7.927032560110092163e-02 9.572483599185943604e-02 -3.365556299686431885e-01 1.914036870002746582e-01 -2.273772954940795898e-01 3.053857386112213135e-02 4.947438836097717285e-02 4.762680828571319580e-01 3.162826895713806152e-01 -1.788084954023361206e-01 -2.458878606557846069e-02 4.050281643867492676e-02 9.199620783329010010e-02 1.107734162360429764e-02 -6.947467476129531860e-02 2.228908054530620575e-02 1.918645799160003662e-01 2.088770717382431030e-01 -2.047192119061946869e-02 1.520102322101593018e-01 1.278562992811203003e-01 -7.265431433916091919e-02 2.506884038448333740e-01 -1.568781137466430664e-01 -9.815886616706848145e-02 -7.459119707345962524e-02 -1.525867730379104614e-01 2.542311139404773712e-02 8.330207318067550659e-02
1.035797819495201111e-01 -2.610981762409210205e-01 3.871129155158996582e-01 -3.723082691431045532e-02 1.211560890078544617e-01 -6.834934651851654053e-02 -1.222440153360366821e-01 -3.866763114929199219e-01 -4.226433932781219482e-01 -2.005084455013275146e-01 1.864702105522155762e-01 2.196036092936992645e-02 -9.790038317441940308e-02 -1.318675279617309570e-01 -3.278667107224464417e-02 1.972708106040954590e-01 1.600964963436126709e-01 -7.947875559329986572e-02 -1.996368169784545898e-02 1.133769899606704712e-01 8.340755850076675415e-02 -1.906479895114898682e-01 9.550686925649642944e-03 3.983567282557487488e-02 1.578485220670700073e-01 -3.502126634120941162e-01 -2.925149165093898773e-03 1.240604817867279053e-01 7.323710620403289795e-02 -5.414967611432075500e-02 -4.847799241542816162e-02 -3.467525541782379150e-02
-1.105184555053710938e-01 -3.212583661079406738e-01 4.072606936097145081e-02 -2.905387580394744873e-01 -7.169537246227264404e-02 -1.528367400169372559e-01 5.539598409086465836e-03 -4.894686862826347351e-02 -2.617899179458618164e-01 -3.425991907715797424e-02 1.812270432710647583e-01 2.749195694923400879e-02 -9.402567148208618164e-02 6.076155602931976318e-02 -1.232733484357595444e-03 3.806954920291900635e-01 -4.154664650559425354e-02 2.495869547128677368e-01 -1.759911179542541504e-01 1.442418843507766724e-01 -6.439999211579561234e-03 2.664211988449096680e-01 3.860730826854705811e-01 1.139037236571311951e-01 -9.293952025473117828e-03 4.669506102800369263e-02 8.150202780961990356e-02 1.706950068473815918e-01 -8.804592303931713104e-03 -4.480776935815811157e-02 -2.515020072460174561e-01 -2.336242049932479858e-01
-1.924474984407424927e-01 6.250829994678497314e-02 1.426947265863418579e-01 -1.303129047155380249e-01 1.952232718467712402e-01 -2.369884252548217773e-01 -1.676559448242187500e-02 -2.701818048954010010e-01 1.001624166965484619e-01 1.384095698595046997e-01 5.551722645759582520e-01 3.042853474617004395e-01 -1.870221085846424103e-02 -1.274039316922426224e-02 -3.655016422271728516e-02 1.240379735827445984e-01 1.092810109257698059e-01 -2.540042623877525330e-02 -7.492128759622573853e-02 2.405038923025131226e-01 -2.200666628777980804e-02 -1.957603916525840759e-02 3.040854036808013916e-01 2.985297143459320068e-01 -6.442207098007202148e-02 1.047262474894523621e-01 -1.592958271503448486e-01 1.072038151323795319e-02 1.312032807618379593e-02 2.368131093680858612e-02 6.409526616334915161e-02 5.460881441831588745e-02
2.148615429177880287e-03 -1.723622903227806091e-02 9.573868662118911743e-02 8.860585838556289673e-02 2.818106114864349365e-01 -2.026981115341186523e-01 -1.278878841549158096e-02 6.064530089497566223e-02 -2.822217941284179688e-01 1.835274398326873779e-01 2.825832366943359375e-01 3.113488852977752686e-02 -1.153327897191047668e-01 -6.882837414741516113e-02 -3.149174451828002930e-01 2.964255213737487793e-01 -1.190623119473457336e-01 -2.350255399942398071e-01 -4.443878829479217529e-01 2.345068156719207764e-01 -2.898839861154556274e-02 -5.881987512111663818e-02 -3.991359099745750427e-02 8.358548395335674286e-03 -1.215693131089210510e-01 -2.199938148260116577e-01 7.078403234481811523e-02 1.170076280832290649e-01 5.276132747530937195e-02 -1.428530216217041016e-01 4.894541576504707336e-02 -1.542343795299530029e-01
-2.556051313877105713e-01 -2.193711400032043457e-01 2.456258535385131836e-01 -1.764595061540603638e-01 -2.103191465139389038e-01 -3.513248860836029053e-01 -1.712421141564846039e-02 -1.413217037916183472e-01 -2.255650907754898071e-01 -1.515292376279830933e-01 8.549940586090087891e-02 1.828216910362243652e-01 -3.638032451272010803e-02 -1.804100126028060913e-01 -1.267188787460327148e-02 4.058921709656715393e-02 -1.570329964160919189e-01 -1.283196173608303070e-02 -1.876812875270843506e-01 -1.875861287117004395e-01 -2.117708325386047363e-01 -9.544467926025390625e-02 2.782637178897857666e-01 -1.205859556794166565e-01 2.625214159488677979e-01 -1.360798031091690063e-01 1.403547823429107666e-02 -3.417709842324256897e-02 1.604697406291961670e-01 -2.216314971446990967e-01 -1.735081374645233154e-01 -1.481504738330841064e-01
-1.034322939813137054e-02 -1.089139562100172043e-02 1.685615926980972290e-01 -1.542148739099502563e-01 1.278934478759765625e-01 -3.061801493167877197e-01 2.109516710042953491e-01 -8.594764769077301025e-02 1.219720114022493362e-02 -1.064462959766387939e-01 -4.690950736403465271e-02 -6.252238899469375610e-02 -2.589776813983917236e-01 -3.047544360160827637e-01 -1.071318984031677246e-02 1.215702295303344727e-01 -9.416732192039489746e-02 -1.436956878751516342e-02 -2.530573308467864990e-01 1.889038532972335815e-01 2.443744391202926636e-01 -2.873995602130889893e-01 6.447134912014007568e-02 -3.327904269099235535e-02 -1.908985376358032227e-01 1.812098771333694458e-01 1.060392931103706360e-01 -8.025947213172912598e-02 3.502716720104217529e-01 -2.231981009244918823e-01 -2.722516953945159912e-01 -5.646952986717224121e-02
-1.109346374869346619e-01 -7.405594736337661743e-02 4.820947647094726562e-01 -2.456688135862350464e-02 1.967818439006805420e-01 -2.975209951400756836e-01 -4.554717615246772766e-02 -3.407596051692962646e-02 4.100316017866134644e-02 1.130770966410636902e-01 2.575138211250305176e-01 1.409610807895660400e-01 -9.432343393564224243e-02 -1.957787433639168739e-03 -1.114905551075935364e-01 4.481565207242965698e-02 1.645198911428451538e-01 -1.486753672361373901e-01 -1.982731744647026062e-02 2.600757479667663574e-01 -8.615056425333023071e-02 2.285946309566497803e-01 2.792012989521026611e-01 2.306077033281326294e-01 2.059908509254455566e-01 -3.119121305644512177e-02 2.754986584186553955e-01 1.120915040373802185e-01 7.609966397285461426e-02 4.559395089745521545e-02 9.966393560171127319e-02 1.924474984407424927e-01
1.223443448543548584e-02 -2.569741606712341309e-01 1.062935441732406616e-01 2.929060757160186768e-01 1.439647227525711060e-01 -2.061944305896759033e-01 -1.912377476692199707e-01 -8.664813823997974396e-03 -1.345726847648620605e-01 1.196648031473159790e-01 1.045644804835319519e-01 1.478397995233535767e-01 -7.920550554990768433e-02 -2.843103110790252686e-01 -7.149480283260345459e-02 -1.011273115873336792e-01 3.972332179546356201e-02 -1.109606623649597168e-01 -1.142840683460235596e-01 1.320768296718597412e-01 3.089271187782287598e-01 -7.981580495834350586e-02 2.102790176868438721e-01 1.041472628712654114e-01 2.559635341167449951e-01 1.882542297244071960e-02 -6.761901825666427612e-02 2.352540343999862671e-01 4.178085625171661377e-01 -1.163832321763038635e-01 -2.045685797929763794e-01 -1.102619320154190063e-01
2.132943421602249146e-01 5.656244233250617981e-02 1.910040825605392456e-01 -1.447725594043731689e-01 2.482774853706359863e-01 1.273275166749954224e-01 5.262547172605991364e-03 -2.271442674100399017e-02 -2.481727153062820435e-01 1.091461405158042908e-01 3.233018890023231506e-02 7.680599391460418701e-02 -1.491737812757492065e-01 -2.499913796782493591e-02 -3.317712545394897461e-01 1.221036314964294434e-01 -8.567883819341659546e-02 2.111817002296447754e-01 -2.077477574348449707e-01 4.638497829437255859e-01 4.802253097295761108e-02 -1.053524836897850037e-01 1.410236954689025879e-01 1.810182332992553711e-01 4.474447295069694519e-02 -6.149165704846382141e-02 9.128541499376296997e-02 6.422042846679687500e-02 2.735083103179931641e-01 -3.233638703823089600e-01 1.104275360703468323e-01 3.225005045533180237e-02
1.601952910423278809e-01 -2.673515491187572479e-02 2.721456587314605713e-01 -1.426147948950529099e-02 2.455137223005294800e-01 -2.398050427436828613e-01 5.976804718375205994e-02 1.451986879110336304e-01 -5.632301792502403259e-02 -2.293505705893039703e-02 1.303300112485885620e-01 2.347420006990432739e-01 2.995043098926544189e-01 -1.775582134723663330e-01 -1.832651495933532715e-01 -2.047710120677947998e-01 1.135385408997535706e-01 2.999318018555641174e-02 -2.770686149597167969e-01 4.222238808870315552e-02 7.715217024087905884e-02 6.621623784303665161e-02 2.481902986764907837e-01 2.976391613483428955e-01 7.527450472116470337e-02 1.221578642725944519e-01 1.658647134900093079e-02 2.740887738764286041e-02 2.623678743839263916e-01 -9.560151398181915283e-02 -3.386736810207366943e-01 -1.312483102083206177e-01
-5.353258922696113586e-02 1.890314519405364990e-01 3.519047796726226807e-01 -1.771505773067474365e-01 1.754784286022186279e-01 -1.537388116121292114e-01 -2.443125471472740173e-02 -1.991827040910720825e-01 -2.203068584203720093e-01 -2.743081152439117432e-01 1.715832203626632690e-01 1.072208583354949951e-01 -6.895219534635543823e-02 -1.864482648670673370e-02 -2.553757727146148682e-01 4.451534524559974670e-02 -6.329013407230377197e-02 3.314179480075836182e-01 1.225045099854469299e-01 1.293526738882064819e-01 -2.727030031383037567e-02 -1.754438132047653198e-01 2.713742852210998535e-01 1.122321113944053650e-01 1.223395988345146179e-01 -1.832666695117950439e-01 -1.471690088510513306e-01 -1.710223853588104248e-01 -5.001826211810112000e-02 9.299349039793014526e-02 -1.323621869087219238e-01 -2.880764305591583252e-01
6.339695304632186890e-02 -1.967356353998184204e-01 5.877101793885231018e-02 1.166785433888435364e-01 4.018706083297729492e-01 -9.468447417020797729e-02 -1.136355474591255188e-01 -5.139433220028877258e-02 -3.693408370018005371e-01 -3.107614628970623016e-02 2.501630783081054688e-01 1.024918779730796814e-01 1.071484610438346863e-01 -1.443500369787216187e-01 -3.062987327575683594e-01 1.212584525346755981e-01 -5.811606720089912415e-02 1.414867341518402100e-01 -3.212678804993629456e-02 3.897354900836944580e-01 -1.674910187721252441e-01 9.016373008489608765e-02 1.285172253847122192e-01 -2.215148657560348511e-01 -5.946684628725051880e-03 -4.352751374244689941e-02 2.891745790839195251e-02 -2.495381981134414673e-01 2.360173910856246948e-01 -5.657184869050979614e-02 2.912566438317298889e-02 -2.275149803608655930e-03
-7.271229475736618042e-02 -9.999594092369079590e-02 6.163958311080932617e-01 -1.164591591805219650e-02 3.389706909656524658e-01 -1.253125965595245361e-01 1.488411240279674530e-02 -1.707665175199508667e-01 1.182301621884107590e-02 5.002456903457641602e-02 3.525843843817710876e-02 5.504851415753364563e-02 -1.064884141087532043e-01 1.466257721185684204e-01 -2.322645634412765503e-01 9.883529692888259888e-02 7.204352319240570068e-02 -1.640915572643280029e-01 8.389900624752044678e-02 -2.736743539571762085e-02 -4.194330424070358276e-02 1.870131045579910278e-01 2.080333381891250610e-01 1.928831338882446289e-01 1.905683279037475586e-01 8.465781062841415405e-02 1.663539111614227295e-01 -1.812084168195724487e-01 1.818996369838714600e-01 1.753309369087219238e-01 -5.762024596333503723e-02 1.136496067047119141e-01
-1.707148849964141846e-01 -4.240065440535545349e-02 2.888750433921813965e-01 -7.732823491096496582e-02 1.199972778558731079e-01 -1.213096603751182556e-01 1.931779831647872925e-01 -2.274466007947921753e-01 -2.266569733619689941e-01 9.679128974676132202e-02 1.657338887453079224e-01 3.648227453231811523e-01 1.300523579120635986e-01 -1.783741265535354614e-01 5.228137224912643433e-02 1.450440138578414917e-01 2.565557360649108887e-01 1.076050475239753723e-01 2.198214083909988403e-01 5.875969678163528442e-02 1.528313010931015015e-01 -8.831470459699630737e-02 1.595740467309951782e-01 1.544748395681381226e-01 3.262448310852050781e-02 5.265616625547409058e-02 -1.895178109407424927e-01 -8.942015469074249268e-02 3.046842515468597412e-01 -3.000616654753684998e-02 -3.246454298496246338e-01 -1.054661646485328674e-01
2.119198441505432129e-02 9.864977002143859863e-02 1.607770174741744995e-01 -5.189624428749084473e-02 1.909059584140777588e-01 -5.059676989912986755e-02 4.827680066227912903e-02 1.159595772624015808e-01 3.281262516975402832e-02 5.082457792013883591e-03 3.621848821640014648e-01 -3.827818110585212708e-02 -1.474114805459976196e-01 -3.988630175590515137e-01 1.903133839368820190e-02 1.053573265671730042e-01 1.986125484108924866e-02 -3.172087483108043671e-03 -3.099130392074584961e-01 1.927608549594879150e-01 -4.841293022036552429e-02 1.466412395238876343e-01 -3.122674860060214996e-02 2.079456448554992676e-01 -1.837887167930603027e-01 -1.231579929590225220e-01 -1.562060862779617310e-01 2.386616766452789307e-01 4.294047355651855469e-01 -1.350448559969663620e-02 4.372050985693931580e-02 -2.490075975656509399e-01
2.677715383470058441e-02 -4.671236872673034668e-01 1.444192975759506226e-01 -1.090700626373291016e-01 4.064792767167091370e-02 -4.164613187313079834e-01 5.713263526558876038e-02 4.702984914183616638e-02 -2.934189736843109131e-01 -1.314620524644851685e-01 1.369517147541046143e-01 -7.931219786405563354e-02 -1.732766777276992798e-01 3.738242760300636292e-02 7.722834497690200806e-02 1.089003682136535645e-01 1.811898946762084961e-01 9.330014884471893311e-02 -2.121891975402832031e-01 -5.492026731371879578e-02 -1.962143555283546448e-02 2.374167144298553467e-01 2.547654807567596436e-01 1.444132179021835327e-01 -1.223170682787895203e-01 2.672117352485656738e-01 1.164674684405326843e-01 2.032563835382461548e-01 8.708725869655609131e-02 -7.305255532264709473e-02 6.194287165999412537e-02 -1.156721147708594799e-03
-3.210502862930297852e-01 -1.446652710437774658e-01 4.312812685966491699e-01 -2.386225908994674683e-01 -3.011940978467464447e-02 -9.825953096151351929e-02 1.138980537652969360e-01 -1.261435821652412415e-02 -1.966084092855453491e-01 -1.146486774086952209e-01 3.961404561996459961e-01 5.990827828645706177e-02 -2.173721417784690857e-02 9.544543921947479248e-02 -2.666783705353736877e-02 1.233943179249763489e-01 1.776649206876754761e-01 1.966052949428558350e-01 -6.161163374781608582e-02 -2.622885257005691528e-02 2.680135071277618408e-01 -6.371881067752838135e-02 6.923854351043701172e-02 -2.995238453149795532e-02 1.856047660112380981e-01 9.937180578708648682e-02 4.033130779862403870e-02 -2.982649393379688263e-02 3.577842116355895996e-01 -1.097028627991676331e-01 6.714812666177749634e-02 -1.544256061315536499e-01
9.948664903640747070e-02 -1.541059613227844238e-01 -1.326623558998107910e-01 7.075206190347671509e-02 3.937774300575256348e-01 -2.055937349796295166e-01 6.648035347461700439e-02 2.383739873766899109e-02 6.020617485046386719e-02 -2.050020694732666016e-01 2.567164599895477295e-01 1.203847974538803101e-01 -1.979953348636627197e-01 2.874104119837284088e-02 8.769308775663375854e-02 1.934871077537536621e-01 1.516006588935852051e-01 -7.547190040349960327e-02 -1.013690754771232605e-01 3.285912871360778809e-01 -1.248603407293558121e-02 3.316349089145660400e-01 4.496287554502487183e-02 2.596054673194885254e-01 3.186932802200317383e-01 1.810218840837478638e-01 -2.850214391946792603e-02 -1.382113248109817505e-01 9.466493874788284302e-02 -1.928084045648574829e-01 -3.389205783605575562e-03 -5.788974836468696594e-02
-2.196046411991119385e-01 -1.538063734769821167e-01 4.058285653591156006e-01 -1.164077408611774445e-02 2.145628780126571655e-01 -1.233195811510086060e-01 -4.674692824482917786e-02 -3.141923621296882629e-02 -3.406791761517524719e-02 -2.681433856487274170e-01 5.518113449215888977e-02 9.100736677646636963e-02 -2.750281691551208496e-01 -6.834325194358825684e-02 -2.702395021915435791e-01 5.334593821316957474e-03 1.857520267367362976e-02 -8.115088194608688354e-02 3.254661336541175842e-02 1.120135709643363953e-01 -2.148384749889373779e-01 2.216772139072418213e-01 5.620631203055381775e-02 -3.046779036521911621e-01 3.446122705936431885e-01 2.570313513278961182e-01 1.290866583585739136e-01 -7.180873304605484009e-02 1.536398828029632568e-01 -1.850522123277187347e-02 -7.985833287239074707e-02 -1.110007241368293762e-01
8.144852519035339355e-02 -1.288245916366577148e-01 1.389545947313308716e-01 4.053701832890510559e-02 1.656452119350433350e-01 1.466186065226793289e-02 1.575656533241271973e-01 3.009083867073059082e-01 7.037594914436340332e-02 3.551235422492027283e-02 2.604852914810180664e-01 1.475907117128372192e-01 -1.527380645275115967e-01 -2.029632925987243652e-01 -2.748878598213195801e-01 -1.524497568607330322e-01 8.942218869924545288e-02 -7.748828083276748657e-02 -1.732926964759826660e-01 1.954744607210159302e-01 -2.978663146495819092e-01 -2.641131635755300522e-03 1.826096624135971069e-01 1.319551616907119751e-01 2.209493517875671387e-01 -3.128723055124282837e-02 7.012063264846801758e-02 3.530206158757209778e-02 3.871365785598754883e-01 -1.836824119091033936e-01 -2.480181157588958740e-01 -1.754908114671707153e-01
-7.442824076861143112e-03 1.228931918740272522e-02 -1.003680005669593811e-02 1.955912560224533081e-01 2.569932043552398682e-01 -1.873495429754257202e-01 -3.170261085033416748e-01 1.998446509242057800e-02 -3.553748130798339844e-01 -1.774011999368667603e-01 3.418279588222503662e-01 -7.918915897607803345e-02 -1.542070358991622925e-01 5.313279479742050171e-02 -4.537332653999328613e-01 1.423943135887384415e-02 5.928372964262962341e-02 -7.405482232570648193e-02 4.912825301289558411e-02 1.817978471517562866e-01 -2.662289328873157501e-02 2.717107534408569336e-01 1.632991582155227661e-01 5.652604624629020691e-02 -5.169968679547309875e-02 -8.615085482597351074e-02 -1.840265840291976929e-02 -1.361965090036392212e-01 7.382006943225860596e-02 -2.487619668245315552e-01 -1.872617378830909729e-02 1.736824400722980499e-02
-1.089572459459304810e-01 -4.504981916397809982e-03 5.605391860008239746e-01 4.133726283907890320e-02 1.960906088352203369e-01 -1.758408397436141968e-01 1.108079478144645691e-01 -2.725103795528411865e-01 6.916656345129013062e-02 2.654500491917133331e-02 1.148809865117073059e-01 1.116691753268241882e-01 -2.664971053600311279e-01 -8.424887806177139282e-02 -3.652783110737800598e-02 2.883349061012268066e-01 1.869063079357147217e-01 -1.443247050046920776e-01 -4.623116552829742432e-02 8.077009581029415131e-03 -2.045153081417083740e-01 2.255410999059677124e-01 1.114490628242492676e-01 5.482956767082214355e-02 3.038502335548400879e-01 -8.464443497359752655e-03 3.791816905140876770e-02 1.968671679496765137e-01 2.111201174557209015e-02 3.628774732351303101e-02 1.161541864275932312e-01 -9.275250136852264404e-02
-6.419426202774047852e-02 9.151712059974670410e-02 3.141873478889465332e-01 -1.463030576705932617e-01 8.300961554050445557e-02 -4.217987656593322754e-01 1.802501082420349121e-01 3.746671229600906372e-02 5.554815754294395447e-02 1.552091836929321289e-01 3.906803131103515625e-01 -4.478172212839126587e-02 -1.222143918275833130e-01 6.968035548925399780e-02 3.695758059620857239e-02 3.280700147151947021e-01 9.787875413894653320e-02 5.850676447153091431e-02 -7.041934877634048462e-02 1.078772023320198059e-01 9.751646965742111206e-02 1.571467961184680462e-03 6.901552528142929077e-02 3.704271018505096436e-01 2.080962806940078735e-01 1.770834624767303467e-01 -5.668637529015541077e-02 -2.129565477371215820e-01 9.038016945123672485e-02 -1.159090101718902588e-01 -9.030576795339584351e-02 -6.333451718091964722e-02
2.193283140659332275e-01 -1.116373091936111450e-01 1.687476485967636108e-01 -2.746578752994537354e-01 7.332603633403778076e-02 -5.091745257377624512e-01 2.966566011309623718e-02 -5.111050978302955627e-02 5.111372843384742737e-02 -1.299943923950195312e-01 1.173066347837448120e-01 1.147898361086845398e-01 -3.143224492669105530e-02 -1.648353934288024902e-01 -1.130699738860130310e-01 3.677112609148025513e-02 9.584049135446548462e-02 -2.173479348421096802e-01 -8.402693271636962891e-02 2.429692745208740234e-01 2.372176647186279297e-01 2.342786490917205811e-01 4.697215929627418518e-02 -1.763380169868469238e-01 -1.265448778867721558e-01 -2.358274348080158234e-02 -7.825511693954467773e-02 -7.564728707075119019e-02 3.144016861915588379e-02 -1.358037739992141724e-01 -3.989356756210327148e-01 -6.833876669406890869e-02
-3.094370067119598389e-01 -4.211506992578506470e-02 2.641288936138153076e-01 -2.239961922168731689e-01 1.515928506851196289e-01 -3.857931196689605713e-01 1.891476660966873169e-01 -1.071472615003585815e-01 2.580283395946025848e-02 1.164034232497215271e-01 3.687961995601654053e-01 1.269493699073791504e-01 -1.221612468361854553e-01 1.508029997348785400e-01 3.236044570803642273e-02 2.523899674415588379e-01 3.243887051939964294e-02 -6.266375072300434113e-03 -5.270135030150413513e-02 2.278288155794143677e-01 1.776093691587448120e-01 -1.025317329913377762e-02 5.050021409988403320e-02 3.076534569263458252e-01 1.229431182146072388e-01 8.859051018953323364e-02 -1.219103261828422546e-01 -1.784691810607910156e-01 1.246569901704788208e-01 -1.459785401821136475e-01 1.757355965673923492e-02 5.697929114103317261e-02
2.458528429269790649e-02 -2.976319789886474609e-01 6.448008120059967041e-02 -3.299422562122344971e-01 -1.293557584285736084e-01 -2.302934229373931885e-01 -5.620525032281875610e-02 -1.534242779016494751e-01 -2.583593726158142090e-01 -1.837996989488601685e-01 2.810685038566589355e-01 1.087210625410079956e-01 1.432530730962753296e-01 -5.656248703598976135e-02 -1.504343301057815552e-01 -1.989287137985229492e-01 -8.082841336727142334e-02 -7.606122642755508423e-02 2.802733145654201508e-02 1.800051629543304443e-01 1.486072391271591187e-01 4.789165221154689789e-03 2.476867884397506714e-01 2.982293069362640381e-01 -1.564954817295074463e-01 9.323900938034057617e-02 -1.613474637269973755e-02 9.461503475904464722e-02 1.723917722702026367e-01 -2.841032147407531738e-01 4.491996765136718750e-02 -2.264931946992874146e-01
-9.931986778974533081e-02 -2.573679760098457336e-02 4.183591604232788086e-01 -2.431134283542633057e-01 1.452319696545600891e-02 8.500462770462036133e-02 -2.417794615030288696e-01 -1.540651619434356689e-01 9.818556718528270721e-04 4.002349823713302612e-02 1.386640071868896484e-01 3.442585095763206482e-02 -7.052708417177200317e-02 -2.020882666110992432e-01 -2.149219959974288940e-01 5.964615941047668457e-02 -1.566537171602249146e-01 1.341330707073211670e-01 -3.640318512916564941e-01 3.491052091121673584e-01 -1.012472212314605713e-01 1.266342401504516602e-01 -1.314841769635677338e-02 -4.149412363767623901e-02 -1.601130515336990356e-02 3.240039050579071045e-01 1.411795765161514282e-01 -6.549027562141418457e-02 -6.532292068004608154e-02 -1.226528361439704895e-01 -7.243909686803817749e-02 -2.627063095569610596e-01
7.013863325119018555e-02 4.723116382956504822e-02 4.015650972723960876e-02 -3.876170814037322998e-01 1.749878376722335815e-01 -1.740743964910507202e-01 1.929028779268264771e-01 -1.827466785907745361e-01 -3.097002208232879639e-01 -2.619556896388530731e-02 2.835350930690765381e-01 1.816661506891250610e-01 -1.770507544279098511e-01 -1.266331374645233154e-01 -1.964351683855056763e-01 2.011904418468475342e-01 9.663980454206466675e-02 9.683689475059509277e-02 -3.774478659033775330e-02 -1.828122437000274658e-01 1.851150542497634888e-01 1.468669772148132324e-01 2.451679557561874390e-01 1.769714057445526123e-01 1.639533638954162598e-01 -1.918176412582397461e-01 -1.475418061017990112e-01 1.280879229307174683e-01 -6.858374178409576416e-02 3.002428077161312103e-02 -2.312343716621398926e-01 -1.061495691537857056e-01
-2.064210474491119385e-01 1.701223254203796387e-01 1.867068116553127766e-03 7.988029718399047852e-02 1.095997318625450134e-01 -3.221025764942169189e-01 -2.278387993574142456e-01 2.132849991321563721e-01 -3.095271885395050049e-01 1.083364593796432018e-03 3.193103894591331482e-02 -9.387899190187454224e-02 -3.586836904287338257e-02 -6.487152725458145142e-02 -3.614379167556762695e-01 2.533218860626220703e-01 6.460190564393997192e-02 -6.951220333576202393e-02 -1.334820687770843506e-01 3.308835029602050781e-01 -2.914123795926570892e-02 -6.172727793455123901e-02 -2.519319951534271240e-02 1.991060376167297363e-01 2.005009353160858154e-01 -2.503688074648380280e-02 -9.417395293712615967e-02 -6.554197520017623901e-02 9.574972838163375854e-02 -3.736839592456817627e-01 -1.217141002416610718e-01 -6.401322782039642334e-02
-3.525177761912345886e-02 -5.306779220700263977e-02 1.335673779249191284e-01 1.114488616585731506e-01 2.492689639329910278e-01 1.777716912329196930e-02 4.199184849858283997e-02 -3.241800889372825623e-02 -2.959546446800231934e-01 -1.170606538653373718e-01 6.001781672239303589e-02 9.726232290267944336e-02 -3.518444299697875977e-01 -4.481414556503295898e-01 -4.575107246637344360e-02 -3.900296241044998169e-02 3.684118390083312988e-02 -1.288341730833053589e-01 -5.156630277633666992e-02 6.278174370527267456e-02 1.391749978065490723e-01 -2.308612763881683350e-01 2.559376060962677002e-01 -1.502118408679962158e-01 2.158358991146087646e-01 -1.252672672271728516e-01 -1.418208032846450806e-01 -1.041578799486160278e-01 3.136370778083801270e-01 -1.571343392133712769e-01 -2.289408594369888306e-01 -6.178937852382659912e-02
-1.520782560110092163e-01 -2.497027367353439331e-01 1.909528970718383789e-01 4.877002909779548645e-02 2.153346687555313110e-01 1.871436983346939087e-01 -2.044761031866073608e-01 -1.458908468484878540e-01 -8.133525401353836060e-02 1.686021871864795685e-02 3.634876906871795654e-01 2.458334118127822876e-01 -1.743658930063247681e-01 -3.677479326725006104e-01 -8.025489747524261475e-03 1.568410843610763550e-01 1.969994008541107178e-01 9.453286975622177124e-02 -5.644863843917846680e-02 6.498098373413085938e-02 2.015735059976577759e-01 7.099349517375230789e-03 6.749846041202545166e-02 2.610990703105926514e-01 1.337260752916336060e-01 -8.265407383441925049e-02 -3.637335598468780518e-01 -2.647555433213710785e-02 9.252603352069854736e-02 -3.475465998053550720e-02 5.209174938499927521e-03 -7.315479218959808350e-02
1.170263439416885376e-01 1.023823395371437073e-02 1.377152651548385620e-01 1.161569636315107346e-02 1.771815717220306396e-01 -2.551672160625457764e-01 4.059995114803314209e-01 -7.905071228742599487e-02 -1.404667496681213379e-01 4.305642470717430115e-02 -1.494887918233871460e-01 2.373115122318267822e-01 -3.905419409275054932e-01 -9.199561178684234619e-02 -1.340146809816360474e-01 2.277847528457641602e-01 1.124983653426170349e-01 -8.039429783821105957e-02 -3.002027273178100586e-01 7.577783614397048950e-02 9.514810144901275635e-02 2.665419578552246094e-01 4.495538771152496338e-02 4.146912693977355957e-02 3.120977580547332764e-01 2.286659330129623413e-01 -2.901598997414112091e-02 6.646074354648590088e-02 4.098565876483917236e-02 8.528556674718856812e-02 -4.739401396363973618e-03 -7.537481933832168579e-02
-1.071217730641365051e-01 -1.534976810216903687e-01 2.109794318675994873e-01 9.898314252495765686e-03 1.912764012813568115e-01 -3.676359057426452637e-01 -9.582887589931488037e-02 2.708923071622848511e-02 -6.111415475606918335e-02 3.177165687084197998e-01 3.286421000957489014e-01 -2.642641365528106689e-01 1.352501809597015381e-01 -7.848440110683441162e-02 -1.156766936182975769e-01 3.464437127113342285e-01 -8.962652832269668579e-02 -5.519613623619079590e-02 5.313119292259216309e-02 -6.936446577310562134e-02 1.725428551435470581e-01 5.290893092751502991e-02 2.250204533338546753e-01 -1.961015313863754272e-01 1.264249384403228760e-01 1.538239270448684692e-01 -1.641644239425659180e-01 -2.123693376779556274e-02 6.478402018547058105e-02 -6.543483585119247437e-02 -4.793355986475944519e-02 -2.830543816089630127e-01
-4.400580376386642456e-02 -2.585153877735137939e-01 -2.945616655051708221e-02 -2.071466296911239624e-01 2.646116316318511963e-01 -2.372462600469589233e-01 -1.593869477510452271e-01 -2.008857578039169312e-02 1.723083406686782837e-01 -1.086562126874923706e-01 2.320892214775085449e-01 7.522475905716419220e-03 7.569681853055953979e-02 -1.265213191509246826e-01 -3.907009363174438477e-01 1.071086451411247253e-01 1.665998101234436035e-01 2.062612026929855347e-01 -1.257680356502532959e-01 -9.535219520330429077e-02 -8.424262702465057373e-02 8.726326376199722290e-02 2.396947145462036133e-01 -3.899775329045951366e-04 -9.353417903184890747e-02 1.087811067700386047e-01 -3.478884696960449219e-01 6.515827775001525879e-02 1.676108688116073608e-01 -2.333202958106994629e-01 -1.153840348124504089e-01 -2.121182382106781006e-01
-1.160002499818801880e-01 -1.303986757993698120e-01 3.230118453502655029e-01 -3.707423806190490723e-02 7.563155889511108398e-02 -1.570080816745758057e-01 -4.084216430783271790e-02 -1.339236497879028320e-01 -1.709699630737304688e-01 2.922896854579448700e-02 1.340031437575817108e-02 1.713305711746215820e-01 -1.429679989814758301e-01 1.858032196760177612e-01 -1.858866065740585327e-01 1.323590576648712158e-01 3.788752714172005653e-03 -1.384447216987609863e-01 -3.523812890052795410e-01 3.304043114185333252e-01 -2.442095428705215454e-02 1.130694448947906494e-01 9.881060570478439331e-02 6.825056672096252441e-02 2.337368726730346680e-01 2.151633948087692261e-01 2.487132092937827110e-03 -3.117811083793640137e-01 -5.127648636698722839e-02 3.706175088882446289e-02 2.012419551610946655e-01 -3.524665236473083496e-01
-9.211344271898269653e-02 -2.688677050173282623e-02 3.592788875102996826e-01 -1.130502857267856598e-02 2.634284198284149170e-01 -4.084192812442779541e-01 4.065427929162979126e-02 -1.487471461296081543e-01 -1.422669738531112671e-01 -2.376160323619842529e-01 2.107514739036560059e-01 1.407570485025644302e-02 -1.827612370252609253e-01 2.807771787047386169e-02 -1.977392137050628662e-01 3.248872160911560059e-01 -5.059438198804855347e-02 -1.110344380140304565e-01 -6.064948067069053650e-02 3.085266649723052979e-01 8.152101933956146240e-02 -2.111451923847198486e-01 -1.947102248668670654e-01 -7.859549671411514282e-02 1.368163991719484329e-02 -1.112587898969650269e-01 3.596308827400207520e-02 -7.728567812591791153e-03 7.969992607831954956e-02 -1.928803473711013794e-01 1.779644042253494263e-01 5.681531876325607300e-02
-7.127529382705688477e-02 -2.930499613285064697e-01 2.718732357025146484e-01 -3.458397695794701576e-03 -7.580004632472991943e-02 -3.586988449096679688e-01 -1.524758245795965195e-02 -1.712882369756698608e-01 -1.365103274583816528e-01 5.817681550979614258e-02 2.802100218832492828e-02 -5.727565288543701172e-02 -3.065344393253326416e-01 -6.670787185430526733e-02 -2.967907786369323730e-01 2.045352607965469360e-01 2.030570358037948608e-01 -6.819977611303329468e-02 -2.865625321865081787e-01 4.935745615512132645e-03 -1.675326675176620483e-01 -6.405346840620040894e-02 3.044237792491912842e-01 -9.280428290367126465e-02 -1.131662949919700623e-01 1.025613620877265930e-01 1.308223158121109009e-01 -3.748133033514022827e-02 2.271633297204971313e-01 1.504311617463827133e-02 2.171871364116668701e-01 -1.199461072683334351e-01
-1.373864896595478058e-02 -2.747510671615600586e-01 2.492482513189315796e-01 -1.524667292833328247e-01 -1.667210906744003296e-01 -3.042888939380645752e-01 9.622564166784286499e-02 -9.813772886991500854e-02 -1.748302578926086426e-01 2.557850442826747894e-02 2.231219857931137085e-01 2.456147074699401855e-01 -9.094183892011642456e-02 1.062656790018081665e-01 -1.321679353713989258e-01 1.315645426511764526e-01 -4.082781821489334106e-02 1.446092724800109863e-01 -1.720257699489593506e-01 3.924358170479536057e-03 -4.101559519767761230e-02 1.387311071157455444e-01 4.622267186641693115e-01 -1.045295745134353638e-01 8.512572199106216431e-02 -1.039072498679161072e-02 4.353065043687820435e-02 1.405909210443496704e-01 -6.935049593448638916e-02 -1.591463088989257812e-01 -2.287602275609970093e-01 -3.079367876052856445e-01
1.141210347414016724e-01 -1.295018196105957031e-01 2.957719564437866211e-01 4.482759535312652588e-02 1.630987823009490967e-01 -4.263214468955993652e-01 3.747764742001891136e-03 -1.369543820619583130e-01 -1.269304007291793823e-01 -4.497470334172248840e-03 -1.766715012490749359e-02 -2.944564633071422577e-02 -1.787606328725814819e-01 -1.216264218091964722e-01 -3.707909584045410156e-01 -7.164164632558822632e-02 1.674714237451553345e-01 7.485307753086090088e-02 -1.071440130472183228e-01 3.956536352634429932e-01 -7.226193696260452271e-02 1.368345469236373901e-01 2.002283930778503418e-01 1.339978873729705811e-01 -1.143372431397438049e-01 1.732062995433807373e-01 1.685181111097335815e-01 1.665194481611251831e-01 -5.475495709106326103e-05 -2.554062195122241974e-02 1.431809216737747192e-01 -2.071198970079421997e-01
1.915501654148101807e-01 1.113593503832817078e-01 6.938063353300094604e-02 8.923132717609405518e-02 -3.630560636520385742e-02 -1.317453831434249878e-01 2.187405154109001160e-02 3.350437432527542114e-02 -2.506982088088989258e-01 1.596865206956863403e-01 3.813575208187103271e-01 1.193210035562515259e-01 -1.817819029092788696e-01 2.953981049358844757e-02 -1.453655213117599487e-01 -3.391464427113533020e-02 6.747926026582717896e-02 -4.244839772582054138e-03 -2.941260337829589844e-01 2.605614960193634033e-01 1.314401775598526001e-01 1.851415783166885376e-01 3.978942334651947021e-01 1.528977695852518082e-02 2.557430565357208252e-01 2.296103984117507935e-01 -7.600762695074081421e-02 -2.212721705436706543e-01 1.140090376138687134e-01 -1.282859295606613159e-01 2.050835341215133667e-01 -1.329651102423667908e-02
4.171795025467872620e-02 -3.147087991237640381e-02 1.561282873153686523e-01 4.727322235703468323e-02 1.693473160266876221e-01 -5.357877351343631744e-03 1.285866647958755493e-01 1.125417053699493408e-01 7.820598781108856201e-03 -1.384433805942535400e-01 8.799748122692108154e-02 1.734156310558319092e-01 -2.705017030239105225e-01 -1.883832961320877075e-01 -4.585894942283630371e-01 1.062031835317611694e-01 1.334965601563453674e-02 -1.180416345596313477e-01 -8.403482288122177124e-02 2.435420900583267212e-01 -2.773903906345367432e-01 -8.473127335309982300e-02 2.733661830425262451e-01 -1.138289109803736210e-03 6.109255179762840271e-02 2.184657566249370575e-02 8.000843226909637451e-03 3.168726265430450439e-01 7.564796507358551025e-02 -3.467409312725067139e-01 -6.733924895524978638e-02 -2.257294207811355591e-01
1.715530268847942352e-02 -1.345968842506408691e-01 9.022444486618041992e-02 -6.713924556970596313e-02 1.238602995872497559e-01 -1.068230569362640381e-01 -1.005949005484580994e-01 -2.072581648826599121e-01 2.490658126771450043e-02 2.613247139379382133e-03 3.817382454872131348e-01 1.428169012069702148e-01 -1.788824237883090973e-02 -4.274826124310493469e-02 -3.275059163570404053e-01 -3.934637084603309631e-02 -1.845913827419281006e-01 8.437655121088027954e-02 -2.910185158252716064e-01 1.702944636344909668e-01 1.110958904027938843e-01 4.124341607093811035e-01 2.767078280448913574e-01 -2.052888125181198120e-01 1.548479795455932617e-01 -8.755601197481155396e-02 -1.286670714616775513e-01 -2.420054227113723755e-01 1.696783602237701416e-01 3.716171160340309143e-02 -1.128948628902435303e-01 -7.541074603796005249e-02
-1.574872881174087524e-01 -9.416329860687255859e-02 9.064503014087677002e-02 -2.557825446128845215e-01 1.139444336295127869e-01 -3.766847774386405945e-02 1.668988168239593506e-01 -2.210952490568161011e-01 -2.545370161533355713e-01 -8.845219016075134277e-02 4.064350426197052002e-01 2.453960329294204712e-01 -3.265050053596496582e-02 -5.244679283350706100e-03 -1.669617891311645508e-01 2.578746080398559570e-01 -9.365858882665634155e-02 2.124208211898803711e-01 -1.141231283545494080e-01 -8.160311728715896606e-02 1.706898361444473267e-01 9.535285830497741699e-02 1.235209926962852478e-01 1.464969366788864136e-01 5.987492948770523071e-02 6.768033653497695923e-02 -9.938868880271911621e-02 -5.958628654479980469e-02 -1.422038674354553223e-01 -1.242313906550407410e-01 -3.148708343505859375e-01 -3.211567401885986328e-01
7.095545530319213867e-02 -3.850446315482258797e-03 -1.434822231531143188e-01 -1.323030143976211548e-01 2.205777019262313843e-01 -1.623919457197189331e-01 3.896702229976654053e-01 -2.141130864620208740e-01 -1.549065858125686646e-01 -1.956414282321929932e-01 2.113109230995178223e-01 9.430353343486785889e-02 2.242382057011127472e-02 -3.723188117146492004e-02 -4.713097512722015381e-01 1.658629924058914185e-01 -3.749785944819450378e-02 -2.196053862571716309e-01 -1.914528906345367432e-01 -3.727593272924423218e-02 2.033047229051589966e-01 9.595651179552078247e-02 1.170337423682212830e-01 -2.643863111734390259e-02 1.697620749473571777e-01 9.064290672540664673e-02 -1.919588595628738403e-01 1.128611713647842407e-01 1.490955054759979248e-01 7.285787910223007202e-02 -1.096040979027748108e-01 -1.949671506881713867e-01
7.714100927114486694e-02 -2.884888835251331329e-02 1.816927939653396606e-01 5.260682478547096252e-02 2.835952639579772949e-01 -1.149853393435478210e-01 -5.023404583334922791e-02 -8.262539654970169067e-02 -3.770787641406059265e-02 -2.203114032745361328e-01 2.180199921131134033e-01 -1.303704679012298584e-01 -4.031397402286529541e-01 -2.746447324752807617e-01 -2.826764881610870361e-01 -3.860210254788398743e-02 -1.069034487009048462e-01 2.216998785734176636e-01 6.446286290884017944e-02 1.389150619506835938e-01 1.181530058383941650e-01 1.393002569675445557e-01 -3.409530222415924072e-02 7.867377251386642456e-02 1.190693676471710205e-01 2.629357874393463135e-01 -2.225267738103866577e-01 1.980863660573959351e-01 1.228629052639007568e-01 -1.308210641145706177e-01 -2.235998511314392090e-01 -2.039091289043426514e-01
1.293371766805648804e-01 7.745760679244995117e-02 4.287586808204650879e-01 1.307243555784225464e-01 -6.133604422211647034e-02 -5.953791737556457520e-02 9.482018649578094482e-02 1.060646772384643555e-01 -2.125729471445083618e-01 -2.436164021492004395e-01 2.418406605720520020e-01 1.468604654073715210e-01 -1.276221126317977905e-01 -1.722523123025894165e-01 -2.537177801132202148e-01 1.528742015361785889e-01 1.362052708864212036e-01 -1.738393157720565796e-01 -2.081160396337509155e-01 1.148315370082855225e-01 -2.209226340055465698e-01 8.733960986137390137e-02 -8.150447160005569458e-03 7.591576129198074341e-02 1.002061925828456879e-02 1.654902100563049316e-01 9.758599102497100830e-02 2.173726558685302734e-01 -4.794768616557121277e-02 -2.583456933498382568e-01 1.749119609594345093e-01 -2.812066078186035156e-01
1.172466576099395752e-02 8.096303790807723999e-02 2.693781852722167969e-01 5.140074342489242554e-02 2.828196287155151367e-01 4.509174823760986328e-02 1.894127577543258667e-01 2.190370857715606689e-02 -2.057531625032424927e-01 -7.334130257368087769e-02 -7.922752946615219116e-02 2.229267656803131104e-01 1.398788541555404663e-01 5.335623398423194885e-02 -2.746104001998901367e-01 -1.232832297682762146e-02 1.667932271957397461e-01 1.020037010312080383e-01 -2.376092523336410522e-01 -4.715188220143318176e-02 1.740098148584365845e-01 1.318847686052322388e-01 2.005138844251632690e-01 2.301326394081115723e-01 -1.096149235963821411e-01 1.763638556003570557e-01 1.865818351507186890e-02 1.143529340624809265e-01 4.755432009696960449e-01 -5.582509189844131470e-02 -2.671518921852111816e-01 -5.606338754296302795e-02
7.646322995424270630e-02 -1.561948508024215698e-01 4.082781970500946045e-01 1.723253875970840454e-01 -3.022278286516666412e-02 -1.153573989868164062e-01 -5.213883891701698303e-02 -5.609544739127159119e-02 -2.374468743801116943e-01 9.346015751361846924e-02 -8.012539893388748169e-02 2.240616828203201294e-01 -3.244282007217407227e-01 -1.948251724243164062e-01 -7.621852308511734009e-02 1.851298362016677856e-01 -4.141109995543956757e-03 -3.659985661506652832e-01 -6.847012042999267578e-02 1.538045704364776611e-01 1.765338331460952759e-01 1.505393534898757935e-01 9.643220156431198120e-02 3.863086923956871033e-02 -1.497176140546798706e-01 7.896441221237182617e-02 6.932017952203750610e-02 4.875700175762176514e-02 3.680959343910217285e-01 -1.607114821672439575e-01 1.359187662601470947e-01 -7.541318237781524658e-02
-6.932799518108367920e-02 -1.289443373680114746e-01 -2.368301153182983398e-02 1.346100419759750366e-01 1.988380104303359985e-01 -1.682257205247879028e-01 -1.367955952882766724e-01 3.175189718604087830e-02 -2.831755578517913818e-01 -1.568948626518249512e-01 3.414725363254547119e-01 -6.893613934516906738e-02 -1.776715815067291260e-01 6.551140546798706055e-02 -4.085746407508850098e-01 2.586309313774108887e-01 1.402560919523239136e-01 -1.203449442982673645e-02 -1.552037149667739868e-01 1.449565887451171875e-01 -1.370378881692886353e-01 3.005459606647491455e-01 3.298634430393576622e-03 -2.233797311782836914e-01 -9.041298180818557739e-02 1.026919484138488770e-01 4.215813800692558289e-02 -7.389165461063385010e-02 2.186197191476821899e-01 -3.725745156407356262e-02 2.694027423858642578e-01 -6.953008472919464111e-02
-1.986413598060607910e-01 -1.960488967597484589e-02 3.725605905055999756e-01 1.049659587442874908e-02 2.814787626266479492e-01 -1.017334237694740295e-01 -2.746913135051727295e-01 -4.554401338100433350e-02 -3.867758670821785927e-03 -1.769267767667770386e-01 1.973650455474853516e-01 -1.275042295455932617e-01 -9.264042973518371582e-02 -2.812722921371459961e-01 -1.755458712577819824e-01 6.932230293750762939e-02 -1.019959617406129837e-02 -8.570851758122444153e-03 -1.992312669754028320e-01 2.750039398670196533e-01 -7.477263454347848892e-03 1.227992773056030273e-01 7.964271306991577148e-02 -3.668744862079620361e-01 1.002520620822906494e-01 2.713317573070526123e-01 -1.207004860043525696e-01 -8.920358121395111084e-02 2.026818990707397461e-01 -1.459358036518096924e-01 -1.370715536177158356e-02 -6.288070976734161377e-02
-2.082279473543167114e-01 6.410012394189834595e-02 3.236061632633209229e-01 -7.248345017433166504e-02 2.045535296201705933e-01 -9.039055556058883667e-02 5.673167109489440918e-02 -2.773596346378326416e-01 -3.488862887024879456e-02 9.837096929550170898e-02 6.957241147756576538e-02 1.057304665446281433e-01 -6.058945879340171814e-02 -5.387858673930168152e-02 -2.916104793548583984e-01 1.560104638338088989e-01 1.219308450818061829e-01 1.399243175983428955e-01 5.670178309082984924e-02 1.349167432636022568e-03 -2.479231357574462891e-01 -1.452148258686065674e-01 4.052562117576599121e-01 8.262573182582855225e-02 1.585721969604492188e-01 -1.180004104971885681e-01 -1.678146272897720337e-01 -4.993042349815368652e-02 2.555217780172824860e-02 -8.793499320745468140e-02 -3.978696763515472412e-01 -2.045710980892181396e-01
3.190403878688812256e-01 -1.306253764778375626e-02 2.489093542098999023e-01 -5.161900445818901062e-02 1.911294832825660706e-02 -1.735299974679946899e-01 7.001813501119613647e-02 -2.391164563596248627e-02 9.352267533540725708e-02 -1.597253978252410889e-01 9.465766698122024536e-02 -3.245786577463150024e-02 -8.547145873308181763e-02 -1.638113856315612793e-01 -3.862979710102081299e-01 6.832028180360794067e-02 -4.856681823730468750e-02 -3.674418479204177856e-02 -3.935579955577850342e-01 2.753734290599822998e-01 -1.990020275115966797e-02 6.433891505002975464e-02 1.242702454328536987e-01 1.473142504692077637e-01 2.384984046220779419e-01 4.384238272905349731e-02 1.364604476839303970e-02 3.034273684024810791e-01 2.653303369879722595e-02 -3.284566998481750488e-01 -1.714940220117568970e-01 -9.551303810440003872e-04
2.049852460622787476e-01 -1.458250731229782104e-01 -3.636094555258750916e-02 -6.652747839689254761e-02 2.579562067985534668e-01 -4.475838840007781982e-01 -1.996232718229293823e-01 -4.356849193572998047e-02 -2.359541952610015869e-01 1.181701198220252991e-02 8.901906758546829224e-02 4.578786343336105347e-02 -1.160172745585441589e-01 5.340689793229103088e-02 -1.891874074935913086e-01 5.205402150750160217e-02 1.808707863092422485e-01 -3.983064591884613037e-01 -3.369897231459617615e-02 1.809016168117523193e-01 -2.052890658378601074e-01 1.687948852777481079e-01 9.080729447305202484e-03 9.313390590250492096e-03 2.663369290530681610e-02 -5.927219986915588379e-02 2.707431837916374207e-02 -1.236782371997833252e-01 1.846721172332763672e-01 -2.185960859060287476e-01 -3.141721785068511963e-01 -6.947706639766693115e-02
-1.943375468254089355e-01 -5.039923191070556641e-01 -6.094484031200408936e-02 -2.477180957794189453e-01 1.827806681394577026e-01 -2.421472966670989990e-01 3.233285993337631226e-02 -5.973119754344224930e-03 -1.648972481489181519e-01 -1.135665774345397949e-01 1.400841865688562393e-02 -2.917286939918994904e-02 -1.121152490377426147e-01 -8.106174319982528687e-02 -6.665790081024169922e-02 9.212997555732727051e-02 3.343841806054115295e-02 8.396859467029571533e-02 1.372096389532089233e-01 2.537198960781097412e-01 -2.201542556285858154e-01 1.762583106756210327e-01 2.297807335853576660e-01 1.393095850944519043e-01 -9.924907237291336060e-02 3.214435279369354248e-01 -5.240320041775703430e-02 -9.635355672799050808e-04 8.645114302635192871e-02 -2.061453461647033691e-01 4.164414480328559875e-02 -2.570514380931854248e-01
-4.700166732072830200e-02 1.519872806966304779e-02 1.861715316772460938e-01 1.009375229477882385e-01 2.651393227279186249e-02 -2.100156098604202271e-01 -2.292173355817794800e-01 -2.079683244228363037e-01 -3.442812561988830566e-01 9.195765852928161621e-02 -1.316450815647840500e-02 -1.821181029081344604e-01 -3.571194112300872803e-01 -1.014984995126724243e-01 6.655806791968643665e-04 1.729540526866912842e-01 1.369345039129257202e-01 -8.788798004388809204e-02 -1.939614415168762207e-01 -1.054463163018226624e-02 1.775954663753509521e-01 3.661168515682220459e-01 2.151668369770050049e-01 -1.024298891425132751e-01 -1.819768920540809631e-02 3.330725803971290588e-02 -1.373215615749359131e-01 1.310038864612579346e-01 3.003790676593780518e-01 -1.808472871780395508e-01 4.758081957697868347e-02 -1.865475624799728394e-01
-1.292456537485122681e-01 -2.063758224248886108e-01 1.002970337867736816e-01 -1.770554333925247192e-01 1.087933555245399475e-01 -2.614107429981231689e-01 5.739782005548477173e-02 -1.530626863241195679e-01 -1.704073697328567505e-01 -1.179161667823791504e-01 2.292472571134567261e-01 4.349916428327560425e-02 -3.216570988297462463e-02 -1.961057037115097046e-01 3.299206867814064026e-02 1.781339496374130249e-01 8.060283958911895752e-02 -2.385440841317176819e-02 5.447155982255935669e-02 -1.932320296764373779e-01 1.984997838735580444e-01 2.198419719934463501e-01 1.859518587589263916e-01 -5.638009309768676758e-02 3.270649164915084839e-02 -2.805579639971256256e-02 -4.367661476135253906e-01 -2.070532888174057007e-01 3.975841999053955078e-01 3.019729070365428925e-02 -5.707024410367012024e-02 -2.282645255327224731e-01
-9.850491583347320557e-02 -1.724832952022552490e-01 1.586334109306335449e-01 -5.930138379335403442e-02 4.851509258151054382e-02 -1.680200994014739990e-01 7.943657785654067993e-02 -1.996152102947235107e-02 -4.975757300853729248e-01 1.698239296674728394e-01 5.281732976436614990e-02 -2.363321632146835327e-01 -1.927033811807632446e-01 -1.730553656816482544e-01 -4.416653141379356384e-02 -2.747283503413200378e-02 2.683787643909454346e-01 -1.344303488731384277e-01 -5.106227099895477295e-02 2.003576606512069702e-01 1.238613575696945190e-01 2.463192939758300781e-01 1.908057034015655518e-01 4.507602006196975708e-02 -1.881936341524124146e-01 1.551133096218109131e-01 -1.289293915033340454e-01 -5.127293989062309265e-02 2.043934911489486694e-01 1.003484353423118591e-01 -1.395893543958663940e-01 -3.039017915725708008e-01
1.194479614496231079e-01 1.638010442256927490e-01 1.222666129469871521e-01 1.625295728445053101e-01 1.226049289107322693e-01 1.901005804538726807e-01 -1.524718850851058960e-02 -4.720133543014526367e-02 -4.649984836578369141e-02 -7.319907099008560181e-02 2.222753912210464478e-01 -1.096450462937355042e-01 -2.718283534049987793e-01 -1.873708516359329224e-01 -1.964507997035980225e-01 1.265346109867095947e-01 1.063253954052925110e-01 1.766714006662368774e-01 -2.535945475101470947e-01 1.791665554046630859e-01 1.811470538377761841e-01 1.140710189938545227e-01 3.663628101348876953e-01 3.177970051765441895e-01 -1.660905182361602783e-01 -7.774390280246734619e-02 -1.769526004791259766e-01 1.051056757569313049e-01 3.091817796230316162e-01 -1.025208830833435059e-01 4.900442063808441162e-02 -1.639755964279174805e-01
1.420167535543441772e-01 -2.716675400733947754e-01 8.261255919933319092e-02 1.447307765483856201e-01 2.046060562133789062e-01 1.691404497250914574e-03 -1.432563215494155884e-01 -1.537091434001922607e-01 -1.385763194411993027e-02 -2.843644917011260986e-01 4.400306940078735352e-01 -3.274142369627952576e-02 -2.381588071584701538e-01 1.468006670475006104e-01 -1.051626577973365784e-01 1.778806895017623901e-01 1.048951148986816406e-01 5.383030697703361511e-02 -3.647356033325195312e-01 2.196008414030075073e-01 8.707362413406372070e-02 1.900385916233062744e-01 -7.753738760948181152e-02 5.045551806688308716e-02 3.090821802616119385e-01 1.561007928103208542e-02 1.877348572015762329e-01 -4.320359439589083195e-04 3.223085030913352966e-02 -1.018439829349517822e-01 9.715636260807514191e-03 -7.469189167022705078e-02
-8.920878916978836060e-02 2.787346541881561279e-01 1.963330209255218506e-01 8.972855657339096069e-02 4.769492521882057190e-02 -1.268186867237091064e-01 1.575889438390731812e-01 -3.158805146813392639e-02 -1.624252200126647949e-01 -3.682458400726318359e-01 8.521271497011184692e-02 1.192284375429153442e-01 -2.121054977178573608e-01 1.005912646651268005e-01 -4.645065963268280029e-01 9.902393072843551636e-02 7.864815741777420044e-02 1.145350188016891479e-02 -5.737525969743728638e-02 2.444831281900405884e-01 1.096489951014518738e-01 8.265471458435058594e-02 2.092076539993286133e-01 -2.303421869874000549e-02 -3.551019728183746338e-02 -6.129565089941024780e-02 -3.074897080659866333e-02 2.144718915224075317e-01 4.253916814923286438e-02 -3.483811616897583008e-01 2.144196480512619019e-01 -7.594379782676696777e-02
7.583758980035781860e-02 -4.395791515707969666e-02 3.583169877529144287e-01 -1.332710683345794678e-02 3.003624640405178070e-02 -4.012136757373809814e-01 3.847872093319892883e-02 -5.622800067067146301e-02 -2.856794595718383789e-01 3.305612504482269287e-02 7.593116164207458496e-02 -4.184419214725494385e-01 -1.451974660158157349e-01 -1.797899156808853149e-01 3.005684725940227509e-02 -6.621123105287551880e-02 1.090938597917556763e-01 -1.267082393169403076e-01 -5.867536738514900208e-02 7.478454709053039551e-02 2.725737094879150391e-01 1.556645333766937256e-01 -1.320390962064266205e-02 2.159221619367599487e-01 -5.852683912962675095e-03 2.854482829570770264e-01 -2.507761679589748383e-02 -7.335479557514190674e-02 1.141845434904098511e-01 7.810693979263305664e-02 -4.917852953076362610e-02 -2.890905439853668213e-01
-3.830549865961074829e-02 -2.606204748153686523e-01 3.498730659484863281e-01 4.901475086808204651e-02 1.005105823278427124e-01 -2.903800904750823975e-01 -2.142856083810329437e-02 -8.059777319431304932e-02 -2.885074317455291748e-01 8.719534426927566528e-02 -2.779008634388446808e-02 -1.845075786113739014e-01 -2.822464406490325928e-01 2.936200425028800964e-02 -2.007593959569931030e-01 2.436593919992446899e-01 2.158476412296295166e-01 -1.309176627546548843e-02 -1.554408818483352661e-01 9.169616550207138062e-02 9.720335900783538818e-02 1.106019131839275360e-02 4.322954416275024414e-01 -8.568127453327178955e-02 1.056706067174673080e-02 -3.381891921162605286e-02 5.885113030672073364e-02 -5.489573255181312561e-02 1.895186901092529297e-01 1.179360523819923401e-01 2.082492411136627197e-01 -1.204749345779418945e-01
2.250541932880878448e-02 -4.365481063723564148e-02 1.974711120128631592e-01 1.928019076585769653e-01 1.056083962321281433e-01 -4.040669500827789307e-01 3.825153037905693054e-02 -7.574152201414108276e-02 -1.413332670927047729e-01 5.320476368069648743e-02 -1.104083284735679626e-01 4.979793727397918701e-02 -2.392594069242477417e-01 -2.264282703399658203e-01 -3.977758884429931641e-01 5.596554279327392578e-02 4.634851589798927307e-02 -1.024338677525520325e-01 -6.744571030139923096e-02 2.524686157703399658e-01 9.804090112447738647e-02 8.765111118555068970e-02 8.417295664548873901e-02 4.204440861940383911e-02 9.036445617675781250e-02 2.857159674167633057e-01 1.354631185531616211e-01 5.160712078213691711e-02 -2.080006003379821777e-01 -1.605730131268501282e-02 -8.285384625196456909e-02 -4.051806926727294922e-01
-3.485237434506416321e-02 2.286742441356182098e-02 1.914821714162826538e-01 1.251221075654029846e-02 -1.432439386844635010e-01 -3.463688194751739502e-01 -9.255829453468322754e-02 -1.236575841903686523e-01 -2.876636683940887451e-01 -2.885919809341430664e-01 2.725384011864662170e-02 1.574348807334899902e-01 -1.779152899980545044e-01 -5.756900086998939514e-02 -1.740252077579498291e-01 2.683874964714050293e-01 1.347455531358718872e-01 6.732776761054992676e-02 7.959355413913726807e-02 -4.820100963115692139e-02 -6.444102525711059570e-02 1.228363662958145142e-01 3.722448945045471191e-01 -9.427814930677413940e-02 2.255055308341979980e-01 -2.478468045592308044e-02 1.374104619026184082e-01 3.568452894687652588e-01 1.361295022070407867e-02 -8.619783073663711548e-02 -1.019824966788291931e-01 -2.334444969892501831e-01
-1.181162744760513306e-01 7.406546175479888916e-02 2.212379276752471924e-01 6.586139352293685079e-05 3.348876237869262695e-01 -2.267630994319915771e-01 -2.461542375385761261e-02 -2.358813732862472534e-01 -3.638478219509124756e-01 -1.331652253866195679e-01 2.593802213668823242e-01 -8.258947730064392090e-02 8.432301133871078491e-02 -1.646176576614379883e-01 -2.722554802894592285e-01 2.191184312105178833e-01 -7.542997598648071289e-02 -1.163511574268341064e-01 -2.573445439338684082e-01 7.203059643507003784e-02 1.653550863265991211e-01 -1.073915660381317139e-01 -6.408548355102539062e-02 -1.241863742470741272e-01 3.050303161144256592e-01 -2.383032627403736115e-02 1.784951537847518921e-01 9.798238426446914673e-02 5.472188442945480347e-02 -1.625605672597885132e-01 1.321352273225784302e-01 1.542707253247499466e-02
1.540877521038055420e-01 -8.403990417718887329e-02 1.797065883874893188e-01 -6.903389096260070801e-02 5.457206964492797852e-01 -1.910840347409248352e-02 -7.959538698196411133e-02 -1.597538590431213379e-01 9.730895981192588806e-03 3.900777548551559448e-02 2.470287084579467773e-01 2.744170278310775757e-02 -2.393663525581359863e-01 -3.462592959403991699e-01 2.481414563953876495e-02 -1.018148567527532578e-02 1.682974845170974731e-01 8.803036762401461601e-04 -8.148416876792907715e-02 1.538675576448440552e-01 9.562763571739196777e-02 -2.024656385183334351e-01 1.479775160551071167e-01 1.850571632385253906e-01 -2.405156940221786499e-01 -4.610993713140487671e-02 -2.057932019233703613e-01 1.334492815658450127e-03 1.525128334760665894e-01 -2.584425210952758789e-01 5.273801833391189575e-02 -2.677229419350624084e-02
-2.230543345212936401e-01 2.689020708203315735e-02 2.836404442787170410e-01 8.541325479745864868e-02 4.278983548283576965e-02 -2.677460908889770508e-01 -1.144254207611083984e-02 -1.532233655452728271e-01 -3.401894867420196533e-01 1.298832707107067108e-02 1.402814090251922607e-01 1.225277483463287354e-01 -1.919432580471038818e-01 -6.486807763576507568e-02 -2.807796895503997803e-01 -2.532435357570648193e-01 9.407246857881546021e-02 -1.731155067682266235e-01 -8.234240859746932983e-02 2.258025705814361572e-01 -2.213669270277023315e-01 3.354988098144531250e-01 -6.275246292352676392e-02 -5.330381542444229126e-02 2.346774488687515259e-01 1.724421232938766479e-01 -1.105922684073448181e-01 -1.624532639980316162e-01 1.569642126560211182e-01 -5.419317632913589478e-02 1.108233407139778137e-01 4.271266981959342957e-02
-3.349880874156951904e-02 -3.765025734901428223e-01 -9.685091674327850342e-02 -8.216024190187454224e-02 1.751354485750198364e-01 -5.826446413993835449e-02 1.364413052797317505e-01 6.453054398298263550e-02 -1.026055812835693359e-01 9.280493855476379395e-02 7.088372856378555298e-02 1.648575216531753540e-01 -1.728250086307525635e-01 8.109878748655319214e-02 -8.132616430521011353e-02 1.611002832651138306e-01 1.178680285811424255e-01 -1.443860977888107300e-01 -1.720423400402069092e-01 4.036327004432678223e-01 4.801228642463684082e-02 3.683326020836830139e-02 2.900525927543640137e-01 8.103983849287033081e-02 1.595221310853958130e-01 1.887694895267486572e-01 -2.243008762598037720e-01 -1.312643289566040039e-01 1.180115193128585815e-01 -3.903089091181755066e-02 4.265434667468070984e-02 -4.430349469184875488e-01
-8.920099586248397827e-03 -3.264104127883911133e-01 2.939823567867279053e-01 -1.280484795570373535e-01 1.499989330768585205e-01 -8.342643827199935913e-02 2.045348584651947021e-01 -1.513453759253025055e-02 4.806069284677505493e-02 3.323557600378990173e-02 -3.386859316378831863e-03 7.883317768573760986e-03 -3.668430745601654053e-01 -8.646403253078460693e-02 -2.767521440982818604e-01 2.322404086589813232e-01 9.957012534141540527e-02 1.733718514442443848e-01 -1.525251269340515137e-01 8.569563925266265869e-02 -4.721409082412719727e-02 2.754927575588226318e-01 2.199617326259613037e-01 3.725052624940872192e-02 2.136346697807312012e-01 -1.058604866266250610e-01 2.704418003559112549e-01 -2.300819903612136841e-01 1.646900027990341187e-01 -1.289609633386135101e-02 1.844246536493301392e-01 -1.630721613764762878e-02
-1.042710021138191223e-01 -6.384442746639251709e-02 2.213782221078872681e-01 4.810595139861106873e-02 2.168642431497573853e-01 -3.639134168624877930e-01 -1.796891097910702229e-03 -1.250732541084289551e-01 -1.185008585453033447e-01 8.698628097772598267e-02 2.757376730442047119e-01 -3.475994169712066650e-01 -3.027369379997253418e-01 -1.268099844455718994e-01 1.947160363197326660e-01 -5.540697276592254639e-02 9.540775418281555176e-02 -9.603988379240036011e-02 1.745121367275714874e-02 7.069179415702819824e-02 -2.374337799847126007e-02 1.471694558858871460e-01 -5.970259010791778564e-02 1.491265743970870972e-02 -4.196023195981979370e-02 2.574690282344818115e-01 -1.775202453136444092e-01 9.104955196380615234e-02 2.914234697818756104e-01 5.192201212048530579e-02 -1.596020907163619995e-01 -3.175697624683380127e-01
-8.782357722520828247e-02 -3.787014186382293701e-01 2.580681443214416504e-01 1.718667447566986084e-01 -7.815784774720668793e-03 -3.794827461242675781e-01 -2.249558456242084503e-02 -2.249624878168106079e-01 -1.146277189254760742e-01 -1.172031834721565247e-01 5.893312767148017883e-02 5.498142912983894348e-02 -1.333306580781936646e-01 9.906508773565292358e-02 -2.193555682897567749e-01 2.334136813879013062e-01 1.176165193319320679e-01 5.958232283592224121e-02 -1.756729185581207275e-01 1.769220829010009766e-01 -1.524409800767898560e-01 3.289904445409774780e-02 3.949760496616363525e-01 3.246356500312685966e-03 3.969192504882812500e-02 6.046121940016746521e-02 7.293144613504409790e-02 -1.207844838500022888e-01 2.768714725971221924e-01 1.002128496766090393e-01 1.469020545482635498e-01 2.622433006763458252e-02
-5.080952867865562439e-02 -7.847483456134796143e-02 1.807590723037719727e-01 5.732328072190284729e-02 2.225901633501052856e-01 -3.163512349128723145e-01 1.347859501838684082e-01 -1.133307889103889465e-01 -2.985971868038177490e-01 -1.936603635549545288e-01 -2.013481967151165009e-02 3.069596923887729645e-02 -1.247611939907073975e-01 7.046234607696533203e-02 -4.300044476985931396e-02 1.440498828887939453e-01 6.685301661491394043e-03 3.166557252407073975e-01 -1.645886451005935669e-01 -2.635387144982814789e-02 -2.046603858470916748e-01 2.566744089126586914e-01 2.843403220176696777e-01 5.888096615672111511e-02 -7.275845855474472046e-02 5.627391114830970764e-02 1.208582520484924316e-01 -6.545957922935485840e-02 -1.055234000086784363e-01 -1.547851562500000000e-01 -2.886653244495391846e-01 -3.708985447883605957e-01
-4.185529425740242004e-02 -1.108074486255645752e-01 4.216315597295761108e-02 -2.707386910915374756e-01 3.294501006603240967e-01 -1.118554249405860901e-01 2.453099042177200317e-01 -6.432495266199111938e-02 -9.478665143251419067e-02 -1.290405169129371643e-02 3.008379340171813965e-01 1.265170425176620483e-01 2.333591133356094360e-02 -1.282246410846710205e-01 -1.377554982900619507e-01 1.195139288902282715e-01 1.419469434767961502e-02 3.087219595909118652e-01 -6.079022958874702454e-02 -7.293813675642013550e-02 -5.445347353816032410e-02 1.839587390422821045e-01 3.873673975467681885e-01 2.056051418185234070e-02 1.720115542411804199e-01 1.154710799455642700e-01 -2.392833232879638672e-01 -6.662650406360626221e-02 -4.042610526084899902e-03 -1.921484023332595825e-01 -8.643977344036102295e-02 -3.446545600891113281e-01
-1.206941381096839905e-01 -1.776138693094253540e-01 3.278839588165283203e-01 -2.386621013283729553e-02 1.755344420671463013e-01 -1.891734451055526733e-01 1.874900311231613159e-01 -2.117217928171157837e-01 -4.699564015027135611e-04 1.774930059909820557e-01 4.047355055809020996e-01 1.088728308677673340e-01 4.764365777373313904e-02 -1.079018563032150269e-01 -3.160158991813659668e-01 2.550090551376342773e-01 -1.234721168875694275e-01 3.159090504050254822e-02 1.437575817108154297e-01 4.326590523123741150e-02 5.824333801865577698e-02 -3.582965582609176636e-02 -2.973163127899169922e-02 4.221601039171218872e-02 -1.067763492465019226e-01 -2.368190735578536987e-01 -1.702355034649372101e-02 -8.373764902353286743e-02 1.193359792232513428e-01 -7.590281218290328979e-02 -4.124538600444793701e-01 4.716274142265319824e-02
-5.850887391716241837e-03 -1.969250440597534180e-01 2.115510404109954834e-01 -1.954088062047958374e-01 3.068271577358245850e-01 -1.053125336766242981e-01 1.667472571134567261e-01 8.458291739225387573e-02 -2.967650592327117920e-01 2.508764863014221191e-01 1.732226610183715820e-01 1.788733750581741333e-01 -7.117104530334472656e-02 6.650874018669128418e-02 -2.934147119522094727e-01 2.687482535839080811e-01 1.590851321816444397e-02 8.952277898788452148e-02 -1.233141198754310608e-01 1.278994232416152954e-01 7.178474962711334229e-02 3.952883649617433548e-03 2.266637235879898071e-01 5.690269917249679565e-02 3.236207738518714905e-02 9.153196215629577637e-02 -1.539310812950134277e-01 1.977006159722805023e-02 -2.219099700450897217e-01 -3.828608198091387749e-03 -3.209762275218963623e-01 -2.680074572563171387e-01
-1.964547671377658844e-02 -1.823524199426174164e-02 2.032429575920104980e-01 -2.289959490299224854e-01 2.161297351121902466e-01 -1.703338325023651123e-01 -7.796814292669296265e-02 -1.300475299358367920e-01 -1.171663925051689148e-01 -1.557851582765579224e-01 1.027507558465003967e-01 4.242992997169494629e-01 5.593375116586685181e-02 2.263739258050918579e-01 2.663728594779968262e-02 -8.792123198509216309e-02 1.479265559464693069e-02 -3.857944533228874207e-02 -2.733256518840789795e-01 1.378499567508697510e-01 1.536969840526580811e-01 3.347458690404891968e-02 1.780150681734085083e-01 3.102563917636871338e-01 -1.883794218301773071e-01 7.318456470966339111e-02 -1.665480732917785645e-01 -7.511501014232635498e-02 1.996129900217056274e-01 -1.640238910913467407e-01 -2.958259284496307373e-01 -1.970426142215728760e-01
-5.565730109810829163e-02 -9.524598717689514160e-02 3.568510115146636963e-01 -1.177418380975723267e-01 1.058741882443428040e-01 -1.265657544136047363e-01 1.785603016614913940e-01 -1.097850278019905090e-01 -3.788729310035705566e-01 -1.427030712366104126e-01 2.518036961555480957e-01 2.008215188980102539e-01 2.235181927680969238e-01 2.278078906238079071e-02 -9.542348980903625488e-02 3.653072118759155273e-01 6.742524355649948120e-02 1.425191760063171387e-01 -3.731131926178932190e-02 -1.792928576469421387e-01 8.905545622110366821e-02 1.913119405508041382e-01 -7.279364019632339478e-02 1.527339518070220947e-01 1.277017593383789062e-01 5.499415844678878784e-02 -1.192049309611320496e-01 -2.008287012577056885e-01 -5.449677258729934692e-02 -5.882579088211059570e-02 -1.854574680328369141e-01 -2.617821097373962402e-01
-1.335898339748382568e-01 -1.430179923772811890e-02 2.019775062799453735e-01 -1.859354376792907715e-01 2.654626071453094482e-01 -1.394581943750381470e-01 1.355866044759750366e-01 -1.314408183097839355e-01 -1.644336432218551636e-01 -9.547197259962558746e-03 2.817887067794799805e-01 1.120334565639495850e-01 -1.054290495812892914e-02 1.147362887859344482e-01 -1.581166982650756836e-01 2.151024043560028076e-01 2.827069349586963654e-02 9.834854304790496826e-02 -1.608216911554336548e-01 -6.498125940561294556e-02 1.584903299808502197e-01 1.162442192435264587e-01 6.055743247270584106e-02 8.916722983121871948e-02 2.498672455549240112e-01 2.629272639751434326e-02 -1.052238866686820984e-01 -1.409590244293212891e-01 -1.746442019939422607e-01 -3.167720139026641846e-02 -4.557636082172393799e-01 -3.915005326271057129e-01
1.759603917598724365e-01 -3.554723411798477173e-02 -2.772396430373191833e-03 7.969317585229873657e-02 1.424191594123840332e-01 -1.551398783922195435e-01 1.084445640444755554e-01 -3.067386746406555176e-01 -1.506246477365493774e-01 8.501237630844116211e-02 1.425099074840545654e-01 3.700939118862152100e-01 -1.813732981681823730e-01 -1.085890829563140869e-01 -1.652321666479110718e-01 1.760765761137008667e-01 1.793620139360427856e-01 1.285742372274398804e-01 -3.205377981066703796e-02 4.573925733566284180e-01 5.628823861479759216e-02 1.754125654697418213e-01 -3.352555632591247559e-02 1.999838948249816895e-01 2.175231724977493286e-01 2.813317179679870605e-01 -1.432253271341323853e-01 -4.261895269155502319e-02 1.584532260894775391e-01 6.592714041471481323e-02 9.374896436929702759e-02 -2.246946096420288086e-04
-1.730001568794250488e-01 -3.007054924964904785e-01 1.169557794928550720e-01 -1.928956508636474609e-01 1.843454092741012573e-01 1.069767549633979797e-01 2.729559540748596191e-01 -2.382264733314514160e-01 -2.935029007494449615e-02 -6.905715167522430420e-02 3.977995812892913818e-01 -1.175472810864448547e-01 -5.902436375617980957e-02 1.510978043079376221e-01 -1.780741959810256958e-01 1.194555014371871948e-01 -5.949933081865310669e-03 1.728169023990631104e-01 -2.575898468494415283e-01 1.566355675458908081e-01 7.513270527124404907e-02 -9.412766434252262115e-03 1.340072751045227051e-01 3.195892646908760071e-02 3.342646732926368713e-02 6.945393234491348267e-02 6.697727739810943604e-02 -1.391133107244968414e-02 1.413384918123483658e-02 -1.126309037208557129e-01 -4.030383527278900146e-01 -2.657855451107025146e-01
-8.124109357595443726e-02 -5.101471394300460815e-02 2.673027217388153076e-01 -3.163952529430389404e-01 1.178906857967376709e-01 -2.640759944915771484e-01 2.154887616634368896e-01 -1.016831696033477783e-01 -2.268864810466766357e-01 -5.415467172861099243e-02 1.412176489830017090e-01 -4.445910081267356873e-02 9.038864076137542725e-02 -2.209388464689254761e-01 6.020208448171615601e-02 -5.488853529095649719e-02 1.997116953134536743e-01 -2.749345004558563232e-01 -8.009167015552520752e-02 1.570094972848892212e-01 -1.543317884206771851e-01 1.309115886688232422e-01 1.115379035472869873e-01 -3.966206684708595276e-03 1.555318571627140045e-02 1.745410859584808350e-01 -1.143174022436141968e-01 -1.708055264316499233e-03 -4.411617293953895569e-02 -3.840091526508331299e-01 2.046452015638351440e-01 -3.222753703594207764e-01
-2.452772408723831177e-01 1.377665400505065918e-01 3.868832588195800781e-01 -1.092060841619968414e-02 1.070441752672195435e-01 -5.902987346053123474e-02 -2.464404851198196411e-01 -8.882141858339309692e-02 -7.686416804790496826e-02 -3.346725702285766602e-01 1.312938481569290161e-01 -1.664153300225734711e-02 -2.383289337158203125e-01 -1.995612233877182007e-01 -1.444667428731918335e-01 -2.564303278923034668e-01 1.344440598040819168e-02 6.503612548112869263e-02 -6.682898104190826416e-02 1.444875746965408325e-01 -7.405067328363656998e-03 8.681035041809082031e-02 2.384649775922298431e-02 -3.716514632105827332e-02 3.652214705944061279e-01 2.305066287517547607e-01 4.682541266083717346e-02 -1.242013871669769287e-01 6.856977194547653198e-02 -2.588261663913726807e-01 1.242353469133377075e-01 -1.955894380807876587e-01
-2.020639926195144653e-02 2.058204114437103271e-01 9.430469572544097900e-02 -1.097133941948413849e-02 2.627990953624248505e-02 -1.253380626440048218e-01 3.404851853847503662e-01 5.384124070405960083e-02 -3.166803717613220215e-01 -1.964245438575744629e-01 5.284848436713218689e-02 -2.969778142869472504e-02 -1.244863718748092651e-01 -2.309330701828002930e-01 -3.298558294773101807e-01 2.603165209293365479e-01 5.383155867457389832e-02 2.464347146451473236e-02 -1.427714824676513672e-01 1.026178598403930664e-01 1.612924188375473022e-01 8.826376497745513916e-02 3.331646025180816650e-01 1.351323127746582031e-01 1.421033591032028198e-01 -7.905995845794677734e-02 -7.820724695920944214e-02 2.102057337760925293e-01 2.878970503807067871e-01 1.419384777545928955e-01 2.183020561933517456e-01 -1.131510455161333084e-02
-5.205518379807472229e-02 3.478426113724708557e-02 3.432457149028778076e-01 -1.329868137836456299e-01 8.037077635526657104e-02 -1.606990694999694824e-01 2.718435227870941162e-01 -3.706104457378387451e-01 3.845867142081260681e-02 9.686023741960525513e-02 3.517230451107025146e-01 -9.736934676766395569e-03 -3.078800253570079803e-02 -6.162851583212614059e-03 -9.500336647033691406e-02 3.343137502670288086e-01 -9.460113197565078735e-02 2.945624589920043945e-01 -6.876663118600845337e-02 1.233148723840713501e-01 1.508767306804656982e-01 -5.831242538988590240e-03 5.364692211151123047e-02 3.402129709720611572e-01 -1.324254423379898071e-01 4.005652293562889099e-02 2.389199845492839813e-02 1.355167478322982788e-02 9.889081120491027832e-02 -1.318797022104263306e-01 -2.357792556285858154e-01 2.947925776243209839e-02
1.578753627836704254e-02 -1.701910980045795441e-02 2.277936190366744995e-01 -8.302047848701477051e-03 9.315067529678344727e-02 -4.090953990817070007e-02 -5.066407471895217896e-02 -2.677106559276580811e-01 -9.625224024057388306e-02 -6.145190447568893433e-02 2.686553597450256348e-01 2.605174779891967773e-01 -3.246126174926757812e-01 -9.893514961004257202e-02 -2.320929318666458130e-01 8.545868843793869019e-02 -1.575604546815156937e-03 -1.028295978903770447e-01 -4.609442502260208130e-02 2.664749324321746826e-01 -7.875499874353408813e-02 3.359791040420532227e-01 -2.040104195475578308e-02 -2.352985143661499023e-01 3.245331346988677979e-01 2.507490515708923340e-01 -6.739918142557144165e-02 -2.017727494239807129e-01 1.093528494238853455e-01 4.502583295106887817e-02 1.770889312028884888e-01 -1.269820630550384521e-01
-2.550573647022247314e-01 -1.352165788412094116e-01 4.506638944149017334e-01 -2.290808707475662231e-01 1.446934882551431656e-02 -1.107266172766685486e-01 2.506756484508514404e-01 -2.682225778698921204e-02 -2.033180445432662964e-01 -4.301110655069351196e-02 2.662917971611022949e-01 9.429889172315597534e-02 -6.871874630451202393e-02 -1.720571331679821014e-02 6.698756664991378784e-02 8.871442824602127075e-02 1.977119743824005127e-01 2.181030996143817902e-02 -8.523138612508773804e-02 -1.465593427419662476e-01 3.381259143352508545e-01 -2.766476012766361237e-02 4.254713281989097595e-02 -4.066003486514091492e-02 2.621291279792785645e-01 1.657570898532867432e-02 6.240487471222877502e-02 -1.164023801684379578e-01 3.577432334423065186e-01 -1.292148381471633911e-01 -5.107140168547630310e-02 -1.552677154541015625e-01
-7.765788584947586060e-02 -4.357434511184692383e-01 2.968331575393676758e-01 2.973809838294982910e-02 1.127729564905166626e-01 -1.904301941394805908e-01 -2.092208713293075562e-02 -6.719064712524414062e-02 -8.984709531068801880e-02 7.131777703762054443e-02 -2.119758399203419685e-03 -1.752932369709014893e-01 -3.645178675651550293e-01 9.446451067924499512e-02 -2.436089664697647095e-01 2.050875276327133179e-01 3.149216771125793457e-01 -2.029489576816558838e-01 -2.043341994285583496e-01 1.758121699094772339e-01 1.080551370978355408e-01 2.319747023284435272e-02 2.619787454605102539e-01 -9.814877063035964966e-02 4.536531632766127586e-04 2.246287651360034943e-03 8.811975270509719849e-02 -1.200738772749900818e-01 -1.706736162304878235e-02 -2.057915367186069489e-02 6.513546407222747803e-02 -2.083820551633834839e-01
-6.367345899343490601e-02 1.580762416124343872e-01 9.847936034202575684e-02 2.223567366600036621e-01 7.831087708473205566e-02 -1.071466803550720215e-01 9.067723155021667480e-02 -1.014459133148193359e-02 -2.505774796009063721e-01 9.390157461166381836e-02 1.668376326560974121e-01 1.080179885029792786e-01 -1.236467733979225159e-01 7.681662589311599731e-02 -3.314912617206573486e-01 4.891521036624908447e-01 1.636926233768463135e-01 -2.740220129489898682e-01 3.448560833930969238e-03 2.716686129570007324e-01 2.139390446245670319e-02 1.489642709493637085e-01 -4.135810956358909607e-02 -9.718841314315795898e-02 8.748218417167663574e-02 1.533555686473846436e-01 7.383710891008377075e-02 -2.902071475982666016e-01 1.843570619821548462e-01 -1.934042870998382568e-01 -4.910856112837791443e-02 -1.653179340064525604e-02
1.155063807964324951e-01 -3.249109983444213867e-01 3.029402494430541992e-01 -4.862850904464721680e-02 -8.096056431531906128e-02 -3.941829204559326172e-01 -1.903883814811706543e-01 -1.735456585884094238e-01 -1.300841569900512695e-01 -2.550460770726203918e-02 3.197171492502093315e-03 -1.716504991054534912e-01 8.061390370130538940e-02 -1.433040350675582886e-01 -5.042756721377372742e-02 2.390309721231460571e-01 3.066834993660449982e-02 2.060848623514175415e-01 -2.406409084796905518e-01 2.141387201845645905e-02 2.907389104366302490e-01 1.213414818048477173e-01 3.247452080249786377e-01 1.261598318815231323e-01 -1.576760858297348022e-01 1.722422093152999878e-01 5.231692641973495483e-02 -1.023453846573829651e-01 -6.468026340007781982e-02 -8.326612412929534912e-02 -1.349901407957077026e-01 -7.352985441684722900e-02
-1.464770287275314331e-01 -1.549004018306732178e-01 1.595964133739471436e-01 -5.817503854632377625e-02 1.885468810796737671e-01 -1.227920576930046082e-01 -8.830793201923370361e-02 -1.088518276810646057e-01 -1.085617765784263611e-01 -4.168181419372558594e-01 -5.747364088892936707e-02 -2.658334001898765564e-02 -2.269644439220428467e-01 -4.653037339448928833e-02 -2.349629402160644531e-01 1.060210168361663818e-01 1.883894503116607666e-01 7.121875882148742676e-02 -2.072404026985168457e-01 1.771318465471267700e-01 6.958193331956863403e-02 -3.313374221324920654e-01 2.892426028847694397e-02 -5.694432556629180908e-02 -1.034068912267684937e-01 4.113425314426422119e-01 8.267831802368164062e-02 8.706265129148960114e-03 1.899659931659698486e-01 -2.105338126420974731e-01 1.159308031201362610e-01 -1.775120496749877930e-01
-1.491779536008834839e-01 7.206007093191146851e-02 2.956952452659606934e-01 -4.952840134501457214e-02 1.624205857515335083e-01 -3.023352622985839844e-01 -1.445502638816833496e-01 -1.180095747113227844e-01 -3.334242403507232666e-01 -1.814665645360946655e-01 3.075098693370819092e-01 -5.008709430694580078e-02 -7.988663017749786377e-02 -3.908820915967226028e-03 -1.969344615936279297e-01 2.136911451816558838e-01 4.980318620800971985e-02 -1.204925179481506348e-01 -2.863262593746185303e-01 2.571872770786285400e-01 9.395673125982284546e-02 -2.274176031351089478e-01 -2.439127862453460693e-01 -1.595652401447296143e-01 1.609194129705429077e-01 -2.061043307185173035e-02 9.802689403295516968e-02 -1.197864636778831482e-01 8.122254908084869385e-02 -1.193839609622955322e-01 1.266688555479049683e-01 -1.544689014554023743e-02
1.113820746541023254e-01 8.812936139293015003e-04 2.298476248979568481e-01 -8.031985163688659668e-02 1.711167693138122559e-01 -8.432088047266006470e-02 1.621511131525039673e-01 1.880795955657958984e-01 -2.147497534751892090e-01 -1.024992540478706360e-01 8.779485523700714111e-02 2.193804234266281128e-01 7.034262269735336304e-02 -9.766224771738052368e-02 -1.110227406024932861e-01 -1.170068755745887756e-01 1.496301591396331787e-01 -6.768526881933212280e-02 -3.398098051548004150e-01 -7.481787353754043579e-02 -6.205541640520095825e-02 1.471371650695800781e-01 2.998036742210388184e-01 3.129645586013793945e-01 7.935271412134170532e-02 9.216728061437606812e-02 -9.473636001348495483e-02 3.471125662326812744e-02 3.669170141220092773e-01 -1.385715901851654053e-01 -3.536350429058074951e-01 -1.098389700055122375e-01
-1.218174621462821960e-01 1.213939301669597626e-02 2.710477411746978760e-01 -1.864718049764633179e-01 3.081212639808654785e-01 -8.486603945493698120e-02 6.011012941598892212e-02 2.547019906342029572e-02 -2.899920009076595306e-02 -2.460120916366577148e-01 6.968549638986587524e-02 -1.548892259597778320e-01 -8.892402052879333496e-02 -4.602892994880676270e-01 -2.563060820102691650e-01 -3.859931975603103638e-02 -1.846026182174682617e-01 9.404357522726058960e-02 1.465370506048202515e-01 1.273087263107299805e-01 3.272536769509315491e-02 9.054408967494964600e-02 2.649760432541370392e-02 2.996026575565338135e-01 1.457666754722595215e-01 2.993938028812408447e-01 -1.090360581874847412e-01 7.932696491479873657e-02 1.381944268941879272e-01 5.706456676125526428e-02 -2.221812456846237183e-01 -1.099310442805290222e-01
1.280125528573989868e-01 -7.945736497640609741e-02 1.332943793386220932e-02 -2.482467293739318848e-01 1.358626782894134521e-01 -4.629822075366973877e-01 3.401760756969451904e-02 -9.378913789987564087e-02 -9.840991348028182983e-02 -2.722970843315124512e-01 1.396208703517913818e-01 -1.783111691474914551e-01 -2.095878720283508301e-01 6.636341661214828491e-02 -1.747075915336608887e-01 4.301017150282859802e-03 -3.237626748159527779e-03 2.426530271768569946e-01 -1.725270897150039673e-01 1.477233618497848511e-01 -2.008415609598159790e-01 2.847222089767456055e-01 1.481261402368545532e-01 -4.327737540006637573e-02 -1.757559776306152344e-01 1.793029159307479858e-01 1.232087984681129456e-01 -1.465144902467727661e-01 1.344433277845382690e-01 -1.177329942584037781e-01 -2.669991552829742432e-01 1.142812427133321762e-02
1.826288253068923950e-01 -3.005646914243698120e-02 4.264800995588302612e-02 -3.487028479576110840e-01 2.319020032882690430e-01 -1.202878206968307495e-01 2.548518776893615723e-01 -6.150677800178527832e-02 -3.163854181766510010e-01 -4.050628468394279480e-02 1.013063862919807434e-01 1.854395419359207153e-01 -8.858871459960937500e-02 -2.874017059803009033e-01 -4.286372661590576172e-01 -7.035399321466684341e-03 -1.013202685862779617e-02 8.725293725728988647e-02 -2.054530531167984009e-01 2.368566952645778656e-02 -5.941706523299217224e-02 1.034761667251586914e-01 2.086989432573318481e-01 2.801220118999481201e-02 1.550086140632629395e-01 2.085341066122055054e-01 -2.171596437692642212e-01 1.316073387861251831e-01 -2.120703831315040588e-02 -2.466786094009876251e-02 -4.666014760732650757e-02 -2.010930478572845459e-01
1.903736591339111328e-01 1.213666647672653198e-01 3.526006937026977539e-01 -5.285283178091049194e-02 2.878017723560333252e-01 -1.270187050104141235e-01 -1.467000246047973633e-01 -7.564438134431838989e-02 -1.316639930009841919e-01 5.162792280316352844e-02 4.400472342967987061e-02 -2.308329492807388306e-01 -3.273193240165710449e-01 -1.052143201231956482e-01 1.004134640097618103e-01 1.748174428939819336e-01 3.250149190425872803e-01 -1.264263987541198730e-01 -1.759110093116760254e-01 6.220473907887935638e-03 6.916799396276473999e-02 1.121359318494796753e-01 7.287631183862686157e-02 1.439788192510604858e-01 2.380729652941226959e-02 -3.502776101231575012e-02 -2.512631714344024658e-01 -1.052571162581443787e-01 3.795078098773956299e-01 -1.633459031581878662e-01 8.726657181978225708e-02 -1.062865853309631348e-01
2.088692933320999146e-01 -1.078993305563926697e-01 2.026394456624984741e-01 -4.403299093246459961e-02 1.327243745326995850e-01 -1.908703893423080444e-01 -1.083523184061050415e-01 9.437822550535202026e-02 -3.209152519702911377e-01 -8.769933134317398071e-02 1.625966429710388184e-01 1.960673928260803223e-01 -1.250787265598773956e-02 -1.006775945425033569e-01 -4.632152915000915527e-01 -2.543226443231105804e-02 1.693033725023269653e-01 -1.133317425847053528e-01 4.047337919473648071e-02 3.117810487747192383e-01 3.777201101183891296e-02 1.233137324452400208e-01 -1.274928543716669083e-02 -1.607934236526489258e-01 2.919827029109001160e-02 3.107919096946716309e-01 2.296083047986030579e-02 2.525245212018489838e-02 4.088672623038291931e-02 -2.281368821859359741e-01 -2.377753704786300659e-01 1.846666038036346436e-01
-5.597993731498718262e-02 -2.136608399450778961e-02 3.034668862819671631e-01 -1.050464734435081482e-01 -6.107352301478385925e-02 -4.460959732532501221e-01 3.379164263606071472e-02 -1.422152295708656311e-02 9.621603041887283325e-02 -2.838243544101715088e-01 6.161382794380187988e-02 4.160896316170692444e-02 -2.553489208221435547e-01 7.311001885682344437e-03 -2.365548610687255859e-01 1.807171106338500977e-01 1.097467318177223206e-01 1.627895236015319824e-01 -2.007300704717636108e-01 1.644627451896667480e-01 -3.013027459383010864e-02 3.518065512180328369e-01 1.862282454967498779e-01 -1.076372340321540833e-01 -3.857463598251342773e-02 2.156437933444976807e-01 1.637965142726898193e-01 1.679562777280807495e-01 -4.379234090447425842e-02 -1.097980067133903503e-01 -2.031839638948440552e-01 -6.984825432300567627e-02
-1.581705808639526367e-01 2.751865424215793610e-02 3.428499996662139893e-01 -3.406942784786224365e-01 -4.330122843384742737e-02 -2.515876889228820801e-01 1.480806469917297363e-01 -6.929813325405120850e-02 -4.285394847393035889e-01 -8.970627933740615845e-02 1.195686757564544678e-01 2.065329402685165405e-01 7.796082645654678345e-02 1.205627471208572388e-01 -2.256336361169815063e-01 2.034566104412078857e-01 -9.219767898321151733e-02 4.860933125019073486e-02 -1.866047829389572144e-01 -1.989909708499908447e-01 1.560335159301757812e-01 2.523429989814758301e-01 -1.347860097885131836e-01 4.049265757203102112e-02 5.125393718481063843e-02 5.080219358205795288e-02 -8.991534262895584106e-02 -2.354800850152969360e-01 5.150304734706878662e-02 -7.882044464349746704e-02 2.870497293770313263e-03 -1.281064152717590332e-01
-2.786113023757934570e-01 -9.280336648225784302e-02 2.200994640588760376e-01 1.461783330887556076e-02 1.322426795959472656e-01 -3.184400796890258789e-01 3.534515574574470520e-02 -2.286542057991027832e-01 -8.302056789398193359e-02 -9.887135773897171021e-02 5.362120270729064941e-01 2.348634302616119385e-01 -1.164874285459518433e-01 -6.608085334300994873e-02 1.712278276681900024e-01 3.005239069461822510e-01 1.339633166790008545e-01 -7.916579954326152802e-03 7.942032068967819214e-02 1.137206032872200012e-01 5.461052805185317993e-02 4.448821768164634705e-03 2.037185281515121460e-01 2.340366542339324951e-01 -1.065288018435239792e-02 1.721031367778778076e-01 6.664630491286516190e-03 -9.440319985151290894e-02 -1.094661131501197815e-01 -6.634750962257385254e-02 1.912982948124408722e-02 -6.160022318363189697e-02
1.596398092806339264e-02 -2.288668453693389893e-01 1.480791717767715454e-01 -9.813191741704940796e-02 -1.423646416515111923e-02 -1.159270033240318298e-01 5.467571690678596497e-02 -1.458768099546432495e-01 -2.135375738143920898e-01 -2.467291355133056641e-01 9.046575427055358887e-02 -1.370692700147628784e-01 -8.301515877246856689e-02 -1.142158880829811096e-01 3.966127522289752960e-03 1.136606931686401367e-01 1.058731153607368469e-01 1.884639859199523926e-01 -5.632233805954456329e-03 2.903578281402587891e-01 -1.554097831249237061e-01 1.729941964149475098e-01 1.559302061796188354e-01 1.283458769321441650e-01 -2.131890803575515747e-01 2.745259702205657959e-01 -8.859916031360626221e-02 4.545643553137779236e-02 2.388052493333816528e-01 -2.364240586757659912e-01 4.643435180187225342e-01 -1.624101549386978149e-01
-4.296755492687225342e-01 -5.670015141367912292e-02 4.216993749141693115e-01 4.051783308386802673e-02 1.933100968599319458e-01 -2.580500394105911255e-02 -7.174836099147796631e-02 -9.695670753717422485e-02 -9.345978498458862305e-02 -3.061101436614990234e-01 -2.660126984119415283e-02 1.534906476736068726e-01 -1.249769181013107300e-01 -2.919345200061798096e-01 -2.524011731147766113e-01 -7.304125465452671051e-03 1.517525315284729004e-02 -6.109431385993957520e-02 5.007493868470191956e-02 1.084591150283813477e-01 -1.285670399665832520e-01 3.328731954097747803e-01 -5.693801492452621460e-02 -1.254187375307083130e-01 2.609344720840454102e-01 1.366888582706451416e-01 4.761379212141036987e-02 -3.950582817196846008e-02 6.237799301743507385e-02 -7.858575135469436646e-02 1.642976887524127960e-02 -1.527231931686401367e-01
-1.645492166280746460e-01 -7.195708900690078735e-02 3.021757304668426514e-01 -1.053516194224357605e-01 8.791318535804748535e-02 -3.397523164749145508e-01 -2.491906052455306053e-03 -2.304684072732925415e-01 -2.566241472959518433e-02 1.593295037746429443e-01 6.234695911407470703e-01 1.447776407003402710e-01 -1.474915146827697754e-01 -1.128344461321830750e-01 1.227675601840019226e-01 2.575625777244567871e-01 4.131559282541275024e-02 -4.110172018408775330e-02 6.293625384569168091e-02 4.646300897002220154e-02 9.724051505327224731e-02 -3.043078118935227394e-03 1.606141328811645508e-01 6.298427283763885498e-02 5.111083760857582092e-02 2.197856642305850983e-02 1.428507547825574875e-02 -1.888742446899414062e-01 -5.928105115890502930e-02 -2.066740542650222778e-01 -1.901223324239253998e-02 -5.595896020531654358e-02
2.295227944850921631e-01 -5.789214372634887695e-02 1.636446267366409302e-01 -1.957995295524597168e-01 2.410788834095001221e-01 -8.749110251665115356e-02 1.602403521537780762e-01 -9.205495007336139679e-03 -1.904763877391815186e-01 5.566569161601364613e-04 6.086337566375732422e-02 1.248025074601173401e-01 -4.531978070735931396e-02 -1.353280842304229736e-01 -3.270375728607177734e-01 -1.018470898270606995e-01 -2.571059949696063995e-02 -1.699741184711456299e-02 -1.840513050556182861e-01 3.830097243189811707e-02 3.004649188369512558e-03 6.759927421808242798e-02 3.471308350563049316e-01 1.470060944557189941e-01 2.739897072315216064e-01 1.469345837831497192e-01 -2.997822463512420654e-01 2.972893416881561279e-01 2.220923900604248047e-01 3.656124463304877281e-03 -2.665395438671112061e-01 -1.256437897682189941e-01
-1.601076126098632812e-01 -1.019712314009666443e-01 2.095535844564437866e-01 -1.862553656101226807e-01 7.812146097421646118e-02 -5.797469988465309143e-02 3.653973340988159180e-02 5.436173640191555023e-03 -1.886808127164840698e-01 8.357014507055282593e-02 3.601082563400268555e-01 -5.852473899722099304e-02 -4.092319905757904053e-01 -8.998224884271621704e-02 6.617755442857742310e-02 -4.365844279527664185e-02 -1.281812489032745361e-01 -1.705098897218704224e-02 7.956080883741378784e-02 -1.981925815343856812e-01 6.760087609291076660e-02 1.534754633903503418e-01 1.056556254625320435e-01 2.375826686620712280e-01 4.936539754271507263e-02 1.789757758378982544e-01 -2.073712348937988281e-01 -1.421033777296543121e-02 3.854407072067260742e-01 -1.579287052154541016e-01 -3.282240033149719238e-01 4.303780384361743927e-03
-3.189361095428466797e-02 -2.807633578777313232e-01 3.869973123073577881e-01 6.751947104930877686e-02 2.584284842014312744e-01 -1.762992441654205322e-01 4.721721261739730835e-02 -1.067658439278602600e-01 -1.805247813463211060e-01 1.364794075489044189e-01 1.100635826587677002e-01 1.074803024530410767e-01 -1.492258310317993164e-01 -5.554547905921936035e-02 -2.002482563257217407e-01 4.028910025954246521e-02 1.391251981258392334e-01 -2.003259807825088501e-01 3.201672807335853577e-02 1.576541513204574585e-01 -1.040539517998695374e-01 2.103607207536697388e-01 2.749518156051635742e-01 3.041597306728363037e-01 1.815194785594940186e-01 7.214589416980743408e-02 2.964595854282379150e-01 -1.708516925573348999e-01 -5.779810249805450439e-03 1.471275836229324341e-01 8.900905400514602661e-02 1.377810239791870117e-01
-1.742055565118789673e-01 -1.003811135888099670e-01 2.239015400409698486e-01 -2.412652969360351562e-01 2.415745258331298828e-01 -3.433417677879333496e-01 3.928501904010772705e-02 -2.274755984544754028e-01 4.214325547218322754e-02 5.734658986330032349e-02 9.128895401954650879e-02 -1.048690676689147949e-01 2.074407041072845459e-01 -2.251199483871459961e-01 -3.565232828259468079e-02 -1.818372607231140137e-01 6.833122670650482178e-02 -3.223668634891510010e-01 -1.133472472429275513e-01 1.878103017807006836e-01 -5.521845817565917969e-02 3.818516060709953308e-02 2.638262510299682617e-02 3.660699585452675819e-03 -1.236181706190109253e-01 8.121538162231445312e-02 3.169594332575798035e-02 -1.753903329372406006e-01 2.150823324918746948e-01 -3.797340095043182373e-01 -8.922711759805679321e-02 -2.351009547710418701e-01
-1.731834560632705688e-01 -1.689913421869277954e-01 2.052333354949951172e-01 1.736842691898345947e-01 3.480281680822372437e-02 -3.751742541790008545e-01 8.096455596387386322e-03 -1.270478516817092896e-01 -2.117964178323745728e-01 -8.479074388742446899e-02 -7.094996422529220581e-02 -9.286458045244216919e-02 -2.217274904251098633e-01 -4.100668244063854218e-03 -2.811814546585083008e-01 4.687677025794982910e-01 1.892586797475814819e-01 -1.364384144544601440e-01 -8.589077740907669067e-02 -4.276007041335105896e-02 -1.165297478437423706e-01 -7.027031481266021729e-02 2.161550223827362061e-01 -1.383035778999328613e-01 1.620338112115859985e-01 2.821122854948043823e-02 5.033587664365768433e-02 1.615375131368637085e-01 2.139667272567749023e-01 1.167425960302352905e-01 -8.395508676767349243e-02 -1.647788137197494507e-01
-1.496663540601730347e-01 -1.835934631526470184e-02 2.587112188339233398e-01 -1.450002640485763550e-01 2.202368229627609253e-01 -2.726639211177825928e-01 8.396706730127334595e-02 -2.120069414377212524e-01 -2.099797576665878296e-01 -2.556369900703430176e-01 -7.434067875146865845e-02 2.229396700859069824e-01 -4.526950791478157043e-02 -1.527416408061981201e-01 1.901206374168395996e-01 1.068634539842605591e-01 1.088872551918029785e-01 -5.146726220846176147e-02 1.554398089647293091e-01 3.460561335086822510e-01 7.567586749792098999e-02 -1.973979771137237549e-01 7.985673844814300537e-03 5.616779997944831848e-02 6.458986550569534302e-02 -2.243526577949523926e-01 -9.951300173997879028e-02 5.817582830786705017e-02 3.587006330490112305e-01 -1.072741150856018066e-01 -2.166557759046554565e-01 -1.249148845672607422e-01
-1.276652049273252487e-02 -9.911628812551498413e-02 3.002533912658691406e-01 -1.662634313106536865e-01 6.127461791038513184e-02 -2.214053124189376831e-01 7.237415760755538940e-02 -2.266661375761032104e-01 -6.085622310638427734e-02 4.384504631161689758e-02 4.367402195930480957e-01 8.514650911092758179e-02 2.776016592979431152e-01 2.228669822216033936e-01 -3.360278308391571045e-01 1.389726400375366211e-01 3.069520890712738037e-01 7.471867650747299194e-02 -1.718115508556365967e-01 2.481740713119506836e-02 1.121691539883613586e-01 1.381552219390869141e-01 -2.456960082054138184e-02 4.977863654494285583e-02 1.008613035082817078e-01 -5.696085467934608459e-02 -1.387607455253601074e-01 -1.346603631973266602e-01 -5.324238538742065430e-02 -6.592865288257598877e-02 -1.729592233896255493e-01 -2.183093577623367310e-01
-7.381109986454248428e-03 9.182914346456527710e-02 2.777373194694519043e-01 2.289203405380249023e-01 2.207267731428146362e-01 -3.382778912782669067e-02 -3.205072879791259766e-02 2.169806212186813354e-01 3.774550929665565491e-02 5.253608338534832001e-03 3.399027287960052490e-01 3.292945325374603271e-01 -3.709460422396659851e-02 -1.416317075490951538e-01 -1.622366011142730713e-01 -1.120391115546226501e-02 4.737527668476104736e-02 4.547720775008201599e-02 2.077643387019634247e-02 8.741188794374465942e-02 1.794808059930801392e-01 1.828246712684631348e-01 8.382989466190338135e-02 2.823330163955688477e-01 -1.887770742177963257e-02 1.465450227260589600e-01 1.219760775566101074e-01 9.622899442911148071e-02 3.780942643061280251e-03 -2.739004790782928467e-01 -4.090885519981384277e-01 -1.938379108905792236e-01
-1.945853531360626221e-01 -2.363737523555755615e-01 -5.630063265562057495e-02 -4.491139054298400879e-01 2.965098321437835693e-01 -2.050941437482833862e-01 -1.673358827829360962e-01 -1.606166660785675049e-01 -8.921732753515243530e-02 -1.058756858110427856e-01 -1.883439719676971436e-02 1.130842603743076324e-02 -3.554207086563110352e-01 1.932848617434501648e-02 -1.275606006383895874e-01 1.388177089393138885e-02 -1.338545531034469604e-01 -1.736304908990859985e-02 -2.245845347642898560e-01 1.431000828742980957e-01 1.753814369440078735e-01 -2.546061873435974121e-01 1.545184552669525146e-01 5.761502310633659363e-02 1.405511349439620972e-01 4.045838117599487305e-02 -1.513968706130981445e-01 1.395552009344100952e-01 2.394900172948837280e-01 -1.325487196445465088e-01 3.690873086452484131e-02 5.299624055624008179e-02
1.301072072237730026e-02 -1.256539374589920044e-01 4.027894139289855957e-01 9.596110880374908447e-02 4.112232923507690430e-01 -4.090976119041442871e-01 9.823817014694213867e-02 -3.991383314132690430e-02 -1.756864786148071289e-01 1.328032463788986206e-01 8.430042117834091187e-02 3.355555236339569092e-02 -6.275407224893569946e-02 7.199659198522567749e-02 -4.469902254641056061e-03 1.459673047065734863e-01 1.927942931652069092e-01 -1.616111397743225098e-02 -9.038660675287246704e-02 5.826928466558456421e-02 -1.233463212847709656e-01 2.032327353954315186e-01 2.459666728973388672e-01 2.635426074266433716e-02 1.570467501878738403e-01 1.847443580627441406e-01 3.277647793292999268e-01 -8.725277334451675415e-02 1.563130021095275879e-01 6.287905573844909668e-02 -6.609147042036056519e-02 6.634251028299331665e-02
-1.328755766153335571e-01 3.670509904623031616e-02 3.015007674694061279e-01 -1.180782094597816467e-01 1.822293698787689209e-01 -2.632955014705657959e-01 2.016740739345550537e-01 -3.654425442218780518e-01 -1.208750810474157333e-02 9.670251607894897461e-02 3.036900460720062256e-01 1.837016642093658447e-02 -1.054497882723808289e-01 8.390708267688751221e-02 -9.074406325817108154e-02 3.429161906242370605e-01 -1.742108911275863647e-01 3.647007644176483154e-01 -9.194007515907287598e-02 5.853395909070968628e-03 6.171801360324025154e-04 5.264770239591598511e-03 4.716113209724426270e-02 2.692190706729888916e-01 2.644648961722850800e-02 -1.686515361070632935e-01 1.453611999750137329e-01 -1.039118040353059769e-02 1.664905101060867310e-01 -1.607230678200721741e-02 -1.631957292556762695e-01 -4.224816337227821350e-02
-5.140360817313194275e-02 -8.484334498643875122e-02 4.209961593151092529e-01 -1.207652390003204346e-01 1.243992447853088379e-01 -7.899283617734909058e-02 -2.023355215787887573e-01 -1.271484047174453735e-01 -1.003994047641754150e-01 2.775644883513450623e-02 1.358007937669754028e-01 9.691488742828369141e-02 -9.043404832482337952e-03 -1.756044626235961914e-01 -2.160463333129882812e-01 1.348850876092910767e-01 -3.095822595059871674e-02 1.027722936123609543e-02 -1.840953081846237183e-01 3.508697152137756348e-01 -5.013170093297958374e-02 2.356006801128387451e-01 -1.507172361016273499e-02 -1.244486272335052490e-01 1.850849837064743042e-01 2.966668605804443359e-01 2.656597644090652466e-02 -9.992904961109161377e-02 4.988899081945419312e-02 1.258297115564346313e-01 -3.145254775881767273e-02 -4.482984840869903564e-01
-1.606745123863220215e-01 6.445220112800598145e-02 1.214138641953468323e-01 8.253002539277076721e-03 6.325380504131317139e-02 -1.696424372494220734e-02 -9.851906448602676392e-02 -2.792278826236724854e-01 -1.169646233320236206e-01 -1.360579133033752441e-01 3.440232872962951660e-01 -1.635084897279739380e-01 -3.845702707767486572e-01 -3.622111976146697998e-01 -1.950407624244689941e-01 -6.596884876489639282e-02 -1.749095469713211060e-01 2.478746324777603149e-01 -1.573020815849304199e-01 -1.514140218496322632e-01 -1.474711745977401733e-01 1.884775757789611816e-01 7.161760330200195312e-02 1.707865893840789795e-01 -3.015885129570960999e-02 2.242057919502258301e-01 -3.245266526937484741e-02 1.170128136873245239e-01 1.735179424285888672e-01 -4.941389709711074829e-02 -1.712831705808639526e-01 -7.354393601417541504e-02
-3.099367320537567139e-01 -1.586565226316452026e-01 -3.878008574247360229e-02 -2.481309510767459869e-02 1.339866816997528076e-01 -1.942520439624786377e-01 2.481735683977603912e-02 -1.673263125121593475e-02 -2.872638404369354248e-01 -1.904647350311279297e-01 3.186710774898529053e-01 -3.326693549752235413e-02 -7.920577377080917358e-02 -1.156597398221492767e-02 7.591327279806137085e-02 4.640014842152595520e-02 -1.479910612106323242e-01 -2.952916324138641357e-01 -7.092275470495223999e-02 2.834010422229766846e-01 -6.001778692007064819e-02 5.180037021636962891e-02 2.994177043437957764e-01 6.604115944355726242e-03 -2.169197648763656616e-01 5.873315036296844482e-02 2.244813926517963409e-02 -3.748899325728416443e-02 1.215382218360900879e-01 -3.106073737144470215e-01 -2.485735267400741577e-01 -2.615568637847900391e-01
7.461342494934797287e-03 -2.273035496473312378e-01 -7.070349901914596558e-02 2.509855329990386963e-01 2.918345630168914795e-01 -1.419417411088943481e-01 1.960109770298004150e-01 4.624181985855102539e-02 -4.827443882822990417e-02 -9.912550449371337891e-02 1.643389165401458740e-01 7.787648588418960571e-02 -1.156494840979576111e-01 -1.735084340907633305e-03 -4.664752185344696045e-01 -3.816793905571103096e-03 3.367386385798454285e-02 -5.730138719081878662e-02 -7.299692183732986450e-02 1.053711995482444763e-01 -1.077806055545806885e-01 -2.380182268097996712e-03 1.281198263168334961e-01 6.651369482278823853e-02 1.292755603790283203e-01 1.299737719818949699e-03 4.119735211133956909e-02 2.322628796100616455e-01 1.923155188560485840e-01 -3.097991347312927246e-01 -8.020933717489242554e-02 -4.394654929637908936e-01
-3.515404462814331055e-02 -2.649994008243083954e-02 -6.414163112640380859e-02 -1.560140997171401978e-01 1.686576008796691895e-01 -4.156890138983726501e-02 2.282674983143806458e-02 -4.480220377445220947e-02 -9.032768756151199341e-02 2.259373106062412262e-02 3.045870959758758545e-01 1.556826829910278320e-01 -3.457236588001251221e-01 1.697341650724411011e-01 -2.250005304813385010e-01 3.625125288963317871e-01 -3.034423291683197021e-01 -1.089694276452064514e-01 -2.378257811069488525e-01 3.667708635330200195e-01 -6.137929449323564768e-05 4.922479391098022461e-02 4.903222899883985519e-03 1.287714838981628418e-01 -3.913524374365806580e-02 4.072734341025352478e-02 1.707669198513031006e-01 2.407232485711574554e-02 1.905050426721572876e-01 -2.577506005764007568e-01 1.237590685486793518e-01 1.257497966289520264e-01
-1.816597878932952881e-01 6.353747844696044922e-02 3.436569571495056152e-01 -1.472979038953781128e-01 3.336837887763977051e-01 2.966731088235974312e-03 1.826708018779754639e-01 -1.927068680524826050e-01 -4.735787212848663330e-02 -1.155993901193141937e-02 1.588636934757232666e-01 1.755948364734649658e-01 8.437886089086532593e-02 2.217297814786434174e-02 -3.978677093982696533e-01 1.267381161451339722e-01 -5.012923851609230042e-02 3.125710487365722656e-01 -1.598381996154785156e-01 2.971309609711170197e-02 -9.014648944139480591e-02 -7.859578356146812439e-03 3.624680936336517334e-01 8.984173834323883057e-02 9.969506412744522095e-02 -2.155241370201110840e-01 -1.348259150981903076e-01 -3.533145878463983536e-03 -4.055480286478996277e-02 -1.004968732595443726e-01 -1.875208765268325806e-01 -7.149253040552139282e-02
1.184903644025325775e-02 -1.712014079093933105e-01 6.145681440830230713e-02 -8.565938472747802734e-02 2.704693973064422607e-01 7.167036645114421844e-03 -1.393352448940277100e-01 6.041100993752479553e-02 -1.885490491986274719e-02 -2.485850155353546143e-01 1.591627150774002075e-01 1.819845638237893581e-04 7.324492931365966797e-02 6.843838840723037720e-02 -1.303521096706390381e-01 1.193387061357498169e-01 -7.039737701416015625e-02 -6.581875681877136230e-02 -2.902782559394836426e-01 3.495079278945922852e-01 8.564328402280807495e-02 7.387838512659072876e-02 2.750723659992218018e-01 -1.158652734011411667e-02 5.316461324691772461e-01 1.495940685272216797e-01 2.969453297555446625e-02 1.195039134472608566e-02 1.657669544219970703e-01 4.036755766719579697e-03 -1.074665933847427368e-01 -2.915645241737365723e-01
1.983812302350997925e-01 3.610475687310099602e-03 1.437666714191436768e-01 -5.996081233024597168e-02 4.603719413280487061e-01 4.966599866747856140e-03 -4.833817854523658752e-02 -2.915481925010681152e-01 1.855497062206268311e-02 -1.349644064903259277e-01 1.968938708305358887e-01 1.978165358304977417e-01 -4.213823378086090088e-02 -4.209139347076416016e-01 -2.061232328414916992e-01 4.558561369776725769e-02 1.008056327700614929e-01 7.875046692788600922e-03 5.615722015500068665e-02 1.760424971580505371e-01 2.375024259090423584e-01 -1.604592502117156982e-01 8.741481602191925049e-02 1.674468815326690674e-01 -1.199899241328239441e-01 -3.226395323872566223e-02 -2.738989889621734619e-01 -7.625734806060791016e-02 1.174609288573265076e-01 -5.574268847703933716e-02 -5.231490731239318848e-02 -1.974290609359741211e-01
1.609096229076385498e-01 -1.478713005781173706e-01 4.039406031370162964e-02 8.755461126565933228e-02 1.237497478723526001e-01 -1.148221120238304138e-01 4.054632186889648438e-01 -8.284942060708999634e-02 -3.007917702198028564e-01 9.737673401832580566e-02 -6.676552444696426392e-02 3.920851051807403564e-01 -2.312924414873123169e-01 -2.111068069934844971e-01 -1.452373564243316650e-01 1.172251999378204346e-01 1.538475453853607178e-01 -8.221235126256942749e-02 -2.056891322135925293e-01 1.719775795936584473e-01 9.938079863786697388e-02 8.487761951982975006e-03 1.415718942880630493e-01 2.743752673268318176e-02 2.444754093885421753e-01 2.286953330039978027e-01 9.145526587963104248e-02 2.063279896974563599e-01 9.454999864101409912e-02 -7.968659698963165283e-02 -1.951578110456466675e-01 5.196451768279075623e-02
-1.661455780267715454e-01 1.006013005971908569e-01 3.672904372215270996e-01 -1.794508248567581177e-01 -2.267201244831085205e-02 -9.631285071372985840e-02 -2.100891768932342529e-01 -9.619067609310150146e-02 -1.651639640331268311e-01 6.442100275307893753e-03 4.867258667945861816e-02 1.638613790273666382e-01 -1.237254887819290161e-01 -6.663590669631958008e-02 -3.726522028446197510e-01 1.407179534435272217e-01 -7.101996243000030518e-02 3.915987163782119751e-02 -1.794974356889724731e-01 3.619926273822784424e-01 -4.188355058431625366e-02 2.138998061418533325e-01 8.973854035139083862e-02 -9.096394293010234833e-03 9.875399619340896606e-02 2.451993376016616821e-01 5.063061416149139404e-02 -5.442411080002784729e-02 8.972851186990737915e-02 1.171009615063667297e-01 1.387766301631927490e-01 -3.938630819320678711e-01
-1.408142000436782837e-01 -2.490226775407791138e-01 1.026986464858055115e-01 -2.311361581087112427e-01 3.548491001129150391e-02 -2.478066980838775635e-01 2.033938765525817871e-01 -2.906921505928039551e-01 -1.280154585838317871e-01 -9.205473959445953369e-02 -1.002381891012191772e-01 -1.005407273769378662e-01 -1.642802655696868896e-01 -2.752734906971454620e-02 -4.755558446049690247e-02 2.435861229896545410e-01 2.058878988027572632e-01 1.913421005010604858e-01 -1.725530028343200684e-01 4.221692681312561035e-02 2.439524233341217041e-02 3.741085529327392578e-01 1.656067073345184326e-01 1.473507136106491089e-01 1.417378783226013184e-01 1.321980804204940796e-01 2.961041331291198730e-01 6.410282105207443237e-02 2.966529130935668945e-01 -9.226936846971511841e-02 2.622734941542148590e-02 6.696469336748123169e-02
-1.416987031698226929e-01 -3.898503258824348450e-02 4.830105006694793701e-01 -1.186637356877326965e-01 2.377973496913909912e-01 -2.462936788797378540e-01 -1.708101630210876465e-01 -1.795100718736648560e-01 -3.514871746301651001e-02 1.277063507586717606e-02 8.803114295005798340e-02 6.342475861310958862e-02 -9.708182513713836670e-02 5.974756553769111633e-03 -1.037891134619712830e-01 1.611226350069046021e-01 1.399026513099670410e-01 -3.233339488506317139e-01 9.600827842950820923e-02 1.005537882447242737e-01 3.034623153507709503e-02 1.523489803075790405e-01 1.936779320240020752e-01 1.713506281375885010e-01 2.786536514759063721e-01 1.805124878883361816e-01 3.417241573333740234e-01 -9.573730826377868652e-02 3.649795800447463989e-02 -3.174500167369842529e-02 1.491940580308437347e-02 1.409383863210678101e-01
-6.027967855334281921e-02 -4.226328432559967041e-02 1.083503887057304382e-01 2.743027210235595703e-01 7.041849941015243530e-02 -3.836587667465209961e-01 2.353939712047576904e-01 -1.886028796434402466e-01 9.645009040832519531e-02 -2.217088341712951660e-01 3.920526430010795593e-02 1.686486303806304932e-01 2.917504496872425079e-02 -1.058580502867698669e-01 -2.893641591072082520e-01 2.283453345298767090e-01 1.162234786897897720e-02 -1.399537771940231323e-01 -2.642027437686920166e-01 2.030442208051681519e-01 8.763782680034637451e-02 -3.505563363432884216e-02 1.814080774784088135e-01 9.472428821027278900e-03 2.073655724525451660e-01 6.810843199491500854e-02 1.083192825317382812e-01 1.633446067571640015e-01 -8.701588027179241180e-03 -2.271594107151031494e-01 1.894314959645271301e-02 -3.425599038600921631e-01
1.805217005312442780e-02 -1.783163845539093018e-01 9.803425520658493042e-02 -2.585940062999725342e-01 1.713010966777801514e-01 -2.111714333295822144e-01 3.162200003862380981e-02 -2.007874399423599243e-01 -2.064376920461654663e-01 5.765353888273239136e-02 3.201180696487426758e-01 5.711045488715171814e-02 7.569909840822219849e-02 1.999651491641998291e-01 -3.340080082416534424e-01 2.436457425355911255e-01 2.277056127786636353e-01 2.878547012805938721e-01 -3.933439776301383972e-02 -1.600051298737525940e-02 6.210003793239593506e-02 2.124981284141540527e-01 7.534576579928398132e-03 6.494011729955673218e-02 2.845637798309326172e-01 -9.274637699127197266e-02 -4.028725996613502502e-02 -2.936155349016189575e-02 5.591908842325210571e-02 -1.235111728310585022e-01 -1.660424023866653442e-01 -2.828591763973236084e-01
-1.662590652704238892e-01 -2.558357417583465576e-01 1.081730797886848450e-01 -6.968546193093061447e-03 2.920577824115753174e-01 -1.667165011167526245e-02 8.544752746820449829e-02 -4.229735955595970154e-02 -1.544153839349746704e-01 -1.854102760553359985e-01 1.992742419242858887e-01 1.230211257934570312e-01 -2.263361662626266479e-01 -1.525461077690124512e-01 -3.523215651512145996e-01 1.975751519203186035e-01 -2.289160639047622681e-01 -3.834881633520126343e-02 1.162376776337623596e-01 6.086022034287452698e-02 -8.080653101205825806e-02 8.011401444673538208e-02 2.005469240248203278e-02 -1.302846968173980713e-01 2.835847437381744385e-01 3.930887877941131592e-01 9.362316131591796875e-02 1.079200431704521179e-01 7.469399273395538330e-02 -1.710407137870788574e-01 2.251334488391876221e-01 -8.646764606237411499e-02
-1.556434333324432373e-01 -5.407646670937538147e-02 -7.672367244958877563e-02 -1.208493039011955261e-01 1.564421355724334717e-01 -1.507950425148010254e-01 -2.710151374340057373e-01 1.419499218463897705e-01 -3.372819423675537109e-01 -2.168764024972915649e-01 1.877417117357254028e-01 -1.282811760902404785e-01 -2.766397781670093536e-02 2.423621527850627899e-02 -2.950432300567626953e-01 1.160886883735656738e-01 1.475451290607452393e-01 1.781882494688034058e-01 -2.642904035747051239e-02 2.659054994583129883e-01 -1.959552057087421417e-02 3.810384273529052734e-01 6.271010637283325195e-02 7.486505061388015747e-02 -1.573334820568561554e-02 1.250029802322387695e-01 -1.533127725124359131e-01 -4.650305584073066711e-02 1.672556549310684204e-01 -3.688308000564575195e-01 3.491409588605165482e-03 1.075650975108146667e-01
-1.587201356887817383e-01 -8.043914288282394409e-02 2.619672119617462158e-01 1.088890954852104187e-01 2.162310183048248291e-01 -2.714069932699203491e-02 2.073684036731719971e-01 -1.358453631401062012e-01 5.449409037828445435e-02 -6.880529224872589111e-02 -8.330931514501571655e-02 -2.478937059640884399e-02 -6.481926143169403076e-02 6.415761262178421021e-02 -1.073025912046432495e-01 3.601303994655609131e-01 3.519336879253387451e-01 5.542384460568428040e-02 -1.950002610683441162e-01 2.644182145595550537e-01 -9.868390113115310669e-02 1.202633008360862732e-01 1.437000781297683716e-01 3.862634301185607910e-02 2.438054978847503662e-01 1.502318084239959717e-01 8.994586020708084106e-02 2.143451273441314697e-01 2.353716641664505005e-01 -3.375856876373291016e-01 -1.653034538030624390e-01 -1.315306220203638077e-02
-1.492706686258316040e-01 -2.072440683841705322e-01 2.882170081138610840e-01 -5.370196327567100525e-02 -4.577182605862617493e-02 -3.674412965774536133e-01 1.162750944495201111e-01 1.181950867176055908e-01 8.472394198179244995e-02 -5.821622908115386963e-02 4.125604927539825439e-01 -6.199952214956283569e-02 -1.361108124256134033e-01 6.654021795839071274e-03 -2.180150598287582397e-01 2.388824820518493652e-01 -2.111449092626571655e-02 -2.924326434731483459e-02 -2.088664621114730835e-01 4.763277247548103333e-02 6.892070919275283813e-02 -1.683854162693023682e-01 4.839733242988586426e-02 2.657503187656402588e-01 2.949275672435760498e-01 9.005310386419296265e-02 -1.249563768506050110e-01 -2.102949917316436768e-01 -7.565632462501525879e-02 -1.267636269330978394e-01 -1.987493485212326050e-01 -8.333899080753326416e-02
2.435725741088390350e-02 -3.337604999542236328e-01 -3.554913401603698730e-02 -3.042625784873962402e-01 2.775538861751556396e-01 -2.111229002475738525e-01 9.332774579524993896e-02 1.417060196399688721e-01 -8.481575548648834229e-02 -1.089444607496261597e-01 -3.014215826988220215e-02 1.633946001529693604e-01 -4.028933867812156677e-02 -2.130656316876411438e-02 -2.486201934516429901e-02 1.408083885908126831e-01 4.761997982859611511e-02 -1.892707198858261108e-01 -3.140705823898315430e-01 1.441737711429595947e-01 -1.436127698980271816e-03 1.745010912418365479e-01 8.630814403295516968e-02 -1.475220471620559692e-01 1.188090741634368896e-01 1.281110793352127075e-01 -1.194700002670288086e-01 -2.838614284992218018e-01 3.449098467826843262e-01 -9.087788313627243042e-02 -2.376944385468959808e-02 -3.228516876697540283e-01
5.056492984294891357e-02 -2.555236220359802246e-01 2.530917823314666748e-01 1.135894954204559326e-01 1.150988340377807617e-01 -3.337050080299377441e-01 -4.521912336349487305e-02 -2.310909926891326904e-01 -1.892530620098114014e-01 9.080243296921253204e-03 -1.399787887930870056e-02 6.686174776405096054e-03 -2.099352180957794189e-01 1.744132041931152344e-01 -2.729840874671936035e-01 2.079175710678100586e-01 1.958606541156768799e-01 -1.201426982879638672e-01 -1.298311203718185425e-01 1.782183498144149780e-01 -5.640558153390884399e-02 4.686082247644662857e-03 3.990623354911804199e-01 1.523873209953308105e-01 -2.243370115756988525e-01 1.383712291717529297e-01 1.097828894853591919e-01 2.379048243165016174e-02 2.190592586994171143e-01 1.316242963075637817e-01 1.062886640429496765e-01 -3.106085024774074554e-02
-7.280888408422470093e-02 -1.310342252254486084e-01 2.701237499713897705e-01 8.619462698698043823e-02 1.146046370267868042e-01 -9.125406295061111450e-02 7.499592751264572144e-02 2.447882667183876038e-02 -2.639291584491729736e-01 4.891222715377807617e-02 2.181486189365386963e-01 -4.276051223278045654e-01 -1.243472173810005188e-01 -3.118655085563659668e-01 6.448838859796524048e-02 9.702562354505062103e-03 2.797049880027770996e-01 -2.091824710369110107e-01 -2.156154960393905640e-01 -7.300160080194473267e-02 1.930564492940902710e-01 5.623640865087509155e-02 1.063237562775611877e-01 6.446652859449386597e-02 2.122187428176403046e-02 1.814929991960525513e-01 1.444668024778366089e-01 4.117600992321968079e-02 2.429554909467697144e-01 5.102278292179107666e-02 -2.916182875633239746e-01 -1.328638195991516113e-01
-2.834190428256988525e-02 -2.973095774650573730e-01 -2.794115059077739716e-02 -2.529023885726928711e-01 1.036001741886138916e-01 4.131013900041580200e-02 -1.005920395255088806e-01 -2.764427065849304199e-01 -1.543301790952682495e-01 -1.960560232400894165e-01 -4.866661503911018372e-02 7.731192559003829956e-02 8.394741453230381012e-03 -1.035401299595832825e-01 -9.509788453578948975e-02 4.431593716144561768e-01 1.211178526282310486e-01 2.643181681632995605e-01 -2.512519806623458862e-02 2.752233147621154785e-01 2.655283808708190918e-01 2.298811823129653931e-01 2.616606354713439941e-01 -2.009293064475059509e-03 -1.721041947603225708e-01 1.244027838110923767e-01 7.837725430727005005e-02 -3.955267742276191711e-02 1.508281230926513672e-01 -1.375369578599929810e-01 8.370556682348251343e-02 -7.777659595012664795e-02
7.262583076953887939e-02 4.092757590115070343e-03 2.910006344318389893e-01 8.748452365398406982e-02 3.316813111305236816e-01 -1.580161452293395996e-01 2.259105294942855835e-01 3.898104652762413025e-02 -1.812128536403179169e-02 -1.417494565248489380e-01 -1.419223546981811523e-01 1.225412115454673767e-01 -2.869978845119476318e-01 -8.290281146764755249e-02 -1.941365301609039307e-01 2.747726738452911377e-01 5.247072130441665649e-02 -4.867415130138397217e-02 -2.143879830837249756e-01 2.304964810609817505e-01 1.564577594399452209e-02 1.659279763698577881e-01 9.851979464292526245e-02 6.658904254436492920e-02 3.882231116294860840e-01 5.883356183767318726e-02 7.921367138624191284e-02 3.017970919609069824e-01 7.466714829206466675e-02 -1.251346170902252197e-01 1.204123049974441528e-01 -1.530679613351821899e-01
-7.089432328939437866e-02 6.869294494390487671e-02 6.458432972431182861e-02 2.150206565856933594e-01 7.262940704822540283e-02 -1.278651952743530273e-01 3.442635238170623779e-01 -2.282029986381530762e-01 -1.846730560064315796e-01 -1.775178909301757812e-01 -2.426248043775558472e-02 1.295726746320724487e-01 -1.092366203665733337e-01 -1.815282739698886871e-02 -4.851023256778717041e-01 3.847306966781616211e-01 -1.607345044612884521e-01 -1.425772607326507568e-01 -5.356002599000930786e-02 2.369734495878219604e-01 -1.309643983840942383e-01 9.048175066709518433e-02 1.068842113018035889e-01 2.979854308068752289e-02 1.823537647724151611e-01 -1.732726693153381348e-01 4.395292699337005615e-02 6.019957736134529114e-02 1.348406672477722168e-01 -1.510358899831771851e-01 -3.704817220568656921e-02 -1.224535629153251648e-01
-8.214888721704483032e-02 -7.309689372777938843e-02 1.798348426818847656e-01 -4.919964820146560669e-03 1.890150606632232666e-01 -3.968224525451660156e-01 9.456393122673034668e-02 -6.639795750379562378e-02 1.150482147932052612e-01 -2.010414898395538330e-01 -1.287907510995864868e-01 -4.672992974519729614e-02 2.297473698854446411e-02 -1.009677052497863770e-01 -1.741410940885543823e-01 4.473928362131118774e-02 2.391979657113552094e-02 -1.568820774555206299e-01 -1.815258562564849854e-01 3.729585111141204834e-01 -1.386172473430633545e-01 9.753325581550598145e-02 1.764089167118072510e-01 1.129416823387145996e-01 3.363797068595886230e-01 8.297895640134811401e-02 -2.935338318347930908e-01 1.844847649335861206e-01 1.824339032173156738e-01 1.692642122507095337e-01 -3.547511249780654907e-02 -2.454842627048492432e-01
5.378064140677452087e-02 -2.266429923474788666e-02 -1.713355928659439087e-01 -1.394574902951717377e-02 3.009296059608459473e-01 -3.279801309108734131e-01 2.577206492424011230e-01 -2.344736158847808838e-01 -1.723276376724243164e-01 -1.317574381828308105e-01 3.434817194938659668e-01 2.073282003402709961e-01 -1.210326924920082092e-01 1.574677228927612305e-01 -1.272238194942474365e-01 -1.893340051174163818e-01 2.347878664731979370e-01 1.754048280417919159e-02 -1.193017810583114624e-01 9.945116192102432251e-02 4.933379963040351868e-02 1.480181794613599777e-02 1.326729208230972290e-01 2.389509081840515137e-01 1.066982671618461609e-01 2.282206714153289795e-01 -9.672391414642333984e-02 -3.011303842067718506e-01 -2.608458325266838074e-02 -2.437102841213345528e-03 -1.143809258937835693e-01 -1.176173016428947449e-01
-9.965409338474273682e-02 -4.432759582996368408e-01 7.864715903997421265e-02 -1.629077196121215820e-01 3.498517870903015137e-01 -1.628190428018569946e-01 -3.736773505806922913e-02 -1.409034579992294312e-01 -1.840695738792419434e-01 -1.308811008930206299e-01 5.627100169658660889e-02 8.060444891452789307e-02 1.303801387548446655e-01 4.364870954304933548e-03 -3.829848766326904297e-01 2.877311706542968750e-01 2.907074987888336182e-01 5.579602718353271484e-02 -1.325474083423614502e-01 -2.260196805000305176e-01 1.783446595072746277e-02 5.329897999763488770e-02 8.954200148582458496e-02 1.293907165527343750e-01 1.480876356363296509e-01 -1.262823399156332016e-02 -1.145337522029876709e-01 1.161135882139205933e-01 -1.267513930797576904e-01 -1.365016847848892212e-01 -4.878649488091468811e-02 -1.164914369583129883e-01
1.450985390692949295e-02 -2.914506196975708008e-01 2.958832681179046631e-01 -2.374530136585235596e-01 3.842817544937133789e-01 -1.357936710119247437e-01 1.104674860835075378e-01 -2.513623051345348358e-02 -3.179495334625244141e-01 -6.921486463397741318e-03 4.435310885310173035e-02 6.675995886325836182e-02 6.796230375766754150e-02 1.380137205123901367e-01 -7.732794433832168579e-02 3.171177804470062256e-01 -1.731418259441852570e-02 2.628956735134124756e-02 -5.241272225975990295e-02 -1.847990453243255615e-01 -1.092971637845039368e-01 -1.334024816751480103e-01 1.116930134594440460e-02 1.785368174314498901e-01 5.025120452046394348e-02 8.546154201030731201e-02 -8.525211364030838013e-02 -3.956730477511882782e-03 2.298008054494857788e-01 -3.095674514770507812e-01 1.408300548791885376e-01 -2.626351118087768555e-01
-2.967430949211120605e-01 1.384165734052658081e-01 2.180496007204055786e-01 2.190836668014526367e-01 1.459819823503494263e-01 -3.023258149623870850e-01 5.235882103443145752e-02 -1.708113104104995728e-01 8.643438667058944702e-02 3.961725905537605286e-02 7.475616782903671265e-02 1.739354878664016724e-01 3.169924765825271606e-02 -1.235372386872768402e-02 -1.890736073255538940e-01 2.533351778984069824e-01 -6.424432992935180664e-02 -1.428504884243011475e-01 -1.434186249971389771e-01 2.856541872024536133e-01 -2.388777583837509155e-01 3.090444579720497131e-02 1.442314032465219498e-02 2.490186691284179688e-02 4.897108674049377441e-01 4.947476834058761597e-02 2.236259169876575470e-02 -7.687011267989873886e-03 1.461465209722518921e-01 -2.065683901309967041e-01 2.802716195583343506e-02 -1.160129383206367493e-01
-1.859810501337051392e-01 3.801452368497848511e-02 3.057484924793243408e-01 -3.054566681385040283e-02 1.532904505729675293e-01 -1.933266818523406982e-01 -5.316572263836860657e-03 3.152421861886978149e-02 -3.160705864429473877e-01 -5.122641846537590027e-02 1.559424996376037598e-01 -3.207533061504364014e-01 -2.562420666217803955e-01 -9.931854158639907837e-02 1.796234697103500366e-01 6.647250801324844360e-02 1.864054352045059204e-01 -1.083044409751892090e-01 -6.972278933972120285e-03 4.083886742591857910e-02 1.796822994947433472e-01 2.585887312889099121e-01 -1.242501586675643921e-01 1.341485232114791870e-01 -1.460411846637725830e-01 2.291041165590286255e-01 -5.299126356840133667e-02 -3.795122355222702026e-02 2.206027656793594360e-01 1.559278666973114014e-01 -2.437368035316467285e-01 -2.729282379150390625e-01
-9.459812194108963013e-03 1.620629802346229553e-02 3.115668892860412598e-01 2.497505843639373779e-01 2.597935497760772705e-01 -9.967227280139923096e-02 8.833579719066619873e-02 8.669348806142807007e-02 -9.802386164665222168e-02 3.775716572999954224e-02 1.769889786373823881e-04 1.140708401799201965e-01 -1.254035532474517822e-01 -1.555358618497848511e-01 -1.954630315303802490e-01 -1.487584114074707031e-01 1.352933794260025024e-01 -1.325400471687316895e-01 -4.176656007766723633e-01 -1.896840403787791729e-03 2.064099535346031189e-02 1.502347737550735474e-01 1.967042684555053711e-02 3.900820612907409668e-01 2.418008148670196533e-01 1.409303769469261169e-02 -4.002213478088378906e-02 5.996280908584594727e-02 3.809207081794738770e-01 7.745408266782760620e-02 -9.083023667335510254e-02 -1.186328679323196411e-01
-2.123723626136779785e-01 -1.377713121473789215e-02 2.149789631366729736e-01 1.052141375839710236e-02 1.731822788715362549e-01 -8.943238109350204468e-02 -3.752393275499343872e-02 -1.667833477258682251e-01 -4.484052211046218872e-02 1.170340925455093384e-01 2.128069251775741577e-01 3.417093455791473389e-01 -1.828214079141616821e-01 -6.955982744693756104e-02 -4.463849365711212158e-01 2.117208577692508698e-02 1.065457239747047424e-02 -1.489814370870590210e-01 -1.552599817514419556e-01 2.144185304641723633e-01 2.293652668595314026e-02 1.579233855009078979e-01 3.107717633247375488e-01 -2.497939579188823700e-02 1.653022915124893188e-01 7.907948642969131470e-02 1.738887727260589600e-01 -1.748519688844680786e-01 1.480930596590042114e-01 2.630091607570648193e-01 2.851648069918155670e-02 1.551470160484313965e-01
-2.497071027755737305e-01 -9.938850253820419312e-02 2.551865875720977783e-01 1.899481415748596191e-01 -1.141005102545022964e-02 8.857508748769760132e-02 3.509140610694885254e-01 -1.108240187168121338e-01 -1.737051606178283691e-01 1.349011994898319244e-02 1.167896986007690430e-01 1.422497481107711792e-01 -2.835055589675903320e-01 -2.999566197395324707e-01 -3.396140784025192261e-02 4.499083757400512695e-02 -5.508142337203025818e-02 1.392413228750228882e-01 2.311643771827220917e-02 -1.314164996147155762e-01 1.409471780061721802e-01 -1.024431064724922180e-01 2.606650888919830322e-01 1.976226717233657837e-01 1.163053587079048157e-01 5.264043062925338745e-02 -8.094368129968643188e-02 9.063220769166946411e-02 3.589119017124176025e-01 -5.837124958634376526e-02 -2.472906410694122314e-01 -2.082838863134384155e-01
-9.118683636188507080e-02 -2.718602716922760010e-01 4.110815227031707764e-01 -8.786971867084503174e-02 -1.353635489940643311e-01 -2.756796479225158691e-01 1.743051111698150635e-01 5.060987174510955811e-02 1.057346835732460022e-01 -1.226059049367904663e-01 3.733643591403961182e-01 -4.504011303652077913e-05 -1.351670026779174805e-01 -1.769789494574069977e-02 -1.408392786979675293e-01 4.129958450794219971e-01 1.798552460968494415e-02 5.689013283699750900e-03 -6.357125937938690186e-02 -3.398890048265457153e-02 5.214399099349975586e-02 -8.736153692007064819e-02 -4.110924899578094482e-02 2.525347471237182617e-01 2.728553712368011475e-01 -8.975170552730560303e-02 -2.083197049796581268e-02 -1.538502573966979980e-01 8.535049110651016235e-02 -4.965268820524215698e-02 -1.019022017717361450e-01 -1.763332933187484741e-01
-6.034936383366584778e-02 -1.271697133779525757e-01 3.527811467647552490e-01 -1.440983861684799194e-01 1.720513850450515747e-01 -6.222802400588989258e-02 2.963542938232421875e-01 4.568144306540489197e-02 -1.358473151922225952e-01 1.586928963661193848e-03 8.501566201448440552e-02 -1.283788830041885376e-01 1.883972138166427612e-01 1.809413582086563110e-01 -1.791734099388122559e-01 3.093157410621643066e-01 -8.496993780136108398e-02 1.277915835380554199e-01 4.302121233195066452e-03 2.391553670167922974e-01 1.726893931627273560e-01 -8.507910370826721191e-02 5.691251903772354126e-02 6.859666854143142700e-02 4.572697281837463379e-01 2.749831415712833405e-03 -9.406325966119766235e-02 -1.492172926664352417e-01 2.952989637851715088e-01 -2.852158620953559875e-02 -7.703571021556854248e-02 -1.160462126135826111e-01
1.275676637887954712e-01 -8.851109445095062256e-02 1.239320337772369385e-01 7.515841722488403320e-02 3.235234692692756653e-02 -3.225810229778289795e-01 -1.075933128595352173e-01 -4.348826110363006592e-01 -5.822049081325531006e-02 -1.002543121576309204e-01 4.869813621044158936e-01 3.695247173309326172e-01 -1.863898895680904388e-02 2.987045794725418091e-02 7.876757532358169556e-02 1.915645301342010498e-01 7.585601508617401123e-02 2.498443610966205597e-02 -5.323293805122375488e-02 -1.976707279682159424e-01 8.945094048976898193e-02 6.889441609382629395e-02 9.911126457154750824e-03 -8.331916481256484985e-02 3.853231435641646385e-03 8.477481454610824585e-02 4.966728738509118557e-04 -1.734730899333953857e-01 3.170522451400756836e-01 -2.879749797284603119e-02 -3.939032554626464844e-02 -9.760715067386627197e-02
-6.008151918649673462e-02 -1.421009451150894165e-01 1.683652587234973907e-02 1.963011175394058228e-01 1.529682874679565430e-01 -2.244760394096374512e-01 -2.568648159503936768e-01 1.555493026971817017e-01 -2.067444771528244019e-01 -2.928880788385868073e-02 3.064493238925933838e-01 1.294337809085845947e-01 8.198790252208709717e-03 -1.740243285894393921e-01 -2.632176578044891357e-01 2.429329156875610352e-01 2.827918529510498047e-01 -5.619130283594131470e-02 -3.514033257961273193e-01 2.535135447978973389e-01 1.452090442180633545e-01 -1.480864733457565308e-01 -2.445724159479141235e-01 2.303305119276046753e-01 3.510166332125663757e-02 -7.667581550776958466e-03 -2.298108674585819244e-02 -6.355526298284530640e-02 -4.917745292186737061e-02 -4.038246348500251770e-02 -1.144829168915748596e-01 -1.035367697477340698e-01
7.244433462619781494e-02 -9.139255434274673462e-02 1.034041643142700195e-01 -3.942705690860748291e-01 2.146371155977249146e-01 5.237991362810134888e-02 6.124455109238624573e-02 -8.290058374404907227e-02 -3.012850284576416016e-01 -1.018209010362625122e-01 8.817892521619796753e-02 1.930700242519378662e-01 -5.634956806898117065e-02 -1.974475383758544922e-01 -3.166764080524444580e-01 1.781964451074600220e-01 -2.284741252660751343e-01 4.108050465583801270e-02 -7.093289494514465332e-02 1.643290370702743530e-01 -1.339337229728698730e-01 1.167834475636482239e-01 1.796571463346481323e-01 2.317743934690952301e-02 2.908979952335357666e-01 5.094762146472930908e-02 -3.477020561695098877e-01 -4.717614501714706421e-03 -1.473531574010848999e-01 -2.636333554983139038e-02 -1.205188706517219543e-01 -2.122452557086944580e-01
-1.297139078378677368e-01 -9.083654731512069702e-02 2.669264376163482666e-01 -4.113971814513206482e-02 1.943917125463485718e-01 -3.481785356998443604e-01 1.358985900878906250e-01 -1.105535924434661865e-01 -1.631837785243988037e-01 -2.234084159135818481e-02 2.736105620861053467e-01 -3.339576721191406250e-02 3.795475885272026062e-02 3.868676722049713135e-02 -3.301160037517547607e-01 -7.132345438003540039e-02 -2.294935472309589386e-02 2.331576645374298096e-01 -3.219968974590301514e-01 -1.586095094680786133e-01 -9.936380386352539062e-02 1.997964233160018921e-01 2.032134085893630981e-01 -5.443558841943740845e-02 9.713824093341827393e-02 1.245892867445945740e-01 -2.561981379985809326e-01 2.810459434986114502e-01 -6.319744139909744263e-02 -2.146014012396335602e-02 -1.843789964914321899e-01 -7.972173392772674561e-02
-1.540347635746002197e-01 -1.529655307531356812e-01 -3.556701540946960449e-02 -1.188321635127067566e-01 2.294173240661621094e-01 -2.305488288402557373e-01 -1.018137708306312561e-01 -3.861925797536969185e-03 -1.584729701280593872e-01 -3.416712582111358643e-01 2.618081569671630859e-01 6.212915293872356415e-03 -2.236709743738174438e-02 -1.438528597354888916e-01 -4.805737137794494629e-01 -9.556348621845245361e-02 2.194602489471435547e-01 7.116653025150299072e-02 2.562516741454601288e-02 2.484857439994812012e-01 1.004405319690704346e-02 3.120775222778320312e-01 -7.277559489011764526e-02 -1.562832109630107880e-02 4.766420647501945496e-02 -1.329512596130371094e-01 4.829202592372894287e-02 9.956841915845870972e-02 1.890893131494522095e-01 -1.759501546621322632e-01 -1.448950618505477905e-01 1.050975769758224487e-01
-1.325091868638992310e-01 -1.285894364118576050e-01 1.930074542760848999e-01 -2.538889050483703613e-01 1.930734813213348389e-01 -1.638080775737762451e-01 2.214927971363067627e-01 -3.649016842246055603e-02 -3.051376938819885254e-01 -1.869284212589263916e-01 2.435887008905410767e-01 -9.584360569715499878e-02 -2.430615872144699097e-01 7.131074368953704834e-02 -1.270725131034851074e-01 1.793396174907684326e-01 1.048254780471324921e-02 1.307173669338226318e-01 -1.115217525511980057e-02 1.646224409341812134e-01 1.329371780157089233e-01 -6.484391540288925171e-02 2.867357134819030762e-01 -1.024945005774497986e-01 4.782805219292640686e-02 1.050610095262527466e-01 -1.799290925264358521e-01 1.201259940862655640e-01 -2.182316482067108154e-01 -2.374374493956565857e-02 -2.187775969505310059e-01 -3.541790843009948730e-01
-4.429347217082977295e-01 -2.106523513793945312e-01 2.732079327106475830e-01 -6.967256963253021240e-02 6.112430244684219360e-02 -1.998627483844757080e-01 -3.667278215289115906e-02 -2.798778377473354340e-02 2.585048414766788483e-02 1.364272460341453552e-02 1.513333469629287720e-01 7.568095624446868896e-02 -3.128510713577270508e-01 7.350960280746221542e-03 -3.668870031833648682e-01 -1.249466687440872192e-01 1.630161255598068237e-01 -7.429853081703186035e-02 -2.114907838404178619e-03 2.310214042663574219e-01 2.500573694705963135e-01 1.571281850337982178e-01 2.581025660037994385e-01 -5.857115983963012695e-02 2.551349997520446777e-01 -1.129018068313598633e-01 2.375288680195808411e-02 -7.487996667623519897e-02 1.358531117439270020e-01 8.183581382036209106e-02 8.081180043518543243e-03 -6.731241196393966675e-02
-5.086164176464080811e-02 -2.051779814064502716e-02 1.393913775682449341e-01 -1.053064987063407898e-01 2.181316763162612915e-01 -1.672462970018386841e-01 -1.654113531112670898e-01 -4.014693200588226318e-02 1.042218804359436035e-01 -1.005752012133598328e-01 5.108163356781005859e-01 -1.765275150537490845e-01 -6.738810986280441284e-02 5.210006982088088989e-02 -8.929189294576644897e-03 2.535453736782073975e-01 3.283010097220540047e-03 3.290071338415145874e-02 -2.880598902702331543e-01 -2.518474459648132324e-01 3.313822448253631592e-01 1.660847216844558716e-01 2.284768223762512207e-01 1.375307142734527588e-01 2.147166877985000610e-01 -4.166015610098838806e-02 9.555903822183609009e-02 5.358486622571945190e-02 1.524674445390701294e-01 1.345424354076385498e-01 -1.965920627117156982e-02 -1.402287483215332031e-01
-7.432061247527599335e-03 2.147740125656127930e-01 2.631183564662933350e-01 -3.121101763099431992e-03 1.241961494088172913e-01 -1.202014535665512085e-01 2.116110622882843018e-01 -2.383117079734802246e-01 -1.837932467460632324e-01 -2.821857051458209753e-04 3.089808821678161621e-01 2.237793952226638794e-01 -1.626314967870712280e-01 6.096507608890533447e-02 -3.388689756393432617e-01 -2.523182034492492676e-01 -1.592564955353736877e-02 2.532635629177093506e-01 -1.254611276090145111e-02 -1.452254205942153931e-01 1.005843579769134521e-01 1.589329242706298828e-01 3.171857297420501709e-01 2.355233281850814819e-01 1.059096977114677429e-01 1.521211713552474976e-01 -8.986330591142177582e-03 -1.184400469064712524e-01 6.457897275686264038e-02 -3.223845362663269043e-02 -1.521285623311996460e-01 -1.059437319636344910e-01
-5.348407477140426636e-02 9.250171482563018799e-03 3.146094977855682373e-01 -2.900340557098388672e-01 2.049453109502792358e-01 -3.083055615425109863e-01 1.048899069428443909e-01 -7.562573999166488647e-02 -3.531206399202346802e-02 1.435427367687225342e-01 3.945257067680358887e-01 -9.743057191371917725e-03 -2.728397548198699951e-01 1.091427579522132874e-01 7.695688307285308838e-02 3.140279054641723633e-01 -3.599596675485372543e-03 5.892204120755195618e-02 -7.539976388216018677e-02 6.552215665578842163e-02 1.360918581485748291e-01 -1.900474308058619499e-03 6.260862946510314941e-02 3.335165679454803467e-01 2.440376132726669312e-01 6.228392571210861206e-02 -2.082287818193435669e-01 -8.204682916402816772e-02 8.011706173419952393e-02 -1.416410207748413086e-01 -1.451995689421892166e-02 6.584293395280838013e-02
-1.176988799124956131e-02 -8.139008283615112305e-02 2.209258079528808594e-02 -2.370181381702423096e-01 3.797530233860015869e-01 -2.054508328437805176e-01 1.069450676441192627e-01 -2.954557836055755615e-01 -3.721285462379455566e-01 -3.148560822010040283e-01 1.546788960695266724e-01 -1.910728812217712402e-01 6.734553608112037182e-04 -9.713973850011825562e-02 9.839998930692672729e-02 4.555005952715873718e-02 7.272836565971374512e-02 -8.751732110977172852e-02 -5.775395408272743225e-02 2.175945341587066650e-01 2.444519400596618652e-01 -3.155318647623062134e-02 2.876161932945251465e-01 1.122588664293289185e-01 -1.861976273357868195e-02 1.553440932184457779e-02 2.243105024099349976e-01 8.255373686552047729e-03 -4.930663481354713440e-02 -2.294253408908843994e-01 8.621430955827236176e-03 7.970832288265228271e-02
-2.584730684757232666e-01 -9.118869900703430176e-03 2.426326721906661987e-01 -5.373337119817733765e-02 1.503124386072158813e-01 -3.746351003646850586e-01 1.710561513900756836e-01 -2.605240046977996826e-02 -6.989258527755737305e-02 8.640474081039428711e-02 4.411157071590423584e-01 9.036484360694885254e-02 -1.925362646579742432e-01 8.154236525297164917e-02 6.913184374570846558e-02 3.583138287067413330e-01 3.453454375267028809e-02 6.817486137151718140e-02 3.727822750806808472e-02 1.506902575492858887e-01 1.330486238002777100e-01 -1.013726145029067993e-01 9.228568524122238159e-02 3.631853461265563965e-01 1.684829890727996826e-01 1.245778799057006836e-01 -1.210884749889373779e-01 -1.365664005279541016e-01 9.280678629875183105e-02 -2.898373827338218689e-02 -3.417838737368583679e-02 -1.741061545908451080e-02
-2.481202781200408936e-01 1.698912493884563446e-02 1.749659776687622070e-01 -3.177852332592010498e-01 8.614197373390197754e-02 -1.711363494396209717e-01 1.774397641420364380e-01 -1.957755386829376221e-01 -1.167436391115188599e-01 -2.663768231868743896e-01 -1.222677752375602722e-01 7.322619110345840454e-02 1.025700196623802185e-02 -1.305602490901947021e-01 -2.798209190368652344e-01 3.429529070854187012e-02 -1.266121864318847656e-01 -1.815461516380310059e-01 -3.942010700702667236e-01 6.197531148791313171e-02 1.075806561857461929e-03 -8.571809530258178711e-02 -1.901665469631552696e-03 1.234171986579895020e-01 -8.424660563468933105e-02 1.084881424903869629e-01 2.514674067497253418e-01 -5.998738110065460205e-02 -8.181472867727279663e-02 -4.089439809322357178e-01 -2.695608697831630707e-02 -8.564961701631546021e-02
5.280293524265289307e-03 -1.829495280981063843e-01 1.720497757196426392e-01 9.041981399059295654e-02 2.999905347824096680e-01 -1.099235489964485168e-01 1.576453149318695068e-01 -2.270802259445190430e-01 -1.519904136657714844e-01 -1.251046657562255859e-01 1.070903092622756958e-01 -4.513089545071125031e-03 -1.996024549007415771e-01 -6.639938056468963623e-02 -2.141796648502349854e-01 3.748970031738281250e-01 -2.618006765842437744e-01 8.054564706981182098e-03 -5.468675121665000916e-02 3.326362967491149902e-01 -7.441384345293045044e-02 -9.838552772998809814e-02 4.265079647302627563e-02 -2.148905098438262939e-01 -3.905475884675979614e-02 2.066462934017181396e-01 1.145955696702003479e-01 -3.249295055866241455e-01 1.844998896121978760e-01 -3.222161531448364258e-02 1.376728266477584839e-01 -8.300732821226119995e-02
5.523648485541343689e-02 -6.363541632890701294e-02 3.729179203510284424e-01 2.346079796552658081e-01 -5.558803211897611618e-03 -1.646495163440704346e-01 -3.344674110412597656e-01 -4.120447635650634766e-01 1.039621327072381973e-02 -1.965989619493484497e-01 9.426082670688629150e-02 -1.241194903850555420e-01 -4.385107383131980896e-02 -7.480224967002868652e-02 -8.103821426630020142e-02 1.326701045036315918e-01 1.820866465568542480e-01 -2.030683308839797974e-01 -9.453954547643661499e-02 7.955376058816909790e-02 1.945569962263107300e-01 2.110049277544021606e-01 -1.236096676439046860e-02 2.291781306266784668e-01 -3.688647970557212830e-02 -2.936871163547039032e-02 3.237657621502876282e-02 -4.375192523002624512e-02 3.969496786594390869e-01 -8.087670803070068359e-02 1.381990034133195877e-02 3.267946466803550720e-02
6.304468959569931030e-02 -2.058725357055664062e-01 -1.040704399347305298e-01 -3.273660242557525635e-01 -2.299003675580024719e-02 2.229216322302818298e-02 -2.029090821743011475e-01 -1.004994288086891174e-01 -2.759624421596527100e-01 -3.615196645259857178e-01 9.640575945377349854e-02 2.191899269819259644e-01 -3.323725238442420959e-02 -2.561034858226776123e-01 -4.422736465930938721e-01 7.103448361158370972e-02 -2.895516343414783478e-02 -2.912088334560394287e-01 -1.372261941432952881e-01 1.842808127403259277e-01 -2.323560602962970734e-02 1.797535866498947144e-01 1.756415516138076782e-01 1.306735873222351074e-01 -1.080718357115983963e-02 -2.383461222052574158e-02 -1.118145231157541275e-02 -9.495571255683898926e-03 -1.578037254512310028e-02 -1.630631536245346069e-01 1.752284541726112366e-02 -6.749365478754043579e-02
-1.084364131093025208e-01 -4.074811339378356934e-01 2.109449356794357300e-01 -2.468108832836151123e-01 -4.863980039954185486e-02 -3.384732902050018311e-01 5.114587396383285522e-02 -1.697704493999481201e-01 -7.473689317703247070e-02 -1.105235219001770020e-01 1.859754621982574463e-01 9.275301545858383179e-02 -1.090575605630874634e-01 -1.312391608953475952e-01 -8.457877486944198608e-02 -1.898628920316696167e-01 -1.529213339090347290e-01 -3.402974307537078857e-01 1.124115567654371262e-02 1.003340035676956177e-01 -1.276974976062774658e-01 -5.762498453259468079e-02 2.366635799407958984e-01 1.473695635795593262e-01 -8.646380901336669922e-02 -8.165159076452255249e-02 2.517631836235523224e-02 4.834445565938949585e-02 7.505431771278381348e-02 -8.997139334678649902e-02 -8.130589872598648071e-02 -3.884862363338470459e-01
-7.061139494180679321e-02 -2.556191980838775635e-01 1.741755306720733643e-01 -2.920313775539398193e-01 8.280937373638153076e-02 6.415566802024841309e-02 1.282165944576263428e-01 -9.650928527116775513e-02 -2.756743133068084717e-01 -1.789149940013885498e-01 1.707911938428878784e-01 1.096729785203933716e-01 -1.685320287942886353e-01 5.566775798797607422e-02 -1.864707916975021362e-01 9.572293609380722046e-02 -6.081141158938407898e-02 1.403397619724273682e-01 -1.535770744085311890e-01 1.668981909751892090e-01 1.367423683404922485e-01 5.397283658385276794e-02 2.660584747791290283e-01 5.030759051442146301e-02 1.856249272823333740e-01 -2.746820263564586639e-02 3.769551962614059448e-02 2.870707772672176361e-02 -1.140340268611907959e-01 -1.123838052153587341e-01 -4.161157906055450439e-01 -3.829876184463500977e-01
-1.352664381265640259e-01 -4.735846072435379028e-02 2.416904419660568237e-01 -9.138924628496170044e-02 5.684376135468482971e-02 -3.616064786911010742e-02 1.224875971674919128e-01 -3.319703638553619385e-01 -1.191385984420776367e-01 -9.197977371513843536e-03 4.389379918575286865e-01 1.120555922389030457e-01 1.979841738939285278e-01 1.441171169281005859e-01 -2.941699326038360596e-01 1.711216568946838379e-01 2.430210560560226440e-01 9.006156772375106812e-02 -2.023047059774398804e-01 -1.097098141908645630e-01 2.367757633328437805e-02 2.535490393638610840e-01 2.581502078101038933e-03 1.135125830769538879e-01 1.304679065942764282e-01 -7.003886252641677856e-02 -1.264471262693405151e-01 -1.726364642381668091e-01 -7.754400372505187988e-02 -9.853423386812210083e-02 -1.680552214384078979e-01 -2.794685363769531250e-01
-1.992670595645904541e-01 -1.261278688907623291e-01 3.526198863983154297e-01 6.127011403441429138e-02 1.873265504837036133e-01 -2.137790322303771973e-01 -8.648575842380523682e-02 -9.689359366893768311e-02 7.028515636920928955e-02 -1.785584539175033569e-01 1.570842862129211426e-01 1.239229589700698853e-01 -5.982874706387519836e-02 -1.156240999698638916e-01 -2.907775044441223145e-01 1.042458862066268921e-01 2.570937201380729675e-02 9.317538887262344360e-02 1.552454382181167603e-01 2.855745255947113037e-01 -2.064093351364135742e-01 3.428695797920227051e-01 -6.371084600687026978e-02 -2.357076555490493774e-01 2.922588586807250977e-01 1.479856818914413452e-01 1.476315408945083618e-01 -2.609427645802497864e-02 -7.114974781870841980e-03 -1.680013686418533325e-01 6.732960790395736694e-02 -1.789652258157730103e-01
-4.188775271177291870e-02 -5.954476818442344666e-02 -1.015668585896492004e-01 1.070435345172882080e-01 -4.686856642365455627e-02 -1.372303366661071777e-01 5.441407207399606705e-03 -2.037282735109329224e-01 -1.092896834015846252e-01 -6.593906879425048828e-02 3.616099953651428223e-01 2.412426322698593140e-01 -2.885293066501617432e-01 -8.415297418832778931e-02 -2.268353849649429321e-02 6.724374741315841675e-02 7.180591672658920288e-02 7.202270627021789551e-02 -3.330196812748908997e-02 2.542193830013275146e-01 -1.511189341545104980e-01 2.018468976020812988e-01 3.483318090438842773e-01 2.580493688583374023e-01 9.202114492654800415e-02 4.185968041419982910e-01 -1.742871403694152832e-01 -1.060970500111579895e-01 1.174183413386344910e-01 -1.321447491645812988e-01 1.400199681520462036e-01 7.733467966318130493e-02
-6.906846910715103149e-02 -3.430911805480718613e-03 5.203218460083007812e-01 7.948338985443115234e-02 2.626364827156066895e-01 -1.030407622456550598e-01 -2.712018489837646484e-01 -9.867493808269500732e-02 -8.078168332576751709e-02 3.802913799881935120e-02 1.956615149974822998e-01 8.675156533718109131e-02 -2.196430116891860962e-01 -1.055055931210517883e-01 -1.569382101297378540e-01 -9.173151850700378418e-02 1.431409269571304321e-01 -2.290869653224945068e-01 9.446325898170471191e-02 2.130356729030609131e-01 6.875206530094146729e-02 2.013055831193923950e-01 2.435380667448043823e-01 1.929358392953872681e-01 1.400371044874191284e-01 1.220912188291549683e-01 2.895846366882324219e-01 -1.122617051005363464e-01 -7.905391044914722443e-03 1.335002668201923370e-02 -9.242463856935501099e-02 1.605800539255142212e-02
-4.987203329801559448e-02 -2.416326552629470825e-01 -1.654288847930729389e-03 -7.587471604347229004e-02 3.093527853488922119e-01 -7.944801449775695801e-02 -1.811568140983581543e-01 -5.263555049896240234e-02 -1.616057753562927246e-01 -2.424438446760177612e-01 3.020280897617340088e-01 -2.864588424563407898e-02 6.762503646314144135e-03 1.028724852949380875e-02 -4.403742253780364990e-01 -7.167086005210876465e-02 2.605880796909332275e-01 7.266453653573989868e-02 -1.481860578060150146e-01 1.603193283081054688e-01 3.620101884007453918e-02 1.719097197055816650e-01 5.802664160728454590e-02 -1.146610230207443237e-01 -6.467097997665405273e-02 -1.624825224280357361e-02 1.920469403266906738e-01 9.374313801527023315e-02 3.751495480537414551e-01 -1.772077083587646484e-01 -9.160850197076797485e-02 1.440111249685287476e-01
-2.097911760210990906e-02 -3.534189760684967041e-01 2.370298951864242554e-01 3.053861260414123535e-01 7.819729298353195190e-02 -1.575719118118286133e-01 4.350757598876953125e-02 -3.146893382072448730e-01 -3.691609799861907959e-01 2.258868515491485596e-02 1.881673634052276611e-01 6.857920438051223755e-02 -1.319649964570999146e-01 -2.269532829523086548e-01 3.776910528540611267e-02 1.327989548444747925e-01 -3.603348508477210999e-02 1.606695204973220825e-01 -1.119218170642852783e-01 3.658278286457061768e-01 1.126370504498481750e-01 1.291365623474121094e-01 -1.475425511598587036e-01 7.057894021272659302e-02 -1.004517301917076111e-01 5.080744996666908264e-02 -1.710667759180068970e-01 -1.164411753416061401e-01 1.124218702316284180e-01 -1.142070218920707703e-01 1.184292361140251160e-01 -6.062480434775352478e-02
-2.349185645580291748e-01 5.751112475991249084e-02 3.830792754888534546e-02 -1.830127239227294922e-01 4.780641943216323853e-02 -4.025487303733825684e-01 1.359458416700363159e-01 -2.103858143091201782e-01 -1.957218348979949951e-01 -1.867877095937728882e-01 6.287994235754013062e-02 5.408259853720664978e-02 -1.791692823171615601e-01 -9.611266106367111206e-02 -1.430276632308959961e-01 2.461758553981781006e-01 -7.065101712942123413e-02 -3.519557416439056396e-02 -3.247574269771575928e-01 2.537290155887603760e-01 -7.807338237762451172e-02 -2.519804239273071289e-02 -1.258857548236846924e-01 -2.713275887072086334e-02 1.106916442513465881e-01 -3.651110827922821045e-02 2.606771588325500488e-01 -1.024347543716430664e-01 3.203419148921966553e-01 -1.509023159742355347e-01 1.577966660261154175e-01 1.878424882888793945e-01
-2.089858800172805786e-01 1.190324872732162476e-02 2.975043356418609619e-01 -2.292683720588684082e-01 2.746193110942840576e-01 -1.301742941141128540e-01 1.439967751502990723e-01 6.165320798754692078e-02 -3.419224917888641357e-01 3.764489898458123207e-03 1.715629845857620239e-01 -1.363321207463741302e-02 -6.648835539817810059e-02 -1.261387020349502563e-02 -2.507981359958648682e-01 3.060498237609863281e-01 -1.452358961105346680e-01 1.426007002592086792e-01 -6.155848130583763123e-02 -1.437527872622013092e-02 9.750811010599136353e-02 1.359978765249252319e-01 3.830819949507713318e-02 -1.485490426421165466e-02 7.804429531097412109e-02 -1.045923009514808655e-01 1.475013643503189087e-01 1.360867545008659363e-02 -1.349051445722579956e-01 -9.840188175439834595e-02 -3.131846785545349121e-01 -3.879007399082183838e-01
8.986751735210418701e-02 2.325788838788866997e-03 -1.593589410185813904e-02 1.136891767382621765e-01 2.723518013954162598e-01 -1.992390304803848267e-01 -3.740905523300170898e-01 -4.857462272047996521e-02 -1.453474313020706177e-01 -1.848957091569900513e-01 2.268820405006408691e-01 4.211683943867683411e-02 -1.894835382699966431e-01 9.253736585378646851e-02 -4.146558344364166260e-01 1.171542108058929443e-01 7.731336355209350586e-02 -7.070506457239389420e-03 9.876145049929618835e-03 3.698789477348327637e-01 -1.217463985085487366e-01 2.116423249244689941e-01 -1.158236525952816010e-02 4.602459818124771118e-02 -6.771938502788543701e-02 1.834458857774734497e-02 -5.089196842163801193e-03 -2.194912582635879517e-01 2.750899493694305420e-01 -2.072919011116027832e-01 -8.082222938537597656e-02 2.769909985363483429e-02
-1.043971925973892212e-01 -1.220891326665878296e-01 1.120868325233459473e-01 -3.217654228210449219e-01 1.005584821105003357e-01 -5.214761942625045776e-02 1.540279537439346313e-01 -2.744228243827819824e-01 -1.027111187577247620e-01 -1.611599922180175781e-01 1.829529106616973877e-01 -5.113050714135169983e-02 -1.427828669548034668e-01 8.300486207008361816e-02 -2.399656623601913452e-01 3.419023454189300537e-01 1.180186495184898376e-01 3.537480831146240234e-01 1.668218523263931274e-02 -2.620340790599584579e-03 8.802921324968338013e-02 -4.930606856942176819e-02 1.931200027465820312e-01 5.309244990348815918e-02 3.226757347583770752e-01 9.368555992841720581e-02 -2.261906266212463379e-01 -3.890400752425193787e-02 -4.356453940272331238e-02 -5.234699323773384094e-02 7.167465984821319580e-02 -3.269195258617401123e-01
-1.569451391696929932e-01 -2.270578742027282715e-01 4.212965965270996094e-01 -1.306605786085128784e-01 -1.482053101062774658e-02 -7.383990287780761719e-02 6.751719862222671509e-02 -1.191338151693344116e-01 1.331972628831863403e-01 6.123405322432518005e-02 2.585199177265167236e-01 1.528591364622116089e-01 -1.835871934890747070e-01 -1.056646090000867844e-02 -3.368558585643768311e-01 5.337201803922653198e-02 4.920464009046554565e-02 1.561627089977264404e-01 -3.856440261006355286e-02 -1.462538689374923706e-01 -1.308827400207519531e-01 -1.084665879607200623e-01 -2.217656560242176056e-02 4.272561967372894287e-01 -1.142696738243103027e-01 7.673505693674087524e-02 -1.223645135760307312e-01 9.359644353389739990e-02 1.120144352316856384e-01 -1.493573635816574097e-01 -2.401789873838424683e-01 -2.148494869470596313e-01
-3.035104870796203613e-01 -3.840355575084686279e-01 1.194178164005279541e-01 -2.959572970867156982e-01 2.097906731069087982e-02 -9.741056710481643677e-02 2.287311851978302002e-01 -7.325550168752670288e-02 -4.955283924937248230e-02 5.685664713382720947e-02 3.211154937744140625e-01 1.855661273002624512e-01 -1.651526391506195068e-01 1.020143702626228333e-01 -8.573702722787857056e-02 3.788402080535888672e-01 1.689630895853042603e-01 6.723192520439624786e-03 -1.611001342535018921e-01 -5.274640396237373352e-02 -1.141999140381813049e-01 -1.460638940334320068e-01 9.778704494237899780e-02 1.411947309970855713e-01 2.390121966600418091e-01 8.497022837400436401e-02 -1.851252168416976929e-01 -1.345259696245193481e-01 1.010075658559799194e-01 -5.895654484629631042e-02 -6.561840325593948364e-02 -5.691218376159667969e-02
-1.288992315530776978e-01 -1.724572032690048218e-01 1.441656798124313354e-01 1.785230822861194611e-02 3.176947236061096191e-01 -2.429865300655364990e-01 1.825440675020217896e-01 -9.517645090818405151e-02 -3.553873598575592041e-01 -2.606445550918579102e-01 2.458176314830780029e-01 -1.253579556941986084e-01 -2.617836594581604004e-01 -6.190790235996246338e-02 2.916953526437282562e-02 2.211783230304718018e-01 -4.626352805644273758e-03 -1.147715300321578979e-01 -1.217859014868736267e-01 2.276552617549896240e-01 -3.007100021932274103e-04 -8.251173794269561768e-02 -9.980026632547378540e-02 9.499199688434600830e-02 1.052074879407882690e-01 -2.818704843521118164e-01 1.505449563264846802e-01 3.657066076993942261e-02 -4.227912053465843201e-02 -3.128585517406463623e-01 1.028913557529449463e-01 -8.518897742033004761e-02
-5.131966993212699890e-02 -1.472014188766479492e-01 -4.055469110608100891e-02 -6.831312179565429688e-02 2.478612363338470459e-01 -6.043178215622901917e-02 2.417000979185104370e-01 2.235959656536579132e-02 5.159438401460647583e-02 2.722395770251750946e-02 3.130012750625610352e-01 -2.836522879078984261e-03 -2.592674195766448975e-01 -3.332935273647308350e-01 -2.668021321296691895e-01 2.063362896442413330e-01 1.144482642412185669e-01 -5.857037007808685303e-02 -1.603020578622817993e-01 5.804014578461647034e-02 7.407464832067489624e-02 3.038090169429779053e-01 6.916075199842453003e-02 -2.035916447639465332e-01 -2.593399584293365479e-01 -5.605905130505561829e-02 -2.247438132762908936e-01 -7.651980221271514893e-02 2.615840733051300049e-01 -4.527174681425094604e-02 -2.536409497261047363e-01 2.736601233482360840e-02
5.599398910999298096e-02 7.085041701793670654e-02 1.088092923164367676e-01 2.837064862251281738e-02 2.488092482089996338e-01 -3.928773701190948486e-01 6.177304894663393497e-04 -2.193188667297363281e-02 -5.134905502200126648e-02 -1.556652039289474487e-01 8.643070608377456665e-02 -2.607894875109195709e-02 -4.096276685595512390e-02 -8.527055382728576660e-02 -2.543924450874328613e-01 3.159652650356292725e-01 1.096988678909838200e-03 6.995274871587753296e-02 -1.024189442396163940e-01 2.203033715486526489e-01 -3.652983605861663818e-01 3.955727517604827881e-01 -3.554060682654380798e-02 1.219418868422508240e-01 -2.683483660221099854e-01 -5.706626549363136292e-02 -1.236341521143913269e-02 -1.280751675367355347e-01 3.404410183429718018e-02 -2.508112974464893341e-02 -2.660488486289978027e-01 -1.399222761392593384e-01
6.146136671304702759e-02 -2.042414397001266479e-01 3.427976667881011963e-01 -6.666646897792816162e-02 4.818203300237655640e-02 3.496914729475975037e-02 1.848544031381607056e-01 -2.371551692485809326e-01 -6.682716310024261475e-02 -3.611865267157554626e-02 1.299946606159210205e-01 3.076371364295482635e-02 -1.674193441867828369e-01 -1.172458827495574951e-01 1.088112071156501770e-01 2.089588791131973267e-01 -7.168528437614440918e-02 -3.022298030555248260e-02 1.033254712820053101e-02 -1.086695790290832520e-01 3.693563118577003479e-02 2.207428663969039917e-01 3.898679316043853760e-01 1.268412172794342041e-01 -1.935244798660278320e-01 -8.964251726865768433e-02 -4.902518540620803833e-02 -9.676272422075271606e-02 4.539113938808441162e-01 -7.768061943352222443e-03 -1.487511843442916870e-01 -3.099643290042877197e-01
-6.159154325723648071e-02 -7.935347408056259155e-02 1.168858259916305542e-02 -2.378781735897064209e-01 4.104917347431182861e-01 -2.662403881549835205e-01 3.452171012759208679e-02 -2.560755908489227295e-01 -2.178409844636917114e-01 -1.969199031591415405e-01 2.374320626258850098e-01 -1.010168716311454773e-02 -1.582322120666503906e-01 -1.491151750087738037e-01 1.402183063328266144e-02 2.075471580028533936e-01 3.693390637636184692e-02 -2.371075451374053955e-01 1.466078311204910278e-01 3.008247315883636475e-01 5.045147240161895752e-02 -4.882863536477088928e-02 2.638189196586608887e-01 4.965519905090332031e-02 -5.474492907524108887e-02 -1.427723467350006104e-01 1.783870756626129150e-01 1.957083195447921753e-01 -5.123350769281387329e-02 -6.705185025930404663e-02 -2.157394438982009888e-01 -6.443555001169443130e-03
3.724917769432067871e-02 2.809522673487663269e-02 9.399338066577911377e-02 -1.502843797206878662e-01 1.276537775993347168e-01 -1.079778671264648438e-01 -3.617919282987713814e-03 -2.853351086378097534e-02 -9.033063054084777832e-02 -1.514699459075927734e-01 2.685634493827819824e-01 -7.662692666053771973e-02 -2.560445666313171387e-01 -2.574560642242431641e-01 -2.364705502986907959e-01 8.794229477643966675e-02 -1.028006225824356079e-01 1.916512846946716309e-01 2.796387374401092529e-01 1.821742355823516846e-01 2.794669754803180695e-02 5.801254510879516602e-02 1.062504947185516357e-01 2.117781192064285278e-01 1.015815436840057373e-01 3.662737011909484863e-01 -1.327584087848663330e-01 2.323098182678222656e-01 9.660755842924118042e-02 -5.165600031614303589e-02 -2.796752750873565674e-01 -3.282821178436279297e-01
1.633695662021636963e-01 -3.706539422273635864e-02 4.247799888253211975e-02 2.007444389164447784e-02 9.459076821804046631e-02 -1.841804832220077515e-01 2.967448532581329346e-01 -4.379028081893920898e-01 -2.131760418415069580e-01 -2.276323139667510986e-01 3.743862509727478027e-01 2.693753242492675781e-01 -2.321644872426986694e-01 -1.869507730007171631e-01 2.836034074425697327e-02 -9.885729849338531494e-02 7.586136460304260254e-02 2.905647158622741699e-01 4.277545213699340820e-02 1.079932600259780884e-01 1.182424798607826233e-01 -1.285522989928722382e-02 2.641285536810755730e-04 1.988780647516250610e-01 -1.646129530854523182e-03 3.561130166053771973e-02 -1.445054113864898682e-01 -1.275093704462051392e-01 1.403005719184875488e-01 -1.441094279289245605e-01 -4.650639835745096207e-03 -3.698104247450828552e-02
-7.671896368265151978e-02 -1.261107921600341797e-01 1.284237354993820190e-01 -2.296674698591232300e-01 5.686026811599731445e-02 -2.085558027029037476e-01 1.583830267190933228e-01 -2.869842648506164551e-01 -1.529807597398757935e-01 -7.658636569976806641e-02 3.343173861503601074e-01 2.305940911173820496e-02 2.982439398765563965e-01 8.860632777214050293e-02 -3.101900815963745117e-01 1.866454035043716431e-01 2.048126459121704102e-01 2.021636962890625000e-01 -2.073519974946975708e-01 6.852103769779205322e-02 1.149451062083244324e-01 1.650661826133728027e-01 6.337757408618927002e-02 9.721650741994380951e-03 2.101458758115768433e-01 2.630961313843727112e-02 -7.547019631601870060e-04 -6.371506303548812866e-02 -1.186086907982826233e-01 -2.230837643146514893e-01 -1.492394953966140747e-01 -2.743614017963409424e-01
-2.656871378421783447e-01 -1.953516751527786255e-01 3.457804024219512939e-01 1.474598199129104614e-01 6.772945076227188110e-02 -1.002081707119941711e-01 2.570600807666778564e-01 -2.843392789363861084e-01 2.152377367019653320e-02 1.039500460028648376e-01 5.510570108890533447e-02 1.836689114570617676e-01 -3.521940857172012329e-02 -1.448278725147247314e-01 -2.192372679710388184e-01 2.337298989295959473e-01 1.642087399959564209e-01 -1.090661734342575073e-01 -1.918682605028152466e-01 3.297821283340454102e-01 -9.969306737184524536e-02 1.436459869146347046e-01 -1.585159003734588623e-01 -2.407967485487461090e-02 2.626573443412780762e-01 1.798832416534423828e-01 1.730902194976806641e-01 -1.263615787029266357e-01 6.476623564958572388e-02 -1.235251128673553467e-01 -2.714611403644084930e-02 8.519363403320312500e-02
-1.570321768522262573e-01 -1.926755905151367188e-01 1.007706895470619202e-01 -3.490816354751586914e-01 2.127739340066909790e-01 -3.055304586887359619e-01 5.871141701936721802e-02 -2.966758310794830322e-01 -7.726483792066574097e-02 -9.405764937400817871e-02 -9.404058009386062622e-02 6.513305753469467163e-02 -3.851449191570281982e-01 -1.387976706027984619e-01 -2.543420791625976562e-01 -6.464449316263198853e-02 -3.653698787093162537e-02 -1.813480444252490997e-02 -2.345312237739562988e-01 1.143879294395446777e-01 1.490431427955627441e-01 -2.168967276811599731e-01 2.833114704117178917e-03 1.610365658998489380e-01 2.133997902274131775e-02 7.228445261716842651e-02 -8.655244112014770508e-02 2.432531565427780151e-01 2.331839799880981445e-01 -8.990737050771713257e-02 5.219509452581405640e-02 9.626915305852890015e-02
-2.334151864051818848e-01 -8.430413901805877686e-02 2.207913547754287720e-01 -4.622970521450042725e-02 -1.024849712848663330e-01 -3.577003479003906250e-01 1.015726998448371887e-01 5.768119916319847107e-02 1.100949570536613464e-01 -8.747806400060653687e-02 4.533613026142120361e-01 4.974409565329551697e-02 -1.623363941907882690e-01 2.754788845777511597e-02 -2.712744772434234619e-01 2.756383717060089111e-01 -1.215770021080970764e-01 9.382721781730651855e-02 -1.920380592346191406e-01 2.120963111519813538e-02 1.277013719081878662e-01 -1.698205322027206421e-01 5.942901596426963806e-02 2.358408868312835693e-01 2.853591740131378174e-01 9.251957759261131287e-03 -1.641882658004760742e-01 -1.027489453554153442e-01 1.358828693628311157e-01 -7.616247236728668213e-02 -1.217712238430976868e-01 -8.734276890754699707e-02
-2.584462240338325500e-02 -1.228018477559089661e-01 1.974340528249740601e-01 3.467990085482597351e-02 -1.003713533282279968e-01 2.734016627073287964e-02 7.877973467111587524e-02 -1.029104366898536682e-01 -3.091025054454803467e-01 9.124480932950973511e-02 2.105190753936767578e-01 -2.701722830533981323e-02 -3.129767477512359619e-01 -1.642682552337646484e-01 -2.020980417728424072e-01 -1.543229538947343826e-02 -8.581785112619400024e-02 -1.882627457380294800e-01 1.004614531993865967e-01 -4.940043436363339424e-04 -9.367412328720092773e-02 1.245013624429702759e-01 1.444613188505172729e-01 2.043613195419311523e-01 1.951933503150939941e-01 1.003685146570205688e-01 -2.357806265354156494e-02 3.747644722461700439e-01 4.330848753452301025e-01 -1.559292674064636230e-01 -2.055766731500625610e-01 -1.355962604284286499e-01
2.007035911083221436e-01 -1.855717748403549194e-01 3.280003666877746582e-01 3.288978040218353271e-01 1.728630959987640381e-01 -1.048809103667736053e-02 -4.566670954227447510e-02 1.294703185558319092e-01 -4.392180219292640686e-02 -1.834742128849029541e-01 5.792101845145225525e-02 -8.203590661287307739e-02 -2.659694477915763855e-02 6.522238254547119141e-02 -3.723998367786407471e-01 9.648503363132476807e-02 3.922159969806671143e-02 -1.733405441045761108e-01 -1.224939674139022827e-01 3.134477883577346802e-02 -1.526887118816375732e-01 6.682723760604858398e-02 1.746585667133331299e-01 2.014557868242263794e-01 2.494674474000930786e-01 4.140185192227363586e-02 -1.589309722185134888e-01 -6.084111053496599197e-03 3.192345499992370605e-01 -2.133085280656814575e-01 -1.159470006823539734e-01 -2.559554576873779297e-01
1.897139102220535278e-01 -6.922574341297149658e-02 1.177825592458248138e-02 -1.163762658834457397e-01 4.245008230209350586e-01 -2.766402363777160645e-01 7.878117263317108154e-02 -1.768808960914611816e-01 -3.002730011940002441e-01 -2.727658450603485107e-01 1.769643509760499001e-03 1.242820844054222107e-01 -2.233844250440597534e-01 -1.224391832947731018e-01 1.187274158000946045e-01 1.729568243026733398e-01 -1.388771682977676392e-01 -6.763652712106704712e-02 6.467267870903015137e-02 2.403485924005508423e-01 7.967833429574966431e-02 -2.260592728853225708e-01 -1.491640694439411163e-02 2.530895471572875977e-01 1.579774320125579834e-01 -4.397482052445411682e-02 4.122945247218012810e-04 7.618806511163711548e-02 1.970722824335098267e-01 1.931930426508188248e-03 -3.382778540253639221e-02 -2.866584062576293945e-01
-2.148488610982894897e-01 4.779828339815139771e-02 3.805634081363677979e-01 -7.020089775323867798e-02 1.578469127416610718e-01 -1.086358446627855301e-02 2.653481625020503998e-02 -2.290560901165008545e-01 8.962229639291763306e-02 -1.425507478415966034e-02 2.445026487112045288e-01 5.547267198562622070e-02 2.001446671783924103e-02 -6.719595938920974731e-02 -3.424862325191497803e-01 2.213623076677322388e-01 5.654639378190040588e-02 2.372242957353591919e-01 -6.525757908821105957e-02 -2.271166816353797913e-02 -9.203027188777923584e-02 -1.517551094293594360e-01 3.888180553913116455e-01 8.256027847528457642e-02 1.038682088255882263e-01 -1.814939677715301514e-01 -1.392646580934524536e-01 8.294795639812946320e-03 -4.403106123208999634e-02 -1.929500252008438110e-01 -3.383050262928009033e-01 -1.036018803715705872e-01
7.364044338464736938e-02 -7.264570146799087524e-02 -2.791837230324745178e-02 -3.688884899020195007e-02 1.932675987482070923e-01 -1.560611575841903687e-01 -1.327743083238601685e-01 -2.122792899608612061e-01 1.284676790237426758e-02 4.948937334120273590e-03 2.561841905117034912e-01 1.631969809532165527e-01 1.009324658662080765e-02 1.154427416622638702e-02 -9.750021249055862427e-02 1.576974540948867798e-01 1.016846299171447754e-02 4.964679852128028870e-02 -2.211163192987442017e-01 1.511697322130203247e-01 -1.355081200599670410e-01 2.215994596481323242e-01 4.213030636310577393e-01 6.847415864467620850e-02 1.206439062952995300e-01 3.078849799931049347e-02 -2.914631664752960205e-01 -1.886698901653289795e-01 3.689581453800201416e-01 -2.184345573186874390e-01 2.720589041709899902e-01 1.334958076477050781e-01
1.212956234812736511e-01 -1.249098330736160278e-01 1.722057759761810303e-01 -3.760885298252105713e-01 1.982249021530151367e-01 -2.013805555179715157e-03 7.726383209228515625e-02 -2.120357900857925415e-01 -1.603087931871414185e-01 -2.940208613872528076e-01 8.432853966951370239e-02 9.154313243925571442e-03 -1.153416410088539124e-01 -1.285164356231689453e-01 -2.119570374488830566e-01 7.052479684352874756e-02 -2.064453363418579102e-01 1.427666693925857544e-01 -2.229405194520950317e-01 1.285307109355926514e-02 -9.007890522480010986e-02 -2.341712079942226410e-02 1.919724047183990479e-01 -2.202962525188922882e-02 2.965185344219207764e-01 1.916811168193817139e-01 -2.747998833656311035e-01 -1.549715846776962280e-01 -1.888199001550674438e-01 -8.002015948295593262e-02 -1.040909066796302795e-01 -2.708161771297454834e-01
-1.403453797101974487e-01 2.415015548467636108e-01 4.053511321544647217e-01 -1.681558936834335327e-01 2.283831238746643066e-01 1.884402185678482056e-01 -1.673867106437683105e-01 -3.279117494821548462e-02 -5.788336321711540222e-02 -1.169962510466575623e-01 2.057540714740753174e-01 -3.058178722858428955e-02 -1.178832128643989563e-01 -2.165065407752990723e-01 -2.593275010585784912e-01 1.042564399540424347e-02 4.044342786073684692e-02 -1.475923657417297363e-01 -2.595703899860382080e-01 1.818147450685501099e-01 1.402297765016555786e-01 2.167412638664245605e-01 1.110121458768844604e-01 -2.585301101207733154e-01 1.302849650382995605e-01 1.268347352743148804e-01 -9.191838651895523071e-02 1.720638386905193329e-02 1.499535292387008667e-01 -2.161530256271362305e-01 -1.523966193199157715e-01 -1.424712985754013062e-01
-1.632023416459560394e-02 4.723095335066318512e-03 2.025883346796035767e-01 -1.186695769429206848e-01 1.779701560735702515e-01 -1.445315480232238770e-01 -7.565671950578689575e-02 -3.340741619467735291e-02 -7.738976925611495972e-02 1.164292469620704651e-01 2.750082314014434814e-01 2.841651439666748047e-01 -1.260971426963806152e-01 1.251560598611831665e-01 -1.980549842119216919e-01 6.095954775810241699e-02 -7.228022068738937378e-02 -1.798557192087173462e-01 -2.641759514808654785e-01 4.200661778450012207e-01 -7.964725792407989502e-02 2.389850616455078125e-01 1.764031350612640381e-01 -7.685047388076782227e-02 1.245542019605636597e-01 3.003813326358795166e-01 -3.499688208103179932e-02 -2.103079706430435181e-01 1.874507963657379150e-01 1.181881427764892578e-01 1.075006201863288879e-01 -1.964560747146606445e-01
-8.104931563138961792e-02 -8.879554457962512970e-03 2.494196891784667969e-01 -1.713617742061614990e-01 9.074961394071578979e-02 -3.890562951564788818e-01 2.235704809427261353e-01 -4.092308878898620605e-02 -9.420724958181381226e-02 2.304488718509674072e-01 4.676677584648132324e-01 3.005050122737884521e-03 -2.444140315055847168e-01 5.095594003796577454e-02 -1.334096863865852356e-02 2.611463665962219238e-01 -4.177509620785713196e-02 2.881678286939859390e-03 1.916961930692195892e-02 1.363855749368667603e-01 2.017467767000198364e-01 4.731527715921401978e-02 -5.644863471388816833e-02 3.898660242557525635e-01 1.270833313465118408e-01 2.985559217631816864e-02 -1.089335903525352478e-01 -9.418544918298721313e-02 5.707737430930137634e-02 -4.083079472184181213e-02 -1.230300217866897583e-01 -4.919077083468437195e-02
9.453643858432769775e-02 -1.307006478309631348e-01 3.521643280982971191e-01 4.391496777534484863e-01 7.822704315185546875e-02 -3.097282648086547852e-01 4.639067128300666809e-02 -2.692007422447204590e-01 -5.945692583918571472e-02 -1.332680732011795044e-01 5.732656642794609070e-02 8.330532163381576538e-02 -2.212565690279006958e-01 -1.604244858026504517e-01 -1.196857690811157227e-01 1.462736725807189941e-01 5.000267550349235535e-02 -2.338270843029022217e-01 -2.196685373783111572e-01 1.749005019664764404e-01 -1.694946289062500000e-01 1.478405147790908813e-01 1.218444630503654480e-01 6.673989444971084595e-02 1.398813277482986450e-01 1.359264403581619263e-01 -3.799863159656524658e-02 -3.559540957212448120e-02 6.793279945850372314e-02 -2.310111969709396362e-01 1.608541607856750488e-01 8.938077837228775024e-02
1.219201087951660156e-01 -8.689367771148681641e-02 2.018159478902816772e-01 1.910017430782318115e-01 2.068626731634140015e-01 9.803755581378936768e-02 -2.920216135680675507e-02 -8.113195747137069702e-02 -3.052926659584045410e-01 -4.911776259541511536e-02 4.630896821618080139e-02 3.500732826068997383e-03 -2.158608287572860718e-01 1.964510977268218994e-01 -7.299446314573287964e-02 6.044824421405792236e-02 -6.550209224224090576e-02 -1.169707626104354858e-01 -4.578990340232849121e-01 4.181652143597602844e-02 1.299299746751785278e-01 4.974458832293748856e-03 1.750785261392593384e-01 2.251059412956237793e-01 1.701811552047729492e-01 9.413328021764755249e-02 7.069686055183410645e-02 5.322029814124107361e-02 2.853496670722961426e-01 -1.435147076845169067e-01 -4.063406586647033691e-01 9.044051170349121094e-02
2.540347576141357422e-01 1.062615066766738892e-01 -6.933097541332244873e-02 -2.286848723888397217e-01 1.002182736992835999e-01 -1.663357466459274292e-01 1.530183702707290649e-01 -6.790559738874435425e-02 -3.024846911430358887e-01 -1.589076668024063110e-01 3.786545097827911377e-01 -4.365957155823707581e-02 3.702298551797866821e-02 -1.252579391002655029e-01 -3.876789808273315430e-01 2.707163989543914795e-02 -8.219417929649353027e-02 -2.750727720558643341e-02 -2.243617624044418335e-01 2.579389140009880066e-02 1.751989684998989105e-02 1.986389309167861938e-01 1.406359821557998657e-01 -1.918959198519587517e-03 4.690739512443542480e-02 1.584001481533050537e-01 -2.438683509826660156e-01 -2.071451246738433838e-01 1.254155337810516357e-01 -4.751950874924659729e-02 -3.449089359492063522e-03 -3.247744441032409668e-01
2.852100729942321777e-01 -5.959814414381980896e-02 1.372630894184112549e-01 -1.168325319886207581e-01 8.150690793991088867e-02 1.805823147296905518e-01 4.600276425480842590e-02 -2.884980849921703339e-02 -3.811580538749694824e-01 -8.617844432592391968e-02 1.300534158945083618e-01 1.521715074777603149e-01 -2.020704895257949829e-01 8.964978158473968506e-02 -2.584118843078613281e-01 1.449623554944992065e-01 4.072915762662887573e-03 4.007849469780921936e-02 -1.833190768957138062e-01 4.046679735183715820e-01 1.410377770662307739e-01 -3.163214772939682007e-02 1.047012284398078918e-01 7.253631204366683960e-02 7.345475256443023682e-02 1.599941402673721313e-01 1.781102120876312256e-01 1.221647411584854126e-01 1.404039859771728516e-01 -3.716028630733489990e-01 -1.649859398603439331e-01 -1.104864701628684998e-01
-1.093300208449363708e-01 -4.979418590664863586e-02 -3.392897546291351318e-01 -1.369339227676391602e-01 6.548505276441574097e-02 -9.769087284803390503e-02 9.498967230319976807e-02 -1.593330055475234985e-01 -2.979398965835571289e-01 -2.000908702611923218e-01 3.293447196483612061e-01 -1.177040711045265198e-01 -1.269398033618927002e-01 -1.186382919549942017e-01 -2.435691505670547485e-01 6.020050495862960815e-02 3.695115819573402405e-02 -3.861997425556182861e-01 -1.563490182161331177e-01 5.026711151003837585e-02 -1.765862405300140381e-01 4.174741450697183609e-03 1.857747137546539307e-01 1.352692246437072754e-01 -5.445796623826026917e-02 1.756635755300521851e-01 1.574423313140869141e-01 -4.970534145832061768e-02 2.424652278423309326e-01 3.829436004161834717e-02 -1.678691208362579346e-01 -2.194905579090118408e-01
-7.000937312841415405e-02 -3.328720331192016602e-01 1.480271369218826294e-01 -2.090370059013366699e-01 -6.417576968669891357e-02 -2.942638099193572998e-01 -5.924632400274276733e-02 -7.405960559844970703e-02 -2.212141081690788269e-02 -4.162824898958206177e-02 -1.434738039970397949e-01 -7.830552756786346436e-02 -3.068319261074066162e-01 -1.258637160062789917e-01 -3.604620993137359619e-01 1.529779583215713501e-01 2.447904050350189209e-01 2.759422361850738525e-02 -2.108724564313888550e-01 9.277717024087905884e-02 1.172386705875396729e-01 3.559900820255279541e-01 2.158038914203643799e-01 -5.519735813140869141e-02 1.978766471147537231e-01 1.240521073341369629e-01 3.800608962774276733e-02 -2.496249042451381683e-02 1.619332581758499146e-01 -1.256227400153875351e-02 -9.603318572044372559e-02 -1.750870198011398315e-01
-1.112208291888237000e-01 9.315888583660125732e-02 5.741662159562110901e-02 -4.033832848072052002e-01 2.508531212806701660e-01 7.154237478971481323e-02 -1.513156443834304810e-01 7.680448889732360840e-02 -8.042807877063751221e-02 -1.178426891565322876e-01 4.605520665645599365e-01 1.475301943719387054e-02 -1.289954185485839844e-01 -2.722783088684082031e-01 -1.701509058475494385e-01 -1.938042193651199341e-01 -3.609238564968109131e-02 -3.410857170820236206e-02 -1.556366235017776489e-01 3.020719289779663086e-01 -1.400946378707885742e-01 3.550770580768585205e-01 9.594883769750595093e-02 5.637593194842338562e-02 -3.983499109745025635e-02 1.268659979104995728e-01 9.345415979623794556e-02 -2.300664037466049194e-02 3.410594537854194641e-02 2.060668356716632843e-02 -1.126310750842094421e-01 -9.424446523189544678e-02
5.306793749332427979e-02 -6.773591041564941406e-02 -7.748460397124290466e-03 -1.382754892110824585e-01 1.080741584300994873e-01 -1.822272688150405884e-01 2.139239385724067688e-02 -1.833976656198501587e-01 -3.291092514991760254e-01 1.766713522374629974e-02 7.306250929832458496e-02 2.844489812850952148e-01 -1.176262870430946350e-01 -4.537891596555709839e-02 -4.216371476650238037e-02 7.808812428265810013e-03 -1.821555644273757935e-01 -7.982973754405975342e-02 -1.582930088043212891e-01 6.102287396788597107e-02 -3.106713853776454926e-02 3.366698622703552246e-01 3.484796285629272461e-01 3.467561602592468262e-01 -2.179022133350372314e-01 8.761353790760040283e-02 -1.755816861987113953e-02 -6.424812227487564087e-02 1.865974962711334229e-01 9.899459034204483032e-02 -3.301057219505310059e-01 -2.105291634798049927e-01
1.244866997003555298e-01 2.535601705312728882e-02 2.970228493213653564e-01 -5.334858223795890808e-02 1.605510115623474121e-01 -1.382372900843620300e-02 -3.037551976740360260e-02 -1.353563219308853149e-01 -1.420309692621231079e-01 7.698518782854080200e-02 3.832996487617492676e-01 2.252389341592788696e-01 -1.272247135639190674e-01 6.385277211666107178e-02 -8.074875921010971069e-02 8.675318956375122070e-02 -8.551146835088729858e-02 3.771844133734703064e-02 -2.192077040672302246e-01 3.738642334938049316e-01 -9.850640594959259033e-02 2.219143360853195190e-01 2.277313023805618286e-01 -1.195280328392982483e-01 2.123260051012039185e-01 2.182226032018661499e-01 -1.282026246190071106e-02 -2.496097832918167114e-01 2.318661212921142578e-01 1.114449799060821533e-01 1.547297537326812744e-01 -1.502129435539245605e-01
1.186178475618362427e-01 4.347053915262222290e-02 2.137988805770874023e-01 -4.437964856624603271e-01 3.044319152832031250e-01 -6.106323748826980591e-02 -1.716118603944778442e-01 1.295262128114700317e-01 -1.413973271846771240e-01 -1.165962070226669312e-01 3.506201207637786865e-01 -6.079756096005439758e-02 -2.065368294715881348e-01 -1.910422891378402710e-01 -1.939619779586791992e-01 -8.085347712039947510e-02 -7.684200257062911987e-02 -2.057999372482299805e-01 -8.332204818725585938e-02 1.191381514072418213e-01 -1.438226103782653809e-01 3.518334925174713135e-01 7.129981368780136108e-02 -1.430522184818983078e-02 2.582301385700702667e-02 2.795726247131824493e-02 -4.670418053865432739e-02 -1.067809015512466431e-01 1.016963832080364227e-02 2.474736720323562622e-01 -8.900040388107299805e-02 -1.084136068820953369e-01
-1.758203804492950439e-01 -3.027749657630920410e-01 5.147330164909362793e-01 -2.309211045503616333e-01 3.549405187368392944e-02 -2.848538458347320557e-01 2.268663644790649414e-01 2.631249837577342987e-02 -1.555158048868179321e-01 -2.063461244106292725e-01 3.111319541931152344e-01 3.470603376626968384e-02 5.638280883431434631e-02 -2.946957247331738472e-03 7.330194115638732910e-02 1.062209308147430420e-01 -5.685143172740936279e-03 1.113766059279441833e-01 -1.170997992157936096e-01 -5.666999518871307373e-02 1.547154486179351807e-01 -7.620524615049362183e-02 -4.093130677938461304e-02 7.426085323095321655e-02 1.285766214132308960e-01 8.087610453367233276e-02 -2.541880309581756592e-02 -4.378237575292587280e-02 3.750786185264587402e-01 3.304000943899154663e-02 -4.963174834847450256e-02 6.158336997032165527e-02
-1.934091001749038696e-01 2.712283842265605927e-02 -4.112037364393472672e-03 -1.576787233352661133e-01 2.124721258878707886e-01 -1.410221010446548462e-01 -1.438307911157608032e-01 -2.156080305576324463e-02 -1.398310512304306030e-01 -1.702068895101547241e-01 2.857613563537597656e-01 -1.094739977270364761e-02 3.078567050397396088e-02 -1.793797016143798828e-01 -4.904664754867553711e-01 -9.501278400421142578e-02 2.045957744121551514e-01 -5.617640540003776550e-02 1.324258297681808472e-01 2.626533806324005127e-01 5.180148407816886902e-02 2.732324004173278809e-01 -3.103402629494667053e-02 -1.665607467293739319e-02 3.425393626093864441e-02 1.754846051335334778e-02 5.631118267774581909e-02 -6.324107944965362549e-02 1.709911525249481201e-01 -3.738222718238830566e-01 -1.283404380083084106e-01 1.831929534673690796e-01
-4.074958562850952148e-01 -2.189457565546035767e-01 7.721948623657226562e-02 -3.801188990473747253e-02 2.021278291940689087e-01 -1.986963450908660889e-01 1.439988613128662109e-02 -1.618414372205734253e-01 -8.732767403125762939e-02 -5.924166738986968994e-02 1.438734233379364014e-01 1.880849152803421021e-01 -3.244945406913757324e-01 1.267749369144439697e-01 -2.247536182403564453e-01 7.339417189359664917e-02 5.658523365855216980e-02 -1.407703757286071777e-01 1.515940111130475998e-02 1.052211523056030273e-01 2.340545207262039185e-01 1.987393647432327271e-01 4.531466066837310791e-01 -1.016133427619934082e-01 8.300691097974777222e-02 8.834336698055267334e-02 1.833876781165599823e-02 4.558164626359939575e-02 2.118496596813201904e-01 1.153794080018997192e-01 -5.055489018559455872e-03 8.827838301658630371e-02
2.223125891759991646e-03 2.017959207296371460e-01 1.196732595562934875e-01 1.849181577563285828e-02 4.464569985866546631e-01 -1.525193750858306885e-01 -1.503978818655014038e-01 -2.679625153541564941e-01 -3.049048781394958496e-01 -1.300866603851318359e-01 1.603747606277465820e-01 1.309607084840536118e-02 -5.639627203345298767e-02 -6.494863331317901611e-02 -2.040414214134216309e-01 1.563217490911483765e-01 2.865477278828620911e-02 6.283341348171234131e-02 -1.119552478194236755e-01 9.842813760042190552e-02 2.672781944274902344e-01 -2.700046002864837646e-01 2.260174229741096497e-02 -1.168928220868110657e-01 -5.811127647757530212e-02 2.384548485279083252e-01 2.960976660251617432e-01 6.117217242717742920e-02 1.788369864225387573e-01 -1.266267448663711548e-01 -9.846815466880798340e-02 -1.532267034053802490e-01
-4.251861199736595154e-02 1.375573128461837769e-01 -1.102679818868637085e-01 -2.243029326200485229e-01 3.645700812339782715e-01 -1.072661429643630981e-01 -7.345158606767654419e-02 -6.071401014924049377e-02 -1.424563080072402954e-01 -1.046492904424667358e-01 1.522227823734283447e-01 2.131777256727218628e-02 -3.477286100387573242e-01 -1.418709196150302887e-02 -1.707072108983993530e-01 3.906082808971405029e-01 -1.717655546963214874e-02 -1.530839223414659500e-02 -2.226993143558502197e-01 3.222829997539520264e-01 -4.450134932994842529e-02 -9.538852423429489136e-02 1.598279178142547607e-01 1.033445373177528381e-01 -1.220600083470344543e-01 -1.251440197229385376e-01 2.687893807888031006e-01 -1.251443326473236084e-01 1.760682314634323120e-01 -2.018205076456069946e-01 1.156396046280860901e-01 -2.700399234890937805e-02
7.117933034896850586e-02 -1.957569420337677002e-01 2.565250098705291748e-01 9.713989496231079102e-02 3.321384787559509277e-01 -9.708334505558013916e-02 -4.831320419907569885e-02 3.097221022471785545e-03 -1.738115549087524414e-01 -7.015261799097061157e-03 2.017229050397872925e-01 -2.140580676496028900e-02 -3.051756918430328369e-01 2.943235263228416443e-02 -2.230616062879562378e-01 2.780718803405761719e-01 5.809624120593070984e-02 7.626393437385559082e-02 -1.747379824519157410e-02 3.739086985588073730e-01 -4.464940726757049561e-02 8.071415126323699951e-02 2.861890196800231934e-01 -3.948633372783660889e-02 6.262321770191192627e-02 9.499822556972503662e-02 6.192061305046081543e-02 -3.170269429683685303e-01 1.810277439653873444e-02 2.546843588352203369e-01 1.429987698793411255e-01 1.503144204616546631e-01
1.892691403627395630e-01 1.321151852607727051e-03 -5.809302628040313721e-02 -1.009746789932250977e-01 2.713795602321624756e-01 -1.784247010946273804e-01 -2.251010388135910034e-02 -1.912872940301895142e-01 -2.337081581354141235e-01 -5.727073177695274353e-02 1.831591874361038208e-02 1.172920465469360352e-01 -1.619541049003601074e-01 -2.353499382734298706e-01 -9.779859334230422974e-02 1.792747378349304199e-01 -3.054404258728027344e-02 2.920331060886383057e-01 -3.601019978523254395e-01 2.497654110193252563e-01 8.845331519842147827e-02 1.421650946140289307e-01 -7.012560218572616577e-02 3.395520150661468506e-02 9.819298982620239258e-02 -2.264163345098495483e-01 -2.200961261987686157e-01 -2.404294721782207489e-02 2.028816044330596924e-01 -3.422657847404479980e-01 -9.258449822664260864e-02 -1.533840149641036987e-01
-1.609018743038177490e-01 -2.466680407524108887e-01 1.962808817625045776e-01 -1.387999653816223145e-01 -6.244309619069099426e-02 -4.981951788067817688e-02 -5.720819160342216492e-02 -2.543442547321319580e-01 -3.359850347042083740e-01 -1.298016309738159180e-01 2.633244991302490234e-01 4.903805255889892578e-02 -3.199845179915428162e-02 -2.997159585356712341e-02 -2.031907672062516212e-03 6.142138689756393433e-02 1.901813000440597534e-01 -5.730666592717170715e-02 6.013210490345954895e-02 -1.760957837104797363e-01 1.130788028240203857e-01 8.735085278749465942e-02 4.647144377231597900e-01 9.292439371347427368e-02 2.995328977704048157e-02 -1.191272735595703125e-01 -1.704328954219818115e-01 -1.198717281222343445e-01 3.339563608169555664e-01 -4.080652259290218353e-03 -2.128137201070785522e-01 -1.988041102886199951e-01
5.635543912649154663e-02 -2.376669198274612427e-01 1.899019330739974976e-01 -2.287452518939971924e-01 -8.097545802593231201e-02 -2.546406388282775879e-01 1.629100888967514038e-01 -1.046783477067947388e-01 -1.545172035694122314e-01 -2.454173415899276733e-01 2.633578181266784668e-01 -1.337227784097194672e-02 -4.003838077187538147e-02 5.610382556915283203e-02 -2.442585080862045288e-01 3.110371530055999756e-01 8.871720731258392334e-02 2.693006396293640137e-01 -3.034688159823417664e-02 -9.682188183069229126e-02 1.670151948928833008e-01 3.090727515518665314e-02 3.708884716033935547e-01 -1.001458764076232910e-01 2.742220759391784668e-01 -2.838417701423168182e-02 -6.328126788139343262e-02 -1.028831899166107178e-01 -1.735704019665718079e-02 -8.657182008028030396e-02 -2.318689972162246704e-01 -9.475775808095932007e-02
1.904405057430267334e-01 3.915668651461601257e-02 2.592180371284484863e-01 -1.775155663490295410e-01 2.365722060203552246e-01 -2.816459536552429199e-01 9.947198629379272461e-02 -6.733438372611999512e-02 -5.186084508895874023e-01 -1.118971556425094604e-01 6.961426883935928345e-02 1.818239241838455200e-01 -2.181406617164611816e-01 -1.320033073425292969e-01 1.611799001693725586e-01 1.266454458236694336e-01 3.699066862463951111e-02 3.223245590925216675e-02 -1.122911944985389709e-01 2.320202291011810303e-01 -7.260526716709136963e-02 -2.216319292783737183e-01 4.545775242149829865e-03 2.264947863295674324e-03 2.183139324188232422e-02 -1.381044834852218628e-01 6.029862444847822189e-03 1.278861612081527710e-01 2.547256052494049072e-01 -4.405723884701728821e-02 -2.339447885751724243e-01 -8.123400062322616577e-02
-1.507051438093185425e-01 -1.025793254375457764e-01 2.084255069494247437e-01 -2.683909535408020020e-01 2.982665896415710449e-01 -1.488195955753326416e-01 1.569715589284896851e-01 4.571951553225517273e-02 -2.789483368396759033e-01 -6.053781136870384216e-02 3.194860517978668213e-01 1.164244115352630615e-01 -1.735120713710784912e-01 4.625484719872474670e-02 -1.534672081470489502e-01 1.874395757913589478e-01 -7.720617949962615967e-02 -6.349338591098785400e-02 -1.957110762596130371e-01 -9.999053925275802612e-02 1.504875123500823975e-01 1.018502265214920044e-01 8.756082504987716675e-02 -1.194466874003410339e-01 1.500000059604644775e-01 -5.284057930111885071e-02 -2.409504167735576630e-02 -8.864308148622512817e-02 -2.441273778676986694e-01 9.364004433155059814e-02 -3.362711966037750244e-01 -3.114362359046936035e-01
-2.397160418331623077e-02 -6.784734129905700684e-02 2.704353332519531250e-01 -1.229435503482818604e-01 3.791856765747070312e-01 -1.537045538425445557e-01 9.303955733776092529e-02 -7.911715656518936157e-02 -1.217786222696304321e-01 -9.181628376245498657e-02 2.670109272003173828e-01 -2.609025835990905762e-01 -2.681324481964111328e-01 -3.322340548038482666e-01 -1.185642331838607788e-01 -1.028965041041374207e-01 -1.555537283420562744e-01 1.592887639999389648e-01 3.233183408156037331e-03 -3.190610185265541077e-02 5.263346433639526367e-02 1.301324516534805298e-01 7.746617496013641357e-02 8.314853161573410034e-02 9.728964418172836304e-02 3.478971421718597412e-01 -2.205942571163177490e-01 2.121591120958328247e-01 1.515892148017883301e-01 -1.041584387421607971e-01 -1.131571978330612183e-01 -2.612677216529846191e-02
-1.966951340436935425e-01 -3.232921659946441650e-01 2.750860452651977539e-01 -3.146799206733703613e-01 -8.314131200313568115e-02 -1.551453024148941040e-01 2.638960182666778564e-01 -1.088797375559806824e-01 -4.059104621410369873e-02 -1.968707293272018433e-01 4.455633759498596191e-01 1.227031350135803223e-01 1.851684041321277618e-02 1.974083334207534790e-01 -1.604671962559223175e-02 1.920350939035415649e-01 -3.903945535421371460e-02 7.433486729860305786e-02 -2.776736021041870117e-01 -6.687833368778228760e-02 4.781008139252662659e-02 -3.952097520232200623e-02 1.107307896018028259e-01 7.458783686161041260e-02 2.222771048545837402e-01 -3.922972828149795532e-02 -6.896448880434036255e-02 -6.925223022699356079e-02 1.470000445842742920e-01 -7.066652923822402954e-02 -1.270570158958435059e-01 -1.601278781890869141e-01
2.417581379413604736e-01 -2.090059220790863037e-02 2.159191668033599854e-01 2.602629363536834717e-01 2.955359518527984619e-01 1.904299855232238770e-02 -1.121059879660606384e-01 7.815471291542053223e-02 -7.931056618690490723e-02 -2.167199403047561646e-01 -1.736040785908699036e-02 9.789454191923141479e-02 -1.431214809417724609e-01 -1.079451814293861389e-01 -2.003532946109771729e-01 1.387655287981033325e-01 -6.363402307033538818e-02 -6.473074853420257568e-02 -1.946232169866561890e-01 -1.175065487623214722e-01 -4.391041398048400879e-02 9.241183102130889893e-02 9.700302034616470337e-02 2.994228303432464600e-01 1.951288580894470215e-01 -6.909684091806411743e-02 8.935298770666122437e-02 -1.012628749012947083e-01 3.532958924770355225e-01 -2.508136257529258728e-02 -3.671902418136596680e-01 -2.736463546752929688e-01
-7.264681160449981689e-02 -1.768609285354614258e-01 7.086831331253051758e-02 3.479664772748947144e-02 2.317484468221664429e-01 -9.034717082977294922e-02 -8.607908338308334351e-02 -1.844724416732788086e-01 4.185205698013305664e-02 -1.593512892723083496e-01 4.745667576789855957e-01 3.936126828193664551e-01 -7.974175363779067993e-02 -2.158813923597335815e-01 -9.438766166567802429e-03 -5.692803114652633667e-02 -9.984349831938743591e-03 5.884410068392753601e-02 2.898336760699748993e-02 -9.896806627511978149e-02 2.450383156538009644e-01 1.569908410310745239e-01 2.714951932430267334e-01 1.450922340154647827e-01 5.149286985397338867e-02 8.780652284622192383e-02 -2.605380415916442871e-01 -8.277591317892074585e-02 2.570239007472991943e-01 -1.085356920957565308e-01 9.369476884603500366e-02 1.579746603965759277e-01
-6.065579503774642944e-02 -2.332606166601181030e-01 1.268427371978759766e-01 1.362999826669692993e-01 1.954729408025741577e-01 -4.117219150066375732e-02 1.937612891197204590e-01 -2.462236024439334869e-02 -9.102448821067810059e-03 1.528857052326202393e-01 3.094456195831298828e-01 -1.014022901654243469e-02 -1.485420465469360352e-01 -2.319180965423583984e-01 -1.041058003902435303e-01 -1.162401735782623291e-01 9.025885164737701416e-02 2.981892526149749756e-01 1.546594947576522827e-01 1.229363381862640381e-01 1.363352388143539429e-01 2.574081905186176300e-02 1.449300795793533325e-01 3.705151975154876709e-01 6.815068423748016357e-02 1.698200590908527374e-02 -2.000661045312881470e-01 -1.968995630741119385e-01 2.709290087223052979e-01 -2.588278651237487793e-01 -2.492725104093551636e-01 -9.889208525419235229e-02
-2.986250519752502441e-01 -3.390704393386840820e-01 1.843123137950897217e-02 -1.660857647657394409e-01 1.774909906089305878e-02 -1.684202551841735840e-01 -4.040177911520004272e-03 -2.192634642124176025e-01 -9.837979823350906372e-02 -4.704527854919433594e-01 3.936018794775009155e-03 5.232678353786468506e-02 -3.281773924827575684e-01 -4.895452409982681274e-02 -1.211933493614196777e-01 9.862104803323745728e-02 3.175013884902000427e-02 6.163808330893516541e-02 -2.587532997131347656e-01 1.536909788846969604e-01 3.208011621609330177e-03 -1.271184831857681274e-01 7.225168496370315552e-02 7.901154458522796631e-02 -7.067325059324502945e-03 3.962466418743133545e-01 -1.408169791102409363e-02 4.885337129235267639e-02 1.742920023389160633e-03 -1.418251246213912964e-01 1.291055083274841309e-01 -5.867007374763488770e-02
-2.048287093639373779e-01 6.323589384555816650e-02 1.153916195034980774e-01 6.416342686861753464e-03 1.499244868755340576e-01 -4.839290305972099304e-02 -7.702796161174774170e-02 9.864783287048339844e-02 -2.629861533641815186e-01 -7.332715392112731934e-02 -3.370447084307670593e-02 7.626321166753768921e-02 1.896924711763858795e-02 -6.332918256521224976e-02 -3.846806883811950684e-01 1.385734379291534424e-01 -1.136852651834487915e-01 3.765784204006195068e-02 -1.191823109984397888e-01 4.752908349037170410e-01 5.215011909604072571e-02 2.371794432401657104e-01 -9.632337093353271484e-02 1.038685217499732971e-01 -2.519370019435882568e-01 1.015042066574096680e-01 -2.649136185646057129e-01 -1.436803862452507019e-02 2.125667333602905273e-01 -2.232633233070373535e-01 -2.633695602416992188e-01 -7.154445350170135498e-02
2.315972372889518738e-02 3.317887336015701294e-02 3.094680309295654297e-01 -7.928473502397537231e-02 2.663284838199615479e-01 -8.770088106393814087e-02 -1.527408808469772339e-01 -5.592792853713035583e-02 -9.510090574622154236e-03 8.450752496719360352e-02 4.084181189537048340e-01 3.080464601516723633e-01 -2.600425481796264648e-01 1.221185699105262756e-01 -1.340799331665039062e-01 2.574987150728702545e-02 1.289483010768890381e-01 3.107714699581265450e-03 -1.784583777189254761e-01 3.806205987930297852e-01 1.009327769279479980e-01 2.685001790523529053e-01 4.091620817780494690e-02 5.192452296614646912e-02 2.080621719360351562e-01 1.974587738513946533e-01 3.587317839264869690e-02 -2.580028399825096130e-02 3.367338702082633972e-02 1.380288004875183105e-01 1.760439425706863403e-01 7.552635669708251953e-02
1.515299454331398010e-02 -9.467031806707382202e-03 2.350445985794067383e-01 -1.181850284337997437e-01 2.211593091487884521e-01 -3.257301449775695801e-02 7.376375794410705566e-02 -3.114075660705566406e-01 -1.872905343770980835e-01 -1.018737927079200745e-01 6.529993563890457153e-02 1.688636839389801025e-01 -1.721517443656921387e-01 6.742275506258010864e-02 -4.082549214363098145e-01 -1.275327056646347046e-01 4.749504104256629944e-02 4.372559115290641785e-02 1.211351342499256134e-02 -7.360865920782089233e-02 -3.366338461637496948e-02 -1.786282509565353394e-01 3.374072909355163574e-01 1.825093030929565430e-01 1.794657111167907715e-01 -1.618408039212226868e-02 -3.067224025726318359e-01 -6.252589821815490723e-02 1.691781729459762573e-01 1.106793340295553207e-02 -2.552292943000793457e-01 -2.616375386714935303e-01
-2.883938550949096680e-01 1.535626500844955444e-01 2.642935812473297119e-01 8.395437896251678467e-02 9.125673770904541016e-02 -4.925964865833520889e-03 9.134288132190704346e-02 -6.751058995723724365e-02 -2.845314443111419678e-01 -3.269788026809692383e-01 6.335131078958511353e-02 3.033078610897064209e-01 8.247087895870208740e-02 -1.495996862649917603e-01 3.559833392500877380e-02 6.904691923409700394e-03 1.130584776401519775e-01 -1.385404318571090698e-01 6.811381131410598755e-02 1.686254441738128662e-01 1.056110113859176636e-01 2.070746421813964844e-01 1.590221822261810303e-01 1.316374987363815308e-01 2.269821912050247192e-01 4.202627539634704590e-01 4.282424598932266235e-02 6.059959530830383301e-02 9.928056597709655762e-02 -6.689802557229995728e-02 -2.232687622308731079e-01 -1.455594152212142944e-01
-1.830434650182723999e-01 4.752236418426036835e-03 -7.518077641725540161e-02 -4.946578666567802429e-02 1.323486566543579102e-01 -2.745668292045593262e-01 -1.486755907535552979e-01 -1.331404894590377808e-01 -3.601175248622894287e-01 3.681277483701705933e-02 2.630241811275482178e-01 2.274308912456035614e-02 -2.588198147714138031e-02 -2.287389785051345825e-01 -3.696103692054748535e-01 3.026678040623664856e-02 1.555832475423812866e-01 -8.752723038196563721e-02 -2.878008186817169189e-01 2.997644543647766113e-01 1.106808334589004517e-02 -1.133901104331016541e-01 -2.242828309535980225e-01 2.143927514553070068e-01 -1.524037122726440430e-01 -7.471431046724319458e-02 3.624286130070686340e-02 5.548096075654029846e-02 1.944453865289688110e-01 -1.065228972584009171e-02 2.030574828386306763e-01 -9.068439900875091553e-02
-1.993532776832580566e-01 -1.143279895186424255e-01 4.404499232769012451e-01 -2.581869959831237793e-01 -1.884051412343978882e-02 -1.319948434829711914e-01 2.574916183948516846e-01 1.169913485646247864e-01 2.332095429301261902e-02 -4.660593718290328979e-02 2.312734276056289673e-01 3.096757531166076660e-01 -1.039012148976325989e-01 -9.323602914810180664e-02 2.853846177458763123e-02 1.558769494295120239e-01 2.292923182249069214e-01 2.969595193862915039e-01 -6.903805583715438843e-02 4.736182093620300293e-02 2.140282690525054932e-01 6.083971261978149414e-02 -1.069450899958610535e-01 1.219813153147697449e-01 1.339175552129745483e-01 9.447851777076721191e-02 -1.027317717671394348e-01 1.992939412593841553e-02 3.366323411464691162e-01 -3.829454537481069565e-03 -9.551913244649767876e-04 -1.315967291593551636e-01
7.583476603031158447e-02 -1.472774446010589600e-01 3.401108086109161377e-01 -2.411109954118728638e-01 2.965307831764221191e-01 5.676578730344772339e-02 -1.813709884881973267e-01 3.935968875885009766e-02 -2.861719727516174316e-01 -7.841244339942932129e-02 1.821944713592529297e-01 -7.479356229305267334e-02 -1.222143620252609253e-01 -1.633777767419815063e-01 -2.154067158699035645e-01 7.283239066600799561e-02 -3.384866714477539062e-01 -1.901070773601531982e-01 -1.514019966125488281e-01 9.133454412221908569e-02 -5.648088082671165466e-02 1.960854530334472656e-01 2.246503233909606934e-01 -2.639689147472381592e-01 4.090937227010726929e-02 1.605278253555297852e-01 -7.557026296854019165e-02 -2.269071489572525024e-01 -8.588421344757080078e-02 -1.285179704427719116e-01 -1.675446145236492157e-02 -2.016130462288856506e-02
-1.953983902931213379e-01 2.176110744476318359e-01 2.249479740858078003e-01 3.354627788066864014e-01 1.870965063571929932e-01 2.227589860558509827e-02 1.183586269617080688e-01 -1.839275211095809937e-01 -1.863786578178405762e-01 -5.300740152597427368e-02 1.619829535484313965e-01 1.312973052263259888e-01 -1.059632524847984314e-01 1.804983019828796387e-01 -2.618352323770523071e-02 3.695641756057739258e-01 1.916277571581304073e-03 4.143177065998315811e-03 -1.175059825181961060e-01 3.839698135852813721e-01 -8.093412220478057861e-02 4.473392665386199951e-02 7.752901315689086914e-02 -1.002854108810424805e-01 2.754637897014617920e-01 6.787472963333129883e-02 2.185142040252685547e-02 -9.701570868492126465e-02 2.568659782409667969e-01 -8.714037388563156128e-02 -1.819071024656295776e-01 -1.515654325485229492e-01
-3.430494293570518494e-02 -1.111970096826553345e-01 3.179517686367034912e-01 -1.681690365076065063e-01 1.820715516805648804e-01 -2.143398672342300415e-01 1.547639966011047363e-01 -2.699255645275115967e-01 1.363742798566818237e-01 5.667441338300704956e-02 5.394852161407470703e-01 -5.367882549762725830e-02 -4.048902094364166260e-01 -3.952012583613395691e-02 2.236336469650268555e-02 1.041315644979476929e-01 7.040813565254211426e-02 1.025141924619674683e-01 -1.952273026108741760e-02 7.449962943792343140e-02 4.155849292874336243e-02 -1.012858971953392029e-01 -6.272536516189575195e-02 3.033510148525238037e-01 -2.951844828203320503e-03 6.541223078966140747e-02 -6.197262927889823914e-02 4.522715508937835693e-02 1.008417755365371704e-01 -7.120859663700684905e-05 -1.550326049327850342e-01 1.220079362392425537e-01
2.031373381614685059e-01 -5.333593487739562988e-02 1.938304901123046875e-01 -8.502333611249923706e-02 2.404216825962066650e-01 -1.016918271780014038e-01 -2.309579402208328247e-01 -9.942452609539031982e-02 1.277476996183395386e-01 -1.833335612900555134e-03 1.370180100202560425e-01 -2.291520312428474426e-02 -3.044137358665466309e-01 -1.370328515768051147e-01 2.348055504262447357e-02 4.349494725465774536e-02 2.925421595573425293e-01 1.215099263936281204e-02 -2.528588175773620605e-01 1.762420386075973511e-01 3.480809628963470459e-01 7.154468446969985962e-02 -4.234467819333076477e-02 1.488990634679794312e-01 -7.299926131963729858e-03 -1.043219044804573059e-01 -8.428020030260086060e-02 7.924409955739974976e-02 4.842205047607421875e-01 -1.655244976282119751e-01 -2.983282133936882019e-02 -1.102835461497306824e-01
-8.543796837329864502e-03 -2.349425405263900757e-01 4.500882327556610107e-01 3.136604428291320801e-01 7.770006358623504639e-02 -2.213964611291885376e-01 1.242171525955200195e-01 -1.830106042325496674e-02 -2.120113745331764221e-02 -1.303832232952117920e-01 3.389177098870277405e-02 1.342811882495880127e-01 -1.211416497826576233e-01 -1.432906091213226318e-01 -7.435899972915649414e-02 9.542169421911239624e-02 4.483005497604608536e-03 -1.725044548511505127e-01 -1.213563904166221619e-01 1.645766496658325195e-01 -2.194457650184631348e-01 3.686253428459167480e-01 -5.554391071200370789e-02 4.269728437066078186e-02 1.717404425144195557e-01 2.166615575551986694e-01 -1.978656044229865074e-03 -3.303897008299827576e-02 2.753513306379318237e-02 -3.237819969654083252e-01 1.364450007677078247e-01 -1.555452048778533936e-01
-8.143819868564605713e-02 1.746038198471069336e-01 3.361306488513946533e-01 -1.303883343935012817e-01 1.853921860456466675e-01 2.748202346265316010e-02 -7.710455358028411865e-02 -2.037508934736251831e-01 -1.519176661968231201e-01 -3.553755879402160645e-01 2.550419978797435760e-02 -1.186629831790924072e-01 -6.876396387815475464e-02 -1.394235789775848389e-01 -3.759298324584960938e-01 1.449466645717620850e-01 1.622506827116012573e-01 2.152223885059356689e-01 7.624536007642745972e-02 4.090779274702072144e-02 -2.040380239486694336e-01 -1.136057600378990173e-01 2.570243179798126221e-01 1.743969619274139404e-01 1.118339039385318756e-02 -8.885262534022331238e-03 -4.637557268142700195e-02 -1.103966459631919861e-01 1.874819397926330566e-02 -5.309295654296875000e-02 -3.088591396808624268e-01 -2.354912757873535156e-01
-4.433036595582962036e-02 -1.764545030891895294e-02 3.097968697547912598e-01 -1.426058113574981689e-01 1.507153362035751343e-01 -4.089464247226715088e-01 1.740137934684753418e-01 -9.806890040636062622e-02 7.885668426752090454e-02 1.047708094120025635e-01 4.244695305824279785e-01 -4.175256565213203430e-02 -7.984777539968490601e-02 -3.491866961121559143e-02 3.048928640782833099e-02 2.783436179161071777e-01 3.652429208159446716e-02 1.528575271368026733e-01 -1.073280721902847290e-01 1.287248432636260986e-01 1.669549345970153809e-01 -2.056746482849121094e-01 1.027024984359741211e-01 3.886656165122985840e-01 1.514611989259719849e-01 1.396176964044570923e-01 -1.402466595172882080e-01 2.662552706897258759e-02 4.671248048543930054e-02 -1.181166321039199829e-01 -2.050128020346164703e-02 5.010404810309410095e-02
2.487717568874359131e-02 4.378797486424446106e-02 -7.650528103113174438e-02 -2.091246396303176880e-01 1.068285256624221802e-01 -1.344750523567199707e-01 1.869607120752334595e-01 1.296606473624706268e-02 -2.373724132776260376e-01 -2.701689004898071289e-01 3.331248462200164795e-01 1.633424162864685059e-01 -2.899151444435119629e-01 -1.931578218936920166e-01 -3.199217915534973145e-01 3.347694501280784607e-02 -2.809481024742126465e-01 1.898489296436309814e-01 6.528261303901672363e-02 2.524050176143646240e-01 5.019863694906234741e-02 4.406642168760299683e-02 6.459756195545196533e-02 6.910511851310729980e-02 1.111336871981620789e-01 1.422677338123321533e-01 -1.604451388120651245e-01 6.741934269666671753e-02 -4.640629515051841736e-02 -1.527252793312072754e-01 -7.034432888031005859e-02 -3.190260827541351318e-01
6.469214707612991333e-02 -7.853402942419052124e-02 3.911525309085845947e-01 -2.613099813461303711e-01 3.853912055492401123e-01 -3.158012628555297852e-01 -4.882691428065299988e-02 -7.503221929073333740e-02 -1.328409463167190552e-01 6.898079812526702881e-02 2.554845511913299561e-01 2.744111120700836182e-01 -1.591501086950302124e-01 1.163447275757789612e-01 -1.043321937322616577e-01 -8.492606692016124725e-03 4.797477275133132935e-02 -1.561269909143447876e-02 5.218107253313064575e-03 2.306353151798248291e-01 4.664592817425727844e-02 1.723334938287734985e-01 4.663432762026786804e-02 -9.398691356182098389e-03 1.980786174535751343e-01 8.030594885349273682e-02 2.663151025772094727e-01 -2.252084314823150635e-01 -5.593110993504524231e-02 6.863815337419509888e-02 1.578625440597534180e-01 9.644972532987594604e-02
-3.610404673963785172e-03 2.766497433185577393e-02 4.803522229194641113e-01 2.226035445928573608e-01 1.230650916695594788e-01 -2.764242887496948242e-01 -1.366477310657501221e-01 -9.022385627031326294e-02 -1.343237161636352539e-01 -1.517839580774307251e-01 5.948655679821968079e-02 1.353152990341186523e-01 -1.300587356090545654e-01 -9.333191812038421631e-02 9.093511104583740234e-02 1.536975800991058350e-01 1.101286783814430237e-01 -2.738745510578155518e-01 -1.918030232191085815e-01 2.129199057817459106e-01 -3.031540811061859131e-01 1.602090597152709961e-01 2.425405681133270264e-01 -9.887911146506667137e-04 1.471417546272277832e-01 1.955307573080062866e-01 2.306492812931537628e-02 -9.004827588796615601e-02 6.304487586021423340e-02 -2.389373481273651123e-01 6.510724127292633057e-02 2.511869743466377258e-02
7.846338301897048950e-02 -1.852664798498153687e-01 -4.825201630592346191e-02 -7.544811069965362549e-02 3.234591484069824219e-01 2.376813814043998718e-02 -1.364374160766601562e-01 -1.645796932280063629e-02 -1.214815601706504822e-01 -2.545717656612396240e-01 4.068088531494140625e-01 1.425273418426513672e-01 -2.408572286367416382e-01 -2.277646511793136597e-01 -2.871593832969665527e-01 -1.918927133083343506e-01 3.893551528453826904e-01 -8.769988268613815308e-02 -8.962803333997726440e-02 3.087160550057888031e-02 3.637088462710380554e-02 8.830401301383972168e-02 9.518264792859554291e-03 -8.628848195075988770e-02 -9.975583851337432861e-02 9.929330646991729736e-02 1.640428304672241211e-01 -1.902817003428936005e-02 2.575807869434356689e-01 -1.682517379522323608e-01 -7.330899685621261597e-02 2.886250801384449005e-02
4.531506076455116272e-02 -1.784350275993347168e-01 1.190860271453857422e-01 2.888204753398895264e-01 1.556709259748458862e-01 -8.921520411968231201e-02 -1.466701179742813110e-01 -5.622137188911437988e-01 -1.516580283641815186e-01 9.565573185682296753e-02 9.854512661695480347e-02 4.883384704589843750e-02 -2.485176920890808105e-01 -3.350305259227752686e-01 -7.986366003751754761e-02 6.256859749555587769e-02 1.116522867232561111e-02 9.485226124525070190e-02 -1.443066596984863281e-01 3.150645792484283447e-01 -9.383501857519149780e-02 7.577688992023468018e-02 -3.277076035737991333e-02 -5.358875170350074768e-02 5.137349665164947510e-02 6.032394617795944214e-02 -1.848331540822982788e-01 -1.238195076584815979e-01 3.253730386495590210e-02 -1.542752385139465332e-01 -7.915381342172622681e-02 -1.886045634746551514e-01
-1.591438353061676025e-01 -1.111441031098365784e-01 2.587706148624420166e-01 -1.342935413122177124e-01 1.181740686297416687e-01 5.194460600614547729e-02 2.530193030834197998e-01 1.344083696603775024e-01 -4.634660482406616211e-01 -7.537043094635009766e-02 2.225381433963775635e-01 1.152824908494949341e-01 -4.381630569696426392e-03 -7.724992930889129639e-02 -2.047241777181625366e-01 2.048415988683700562e-01 1.081274077296257019e-01 1.675429791212081909e-01 -2.347555756568908691e-01 1.611701548099517822e-01 1.334036439657211304e-01 -1.034343335777521133e-02 1.228549554944038391e-01 1.038606539368629456e-01 -1.134186401031911373e-03 7.327646017074584961e-02 -6.532731652259826660e-02 -1.265157014131546021e-02 -2.370639145374298096e-01 -4.664743691682815552e-02 -2.070670127868652344e-01 -3.601935505867004395e-01
-1.771558970212936401e-01 -3.191407397389411926e-02 3.585211336612701416e-01 -2.907359302043914795e-01 -8.190241456031799316e-02 -2.439055293798446655e-01 1.657650768756866455e-01 -6.102909147739410400e-02 6.957724690437316895e-02 -9.053961932659149170e-02 4.214264154434204102e-01 1.602388173341751099e-02 -1.691313683986663818e-01 -1.164325922727584839e-01 -1.703824847936630249e-01 3.087618649005889893e-01 -1.067126635462045670e-02 1.256713718175888062e-01 -1.259717345237731934e-01 -8.411232382059097290e-02 1.760227680206298828e-01 -5.778534710407257080e-02 4.463033750653266907e-02 2.033316045999526978e-01 3.480502963066101074e-01 -9.940901398658752441e-02 -6.958292424678802490e-02 -1.063777506351470947e-01 1.791780740022659302e-01 3.187958523631095886e-02 -8.050236850976943970e-03 -5.325064063072204590e-02
-2.438860945403575897e-02 -1.604551225900650024e-01 2.643551528453826904e-01 -4.071438312530517578e-01 -4.836978390812873840e-02 -4.531006515026092529e-01 5.720726773142814636e-02 -2.531435787677764893e-01 -1.265040934085845947e-01 9.781149774789810181e-02 1.771875917911529541e-01 -4.578361287713050842e-02 -1.319173574447631836e-01 -3.933869767934083939e-03 -1.262301802635192871e-01 -1.331469863653182983e-01 1.538102794438600540e-02 -2.559231817722320557e-01 1.308535337448120117e-01 3.604594990611076355e-02 -1.198958978056907654e-01 1.283333152532577515e-01 1.556182354688644409e-01 -3.988177701830863953e-02 -2.232670783996582031e-02 4.501564428210258484e-02 1.112824603915214539e-01 -4.718960076570510864e-02 3.060768730938434601e-02 -3.011566400527954102e-01 -1.101118996739387512e-01 -3.019503653049468994e-01
-5.094549804925918579e-02 -1.543815732002258301e-01 4.043978452682495117e-02 -1.011383831501007080e-01 1.799428164958953857e-01 -1.115137711167335510e-01 -1.213265135884284973e-01 -1.149702519178390503e-01 6.033907458186149597e-02 -2.218283154070377350e-02 2.902089655399322510e-01 2.681181952357292175e-02 -2.705428376793861389e-02 -1.425993740558624268e-01 -5.300129652023315430e-01 1.307729780673980713e-01 5.638093501329421997e-02 2.272368967533111572e-01 -1.202258318662643433e-01 -7.779222726821899414e-02 2.241925708949565887e-02 2.452739477157592773e-01 3.121169283986091614e-02 -9.740099310874938965e-02 -2.867849171161651611e-01 6.980149447917938232e-02 -3.179317116737365723e-01 -6.228082999587059021e-02 3.148948848247528076e-01 -4.949313029646873474e-02 -5.069559812545776367e-02 -1.951887905597686768e-01
-5.649932846426963806e-02 -1.549014896154403687e-01 1.163386553525924683e-01 6.307449191808700562e-02 3.287971615791320801e-01 -8.099527657032012939e-02 -5.778369307518005371e-02 1.494758296757936478e-02 -3.500934243202209473e-01 -1.203839257359504700e-01 2.883396148681640625e-01 1.591065675020217896e-01 2.595366537570953369e-01 -2.316276729106903076e-01 -2.351706176996231079e-01 6.832126528024673462e-02 -2.988728880882263184e-02 1.812157928943634033e-01 -1.631097644567489624e-01 3.741561174392700195e-01 -2.899704575538635254e-01 1.047526895999908447e-01 1.087442636489868164e-01 -1.106137782335281372e-01 -2.130376175045967102e-02 -3.837095201015472412e-02 4.766789451241493225e-02 -1.038134321570396423e-01 2.310074716806411743e-01 -5.428463593125343323e-02 3.276681527495384216e-03 1.408179402351379395e-01
1.254055052995681763e-01 -2.036335766315460205e-01 1.670753955841064453e-01 1.183929294347763062e-01 3.265809714794158936e-01 -1.757835894823074341e-01 1.244347840547561646e-01 -2.275520861148834229e-01 -3.969573676586151123e-01 -1.354365795850753784e-01 1.088771969079971313e-01 -4.952512681484222412e-04 -2.660543620586395264e-01 -4.420091956853866577e-02 -2.160747721791267395e-02 2.582168281078338623e-01 -2.136854827404022217e-01 -1.567206382751464844e-01 -7.706988602876663208e-02 2.969552576541900635e-01 1.298024505376815796e-01 -1.389770805835723877e-01 1.429531872272491455e-01 -3.936144988983869553e-03 2.022800780832767487e-02 -6.652639806270599365e-02 7.701694965362548828e-02 1.086721047759056091e-01 4.870840907096862793e-02 -2.055623978376388550e-01 -2.806648910045623779e-01 3.828902915120124817e-02
-1.505905669182538986e-02 -1.580040305852890015e-01 3.008986413478851318e-01 -1.119495630264282227e-01 3.188588321208953857e-01 1.218754276633262634e-01 -1.165862008929252625e-01 -3.607825562357902527e-02 -3.351189941167831421e-02 -7.761673629283905029e-02 2.271818965673446655e-01 2.854246795177459717e-01 -7.474264502525329590e-02 -2.109810560941696167e-01 -8.363293856382369995e-02 -7.063717395067214966e-02 1.082842424511909485e-01 -7.874965667724609375e-02 2.233609184622764587e-02 1.254583895206451416e-01 2.699563205242156982e-01 -1.970526948571205139e-02 -3.218995779752731323e-02 2.569642663002014160e-01 -5.982053279876708984e-02 -7.196535170078277588e-02 -3.852732181549072266e-01 -3.572447896003723145e-01 1.919300705194473267e-01 -5.597892776131629944e-02 -1.140247955918312073e-01 -1.603754460811614990e-01
5.853104963898658752e-02 -3.068713545799255371e-01 9.016358107328414917e-02 4.367748275399208069e-02 4.882258549332618713e-02 -3.448390066623687744e-01 -3.160492330789566040e-02 -1.923975944519042969e-01 -1.134739518165588379e-01 -1.721270084381103516e-01 -1.268134079873561859e-02 -3.954291169065982103e-04 -1.977145522832870483e-01 1.600813120603561401e-01 -3.355185985565185547e-01 8.081802725791931152e-02 9.057895839214324951e-02 1.912955790758132935e-01 -1.607428640127182007e-01 3.464465439319610596e-01 -8.103378862142562866e-02 1.453036516904830933e-01 2.096045017242431641e-01 6.615898758172988892e-02 -7.685263454914093018e-02 5.614833161234855652e-02 -1.012716218829154968e-01 -5.439960956573486328e-02 3.521279692649841309e-01 1.399117410182952881e-01 -1.409734636545181274e-01 2.328031957149505615e-01
9.625770151615142822e-02 -1.976728439331054688e-01 4.431527853012084961e-02 -1.597630828619003296e-01 2.803952991962432861e-01 -1.853724420070648193e-01 2.804715335369110107e-01 -1.989344060420989990e-01 -6.530695408582687378e-02 -5.288547277450561523e-02 2.821462452411651611e-01 -1.085580419749021530e-02 2.782166898250579834e-01 -7.186782546341419220e-03 -9.768281877040863037e-02 1.242817342281341553e-01 6.049457192420959473e-02 2.889347821474075317e-02 -7.157674431800842285e-02 1.124300360679626465e-01 1.307457089424133301e-01 3.099406659603118896e-01 1.654160022735595703e-01 1.113690212368965149e-01 3.894470930099487305e-01 -9.991900622844696045e-02 -8.707357197999954224e-02 -1.077015027403831482e-01 2.408014424145221710e-02 -8.163651078939437866e-02 -2.348291501402854919e-02 -3.740407526493072510e-01
6.322483718395233154e-02 2.309772074222564697e-01 1.898846328258514404e-01 -2.162966877222061157e-02 1.941141933202743530e-01 -1.776616871356964111e-01 -1.386271715164184570e-01 -1.177076846361160278e-01 -2.736458778381347656e-01 -1.520631909370422363e-01 2.038101553916931152e-01 1.580380797386169434e-01 -3.745139837265014648e-01 -7.545829564332962036e-02 -1.250389665365219116e-01 1.967311501502990723e-01 1.240785941481590271e-01 1.165775465779006481e-03 -2.061663419008255005e-01 1.401761919260025024e-01 -2.642138898372650146e-01 1.868581473827362061e-01 2.151607871055603027e-01 4.429301247000694275e-02 2.411228418350219727e-01 2.367965728044509888e-01 3.691233322024345398e-02 1.781756058335304260e-02 2.469383738934993744e-02 2.480903565883636475e-01 1.713776886463165283e-01 3.233396261930465698e-02
-9.155841171741485596e-02 -1.860865205526351929e-01 2.384653687477111816e-01 -4.218450784683227539e-01 1.866118013858795166e-01 -1.383720487356185913e-01 2.158965021371841431e-01 1.440424565225839615e-02 -2.891356050968170166e-01 -1.619543507695198059e-02 2.399080246686935425e-01 -2.043436653912067413e-02 -1.457669734954833984e-01 8.675395697355270386e-02 -1.491250842809677124e-01 3.511761724948883057e-01 -8.414277434349060059e-02 7.849834114313125610e-02 -6.874421983957290649e-02 7.401604205369949341e-02 -1.009964756667613983e-02 8.796401321887969971e-02 1.592034995555877686e-01 -3.978543728590011597e-02 2.126222401857376099e-01 -5.082186684012413025e-02 -8.571872487664222717e-03 7.281614840030670166e-02 -1.447048336267471313e-01 -1.479764133691787720e-01 -3.148739039897918701e-01 -2.276940941810607910e-01
5.663471762090921402e-03 -2.042763829231262207e-01 1.468009501695632935e-01 -5.664473026990890503e-02 1.957686990499496460e-01 -1.719114780426025391e-01 1.613471806049346924e-01 -1.575952023267745972e-01 -2.489440739154815674e-01 -2.624572999775409698e-02 3.270483016967773438e-02 -1.809186488389968872e-01 -2.754530310630798340e-01 6.414941046386957169e-03 -3.144193291664123535e-01 2.679421305656433105e-01 3.420330286026000977e-01 1.219725534319877625e-01 -1.026361435651779175e-01 3.672269359230995178e-02 1.175039932131767273e-01 1.665246337652206421e-01 2.815577685832977295e-01 3.528994321823120117e-02 2.325533479452133179e-01 -3.308129683136940002e-02 2.292110919952392578e-01 -1.705012172460556030e-01 9.257359802722930908e-02 1.394389383494853973e-02 2.370632588863372803e-01 6.441433727741241455e-02
-6.008794531226158142e-03 8.976056426763534546e-02 6.350132077932357788e-02 4.244915023446083069e-02 4.697265103459358215e-02 -2.183896452188491821e-01 3.448720276355743408e-01 -2.048107087612152100e-01 1.499717384576797485e-01 -1.219710111618041992e-01 2.251750826835632324e-01 1.002426296472549438e-01 -2.863842844963073730e-01 -3.292554244399070740e-02 -5.828598048537969589e-03 -5.105231702327728271e-02 2.936572134494781494e-01 1.201338991522789001e-01 -1.908547878265380859e-01 9.629791602492332458e-03 9.257323294878005981e-02 3.120083510875701904e-01 2.769083976745605469e-01 2.313031405210494995e-01 1.870685368776321411e-01 -2.852601557970046997e-02 -4.252555221319198608e-02 -2.455784529447555542e-01 2.453395277261734009e-01 -1.119601726531982422e-01 1.481544822454452515e-01 -1.598169952630996704e-01
-1.004304960370063782e-01 -5.818993970751762390e-02 3.021242022514343262e-01 -8.321104943752288818e-02 6.760562956333160400e-02 -1.710525602102279663e-01 1.259624063968658447e-01 -9.068436175584793091e-02 2.281710272654891014e-03 -2.126041799783706665e-01 4.849714413285255432e-02 1.103111803531646729e-01 -8.170852810144424438e-02 -2.619582712650299072e-01 -2.893367111682891846e-01 -2.427161112427711487e-02 -1.512054949998855591e-01 2.496123313903808594e-01 -1.295068264007568359e-01 1.023136898875236511e-01 -2.745296955108642578e-01 3.207286894321441650e-01 1.150162965059280396e-01 1.154534146189689636e-01 2.877601981163024902e-01 2.637376189231872559e-01 -1.962419152259826660e-01 1.872885823249816895e-01 1.757698133587837219e-02 6.241494789719581604e-02 -8.639515936374664307e-02 -2.371796667575836182e-01
-6.661858409643173218e-02 -1.999914273619651794e-02 4.436457753181457520e-01 -1.115579530596733093e-01 2.124905884265899658e-01 -1.686154603958129883e-01 8.125920593738555908e-02 1.561672892421483994e-02 -1.099243015050888062e-02 4.564893618226051331e-02 3.289152085781097412e-01 1.264269500970840454e-01 -1.124955490231513977e-01 -4.132816940546035767e-02 -7.473041117191314697e-02 1.784330159425735474e-01 1.816935092210769653e-01 -2.010971456766128540e-01 1.070188283920288086e-01 1.869396567344665527e-01 -2.106195688247680664e-01 3.672222793102264404e-01 2.414216995239257812e-01 1.188986226916313171e-01 1.436070203781127930e-01 -2.957627875730395317e-03 2.916308641433715820e-01 -7.359870523214340210e-02 1.584125123918056488e-02 1.567944586277008057e-01 -1.399925053119659424e-01 -1.698552258312702179e-02
-2.457519918680191040e-01 -5.950720310211181641e-01 2.634529173374176025e-01 -2.230290621519088745e-01 3.348778188228607178e-01 -7.847414910793304443e-02 -4.138595610857009888e-02 -7.457464933395385742e-02 -9.730187803506851196e-02 -9.051863849163055420e-02 2.116595059633255005e-01 2.359940707683563232e-01 1.188791766762733459e-01 6.005746126174926758e-02 -1.627106666564941406e-01 8.734200894832611084e-02 7.342366874217987061e-02 1.269294619560241699e-01 -5.821627750992774963e-02 -1.540995687246322632e-01 -2.307136729359626770e-02 3.384903445839881897e-02 3.055953606963157654e-02 1.211815550923347473e-01 -1.109408121556043625e-02 1.245878487825393677e-01 -2.440817188471555710e-03 3.905412927269935608e-02 8.812027983367443085e-03 -7.677485793828964233e-02 -1.424147188663482666e-01 -2.478068321943283081e-01
-2.708027698099613190e-02 -1.269605606794357300e-01 3.562477231025695801e-01 -2.537489533424377441e-01 2.500676810741424561e-01 -6.973333656787872314e-02 1.393392831087112427e-01 -4.833121225237846375e-02 -2.350357621908187866e-01 -1.117933616042137146e-01 2.087310552597045898e-01 -1.863777637481689453e-01 -3.391261398792266846e-02 -1.783686131238937378e-01 -1.742058396339416504e-01 -1.209833249449729919e-01 -1.831383258104324341e-01 1.988917291164398193e-01 2.707750163972377777e-02 -9.554389864206314087e-03 1.185236498713493347e-03 9.874698519706726074e-02 2.272118479013442993e-01 1.408257037401199341e-01 2.076567560434341431e-01 2.530638575553894043e-01 -2.967291176319122314e-01 2.012645751237869263e-01 8.885685354471206665e-02 -4.568547010421752930e-03 -2.689240574836730957e-01 -8.727931231260299683e-02
-1.817282140254974365e-01 -4.278086498379707336e-02 -5.145628005266189575e-02 -1.428254228085279465e-02 4.016987383365631104e-01 -8.992600440979003906e-02 -1.076501309871673584e-01 -1.461398750543594360e-01 6.387372314929962158e-02 2.610420621931552887e-02 1.932199001312255859e-01 4.721466824412345886e-02 -3.273349404335021973e-01 -2.192641794681549072e-01 -9.381923079490661621e-02 -2.214622654719278216e-04 1.049924045801162720e-01 -8.320074528455734253e-02 -2.646917402744293213e-01 -2.445040196180343628e-01 -5.041020363569259644e-02 2.270962446928024292e-01 2.039827704429626465e-01 8.071721345186233521e-02 -1.987472772598266602e-01 6.395868957042694092e-02 -3.285468742251396179e-02 1.239539533853530884e-01 3.237897157669067383e-01 -1.995666623115539551e-01 -7.058821618556976318e-02 -3.030431866645812988e-01
-8.420900255441665649e-02 -3.065339028835296631e-01 3.443783223628997803e-01 -3.100889623165130615e-01 9.946585446596145630e-02 -8.823665231466293335e-02 2.899764180183410645e-01 -7.274142652750015259e-02 6.368520203977823257e-03 -1.948307007551193237e-01 2.871369123458862305e-01 3.015049919486045837e-02 -4.757829755544662476e-02 -7.163013797253370285e-03 -1.255259364843368530e-01 3.960773348808288574e-01 4.723466467112302780e-03 1.105275899171829224e-01 -2.649528533220291138e-02 3.679800406098365784e-02 1.483508050441741943e-01 -1.392159909009933472e-01 -2.209611088037490845e-01 -6.420158897526562214e-04 2.088499367237091064e-01 -1.159850135445594788e-01 -6.927968561649322510e-02 -1.679228842258453369e-01 2.425864785909652710e-01 -6.010032445192337036e-02 -3.661220520734786987e-02 -1.498494893312454224e-01
-7.850585877895355225e-02 4.726575314998626709e-02 3.110139667987823486e-01 -1.492911726236343384e-01 1.461563557386398315e-01 -3.965305387973785400e-01 1.963709592819213867e-01 -2.193609811365604401e-02 -1.395720057189464569e-02 1.072298213839530945e-01 4.967224597930908203e-01 1.407994329929351807e-01 -1.616079658269882202e-01 -1.887683942914009094e-02 7.700263708829879761e-02 3.066014349460601807e-01 6.006653979420661926e-02 1.730326749384403229e-02 -2.526275068521499634e-02 6.721699237823486328e-02 2.005819082260131836e-01 3.846408799290657043e-03 8.295755833387374878e-02 2.993707358837127686e-01 2.225002050399780273e-01 5.421352572739124298e-03 -7.716055214405059814e-02 -2.034600675106048584e-01 -2.676403522491455078e-02 -4.972711205482482910e-02 -6.540805101394653320e-02 -1.081413961946964264e-02
5.994230136275291443e-02 6.657619029283523560e-02 3.194862902164459229e-01 -7.613066583871841431e-02 3.929975628852844238e-01 -8.201072365045547485e-02 -2.315111309289932251e-01 -1.625321805477142334e-01 -4.073897302150726318e-01 -9.854039549827575684e-02 1.514123678207397461e-01 1.024837866425514221e-01 1.056507155299186707e-01 -7.145471405237913132e-03 -2.186700105667114258e-01 2.066894769668579102e-01 1.414043009281158447e-01 -1.686292737722396851e-01 -1.684582382440567017e-01 4.096263647079467773e-02 1.067940667271614075e-01 -1.872569173574447632e-01 8.797138184309005737e-02 -1.032458990812301636e-01 1.243520528078079224e-01 1.539103090763092041e-01 1.811453551054000854e-01 -6.656316667795181274e-02 2.213973551988601685e-03 -3.064521551132202148e-01 -7.212561555206775665e-03 1.354360282421112061e-01
-3.928632140159606934e-01 -2.044050544500350952e-01 1.810432225465774536e-01 -8.066995441913604736e-02 1.298944056034088135e-01 -1.069355234503746033e-01 9.235076606273651123e-02 -2.667137086391448975e-01 -1.825405508279800415e-01 -1.410229206085205078e-01 -1.156399864703416824e-02 3.339801356196403503e-02 -3.261026740074157715e-01 -3.896830230951309204e-02 -3.278481066226959229e-01 -7.454778254032135010e-02 1.256821304559707642e-01 -9.859745949506759644e-02 -7.924297451972961426e-02 1.928066164255142212e-01 1.254702955484390259e-01 1.793066263198852539e-01 3.837224543094635010e-01 -7.541985064744949341e-02 2.229570299386978149e-01 -1.106554567813873291e-01 4.557912051677703857e-02 -1.602849662303924561e-01 6.498204916715621948e-02 -3.532675281167030334e-02 7.947873324155807495e-02 -9.976192563772201538e-02
-3.961470425128936768e-01 -1.448622941970825195e-01 2.653421461582183838e-01 -8.080939948558807373e-02 2.323479056358337402e-01 -1.051740571856498718e-01 -8.730027824640274048e-03 -1.508889794349670410e-01 -1.998141966760158539e-02 3.718590736389160156e-02 1.630906015634536743e-01 1.437259763479232788e-01 -1.974495798349380493e-01 9.046172350645065308e-02 -3.655363321304321289e-01 -3.845243249088525772e-03 6.792941689491271973e-02 3.701570630073547363e-02 6.918901205062866211e-02 3.051581680774688721e-01 -1.891020219773054123e-03 1.827600002288818359e-01 4.274870753288269043e-01 -7.123963534832000732e-02 2.576580941677093506e-01 9.880946017801761627e-03 1.281783133745193481e-01 1.672538055572658777e-04 6.998060271143913269e-03 5.947779491543769836e-02 1.099071800708770752e-01 -6.096397712826728821e-02
2.255933284759521484e-01 -1.116156280040740967e-01 2.781192362308502197e-01 2.845976948738098145e-01 3.422837704420089722e-02 -5.687150731682777405e-02 2.554533779621124268e-01 1.446825861930847168e-01 -1.063145622611045837e-01 1.430977508425712585e-02 1.401111781597137451e-01 1.326969265937805176e-01 -8.111245930194854736e-02 -2.594835460186004639e-01 -2.953555583953857422e-01 -1.549300085753202438e-02 6.621172279119491577e-02 -2.372771799564361572e-01 -1.880834251642227173e-01 -6.470876280218362808e-03 -8.954329788684844971e-02 1.146719232201576233e-01 2.383571267127990723e-01 1.775316298007965088e-01 2.128471285104751587e-01 9.625874459743499756e-02 5.494020506739616394e-02 5.076593160629272461e-02 2.170616686344146729e-01 -2.870620787143707275e-01 -1.783260852098464966e-01 -2.246957719326019287e-01
4.507908597588539124e-02 -9.847979992628097534e-02 3.740589022636413574e-01 -2.880478501319885254e-01 1.629941910505294800e-01 6.434489786624908447e-02 -2.926795184612274170e-01 9.875797480344772339e-02 -2.354608774185180664e-01 -1.124385148286819458e-01 2.436898350715637207e-01 -1.043865457177162170e-01 -1.394802629947662354e-01 -1.948005259037017822e-01 -2.806532680988311768e-01 -4.677122924476861954e-03 -1.733708381652832031e-01 -1.404245644807815552e-01 -1.042471230030059814e-01 1.216614767909049988e-01 1.457943022251129150e-01 1.965216398239135742e-01 2.261828929185867310e-01 -2.746439278125762939e-01 -2.615937730297446251e-03 1.998884975910186768e-01 -8.102863281965255737e-02 -1.179954633116722107e-01 -7.407862693071365356e-02 -1.458352953195571899e-01 -9.279239922761917114e-02 -8.350857347249984741e-02
1.164845824241638184e-01 2.941790595650672913e-02 -3.024846501648426056e-02 -3.765864670276641846e-01 8.611597120761871338e-02 -1.128722280263900757e-01 7.449766993522644043e-02 -8.803713321685791016e-02 -1.983881145715713501e-01 -1.525126993656158447e-01 2.203173935413360596e-01 2.406399697065353394e-02 -3.458705842494964600e-01 -1.771439760923385620e-01 -4.346822202205657959e-01 1.555728316307067871e-01 -2.936976961791515350e-02 6.764427572488784790e-02 3.136454522609710693e-02 9.059591591358184814e-02 -4.922712221741676331e-02 -2.327099675312638283e-03 -3.322128206491470337e-02 1.194677576422691345e-01 1.589258015155792236e-01 2.801529765129089355e-01 -2.274862825870513916e-01 1.827038228511810303e-01 -4.185175895690917969e-02 -7.961462438106536865e-02 -1.435931026935577393e-01 -2.889028787612915039e-01
1.687434613704681396e-01 -6.367718428373336792e-02 2.135429233312606812e-01 -6.361018866300582886e-03 2.250861227512359619e-01 -1.067245304584503174e-01 -2.723205089569091797e-02 -2.472966313362121582e-01 -1.919614225625991821e-01 -1.650913655757904053e-01 1.971725374460220337e-01 2.154399007558822632e-01 -1.868723332881927490e-01 -3.491483032703399658e-01 -3.965497016906738281e-02 -1.022916138172149658e-01 1.010579094290733337e-01 -5.742489919066429138e-02 9.470099210739135742e-02 2.493124082684516907e-02 7.348386198282241821e-02 -2.948347330093383789e-01 3.478184044361114502e-01 1.329017877578735352e-01 3.574118018150329590e-02 -1.413934975862503052e-01 -2.345451265573501587e-01 -2.879762463271617889e-02 8.524058759212493896e-02 8.646437525749206543e-02 -2.495364099740982056e-01 -2.672684788703918457e-01
-2.906754985451698303e-02 -1.575416475534439087e-01 1.970805972814559937e-01 -2.873456478118896484e-01 4.303872212767601013e-02 -8.165306597948074341e-02 1.469691395759582520e-01 -2.380285412073135376e-01 -6.257431954145431519e-02 5.334724858403205872e-02 1.891027092933654785e-01 5.061088129878044128e-02 -2.594805657863616943e-01 -3.414836153388023376e-02 5.188400670886039734e-02 2.659462988376617432e-01 -1.261198073625564575e-01 -9.881058335304260254e-02 -1.292521208524703979e-01 -2.475592494010925293e-02 -2.409991063177585602e-02 1.189601942896842957e-01 4.312647879123687744e-01 8.175934851169586182e-02 -2.543540298938751221e-01 1.309983432292938232e-01 3.251842409372329712e-02 -2.148278653621673584e-01 3.002301454544067383e-01 -1.017184779047966003e-01 -1.510937362909317017e-01 -2.763656377792358398e-01
-4.963642358779907227e-02 -3.808388486504554749e-02 1.667434126138687134e-01 -1.324547082185745239e-01 1.596806794404983521e-01 -2.165668010711669922e-01 1.966120600700378418e-01 -2.964611649513244629e-01 1.766419969499111176e-02 -5.892813205718994141e-02 5.308302640914916992e-01 2.285272628068923950e-01 -4.125482738018035889e-01 -1.018389761447906494e-01 1.273067742586135864e-01 1.503117233514785767e-01 2.247067354619503021e-02 8.811900019645690918e-02 4.176454246044158936e-02 6.788167357444763184e-02 -1.415097620338201523e-02 -6.525525450706481934e-02 9.041055291891098022e-02 3.488924801349639893e-01 -5.634202435612678528e-02 6.969455629587173462e-02 -1.392462551593780518e-01 -9.421790391206741333e-02 1.036895625293254852e-02 -6.213725358247756958e-02 3.770854324102401733e-02 -6.297934055328369141e-02
-1.862980239093303680e-02 -3.037813901901245117e-01 3.039447367191314697e-01 -1.007252335548400879e-01 1.001273691654205322e-01 -6.356685771606862545e-04 1.095349621027708054e-02 -1.321064531803131104e-01 -1.036622598767280579e-01 1.374779641628265381e-01 5.748966336250305176e-02 8.227605372667312622e-02 -1.348784863948822021e-01 4.867240786552429199e-02 -2.752262055873870850e-01 4.005445837974548340e-01 8.511652797460556030e-02 -2.088616341352462769e-01 -1.085926368832588196e-01 2.185272574424743652e-01 1.609213352203369141e-01 2.252258062362670898e-01 1.898602694272994995e-01 2.400130331516265869e-01 2.216548025608062744e-01 5.769709870219230652e-02 1.904082000255584717e-01 2.645841240882873535e-02 1.002853214740753174e-01 2.318972051143646240e-01 2.006963640451431274e-01 8.098926395177841187e-02
3.573054075241088867e-02 -8.555231988430023193e-02 -1.422092132270336151e-02 9.676421433687210083e-02 1.361930668354034424e-01 -3.916670680046081543e-01 -4.120005294680595398e-02 -3.074557483196258545e-01 -2.930769622325897217e-01 -3.014319539070129395e-01 1.758109778165817261e-01 3.437659740447998047e-01 2.026581764221191406e-01 -2.326025366783142090e-01 -2.334915697574615479e-01 1.684113591909408569e-01 1.526830717921257019e-03 1.292098220437765121e-02 3.960460424423217773e-02 1.138695180416107178e-01 -3.647223860025405884e-02 1.200216040015220642e-01 8.750039339065551758e-02 -3.091711737215518951e-02 1.560939103364944458e-02 4.068164899945259094e-02 -1.254826933145523071e-01 -2.102733403444290161e-01 1.095743477344512939e-01 -4.522373899817466736e-02 -9.649210423231124878e-02 2.923901677131652832e-01
1.037593856453895569e-01 -9.428700804710388184e-02 -2.468676865100860596e-02 -1.228324547410011292e-01 3.489153459668159485e-02 -1.089364513754844666e-01 -1.710378974676132202e-01 -1.527694910764694214e-01 -3.837261348962783813e-02 2.231768667697906494e-01 1.525621861219406128e-01 -3.960616886615753174e-02 -6.881589442491531372e-02 -2.849649265408515930e-02 -1.168839260935783386e-01 2.863828241825103760e-01 -8.294917643070220947e-02 -1.258610039949417114e-01 -1.830364018678665161e-01 1.629806756973266602e-01 -8.910188823938369751e-02 3.108328580856323242e-01 2.980392277240753174e-01 2.616510689258575439e-01 2.777661681175231934e-01 8.227162063121795654e-02 -1.944451481103897095e-01 -3.515487909317016602e-01 2.972815036773681641e-01 -4.878391325473785400e-02 2.016406208276748657e-01 -1.600863598287105560e-02
-3.245441913604736328e-01 -2.547686696052551270e-01 -3.742158412933349609e-02 8.500405400991439819e-02 5.457469820976257324e-02 -2.586740851402282715e-01 -6.126797199249267578e-02 -3.180811405181884766e-01 -2.696853578090667725e-01 8.182198554277420044e-02 7.007198873907327652e-03 1.988227963447570801e-01 -3.094337582588195801e-01 -6.140642613172531128e-02 -2.114416807889938354e-01 1.575853228569030762e-01 1.496370881795883179e-01 -7.999145984649658203e-02 -2.673565745353698730e-01 1.546944826841354370e-01 2.549475133419036865e-01 -1.002634093165397644e-01 -4.276345670223236084e-02 7.653913646936416626e-02 -5.328669026494026184e-02 -6.341006606817245483e-03 -9.847548790276050568e-04 1.016737371683120728e-01 2.608284056186676025e-01 -2.326252162456512451e-01 1.192995086312294006e-01 4.145015031099319458e-02
7.217787671834230423e-03 -1.472879052162170410e-01 3.312243819236755371e-01 -2.024985849857330322e-01 2.557172179222106934e-01 -7.562761753797531128e-02 3.526885509490966797e-01 -2.413215637207031250e-01 1.556185781955718994e-01 2.670868337154388428e-01 3.758664131164550781e-01 7.314550131559371948e-02 5.868427455425262451e-02 -1.626323908567428589e-01 -1.969383060932159424e-01 3.685626089572906494e-01 -5.026581138372421265e-02 4.416301101446151733e-02 -4.062865674495697021e-02 6.508644670248031616e-02 -2.544442750513553619e-02 -5.173750966787338257e-02 1.252582520246505737e-01 -3.000506386160850525e-02 -9.471874684095382690e-03 -1.748159080743789673e-01 -1.998887024819850922e-02 6.750773638486862183e-02 8.667205274105072021e-02 -1.724030077457427979e-01 -1.534748226404190063e-01 2.082397416234016418e-02
-9.700816869735717773e-02 -1.926546543836593628e-01 1.278677880764007568e-01 -2.807081341743469238e-01 3.686708807945251465e-01 -1.361302733421325684e-01 9.753410704433917999e-03 -2.642521867528557777e-03 -2.422772347927093506e-01 -6.909159012138843536e-03 6.948588788509368896e-02 1.266309171915054321e-01 -1.900128424167633057e-01 6.417328119277954102e-02 -5.369051173329353333e-02 -1.653706282377243042e-01 -2.686994522809982300e-02 -3.478794395923614502e-01 5.587423965334892273e-02 2.038200646638870239e-01 -5.666127800941467285e-02 1.415225416421890259e-01 1.570599898695945740e-02 -2.602029219269752502e-02 6.624210625886917114e-02 -7.817803323268890381e-02 -3.604105859994888306e-02 -1.686824858188629150e-01 6.617621332406997681e-02 -4.470215439796447754e-01 -9.010171145200729370e-02 -3.325114846229553223e-01
1.671513319015502930e-01 -1.700440496206283569e-01 1.858235895633697510e-01 3.001328408718109131e-01 1.986093521118164062e-01 -8.771601133048534393e-03 7.587997615337371826e-02 4.489891976118087769e-02 -1.247765049338340759e-01 -1.617177277803421021e-01 1.078667938709259033e-01 -1.163391247391700745e-01 -3.044646680355072021e-01 -1.049401313066482544e-01 -3.914414346218109131e-01 1.030991449952125549e-01 5.967648699879646301e-02 -2.470414787530899048e-01 -2.794451117515563965e-01 -2.265718765556812286e-02 -2.813408672809600830e-01 3.064898401498794556e-02 1.205844804644584656e-01 3.247658535838127136e-02 5.211625620722770691e-02 9.313334524631500244e-02 -3.852246701717376709e-02 2.903414890170097351e-02 2.084362804889678955e-01 -3.284806311130523682e-01 9.278397262096405029e-02 -1.556538641452789307e-01
-1.793554723262786865e-01 -3.069947473704814911e-02 1.505421102046966553e-01 1.245896890759468079e-01 9.945590049028396606e-02 -1.033957153558731079e-01 -1.490675359964370728e-01 -8.941569924354553223e-02 -2.419783025979995728e-01 9.505182504653930664e-02 2.700190246105194092e-01 -1.404467225074768066e-01 -3.195989504456520081e-02 -3.023443818092346191e-01 -3.932780325412750244e-01 4.183580353856086731e-02 1.316229254007339478e-01 -1.620643436908721924e-01 -7.369289640337228775e-03 1.729640513658523560e-01 -7.896202057600021362e-02 1.862590163946151733e-01 3.806645795702934265e-02 -1.466854810714721680e-01 1.222930178046226501e-01 3.110774457454681396e-01 -6.741109490394592285e-02 -2.009201645851135254e-01 6.241963803768157959e-02 -3.966400623321533203e-01 -2.020859345793724060e-02 1.145009249448776245e-01
-2.741466760635375977e-01 -7.352904975414276123e-02 1.027567833662033081e-01 -1.318678706884384155e-01 2.131370306015014648e-01 -2.102563716471195221e-02 -2.443329431116580963e-02 1.145402714610099792e-01 -1.584114879369735718e-01 1.061490476131439209e-01 2.136079221963882446e-01 -8.968528360128402710e-02 5.899342242628335953e-03 -3.300794064998626709e-01 -2.528964579105377197e-01 9.523203223943710327e-02 2.288756668567657471e-01 -6.300675123929977417e-02 5.313797295093536377e-02 2.025921493768692017e-01 -5.895359441637992859e-02 1.222721114754676819e-01 2.800796367228031158e-02 -5.215869098901748657e-02 1.128178313374519348e-01 3.321980834007263184e-01 -2.050545215606689453e-01 -1.140882819890975952e-01 8.444672077894210815e-02 -4.176470935344696045e-01 -2.046691477298736572e-01 1.900198906660079956e-01
1.944914343766868114e-03 -2.144372016191482544e-01 2.360498905181884766e-01 1.574894338846206665e-01 -4.888933151960372925e-02 -3.595626652240753174e-01 -1.016548871994018555e-01 -3.064784705638885498e-01 -3.186522424221038818e-01 -2.837467473000288010e-03 -4.108747933059930801e-03 -8.720648288726806641e-02 -1.036249548196792603e-01 -9.963312745094299316e-02 1.145341470837593079e-01 1.258446276187896729e-01 3.850049898028373718e-02 1.321434974670410156e-01 -1.928760856389999390e-01 3.135045170783996582e-01 1.986562311649322510e-01 2.656474411487579346e-01 3.226252198219299316e-01 1.474338117986917496e-02 -5.962693691253662109e-02 1.435842663049697876e-01 -2.111829668283462524e-01 -4.339493066072463989e-02 1.682579815387725830e-01 -7.564722001552581787e-02 6.670902669429779053e-02 -2.930873259902000427e-02
-1.313573271036148071e-01 1.341772079467773438e-01 -1.041013840585947037e-02 1.790174543857574463e-01 9.920413047075271606e-02 -1.346149444580078125e-01 -2.034317329525947571e-02 1.179929897189140320e-01 -1.115539595484733582e-01 -2.429544553160667419e-02 1.653229594230651855e-01 -4.330966994166374207e-02 -2.853611111640930176e-01 -1.682684868574142456e-01 -3.489041328430175781e-01 3.571782708168029785e-01 -1.211812347173690796e-01 -3.175622522830963135e-01 -1.159162819385528564e-01 1.786971539258956909e-01 1.571277971379458904e-03 3.404677286744117737e-02 1.759157516062259674e-02 2.600111961364746094e-01 1.094532385468482971e-01 9.275640547275543213e-02 -3.209052681922912598e-01 2.121848016977310181e-01 1.721676290035247803e-01 -1.775506734848022461e-01 -1.696135997772216797e-01 -2.217613905668258667e-02
9.507182985544204712e-03 -3.020370602607727051e-01 3.082183301448822021e-01 1.169909164309501648e-01 6.450045853853225708e-02 -3.156576752662658691e-01 2.577674761414527893e-02 1.974228322505950928e-01 -5.236765369772911072e-02 -2.325477749109268188e-01 1.570021957159042358e-01 -1.456789076328277588e-01 -5.036186054348945618e-02 2.746975980699062347e-03 7.548617664724588394e-03 1.010830402374267578e-01 2.518488466739654541e-01 -2.213772982358932495e-01 -3.012693226337432861e-01 2.830181717872619629e-01 6.312750279903411865e-02 2.995122969150543213e-02 3.338529765605926514e-01 -2.513819746673107147e-02 -1.249287351965904236e-01 1.060907021164894104e-01 -5.816698446869850159e-02 2.713620103895664215e-02 1.159172132611274719e-01 1.865915507078170776e-01 1.620265841484069824e-01 -1.878512650728225708e-01
-4.453086480498313904e-02 -4.488940909504890442e-02 1.344742625951766968e-01 9.458763897418975830e-02 1.839517503976821899e-01 -1.663049161434173584e-01 -6.976379454135894775e-02 -3.003290593624114990e-01 -1.189969629049301147e-01 -4.576703310012817383e-01 3.100805580615997314e-01 3.727312013506889343e-02 -3.877775967121124268e-01 -1.275068968534469604e-01 9.037921577692031860e-02 1.712733507156372070e-01 -4.621921479701995850e-02 1.236141622066497803e-01 -9.974445402622222900e-02 1.007149815559387207e-01 1.952612698078155518e-01 -1.494098603725433350e-01 -1.481364667415618896e-01 -3.598959371447563171e-02 -8.150269091129302979e-02 -4.415920376777648926e-02 5.754675343632698059e-02 1.829311102628707886e-01 1.007012724876403809e-01 -1.139480546116828918e-01 -1.528909355401992798e-01 -2.721210420131683350e-01
-1.525000184774398804e-01 -1.388955395668745041e-02 2.411734014749526978e-01 7.335002068430185318e-03 2.873019874095916748e-01 -2.375986427068710327e-01 -5.451330170035362244e-02 7.754170149564743042e-02 -1.739672273397445679e-01 -7.325257360935211182e-02 1.234749257564544678e-01 -3.629576042294502258e-02 -2.578054368495941162e-01 5.734311882406473160e-03 -2.564394176006317139e-01 2.856420576572418213e-01 -1.013895273208618164e-01 -1.578835994005203247e-01 -5.644898489117622375e-02 1.037055104970932007e-01 -6.091672182083129883e-02 4.063418600708246231e-03 3.009120523929595947e-01 -2.405315041542053223e-01 -1.968568861484527588e-01 1.860915720462799072e-01 -5.690896138548851013e-02 -3.925761580467224121e-02 1.580946743488311768e-01 -2.124343961477279663e-01 3.889667987823486328e-01 -5.873972550034523010e-02
-1.351606994867324829e-01 5.585287883877754211e-02 1.303483396768569946e-01 1.064333021640777588e-01 1.723002642393112183e-01 -1.476802080869674683e-01 -2.424384504556655884e-01 -3.915866836905479431e-02 -3.177201151847839355e-01 -6.087501719594001770e-02 3.045255541801452637e-01 -3.425695002079010010e-02 -3.370438218116760254e-01 -3.033759444952011108e-02 -1.644105166196823120e-01 1.450192630290985107e-01 -8.580946363508701324e-03 -1.688265651464462280e-01 1.190131530165672302e-02 1.351922452449798584e-01 -2.250313758850097656e-02 6.000626459717750549e-02 8.949291706085205078e-02 -2.472530454397201538e-01 6.059515103697776794e-02 -1.022676564753055573e-02 -4.973443225026130676e-03 -1.333521306514739990e-01 5.415608286857604980e-01 1.237182691693305969e-01 1.566581726074218750e-01 -4.878772795200347900e-02
-3.256794065237045288e-02 -1.047853901982307434e-01 2.103361114859580994e-02 -1.641754060983657837e-01 2.437003254890441895e-01 -7.461237162351608276e-02 -5.409169197082519531e-02 -5.744386091828346252e-02 -4.827228188514709473e-02 9.433760493993759155e-02 4.373182654380798340e-01 -8.012475818395614624e-02 -4.218118488788604736e-01 -3.137208223342895508e-01 8.269516751170158386e-03 -7.004819065332412720e-02 6.780271232128143311e-02 -2.784199714660644531e-01 -1.748262196779251099e-01 1.708624064922332764e-01 2.176058590412139893e-01 1.458652019500732422e-01 -1.387372426688671112e-02 1.248781159520149231e-01 -7.719879597425460815e-02 2.469566911458969116e-01 -1.205578148365020752e-01 4.785576462745666504e-02 6.361664831638336182e-02 2.618842720985412598e-01 -1.109047010540962219e-01 -6.458970159292221069e-02
1.812265515327453613e-01 -1.467281132936477661e-01 2.068573832511901855e-01 -2.795132398605346680e-01 1.777873039245605469e-01 -1.563644409179687500e-01 1.267165839672088623e-01 6.317968666553497314e-02 -1.937769204378128052e-01 -6.102226674556732178e-02 1.193034201860427856e-01 1.815052479505538940e-01 6.688804924488067627e-02 -1.769291460514068604e-01 -4.360830783843994141e-01 -2.499687969684600830e-01 -3.276308532804250717e-03 1.027227938175201416e-01 -2.073322683572769165e-01 1.139079406857490540e-01 6.157276779413223267e-02 1.073106005787849426e-01 2.517713904380798340e-01 -4.039398953318595886e-02 7.256017625331878662e-02 2.208930552005767822e-01 -2.636844813823699951e-01 1.030762270092964172e-01 1.390638947486877441e-01 -2.347798459231853485e-02 -1.594818234443664551e-01 -2.129147052764892578e-01
-1.214631497859954834e-01 1.760945469141006470e-02 1.039236932992935181e-01 -4.465285316109657288e-02 4.692792296409606934e-01 -2.449557334184646606e-01 -4.279184341430664062e-02 3.560383245348930359e-02 3.799913078546524048e-02 -1.599662303924560547e-01 -1.586938500404357910e-01 1.733070313930511475e-01 -1.602347046136856079e-01 -6.963575631380081177e-02 -2.635904848575592041e-01 1.052370760589838028e-02 8.118998259305953979e-02 2.294861525297164917e-01 4.511041194200515747e-02 2.735902070999145508e-01 -7.294861972332000732e-02 -1.008883118629455566e-01 2.348810881376266479e-01 2.438075393438339233e-01 2.617082297801971436e-01 3.542644083499908447e-01 1.021613627672195435e-01 -1.818289309740066528e-01 -1.763222366571426392e-02 1.593428105115890503e-02 4.493501409888267517e-02 1.094088144600391388e-02
-7.616927474737167358e-02 1.849382743239402771e-02 8.120737969875335693e-02 -1.090748980641365051e-01 3.889715671539306641e-01 -3.981035575270652771e-02 -6.286425143480300903e-02 -1.475279480218887329e-01 -3.880859613418579102e-01 -2.502914667129516602e-01 1.155260112136602402e-02 -1.312428414821624756e-01 3.590356558561325073e-02 -1.205618381500244141e-01 -2.358259260654449463e-01 6.277229636907577515e-02 -1.610887348651885986e-01 -2.323981747031211853e-02 -2.244472503662109375e-03 1.688789129257202148e-01 1.835631132125854492e-01 -1.499172300100326538e-01 3.097197711467742920e-01 3.398379683494567871e-02 8.490569889545440674e-02 2.163130193948745728e-01 2.872237861156463623e-01 4.071395471692085266e-02 6.216269358992576599e-02 -3.640306890010833740e-01 -4.856882616877555847e-02 -7.488323003053665161e-02
1.872261017560958862e-01 -3.356991112232208252e-01 2.157660424709320068e-01 1.513679474592208862e-01 -1.684291660785675049e-02 -1.160589382052421570e-01 8.920851349830627441e-02 -2.349636256694793701e-01 -5.870960280299186707e-02 7.941948249936103821e-03 5.779621750116348267e-02 -1.487568467855453491e-01 -4.263623431324958801e-02 -1.359942406415939331e-01 4.641158506274223328e-02 2.560855746269226074e-01 4.504126310348510742e-02 -1.157813742756843567e-01 -2.269080877304077148e-01 2.049057930707931519e-01 2.709677815437316895e-02 2.922194600105285645e-01 1.541956812143325806e-01 -3.133848309516906738e-02 1.970294564962387085e-01 2.435064613819122314e-01 -8.928971737623214722e-02 -3.010780215263366699e-01 2.977260351181030273e-01 -2.848008573055267334e-01 5.912260618060827255e-03 -5.024339258670806885e-02
-2.897810935974121094e-01 -8.440993726253509521e-02 4.016737341880798340e-01 1.968964561820030212e-02 1.914641261100769043e-01 -1.629677042365074158e-02 3.332882374525070190e-02 -4.245245456695556641e-02 -1.337509155273437500e-01 -2.965041995048522949e-01 1.186457499861717224e-01 1.563291698694229126e-01 -3.526938855648040771e-01 -1.603747904300689697e-01 -2.068402320146560669e-01 -3.051849454641342163e-02 -9.571962058544158936e-02 -9.862624853849411011e-02 7.335836440324783325e-02 1.734545975923538208e-01 -1.044453158974647522e-01 2.205955237150192261e-01 2.602992653846740723e-01 -1.308947801589965820e-01 2.519577443599700928e-01 -1.738492050208151340e-03 2.217226177453994751e-01 -6.085405126214027405e-02 1.828514337539672852e-01 1.399815976619720459e-01 -2.399837411940097809e-02 -2.038259990513324738e-02
-6.635385099798440933e-03 -6.957937497645616531e-03 2.371410876512527466e-01 2.862904071807861328e-01 1.051208004355430603e-01 -4.261082112789154053e-01 -4.205775856971740723e-01 -1.395888328552246094e-01 -3.615874648094177246e-01 -1.914406865835189819e-01 1.839559376239776611e-01 7.690360397100448608e-02 -1.609067320823669434e-01 2.366729080677032471e-03 -1.421691924333572388e-01 5.464565381407737732e-02 4.875262826681137085e-02 -2.023198008537292480e-01 -1.256573498249053955e-01 2.521302700042724609e-01 2.382935583591461182e-02 1.215907931327819824e-01 1.715024411678314209e-01 -1.454814430326223373e-02 -8.462286787107586861e-04 8.128506131470203400e-03 3.100702306255698204e-03 -7.281044870615005493e-02 1.221472769975662231e-01 1.221084743738174438e-01 1.043610498309135437e-01 -5.225450545549392700e-02
-1.729224026203155518e-01 -1.626876145601272583e-01 4.850389063358306885e-01 1.805110275745391846e-02 2.897708714008331299e-01 -1.077234670519828796e-01 -1.292536500841379166e-02 -6.294314563274383545e-02 8.692007511854171753e-02 1.105959713459014893e-01 1.344892829656600952e-01 -6.559799890965223312e-03 -1.916292756795883179e-01 -5.529899522662162781e-02 -7.297377288341522217e-02 2.289557158946990967e-01 2.399004548788070679e-01 -4.120960459113121033e-02 -9.445823729038238525e-02 1.912118345499038696e-01 1.701661944389343262e-02 1.062514185905456543e-01 1.893247067928314209e-01 2.243630290031433105e-01 2.763653695583343506e-01 1.576727926731109619e-01 3.196471631526947021e-01 -1.355845332145690918e-01 1.185729354619979858e-01 4.478513821959495544e-02 5.733711272478103638e-02 1.710373163223266602e-01
-3.019811511039733887e-01 -9.663274139165878296e-02 3.054549396038055420e-01 -1.584936380386352539e-01 1.504318118095397949e-01 1.281405985355377197e-02 1.698649823665618896e-01 1.549129001796245575e-02 -2.602846026420593262e-01 -2.005823105573654175e-01 3.428630530834197998e-01 2.462060749530792236e-01 -1.182713806629180908e-01 -7.929503917694091797e-02 8.723051846027374268e-02 1.425626724958419800e-01 3.840327262878417969e-02 9.302024729549884796e-03 3.063565120100975037e-02 -6.661731004714965820e-02 6.902209669351577759e-02 2.832724712789058685e-02 -8.252968639135360718e-02 -1.599211096763610840e-01 1.705650836229324341e-01 -1.747624576091766357e-01 4.810841381549835205e-02 4.884958267211914062e-02 4.618777632713317871e-01 7.097430061548948288e-03 -1.845185458660125732e-01 -1.952993273735046387e-01
-2.102446258068084717e-01 -3.958683833479881287e-02 4.353525117039680481e-02 -1.645049601793289185e-01 1.236572116613388062e-01 -5.798873305320739746e-02 -9.039160609245300293e-02 -1.182997133582830429e-02 -2.576182186603546143e-01 -1.052885502576828003e-01 1.270996779203414917e-01 1.247632950544357300e-01 -2.814772129058837891e-01 -5.093987565487623215e-03 -1.848412603139877319e-01 4.053989648818969727e-01 7.144002616405487061e-02 -4.333105310797691345e-02 -5.600088089704513550e-02 4.000388979911804199e-01 -1.395901292562484741e-01 -7.434312999248504639e-02 -1.284586489200592041e-01 2.008213996887207031e-01 4.437305405735969543e-02 -5.718081444501876831e-02 3.419539332389831543e-01 -2.936024963855743408e-01 1.148744001984596252e-01 -1.245774105191230774e-01 7.783526182174682617e-02 -1.273825317621231079e-01
[truncated: 3,273,155 more chars]
