# Supplementary material for: The Language of Innovation
Source: PLoS One. 2020 Apr 30;15(4):e0230107. doi: 10.1371/journal.pone.0230107 (PMC7194493; doi:10.1371/journal.pone.0230107)
Supplement: S9 File — (GZ) [file pone.0230107.s009.tar.gz › 1987-1991/V2Run_23_VS_4500_embeddings1987-1991ED32.txt]

1.502083335071802139e-02 2.476045042276382446e-01 2.519598007202148438e-01 3.149972110986709595e-02 -4.558192193508148193e-01 7.513759285211563110e-02 3.251506760716438293e-02 -2.143508046865463257e-01 -6.398787349462509155e-02 -1.239946782588958740e-01 -8.865133672952651978e-02 5.509386956691741943e-02 6.444359570741653442e-02 4.026665091514587402e-01 2.240615151822566986e-02 3.458929061889648438e-01 6.170930340886116028e-03 -1.514724493026733398e-01 -4.534249380230903625e-02 1.654577255249023438e-01 1.248992159962654114e-01 -1.068380773067474365e-01 2.103191334754228592e-03 -2.602670341730117798e-02 2.005450576543807983e-01 -9.019543230533599854e-02 -1.929765641689300537e-01 -2.416187375783920288e-01 1.024490371346473694e-01 4.319931566715240479e-02 1.193534359335899353e-01 -2.146598696708679199e-01
3.990009427070617676e-02 -5.793720856308937073e-02 2.112721502780914307e-01 2.738023102283477783e-01 -2.149844467639923096e-01 1.772595793008804321e-01 -2.753594145178794861e-02 1.772313192486763000e-02 -5.305530875921249390e-02 1.282840669155120850e-01 2.519740760326385498e-01 1.351654878817498684e-03 2.983109056949615479e-01 3.568204343318939209e-01 1.771731823682785034e-01 4.243152961134910583e-02 -3.292787820100784302e-02 1.662577560637146235e-04 1.284866482019424438e-01 1.251443922519683838e-01 1.395872533321380615e-01 8.907292038202285767e-02 3.416540324687957764e-01 1.447324007749557495e-01 8.486140519380569458e-03 -3.119794726371765137e-01 -2.151482552289962769e-01 -2.904121875762939453e-01 1.524725705385208130e-01 6.429991126060485840e-02 6.977384537458419800e-02 -7.642555981874465942e-02
3.334011510014533997e-02 -1.033731084316968918e-02 1.239707320928573608e-01 1.693839430809020996e-01 -2.045322954654693604e-01 3.545802831649780273e-02 -1.915839500725269318e-03 -1.538446843624114990e-01 2.146896272897720337e-01 -3.092346787452697754e-01 1.441252976655960083e-01 2.778202295303344727e-01 3.038933277130126953e-01 2.545776069164276123e-01 -3.553067520260810852e-02 8.117479830980300903e-02 1.196486130356788635e-01 -1.453503966331481934e-01 -1.227151826024055481e-01 -8.032632619142532349e-02 1.968094875337556005e-04 -2.068419754505157471e-02 1.702670902013778687e-01 1.783413290977478027e-01 -3.278767466545104980e-01 9.303224831819534302e-02 2.134498395025730133e-02 -3.197758495807647705e-01 -1.493203220888972282e-03 3.063819110393524170e-01 2.287728041410446167e-01 3.869105363264679909e-03
2.419619262218475342e-01 -6.917964667081832886e-02 1.987387239933013916e-01 2.879246473312377930e-01 -1.787930428981781006e-01 1.188639327883720398e-01 1.198413819074630737e-01 8.425414562225341797e-03 5.329326167702674866e-02 -1.096685975790023804e-01 -7.950691878795623779e-02 1.044593825936317444e-01 -7.912705093622207642e-02 1.665155440568923950e-01 1.303282380104064941e-01 4.961549341678619385e-01 -1.112650781869888306e-01 -2.116398513317108154e-01 -2.729570567607879639e-01 -1.062716320157051086e-01 -2.504310607910156250e-01 6.983240693807601929e-02 2.620625495910644531e-01 4.085800051689147949e-02 1.041527017951011658e-01 -2.395572513341903687e-01 -9.626194089651107788e-02 -1.001211330294609070e-01 -2.648374065756797791e-02 5.248609930276870728e-02 2.293488234281539917e-01 2.488682046532630920e-03
-7.057130336761474609e-02 1.214966922998428345e-02 1.333361864089965820e-01 2.200040221214294434e-01 -2.702338993549346924e-01 8.488278836011886597e-02 1.377696692943572998e-01 1.176701635122299194e-01 2.144312709569931030e-01 -7.985566556453704834e-02 7.478887587785720825e-02 3.332240283489227295e-01 2.941304445266723633e-01 2.022277265787124634e-01 2.424384504556655884e-01 2.128841876983642578e-01 -9.722475707530975342e-02 -5.860209465026855469e-02 6.246976926922798157e-02 -8.817934244871139526e-02 -3.097018599510192871e-01 -1.276647448539733887e-01 1.398607194423675537e-01 7.948549091815948486e-02 -2.717892527580261230e-01 -1.615574359893798828e-01 -1.396891176700592041e-01 -3.149748221039772034e-02 -1.930128335952758789e-01 8.262710273265838623e-02 1.727550178766250610e-01 2.410002499818801880e-01
2.550238966941833496e-01 1.793208718299865723e-01 1.826194971799850464e-01 1.649425774812698364e-01 -7.680781185626983643e-02 -1.235146969556808472e-01 5.716570187360048294e-03 9.960647672414779663e-02 6.908546388149261475e-02 -2.762637846171855927e-02 2.023359239101409912e-01 8.449821174144744873e-02 1.600282639265060425e-01 1.543832272291183472e-01 2.877791225910186768e-01 1.377844065427780151e-01 -1.152337267994880676e-01 -4.555805027484893799e-02 2.486060410737991333e-01 2.359793931245803833e-01 -2.697369642555713654e-02 1.268057078123092651e-01 2.614390850067138672e-01 8.302192389965057373e-02 9.696076624095439911e-03 -1.825967570766806602e-03 -1.548381149768829346e-01 -1.409849822521209717e-01 1.739383935928344727e-01 1.000859513878822327e-01 5.422206521034240723e-01 -5.622495710849761963e-02
1.568432301282882690e-01 2.311195880174636841e-01 7.380224019289016724e-02 1.646810024976730347e-01 -2.743243575096130371e-01 2.699468471109867096e-02 6.591761857271194458e-02 7.772714644670486450e-02 1.015965044498443604e-01 -3.770029637962579727e-03 -2.430891841650009155e-01 1.923837065696716309e-01 1.490790992975234985e-01 9.787570685148239136e-02 1.975911706686019897e-01 2.467036992311477661e-01 -2.658276632428169250e-02 -2.980305254459381104e-01 -1.831282489001750946e-02 -1.506636589765548706e-01 -8.894947171211242676e-02 -1.126156672835350037e-01 1.030586659908294678e-01 1.866806447505950928e-01 2.121372148394584656e-02 -4.299467802047729492e-01 -1.604691892862319946e-01 -4.863139986991882324e-02 -7.030857354402542114e-02 2.533034086227416992e-01 2.662742435932159424e-01 -1.812255680561065674e-01
9.325850009918212891e-02 1.802456080913543701e-01 3.623319268226623535e-01 -2.448779903352260590e-02 -2.740668058395385742e-01 -4.671648517251014709e-02 -1.501584798097610474e-02 2.636221647262573242e-01 3.732137680053710938e-01 -5.084371939301490784e-02 4.003952145576477051e-01 3.630133345723152161e-02 1.105381920933723450e-01 1.045147776603698730e-01 6.399539113044738770e-02 1.298192739486694336e-01 -6.218301877379417419e-02 -1.715779006481170654e-01 1.308267414569854736e-01 2.374585121870040894e-01 -9.316260367631912231e-02 5.035312473773956299e-02 2.498542666435241699e-01 1.632878184318542480e-01 9.163628518581390381e-02 -1.018484160304069519e-01 -8.353463560342788696e-02 -1.791240274906158447e-02 -7.084232568740844727e-02 5.201350152492523193e-02 3.016660511493682861e-01 2.016647905111312866e-02
1.454290598630905151e-01 1.845320612192153931e-01 1.502572596073150635e-01 7.106293737888336182e-02 -2.163682729005813599e-01 -1.448787003755569458e-01 2.289095073938369751e-01 1.747579127550125122e-02 -1.079151108860969543e-01 -9.189423173666000366e-02 3.203269243240356445e-01 -7.513905316591262817e-02 2.302114218473434448e-01 3.520195558667182922e-02 -3.892641514539718628e-02 3.302709162235260010e-01 -2.642385661602020264e-01 2.352203615009784698e-02 2.083692401647567749e-01 8.005204051733016968e-02 6.544583290815353394e-02 3.296292126178741455e-01 2.850949466228485107e-01 2.382957637310028076e-01 -1.982804620638489723e-03 -1.522279679775238037e-01 -1.180175021290779114e-01 -2.655119001865386963e-01 -2.656729333102703094e-02 1.192661002278327942e-01 8.584008365869522095e-02 -4.878879711031913757e-02
3.092973120510578156e-02 1.343434453010559082e-01 3.501773178577423096e-01 2.578663229942321777e-01 -3.027124702930450439e-01 -2.781020402908325195e-01 4.457363102119415998e-04 2.141019552946090698e-01 1.270019914954900742e-02 -1.655213236808776855e-01 3.728571832180023193e-01 -1.390624442137777805e-03 2.570096254348754883e-01 1.376136839389801025e-01 9.017531573772430420e-02 1.310212761163711548e-01 -1.845446415245532990e-02 5.111484788358211517e-03 -9.926467388868331909e-02 -3.299977257847785950e-02 1.480011194944381714e-01 -1.043143793940544128e-01 1.254759281873703003e-01 2.804606258869171143e-01 3.812732547521591187e-02 -1.040302217006683350e-01 -6.030803173780441284e-02 -2.236519306898117065e-01 -6.030680611729621887e-02 2.676774263381958008e-01 -1.825515367090702057e-02 -1.419011503458023071e-01
4.018836021423339844e-01 1.809757202863693237e-01 2.841256558895111084e-01 -1.388484537601470947e-01 -4.462608397006988525e-01 2.467644065618515015e-01 1.885853260755538940e-01 6.402598321437835693e-02 -4.062417894601821899e-02 1.372814178466796875e-01 -1.922519318759441376e-02 1.581376194953918457e-01 1.127255633473396301e-01 2.069694399833679199e-01 9.753504395484924316e-02 2.828954160213470459e-02 5.797043070197105408e-02 -8.860939997248351574e-04 9.694288671016693115e-02 2.554232776165008545e-01 -1.835578680038452148e-01 -7.553502172231674194e-02 1.465483158826828003e-01 -1.609545052051544189e-01 -1.060097012668848038e-02 1.265126764774322510e-01 -1.013133674860000610e-01 1.819216012954711914e-01 1.094909235835075378e-01 3.883661702275276184e-02 1.614401340484619141e-01 -1.745744347572326660e-01
2.184721678495407104e-01 1.358365267515182495e-01 2.941917479038238525e-01 1.518836617469787598e-01 -3.004077970981597900e-01 1.513997912406921387e-01 2.058947980403900146e-01 -1.885890960693359375e-01 -9.253638982772827148e-02 2.099364548921585083e-01 1.107261851429939270e-01 2.636100724339485168e-02 2.991464138031005859e-01 9.068147093057632446e-02 7.961267232894897461e-02 2.725162208080291748e-01 -1.172286123037338257e-01 2.782214619219303131e-02 -1.544856559485197067e-02 1.490696966648101807e-01 -1.903797388076782227e-01 1.296133697032928467e-01 5.152505636215209961e-02 1.799755841493606567e-01 -6.351946294307708740e-02 -3.023014403879642487e-02 -2.033009976148605347e-01 1.914235949516296387e-01 -7.723609358072280884e-02 -8.812115341424942017e-02 3.536570370197296143e-01 -2.058516591787338257e-01
4.494874551892280579e-02 -8.939680643379688263e-03 2.019196748733520508e-01 3.341786861419677734e-01 -5.227648466825485229e-02 -5.518852174282073975e-02 1.985730975866317749e-01 -1.650487780570983887e-01 1.848289221525192261e-01 -1.497777402400970459e-01 4.253775626420974731e-02 2.438714355230331421e-01 2.872053086757659912e-01 2.596962638199329376e-02 1.570340692996978760e-01 4.403831064701080322e-01 -9.523928910493850708e-02 -1.014295294880867004e-01 1.803375333547592163e-01 1.506165862083435059e-01 1.627493649721145630e-01 6.054254621267318726e-02 -9.491962939500808716e-02 1.975862383842468262e-01 -2.066197246313095093e-01 -2.478144317865371704e-01 -6.107691675424575806e-02 -4.788530245423316956e-02 -9.744905680418014526e-02 2.385988235473632812e-01 1.543030887842178345e-01 -1.533246785402297974e-02
-9.119690954685211182e-02 1.025998890399932861e-01 3.314805030822753906e-01 -3.589892759919166565e-02 -2.709681689739227295e-01 -1.358214914798736572e-01 -3.511906042695045471e-02 -4.581626504659652710e-02 5.693423002958297729e-02 -4.867121577262878418e-02 2.417926490306854248e-01 9.123008698225021362e-02 1.636028885841369629e-01 1.217106208205223083e-01 1.741672307252883911e-01 2.821092307567596436e-01 -1.354804635047912598e-01 -3.073897585272789001e-02 4.679546505212783813e-02 -2.159036137163639069e-02 -2.488601356744766235e-01 2.056637704372406006e-01 2.858610451221466064e-01 2.524392306804656982e-01 -6.890750676393508911e-02 -2.356045134365558624e-02 -3.997255563735961914e-01 -2.165043801069259644e-01 -7.385755330324172974e-02 1.673602759838104248e-01 -3.179004788398742676e-02 -1.811861842870712280e-01
-4.191893618553876877e-03 2.200951278209686279e-01 3.439739644527435303e-01 -7.616657763719558716e-02 -1.455172002315521240e-01 1.014962568879127502e-01 2.404773384332656860e-01 -7.769775111228227615e-03 1.193263195455074310e-02 -5.732934176921844482e-02 2.784749306738376617e-02 3.341134190559387207e-01 1.253636088222265244e-02 1.156699508428573608e-01 3.060435652732849121e-01 2.495191544294357300e-01 -5.680488049983978271e-02 -1.530522853136062622e-01 3.300477564334869385e-02 -1.587474793195724487e-01 7.040798664093017578e-02 -8.147660642862319946e-02 2.135740220546722412e-01 -1.232338473200798035e-01 9.092979133129119873e-02 -3.538927435874938965e-01 -2.655020654201507568e-01 -3.169460967183113098e-02 -9.557314962148666382e-02 7.528840005397796631e-02 2.814418673515319824e-01 -1.685378700494766235e-01
-8.931904286146163940e-02 7.770001888275146484e-02 1.332806539721786976e-03 4.411652982234954834e-01 -8.724169433116912842e-02 -2.517450451850891113e-01 4.118943959474563599e-02 -3.091999515891075134e-02 -2.258377522230148315e-01 -4.668573662638664246e-02 -1.330949515104293823e-01 -9.119752049446105957e-02 2.527057230472564697e-01 3.657381236553192139e-01 1.912878081202507019e-02 2.290276139974594116e-01 -8.866728097200393677e-02 1.076001673936843872e-02 1.595950126647949219e-01 2.451696991920471191e-01 -5.486970022320747375e-02 1.973035037517547607e-01 2.364508509635925293e-01 -9.028346836566925049e-02 -8.018920570611953735e-02 -8.590161055326461792e-02 -2.175791859626770020e-01 7.670236378908157349e-02 -1.730289608240127563e-01 2.259121388196945190e-01 1.912719756364822388e-01 -6.252917647361755371e-02
2.166643366217613220e-02 2.268915772438049316e-01 2.516330182552337646e-01 2.288731373846530914e-02 -2.567251026630401611e-01 -2.061567455530166626e-02 1.332112103700637817e-01 1.081531345844268799e-01 1.614777445793151855e-01 -1.048706173896789551e-01 -7.479981053620576859e-03 3.664144873619079590e-01 1.384201496839523315e-01 1.906661391258239746e-01 1.687552183866500854e-01 1.409324109554290771e-01 2.033836245536804199e-01 -1.786247342824935913e-01 6.547008454799652100e-02 -2.540380656719207764e-01 -4.497279599308967590e-02 1.417202502489089966e-01 2.629819512367248535e-01 -6.290061865001916885e-04 3.542787581682205200e-02 -3.786596059799194336e-01 -2.297361195087432861e-01 -7.406880706548690796e-02 1.806557178497314453e-01 1.354701071977615356e-01 1.610098630189895630e-01 3.701332723721861839e-03
1.308179646730422974e-01 5.587257444858551025e-02 3.520589768886566162e-01 9.243289381265640259e-02 -2.974638044834136963e-01 -1.097735390067100525e-01 2.054754197597503662e-01 1.106448471546173096e-01 1.412988305091857910e-01 4.217987880110740662e-02 -2.402282319962978363e-02 7.222125679254531860e-02 -5.927999317646026611e-02 2.765667140483856201e-01 3.584375604987144470e-02 1.072658747434616089e-01 -2.568098008632659912e-01 -3.390391767024993896e-01 1.640212237834930420e-01 -1.147948876023292542e-01 5.197460763156414032e-03 -1.296580135822296143e-01 3.711682856082916260e-01 3.187777698040008545e-01 7.065086811780929565e-02 -4.291000962257385254e-02 -9.398835152387619019e-02 -8.484032005071640015e-02 6.506186723709106445e-02 7.052677124738693237e-02 2.103478461503982544e-01 -1.357420533895492554e-01
7.355263084173202515e-02 4.907190054655075073e-02 2.309756577014923096e-01 -9.977202862501144409e-02 -2.689332365989685059e-01 7.695849239826202393e-02 3.609433472156524658e-01 2.069054245948791504e-01 -6.459452211856842041e-03 1.121519505977630615e-01 -3.934509679675102234e-02 -3.485312685370445251e-02 7.621096819639205933e-02 4.344514012336730957e-01 -6.028716638684272766e-02 1.087585762143135071e-01 -6.225227937102317810e-02 -7.995489239692687988e-02 4.608491808176040649e-02 1.102258935570716858e-01 1.251193732023239136e-01 -3.246027529239654541e-01 -5.794474482536315918e-02 2.050032764673233032e-01 -1.235490739345550537e-01 4.974211333319544792e-04 -1.087295562028884888e-01 -4.461699724197387695e-02 -1.601439118385314941e-01 2.140567153692245483e-01 2.465495616197586060e-01 3.160075545310974121e-01
1.978230476379394531e-01 2.053750753402709961e-01 2.570791840553283691e-01 -2.747551351785659790e-02 -1.842966973781585693e-01 1.315262466669082642e-01 6.904649734497070312e-02 7.754606753587722778e-02 4.819233715534210205e-02 -1.295810937881469727e-01 -1.723277866840362549e-01 9.225382655858993530e-02 2.622135579586029053e-01 3.618924021720886230e-01 2.264478653669357300e-01 1.476853787899017334e-01 2.796928286552429199e-01 -2.204588651657104492e-01 1.715126633644104004e-01 -2.197447568178176880e-01 8.474139124155044556e-02 -1.986957527697086334e-02 2.266963869333267212e-01 -1.110832542181015015e-01 6.112196668982505798e-02 -2.342059463262557983e-01 -4.213764145970344543e-02 9.030138701200485229e-02 1.278610527515411377e-01 1.573245823383331299e-01 2.425546050071716309e-01 -1.239861696958541870e-01
4.725294932723045349e-02 4.405019804835319519e-02 -2.208585292100906372e-02 2.688341736793518066e-01 -2.469808310270309448e-01 1.075973063707351685e-01 3.110479712486267090e-01 6.124090775847434998e-02 -5.739107728004455566e-02 1.671306341886520386e-01 4.466982558369636536e-02 1.659013330936431885e-01 2.060796320438385010e-01 2.217871099710464478e-01 3.831474184989929199e-01 3.008985519409179688e-01 -1.651901900768280029e-01 1.999805215746164322e-03 -1.307560801506042480e-01 1.711107604205608368e-02 -9.338121116161346436e-02 -8.763582259416580200e-02 8.258610963821411133e-02 -2.045380175113677979e-01 -7.343043386936187744e-02 -1.436688005924224854e-01 -6.580553203821182251e-02 -2.849946022033691406e-01 6.847251951694488525e-02 1.523764580488204956e-01 3.327434360980987549e-01 1.718684285879135132e-02
1.527167558670043945e-01 5.264699086546897888e-02 2.559908330440521240e-01 4.702859520912170410e-01 -2.118509076535701752e-02 -2.780019491910934448e-02 2.225877940654754639e-01 3.906036540865898132e-02 -1.965820491313934326e-01 -1.421182602643966675e-01 -6.143469363451004028e-02 -7.861904054880142212e-02 2.570612132549285889e-01 4.097713232040405273e-01 -8.289629966020584106e-02 2.140340059995651245e-01 1.094612255692481995e-01 1.615541279315948486e-01 3.319254145026206970e-02 8.613696694374084473e-02 -2.005620002746582031e-01 1.983473300933837891e-01 7.301403675228357315e-03 1.369070410728454590e-01 -1.981685869395732880e-02 -1.761526465415954590e-01 2.197976224124431610e-02 -4.911480471491813660e-02 -1.879841983318328857e-01 1.626713275909423828e-01 1.932221055030822754e-01 3.195710852742195129e-02
1.807440519332885742e-01 2.441592663526535034e-01 2.574878633022308350e-01 2.974829077720642090e-01 -5.418630316853523254e-02 1.859290897846221924e-01 2.876043021678924561e-01 -1.490657329559326172e-01 1.023472249507904053e-01 5.685429647564888000e-02 2.126122452318668365e-02 -1.470790952444076538e-01 1.184621155261993408e-01 -3.253773972392082214e-02 -7.927953451871871948e-02 3.239808678627014160e-01 1.803931742906570435e-01 2.067799717187881470e-01 -1.170617528259754181e-02 -7.869508117437362671e-02 -1.049043145030736923e-02 -3.101251274347305298e-02 7.550006359815597534e-02 2.720493078231811523e-01 1.684055477380752563e-02 -1.248792260885238647e-01 -1.956229805946350098e-01 -1.962332576513290405e-01 -2.179968059062957764e-01 2.759316563606262207e-01 2.060948163270950317e-01 1.647538691759109497e-01
2.305429428815841675e-01 -2.398586273193359375e-01 -3.663583099842071533e-02 -1.978212222456932068e-02 -1.075312420725822449e-01 5.539826676249504089e-02 1.383149921894073486e-01 -2.595542371273040771e-01 1.326890885829925537e-01 -2.162043005228042603e-01 -4.411266371607780457e-02 3.461305201053619385e-01 7.677033543586730957e-02 2.050136029720306396e-01 1.624800413846969604e-01 9.128659218549728394e-02 -2.357787452638149261e-02 -1.831916868686676025e-01 1.206923648715019226e-01 -4.764711484313011169e-02 -2.697481587529182434e-02 -6.468015257269144058e-03 2.088205218315124512e-01 2.467720508575439453e-01 -2.431184500455856323e-01 -1.863715797662734985e-01 -1.518475860357284546e-01 -2.599564492702484131e-01 -1.574386358261108398e-01 2.650693953037261963e-01 2.778608202934265137e-01 6.882954388856887817e-02
-1.204373985528945923e-01 2.064980566501617432e-01 1.006184145808219910e-01 9.924495220184326172e-02 -2.581864893436431885e-01 -3.178489953279495239e-02 1.801723837852478027e-01 1.582867503166198730e-01 9.478714317083358765e-02 -1.071223542094230652e-01 2.841899544000625610e-02 -5.763599649071693420e-02 3.625828400254249573e-02 3.510344624519348145e-01 2.990803420543670654e-01 1.972742676734924316e-01 2.029267698526382446e-01 -2.250467091798782349e-01 2.776750326156616211e-01 -7.379934936761856079e-02 1.407575309276580811e-01 9.017420932650566101e-03 1.979799419641494751e-01 1.143130846321582794e-02 -1.578895449638366699e-01 -2.709916830062866211e-01 -1.825178861618041992e-01 -5.238262191414833069e-02 -1.376253217458724976e-01 2.163241952657699585e-01 2.790299057960510254e-01 -9.265206754207611084e-02
1.385725140571594238e-01 1.360580921173095703e-01 3.727091848850250244e-01 7.584253698587417603e-02 -9.842512011528015137e-02 -1.192240118980407715e-01 1.185062825679779053e-01 1.548426449298858643e-01 -3.367333859205245972e-02 5.805170629173517227e-03 7.734369486570358276e-02 3.176394999027252197e-01 1.418450325727462769e-01 2.974802553653717041e-01 5.987726524472236633e-02 3.008602559566497803e-01 -9.719448536634445190e-02 2.133303433656692505e-01 1.242738068103790283e-01 3.095025420188903809e-01 6.234239414334297180e-02 -1.358486805111169815e-02 1.578300893306732178e-01 3.727039992809295654e-01 -2.357340008020401001e-01 -2.110765501856803894e-02 2.456116676330566406e-02 -7.971671968698501587e-02 -5.166061222553253174e-02 7.148665189743041992e-02 1.688905805349349976e-01 1.076076030731201172e-01
1.352310627698898315e-01 3.083713911473751068e-02 2.335435748100280762e-01 1.346644461154937744e-01 -2.942895293235778809e-01 -1.339173763990402222e-01 1.162281036376953125e-01 1.360506713390350342e-01 -1.610130667686462402e-01 -1.510363221168518066e-01 1.117472723126411438e-01 1.926187127828598022e-01 1.008017286658287048e-01 1.767177134752273560e-01 1.764978766441345215e-01 2.039590477943420410e-01 1.725643128156661987e-01 -3.165235817432403564e-01 1.657966524362564087e-01 -2.146463692188262939e-01 -1.352697163820266724e-01 3.418947383761405945e-02 2.562796771526336670e-01 -1.061148345470428467e-01 -4.362074658274650574e-02 -2.853792011737823486e-01 -9.501440823078155518e-02 6.555901467800140381e-02 2.207114547491073608e-02 2.572659254074096680e-01 2.919647693634033203e-01 -1.026555001735687256e-01
3.785834088921546936e-02 -4.528082534670829773e-02 4.372324347496032715e-01 -1.339143663644790649e-01 -3.591102361679077148e-02 -7.847059518098831177e-03 2.069545537233352661e-01 -2.738421224057674408e-02 1.982265859842300415e-01 2.738693058490753174e-01 1.782995089888572693e-02 1.700794547796249390e-01 -6.638247519731521606e-02 3.415945768356323242e-01 1.380185335874557495e-01 1.368538290262222290e-01 -4.933660849928855896e-02 -5.721716955304145813e-02 -1.363356560468673706e-01 6.980384886264801025e-02 -9.453814476728439331e-02 -3.008356988430023193e-01 2.481343001127243042e-01 2.987219691276550293e-01 -1.252088416367769241e-02 -1.297764182090759277e-01 -1.519464850425720215e-01 3.698409721255302429e-02 -2.159040048718452454e-02 2.984610795974731445e-01 1.721022278070449829e-01 -5.799067206680774689e-03
2.199437767267227173e-01 1.613211184740066528e-01 1.658622473478317261e-01 7.826200127601623535e-02 -1.138746887445449829e-01 1.240092739462852478e-01 2.261933386325836182e-01 1.870694756507873535e-01 6.303835660219192505e-03 2.474442357197403908e-03 -5.464477837085723877e-02 2.568790614604949951e-01 9.099847823381423950e-02 3.413392007350921631e-01 3.375222086906433105e-01 1.864414811134338379e-01 1.133171990513801575e-01 -1.863166987895965576e-01 2.425348013639450073e-01 -1.870882660150527954e-01 -1.458130180835723877e-01 1.504125446081161499e-01 6.262093037366867065e-02 -2.046104148030281067e-02 5.100288987159729004e-02 -2.478598803281784058e-01 -1.900625079870223999e-01 -1.535631865262985229e-01 -1.715730726718902588e-01 1.147909387946128845e-01 2.038529068231582642e-01 -1.935212761163711548e-01
-1.753238961100578308e-02 -3.017689846456050873e-02 5.193596705794334412e-02 -2.896255999803543091e-02 -2.373942434787750244e-01 1.629452407360076904e-01 -5.352704972028732300e-02 2.306291908025741577e-01 -2.236197143793106079e-01 -9.011267125606536865e-02 1.391544193029403687e-01 9.447702020406723022e-02 -2.069724202156066895e-01 2.536953091621398926e-01 1.206402257084846497e-01 4.035877585411071777e-01 1.427103672176599503e-02 -8.282925933599472046e-02 5.641222745180130005e-02 3.181807100772857666e-01 1.761767268180847168e-01 -7.243032753467559814e-02 -2.225837111473083496e-02 1.981337368488311768e-01 1.780197024345397949e-01 6.308521330356597900e-02 -4.401568174362182617e-01 -1.193299591541290283e-01 -3.282564133405685425e-02 -7.143695652484893799e-02 1.852422058582305908e-01 -1.164711862802505493e-01
5.662776529788970947e-02 2.903782129287719727e-01 6.380704790353775024e-02 2.791601419448852539e-02 3.352028131484985352e-02 5.990905687212944031e-02 3.290750831365585327e-02 -1.502661406993865967e-01 5.674284696578979492e-02 -2.167232036590576172e-01 2.460344135761260986e-01 1.727453023195266724e-01 1.397089213132858276e-01 2.836883962154388428e-01 1.804719716310501099e-01 2.811449468135833740e-01 3.786018490791320801e-01 -1.312480568885803223e-01 -1.921148784458637238e-02 1.004970520734786987e-01 -7.164815813302993774e-02 2.460866123437881470e-01 1.057331487536430359e-01 -9.155274182558059692e-02 3.505168855190277100e-01 1.078271716833114624e-01 -2.666921019554138184e-01 -1.639288663864135742e-01 -3.208638355135917664e-02 -3.445871174335479736e-02 -1.470569055527448654e-02 1.893880665302276611e-01
-6.436539115384221077e-04 3.179620802402496338e-01 2.962273955345153809e-01 7.094671577215194702e-02 4.237353056669235229e-02 6.392566114664077759e-02 2.690516114234924316e-01 -5.160885863006114960e-03 1.387920975685119629e-02 -5.804954096674919128e-02 -4.611869528889656067e-02 1.803667396306991577e-01 1.325548999011516571e-02 3.291859328746795654e-01 2.046294659376144409e-01 2.890309095382690430e-01 -1.672985851764678955e-01 -1.291726231575012207e-01 -9.396479278802871704e-02 3.333457186818122864e-02 2.606096863746643066e-02 -7.605477422475814819e-02 1.609232425689697266e-01 -4.614042863249778748e-02 -1.356677114963531494e-01 -3.299711942672729492e-01 -1.138539165258407593e-01 -2.548608481884002686e-01 2.008544057607650757e-01 1.448026597499847412e-01 3.156619668006896973e-01 1.963899284601211548e-02
2.560395598411560059e-01 6.227678153663873672e-03 1.734718978404998779e-01 2.767264246940612793e-01 -2.945566773414611816e-01 2.196107804775238037e-02 1.861528120934963226e-02 -1.015203073620796204e-01 -1.697065830230712891e-01 -4.861253499984741211e-02 1.635463535785675049e-01 1.300142556428909302e-01 -4.505326040089130402e-03 1.161835044622421265e-01 2.352679669857025146e-01 1.414094567298889160e-01 9.647469222545623779e-02 -4.367924761027097702e-03 3.393303453922271729e-01 2.742072045803070068e-01 -1.728112697601318359e-01 2.033467590808868408e-01 2.136270999908447266e-01 4.156775772571563721e-02 -7.466065883636474609e-02 1.359567344188690186e-01 -2.076361477375030518e-01 5.612334609031677246e-02 1.757065057754516602e-01 3.593331277370452881e-01 -1.311033815145492554e-01 -2.033679001033306122e-02
8.244756609201431274e-02 1.989889889955520630e-01 2.353063970804214478e-01 1.038702055811882019e-01 -9.422342479228973389e-02 -3.952194470912218094e-03 3.170565962791442871e-01 -1.448851376771926880e-01 8.674927800893783569e-02 -1.137054935097694397e-01 1.173604577779769897e-01 1.706442534923553467e-01 1.117378920316696167e-01 1.844323822297155857e-03 2.115006744861602783e-01 2.126814424991607666e-01 -1.268059015274047852e-01 -1.132320389151573181e-01 -1.035073474049568176e-01 6.704877316951751709e-02 -1.968032270669937134e-01 2.797664701938629150e-01 1.358685642480850220e-01 2.817643284797668457e-01 -9.697107970714569092e-02 -3.088199794292449951e-01 -3.480598926544189453e-01 2.538498491048812866e-02 2.567308843135833740e-01 1.303104311227798462e-01 1.451629400253295898e-01 4.177855700254440308e-02
1.335446089506149292e-01 1.302012987434864044e-02 -5.486626923084259033e-02 -1.218756008893251419e-02 -2.678333818912506104e-01 -3.288390338420867920e-01 1.469344049692153931e-01 -2.572126984596252441e-01 -1.614180952310562134e-01 -9.633326530456542969e-02 7.346518337726593018e-02 -9.107013046741485596e-02 2.675226330757141113e-01 2.625975310802459717e-01 6.240537390112876892e-03 2.706861495971679688e-01 -2.155844122171401978e-02 2.845505177974700928e-01 1.345412284135818481e-01 2.087597548961639404e-02 -9.545288234949111938e-02 -1.123280078172683716e-01 2.194593399763107300e-01 2.474078834056854248e-01 7.414107769727706909e-02 2.052803784608840942e-01 -7.518842071294784546e-02 -5.722199380397796631e-02 6.802338361740112305e-02 2.819795310497283936e-01 2.116405814886093140e-01 -1.782926321029663086e-01
2.257284671068191528e-01 -1.080911681056022644e-01 1.933912038803100586e-01 -3.439835039898753166e-03 -4.892529174685478210e-02 -2.653293311595916748e-02 2.796310782432556152e-01 -1.822064444422721863e-02 1.265997737646102905e-01 -5.489953607320785522e-02 8.342780172824859619e-03 -6.179088726639747620e-02 1.269202679395675659e-01 3.090782463550567627e-01 6.730628013610839844e-02 3.732704222202301025e-01 3.334782645106315613e-02 -1.039006486535072327e-01 -9.793055057525634766e-02 3.047119379043579102e-01 2.968256771564483643e-01 1.909908652305603027e-01 1.316445320844650269e-01 -6.014404445886611938e-02 -3.283015638589859009e-02 -9.405349195003509521e-02 6.244861707091331482e-02 6.175170838832855225e-02 -2.568546235561370850e-01 3.600266575813293457e-01 -1.339350938796997070e-01 2.210266441106796265e-01
1.464704424142837524e-01 1.001612842082977295e-01 1.178998202085494995e-01 1.142604276537895203e-01 -5.969981849193572998e-02 1.189475208520889282e-01 -4.710945358965545893e-04 -1.034117713570594788e-01 -2.971282303333282471e-01 -1.878895610570907593e-01 4.135910421609878540e-02 8.937489241361618042e-02 9.581901133060455322e-03 2.390261888504028320e-01 2.007770389318466187e-01 3.097364008426666260e-01 2.817380055785179138e-02 -7.125880569219589233e-02 3.665230795741081238e-02 1.868493407964706421e-01 -1.147759184241294861e-01 7.091905572451651096e-04 7.961223274469375610e-02 3.730449974536895752e-01 1.665667444467544556e-01 -9.055467694997787476e-02 -2.004535645246505737e-01 -1.942673884332180023e-02 1.203122287988662720e-01 4.048107564449310303e-01 -3.183934688568115234e-01 1.713615208864212036e-01
3.652680199593305588e-03 3.075396418571472168e-01 2.453119009733200073e-01 1.294921636581420898e-01 2.003021910786628723e-02 -3.150597587227821350e-02 1.321051567792892456e-01 -1.137386485934257507e-01 2.148820757865905762e-01 -1.970778554677963257e-01 -4.408639669418334961e-02 1.274264999665319920e-03 1.467891484498977661e-01 9.534355252981185913e-02 3.022993803024291992e-01 2.426347732543945312e-01 -2.277301996946334839e-02 -2.176963686943054199e-01 -5.547952651977539062e-02 -8.176234550774097443e-03 -5.372481048107147217e-02 2.075134664773941040e-01 3.092639148235321045e-01 1.701161563396453857e-01 2.305408418178558350e-01 9.479217231273651123e-02 -1.634630560874938965e-01 -1.217486932873725891e-01 2.632741630077362061e-01 1.937871426343917847e-01 -3.453634306788444519e-02 -3.090313971042633057e-01
7.536100596189498901e-02 -1.813460737466812134e-01 2.527441382408142090e-01 -2.613160312175750732e-01 -3.336162865161895752e-01 1.765183657407760620e-01 2.703004330396652222e-02 4.020694643259048462e-02 1.779996603727340698e-01 -8.488037437200546265e-02 1.366931498050689697e-01 2.329906374216079712e-01 -1.261409819126129150e-01 3.259629607200622559e-01 3.335218504071235657e-02 2.891728579998016357e-01 1.349757909774780273e-01 -2.080799788236618042e-01 -1.221842691302299500e-01 8.146744966506958008e-02 3.695355057716369629e-01 -6.847354769706726074e-02 7.096632570028305054e-02 1.524693220853805542e-01 1.586281657218933105e-01 -5.806002020835876465e-02 -1.330758929252624512e-01 7.921259105205535889e-02 -9.837131947278976440e-02 5.576257407665252686e-02 -2.067675888538360596e-01 -7.100197672843933105e-02
4.749914631247520447e-02 9.101594239473342896e-02 1.797462701797485352e-01 5.814382433891296387e-02 -1.210463568568229675e-01 2.149215191602706909e-01 1.100739836692810059e-01 -2.144130319356918335e-01 7.045833766460418701e-02 -1.577183902263641357e-01 -3.037685528397560120e-02 8.790670335292816162e-02 2.659256160259246826e-01 7.425507903099060059e-02 2.615176439285278320e-01 2.933795750141143799e-02 6.249031517654657364e-03 -3.276841938495635986e-01 -1.907638070406392217e-04 2.003701217472553253e-02 -2.606213688850402832e-01 2.635688334703445435e-02 1.947526484727859497e-01 -1.796305328607559204e-01 -1.390968561172485352e-01 -3.188740015029907227e-01 -2.239133119583129883e-01 -1.309473216533660889e-01 -4.203500598669052124e-02 2.583200037479400635e-01 3.837764859199523926e-01 -1.186217926442623138e-02
1.990958303213119507e-02 9.955639392137527466e-02 -7.539276033639907837e-02 -8.919546753168106079e-02 -1.067059114575386047e-01 -1.747394204139709473e-01 2.365614771842956543e-01 6.193664856255054474e-03 -1.477023810148239136e-01 -5.769809335470199585e-02 2.223761677742004395e-01 1.760250926017761230e-01 1.200673356652259827e-01 2.524862289428710938e-01 6.251364201307296753e-02 2.150379866361618042e-02 -1.853034645318984985e-01 -1.767725348472595215e-01 2.541144192218780518e-01 5.492210760712623596e-02 2.071281373500823975e-01 -3.063307106494903564e-01 2.355860024690628052e-01 1.491913944482803345e-02 2.199147641658782959e-01 -8.781436830759048462e-02 5.370231717824935913e-02 -2.690149843692779541e-01 -1.366751641035079956e-01 4.593123793601989746e-01 5.620317533612251282e-02 -1.555036287754774094e-02
2.164915204048156738e-01 3.045769929885864258e-01 6.966362148523330688e-02 -2.193181365728378296e-01 -8.247383683919906616e-02 2.918932437896728516e-01 2.181308567523956299e-01 9.370362013578414917e-02 -3.261253237724304199e-01 -1.056786179542541504e-01 -9.382639825344085693e-02 1.787882000207901001e-01 1.486342847347259521e-01 2.876631915569305420e-01 1.541308909654617310e-01 2.112563103437423706e-01 6.895594298839569092e-02 2.890734560787677765e-02 3.013617917895317078e-02 2.687270641326904297e-01 3.879800066351890564e-02 8.031319826841354370e-02 -4.927374422550201416e-02 -9.305898845195770264e-02 -2.360580116510391235e-01 -1.242579147219657898e-01 -1.721545904874801636e-01 -2.805918157100677490e-01 1.185694150626659393e-02 8.072677999734878540e-02 -1.418750733137130737e-01 -1.531309336423873901e-01
4.552558809518814087e-02 1.095711253583431244e-02 2.984334528446197510e-02 3.019265457987785339e-02 -1.867768764495849609e-01 -1.295701712369918823e-01 1.943268696777522564e-03 -4.212768673896789551e-01 -9.996341913938522339e-02 1.536093652248382568e-02 9.995955973863601685e-02 8.210302889347076416e-02 1.365391165018081665e-01 1.946865320205688477e-01 2.188356816768646240e-01 3.088599443435668945e-01 2.106419205665588379e-01 2.208034247159957886e-01 1.817126274108886719e-01 8.997679501771926880e-02 -1.367248147726058960e-01 -2.647922039031982422e-01 1.553171873092651367e-01 1.969843804836273193e-01 6.374030560255050659e-02 5.094117298722267151e-02 -2.921609282493591309e-01 -9.441714733839035034e-02 1.941480636596679688e-01 3.380199074745178223e-01 -5.893416237086057663e-03 -3.423351049423217773e-02
1.693914234638214111e-01 1.144475862383842468e-01 1.043131276965141296e-01 -2.190032005310058594e-01 -4.818865954875946045e-01 1.797894947230815887e-02 2.610729634761810303e-01 7.992465794086456299e-02 -7.499660551548004150e-02 -9.499195963144302368e-02 -2.521059475839138031e-02 8.423203602433204651e-03 -6.693837046623229980e-02 4.222680032253265381e-01 2.823950909078121185e-02 1.446968764066696167e-01 2.332969009876251221e-02 1.002804338932037354e-01 -1.717986166477203369e-01 1.327719986438751221e-01 -6.672526895999908447e-02 -6.558705866336822510e-02 9.690542519092559814e-02 -1.967306286096572876e-01 -2.317780405282974243e-01 -7.872584462165832520e-02 6.071988120675086975e-02 -3.892649710178375244e-02 6.463882327079772949e-02 4.198618531227111816e-01 2.051194757223129272e-02 1.086486354470252991e-01
1.284512504935264587e-02 8.711306750774383545e-02 1.012804582715034485e-01 1.285757720470428467e-01 -2.130481451749801636e-01 -7.743714004755020142e-02 6.754096597433090210e-02 -2.483894489705562592e-02 5.207481980323791504e-02 -2.552292644977569580e-01 -1.374740302562713623e-01 2.267365306615829468e-01 4.440942034125328064e-02 2.186371237039566040e-01 1.900603026151657104e-01 6.426937133073806763e-02 -9.540074318647384644e-02 5.719866603612899780e-02 1.217062324285507202e-01 9.451122581958770752e-02 -3.124473094940185547e-01 2.733709514141082764e-01 3.066516518592834473e-01 -2.473662197589874268e-01 1.696513146162033081e-01 -3.791390061378479004e-01 -1.165608540177345276e-01 -6.797625124454498291e-02 -1.582902222871780396e-01 7.340743392705917358e-02 2.855935394763946533e-01 1.194178387522697449e-01
2.182684540748596191e-01 -1.724514178931713104e-02 8.931649476289749146e-02 2.781227603554725647e-02 -4.554908573627471924e-01 1.326336711645126343e-01 3.570327535271644592e-02 1.929129809141159058e-01 -1.812290400266647339e-01 -1.247118860483169556e-01 1.745663434267044067e-01 2.017823457717895508e-01 1.492100954055786133e-01 2.556386291980743408e-01 3.710640072822570801e-01 -1.210421770811080933e-01 -6.713125109672546387e-02 5.857759714126586914e-02 1.814683973789215088e-01 3.693696260452270508e-01 1.706693321466445923e-02 -3.803830593824386597e-02 -2.269761562347412109e-01 -7.815290242433547974e-02 -9.692636132240295410e-02 -7.288499176502227783e-02 -1.102577820420265198e-01 -1.058300584554672241e-01 -1.223259046673774719e-01 1.684939265251159668e-01 -4.975742660462856293e-03 4.589782655239105225e-02
-8.687069267034530640e-02 8.686992526054382324e-02 2.077304869890213013e-01 -7.775246351957321167e-02 -2.656564116477966309e-01 -1.094615831971168518e-01 3.695503175258636475e-01 6.188984587788581848e-02 -9.412754327058792114e-03 -1.099776402115821838e-01 3.363826870918273926e-02 4.436527937650680542e-02 2.147226035594940186e-01 2.635449171066284180e-01 1.485617756843566895e-01 -5.454232916235923767e-02 1.113974675536155701e-01 4.200178757309913635e-02 9.039212018251419067e-02 -1.052236109972000122e-01 -1.364601254463195801e-01 -1.060585305094718933e-01 5.105338990688323975e-02 1.276599168777465820e-01 9.854295104742050171e-02 -3.999159038066864014e-01 7.607848383486270905e-03 -4.222669005393981934e-01 -3.504744172096252441e-02 1.523728221654891968e-01 2.583929598331451416e-01 -1.882901936769485474e-01
-1.373758614063262939e-01 1.218934282660484314e-01 2.434642761945724487e-01 2.609743475914001465e-01 -3.488888442516326904e-01 6.024074554443359375e-02 1.963396668434143066e-01 -5.197745189070701599e-02 7.682497799396514893e-02 2.604688331484794617e-02 3.191375359892845154e-02 8.937563002109527588e-02 3.207204490900039673e-02 1.548958718776702881e-01 3.472872972488403320e-01 2.120169103145599365e-01 -5.299531295895576477e-02 -1.332906782627105713e-01 -9.912157058715820312e-02 -7.441036403179168701e-02 -2.593680322170257568e-01 1.867449134588241577e-01 2.200700789690017700e-01 -1.928056776523590088e-01 2.571132779121398926e-01 2.404709346592426300e-02 -1.700002886354923248e-02 -2.655838429927825928e-01 -5.882527213543653488e-03 2.879781424999237061e-01 1.417567282915115356e-01 4.311267659068107605e-02
2.048898339271545410e-01 1.865238100290298462e-01 2.233696877956390381e-01 5.740514770150184631e-02 -2.857212424278259277e-01 1.865166053175926208e-02 7.364755868911743164e-02 3.921766579151153564e-02 3.483016043901443481e-02 -3.709928691387176514e-01 6.678420305252075195e-02 3.110112436115741730e-02 2.962686121463775635e-02 2.326243221759796143e-01 1.841686815023422241e-01 1.769047081470489502e-01 -4.372561350464820862e-02 -2.656321823596954346e-01 7.052513211965560913e-02 -3.338173031806945801e-01 -3.734125196933746338e-02 2.098280638456344604e-01 1.987005174160003662e-01 7.862277328968048096e-02 1.168064698576927185e-01 -1.477044522762298584e-01 -3.798636840656399727e-03 -2.789899408817291260e-01 -1.087794527411460876e-01 1.800450384616851807e-01 2.518408596515655518e-01 -1.251506656408309937e-01
5.585181713104248047e-02 -2.818018943071365356e-02 1.571988612413406372e-01 1.931254863739013672e-01 -2.267375588417053223e-01 1.004490721970796585e-02 1.143016573041677475e-02 -7.051633298397064209e-02 -3.304127156734466553e-01 -2.014520466327667236e-01 1.549333035945892334e-01 1.724366657435894012e-02 1.256274580955505371e-01 -2.183304168283939362e-02 1.189315542578697205e-01 4.026007652282714844e-01 7.790007442235946655e-02 -1.142040267586708069e-01 1.073711514472961426e-01 2.941357493400573730e-01 -1.052964627742767334e-01 -1.713904440402984619e-01 1.635607928037643433e-01 3.496269583702087402e-01 7.321133464574813843e-02 8.954720199108123779e-02 -1.564985960721969604e-01 -1.078192964196205139e-01 -5.003019468858838081e-04 3.245099484920501709e-01 -1.096931844949722290e-01 1.935759186744689941e-01
1.750346571207046509e-01 4.232583194971084595e-02 2.300472408533096313e-01 1.070199832320213318e-01 -1.741921901702880859e-01 6.407193094491958618e-02 2.828773856163024902e-02 1.304465383291244507e-01 6.899781990796327591e-03 -5.646194890141487122e-02 2.235172875225543976e-02 1.138278096914291382e-02 1.496423631906509399e-01 3.632709085941314697e-01 -7.027070969343185425e-02 -3.526998311281204224e-02 -1.676921397447586060e-01 -5.263555049896240234e-02 -1.789419800043106079e-01 -1.681961119174957275e-01 -9.295884519815444946e-04 -5.684649944305419922e-02 -1.387262437492609024e-02 -8.884207904338836670e-02 2.250763028860092163e-02 -8.436737209558486938e-02 -4.205945134162902832e-01 -1.980030983686447144e-01 2.249774634838104248e-01 4.883792698383331299e-01 2.152821868658065796e-01 1.574875861406326294e-01
4.551031440496444702e-02 -1.498943120241165161e-01 2.576389312744140625e-01 1.466369926929473877e-01 -6.856738030910491943e-02 -5.930192768573760986e-02 2.348986566066741943e-01 -2.521675825119018555e-01 1.325225532054901123e-01 -2.031866163015365601e-01 -2.667606109753251076e-03 3.920238614082336426e-01 2.062137126922607422e-01 2.205395251512527466e-01 1.953634768724441528e-01 1.373098343610763550e-01 -1.102591603994369507e-01 -1.106738895177841187e-01 -1.166157275438308716e-01 1.592853516340255737e-01 -1.439429372549057007e-01 -6.857059150934219360e-02 1.899435073137283325e-01 3.145810961723327637e-01 -1.350784897804260254e-01 -3.538657352328300476e-02 4.516406357288360596e-02 9.671761654317378998e-04 2.490372359752655029e-01 1.971908062696456909e-01 2.274921983480453491e-01 4.292786866426467896e-02
9.738772176206111908e-03 1.454797685146331787e-01 2.045811861753463745e-01 1.431089788675308228e-01 -1.882583498954772949e-01 5.071478337049484253e-02 9.452836960554122925e-02 -1.210757717490196228e-01 -3.235318958759307861e-01 -1.015319675207138062e-01 -6.047166511416435242e-02 1.635555773973464966e-01 -1.680463701486587524e-01 2.946151494979858398e-01 -1.216418854892253876e-02 1.890994459390640259e-01 -9.274471551179885864e-02 -7.153280079364776611e-02 1.318555474281311035e-01 3.753742277622222900e-01 1.302891075611114502e-01 3.143614530563354492e-01 1.397915482521057129e-01 2.882550060749053955e-01 2.362358868122100830e-01 8.784678578376770020e-02 -1.358300596475601196e-01 2.856246754527091980e-02 -1.116885393857955933e-01 2.532384395599365234e-01 -4.720509797334671021e-02 8.001469820737838745e-02
-4.167024046182632446e-02 4.619546607136726379e-02 3.634614050388336182e-01 8.055358380079269409e-02 7.088264822959899902e-02 -5.302320048213005066e-02 2.317590266466140747e-01 2.679345756769180298e-02 -1.342451721429824829e-01 -5.388385429978370667e-02 3.945126384496688843e-02 1.125963125377893448e-02 1.926086656749248505e-02 1.100068688392639160e-01 -9.313444793224334717e-02 3.789736032485961914e-01 -8.297218941152095795e-03 -1.320733875036239624e-01 -2.833922952413558960e-02 9.272365272045135498e-02 -1.835056841373443604e-01 -3.531207442283630371e-01 2.666294574737548828e-01 1.748948246240615845e-01 6.782122701406478882e-02 -2.156153470277786255e-01 -1.384509727358818054e-02 -2.034416645765304565e-01 -1.714188791811466217e-02 2.506888806819915771e-01 3.955143094062805176e-01 9.323742240667343140e-02
1.080701202154159546e-01 9.133382141590118408e-02 5.712711811065673828e-02 2.193679809570312500e-01 -3.457569181919097900e-01 6.252834200859069824e-02 9.134828578680753708e-04 -1.164570003747940063e-01 -1.228487193584442139e-01 -9.558284282684326172e-02 1.516119837760925293e-01 1.864691674709320068e-01 1.599469594657421112e-02 8.889387547969818115e-02 2.341694086790084839e-01 4.079835712909698486e-01 -6.516550667583942413e-03 -4.780622664839029312e-03 3.664133548736572266e-01 2.966888844966888428e-01 -7.233720272779464722e-02 1.428290754556655884e-01 9.099448472261428833e-02 1.927835047245025635e-01 -4.762588813900947571e-02 1.952503174543380737e-01 -1.651789098978042603e-01 -1.881099194288253784e-01 -4.384478181600570679e-02 1.498112678527832031e-01 -2.287938594818115234e-01 8.333256095647811890e-02
8.844748139381408691e-02 1.373772770166397095e-01 8.451471477746963501e-02 6.964427977800369263e-02 -3.607683181762695312e-01 1.261990983039140701e-02 -3.585079684853553772e-02 -9.424573183059692383e-02 5.741468444466590881e-02 6.527451798319816589e-03 -1.729672849178314209e-01 2.299328148365020752e-01 2.341723442077636719e-01 2.253317981958389282e-01 1.790872067213058472e-01 4.650381803512573242e-01 -1.381566524505615234e-01 -2.421463131904602051e-01 8.065664023160934448e-02 -2.586206793785095215e-01 -1.368038207292556763e-01 1.894615292549133301e-01 -3.599300980567932129e-02 3.710934892296791077e-02 1.980075985193252563e-01 1.259658634662628174e-01 9.501944296061992645e-03 -2.116323709487915039e-01 9.400243870913982391e-03 1.062891036272048950e-01 2.414129823446273804e-01 5.240581929683685303e-02
-2.503994852304458618e-02 4.323506355285644531e-02 5.444797128438949585e-02 2.092108577489852905e-01 -1.817154139280319214e-01 1.414927691221237183e-01 1.537867933511734009e-01 -3.217525780200958252e-01 1.200566813349723816e-01 -2.759867310523986816e-01 -1.108562760055065155e-02 2.264010906219482422e-01 2.762749791145324707e-01 3.576222658157348633e-01 1.147255077958106995e-01 2.595952451229095459e-01 2.640242874622344971e-02 -1.769807785749435425e-01 -7.842549681663513184e-02 -2.304169237613677979e-01 1.047287061810493469e-01 -8.351086080074310303e-02 9.818124771118164062e-02 1.305045038461685181e-01 -1.782819479703903198e-01 -1.712265163660049438e-01 -2.232524603605270386e-01 7.926524616777896881e-03 -9.957744926214218140e-02 2.220624089241027832e-01 5.006149038672447205e-02 -1.876233071088790894e-01
3.346100449562072754e-02 1.031674668192863464e-01 3.228022754192352295e-01 3.179109990596771240e-01 -1.290883719921112061e-01 9.354434162378311157e-02 1.681159734725952148e-01 1.581044048070907593e-01 1.336048543453216553e-01 -2.036265730857849121e-01 1.747138425707817078e-02 1.566521674394607544e-01 6.799750775098800659e-02 2.813302911818027496e-03 3.422744870185852051e-01 2.129847556352615356e-01 -5.993539467453956604e-02 -1.617030054330825806e-01 -2.980630099773406982e-01 2.560895979404449463e-01 -3.034101426601409912e-01 -1.424758229404687881e-02 1.466960161924362183e-01 -1.688195392489433289e-02 9.342698007822036743e-02 -1.649581789970397949e-01 2.153220400214195251e-02 -6.157323718070983887e-02 -1.328249722719192505e-01 1.343673914670944214e-01 2.801339626312255859e-01 -1.982508972287178040e-02
-1.581313908100128174e-01 1.839832067489624023e-01 1.796112209558486938e-01 9.092891588807106018e-03 -4.932423532009124756e-01 -2.109238058328628540e-01 2.839383184909820557e-01 -4.851309955120086670e-02 1.152846068143844604e-01 9.287302196025848389e-02 1.648255288600921631e-01 1.464827805757522583e-01 -2.444207854568958282e-02 2.096506953239440918e-01 3.599771261215209961e-01 3.914502561092376709e-01 -2.726228721439838409e-02 -7.781628519296646118e-02 6.119722500443458557e-02 -3.548625484108924866e-02 -1.635860949754714966e-01 1.625498197972774506e-02 4.566796869039535522e-02 -2.235875278711318970e-01 1.235410943627357483e-01 1.277915295213460922e-02 2.812560647726058960e-02 4.784633405506610870e-03 7.023517042398452759e-02 3.557955101132392883e-02 1.461795121431350708e-01 -7.369198650121688843e-02
1.454458981752395630e-01 1.543295830488204956e-01 2.277034074068069458e-01 -3.251560032367706299e-01 -3.716610372066497803e-01 1.012300774455070496e-01 2.944439649581909180e-01 7.554198801517486572e-02 5.661286413669586182e-03 -1.181877702474594116e-01 -4.185891896486282349e-02 1.294479817152023315e-01 -1.377902086824178696e-02 3.990073204040527344e-01 -2.145033515989780426e-02 1.524669583886861801e-02 -1.031019091606140137e-01 -6.771816313266754150e-02 -2.823785543441772461e-01 3.182087540626525879e-01 -2.278178185224533081e-01 -7.268067449331283569e-02 2.010318636894226074e-02 7.054316345602273941e-03 -2.092927694320678711e-01 -8.636374026536941528e-02 -4.324481636285781860e-02 -7.300727814435958862e-02 -9.564721584320068359e-02 1.439442038536071777e-01 4.553235322237014771e-02 1.407815217971801758e-01
2.192521393299102783e-01 4.451439529657363892e-02 3.437868952751159668e-01 -2.958460450172424316e-01 -2.959606647491455078e-01 1.865497231483459473e-01 4.667156934738159180e-01 4.623567312955856323e-02 -1.917206943035125732e-01 -1.644041687250137329e-01 -1.143443584442138672e-01 -4.599789530038833618e-02 -5.604832991957664490e-02 2.792529165744781494e-01 1.172269508242607117e-02 1.102702692151069641e-01 9.222993999719619751e-02 -2.151243202388286591e-02 -4.705802351236343384e-02 2.438548803329467773e-01 -2.303950339555740356e-01 3.389767184853553772e-02 -8.088367432355880737e-02 2.890439704060554504e-02 -8.443480730056762695e-02 -1.412382815033197403e-03 -1.186962351202964783e-01 -3.136925771832466125e-02 6.066380068659782410e-03 2.606613934040069580e-01 7.926595211029052734e-02 -2.749261632561683655e-02
1.891931444406509399e-01 1.457712799310684204e-01 3.244811594486236572e-01 8.102318644523620605e-02 -5.011392235755920410e-01 -2.717376314103603363e-02 9.716030210256576538e-02 1.322954446077346802e-01 1.033486798405647278e-01 1.419999897480010986e-01 5.247134715318679810e-02 1.177665442228317261e-01 9.360979497432708740e-02 1.156245768070220947e-01 1.380100264213979244e-03 8.405501395463943481e-02 1.358520835638046265e-01 -3.132863342761993408e-01 7.601098716259002686e-02 3.667122125625610352e-01 -9.426840394735336304e-02 1.510188449174165726e-02 -1.909985542297363281e-01 3.191782534122467041e-02 -1.034276485443115234e-01 -9.618964791297912598e-02 -1.080552712082862854e-01 2.684930153191089630e-02 -2.438826411962509155e-01 2.672170400619506836e-01 2.455151081085205078e-02 9.115985780954360962e-02
-5.423370748758316040e-02 1.650947630405426025e-01 1.229412332177162170e-01 -1.049190293997526169e-02 -1.721080094575881958e-01 -1.006904840469360352e-01 2.757081091403961182e-01 -1.229502931237220764e-01 2.939969301223754883e-01 1.007524803280830383e-01 -1.238102465867996216e-01 3.112761378288269043e-01 -5.418238043785095215e-02 3.160611987113952637e-01 3.483949899673461914e-01 2.735794186592102051e-01 6.676252931356430054e-02 -3.045840263366699219e-01 7.753344625234603882e-02 3.036665543913841248e-02 -2.092137038707733154e-01 1.677640825510025024e-01 2.153542451560497284e-02 -9.712217748165130615e-02 -1.026837751269340515e-01 3.879836201667785645e-02 -1.415940374135971069e-02 7.391898892819881439e-03 5.239569768309593201e-02 2.477492243051528931e-01 2.119876444339752197e-01 -9.209787100553512573e-02
1.221584826707839966e-01 6.729861348867416382e-02 1.459645628929138184e-01 -1.277951300144195557e-01 -1.024168655276298523e-01 1.241973116993904114e-01 -9.273018687963485718e-02 1.603041887283325195e-01 -2.571574971079826355e-02 -1.629935204982757568e-01 4.433908686041831970e-02 1.360801905393600464e-01 1.119355037808418274e-01 1.953770071268081665e-01 2.775087207555770874e-02 2.360206395387649536e-01 -1.699923425912857056e-01 4.940344393253326416e-02 2.594945766031742096e-02 2.762510776519775391e-01 6.559386104345321655e-02 4.589799046516418457e-02 3.649849295616149902e-01 4.340400397777557373e-01 1.230989247560501099e-01 -1.819310896098613739e-02 -2.821260094642639160e-01 -1.240275204181671143e-01 -3.402583599090576172e-01 3.162555024027824402e-02 2.108598351478576660e-01 1.406086981296539307e-01
3.242470920085906982e-01 4.596402496099472046e-02 4.486458897590637207e-01 -1.441600322723388672e-01 -3.812364637851715088e-01 1.033322438597679138e-01 3.207826912403106689e-01 1.462073922157287598e-01 -2.095174491405487061e-01 1.541645359247922897e-02 1.081938520073890686e-01 1.407456398010253906e-01 8.201744407415390015e-02 3.789571523666381836e-01 -7.876119017601013184e-02 8.554263412952423096e-02 -9.341856837272644043e-02 -1.251196712255477905e-01 -8.595142513513565063e-02 9.823675453662872314e-02 -1.246775537729263306e-01 -5.165637284517288208e-02 -9.842004626989364624e-02 -7.828276604413986206e-02 4.975871369242668152e-02 7.035844027996063232e-02 -3.357195481657981873e-02 -7.881253957748413086e-02 6.742639839649200439e-02 2.317769229412078857e-01 -4.097690805792808533e-02 2.690218389034271240e-02
3.011129200458526611e-01 8.652222901582717896e-02 2.848298549652099609e-01 1.546905487775802612e-01 -4.851981103420257568e-01 -9.806596487760543823e-02 3.201084583997726440e-02 2.333403006196022034e-02 -2.545930072665214539e-02 2.685531079769134521e-01 2.757891714572906494e-01 3.329232633113861084e-01 1.072300001978874207e-01 4.257337376475334167e-02 6.407586485147476196e-02 1.045590564608573914e-01 2.076439410448074341e-01 -1.845563799142837524e-01 -4.930833727121353149e-02 2.338097840547561646e-01 2.545254677534103394e-02 1.502645481377840042e-02 -2.708523999899625778e-03 -1.097360402345657349e-01 4.826413840055465698e-02 -1.636272221803665161e-01 -1.181573197245597839e-01 1.494843214750289917e-01 -6.337959319353103638e-02 1.897073388099670410e-01 8.576719462871551514e-02 -4.689101129770278931e-02
-3.236646577715873718e-02 2.474274933338165283e-01 1.547355800867080688e-01 1.735289096832275391e-01 -2.823866605758666992e-01 -2.043742239475250244e-01 2.687326371669769287e-01 -7.884433865547180176e-02 1.439868658781051636e-01 -1.294322311878204346e-01 -9.779922664165496826e-02 1.527915298938751221e-01 1.811781376600265503e-01 1.571720838546752930e-01 1.882629245519638062e-01 1.653612256050109863e-01 -2.054305523633956909e-01 -5.097720026969909668e-02 1.951185911893844604e-01 -1.593754738569259644e-01 -2.831408753991127014e-02 2.157648801803588867e-01 6.387228611856698990e-03 2.203695029020309448e-01 1.061654388904571533e-01 1.124338135123252869e-01 -3.929454088211059570e-01 -1.794851124286651611e-01 1.445555686950683594e-01 1.159541457891464233e-01 3.726669028401374817e-02 -2.062174677848815918e-01
-5.747334286570549011e-02 -5.075345560908317566e-02 2.784607708454132080e-01 9.765670448541641235e-02 -2.162085920572280884e-01 1.716438680887222290e-01 3.386342525482177734e-01 1.497725099325180054e-01 1.208477914333343506e-01 1.204202920198440552e-01 -5.198357999324798584e-02 -2.832458168268203735e-02 -2.015490978956222534e-01 3.591500818729400635e-01 1.243646219372749329e-01 1.570850312709808350e-01 -1.833672374486923218e-01 -1.290366649627685547e-01 4.646951705217361450e-02 1.009035259485244751e-01 1.328609436750411987e-01 -2.007094025611877441e-01 3.119250833988189697e-01 2.205943465232849121e-01 -1.078800484538078308e-01 6.159095838665962219e-02 -3.295862674713134766e-01 -5.791478231549263000e-02 1.458643674850463867e-01 1.725928485393524170e-01 -1.350110583007335663e-02 7.872760295867919922e-02
1.833886951208114624e-01 -1.960587501525878906e-01 -7.506094872951507568e-02 2.348642498254776001e-01 -4.091960787773132324e-01 -1.513880938291549683e-01 2.684828042984008789e-01 2.394305542111396790e-02 2.621381580829620361e-01 -1.544526070356369019e-01 2.849768288433551788e-02 1.029075086116790771e-01 1.147688776254653931e-01 -7.273019291460514069e-03 -1.526498198509216309e-01 1.782143712043762207e-01 -9.841783344745635986e-02 -1.550451070070266724e-01 2.123375385999679565e-01 2.400860190391540527e-01 -1.880811899900436401e-01 -1.722898930311203003e-01 5.874174833297729492e-02 -3.129125386476516724e-02 5.281837657094001770e-02 -2.653535306453704834e-01 -5.376288294792175293e-02 -2.002168297767639160e-01 2.930490672588348389e-01 8.056337386369705200e-02 1.292504221200942993e-01 2.573093399405479431e-02
1.723813414573669434e-01 1.366650462150573730e-01 1.655265688896179199e-01 1.150902211666107178e-01 -4.103859066963195801e-01 3.368082270026206970e-02 5.811435356736183167e-02 -2.298966795206069946e-01 -2.783238887786865234e-01 -1.038555502891540527e-01 -5.014225468039512634e-02 2.809315621852874756e-01 1.651225090026855469e-01 9.498261660337448120e-02 2.228373885154724121e-01 1.407292038202285767e-01 2.331012114882469177e-02 -4.071357101202011108e-02 -7.792735472321510315e-03 1.501138806343078613e-01 -1.793175376951694489e-02 -4.472475498914718628e-02 2.716579735279083252e-01 2.750693857669830322e-01 -1.760209202766418457e-01 -2.798055112361907959e-01 7.395708002150058746e-03 3.704605624079704285e-03 -2.995892167091369629e-01 -1.174991801381111145e-01 1.423357576131820679e-01 2.319867722690105438e-03
-6.746163964271545410e-02 7.589377462863922119e-02 3.078119456768035889e-02 7.789009064435958862e-02 -2.447247058153152466e-01 7.189181447029113770e-02 1.076066792011260986e-01 -1.258017718791961670e-01 3.284073621034622192e-02 -7.693735510110855103e-02 -1.208900734782218933e-01 6.408808380365371704e-02 2.188328802585601807e-01 1.521836221218109131e-01 9.588421881198883057e-02 2.969107925891876221e-01 -1.690543591976165771e-01 2.206688970327377319e-01 -2.412419766187667847e-01 3.089465498924255371e-01 -2.516155540943145752e-01 -1.325764209032058716e-01 2.156510651111602783e-01 2.089902460575103760e-01 1.378439553081989288e-02 -1.313907951116561890e-01 -2.853485010564327240e-02 -9.431859105825424194e-02 1.513401139527559280e-02 1.636287122964859009e-01 4.884520173072814941e-01 -3.677048534154891968e-02
-6.457686424255371094e-02 -2.755438089370727539e-01 2.467809915542602539e-01 7.289131730794906616e-02 -4.099639356136322021e-01 -8.336268365383148193e-04 6.099216267466545105e-02 -3.061767295002937317e-02 1.119624227285385132e-01 7.054426521062850952e-02 -2.098186910152435303e-01 -5.273000895977020264e-02 1.861761659383773804e-01 1.578716188669204712e-01 -4.958921298384666443e-02 1.126485317945480347e-01 1.641067415475845337e-01 -2.893679141998291016e-01 1.425986289978027344e-01 2.745860815048217773e-01 4.294769372791051865e-03 2.067579925060272217e-01 3.778217826038599014e-03 2.003964036703109741e-01 7.804223150014877319e-02 -2.090364396572113037e-01 -1.078235581517219543e-01 -1.580608189105987549e-01 2.900626063346862793e-01 7.898122072219848633e-02 1.967354565858840942e-01 -1.926150172948837280e-01
1.628054827451705933e-01 5.391134321689605713e-02 1.062014698982238770e-01 -6.886447779834270477e-03 -7.551906630396842957e-03 -5.789243802428245544e-02 -1.549781411886215210e-01 -4.647254943847656250e-02 -2.477228641510009766e-01 -2.275233119726181030e-01 -3.780548647046089172e-02 1.544168591499328613e-01 8.766813576221466064e-02 1.146529167890548706e-01 7.058406621217727661e-02 3.743824958801269531e-01 -4.745415970683097839e-02 -1.781997457146644592e-02 5.398611724376678467e-02 3.179953694343566895e-01 2.294968068599700928e-02 1.047739908099174500e-01 2.052176743745803833e-01 4.476782381534576416e-01 3.514214158058166504e-01 -9.335151407867670059e-04 -1.849634796380996704e-01 -1.632920652627944946e-01 1.723659336566925049e-01 2.025216072797775269e-01 -8.629137277603149414e-02 -4.591860622167587280e-02
1.531513780355453491e-01 2.340629845857620239e-01 8.383563160896301270e-02 2.475804090499877930e-02 -6.647782027721405029e-02 5.243903025984764099e-02 9.418155252933502197e-02 5.572858080267906189e-02 2.974343858659267426e-02 -6.462974846363067627e-02 5.812660604715347290e-02 7.288762181997299194e-02 5.383642017841339111e-02 3.461002707481384277e-01 3.788736760616302490e-01 2.954834699630737305e-01 -2.260039299726486206e-01 -9.279078990221023560e-02 -5.781598016619682312e-02 8.392387628555297852e-02 -9.845457971096038818e-02 -2.321658879518508911e-01 3.501653969287872314e-01 1.475715488195419312e-01 1.569466888904571533e-01 1.533346176147460938e-01 1.969185471534729004e-01 -2.588449418544769287e-02 -1.410248577594757080e-01 2.651004493236541748e-01 -2.517652213573455811e-01 -9.206748008728027344e-02
3.214827775955200195e-01 1.667653173208236694e-01 1.519850045442581177e-01 2.065610438585281372e-01 -1.547331511974334717e-01 1.544953882694244385e-02 6.270010769367218018e-02 6.550422310829162598e-02 -1.744802296161651611e-01 1.684205234050750732e-01 -1.904571242630481720e-02 -2.722579836845397949e-01 7.813868112862110138e-03 2.851247787475585938e-01 -5.353428795933723450e-02 6.782036274671554565e-02 -6.557583808898925781e-02 -5.627075955271720886e-02 1.557600051164627075e-01 1.011530309915542603e-01 -1.712290644645690918e-01 9.147377684712409973e-03 2.154782563447952271e-01 1.948574930429458618e-01 1.404652297496795654e-01 -8.299637585878372192e-02 -4.601287245750427246e-01 -1.608639061450958252e-01 -1.523878872394561768e-01 1.057092174887657166e-01 -1.376651320606470108e-02 -3.065710961818695068e-01
-2.400394342839717865e-02 1.725953072309494019e-01 1.232071444392204285e-01 -2.748535014688968658e-02 -1.614437252283096313e-01 1.317620873451232910e-01 -2.984658442437648773e-02 -2.550960481166839600e-01 2.430168986320495605e-01 8.042737841606140137e-02 1.981343328952789307e-01 3.072174452245235443e-02 -1.969980821013450623e-02 3.953786492347717285e-01 1.374195367097854614e-01 2.283375710248947144e-01 -7.199201732873916626e-02 -3.286738693714141846e-02 8.475749939680099487e-02 1.270074546337127686e-01 -2.488308586180210114e-03 2.555552124977111816e-01 3.951888978481292725e-01 2.688930034637451172e-01 1.010790541768074036e-01 -1.127154603600502014e-01 -1.519892960786819458e-01 -1.116186473518610001e-02 -8.324701339006423950e-03 -6.509802769869565964e-03 3.588846921920776367e-01 1.114473491907119751e-01
3.230209648609161377e-02 7.784765213727951050e-02 1.809900403022766113e-01 5.627738684415817261e-02 -4.240250289440155029e-01 -4.760711267590522766e-02 2.888233661651611328e-01 -6.757474690675735474e-02 2.154118716716766357e-01 1.414767503738403320e-01 -1.304646134376525879e-01 1.174191087484359741e-01 -6.356099247932434082e-02 3.958550691604614258e-01 2.769981920719146729e-01 3.634279668331146240e-01 1.945968419313430786e-01 -1.040945574641227722e-01 1.462506055831909180e-01 -1.990399956703186035e-01 -1.784600690007209778e-02 8.981383591890335083e-02 9.023822844028472900e-02 1.341726630926132202e-02 -1.665997691452503204e-02 -1.355580389499664307e-01 1.034815236926078796e-01 -7.115451246500015259e-02 -1.040299460291862488e-01 1.079714372754096985e-01 1.814963370561599731e-01 -6.232141703367233276e-02
1.343814432621002197e-01 1.038703043013811111e-02 1.765187233686447144e-01 -3.281346708536148071e-02 -3.286370933055877686e-01 -1.176769509911537170e-01 1.267374604940414429e-01 -1.614513397216796875e-01 -9.662703424692153931e-02 -2.374155074357986450e-01 9.019208699464797974e-02 7.223269343376159668e-02 9.718316048383712769e-02 1.048425063490867615e-01 1.798619329929351807e-01 3.055155575275421143e-01 1.333871781826019287e-01 2.643327116966247559e-01 1.405153125524520874e-01 -1.075291931629180908e-01 -2.706849575042724609e-01 -2.939292192459106445e-01 1.702692806720733643e-01 2.485732734203338623e-01 3.423933982849121094e-01 1.440521180629730225e-01 -1.240833774209022522e-01 -1.486914008855819702e-01 -3.935933113098144531e-03 1.088771671056747437e-01 4.262997768819332123e-03 -6.035953015089035034e-02
1.719288080930709839e-01 7.891868241131305695e-03 4.373054578900337219e-02 -5.982759594917297363e-02 -2.095018476247787476e-01 1.340261697769165039e-01 2.934207916259765625e-01 1.587734073400497437e-01 1.914719790220260620e-01 -2.759341336786746979e-02 -3.263655677437782288e-02 4.307065531611442566e-02 5.537479743361473083e-02 -1.683459244668483734e-02 3.231967091560363770e-01 2.537829875946044922e-01 -1.892983615398406982e-01 8.007945492863655090e-03 1.936945021152496338e-01 -1.576931774616241455e-02 1.793923042714595795e-02 1.680494546890258789e-01 3.367422819137573242e-01 1.526218801736831665e-01 1.128525435924530029e-01 -2.620553672313690186e-01 -4.795855656266212463e-02 -1.101487725973129272e-01 8.970265835523605347e-02 3.169450759887695312e-01 3.568037152290344238e-01 -9.277109801769256592e-02
2.138893008232116699e-01 1.099759936332702637e-01 4.085891544818878174e-01 -1.688997596502304077e-01 -2.933218479156494141e-01 2.853394150733947754e-01 1.885261572897434235e-02 1.097434088587760925e-01 -1.178022623062133789e-01 -8.614757657051086426e-02 1.975164562463760376e-02 6.654681265354156494e-02 2.335545122623443604e-01 1.530496329069137573e-01 1.168042272329330444e-01 -4.071298986673355103e-03 5.790778249502182007e-02 -5.387321859598159790e-02 2.541860640048980713e-01 8.783678710460662842e-02 -6.650260835886001587e-02 -5.646615289151668549e-03 4.493511840701103210e-02 -2.192748785018920898e-01 -4.641220346093177795e-02 2.206057906150817871e-01 -1.476628333330154419e-01 -2.113688737154006958e-01 -1.751166284084320068e-01 3.765657246112823486e-01 -6.441929936408996582e-02 1.484050005674362183e-01
-2.355240732431411743e-01 2.556920610368251801e-02 -2.272186568006873131e-03 -9.156720340251922607e-02 -6.651909649372100830e-02 -2.067928761243820190e-01 3.243699902668595314e-03 -1.768263578414916992e-01 2.650534212589263916e-01 -2.996885776519775391e-01 -1.960992813110351562e-02 9.009481221437454224e-02 5.378407984972000122e-02 3.658035695552825928e-01 -1.118875965476036072e-01 4.275383651256561279e-01 7.105149328708648682e-03 -3.341709449887275696e-02 2.049856036901473999e-01 4.655309766530990601e-02 -2.022103518247604370e-01 2.108305096626281738e-01 1.156702414155006409e-01 1.097300574183464050e-01 8.197146654129028320e-02 -2.816612087190151215e-02 -2.555461823940277100e-01 -2.279729768633842468e-02 2.577988803386688232e-01 2.343982011079788208e-01 -6.456165760755538940e-02 -3.765897452831268311e-02
-2.832574024796485901e-02 1.680852323770523071e-01 2.619720399379730225e-01 -4.051364958286285400e-02 -4.076344072818756104e-01 -1.129877865314483643e-01 1.884591281414031982e-01 6.803052872419357300e-02 6.080755591392517090e-02 -3.710427135229110718e-02 -2.378445416688919067e-01 2.551926076412200928e-01 5.784261599183082581e-02 1.621032208204269409e-01 3.615804612636566162e-01 2.571170330047607422e-01 8.769709616899490356e-02 -2.008794546127319336e-01 1.607987135648727417e-01 -1.201243549585342407e-01 -2.848903834819793701e-01 -1.457663951441645622e-03 6.777712702751159668e-02 3.467528894543647766e-02 -6.419573444873094559e-03 1.243179440498352051e-01 -6.426104903221130371e-02 -1.273384317755699158e-02 -9.415879845619201660e-03 8.276848495006561279e-02 3.519698083400726318e-01 4.956556484103202820e-02
-7.860076730139553547e-04 7.003322243690490723e-02 -8.420083671808242798e-03 1.642371714115142822e-01 -1.933568269014358521e-01 -2.314154291525483131e-03 1.909750849008560181e-01 1.349484920501708984e-01 3.370920419692993164e-01 -1.574540976434946060e-03 -4.916117340326309204e-02 7.023024559020996094e-02 1.229439377784729004e-01 3.459429144859313965e-01 5.026249289512634277e-01 1.474242508411407471e-01 1.621369272470474243e-01 -1.616567969322204590e-01 -1.285202205181121826e-01 -7.417256385087966919e-02 -1.415934562683105469e-01 5.084190890192985535e-02 6.375435739755630493e-02 2.296012453734874725e-02 3.310427963733673096e-01 -9.187410771846771240e-02 -6.235482171177864075e-02 -4.249776899814605713e-02 2.172187902033329010e-02 1.877768933773040771e-01 2.500480711460113525e-01 -1.489595323801040649e-01
-8.742132037878036499e-02 -4.732597991824150085e-02 2.059618418570607901e-04 1.093346625566482544e-01 -3.008252978324890137e-01 -1.880496144294738770e-01 5.745261535048484802e-02 -1.657178103923797607e-01 -1.494680196046829224e-01 -1.414904743432998657e-01 -1.216563023626804352e-02 3.599922731518745422e-02 1.709662228822708130e-01 2.709378004074096680e-01 2.923898398876190186e-01 2.964780628681182861e-01 1.295424699783325195e-01 3.790910840034484863e-01 9.737645834684371948e-02 6.814140081405639648e-02 3.931719437241554260e-02 -2.716862261295318604e-01 2.453406155109405518e-02 1.947838366031646729e-01 2.197455465793609619e-01 1.385155022144317627e-01 -1.314461976289749146e-01 -1.703239679336547852e-01 -1.124868690967559814e-01 2.644180059432983398e-01 1.039110198616981506e-01 -7.784963399171829224e-02
2.020520716905593872e-01 9.113639593124389648e-02 2.142259478569030762e-02 -1.105562038719654083e-02 -3.079032897949218750e-01 1.545518338680267334e-01 -6.158029660582542419e-02 -1.035158336162567139e-01 -2.254604250192642212e-01 -1.728054583072662354e-01 -2.166485600173473358e-02 2.874998152256011963e-01 1.201089695096015930e-01 8.413792401552200317e-02 1.564433723688125610e-01 4.268606901168823242e-01 1.869056820869445801e-01 9.732932597398757935e-02 2.667722404003143311e-01 1.801204234361648560e-01 -1.023900136351585388e-01 1.395908445119857788e-01 1.277580112218856812e-01 1.509555280208587646e-01 3.412043303251266479e-02 2.644077241420745850e-01 -2.141153663396835327e-01 1.445437073707580566e-01 1.811418086290359497e-01 1.477568894624710083e-01 -4.349718987941741943e-02 -1.167608276009559631e-01
1.807993948459625244e-01 2.097131013870239258e-01 2.603145539760589600e-01 5.448145046830177307e-02 -9.905165433883666992e-02 2.513507753610610962e-02 -9.724315255880355835e-02 -7.738865166902542114e-02 -2.545999586582183838e-01 -2.692277431488037109e-01 1.653688400983810425e-01 7.566994428634643555e-02 1.802297532558441162e-01 2.080778479576110840e-01 1.750200688838958740e-01 3.403527438640594482e-01 -4.854246508330106735e-04 -1.281536370515823364e-01 -5.631207674741744995e-02 1.835540123283863068e-02 -1.957964450120925903e-01 -4.194047302007675171e-02 2.217682749032974243e-01 2.924917340278625488e-01 1.039725393056869507e-01 -6.910168100148439407e-03 -2.688063383102416992e-01 -1.029487177729606628e-01 2.810576558113098145e-02 2.212233841419219971e-01 -1.722707003355026245e-01 2.573001980781555176e-01
1.089146882295608521e-01 2.059329748153686523e-01 1.137605607509613037e-01 2.527992129325866699e-01 -2.079385519027709961e-01 3.688311204314231873e-02 1.717721223831176758e-01 -4.823659360408782959e-02 2.033875435590744019e-01 -3.063892722129821777e-01 1.799833029508590698e-01 1.746423542499542236e-02 2.589995227754116058e-02 6.943291425704956055e-02 2.336922734975814819e-01 2.164039909839630127e-01 2.866306714713573456e-02 -7.802668958902359009e-02 4.246450588107109070e-02 1.078832224011421204e-01 -2.383495420217514038e-01 1.274917721748352051e-01 -7.342880964279174805e-02 1.256110221147537231e-01 -1.321792006492614746e-01 -3.183120787143707275e-01 -3.501172363758087158e-01 -1.952838897705078125e-02 1.080559119582176208e-01 7.737491279840469360e-02 3.786657750606536865e-01 -1.342978421598672867e-02
-1.375726610422134399e-01 4.201216101646423340e-01 2.101130038499832153e-01 1.067082434892654419e-01 -2.581740617752075195e-01 1.916243880987167358e-01 7.683838903903961182e-02 -7.051516324281692505e-02 -1.123023107647895813e-01 -2.378132492303848267e-01 1.049350202083587646e-02 2.723188102245330811e-01 1.022481620311737061e-01 1.898988783359527588e-01 2.761364877223968506e-01 3.217048943042755127e-01 -2.613889053463935852e-02 -1.132962629199028015e-01 -3.796609491109848022e-02 -7.840619422495365143e-03 6.315112113952636719e-02 -1.049023680388927460e-02 2.262990325689315796e-01 2.132770568132400513e-01 1.596940308809280396e-01 -1.677719205617904663e-01 1.727092564105987549e-01 1.367256641387939453e-01 -1.972952336072921753e-01 8.420432358980178833e-02 -3.250569477677345276e-02 5.272907670587301254e-03
2.844091355800628662e-01 1.089105531573295593e-01 9.321124851703643799e-02 2.022597491741180420e-01 -1.184968948364257812e-01 1.876488476991653442e-01 -8.178009837865829468e-02 2.230096012353897095e-01 2.324013039469718933e-02 4.049764946103096008e-02 1.706994920969009399e-01 3.270004317164421082e-02 -2.490769140422344208e-02 3.175435960292816162e-01 -1.510656625032424927e-01 3.213031589984893799e-01 -5.808737501502037048e-02 -1.233370080590248108e-01 -3.318544849753379822e-02 4.490923881530761719e-02 3.344159945845603943e-02 1.703120395541191101e-02 4.535482227802276611e-01 6.493513286113739014e-02 8.019816875457763672e-02 8.469706773757934570e-02 -3.690719306468963623e-01 1.786014996469020844e-02 5.903135985136032104e-03 1.764103919267654419e-01 2.146297544240951538e-01 -1.780000627040863037e-01
-1.400911957025527954e-01 -1.391232460737228394e-01 1.277943402528762817e-01 3.253744244575500488e-01 -2.560686767101287842e-01 -1.759334653615951538e-01 2.524955570697784424e-01 5.490250885486602783e-03 2.028788439929485321e-02 -3.133315443992614746e-01 -7.251945137977600098e-02 1.882357448339462280e-01 5.731447786092758179e-02 3.385426998138427734e-01 1.970395892858505249e-01 -2.969224005937576294e-02 -1.692987680435180664e-01 -2.877403423190116882e-02 -2.117586582899093628e-01 3.741354867815971375e-02 -3.228178024291992188e-01 2.553271315991878510e-02 5.923421308398246765e-02 -6.639868486672639847e-03 1.695605963468551636e-01 -8.242884278297424316e-02 -7.779360562562942505e-02 5.910604726523160934e-03 -1.262369900941848755e-01 3.513665497303009033e-01 1.206823736429214478e-01 -4.348286241292953491e-02
3.195400536060333252e-01 1.735185384750366211e-01 9.612764418125152588e-02 -1.480513364076614380e-01 9.149624966084957123e-03 6.252447515726089478e-02 -1.329229176044464111e-01 1.316973417997360229e-01 -1.017547026276588440e-01 -1.325978040695190430e-01 6.969577632844448090e-03 -1.266442090272903442e-01 2.954525947570800781e-01 2.142559885978698730e-01 2.745032906532287598e-01 5.333555936813354492e-01 -9.330275654792785645e-02 -1.156594678759574890e-01 -3.810174390673637390e-02 2.614721059799194336e-01 -1.158560141921043396e-01 -7.325279712677001953e-02 1.298455595970153809e-01 3.286530449986457825e-02 1.074505317956209183e-02 -9.594414383172988892e-02 2.665125764906406403e-03 -1.298133283853530884e-01 1.164116710424423218e-01 1.956791430711746216e-01 -2.226991802453994751e-01 -6.581491231918334961e-02
-1.609944105148315430e-01 2.027360945940017700e-01 1.141452714800834656e-01 1.668796837329864502e-01 -1.884551346302032471e-01 2.407940663397312164e-02 2.441597878932952881e-01 1.415010988712310791e-01 -1.366182416677474976e-01 -8.388997614383697510e-02 3.160392642021179199e-01 1.962538212537765503e-01 4.362863004207611084e-01 1.800368279218673706e-01 1.354387551546096802e-01 4.370162636041641235e-02 -2.899127900600433350e-01 -5.966382846236228943e-02 -7.877602428197860718e-02 6.295584887266159058e-02 7.681468129158020020e-02 -2.683425843715667725e-01 2.306668460369110107e-01 1.246493160724639893e-01 1.810858249664306641e-01 -1.166179403662681580e-01 -1.856114119291305542e-01 -1.241823732852935791e-01 -1.813773624598979950e-02 4.659620672464370728e-02 -1.920499652624130249e-02 -1.602908968925476074e-01
9.661323577165603638e-02 2.462661117315292358e-01 1.189118698239326477e-01 1.479194611310958862e-01 -2.953852117061614990e-01 -1.992988288402557373e-01 2.824479341506958008e-01 3.762729838490486145e-02 1.507816463708877563e-01 6.440704688429832458e-03 -2.667996846139431000e-02 1.437945514917373657e-01 8.497420698404312134e-02 1.975909471511840820e-01 2.943460345268249512e-01 2.484001070261001587e-01 2.470027804374694824e-01 -1.476336419582366943e-01 1.673371195793151855e-01 -2.092604190111160278e-01 -1.036322340369224548e-01 -8.336456120014190674e-02 3.096539154648780823e-02 -9.893630445003509521e-02 4.668800532817840576e-02 -6.216652225703001022e-03 1.118481680750846863e-01 -2.347291409969329834e-01 -2.007636874914169312e-01 2.341835796833038330e-01 3.047368526458740234e-01 -7.867952436208724976e-02
8.476579189300537109e-02 6.768517196178436279e-02 2.373451292514801025e-01 2.096921503543853760e-01 -2.222343832254409790e-01 1.321330666542053223e-01 1.353262662887573242e-01 -2.763583064079284668e-01 8.070255815982818604e-02 -6.477601081132888794e-02 1.545952111482620239e-01 9.081763215363025665e-03 1.257355958223342896e-01 2.737358510494232178e-01 1.472889930009841919e-01 3.555607795715332031e-01 -1.262859553098678589e-01 2.466477453708648682e-01 -1.658580452203750610e-01 1.886723339557647705e-01 -1.882813870906829834e-01 1.119866520166397095e-01 5.589836463332176208e-02 3.269998729228973389e-01 -7.455556839704513550e-02 -2.658600211143493652e-01 -1.159768253564834595e-01 -4.476160556077957153e-02 -9.719878435134887695e-02 5.220572650432586670e-02 1.446833908557891846e-01 1.735281795263290405e-01
1.629671305418014526e-01 1.667388379573822021e-01 1.067219302058219910e-01 1.640234887599945068e-01 -2.994414269924163818e-01 1.816925778985023499e-02 1.640324890613555908e-01 2.997922003269195557e-01 9.161968529224395752e-02 -1.942405849695205688e-01 1.287537664175033569e-01 1.135555505752563477e-01 1.423755884170532227e-01 4.682125151157379150e-02 1.742169409990310669e-01 2.453847080469131470e-01 3.816112875938415527e-02 -9.049233049154281616e-02 1.163917183876037598e-01 6.535352673381567001e-03 1.630085110664367676e-01 6.432195752859115601e-02 4.669765233993530273e-01 8.860216476023197174e-04 -1.043761032633483410e-03 -2.371124774217605591e-01 -1.156393513083457947e-01 4.453617334365844727e-02 -1.247523054480552673e-01 4.146910086274147034e-02 3.830735087394714355e-01 -6.577143818140029907e-02
2.409617155790328979e-01 1.752798110246658325e-01 3.873618692159652710e-02 2.967713214457035065e-02 -2.801720798015594482e-01 1.426093578338623047e-01 -1.739964932203292847e-01 2.157514691352844238e-01 5.262825638055801392e-02 8.003585785627365112e-02 9.495513886213302612e-02 -7.670472562313079834e-02 1.076627075672149658e-01 2.871881127357482910e-01 -1.093610748648643494e-02 3.416456282138824463e-01 -1.610916256904602051e-01 8.605626411736011505e-03 -1.884215138852596283e-02 1.550830155611038208e-01 -1.374335289001464844e-01 -1.179281771183013916e-01 1.739211827516555786e-01 3.088607266545295715e-02 2.307848781347274780e-01 2.423833683133125305e-02 -4.765393137931823730e-01 7.812990248203277588e-02 -1.685075759887695312e-01 3.824576735496520996e-02 7.082160562276840210e-02 -2.486898452043533325e-01
2.214047610759735107e-01 3.115303441882133484e-02 4.394164979457855225e-01 1.350163817405700684e-01 -9.675853699445724487e-02 1.844183891080319881e-03 1.060544326901435852e-01 -3.816102072596549988e-02 -1.000133082270622253e-01 -2.692689299583435059e-01 -4.787360131740570068e-02 2.893069684505462646e-01 1.942512094974517822e-01 6.883487850427627563e-02 1.829672604799270630e-01 3.103313148021697998e-01 6.496354937553405762e-02 1.712650656700134277e-01 -7.418184727430343628e-02 2.712037563323974609e-01 -9.855616092681884766e-02 6.839486211538314819e-02 4.204168021678924561e-01 4.015681147575378418e-02 -1.778132170438766479e-01 -6.482101976871490479e-02 5.701026320457458496e-02 5.671613663434982300e-02 -3.258666023612022400e-02 7.620142400264739990e-02 7.369802147150039673e-02 1.261910200119018555e-01
1.637336611747741699e-01 9.086677432060241699e-02 3.436358273029327393e-01 1.981456726789474487e-01 -3.402453958988189697e-01 -1.025324314832687378e-01 1.200120672583580017e-01 2.717171423137187958e-02 -3.221825696527957916e-03 -2.602686882019042969e-01 2.254697084426879883e-01 1.658326089382171631e-01 -5.512955784797668457e-02 1.777129918336868286e-01 -1.144956722855567932e-01 2.584325075149536133e-01 5.898508802056312561e-02 1.242930535227060318e-02 -5.291374400258064270e-02 4.269138276576995850e-01 -4.391869530081748962e-02 -1.462938729673624039e-03 1.532410979270935059e-01 1.618470847606658936e-01 -1.104639619588851929e-01 2.208178341388702393e-01 -2.450224906206130981e-01 1.020571440458297729e-01 3.369252383708953857e-02 -3.260872513055801392e-02 -1.694867312908172607e-01 5.408639833331108093e-02
-7.190719246864318848e-02 -1.984541304409503937e-02 -3.848816826939582825e-02 6.658057868480682373e-02 -1.424904316663742065e-01 3.937631100416183472e-02 2.728132903575897217e-01 -2.074725478887557983e-01 -7.692158222198486328e-02 -2.277523279190063477e-01 4.438357055187225342e-02 4.459090828895568848e-01 1.130503565073013306e-01 4.348105490207672119e-01 -6.479352712631225586e-02 2.498405128717422485e-01 -1.973426192998886108e-01 4.195563867688179016e-02 2.378790080547332764e-01 9.861496090888977051e-02 3.493758663535118103e-02 -3.695803135633468628e-02 8.842408657073974609e-02 2.595835924148559570e-01 -8.069702982902526855e-02 -2.984184958040714264e-02 6.170079484581947327e-02 -2.738545835018157959e-01 -6.284441053867340088e-02 8.784329891204833984e-02 1.687482595443725586e-01 -1.048373505473136902e-01
1.857638210058212280e-01 1.878806203603744507e-01 2.166270613670349121e-01 -2.269827872514724731e-01 -3.831995427608489990e-01 9.557750821113586426e-02 3.407641351222991943e-01 2.018759250640869141e-01 -9.222871810197830200e-02 -1.273328065872192383e-01 1.103299669921398163e-02 -1.585400104522705078e-01 -1.344390679150819778e-02 3.684874176979064941e-01 7.005732506513595581e-02 3.333812057971954346e-01 1.072349771857261658e-01 -9.692873805761337280e-02 -4.296227544546127319e-02 1.574800610542297363e-01 -1.416046619415283203e-01 -1.166268512606620789e-01 9.709753096103668213e-02 -9.927610307931900024e-02 -2.051152586936950684e-01 -1.656345576047897339e-01 -4.578045569360256195e-03 2.751715667545795441e-02 -8.240444213151931763e-02 1.830662414431571960e-02 -3.848329558968544006e-02 1.937334388494491577e-01
6.463226675987243652e-02 1.029808670282363892e-01 1.319114565849304199e-01 -1.407623887062072754e-01 -2.718570232391357422e-01 -1.099980473518371582e-01 -6.741078943014144897e-02 -1.095954105257987976e-01 -1.907463520765304565e-01 -2.692001163959503174e-01 1.381000280380249023e-01 -3.518666326999664307e-02 4.376835748553276062e-02 3.569321632385253906e-01 2.162137329578399658e-01 2.549506425857543945e-01 1.475531011819839478e-01 -1.084981858730316162e-01 -6.911467015743255615e-02 1.478027086704969406e-02 -1.475597321987152100e-01 -2.170564681291580200e-01 9.807953983545303345e-02 3.241112530231475830e-01 2.053619772195816040e-01 5.425867438316345215e-02 -2.886805534362792969e-01 -5.205526575446128845e-02 1.293144375085830688e-01 2.400413155555725098e-01 -1.376854032278060913e-01 1.692858189344406128e-01
-1.181982681155204773e-01 -3.939792141318321228e-02 -3.637989982962608337e-02 -4.587190970778465271e-02 1.163686662912368774e-01 1.122982427477836609e-01 1.171398386359214783e-01 -5.891571193933486938e-02 -1.190439239144325256e-02 -2.578009963035583496e-01 9.018856287002563477e-02 4.800735116004943848e-01 1.344550698995590210e-01 3.478481173515319824e-01 8.373410254716873169e-02 3.410457670688629150e-01 -6.043114885687828064e-02 -4.779344424605369568e-02 2.025108337402343750e-01 2.457550168037414551e-01 6.797378510236740112e-02 -8.070039004087448120e-02 -3.733641002327203751e-03 1.952859461307525635e-01 -1.087077260017395020e-01 -1.192167997360229492e-01 5.851622298359870911e-02 -2.467746138572692871e-01 6.809967756271362305e-02 2.920472621917724609e-01 1.798408180475234985e-01 2.909433469176292419e-02
-6.495811790227890015e-02 -1.642415672540664673e-01 1.357582658529281616e-01 -3.274412080645561218e-02 -5.682786554098129272e-02 3.723870322573930025e-04 -2.091136127710342407e-01 2.119857072830200195e-02 1.011072769761085510e-01 -1.787758022546768188e-01 -5.336372181773185730e-02 3.109174370765686035e-01 1.739289611577987671e-01 2.076513320207595825e-01 4.556158930063247681e-02 -9.668878279626369476e-03 1.363477706909179688e-01 -1.144382357597351074e-01 4.080510884523391724e-02 2.954830229282379150e-01 -7.402982562780380249e-03 2.598382532596588135e-01 8.012565970420837402e-02 1.291439533233642578e-01 2.244758903980255127e-01 9.058043360710144043e-02 -4.486709833145141602e-01 -3.162806928157806396e-01 -2.069364488124847412e-01 1.945293396711349487e-01 1.652053892612457275e-01 -7.370942085981369019e-02
-1.938702724874019623e-02 -4.279156401753425598e-02 -7.164677232503890991e-02 2.051475495100021362e-01 -4.319759607315063477e-01 -2.519432604312896729e-01 1.081817597150802612e-01 1.645711213350296021e-01 8.711613714694976807e-02 -1.917056292295455933e-01 6.569785624742507935e-02 -1.376130152493715286e-03 3.011904656887054443e-01 3.284163475036621094e-01 -2.184562981128692627e-01 9.220888465642929077e-02 1.223525032401084900e-01 1.294954717159271240e-01 -1.595858931541442871e-01 6.572560966014862061e-02 -6.055348366498947144e-02 8.412415534257888794e-02 3.092758655548095703e-01 3.303648903965950012e-02 8.596581220626831055e-02 6.135042756795883179e-02 -2.952080667018890381e-01 -7.144335657358169556e-02 1.202632188796997070e-01 1.790832877159118652e-01 -1.783027201890945435e-01 -8.663981407880783081e-02
1.517953276634216309e-01 1.660317927598953247e-01 2.198975682258605957e-01 1.042712405323982239e-01 -1.787925958633422852e-01 7.925494015216827393e-02 2.225006371736526489e-01 -2.759149372577667236e-01 1.281364411115646362e-01 -1.161253154277801514e-01 -6.943187117576599121e-02 1.088395267724990845e-01 1.872509121894836426e-01 1.225975826382637024e-01 5.501292645931243896e-02 2.209014594554901123e-01 -1.136169582605361938e-01 1.630465835332870483e-01 -2.065001875162124634e-01 1.726668924093246460e-01 -1.961161941289901733e-01 -8.917443454265594482e-03 1.124717518687248230e-01 2.224147617816925049e-01 4.133358970284461975e-02 -3.694785833358764648e-01 -1.462623924016952515e-01 -2.188073247671127319e-01 2.499775774776935577e-02 -7.615496218204498291e-02 3.856448531150817871e-01 5.045418068766593933e-02
9.181377291679382324e-02 5.631520971655845642e-02 1.870250403881072998e-01 -6.106195598840713501e-02 -2.272808998823165894e-01 -2.080156058073043823e-01 7.213813811540603638e-02 -1.958098709583282471e-01 -8.100738376379013062e-02 -1.718683354556560516e-02 -1.353781204670667648e-02 1.736695915460586548e-01 2.138023525476455688e-01 2.575647234916687012e-01 3.144290298223495483e-02 2.627074122428894043e-01 -4.182450938969850540e-03 2.050674855709075928e-01 -5.997842922806739807e-02 1.030437368899583817e-02 -1.524016261100769043e-01 -2.524861693382263184e-01 1.094846427440643311e-01 3.806223273277282715e-01 2.851757779717445374e-02 -3.935160487890243530e-02 -1.446132063865661621e-01 -3.100844025611877441e-01 2.220518589019775391e-01 3.268944025039672852e-01 -1.587035208940505981e-01 3.965071588754653931e-02
-4.035135134472511709e-06 -1.258082687854766846e-01 2.933202087879180908e-01 1.453294306993484497e-01 6.875347346067428589e-02 1.853321790695190430e-01 1.570455580949783325e-01 9.662773460149765015e-02 1.995255798101425171e-01 -2.131530642509460449e-01 2.501802742481231689e-01 1.312281354330480099e-03 1.627312004566192627e-01 4.025113284587860107e-01 1.345461700111627579e-02 9.078498929738998413e-02 -2.099967002868652344e-02 1.451407223939895630e-01 5.133612081408500671e-02 1.891676038503646851e-01 -1.011639460921287537e-02 -1.441998183727264404e-01 3.137703239917755127e-01 -4.433077573776245117e-02 1.615669727325439453e-01 -8.797762915492057800e-03 -2.948258817195892334e-01 2.721399664878845215e-01 -1.490772366523742676e-01 1.533535718917846680e-01 1.915620714426040649e-01 -9.133803844451904297e-02
1.777175068855285645e-01 -1.694907844066619873e-01 -1.729973591864109039e-02 2.630268037319183350e-01 -1.959626227617263794e-01 -4.172462224960327148e-02 9.337958693504333496e-02 2.333853393793106079e-01 2.714985609054565430e-01 -3.109531998634338379e-01 -7.023567706346511841e-02 -2.030230760574340820e-01 3.160889446735382080e-01 3.977438807487487793e-01 7.878505438566207886e-02 1.787624657154083252e-01 1.735413819551467896e-01 -1.851364411413669586e-02 4.600665718317031860e-02 3.364991396665573120e-02 1.471027135848999023e-01 8.468774706125259399e-02 -1.730056554079055786e-01 -2.087023854255676270e-02 7.758064568042755127e-02 -1.380065083503723145e-01 -1.443655043840408325e-01 -1.648530364036560059e-01 6.953698396682739258e-02 2.572010159492492676e-01 -9.025609120726585388e-03 -1.304158121347427368e-01
6.266321986913681030e-02 3.295120224356651306e-02 4.087817370891571045e-01 1.760054565966129303e-02 -3.474276661872863770e-01 3.396014496684074402e-02 -2.300238460302352905e-01 -2.623280882835388184e-01 -8.456481993198394775e-02 -6.681466102600097656e-02 1.674092710018157959e-01 -3.533349186182022095e-02 -3.715396299958229065e-02 2.988452315330505371e-01 4.139369726181030273e-02 3.455004394054412842e-01 1.224198788404464722e-01 1.525328867137432098e-02 1.525680124759674072e-01 2.782172560691833496e-01 4.567766934633255005e-02 -4.392111301422119141e-02 1.296203434467315674e-01 3.645916655659675598e-02 -7.070175558328628540e-02 8.543654531240463257e-02 -9.287286549806594849e-02 1.589361727237701416e-01 6.515137851238250732e-02 3.393868505954742432e-01 1.662485599517822266e-01 5.294628441333770752e-03
-3.616634756326675415e-02 4.941499829292297363e-01 1.155522540211677551e-01 3.010144531726837158e-01 -1.335671395063400269e-01 -4.803575575351715088e-02 2.658601291477680206e-02 -3.663003817200660706e-02 -1.879686415195465088e-01 -5.344026908278465271e-02 -3.628337010741233826e-02 3.357715904712677002e-01 -1.549746748059988022e-02 2.155412286520004272e-01 2.429141700267791748e-01 1.585067659616470337e-01 -3.362528234720230103e-02 -1.831781119108200073e-01 1.158723160624504089e-01 -4.238713532686233521e-03 1.401519123464822769e-02 9.209087491035461426e-02 3.172427117824554443e-01 1.470551192760467529e-01 1.751567423343658447e-01 -1.597334891557693481e-01 -7.595431804656982422e-02 2.588580735027790070e-02 -9.120973199605941772e-02 2.746294736862182617e-01 1.389004439115524292e-01 2.303478866815567017e-02
1.668325364589691162e-01 -2.178618451580405235e-03 3.699478209018707275e-01 -2.028904855251312256e-01 -2.578951120376586914e-01 1.783755123615264893e-01 3.358299136161804199e-01 8.467155694961547852e-02 -1.605994701385498047e-01 -9.033123403787612915e-02 1.152809988707304001e-02 8.004250377416610718e-02 -9.940090775489807129e-02 4.923168420791625977e-01 7.504607737064361572e-02 6.545870006084442139e-02 2.351631782948970795e-02 -5.260929092764854431e-02 -1.813264004886150360e-02 1.884893178939819336e-01 -3.524040579795837402e-01 -9.623793512582778931e-02 -3.936494514346122742e-02 -8.484817296266555786e-02 -5.499162897467613220e-02 -3.451377851888537407e-03 -1.749256066977977753e-02 -9.421586990356445312e-02 -9.304217994213104248e-02 2.621732950210571289e-01 -1.311291567981243134e-02 4.509627074003219604e-02
2.868185639381408691e-01 -1.227319613099098206e-01 1.130781024694442749e-01 -6.655249744653701782e-02 -5.620773881673812866e-02 1.764468699693679810e-01 -1.965482532978057861e-02 9.448920935392379761e-02 1.064093261957168579e-01 -3.399882838129997253e-02 2.310667186975479126e-01 1.355581432580947876e-01 4.902408272027969360e-02 1.733291149139404297e-01 7.179988175630569458e-02 3.222977221012115479e-01 4.643447697162628174e-03 1.234834641218185425e-01 1.073573902249336243e-01 3.572389185428619385e-01 1.972311586141586304e-01 1.057459414005279541e-02 3.036831915378570557e-01 3.634990751743316650e-01 2.337742894887924194e-01 -5.311143770813941956e-02 -1.581415534019470215e-01 -6.336026825010776520e-03 -2.044150531291961670e-01 5.967780575156211853e-02 2.425690591335296631e-01 1.078696846961975098e-01
3.807178735733032227e-01 -1.269430816173553467e-01 1.956260502338409424e-01 1.151591464877128601e-01 -5.081004500389099121e-01 -7.919196039438247681e-02 3.066706471145153046e-02 -2.745306305587291718e-02 1.457684487104415894e-01 1.114316061139106750e-01 -4.111713171005249023e-02 5.604169145226478577e-02 -1.160610318183898926e-01 -1.940433979034423828e-01 1.062907502055168152e-01 1.940236091613769531e-01 1.394186913967132568e-01 -2.339244335889816284e-01 4.051680862903594971e-02 3.049290180206298828e-01 8.485307544469833374e-02 -6.852260977029800415e-02 -1.299062557518482208e-02 -4.207528755068778992e-02 5.711072683334350586e-02 -5.069418251514434814e-02 -2.705971896648406982e-01 -4.762694612145423889e-02 -1.910618543624877930e-01 2.635742127895355225e-01 6.171185523271560669e-02 -9.481994807720184326e-02
-1.185296252369880676e-01 -1.010772064328193665e-01 2.691845297813415527e-01 2.348651736974716187e-01 -3.746296763420104980e-01 -6.641287356615066528e-02 2.087194472551345825e-01 2.114602131769061089e-03 2.652713954448699951e-01 1.302657555788755417e-02 -1.604256927967071533e-01 -8.530822396278381348e-02 7.726798951625823975e-02 1.580949425697326660e-01 -1.086600497364997864e-01 2.597917020320892334e-01 2.140901684761047363e-01 -1.612749993801116943e-01 1.455077975988388062e-01 1.605175733566284180e-01 1.545699238777160645e-01 4.340688884258270264e-02 3.859088942408561707e-02 9.729714691638946533e-02 3.570034727454185486e-02 -4.841558262705802917e-02 3.458798676729202271e-02 -2.039173990488052368e-01 3.152627646923065186e-01 3.259058892726898193e-01 1.960838735103607178e-01 -2.060526283457875252e-03
-1.031505912542343140e-01 8.590436726808547974e-02 2.910260856151580811e-01 2.466469705104827881e-01 -1.966069489717483521e-01 -9.815671294927597046e-02 3.269092440605163574e-01 -7.634446769952774048e-02 1.597195118665695190e-01 4.560472816228866577e-02 -4.537696391344070435e-02 -6.092303618788719177e-02 4.581217095255851746e-02 3.852473571896553040e-02 2.269409298896789551e-01 3.137641251087188721e-01 6.459461152553558350e-02 -9.049408882856369019e-02 2.192374616861343384e-01 6.539287418127059937e-02 -2.601440250873565674e-01 1.723835468292236328e-01 -1.744374632835388184e-02 8.425221592187881470e-02 1.063781604170799255e-01 -1.031336039304733276e-01 -2.049376964569091797e-01 -2.457046955823898315e-01 -1.108632534742355347e-01 -1.912185736000537872e-02 3.542114198207855225e-01 2.379637062549591064e-01
3.156810998916625977e-02 2.040344923734664917e-01 -1.030222773551940918e-01 8.227635174989700317e-02 -9.633370488882064819e-02 1.355834584683179855e-02 1.465020626783370972e-01 -3.739199414849281311e-02 1.001661121845245361e-01 -1.616891175508499146e-01 9.766347706317901611e-02 2.010735422372817993e-01 1.507989913225173950e-01 1.138207465410232544e-01 3.134354650974273682e-01 4.506462514400482178e-01 -1.954014003276824951e-01 -9.969472885131835938e-02 -5.168484151363372803e-02 -1.583419293165206909e-01 -2.065826654434204102e-01 1.793683767318725586e-01 2.563861608505249023e-01 1.748950928449630737e-01 1.184983476996421814e-01 8.064512163400650024e-03 -2.090948969125747681e-01 -1.952887475490570068e-01 1.812874525785446167e-01 2.345802634954452515e-01 4.376864433288574219e-02 -2.273560166358947754e-01
1.508675813674926758e-01 1.571914851665496826e-01 2.898564934730529785e-01 5.858957022428512573e-02 -4.235725402832031250e-01 -1.952824294567108154e-01 -1.685954928398132324e-01 -4.714390262961387634e-02 -3.850845247507095337e-02 9.856319427490234375e-02 1.494428515434265137e-01 5.740773305296897888e-02 2.954825200140476227e-02 1.057929620146751404e-01 1.583363562822341919e-01 9.600990265607833862e-02 3.336055576801300049e-02 2.961272746324539185e-02 3.745327889919281006e-02 3.829214870929718018e-01 -2.347548753023147583e-01 1.644338518381118774e-01 2.343114763498306274e-01 2.668256163597106934e-01 1.000684797763824463e-01 1.915224343538284302e-01 -3.100401349365711212e-02 4.892890155315399170e-02 8.487671613693237305e-02 2.643003761768341064e-01 -3.748824819922447205e-02 -2.166172415018081665e-01
-4.795676469802856445e-02 4.347181692719459534e-02 1.317635476589202881e-01 2.853364050388336182e-01 -1.059357821941375732e-01 -3.986263647675514221e-02 1.998792737722396851e-01 1.665857732295989990e-01 2.484371811151504517e-01 -1.926021836698055267e-02 -8.259516954421997070e-02 7.977151125669479370e-02 6.955930031836032867e-03 3.553222119808197021e-01 -2.084552347660064697e-01 1.130271777510643005e-01 -1.543158143758773804e-01 7.385311648249626160e-03 8.110284805297851562e-02 1.929504722356796265e-01 -1.082941442728042603e-01 -1.938486658036708832e-02 4.549643769860267639e-02 1.700585335493087769e-01 1.118792518973350525e-01 -2.780822217464447021e-01 -2.724762856960296631e-01 -1.646023243665695190e-01 1.202332675457000732e-01 2.114024162292480469e-01 3.969415128231048584e-01 -2.001180201768875122e-01
7.522177696228027344e-02 1.405107676982879639e-01 2.448551654815673828e-01 -1.741646230220794678e-02 -1.134195849299430847e-01 6.087833642959594727e-02 6.324838846921920776e-02 -1.107097640633583069e-01 3.223068416118621826e-01 9.605283290147781372e-02 -5.678205937147140503e-02 7.855624705553054810e-02 8.773462474346160889e-02 -4.678476601839065552e-02 3.218433260917663574e-01 3.245304226875305176e-01 7.499279826879501343e-02 1.632434576749801636e-01 1.374889761209487915e-01 2.542229294776916504e-01 -1.196650788187980652e-01 1.227678824216127396e-02 2.824189066886901855e-01 2.655312716960906982e-01 7.103209197521209717e-02 -2.258474528789520264e-01 -1.822849661111831665e-01 -1.423163115978240967e-01 -1.147103607654571533e-01 -5.249549075961112976e-02 3.661194145679473877e-01 1.366264000535011292e-02
1.050783134996891022e-02 1.029951032251119614e-02 -7.085812091827392578e-02 1.980424076318740845e-01 -1.831755638122558594e-01 3.463107347488403320e-02 1.207972988486289978e-01 -1.121218279004096985e-01 1.775675639510154724e-02 -1.822783052921295166e-01 -2.068560570478439331e-01 1.150187849998474121e-01 1.174915134906768799e-01 2.308756709098815918e-01 1.736941039562225342e-01 1.080245971679687500e-01 -2.177012898027896881e-02 -1.357864886522293091e-01 -1.532493233680725098e-01 9.290815144777297974e-02 -1.094087287783622742e-01 2.688812613487243652e-01 3.380058407783508301e-01 -7.837946712970733643e-02 1.647692918777465820e-01 -4.259130954742431641e-01 -6.288789212703704834e-02 -3.590738167986273766e-03 -1.832202374935150146e-01 3.153821229934692383e-01 2.843044102191925049e-01 1.142301559448242188e-01
1.261429637670516968e-01 -7.064083218574523926e-02 1.716658174991607666e-01 -6.220329552888870239e-02 1.962536014616489410e-02 1.612173318862915039e-01 1.275990009307861328e-01 -1.169829890131950378e-01 3.035602271556854248e-01 -3.285343945026397705e-01 1.343137323856353760e-01 2.131650224328041077e-02 -8.270150423049926758e-02 8.823485672473907471e-02 2.614822387695312500e-01 3.344787061214447021e-01 -1.588124036788940430e-02 4.299738630652427673e-02 2.025142759084701538e-01 6.353207677602767944e-02 1.474712789058685303e-02 -7.035687565803527832e-02 1.401404943317174911e-02 3.077985346317291260e-01 -2.367936394875869155e-04 7.922918535768985748e-03 -3.822799026966094971e-01 -3.796226084232330322e-01 -7.439666241407394409e-02 1.258783042430877686e-01 -1.123800054192543030e-01 -6.624035537242889404e-02
-8.826778084039688110e-02 5.104746297001838684e-02 9.388711303472518921e-03 1.302296519279479980e-01 -1.094530820846557617e-01 -1.998891383409500122e-01 3.237852752208709717e-01 -4.417113587260246277e-02 -1.320386976003646851e-01 -4.245768785476684570e-01 -2.911127209663391113e-01 1.123479902744293213e-01 5.138746462762355804e-03 2.311802208423614502e-01 9.641636162996292114e-02 1.240935474634170532e-01 -9.888057410717010498e-02 6.257057934999465942e-02 8.901357650756835938e-03 -6.885820068418979645e-03 -9.697864204645156860e-02 8.112112432718276978e-02 3.220253884792327881e-01 -8.230578154325485229e-02 4.491966217756271362e-02 -1.936325877904891968e-01 -1.523627042770385742e-01 -2.169686369597911835e-02 -1.761256009340286255e-01 3.372649550437927246e-01 3.037633299827575684e-01 9.015122428536415100e-03
7.549539208412170410e-02 3.086290322244167328e-02 3.356589078903198242e-01 -6.025864183902740479e-02 -5.407907366752624512e-01 -1.237939149141311646e-01 -7.861872762441635132e-02 -2.534963190555572510e-01 -1.867069751024246216e-01 2.921644784510135651e-02 -1.085333451628684998e-01 1.211054027080535889e-01 -6.532061100006103516e-02 2.578839361667633057e-01 -1.677399873733520508e-02 9.918650239706039429e-02 1.892859935760498047e-01 3.209053305909037590e-03 8.108456432819366455e-02 1.436063647270202637e-01 -2.553603053092956543e-01 1.600824296474456787e-01 1.345467418432235718e-01 2.576141655445098877e-01 -4.306498914957046509e-02 1.732849627733230591e-01 -2.053068578243255615e-01 -1.475679874420166016e-01 -3.932825103402137756e-02 1.253762096166610718e-01 2.756419964134693146e-02 6.003577634692192078e-02
-7.942216098308563232e-02 8.219790458679199219e-02 6.376495212316513062e-02 1.093706265091896057e-01 -1.869036853313446045e-01 1.757153272628784180e-01 2.282145619392395020e-01 -2.367479354143142700e-01 1.979091465473175049e-01 -1.699145883321762085e-01 -4.069649428129196167e-02 5.329307913780212402e-01 2.027373015880584717e-01 2.336552143096923828e-01 -1.500733662396669388e-03 1.110367625951766968e-01 -7.453581690788269043e-02 -3.116655647754669189e-01 5.566138774156570435e-02 8.583486825227737427e-02 -2.174711972475051880e-02 -9.615588188171386719e-02 2.227016687393188477e-01 8.236843347549438477e-02 -1.936988383531570435e-01 -1.964995712041854858e-01 1.085779722779989243e-02 -1.724608428776264191e-02 -1.048548892140388489e-01 2.572192251682281494e-01 -3.679250553250312805e-02 -3.025689907371997833e-02
2.068160474300384521e-01 1.739602684974670410e-01 3.529056906700134277e-01 3.555291518568992615e-02 -5.479260534048080444e-02 1.459341049194335938e-01 -5.873624701052904129e-03 2.116349786520004272e-01 1.918036490678787231e-01 -9.036209434270858765e-02 1.894016116857528687e-01 1.345552206039428711e-01 4.123658314347267151e-02 2.428924739360809326e-01 2.041131956502795219e-03 1.874383389949798584e-01 1.423916816711425781e-01 -2.619501389563083649e-02 1.843512803316116333e-01 3.059914708137512207e-01 1.537111848592758179e-01 1.356094330549240112e-01 7.930582761764526367e-02 1.476521641016006470e-01 9.677603095769882202e-02 -9.245687164366245270e-03 -4.052275419235229492e-01 2.609683386981487274e-02 -2.233866602182388306e-01 -1.690412908792495728e-01 2.561730742454528809e-01 -1.187309902161359787e-02
-2.423272089799866080e-04 -6.447806209325790405e-02 3.648118674755096436e-01 -4.091978445649147034e-02 -8.556613326072692871e-02 2.400683760643005371e-01 -4.217076580971479416e-03 2.912568449974060059e-01 9.725488722324371338e-02 -1.669476479291915894e-01 -4.669011011719703674e-02 -4.830725118517875671e-02 -7.503802329301834106e-02 3.762238621711730957e-01 -3.254809230566024780e-02 1.188115179538726807e-01 -1.575047969818115234e-01 -1.646453291177749634e-01 1.024076417088508606e-01 5.770580843091011047e-03 -1.336480975151062012e-01 3.410709905438125134e-04 -8.369158208370208740e-02 1.285029053688049316e-01 1.598699688911437988e-01 -7.412459701299667358e-02 -2.543277740478515625e-01 -1.715106517076492310e-01 -2.259766161441802979e-01 3.232755362987518311e-01 3.218677341938018799e-01 1.376411467790603638e-01
-3.135338425636291504e-03 7.291675359010696411e-02 1.258738040924072266e-01 7.884668558835983276e-02 5.562649667263031006e-02 -1.108605489134788513e-01 1.489509642124176025e-01 -8.713734894990921021e-02 1.501585841178894043e-01 -2.062492072582244873e-01 -3.255605399608612061e-01 2.369804084300994873e-01 2.009559422731399536e-01 1.015416830778121948e-01 1.671436280012130737e-01 1.973900496959686279e-01 -7.642225176095962524e-02 -4.806041717529296875e-02 -6.697335094213485718e-02 2.540940344333648682e-01 -1.591333448886871338e-01 -3.854790702462196350e-02 1.109324991703033447e-01 2.878022491931915283e-01 5.334552004933357239e-02 -1.210583969950675964e-01 -1.861072480678558350e-01 -2.715620994567871094e-01 -4.180083796381950378e-02 -7.462879270315170288e-02 4.996942579746246338e-01 2.408875524997711182e-02
3.963174298405647278e-02 2.554126381874084473e-01 2.303109616041183472e-01 4.211856052279472351e-02 -3.512602671980857849e-02 -4.259764403104782104e-02 -1.220593303442001343e-01 1.686348766088485718e-01 -7.135518640279769897e-02 -1.203641667962074280e-01 1.582971215248107910e-01 -5.663284286856651306e-02 -1.054853126406669617e-01 2.966616451740264893e-01 1.781422495841979980e-01 3.429177105426788330e-01 1.660277843475341797e-01 7.212685048580169678e-02 5.126906931400299072e-02 3.522054851055145264e-01 1.957515925168991089e-01 -1.097637973725795746e-02 1.660019308328628540e-01 2.190218269824981689e-01 9.918417036533355713e-02 -1.282268390059471130e-02 -4.251231253147125244e-01 -1.527207791805267334e-01 -1.607931107282638550e-01 1.231891214847564697e-01 6.273550447076559067e-03 8.455494791269302368e-02
1.189927477389574051e-02 -1.841410622000694275e-02 -5.588387697935104370e-02 4.613425582647323608e-02 -2.493693977594375610e-01 4.324346184730529785e-01 2.688074409961700439e-01 6.117595825344324112e-03 -1.022718697786331177e-01 -2.775001823902130127e-01 9.508086368441581726e-03 -1.219041179865598679e-02 -1.446479856967926025e-01 1.525144577026367188e-01 1.188571751117706299e-01 1.310497373342514038e-01 2.481240313500165939e-03 -1.564361602067947388e-01 1.356540173292160034e-01 1.509898751974105835e-01 -4.695200175046920776e-02 2.643642127513885498e-01 2.227728664875030518e-01 1.665739417076110840e-01 9.579704701900482178e-02 2.520657517015933990e-02 -1.897329092025756836e-01 -2.560596168041229248e-01 5.349721387028694153e-02 9.638099372386932373e-02 3.251090347766876221e-01 -2.553981244564056396e-01
1.721769720315933228e-01 6.311649829149246216e-02 2.544749975204467773e-01 5.007018521428108215e-02 -3.482424318790435791e-01 2.016431465744972229e-02 9.974649548530578613e-02 6.024335697293281555e-02 1.236170306801795959e-01 -2.142964629456400871e-03 3.382252752780914307e-01 -6.971834227442741394e-03 3.279007971286773682e-02 1.662632524967193604e-01 8.008690923452377319e-02 1.016561165452003479e-01 4.352298751473426819e-02 -5.302027333527803421e-03 3.818501532077789307e-01 -7.517956197261810303e-02 5.253176204860210419e-04 1.461321860551834106e-01 2.026476114988327026e-01 -9.480284899473190308e-02 1.744159609079360962e-01 -2.939435839653015137e-01 -1.104854717850685120e-01 -3.195350989699363708e-02 -1.357972323894500732e-01 1.810830682516098022e-01 4.156155288219451904e-01 -9.919225424528121948e-02
1.764537096023559570e-01 1.425409317016601562e-01 2.262022495269775391e-01 -1.634792983531951904e-01 -2.437339164316654205e-03 3.221046924591064453e-01 2.525593340396881104e-02 6.279204785823822021e-02 2.686164341866970062e-02 1.126180514693260193e-01 -1.499465480446815491e-02 1.570844501256942749e-01 2.905765175819396973e-01 7.479732483625411987e-02 4.366401955485343933e-02 2.170794457197189331e-01 2.842167764902114868e-02 9.952346235513687134e-02 8.342178538441658020e-03 9.352873265743255615e-02 -2.054260522127151489e-01 -9.605820477008819580e-02 -4.638164117932319641e-02 -1.391532421112060547e-01 2.122912555932998657e-01 3.625626116991043091e-02 -2.166741788387298584e-01 -3.479564189910888672e-01 1.040852814912796021e-01 2.907733917236328125e-01 2.158401161432266235e-01 3.689252436161041260e-01
2.438243776559829712e-01 1.708622276782989502e-01 4.203930124640464783e-02 2.120539397001266479e-01 -2.695857882499694824e-01 5.537836998701095581e-02 6.604954600334167480e-02 2.947979867458343506e-01 -9.880743920803070068e-02 1.797419413924217224e-02 9.580370038747787476e-02 -4.285597801208496094e-02 7.481556385755538940e-02 1.246867552399635315e-01 6.834170967340469360e-02 2.589903771877288818e-01 1.179486047476530075e-02 -1.146289780735969543e-01 5.380930379033088684e-02 1.705780476331710815e-01 1.059877052903175354e-01 -1.327302157878875732e-01 2.482070177793502808e-01 -6.120006367564201355e-02 3.316208720207214355e-01 -1.187896169722080231e-02 -4.958115518093109131e-01 1.224153190851211548e-01 -2.541674673557281494e-01 -3.802461922168731689e-02 6.118495389819145203e-02 -5.852548032999038696e-02
2.004572004079818726e-01 -1.192778814584016800e-03 -2.636257410049438477e-01 2.221551164984703064e-02 -1.789249926805496216e-01 1.896171569824218750e-01 6.888439506292343140e-02 -8.719546347856521606e-02 1.487324982881546021e-01 -5.135627835988998413e-02 5.412444472312927246e-02 3.209222480654716492e-02 2.980342805385589600e-01 9.969912469387054443e-02 -2.987847290933132172e-02 2.745942473411560059e-01 1.872021406888961792e-01 -1.529250890016555786e-01 1.266764402389526367e-01 -7.636685669422149658e-02 -1.780685037374496460e-01 -6.608185172080993652e-02 2.902069389820098877e-01 1.883497983217239380e-01 3.248748779296875000e-01 2.912692166864871979e-02 -9.173005819320678711e-02 -1.147321686148643494e-01 2.934846580028533936e-01 3.408862352371215820e-01 1.916947029531002045e-02 1.974200457334518433e-01
2.943173348903656006e-01 1.694983690977096558e-01 1.591129004955291748e-01 -4.818953573703765869e-02 -4.492408633232116699e-01 2.429274022579193115e-01 3.161653876304626465e-01 1.474238932132720947e-01 -2.514886558055877686e-01 -1.325934380292892456e-01 -1.055711880326271057e-02 -4.699771851301193237e-02 -1.287022382020950317e-01 3.673600256443023682e-01 4.611197859048843384e-02 -1.234377361834049225e-02 6.798707693815231323e-02 -1.801347732543945312e-01 -1.486182063817977905e-01 1.922428160905838013e-01 -4.174034669995307922e-02 -1.559426933526992798e-01 1.146419420838356018e-01 3.890569508075714111e-02 -1.052090004086494446e-01 -1.051714196801185608e-01 -3.722842037677764893e-02 1.041586278006434441e-03 -3.638251125812530518e-02 2.719850242137908936e-01 4.304075241088867188e-02 6.120636127889156342e-03
4.698672145605087280e-02 2.615244388580322266e-01 -4.359485208988189697e-02 -5.728161334991455078e-02 -2.708518803119659424e-01 1.703875958919525146e-01 1.274468284100294113e-02 -3.141916990280151367e-01 -7.052186131477355957e-02 -3.747414052486419678e-02 1.818071901798248291e-01 -8.066950738430023193e-02 3.873424232006072998e-01 1.472990363836288452e-01 8.363360911607742310e-02 1.895469725131988525e-01 2.712704241275787354e-01 2.016260474920272827e-02 -7.397748529911041260e-02 -3.738231211900711060e-02 -2.238678187131881714e-01 1.610717154107987881e-03 2.850836813449859619e-01 1.245983764529228210e-01 3.163876831531524658e-01 -1.378237158060073853e-01 -2.222417443990707397e-01 1.020914390683174133e-01 1.671185940504074097e-01 1.470845341682434082e-01 -2.641567215323448181e-02 7.347860932350158691e-02
1.119603682309389114e-02 2.099273800849914551e-01 1.696460843086242676e-01 -1.132654547691345215e-01 -3.598496913909912109e-01 -3.597760573029518127e-02 1.157660111784934998e-01 8.318978548049926758e-02 2.594663798809051514e-01 1.959924250841140747e-01 6.132638081908226013e-02 1.909667998552322388e-01 1.010384131222963333e-02 2.236566394567489624e-01 2.270797193050384521e-01 2.462840527296066284e-01 1.462998986244201660e-01 -2.448452636599540710e-02 2.987198531627655029e-01 -6.664216518402099609e-02 -2.397438138723373413e-01 2.120636850595474243e-01 -9.273830056190490723e-02 1.795691996812820435e-01 -5.893258005380630493e-02 -1.396842896938323975e-01 -6.964103877544403076e-02 -1.474585831165313721e-01 -9.096455760300159454e-03 1.963941007852554321e-01 3.230879902839660645e-01 5.646182224154472351e-02
4.081406071782112122e-02 -1.733383387327194214e-01 2.298358678817749023e-01 -2.209546416997909546e-01 2.061318978667259216e-02 -4.113586246967315674e-02 3.942725658416748047e-01 1.932422667741775513e-01 -3.393639996647834778e-02 6.411743164062500000e-02 -6.387017667293548584e-02 -1.400356739759445190e-02 4.587783291935920715e-02 1.947966665029525757e-01 2.018463611602783203e-01 9.192443639039993286e-02 -1.477510035037994385e-01 -1.891424530185759068e-03 3.407254582270979881e-03 3.475015163421630859e-01 1.262023299932479858e-01 -1.837100535631179810e-01 2.113582938909530640e-01 1.005724370479583740e-01 -6.321709137409925461e-03 -1.461170911788940430e-01 -3.715666830539703369e-01 -7.286222279071807861e-02 3.438710421323776245e-02 3.433139324188232422e-01 1.184450685977935791e-01 1.674748659133911133e-01
-1.869702637195587158e-01 2.042491734027862549e-02 4.754614830017089844e-02 1.194173470139503479e-01 -2.992220520973205566e-01 -8.923715353012084961e-02 2.558526098728179932e-01 1.384858489036560059e-01 -9.190940856933593750e-02 -3.228687345981597900e-01 -3.011326789855957031e-01 6.601073592901229858e-02 5.317286401987075806e-02 3.262891471385955811e-01 1.175118535757064819e-01 6.963227689266204834e-02 -1.065564602613449097e-01 1.100817248225212097e-01 -4.820810258388519287e-02 2.167504429817199707e-01 -2.829424664378166199e-02 6.067389994859695435e-02 1.260557174682617188e-01 1.669929474592208862e-01 3.015455305576324463e-01 -3.181804418563842773e-01 -4.814406111836433411e-02 2.800659649074077606e-02 -1.852216422557830811e-01 1.121059358119964600e-01 2.551069855690002441e-01 -4.503032937645912170e-02
7.185654342174530029e-02 -3.723789704963564873e-03 -1.097990851849317551e-02 9.857481718063354492e-02 -1.018336936831474304e-01 9.657647460699081421e-02 6.923542171716690063e-02 -2.090660929679870605e-01 -2.871775329113006592e-01 1.740522123873233795e-02 -2.113528549671173096e-02 8.006275445222854614e-02 3.536706864833831787e-01 3.341684043407440186e-01 5.813958123326301575e-02 5.529468655586242676e-01 1.794367581605911255e-01 7.454989850521087646e-02 1.013891994953155518e-01 8.121503144502639771e-02 -8.953350037336349487e-02 -2.136844545602798462e-01 3.860653936862945557e-02 1.368226855993270874e-01 -5.186814069747924805e-02 2.203942835330963135e-01 -2.555972337722778320e-01 -1.683686971664428711e-01 3.316105529665946960e-02 -1.267108414322137833e-02 5.919488519430160522e-02 5.521174147725105286e-02
-1.285783350467681885e-01 -4.976035282015800476e-02 2.034131586551666260e-01 1.916321963071823120e-01 1.015085577964782715e-01 -9.665036341175436974e-04 2.126227617263793945e-01 2.139648199081420898e-01 1.393490135669708252e-01 -6.901485472917556763e-02 -2.648232504725456238e-02 2.262202650308609009e-02 7.505239546298980713e-02 2.790346145629882812e-01 -1.831219792366027832e-01 3.715120851993560791e-01 -1.122386604547500610e-01 -1.676822006702423096e-01 2.357356399297714233e-01 2.484840005636215210e-01 1.137954965233802795e-01 -3.511116281151771545e-02 1.287538278847932816e-02 1.300037801265716553e-01 1.917111277580261230e-01 -2.959079742431640625e-01 -1.629560738801956177e-01 3.637246415019035339e-02 -7.473015040159225464e-02 3.243436813354492188e-01 2.447060197591781616e-01 -9.496869891881942749e-02
3.249983191490173340e-01 1.146920025348663330e-01 1.682303696870803833e-01 -5.126465484499931335e-02 -5.348337292671203613e-01 2.044442482292652130e-02 2.393968254327774048e-01 2.494410611689090729e-02 -1.698502711951732635e-02 5.467087402939796448e-02 -4.088495299220085144e-02 1.372329592704772949e-01 1.532528251409530640e-01 1.444007903337478638e-01 1.208563596010208130e-01 3.973276540637016296e-02 8.917389065027236938e-02 1.550156325101852417e-01 3.715418279170989990e-02 3.442350029945373535e-01 -1.960826814174652100e-01 2.181911170482635498e-01 1.637380868196487427e-01 -1.103832870721817017e-01 1.807258725166320801e-01 -6.405089050531387329e-02 1.406548172235488892e-01 6.870913505554199219e-02 -2.029000371694564819e-01 -3.233373537659645081e-02 -2.598882094025611877e-02 2.012971341609954834e-01
3.451889157295227051e-01 2.170286178588867188e-01 7.788095623254776001e-02 1.675358600914478302e-02 -4.328828155994415283e-01 1.771615892648696899e-01 3.967803120613098145e-01 2.685104608535766602e-01 -1.960659772157669067e-01 -2.853390574455261230e-02 -1.025580093264579773e-01 7.201712578535079956e-02 5.082090198993682861e-02 1.484390497207641602e-01 1.630758494138717651e-01 2.129723317921161652e-02 -1.371206492185592651e-01 7.062823325395584106e-02 2.632170729339122772e-02 2.499046027660369873e-01 -8.393795788288116455e-02 -4.555014148354530334e-02 1.448738425970077515e-01 -1.718847751617431641e-01 -4.174615722149610519e-03 3.122080676257610321e-02 -3.430851921439170837e-02 -9.692660719156265259e-02 6.724026054143905640e-03 2.411096990108489990e-01 3.877115249633789062e-02 2.337323874235153198e-01
1.521347910165786743e-01 -6.563524901866912842e-02 7.785043120384216309e-02 9.727669507265090942e-02 -3.323122262954711914e-01 -3.634530678391456604e-02 -4.395878408104181290e-03 1.101641450077295303e-02 -4.330319762229919434e-01 -1.925621479749679565e-01 8.324398100376129150e-02 1.773427575826644897e-01 5.998885259032249451e-02 9.763958305120468140e-02 9.191188216209411621e-02 3.356516659259796143e-01 9.841416776180267334e-02 -1.152882054448127747e-01 1.467151343822479248e-01 1.950286179780960083e-01 -2.866329252719879150e-01 2.673434317111968994e-01 -4.888259246945381165e-02 2.846629321575164795e-01 -1.821210607886314392e-02 9.216243028640747070e-02 -8.963415771722793579e-02 -9.147088229656219482e-02 -6.940301507711410522e-02 2.681459188461303711e-01 6.518132239580154419e-02 1.487462967634201050e-01
-7.444274425506591797e-02 1.132505536079406738e-01 -1.909039169549942017e-02 2.227981090545654297e-01 -1.617122590541839600e-01 -1.284722052514553070e-02 1.726603209972381592e-01 -2.215341180562973022e-01 1.454793661832809448e-01 -2.537068724632263184e-01 -1.330366283655166626e-01 6.450412422418594360e-02 1.399520337581634521e-01 1.674041897058486938e-01 1.560178250074386597e-01 1.617282181978225708e-01 -1.779442131519317627e-01 -6.296608597040176392e-02 -9.055411815643310547e-02 -5.548004806041717529e-02 -1.726377308368682861e-01 2.393430471420288086e-01 4.691946506500244141e-01 9.040443599224090576e-02 2.243524640798568726e-01 -2.713635265827178955e-01 -1.570312678813934326e-01 4.959993064403533936e-02 -1.391547024250030518e-01 2.952415049076080322e-01 -1.069455966353416443e-02 2.959249727427959442e-02
3.243242204189300537e-01 -1.371637433767318726e-01 -1.155439484864473343e-02 -5.791045352816581726e-02 -1.959301829338073730e-01 1.328816711902618408e-01 2.698875963687896729e-01 -2.508070506155490875e-02 7.896930724382400513e-02 -1.641412079334259033e-01 -2.806235477328300476e-02 -1.204727068543434143e-01 1.070918962359428406e-01 3.666959702968597412e-01 1.901603043079376221e-01 2.980360090732574463e-01 1.892852932214736938e-01 -1.362385451793670654e-01 -1.043735221028327942e-01 -9.769131988286972046e-02 -3.624488599598407745e-04 1.251185983419418335e-01 2.162026911973953247e-01 4.608168080449104309e-02 4.593973457813262939e-01 1.153415739536285400e-01 -2.103390544652938843e-01 -5.393410101532936096e-02 -7.609257847070693970e-02 2.095866017043590546e-02 -7.204744219779968262e-02 -3.642997890710830688e-02
8.605380356311798096e-02 4.890835285186767578e-02 1.126928627490997314e-01 1.076675280928611755e-01 -6.461290270090103149e-02 9.052768349647521973e-02 2.601829543709754944e-02 -6.801108270883560181e-02 -5.692094191908836365e-02 -9.760954976081848145e-02 1.790345758199691772e-01 -3.695557266473770142e-02 -6.417986750602722168e-02 3.216401338577270508e-01 2.805220484733581543e-01 3.228505551815032959e-01 -2.415649890899658203e-01 3.204993903636932373e-02 5.977039411664009094e-02 -8.361651003360748291e-02 -1.781069189310073853e-01 2.921039760112762451e-01 1.105666235089302063e-01 1.590608656406402588e-01 2.311969995498657227e-01 -4.596276208758354187e-02 -3.743812739849090576e-01 -1.385689228773117065e-01 -7.303861528635025024e-02 3.649196326732635498e-01 -1.040671244263648987e-01 -1.509287953376770020e-01
5.551977083086967468e-02 3.534437716007232666e-01 2.135592699050903320e-01 6.355907768011093140e-02 -1.479652225971221924e-01 -5.619838833808898926e-02 2.543419897556304932e-01 9.928083419799804688e-02 -1.268797740340232849e-02 -3.980604931712150574e-02 -2.555436454713344574e-02 1.247339993715286255e-01 2.049317061901092529e-01 -3.365365788340568542e-02 1.196854338049888611e-01 2.309221923351287842e-01 -2.248722016811370850e-01 -1.839874535799026489e-01 1.120925918221473694e-01 -8.916952461004257202e-02 -9.396332502365112305e-02 1.732481271028518677e-01 1.222911775112152100e-01 2.445878237485885620e-01 1.210440769791603088e-01 1.080184429883956909e-01 -4.145833551883697510e-01 -3.250640332698822021e-01 5.518585443496704102e-02 2.481582313776016235e-01 3.838997334241867065e-02 -7.408356666564941406e-02
3.935541510581970215e-01 2.613113522529602051e-01 2.199600785970687866e-01 1.803725063800811768e-01 -4.349089264869689941e-01 1.120424419641494751e-01 4.940607398748397827e-02 4.522131010890007019e-02 -6.233005598187446594e-02 3.463194891810417175e-02 8.410492539405822754e-02 4.993331432342529297e-02 1.004628017544746399e-01 1.893187873065471649e-02 -8.119403384625911713e-03 2.484122067689895630e-01 2.376557588577270508e-01 6.449195742607116699e-02 -5.025027692317962646e-02 3.227722346782684326e-01 -2.784189395606517792e-02 2.702089212834835052e-02 -1.222632229328155518e-01 2.387651940807700157e-03 -2.259952425956726074e-01 -2.101734131574630737e-01 -1.114392876625061035e-01 -3.050737269222736359e-02 1.081154942512512207e-01 3.059460222721099854e-01 2.182166278362274170e-02 6.842925399541854858e-02
-1.184095591306686401e-01 3.588466718792915344e-02 -1.273758858442306519e-01 1.158608868718147278e-01 -3.947776854038238525e-01 -6.454936414957046509e-02 -1.016978360712528229e-02 -1.461578309535980225e-01 -1.400576531887054443e-01 1.292291283607482910e-01 7.701821625232696533e-02 3.027392737567424774e-02 -1.008019149303436279e-01 3.570671379566192627e-02 3.336855471134185791e-01 -5.867487285286188126e-03 -1.033318042755126953e-01 -3.525930643081665039e-01 1.119548603892326355e-01 1.008659601211547852e-01 1.421147435903549194e-01 8.018939942121505737e-02 1.896278411149978638e-01 1.167737692594528198e-01 4.769119247794151306e-02 1.376368850469589233e-02 -3.163038492202758789e-01 -2.399912476539611816e-01 6.905909627676010132e-02 4.296796917915344238e-01 1.320478171110153198e-01 8.193524181842803955e-02
-7.871435023844242096e-03 1.387854665517807007e-01 -3.811880573630332947e-02 2.557761669158935547e-01 -8.519817888736724854e-02 8.577948808670043945e-02 2.785953283309936523e-01 8.819316327571868896e-02 1.459281984716653824e-02 -2.460052520036697388e-01 -2.266841568052768707e-02 1.851670593023300171e-01 2.697157673537731171e-02 1.763789653778076172e-01 1.953007131814956665e-01 2.671532928943634033e-01 4.681582003831863403e-02 6.446101516485214233e-02 -3.822476863861083984e-01 1.541578769683837891e-01 -2.614471018314361572e-01 6.266074720770120621e-03 2.873098850250244141e-01 1.806044876575469971e-01 -1.740649640560150146e-01 7.266097515821456909e-02 -3.487050125841051340e-04 -2.272068560123443604e-01 1.128781437873840332e-01 2.624692916870117188e-01 1.888671368360519409e-01 1.123478412628173828e-01
2.295116484165191650e-01 3.312072157859802246e-02 3.561199605464935303e-01 -1.102694049477577209e-01 -3.220777809619903564e-01 1.384183615446090698e-01 2.236619740724563599e-01 8.985983580350875854e-02 -2.895901501178741455e-01 -1.486838459968566895e-01 4.259762912988662720e-02 1.813805401325225830e-01 7.727155834436416626e-02 6.521105766296386719e-02 2.092836648225784302e-01 1.683173924684524536e-01 -6.179393455386161804e-02 -1.072806566953659058e-01 1.444907486438751221e-01 3.084348440170288086e-01 -1.089522391557693481e-01 -1.327807009220123291e-01 -1.445649117231369019e-01 -1.767717450857162476e-01 -1.038765385746955872e-01 1.935230046510696411e-01 -1.063261628150939941e-01 -4.831109568476676941e-02 1.182782500982284546e-01 2.701701521873474121e-01 8.815276622772216797e-02 1.832973062992095947e-01
4.511928558349609375e-02 2.410622686147689819e-01 4.441886246204376221e-01 1.575222015380859375e-01 -1.197572201490402222e-01 1.734382808208465576e-01 1.059479340910911560e-01 -5.580304190516471863e-02 2.822833359241485596e-01 -1.467606276273727417e-01 -1.459951885044574738e-02 3.196106851100921631e-02 5.839570984244346619e-02 1.021771356463432312e-01 -3.774381428956985474e-02 1.147773489356040955e-01 3.584486246109008789e-02 2.456747144460678101e-01 -7.662019878625869751e-02 2.723812460899353027e-01 1.013319124467670918e-03 7.266852259635925293e-02 1.356235444545745850e-01 2.516983747482299805e-01 1.321131289005279541e-01 -9.873083233833312988e-02 -1.443133503198623657e-01 -2.976422607898712158e-01 -3.999797999858856201e-02 7.635194808244705200e-02 3.928163349628448486e-01 3.138704225420951843e-02
1.335049569606781006e-01 -1.966108381748199463e-01 -1.156022306531667709e-02 2.601456940174102783e-01 2.277056127786636353e-02 -7.856260240077972412e-02 -1.208832561969757080e-01 1.772364787757396698e-02 -1.719367504119873047e-02 -1.032708063721656799e-01 5.988437682390213013e-02 1.810810863971710205e-01 2.821288108825683594e-01 1.583543866872787476e-01 6.711260229349136353e-02 7.639423012733459473e-02 4.371190443634986877e-03 -2.445416897535324097e-01 -1.823936849832534790e-01 4.425625503063201904e-01 6.024850532412528992e-02 -1.072919294238090515e-01 1.978369057178497314e-01 6.217851769179105759e-03 3.238577842712402344e-01 3.240558877587318420e-02 -2.501037120819091797e-01 -3.054051697254180908e-01 -3.991287201642990112e-02 2.072014510631561279e-01 1.336583048105239868e-01 -1.559714972972869873e-01
-4.511601105332374573e-02 -7.782990485429763794e-02 -1.532859206199645996e-01 1.400086432695388794e-01 -4.478620886802673340e-01 7.238744944334030151e-02 1.171443685889244080e-01 -4.323407635092735291e-02 2.679068744182586670e-01 -2.578241378068923950e-02 -4.028740823268890381e-01 6.512503325939178467e-02 -1.002185046672821045e-02 1.634778231382369995e-01 -1.594358682632446289e-01 2.863706946372985840e-01 1.778854578733444214e-01 1.005364209413528442e-01 2.386781424283981323e-01 2.326858192682266235e-01 -4.435865581035614014e-02 8.784987032413482666e-02 1.384687274694442749e-01 4.061740264296531677e-02 7.997645437717437744e-02 -1.768518686294555664e-01 -1.863068044185638428e-01 -2.325243651866912842e-01 5.793236196041107178e-02 1.544694155454635620e-01 1.266473233699798584e-01 3.283789008855819702e-02
1.251026093959808350e-01 2.084729447960853577e-02 -3.030065074563026428e-02 -2.594506368041038513e-02 -1.911869496107101440e-01 4.589841142296791077e-02 1.679656058549880981e-01 -7.427880167961120605e-02 9.927297383546829224e-02 -2.354541867971420288e-01 -6.095644086599349976e-02 5.384929180145263672e-01 3.627458959817886353e-02 3.621116578578948975e-01 2.555056288838386536e-02 2.245506048202514648e-01 -2.987229526042938232e-01 6.161097437143325806e-02 1.850784868001937866e-01 2.129619242623448372e-03 3.096750378608703613e-02 -1.839486509561538696e-01 1.243457347154617310e-01 2.387648522853851318e-01 1.771107874810695648e-02 -1.843566745519638062e-01 1.331469714641571045e-01 -1.844861209392547607e-01 1.327040195465087891e-01 1.501872986555099487e-01 7.259802520275115967e-02 -3.709809854626655579e-02
2.940496429800987244e-02 8.590672165155410767e-02 9.580380469560623169e-02 1.512342542409896851e-01 -4.291263222694396973e-01 -1.637966930866241455e-02 1.329763382673263550e-01 -1.251679509878158569e-01 1.415659487247467041e-01 -6.046714261174201965e-02 -1.561498194932937622e-01 5.226778239011764526e-02 2.686406373977661133e-01 2.529668249189853668e-02 6.048921123147010803e-02 2.208881378173828125e-01 -2.831227332353591919e-02 -2.982240915298461914e-01 1.205237731337547302e-01 -2.725634872913360596e-01 -7.783832401037216187e-02 4.480130225419998169e-02 1.599730849266052246e-01 1.766363084316253662e-01 2.270850688219070435e-01 -1.860990189015865326e-02 -2.782309651374816895e-01 -1.351724416017532349e-01 3.698993027210235596e-01 2.696481533348560333e-02 1.914519369602203369e-01 2.548526041209697723e-02
-6.774187088012695312e-02 -8.823411166667938232e-02 2.870937287807464600e-01 -3.857399523258209229e-02 7.408824563026428223e-02 -1.046180427074432373e-01 1.756110489368438721e-01 8.299053460359573364e-02 -1.285590231418609619e-01 1.850969940423965454e-01 -1.067488193511962891e-01 1.526484489440917969e-01 1.546983718872070312e-01 8.327583968639373779e-02 -3.005248866975307465e-02 3.783515989780426025e-01 -8.764538913965225220e-02 -3.291580080986022949e-01 -1.152285635471343994e-01 1.202400028705596924e-01 1.670991182327270508e-01 -9.980482608079910278e-02 1.412214934825897217e-01 -9.678874909877777100e-02 2.209620475769042969e-01 6.485487520694732666e-02 -1.723759621381759644e-01 -7.437210530042648315e-02 1.367371529340744019e-01 4.077858030796051025e-01 2.766881883144378662e-01 1.684496849775314331e-01
7.406231015920639038e-02 -1.458220332860946655e-01 -7.604499161243438721e-02 2.132547050714492798e-01 -3.369459807872772217e-01 -1.226077228784561157e-01 1.516905874013900757e-01 1.717251241207122803e-01 1.488642692565917969e-01 -2.280689477920532227e-01 -4.915997851639986038e-03 1.228888109326362610e-01 1.703131347894668579e-01 1.556167155504226685e-01 2.326302044093608856e-02 2.396593093872070312e-01 1.121798083186149597e-01 -4.766277670860290527e-01 2.294539473950862885e-02 2.242270410060882568e-01 -2.064457237720489502e-01 4.588082060217857361e-02 -8.886745572090148926e-02 9.151652455329895020e-02 5.140467733144760132e-02 -1.202078908681869507e-01 -4.003734514117240906e-02 -2.079574763774871826e-01 2.232191413640975952e-01 7.148686051368713379e-02 1.839225292205810547e-01 1.953365206718444824e-01
8.742497861385345459e-02 2.933662235736846924e-01 1.281676739454269409e-01 8.272230625152587891e-02 -1.721726953983306885e-01 2.364677339792251587e-01 1.531792134046554565e-01 -1.397475600242614746e-01 1.612959206104278564e-01 -5.091719329357147217e-02 7.465944439172744751e-02 -4.155776277184486389e-02 2.404864281415939331e-01 1.790801286697387695e-01 2.870287299156188965e-01 3.014984726905822754e-01 -1.965215653181076050e-01 -8.368080109357833862e-02 1.004716902971267700e-01 1.467675119638442993e-01 -2.702691126614809036e-03 3.548587486147880554e-02 1.358737498521804810e-01 3.709117174148559570e-01 1.930414438247680664e-01 -3.485224023461341858e-02 -7.303749024868011475e-02 -1.351532638072967529e-01 -1.273444592952728271e-01 -2.156745493412017822e-01 3.051620423793792725e-01 -5.357553064823150635e-02
-8.873832225799560547e-02 1.126075834035873413e-01 1.974508464336395264e-01 9.866070747375488281e-02 -1.710576564073562622e-01 1.816998422145843506e-02 5.262546986341476440e-02 -1.009837165474891663e-01 2.526413202285766602e-01 1.427185833454132080e-01 2.083923481404781342e-02 -9.047557250596582890e-04 -4.432683065533638000e-02 4.019492119550704956e-02 1.353204399347305298e-01 3.830630183219909668e-01 -1.408198177814483643e-01 -1.679850369691848755e-01 -9.905130416154861450e-02 1.200198680162429810e-01 1.645682305097579956e-01 -8.891502767801284790e-02 1.308873742818832397e-01 -1.080014277249574661e-02 3.139264881610870361e-01 -2.544648051261901855e-01 8.850191533565521240e-02 -1.185677573084831238e-01 7.800736278295516968e-02 4.503487348556518555e-01 2.115728408098220825e-01 2.674854993820190430e-01
3.686911761760711670e-01 2.129959017038345337e-01 2.928816378116607666e-01 -4.553877282887697220e-03 -4.889265298843383789e-01 1.173436194658279419e-01 2.929255664348602295e-01 1.058254316449165344e-01 -5.065552424639463425e-03 -4.254984483122825623e-02 -3.500827401876449585e-02 2.755658924579620361e-01 -1.458079516887664795e-01 1.052690744400024414e-01 2.320377230644226074e-01 1.237225756049156189e-01 -5.749082658439874649e-03 -1.393762230873107910e-01 -3.222320973873138428e-02 2.157710641622543335e-01 -1.097281053662300110e-01 -3.469039127230644226e-02 2.898599393665790558e-02 -1.031349450349807739e-01 9.817340411245822906e-03 1.798386126756668091e-01 1.514009684324264526e-01 -1.453325450420379639e-01 6.872971355915069580e-02 1.707392483949661255e-01 2.108747325837612152e-02 -3.182796295732259750e-03
1.274071186780929565e-01 -1.657255142927169800e-01 9.250431507825851440e-02 7.132836151868104935e-03 -2.905471026897430420e-01 -8.351890742778778076e-02 3.657430782914161682e-02 -2.016077935695648193e-01 -1.992561221122741699e-01 -1.592475324869155884e-01 6.570591032505035400e-02 6.212591542862355709e-04 1.732088327407836914e-01 2.249615788459777832e-01 -2.693494595587253571e-02 3.356561958789825439e-01 2.365342080593109131e-01 1.268259584903717041e-01 3.606170043349266052e-02 5.755648389458656311e-02 -2.554770112037658691e-01 -2.067175954580307007e-01 4.719016700983047485e-02 2.828218638896942139e-01 2.038228064775466919e-01 3.319109231233596802e-02 -3.032632470130920410e-01 -3.093522489070892334e-01 3.432440012693405151e-02 2.031550854444503784e-01 -1.059182584285736084e-01 -9.708628989756107330e-03
1.755026131868362427e-01 -6.868807226419448853e-02 -6.826137006282806396e-02 -3.322062268853187561e-02 -2.948556244373321533e-01 -1.528022140264511108e-01 8.413570374250411987e-02 -5.185752641409635544e-03 9.478607773780822754e-02 -9.219034761190414429e-02 -2.126123607158660889e-01 1.825844645500183105e-01 1.886826902627944946e-01 1.146529316902160645e-01 -3.556701242923736572e-01 3.611388504505157471e-01 -2.263122983276844025e-02 -3.695508241653442383e-01 1.995656937360763550e-01 1.002713963389396667e-01 -5.995649844408035278e-02 3.260966017842292786e-02 1.265764236450195312e-01 -8.882991224527359009e-02 2.033998072147369385e-01 -1.690361835062503815e-02 9.616909176111221313e-02 -1.644199192523956299e-01 2.236032932996749878e-01 2.356974333524703979e-01 6.551277637481689453e-02 1.905660480260848999e-01
1.092533692717552185e-01 -1.138739734888076782e-01 2.074668370187282562e-02 2.182214148342609406e-02 -1.951323449611663818e-02 8.425808697938919067e-02 1.311566382646560669e-01 -1.273822784423828125e-01 -5.943834781646728516e-02 -2.465256005525588989e-01 1.286542862653732300e-01 6.042608618736267090e-01 1.611575856804847717e-02 1.920214891433715820e-01 5.026242509484291077e-02 2.127863317728042603e-01 -7.175102829933166504e-02 1.089082844555377960e-02 2.251665592193603516e-01 1.711612194776535034e-01 -1.451400369405746460e-01 -2.240637838840484619e-01 -1.405200338922441006e-03 3.658051416277885437e-02 -4.299815371632575989e-02 -2.410623729228973389e-01 7.310981303453445435e-02 -2.366723865270614624e-01 -2.258162759244441986e-02 3.189782798290252686e-01 1.418130397796630859e-01 -2.817670442163944244e-02
4.831226170063018799e-02 -1.559514403343200684e-01 -8.969932049512863159e-02 2.239120006561279297e-01 -1.699793338775634766e-01 1.232959926128387451e-01 2.365948865190148354e-03 1.670122146606445312e-01 -2.249867022037506104e-01 -1.444599628448486328e-01 7.520751655101776123e-02 1.639244332909584045e-02 1.361694484949111938e-01 1.332891285419464111e-01 -7.330048829317092896e-03 2.181064635515213013e-01 -1.579568982124328613e-01 -4.895050078630447388e-02 -1.351337064988911152e-03 2.692914903163909912e-01 3.022031486034393311e-02 2.875220477581024170e-01 2.718731462955474854e-01 -5.428232625126838684e-02 8.566983789205551147e-02 9.827984869480133057e-02 -2.209300845861434937e-01 -2.823795974254608154e-01 -2.829833030700683594e-01 4.116733372211456299e-01 9.855891764163970947e-02 1.292255222797393799e-01
1.338518112897872925e-01 -1.305974572896957397e-01 2.563442587852478027e-01 -1.383703052997589111e-01 -3.155582845211029053e-01 -3.731133043766021729e-02 2.840487062931060791e-01 2.814252078533172607e-01 -1.528261601924896240e-01 2.052615396678447723e-02 1.397197693586349487e-02 -8.453544229269027710e-02 -1.111467331647872925e-01 3.634388148784637451e-01 1.801517754793167114e-01 1.014734581112861633e-01 -1.629083007574081421e-01 -1.986609771847724915e-02 -1.217335015535354614e-01 3.867226541042327881e-01 -4.448279272764921188e-03 -1.070416942238807678e-01 -9.041081182658672333e-03 -9.717076085507869720e-03 -6.735832244157791138e-02 -1.530304402112960815e-01 -8.878716081380844116e-02 -5.680029466748237610e-02 -4.130586236715316772e-02 3.118508756160736084e-01 2.272256016731262207e-01 9.159762412309646606e-02
1.340150237083435059e-01 3.612727299332618713e-02 1.739730238914489746e-01 1.233734339475631714e-01 -1.170222461223602295e-01 1.359392851591110229e-01 7.816397398710250854e-02 -6.182331964373588562e-02 -4.160740226507186890e-02 -1.713342368602752686e-01 1.173563897609710693e-01 2.453033030033111572e-01 2.329887747764587402e-01 2.791870236396789551e-01 2.621552050113677979e-01 3.117197751998901367e-01 -2.659688331186771393e-02 -2.230335325002670288e-01 -5.011789500713348389e-02 -1.650562137365341187e-02 7.702501490712165833e-03 -1.326132267713546753e-01 -5.966621637344360352e-02 -2.198533713817596436e-01 -5.996803566813468933e-02 -3.668703436851501465e-01 -2.869459688663482666e-01 -3.508228808641433716e-02 6.366325914859771729e-02 -9.920910932123661041e-03 3.749302029609680176e-01 -2.694190107285976410e-02
2.735224664211273193e-01 1.245976760983467102e-01 1.085330247879028320e-01 6.370393186807632446e-02 -3.456270992755889893e-01 1.147647351026535034e-01 -7.308686617761850357e-03 -1.145419105887413025e-01 -2.588388919830322266e-01 -1.724835485219955444e-01 1.436475962400436401e-01 9.293286502361297607e-02 6.342899799346923828e-02 1.601144522428512573e-01 2.026516795158386230e-01 3.901661336421966553e-01 4.939299076795578003e-02 -4.575530067086219788e-02 2.039172053337097168e-01 2.702239751815795898e-01 -9.881024062633514404e-02 2.286751270294189453e-01 9.164605289697647095e-02 2.047630101442337036e-01 -3.800966218113899231e-02 2.221120148897171021e-01 -2.072423398494720459e-01 -1.355628669261932373e-02 -9.374881163239479065e-03 2.663433849811553955e-01 -4.977615177631378174e-02 1.044915802776813507e-02
-1.857012659311294556e-01 -2.806995436549186707e-02 1.286601126194000244e-01 -1.711152493953704834e-01 -1.369192004203796387e-01 -5.050874128937721252e-02 1.961626112461090088e-01 1.344144344329833984e-01 4.401693120598793030e-02 1.366309523582458496e-01 2.168794423341751099e-01 2.462998926639556885e-01 3.353031575679779053e-01 3.823740184307098389e-01 -3.781939670443534851e-02 1.301518082618713379e-01 -1.706811189651489258e-01 -1.110425069928169250e-01 -2.800513617694377899e-02 1.109949648380279541e-01 -8.900824934244155884e-02 -8.460469543933868408e-02 1.669751107692718506e-01 1.126411482691764832e-01 4.184587597846984863e-01 -4.008277505636215210e-02 -2.379872137680649757e-03 -1.966384500265121460e-01 -6.270132958889007568e-02 2.116769701242446899e-01 -1.783443391323089600e-01 -1.720082014799118042e-01
1.529659479856491089e-01 -9.296407550573348999e-02 1.495140790939331055e-01 3.225470781326293945e-01 -6.629854440689086914e-02 -1.251196116209030151e-01 6.077957339584827423e-03 3.121578600257635117e-03 -9.587350487709045410e-02 -2.867547869682312012e-01 -2.349279820919036865e-01 -5.132031161338090897e-03 1.257201433181762695e-01 2.582028508186340332e-01 1.352849453687667847e-01 2.065029442310333252e-01 2.849510498344898224e-02 3.813746944069862366e-02 2.636789530515670776e-02 1.925772130489349365e-01 -1.236762572079896927e-02 2.009701281785964966e-01 2.036827057600021362e-01 2.099133878946304321e-01 2.148423790931701660e-01 -2.516672313213348389e-01 -1.077555194497108459e-01 2.844712696969509125e-02 -2.683390974998474121e-01 2.592013180255889893e-01 3.005639314651489258e-01 1.175998300313949585e-01
-7.410875521600246429e-03 1.512107402086257935e-01 -1.174360290169715881e-01 3.304953873157501221e-01 -2.023053914308547974e-01 3.664647787809371948e-02 1.160766854882240295e-01 -5.236861854791641235e-02 -2.876635789871215820e-01 -3.574381470680236816e-01 -1.702568084001541138e-01 5.306431278586387634e-02 1.377554386854171753e-01 1.573417037725448608e-01 1.744621545076370239e-01 2.414594143629074097e-01 -2.049120217561721802e-01 7.871373742818832397e-02 9.190064668655395508e-02 9.173587709665298462e-02 -1.541346609592437744e-01 -1.645662635564804077e-02 3.062197566032409668e-01 7.462202757596969604e-02 1.773864179849624634e-01 -3.697330653667449951e-01 -9.037259221076965332e-02 -9.876874834299087524e-02 -1.787788122892379761e-01 9.179981797933578491e-02 -5.549106001853942871e-02 5.305149406194686890e-02
4.056546688079833984e-01 1.822774857282638550e-01 3.689675629138946533e-01 2.514128945767879486e-02 -5.047792792320251465e-01 2.187407761812210083e-01 3.308723568916320801e-01 1.705749630928039551e-01 -3.434615582227706909e-02 2.710856497287750244e-03 -7.083308696746826172e-02 1.819233745336532593e-01 5.759530887007713318e-02 1.702097803354263306e-01 1.576246172189712524e-01 1.025421470403671265e-01 6.335440091788768768e-03 -3.725688438862562180e-03 6.279644370079040527e-02 1.458738148212432861e-01 -1.662352383136749268e-01 -2.955568768084049225e-02 1.572535187005996704e-02 -1.587853729724884033e-01 -1.005212441086769104e-01 -1.451479084789752960e-02 -1.482364721596240997e-02 -7.694418728351593018e-02 2.171524055302143097e-02 1.330790072679519653e-01 -4.640537872910499573e-02 3.526864573359489441e-02
3.600254058837890625e-01 2.785985767841339111e-01 6.431772559881210327e-02 1.152938976883888245e-01 4.318603500723838806e-02 -1.963689029216766357e-01 1.052713468670845032e-01 -2.099540531635284424e-01 -1.817253977060317993e-02 2.696739323437213898e-02 2.623647153377532959e-01 7.853788882493972778e-02 -6.523353606462478638e-02 4.678652882575988770e-01 -4.681443795561790466e-03 2.020033299922943115e-01 1.231456696987152100e-01 -1.921167671680450439e-01 -1.460676491260528564e-01 2.841580472886562347e-02 -1.413677334785461426e-01 1.377297341823577881e-01 1.161140054464340210e-01 -8.655407279729843140e-02 3.080616295337677002e-01 1.057004928588867188e-02 -2.692891955375671387e-01 -1.468070894479751587e-01 5.279207974672317505e-02 1.162035614252090454e-01 1.359888166189193726e-02 -1.428769435733556747e-03
-6.009547505527734756e-03 3.033405914902687073e-02 -2.816751413047313690e-02 -6.334876269102096558e-02 -1.993328183889389038e-01 1.964176297187805176e-01 2.671024203300476074e-01 -1.686308830976486206e-01 3.096504509449005127e-01 -3.938247561454772949e-01 7.189583033323287964e-02 -2.187984585762023926e-01 1.028279885649681091e-01 1.615660637617111206e-01 -9.039630182087421417e-03 1.184152886271476746e-01 1.163779497146606445e-01 -1.336123794317245483e-01 -1.727783977985382080e-01 1.130008623003959656e-01 4.498084634542465210e-02 7.233791798353195190e-02 1.183864846825599670e-01 2.904159426689147949e-01 1.489808708429336548e-01 3.127869591116905212e-02 -9.101445227861404419e-02 -1.947396695613861084e-01 2.825809419155120850e-01 3.506995737552642822e-01 9.738944470882415771e-02 -1.121768029406666756e-03
-2.102390863001346588e-02 -6.671284139156341553e-02 1.428837925195693970e-01 2.779653668403625488e-02 -1.017490178346633911e-01 1.970557421445846558e-01 3.374642729759216309e-01 -1.019327566027641296e-01 6.253811717033386230e-02 6.499060895293951035e-03 6.890866905450820923e-02 -1.243084520101547241e-01 -4.088414460420608521e-02 2.352620959281921387e-01 3.310706913471221924e-01 2.277433425188064575e-01 -6.977590173482894897e-02 8.027993887662887573e-02 -1.604904979467391968e-01 1.925373375415802002e-01 -1.577967405319213867e-02 3.533492609858512878e-02 1.830084174871444702e-01 1.917371600866317749e-01 6.403233110904693604e-02 -1.557289510965347290e-01 -2.339446693658828735e-01 -2.658541798591613770e-01 5.846127495169639587e-02 1.168754622340202332e-01 4.768133163452148438e-01 1.171785295009613037e-01
2.219791263341903687e-01 2.314542382955551147e-01 -1.157725304365158081e-01 9.330407530069351196e-02 -2.231496870517730713e-01 -1.443235576152801514e-01 3.126793205738067627e-01 -3.729440644383430481e-02 2.917584776878356934e-01 2.904625609517097473e-02 9.059387445449829102e-02 7.814639061689376831e-02 6.514551490545272827e-02 4.729039967060089111e-02 3.001728951930999756e-01 -2.714469563215970993e-03 1.034893169999122620e-01 1.110162660479545593e-01 -4.169421270489692688e-02 2.164383083581924438e-01 -8.184976875782012939e-02 -9.082143008708953857e-02 -5.411372706294059753e-02 4.404681921005249023e-01 2.820153236389160156e-01 -7.385402917861938477e-02 -1.735092550516128540e-01 -4.683248326182365417e-02 -1.528413146734237671e-01 2.336289286613464355e-01 1.317165791988372803e-01 1.109235435724258423e-01
1.925846487283706665e-01 -6.011261045932769775e-02 3.229304403066635132e-02 -2.162782549858093262e-01 -1.243509799242019653e-01 9.120681881904602051e-02 1.819728165864944458e-01 -9.671084582805633545e-02 8.559247106313705444e-02 -3.130779564380645752e-01 3.442206606268882751e-02 -7.325030118227005005e-02 1.061271131038665771e-01 2.836056351661682129e-01 1.980944722890853882e-01 9.345185011625289917e-02 2.961521744728088379e-01 -1.259040832519531250e-01 -3.131880462169647217e-01 5.440776050090789795e-02 2.902258746325969696e-02 3.157476186752319336e-01 6.443992257118225098e-02 1.417892426252365112e-01 2.494023442268371582e-01 1.849351376295089722e-01 -1.482887119054794312e-01 -1.634775698184967041e-01 9.662807919085025787e-03 3.178746700286865234e-01 1.284069865942001343e-01 3.901317343115806580e-02
9.410895407199859619e-02 3.542556613683700562e-02 -8.997734636068344116e-02 -1.880904883146286011e-01 8.781453967094421387e-02 4.306538403034210205e-02 2.171148359775543213e-01 -1.510072797536849976e-01 -5.002734437584877014e-02 -9.812381118535995483e-02 1.321412622928619385e-01 2.991500198841094971e-01 2.575543522834777832e-01 4.617295265197753906e-01 1.943908780813217163e-01 1.478305906057357788e-01 -1.219894140958786011e-01 -1.527225822210311890e-01 2.209893912076950073e-01 -1.486986875534057617e-01 -5.438056588172912598e-02 -1.013100966811180115e-01 3.794815838336944580e-01 -1.152006313204765320e-01 2.447943538427352905e-01 -4.067609086632728577e-02 -1.033123657107353210e-01 -1.834768336266279221e-03 3.853973373770713806e-02 1.514769941568374634e-01 1.480496227741241455e-01 -1.019651070237159729e-01
2.074908837676048279e-02 2.294040173292160034e-01 2.835357487201690674e-01 1.169075444340705872e-01 -4.732090979814529419e-02 -1.870326995849609375e-01 -1.774021238088607788e-02 -1.139613240957260132e-01 -1.402042657136917114e-01 -4.899626597762107849e-02 -6.456821411848068237e-02 8.811385184526443481e-02 3.235802054405212402e-01 3.576074540615081787e-01 6.752363592386245728e-02 1.596481502056121826e-01 1.442076414823532104e-01 4.900153726339340210e-03 -3.222587332129478455e-02 2.053330689668655396e-01 1.574373096227645874e-01 9.355111420154571533e-02 2.993285059928894043e-01 2.631168961524963379e-01 2.252319902181625366e-01 1.703919619321823120e-01 -1.678470373153686523e-01 -5.019905511289834976e-03 -1.475935727357864380e-01 2.593457698822021484e-01 -9.012765437364578247e-02 2.102897167205810547e-01
2.575912475585937500e-01 2.110548317432403564e-01 1.656950712203979492e-01 -1.357221752405166626e-01 -1.520319283008575439e-01 -2.131972834467887878e-02 1.035113334655761719e-01 -3.721881657838821411e-02 1.649668216705322266e-01 4.983125254511833191e-02 -5.206410959362983704e-02 8.668746054172515869e-02 2.698478996753692627e-01 1.896301209926605225e-01 4.095150902867317200e-02 1.796081364154815674e-01 -2.017886191606521606e-01 2.161952853202819824e-01 -2.487722188234329224e-01 -2.531753666698932648e-02 -1.683042496442794800e-01 -1.700918972492218018e-01 1.031796336174011230e-01 -1.153446286916732788e-01 1.322373151779174805e-01 1.761491037905216217e-02 -2.374279797077178955e-01 -1.819358617067337036e-01 -5.925428122282028198e-02 2.484539747238159180e-01 4.125623703002929688e-01 2.258530259132385254e-01
-1.510996669530868530e-01 -7.100397348403930664e-02 4.319077134132385254e-01 -1.120304912328720093e-01 5.948300287127494812e-02 1.073140129446983337e-01 1.210919674485921860e-02 -7.652898132801055908e-02 1.572982668876647949e-01 -3.353695571422576904e-02 9.376824647188186646e-02 9.423742443323135376e-02 4.270848929882049561e-01 4.639855120331048965e-03 8.405243605375289917e-02 3.587185442447662354e-01 1.426514089107513428e-01 4.417664930224418640e-02 -1.103820726275444031e-01 2.146396338939666748e-01 -1.494586020708084106e-01 -9.062688797712326050e-02 1.724703460931777954e-01 2.526080608367919922e-01 1.905468702316284180e-01 -1.278217583894729614e-01 -1.167572885751724243e-01 -2.009626030921936035e-01 -1.506017446517944336e-01 8.774753659963607788e-02 2.037467807531356812e-01 -8.393678069114685059e-02
5.291139706969261169e-02 7.943582721054553986e-03 1.381297409534454346e-01 1.402737689204514027e-03 -1.622047275304794312e-01 -2.074574083089828491e-01 4.129860177636146545e-02 -3.148506581783294678e-01 -2.818220257759094238e-01 -1.183441355824470520e-01 1.191468536853790283e-01 4.734218865633010864e-02 1.865779608488082886e-01 2.177814990282058716e-01 1.086526960134506226e-01 3.504352569580078125e-01 3.268671408295631409e-02 1.480690985918045044e-01 4.664281848818063736e-03 1.750858277082443237e-01 -2.326557040214538574e-01 -2.193521559238433838e-01 9.200376272201538086e-02 2.419919222593307495e-01 2.255169004201889038e-01 1.310964971780776978e-01 -9.452632814645767212e-02 -2.329327017068862915e-01 -1.201803386211395264e-01 3.275578916072845459e-01 6.413445621728897095e-02 -3.357113525271415710e-02
5.639018118381500244e-02 1.044024825096130371e-01 -9.028506278991699219e-02 -1.826924830675125122e-01 1.955171860754489899e-02 -1.747744381427764893e-01 2.263629138469696045e-01 2.380342036485671997e-01 -1.002369448542594910e-01 4.018176347017288208e-02 7.574967294931411743e-02 2.744371891021728516e-01 1.050564944744110107e-01 2.460701018571853638e-01 2.383808046579360962e-01 2.337107956409454346e-01 1.029041334986686707e-01 -1.059301346540451050e-01 1.391541659832000732e-01 1.054097265005111694e-01 -2.267385125160217285e-01 -2.329585552215576172e-01 1.661232300102710724e-02 -2.003250084817409515e-02 2.827751636505126953e-01 -1.169912442564964294e-01 -4.224898219108581543e-01 -5.671856179833412170e-02 -1.266299560666084290e-02 -2.468061447143554688e-02 9.295029565691947937e-03 3.081431388854980469e-01
2.067663893103599548e-02 1.296465396881103516e-01 2.204114198684692383e-01 -1.988163292407989502e-01 -1.190584227442741394e-01 -6.091506779193878174e-02 2.409204393625259399e-01 7.099646329879760742e-02 -1.321281045675277710e-01 1.204243674874305725e-01 -1.663300208747386932e-02 1.957988440990447998e-01 7.693163305521011353e-02 2.781650125980377197e-01 1.040637418627738953e-01 3.208079934120178223e-01 -2.234351038932800293e-01 -1.529750227928161621e-01 -1.680539697408676147e-01 3.976475074887275696e-02 -5.936105921864509583e-02 -8.410787559114396572e-04 1.648594290018081665e-01 9.918872267007827759e-03 -8.591599017381668091e-02 -3.868365585803985596e-01 6.743738893419504166e-03 -1.662463843822479248e-01 1.445492058992385864e-01 2.242902964353561401e-01 3.944857120513916016e-01 2.439249493181705475e-02
-1.039275527000427246e-02 4.507343471050262451e-02 1.977317333221435547e-01 8.875808864831924438e-02 -1.662854999303817749e-01 4.608796909451484680e-02 1.475916057825088501e-01 -1.471047401428222656e-01 2.146084010601043701e-01 -2.602112889289855957e-01 1.349893677979707718e-02 3.763215839862823486e-01 3.185747861862182617e-01 1.665315926074981689e-01 2.223357409238815308e-01 2.615454792976379395e-01 -4.673219099640846252e-02 -1.673768907785415649e-01 5.603120848536491394e-02 1.298740506172180176e-02 -2.023791708052158356e-02 1.066277995705604553e-01 4.752231389284133911e-02 2.550874277949333191e-02 -2.804508507251739502e-01 -3.607037663459777832e-01 -2.024673819541931152e-01 -6.374204158782958984e-02 -3.589504584670066833e-02 1.684695929288864136e-01 1.439161151647567749e-01 -1.505462974309921265e-01
-1.410726457834243774e-01 7.568973116576671600e-03 1.169905439019203186e-01 6.698280572891235352e-02 -3.042190968990325928e-01 1.596070975065231323e-01 1.674857586622238159e-01 2.229948192834854126e-01 -8.894952945411205292e-03 -1.376753579825162888e-02 3.325399160385131836e-01 4.504934325814247131e-02 1.467135846614837646e-01 -9.004294872283935547e-02 1.690631359815597534e-01 3.974072635173797607e-01 -2.182570099830627441e-01 8.990398794412612915e-02 1.756552457809448242e-01 1.748722195625305176e-01 -1.262370198965072632e-01 -1.251448225229978561e-02 2.679165899753570557e-01 1.442989408969879150e-01 9.402544796466827393e-02 1.095912791788578033e-02 -2.637753188610076904e-01 -2.848570235073566437e-02 -1.269537359476089478e-01 2.499402463436126709e-01 -1.351108998060226440e-01 -1.870768219232559204e-01
5.795999616384506226e-02 3.392180204391479492e-01 1.352510303258895874e-01 -6.543465703725814819e-02 -1.893144100904464722e-01 1.033636257052421570e-01 3.908747434616088867e-01 4.120179265737533569e-02 1.316169835627079010e-02 5.450384318828582764e-02 3.834697231650352478e-02 1.343558579683303833e-01 1.252260655164718628e-01 1.894340366125106812e-01 -1.226774509996175766e-02 2.973487377166748047e-01 1.664388179779052734e-01 -1.084544956684112549e-01 4.487394914031028748e-02 -2.403040975332260132e-01 -1.309623718261718750e-01 2.355148792266845703e-01 -2.461110986769199371e-02 2.600844204425811768e-01 1.506670564413070679e-01 2.309606596827507019e-02 -3.774918317794799805e-01 -3.111697547137737274e-02 3.487537428736686707e-02 3.389592841267585754e-02 -2.150108069181442261e-01 -1.995093673467636108e-01
4.693378135561943054e-02 3.079963102936744690e-02 4.501707553863525391e-01 1.139917224645614624e-01 -3.065457046031951904e-01 -1.234892010688781738e-01 -9.617193043231964111e-02 -6.521853059530258179e-02 -1.729403994977474213e-02 -6.802744418382644653e-02 1.242026984691619873e-01 7.514730095863342285e-02 1.438680589199066162e-01 2.478890679776668549e-02 3.094201087951660156e-01 2.831033766269683838e-01 1.932451575994491577e-01 -1.188023313879966736e-01 2.432655692100524902e-01 2.819617390632629395e-01 -8.453951030969619751e-02 3.396038115024566650e-01 1.542435288429260254e-01 5.496224388480186462e-02 5.785270780324935913e-02 1.923897266387939453e-01 -1.548996269702911377e-01 -6.986588239669799805e-02 1.176103129982948303e-01 1.010247915983200073e-01 -4.562391713261604309e-02 -2.222325094044208527e-02
-2.696977183222770691e-02 -1.768577843904495239e-01 -3.790416568517684937e-02 9.187957644462585449e-02 -2.709694504737854004e-01 -3.557306528091430664e-01 3.812308982014656067e-02 5.592361465096473694e-02 -4.466524347662925720e-03 -1.345626413822174072e-01 -3.442281112074851990e-02 1.837309151887893677e-01 2.695361077785491943e-01 -2.112227119505405426e-02 -2.197724729776382446e-01 3.172100484371185303e-01 7.980236411094665527e-02 -1.546218711882829666e-02 8.440646529197692871e-02 1.376164704561233521e-01 -2.445217519998550415e-01 -6.521500647068023682e-03 4.723410904407501221e-01 -4.505052417516708374e-02 1.039265021681785583e-01 -3.346455842256546021e-02 -3.061996698379516602e-01 1.323895752429962158e-01 -1.132357567548751831e-01 1.081901639699935913e-01 6.285152584314346313e-02 -9.568757563829421997e-02
3.257950395345687866e-02 2.449330836534500122e-01 1.284879446029663086e-01 2.407888323068618774e-01 -2.725706100463867188e-01 1.196307018399238586e-01 1.699567139148712158e-01 1.076906248927116394e-01 1.122459769248962402e-01 5.898118019104003906e-02 -4.222786799073219299e-02 5.240356083959341049e-03 -1.109124869108200073e-01 1.385530829429626465e-01 1.664621084928512573e-01 1.670306921005249023e-01 -1.411424428224563599e-01 -8.122768998146057129e-02 3.438628315925598145e-01 1.538825780153274536e-01 -1.255452334880828857e-01 1.079095602035522461e-01 2.854300439357757568e-01 -2.745047770440578461e-02 8.899114280939102173e-02 -2.253433912992477417e-01 -3.105955570936203003e-02 -8.110459893941879272e-02 -6.591947376728057861e-02 3.184836208820343018e-01 3.906133472919464111e-01 -1.664481610059738159e-01
-1.108223292976617813e-02 3.140335902571678162e-02 1.466204295866191387e-03 -1.459807604551315308e-01 -2.252838015556335449e-01 -2.367664724588394165e-01 1.079752072691917419e-01 2.308501899242401123e-01 2.381401509046554565e-01 -2.830896377563476562e-01 -2.547135651111602783e-01 -3.451303392648696899e-02 1.411117166280746460e-01 2.573003172874450684e-01 -1.467030867934226990e-02 1.521171331405639648e-01 -6.659023463726043701e-02 -1.003730446100234985e-01 6.807895749807357788e-02 4.537759348750114441e-02 -3.318486213684082031e-01 1.077367141842842102e-01 3.012369275093078613e-01 1.153596565127372742e-01 7.417341321706771851e-02 1.827522963285446167e-01 -6.300732493400573730e-02 -1.953978687524795532e-01 -5.089694634079933167e-02 3.271379768848419189e-01 6.779458373785018921e-02 -2.262392193078994751e-01
2.605968117713928223e-01 -4.073776677250862122e-02 3.327475786209106445e-01 -4.726982116699218750e-02 -3.977280557155609131e-01 4.574702307581901550e-02 2.620884776115417480e-01 1.551709473133087158e-01 -1.886715590953826904e-01 -1.232370063662528992e-01 -1.641239076852798462e-01 6.161722540855407715e-02 4.476499930024147034e-02 3.710788488388061523e-01 -6.081341579556465149e-02 8.764293789863586426e-02 -1.290478557348251343e-01 1.714129233732819557e-03 -1.301824301481246948e-01 1.685211360454559326e-01 -2.864184379577636719e-01 -2.258225977420806885e-01 1.784342713654041290e-02 -8.829753845930099487e-02 -8.957852423191070557e-02 1.331882625818252563e-01 -9.773024171590805054e-02 -5.036273598670959473e-02 1.117902435362339020e-02 2.991844117641448975e-01 -5.297705996781587601e-03 -3.406229615211486816e-02
1.816825009882450104e-02 -1.754739135503768921e-01 1.178138796240091324e-02 -5.026632174849510193e-02 -4.980391860008239746e-01 -2.717550843954086304e-02 4.030432179570198059e-02 5.332937836647033691e-02 3.582321703433990479e-01 6.285858154296875000e-02 -1.254547983407974243e-01 2.554100006818771362e-02 -1.201602444052696228e-02 1.921788305044174194e-01 5.351501330733299255e-02 1.980279237031936646e-01 3.504694700241088867e-01 -3.998756408691406250e-03 8.420321345329284668e-02 3.273352682590484619e-01 1.923260837793350220e-01 9.126622229814529419e-02 1.562542021274566650e-01 2.526237368583679199e-01 3.112132893875241280e-03 -1.020484045147895813e-01 -1.028506383299827576e-01 -1.101694479584693909e-01 1.433870643377304077e-01 2.138417065143585205e-01 3.602120652794837952e-02 -1.173612400889396667e-01
4.202793911099433899e-02 1.655513197183609009e-01 2.544049024581909180e-01 3.032968044281005859e-01 -2.337369471788406372e-01 8.688203245401382446e-02 -2.820175327360630035e-02 1.543782800436019897e-01 -7.609419524669647217e-02 -1.069483011960983276e-01 5.799364298582077026e-02 -1.613228917121887207e-01 5.591716244816780090e-02 1.324284821748733521e-01 -2.606295607984066010e-02 4.418122768402099609e-01 3.013051487505435944e-02 -2.331327274441719055e-02 6.050953641533851624e-02 1.852975934743881226e-01 -1.563123613595962524e-01 7.439313083887100220e-02 3.181627094745635986e-01 7.726043462753295898e-02 -2.295210659503936768e-01 2.190873771905899048e-01 -3.208633065223693848e-01 -1.025762334465980530e-01 8.697880804538726807e-02 1.940222829580307007e-01 -2.956407144665718079e-02 -1.652192622423171997e-01
2.936108708381652832e-01 1.131655722856521606e-01 1.996712982654571533e-01 -3.961965441703796387e-01 -3.488686084747314453e-01 -4.762887954711914062e-02 2.873237729072570801e-01 1.919793784618377686e-01 -2.731797397136688232e-01 -1.026464179158210754e-01 7.362591568380594254e-03 -1.026476249098777771e-01 -3.042770363390445709e-02 2.186369597911834717e-01 1.192139759659767151e-01 -1.997045427560806274e-02 4.792770836502313614e-03 3.082767128944396973e-03 -1.683752387762069702e-01 1.657364815473556519e-01 -1.959240734577178955e-01 -9.135303646326065063e-02 1.688756346702575684e-01 -9.068911895155906677e-03 -6.376313418149948120e-02 -1.714680939912796021e-01 -1.763669848442077637e-01 -1.395033299922943115e-01 3.726973198354244232e-03 2.028567343950271606e-01 8.549680560827255249e-02 1.948641240596771240e-01
7.774768769741058350e-02 -4.618076607584953308e-02 -2.701885700225830078e-01 1.955154836177825928e-01 -2.630980610847473145e-01 -1.441354602575302124e-01 4.234375357627868652e-01 -3.408179059624671936e-02 1.381779760122299194e-01 -2.663459777832031250e-01 -6.912490725517272949e-02 1.365056037902832031e-01 1.812110394239425659e-01 2.593733668327331543e-01 -1.249696314334869385e-01 2.108128517866134644e-01 4.935853555798530579e-02 -1.590138673782348633e-01 3.177654230967164040e-03 4.480595141649246216e-02 1.797195225954055786e-01 -1.174760460853576660e-01 1.572548002004623413e-01 1.700220257043838501e-01 2.999297678470611572e-01 -1.875929236412048340e-01 -1.364496164023876190e-02 -7.386093586683273315e-02 1.179348155856132507e-01 1.322097182273864746e-01 8.464358747005462646e-02 1.941709667444229126e-01
1.442386955022811890e-01 -7.738296687602996826e-02 -8.651184290647506714e-02 -1.055030990391969681e-02 -5.165688395500183105e-01 -6.795884668827056885e-02 -1.378013044595718384e-01 -1.101257428526878357e-01 -4.362384229898452759e-02 -1.150658503174781799e-01 1.168769523501396179e-01 1.674510091543197632e-01 7.438112515956163406e-03 -1.822234317660331726e-02 1.493087131530046463e-02 1.633316427469253540e-01 -1.636330485343933105e-01 -1.986822187900543213e-01 1.690956503152847290e-01 -4.347569495439529419e-02 2.836616337299346924e-01 7.249426096677780151e-02 3.146254420280456543e-01 5.488457903265953064e-02 -3.961983323097229004e-02 -1.798287630081176758e-01 -4.252535402774810791e-01 -1.759768426418304443e-01 1.115780789405107498e-02 1.937326043844223022e-01 1.028560195118188858e-02 1.047292947769165039e-01
1.257567107677459717e-01 -2.106449455022811890e-01 1.395557671785354614e-01 -1.684487313032150269e-01 -2.946485392749309540e-02 -1.303961873054504395e-01 2.470714747905731201e-01 4.440869763493537903e-02 1.719790250062942505e-01 -4.194364845752716064e-01 -8.766694366931915283e-02 -2.392321079969406128e-02 4.223198443651199341e-02 -2.272891253232955933e-02 8.444760739803314209e-02 3.499730527400970459e-01 2.271500527858734131e-01 -5.560800805687904358e-02 5.731876194477081299e-02 1.142683550715446472e-01 -1.239143088459968567e-01 1.020255610346794128e-01 4.292896091938018799e-01 -1.320842802524566650e-01 1.700274646282196045e-01 2.054139524698257446e-01 -1.793101876974105835e-01 -1.691175699234008789e-01 1.053991466760635376e-01 1.427302658557891846e-01 5.866178870201110840e-02 -9.484807029366493225e-03
1.164497211575508118e-01 1.619222909212112427e-01 1.280552744865417480e-01 1.379602104425430298e-01 -3.801462650299072266e-01 1.838134601712226868e-02 1.069604679942131042e-01 4.880755022168159485e-02 2.586691677570343018e-01 1.974515914916992188e-01 -1.674278378486633301e-01 -4.432959482073783875e-02 1.089941188693046570e-01 3.311441838741302490e-01 3.111104965209960938e-01 2.263095378875732422e-01 1.166698411107063293e-01 -1.948079615831375122e-01 1.998181194067001343e-01 -4.366819746792316437e-03 -3.757108747959136963e-01 8.201363682746887207e-02 1.489585787057876587e-01 -1.784269809722900391e-01 8.995386213064193726e-02 -1.094876378774642944e-01 2.992510795593261719e-02 -1.064771488308906555e-01 -7.709743082523345947e-02 5.787244066596031189e-02 1.526488661766052246e-01 -4.854303225874900818e-02
2.180368155241012573e-01 -1.394065022468566895e-01 1.013447716832160950e-01 -3.218630850315093994e-01 -1.835417002439498901e-02 -9.202031046152114868e-02 3.059042394161224365e-01 -6.043064966797828674e-02 1.338007003068923950e-01 -1.446495503187179565e-01 2.182513922452926636e-01 -2.868334949016571045e-02 -9.527377784252166748e-02 2.250343859195709229e-01 2.398025691509246826e-01 3.290686383843421936e-02 1.282787322998046875e-01 -1.805917471647262573e-01 -1.977088898420333862e-01 1.252330243587493896e-01 9.131637401878833771e-03 1.787915676832199097e-01 1.760445982217788696e-01 1.369303166866302490e-01 4.095691740512847900e-01 1.809930056333541870e-02 -6.476328521966934204e-02 -2.226478904485702515e-01 -2.656853199005126953e-02 2.770733833312988281e-01 1.271914392709732056e-01 8.006569743156433105e-02
1.584923416376113892e-01 2.374272644519805908e-01 -1.251727640628814697e-01 1.099053770303726196e-02 -1.628308892250061035e-01 -1.002228036522865295e-01 1.506962776184082031e-01 7.836785167455673218e-02 1.865454167127609253e-01 -2.773112654685974121e-01 -7.422971725463867188e-02 7.492784410715103149e-02 1.465194076299667358e-01 1.929209083318710327e-01 -2.682670354843139648e-01 3.092901408672332764e-01 -1.611391901969909668e-01 -9.167258441448211670e-02 4.406961500644683838e-01 9.790458530187606812e-02 -6.967197358608245850e-02 1.212982367724180222e-02 3.236543759703636169e-02 2.109555006027221680e-01 3.137119114398956299e-01 6.576105952262878418e-02 -1.525686681270599365e-01 -5.052208900451660156e-02 -5.434789694845676422e-03 6.214872747659683228e-02 1.168838292360305786e-01 2.309298515319824219e-01
1.141633167862892151e-01 2.020085155963897705e-01 1.292271763086318970e-01 -1.363769769668579102e-01 -3.228068724274635315e-02 -2.140502780675888062e-01 -2.703246101737022400e-02 -1.929785683751106262e-02 2.903410419821739197e-02 5.984084680676460266e-02 2.814500331878662109e-01 1.531364470720291138e-01 6.726624071598052979e-02 4.396559298038482666e-01 2.592645585536956787e-01 2.714536488056182861e-01 1.884939670562744141e-01 1.632134243845939636e-02 -4.732247442007064819e-02 1.089299172163009644e-01 -1.006183922290802002e-01 2.360970526933670044e-01 3.602538257837295532e-02 1.245952546596527100e-01 2.425474077463150024e-01 -1.521733850240707397e-01 -2.950289547443389893e-01 -1.175138130784034729e-01 -1.866029947996139526e-02 1.832947880029678345e-01 -2.076074481010437012e-01 1.568741947412490845e-01
2.153186649084091187e-01 -1.553235650062561035e-01 1.010137423872947693e-01 -3.508349135518074036e-02 -2.181390821933746338e-01 1.647960990667343140e-01 -4.013874009251594543e-02 -1.227802559733390808e-01 -1.673045605421066284e-01 3.732251701876521111e-03 -3.392677754163742065e-02 -2.585971914231777191e-02 5.020237714052200317e-02 -1.543461717665195465e-02 1.344278603792190552e-01 2.247555106878280640e-01 1.023895815014839172e-01 -3.430602550506591797e-01 2.743949592113494873e-01 3.663772642612457275e-01 -2.609786391258239746e-01 -2.224877327680587769e-01 2.069064825773239136e-01 2.369431704282760620e-01 1.411192934028804302e-03 7.738479226827621460e-02 -1.326082795858383179e-01 -9.203505516052246094e-02 -9.845935553312301636e-02 2.599978744983673096e-01 1.154659432359039783e-03 2.487534880638122559e-01
-7.986450940370559692e-02 4.259281326085329056e-03 1.788828372955322266e-01 1.180249974131584167e-01 1.781283318996429443e-01 -4.371459130197763443e-03 1.743670701980590820e-01 9.796855598688125610e-02 1.067970916628837585e-01 -7.489847391843795776e-02 -4.362151399254798889e-02 1.784548163414001465e-01 4.933229461312294006e-02 3.154202997684478760e-01 -1.463027298450469971e-01 3.370112478733062744e-01 6.247690320014953613e-02 -1.246382817625999451e-01 9.627696871757507324e-02 1.305512338876724243e-01 1.869688369333744049e-02 -3.180387616157531738e-01 8.994665741920471191e-02 1.833402663469314575e-01 2.733483016490936279e-01 -3.900557458400726318e-01 -1.900681704282760620e-01 4.510907921940088272e-03 9.184969961643218994e-02 2.584781050682067871e-01 1.968841403722763062e-01 -1.492722928524017334e-01
8.901382237672805786e-02 1.388128101825714111e-01 1.586188077926635742e-01 2.047391384840011597e-01 -3.976880908012390137e-01 -1.529399771243333817e-02 2.181371599435806274e-01 1.329344809055328369e-01 1.790070086717605591e-01 1.605060547590255737e-01 -6.544846296310424805e-02 1.376529186964035034e-01 -2.663755714893341064e-01 2.113134264945983887e-01 2.528594136238098145e-01 2.118222713470458984e-01 6.447054445743560791e-02 3.621905669569969177e-02 1.618813276290893555e-01 -9.734057635068893433e-02 -2.058070600032806396e-01 -2.201107889413833618e-02 1.612915247678756714e-01 -8.291901648044586182e-02 6.937483698129653931e-02 -2.529155910015106201e-01 3.102561226114630699e-03 -1.964346766471862793e-01 -1.481864005327224731e-01 3.342074751853942871e-01 8.735988289117813110e-02 -1.053065955638885498e-01
3.221877813339233398e-01 -2.256104201078414917e-01 3.012292981147766113e-01 -2.180364429950714111e-01 -2.810115516185760498e-01 2.330538183450698853e-01 8.823047578334808350e-02 -1.117117255926132202e-01 6.140677630901336670e-02 -6.880398839712142944e-03 1.511973291635513306e-01 1.062733605504035950e-01 -1.991728693246841431e-01 1.342331916093826294e-01 1.280710548162460327e-01 3.004707992076873779e-01 1.001612469553947449e-02 -1.580872945487499237e-02 -2.220840379595756531e-02 2.776816785335540771e-01 -1.050286460667848587e-02 2.505658008158206940e-02 -9.831370785832405090e-03 -1.402927935123443604e-02 -1.114036738872528076e-01 -1.826188340783119202e-02 -3.577916920185089111e-01 -3.217454627156257629e-02 -8.451038599014282227e-02 2.526743113994598389e-01 -1.031932532787322998e-01 2.207091301679611206e-01
3.370636403560638428e-01 -3.002532944083213806e-02 6.352226436138153076e-02 -6.000840291380882263e-02 -4.983869567513465881e-02 -5.157791450619697571e-02 4.078519940376281738e-01 -2.623467445373535156e-01 3.750988095998764038e-02 -1.824927777051925659e-01 -7.083423435688018799e-02 6.598957628011703491e-02 2.751855552196502686e-01 3.012272715568542480e-01 9.699696302413940430e-02 3.224295079708099365e-01 -3.863430395722389221e-02 9.061158448457717896e-02 7.735776156187057495e-02 1.261963248252868652e-01 1.150855869054794312e-01 1.682395040988922119e-01 -2.238258868455886841e-01 -3.790267929434776306e-02 1.800090223550796509e-01 -1.968268007040023804e-01 -2.200507372617721558e-01 -7.788834720849990845e-02 7.462122943252325058e-03 -1.877584904432296753e-01 -1.289584785699844360e-01 -1.065437868237495422e-01
5.380113422870635986e-02 -9.545790404081344604e-02 6.263926625251770020e-02 2.180124223232269287e-01 -2.423524558544158936e-01 1.018688008189201355e-01 2.088507115840911865e-01 5.838607624173164368e-02 -2.953128702938556671e-02 -2.168288975954055786e-01 3.846795856952667236e-02 7.539317011833190918e-02 1.533783376216888428e-01 1.643946766853332520e-01 1.308384388685226440e-01 2.979959249496459961e-01 -3.007598817348480225e-01 -4.368419945240020752e-02 3.765719011425971985e-02 1.469963639974594116e-01 -6.127067282795906067e-02 1.805737614631652832e-01 1.447935253381729126e-01 1.059993132948875427e-01 1.049895659089088440e-01 4.289671778678894043e-01 -1.867422461509704590e-01 -2.304651290178298950e-01 1.602034829556941986e-02 1.724273413419723511e-01 1.947732120752334595e-01 -2.719913721084594727e-01
3.326863348484039307e-01 1.524891406297683716e-01 3.050795197486877441e-01 8.780714869499206543e-02 -3.834766149520874023e-01 -6.699866056442260742e-02 -4.558407701551914215e-03 4.707035794854164124e-02 -3.094889409840106964e-02 1.338538080453872681e-01 -8.011037111282348633e-02 8.554759621620178223e-02 -8.317135274410247803e-02 -5.852020159363746643e-02 1.097682490944862366e-01 2.071332186460494995e-01 2.201129496097564697e-01 -2.700139284133911133e-01 1.012346595525741577e-01 3.752957880496978760e-01 -1.910284534096717834e-02 4.236970096826553345e-02 6.172522157430648804e-02 -1.002339571714401245e-01 3.370794281363487244e-02 -2.080336809158325195e-01 -2.880229353904724121e-01 1.404337435960769653e-01 -1.335296779870986938e-02 2.743118703365325928e-01 -1.655270159244537354e-02 -4.833133891224861145e-02
3.886612877249717712e-02 1.991289854049682617e-01 1.194851770997047424e-01 2.629377841949462891e-01 -4.533265531063079834e-02 1.507065147161483765e-01 2.193227559328079224e-01 -1.909229531884193420e-02 3.497364744544029236e-02 1.541165411472320557e-01 -2.035610526800155640e-01 5.052507296204566956e-02 2.547177374362945557e-01 2.262706756591796875e-01 -1.859571784734725952e-02 2.839809656143188477e-01 -1.959007233381271362e-02 -4.916243255138397217e-02 -4.203036129474639893e-01 1.480137705802917480e-01 -2.466643750667572021e-01 2.060597762465476990e-02 -1.854769326746463776e-02 4.640834406018257141e-02 3.514533489942550659e-02 -8.144745230674743652e-02 -2.222899049520492554e-01 -2.852529883384704590e-01 -2.714703790843486786e-02 2.458639889955520630e-01 1.875096857547760010e-01 1.898093968629837036e-01
-1.391604244709014893e-01 4.061877727508544922e-01 3.274634107947349548e-02 1.967950612306594849e-01 -2.449048012495040894e-01 2.452864311635494232e-02 2.070836871862411499e-01 8.665855973958969116e-02 -1.198324114084243774e-01 -1.157126948237419128e-01 1.725234091281890869e-02 3.390266597270965576e-01 1.574804484844207764e-01 3.284190297126770020e-01 1.514721065759658813e-01 1.625263243913650513e-01 -5.891019105911254883e-02 -1.710964441299438477e-01 1.821728050708770752e-02 -1.284627467393875122e-01 6.072872504591941833e-02 1.907189637422561646e-01 2.010117620229721069e-01 9.298736602067947388e-02 5.108064413070678711e-02 -2.186384350061416626e-01 1.813766174018383026e-02 -7.498723268508911133e-02 -1.400586962699890137e-01 3.097903132438659668e-01 1.613357365131378174e-01 -5.652772635221481323e-02
3.899020552635192871e-01 3.974258154630661011e-02 -5.211308598518371582e-03 -1.865980401635169983e-02 1.025653108954429626e-01 1.956701576709747314e-01 2.625967860221862793e-01 -6.515008211135864258e-02 -5.500712618231773376e-02 -1.391388773918151855e-01 3.875950872898101807e-01 7.697727531194686890e-02 1.401798576116561890e-01 3.195926547050476074e-01 1.156743802130222321e-02 3.057450652122497559e-01 1.295900642871856689e-01 5.765664577484130859e-02 1.875061355531215668e-02 3.694907948374748230e-02 -1.831748634576797485e-01 1.916354298591613770e-01 3.405690938234329224e-02 1.579111367464065552e-01 3.764332532882690430e-01 -7.057573646306991577e-02 1.023745350539684296e-02 -1.259861141443252563e-01 -8.628040552139282227e-02 1.686070859432220459e-01 -2.351460605859756470e-02 1.130279302597045898e-01
-1.526238918304443359e-01 7.475633919239044189e-02 1.935035288333892822e-01 -1.103004217147827148e-01 1.176638379693031311e-01 7.758942246437072754e-02 3.053969740867614746e-01 2.774823904037475586e-01 -1.151014640927314758e-01 -2.284267842769622803e-01 -9.760611504316329956e-02 2.666471600532531738e-01 2.169764041900634766e-01 2.281355112791061401e-01 1.643136590719223022e-01 1.953624933958053589e-01 1.622329950332641602e-01 -9.740257263183593750e-02 1.371215134859085083e-01 1.094191744923591614e-01 -1.000932827591896057e-01 -9.257296472787857056e-02 1.612393707036972046e-01 6.443569809198379517e-02 3.747976422309875488e-01 -6.180611625313758850e-02 7.670986652374267578e-02 -3.103994429111480713e-01 4.144112393260002136e-02 5.470088496804237366e-02 2.323546260595321655e-01 -2.214099653065204620e-02
-2.607215642929077148e-01 2.099354565143585205e-01 6.239723414182662964e-02 1.510885637253522873e-02 -4.297493398189544678e-01 1.586282849311828613e-01 4.894226044416427612e-02 -1.690189093351364136e-01 1.280746906995773315e-01 1.405080854892730713e-01 -6.170408427715301514e-02 1.255375295877456665e-01 -1.990712806582450867e-02 2.671599388122558594e-01 2.507966160774230957e-01 2.922714650630950928e-01 1.313741058111190796e-01 -1.242239400744438171e-01 7.660800963640213013e-02 -9.114208072423934937e-02 -3.429955840110778809e-01 9.592266380786895752e-02 4.551090672612190247e-02 -7.028651237487792969e-02 1.801110357046127319e-01 -3.762084990739822388e-02 -1.540474146604537964e-01 -6.423511356115341187e-02 -1.462536901235580444e-01 2.921329736709594727e-01 1.317136585712432861e-01 -2.640504576265811920e-02
3.686153888702392578e-01 1.992695033550262451e-01 3.405238389968872070e-01 7.030306756496429443e-02 -5.053675174713134766e-01 1.226760074496269226e-01 3.356955051422119141e-01 8.188803493976593018e-02 -1.462329365313053131e-02 2.131344191730022430e-02 -1.122604683041572571e-01 1.117608398199081421e-01 -2.512161247432231903e-02 7.473668456077575684e-02 2.713718414306640625e-01 7.248402386903762817e-02 2.591803111135959625e-02 -1.212444156408309937e-01 9.963253140449523926e-02 2.303067743778228760e-01 -8.012860268354415894e-02 -1.603355556726455688e-01 -5.130798742175102234e-02 -9.831892699003219604e-02 7.871013879776000977e-02 1.323166638612747192e-01 9.187421202659606934e-02 -9.920232743024826050e-02 4.328419268131256104e-02 1.589802205562591553e-01 9.442482888698577881e-02 4.452028125524520874e-02
1.120869740843772888e-01 3.996186330914497375e-02 2.528460919857025146e-01 -1.810779124498367310e-01 -1.876285821199417114e-01 -1.323937475681304932e-01 -2.621533349156379700e-02 3.291998803615570068e-02 -6.398427486419677734e-02 6.448471546173095703e-02 7.242084294557571411e-02 2.294151484966278076e-01 2.512910366058349609e-01 1.207546144723892212e-01 -1.043901070952415466e-01 2.088048458099365234e-01 -2.739015594124794006e-02 7.895058952271938324e-03 -1.845037341117858887e-01 1.950630992650985718e-01 1.527730375528335571e-01 5.285044014453887939e-02 2.398642152547836304e-01 3.382233977317810059e-01 6.346355378627777100e-02 1.237149629741907120e-02 -2.627341151237487793e-01 -3.132895231246948242e-01 2.747678160667419434e-01 4.667428508400917053e-02 1.395143866539001465e-01 -3.111188411712646484e-01
3.575398027896881104e-01 1.901473999023437500e-01 2.210571169853210449e-01 -3.288059309124946594e-02 -4.540884494781494141e-01 9.132342785596847534e-02 3.442271649837493896e-01 2.591091096401214600e-01 -1.639764904975891113e-01 -2.569960616528987885e-02 -1.587869524955749512e-01 1.964403539896011353e-01 -8.618710935115814209e-02 7.754687964916229248e-02 1.057042852044105530e-01 7.595602422952651978e-02 -7.116348296403884888e-02 -1.001458838582038879e-01 -4.319252818822860718e-02 2.816800475120544434e-01 -1.068092882633209229e-01 -3.923031687736511230e-02 9.500881284475326538e-02 -1.768291890621185303e-01 -8.194297552108764648e-02 1.167034655809402466e-01 -8.340840786695480347e-02 -8.787524700164794922e-02 -3.694266825914382935e-02 1.991678178310394287e-01 1.106909811496734619e-01 1.622247546911239624e-01
3.006892278790473938e-02 -9.064635634422302246e-02 -1.071020513772964478e-01 -2.764613181352615356e-02 -3.253709673881530762e-01 -1.537812352180480957e-01 -7.894892990589141846e-02 4.285185784101486206e-02 -7.026130333542823792e-03 1.064784973859786987e-01 2.619540989398956299e-01 2.254501543939113617e-02 2.736057937145233154e-01 2.107082307338714600e-01 5.080680176615715027e-02 1.553550809621810913e-01 9.899008087813854218e-03 -2.262190449982881546e-03 4.621051624417304993e-02 3.548017442226409912e-01 -1.068820208311080933e-01 9.147062152624130249e-02 9.524522721767425537e-02 4.997318610548973083e-02 6.518835574388504028e-02 1.801807582378387451e-01 -3.241079747676849365e-01 -3.454610705375671387e-01 -3.503940999507904053e-01 9.341791272163391113e-02 1.667377501726150513e-01 -1.862240880727767944e-01
-8.101125061511993408e-02 1.792519837617874146e-01 5.373152345418930054e-02 2.602898478507995605e-01 -5.659050494432449341e-02 -1.912987045943737030e-02 4.643775895237922668e-02 -2.023712843656539917e-01 1.429265141487121582e-01 -3.029959201812744141e-01 -1.124562043696641922e-02 3.612607717514038086e-01 2.204174846410751343e-01 2.527353167533874512e-01 -3.454763814806938171e-02 3.215218186378479004e-01 3.071725182235240936e-02 -3.211105763912200928e-01 1.398922353982925415e-01 8.540112525224685669e-02 -1.151311174035072327e-01 -2.149697095155715942e-01 3.435677662491798401e-02 -3.759664297103881836e-02 -2.578434050083160400e-01 -8.904508501291275024e-02 -1.390172392129898071e-01 -1.400633752346038818e-01 2.782133966684341431e-02 1.731985211372375488e-01 -2.372822910547256470e-02 -2.154515981674194336e-01
2.111782133579254150e-01 2.414955943822860718e-02 1.407600641250610352e-01 1.738312244415283203e-01 -3.692964613437652588e-01 -1.286782622337341309e-01 -4.004169255495071411e-02 -1.410295814275741577e-01 -2.417388707399368286e-01 -2.470204792916774750e-02 7.939694821834564209e-02 4.263981804251670837e-02 5.844670534133911133e-02 2.404964268207550049e-01 2.992549240589141846e-01 2.202886790037155151e-01 1.285827308893203735e-01 -1.026973724365234375e-01 2.546405419707298279e-02 1.053194701671600342e-01 1.327603403478860855e-02 -7.075295597314834595e-02 4.800603538751602173e-02 1.169544905424118042e-01 -7.258167862892150879e-02 2.861656248569488525e-01 -2.090678960084915161e-01 -1.858713179826736450e-01 4.865990951657295227e-02 4.407940804958343506e-01 -1.480771303176879883e-01 1.409173756837844849e-01
-2.874586544930934906e-02 6.204516440629959106e-02 -1.321063041687011719e-01 4.050098825246095657e-03 -2.336815744638442993e-01 -2.144478261470794678e-01 2.824867069721221924e-01 -1.666382327675819397e-02 2.392350882291793823e-01 -1.879555732011795044e-01 2.571878721937537193e-03 2.378977537155151367e-01 2.061166912317276001e-01 4.099755883216857910e-01 -2.136727422475814819e-02 -5.587338283658027649e-02 6.841135025024414062e-02 -1.495598554611206055e-01 1.803114116191864014e-01 -4.314890876412391663e-02 -3.879313590005040169e-03 -2.861395180225372314e-01 1.009996458888053894e-01 2.508667409420013428e-01 2.708619534969329834e-01 -2.126299291849136353e-01 -1.064899861812591553e-01 -4.164307843893766403e-03 2.299491316080093384e-01 1.530202925205230713e-01 -1.517046988010406494e-02 1.047561541199684143e-01
8.570188283920288086e-02 -3.991526663303375244e-01 1.090689674019813538e-01 -2.102013677358627319e-01 -2.381944209337234497e-01 5.613521113991737366e-02 3.787771463394165039e-01 -1.410878896713256836e-01 1.813932806253433228e-01 -2.004500776529312134e-01 2.416637390851974487e-01 1.024324893951416016e-01 -6.283613294363021851e-02 2.125736325979232788e-01 3.623975906521081924e-03 2.034264504909515381e-01 3.173014223575592041e-01 -6.441809982061386108e-02 -1.108671724796295166e-02 -1.611528918147087097e-02 1.542330235242843628e-01 1.008401159197092056e-02 2.676523029804229736e-01 2.135939151048660278e-01 8.058734238147735596e-02 8.530203998088836670e-02 -1.048308014869689941e-01 -1.411110013723373413e-01 -1.174935922026634216e-01 8.377596735954284668e-02 -2.303381077945232391e-02 9.533484280109405518e-02
1.662919521331787109e-01 -1.831416338682174683e-01 1.636365950107574463e-01 -1.382071971893310547e-01 -1.730626635253429413e-02 2.017668634653091431e-02 2.267619818449020386e-01 -2.852873802185058594e-01 -1.286497116088867188e-01 3.779572993516921997e-02 -2.287077605724334717e-01 -1.826187781989574432e-02 -1.747926813550293446e-03 4.143222272396087646e-01 1.861795336008071899e-01 3.578374683856964111e-01 1.283444911241531372e-01 -2.442461699247360229e-01 -1.805759966373443604e-02 3.293793797492980957e-01 4.987562820315361023e-02 4.021912440657615662e-02 1.046702191233634949e-01 -2.071313560009002686e-01 -1.168748438358306885e-01 -3.207363421097397804e-03 -1.780316531658172607e-01 1.345846429467201233e-02 -1.128372922539710999e-01 2.592596970498561859e-02 1.344732642173767090e-01 1.856647431850433350e-01
-5.188994482159614563e-02 3.705120384693145752e-01 8.747508376836776733e-02 -2.435330674052238464e-02 -2.583089470863342285e-01 1.342189162969589233e-01 2.156382948160171509e-01 -3.919081762433052063e-03 3.363129496574401855e-02 -1.394191831350326538e-01 1.022908166050910950e-01 4.050683602690696716e-02 1.441143602132797241e-01 9.893445670604705811e-02 1.561670005321502686e-01 3.748772740364074707e-01 -2.414236776530742645e-02 1.730213016271591187e-01 -2.889471054077148438e-01 -8.488807082176208496e-02 8.152508176863193512e-03 2.005115598440170288e-01 1.406088098883628845e-02 -1.016384214162826538e-01 2.858742773532867432e-01 1.101614087820053101e-01 -2.078762501478195190e-01 6.384500861167907715e-02 6.294494867324829102e-02 3.718315064907073975e-01 1.565593183040618896e-01 1.117316558957099915e-01
1.704364418983459473e-01 -5.436632409691810608e-02 3.259876966476440430e-01 3.730340301990509033e-01 -2.340218424797058105e-01 8.991164714097976685e-02 1.391531527042388916e-01 -1.531834304332733154e-01 -4.651797562837600708e-02 -1.370793581008911133e-01 5.020533874630928040e-02 2.618373036384582520e-01 2.080617398023605347e-01 1.544682867825031281e-02 1.662277132272720337e-01 7.876695692539215088e-02 1.592120975255966187e-01 5.428890231996774673e-03 3.010047078132629395e-01 1.133468151092529297e-01 1.152789220213890076e-01 -7.568423449993133545e-02 7.414422184228897095e-02 1.098570525646209717e-01 -7.454506307840347290e-02 1.840852051973342896e-01 -1.133081465959548950e-01 -5.814899224787950516e-03 -2.628284692764282227e-01 2.019386179745197296e-02 3.669270873069763184e-01 1.601389795541763306e-01
1.694883257150650024e-01 -8.422164246439933777e-03 3.912453651428222656e-01 9.857530705630779266e-03 -6.020983681082725525e-02 -1.055501699447631836e-01 7.551674544811248779e-02 -6.916219741106033325e-02 2.545466413721442223e-03 -1.730318516492843628e-01 -6.305868923664093018e-02 2.261541038751602173e-01 1.323934495449066162e-01 3.043045401573181152e-01 2.643585205078125000e-01 -1.447149086743593216e-02 1.659231036901473999e-01 2.173606753349304199e-01 7.649435847997665405e-02 1.856134235858917236e-01 1.550990641117095947e-01 9.316540509462356567e-02 4.056481719017028809e-01 2.838574945926666260e-01 1.593297719955444336e-01 1.734498441219329834e-01 -1.578753888607025146e-01 -2.205792069435119629e-02 -1.387689448893070221e-02 1.806726902723312378e-01 -5.313751101493835449e-02 1.341861039400100708e-01
2.304819822311401367e-01 1.626357585191726685e-01 1.648301929235458374e-01 2.366797029972076416e-01 -8.484095335006713867e-02 1.416448876261711121e-02 2.736937105655670166e-01 3.429625928401947021e-02 1.535733193159103394e-01 -1.905399709939956665e-01 1.281562000513076782e-01 2.058783024549484253e-01 2.540031075477600098e-01 1.239189878106117249e-01 8.978264778852462769e-02 1.575400680303573608e-01 -8.835664391517639160e-02 -2.589614987373352051e-01 -9.196604043245315552e-02 8.065725862979888916e-02 -1.358208656311035156e-01 -6.854302715510129929e-03 1.192631646990776062e-01 -2.402986139059066772e-01 -1.478881835937500000e-01 -1.750878244638442993e-01 -3.031008839607238770e-01 5.256023630499839783e-02 6.751151382923126221e-02 1.040352880954742432e-01 3.839350044727325439e-01 -1.790682375431060791e-01
-3.867451474070549011e-02 -3.936022892594337463e-02 5.636562034487724304e-02 1.353926956653594971e-01 -4.486770927906036377e-01 5.277761071920394897e-02 2.436253577470779419e-01 -5.275290086865425110e-02 2.923434078693389893e-01 -1.366226673126220703e-01 -1.224311590194702148e-01 -4.849989339709281921e-02 1.160889789462089539e-01 1.192147210240364075e-01 -8.434843271970748901e-02 4.698087647557258606e-02 1.365433931350708008e-01 -3.122088015079498291e-01 7.244808226823806763e-02 3.428343534469604492e-01 1.685665547847747803e-02 -1.035621911287307739e-01 3.158238157629966736e-02 1.050103306770324707e-01 1.649744361639022827e-01 -1.258169710636138916e-01 1.943557150661945343e-02 4.493573307991027832e-02 3.857797384262084961e-01 2.138744443655014038e-01 2.144887596368789673e-01 -5.270579084753990173e-02
1.127068251371383667e-01 -4.656016081571578979e-02 3.453838452696800232e-02 6.653064489364624023e-02 -3.604853749275207520e-01 1.904416233301162720e-01 2.638571858406066895e-01 4.996238648891448975e-02 5.001416429877281189e-02 -2.578949928283691406e-01 6.891231518238782883e-03 -1.537203937768936157e-01 -2.294266223907470703e-02 8.545132726430892944e-02 2.228655517101287842e-01 1.220493912696838379e-01 -7.733106613159179688e-02 -2.386193871498107910e-01 3.751665651798248291e-01 -1.247818768024444580e-02 -4.392820596694946289e-02 -7.968814671039581299e-02 1.997916698455810547e-01 1.450767368078231812e-01 1.582525968551635742e-01 7.823213189840316772e-02 -2.152243703603744507e-01 -8.836486935615539551e-02 7.709252089262008667e-02 1.270876675844192505e-01 3.660939931869506836e-01 -2.482165247201919556e-01
1.786447912454605103e-01 1.859216094017028809e-01 2.311426401138305664e-01 1.417285948991775513e-01 -3.030012547969818115e-01 -3.533013910055160522e-02 -9.843856841325759888e-02 -9.868784248828887939e-02 -1.147424802184104919e-01 -1.248251199722290039e-01 8.710097521543502808e-02 -7.737495750188827515e-02 2.108856290578842163e-01 -4.145541414618492126e-02 1.475421190261840820e-01 3.285429179668426514e-01 -1.254079192876815796e-01 -1.963581889867782593e-01 1.419051885604858398e-01 2.421992868185043335e-01 7.510235905647277832e-02 1.968013346195220947e-01 2.443477064371109009e-01 2.047320157289505005e-01 -4.345661774277687073e-02 1.157060489058494568e-01 -3.679856359958648682e-01 9.697240591049194336e-02 -2.258312888443470001e-02 2.051385492086410522e-01 9.667202830314636230e-02 -1.954293102025985718e-01
1.979403793811798096e-01 -3.748917952179908752e-02 -7.667379826307296753e-02 2.072480320930480957e-01 -1.188144162297248840e-01 -3.231492638587951660e-02 2.990245819091796875e-01 -1.201737970113754272e-01 1.058996021747589111e-01 -2.511616796255111694e-02 3.371292026713490486e-03 -3.437952324748039246e-02 2.174105793237686157e-01 -1.752017997205257416e-02 2.350061088800430298e-01 2.848171591758728027e-01 -8.282458037137985229e-02 -1.532373130321502686e-01 1.692795157432556152e-01 -6.112698093056678772e-02 2.625872753560543060e-02 1.916894912719726562e-01 -6.753208488225936890e-02 2.010290771722793579e-01 2.412736862897872925e-01 -1.734080165624618530e-02 -6.726236641407012939e-02 -1.219489723443984985e-01 5.604843050241470337e-02 5.334985256195068359e-01 2.064097970724105835e-01 -2.029415369033813477e-01
1.500733494758605957e-01 6.976328045129776001e-02 2.656761705875396729e-01 -5.162655189633369446e-02 -3.596573695540428162e-02 3.398605883121490479e-01 5.899449437856674194e-02 3.141086176037788391e-02 1.190311759710311890e-01 -2.120979279279708862e-01 2.251664735376834869e-02 1.806780099868774414e-01 1.769317686557769775e-01 3.305939435958862305e-01 2.256311625242233276e-01 1.158864274621009827e-01 -3.202007114887237549e-01 -1.249854732304811478e-02 -1.274260580539703369e-01 6.909003108739852905e-02 -6.768522411584854126e-02 -7.705163955688476562e-02 1.078227981925010681e-01 -3.234610334038734436e-02 1.173820346593856812e-01 -2.118997126817703247e-01 6.815177202224731445e-02 -2.974689006805419922e-02 1.728735715150833130e-01 3.491189479827880859e-01 2.933411002159118652e-01 1.787195205688476562e-01
2.094697654247283936e-01 6.091043725609779358e-02 -2.125733941793441772e-01 2.491007596254348755e-01 -2.136382162570953369e-01 2.113669663667678833e-01 1.313007175922393799e-01 4.887283314019441605e-03 3.709311410784721375e-02 -2.753283083438873291e-02 2.538503110408782959e-01 -1.715728268027305603e-02 2.910667657852172852e-01 2.540639042854309082e-01 4.718511551618576050e-02 1.516724675893783569e-01 4.005889594554901123e-02 -4.464361816644668579e-02 4.856084287166595459e-02 -3.421765565872192383e-02 -2.343829125165939331e-01 -1.084243655204772949e-01 2.048513144254684448e-01 1.455778628587722778e-01 3.901754915714263916e-01 8.220043778419494629e-02 1.734802685678005219e-02 -7.699119299650192261e-02 1.858769506216049194e-01 3.699208199977874756e-01 -5.643557384610176086e-02 1.394661366939544678e-01
6.167295202612876892e-02 1.316897571086883545e-01 4.597164690494537354e-01 2.108172029256820679e-01 -9.919873625040054321e-02 -1.883568912744522095e-01 2.068191766738891602e-03 -9.957297891378402710e-02 -2.475568093359470367e-02 -2.365656793117523193e-01 1.878139376640319824e-01 1.386504322290420532e-01 1.477091759443283081e-01 2.696252763271331787e-01 1.071961000561714172e-01 2.623246014118194580e-01 -2.054652571678161621e-01 -6.661728769540786743e-02 4.223232157528400421e-03 2.459461688995361328e-01 1.562500000000000000e-01 -1.898843497037887573e-01 2.234052717685699463e-01 1.328205615282058716e-01 -8.171229064464569092e-02 -1.684000194072723389e-01 -1.428315788507461548e-02 -5.528189614415168762e-02 9.232925251126289368e-03 1.027012541890144348e-01 3.044115006923675537e-01 7.183843106031417847e-02
2.001457959413528442e-01 -1.240311656147241592e-02 2.529982030391693115e-01 7.186812907457351685e-02 -2.976481020450592041e-01 5.353517085313796997e-02 6.978549063205718994e-02 -1.856000572443008423e-01 -2.049683332443237305e-01 -1.700321882963180542e-01 1.999462209641933441e-02 5.896915495395660400e-02 7.810083776712417603e-02 1.922431141138076782e-01 1.857234239578247070e-01 3.850321769714355469e-01 8.118323981761932373e-02 5.095792189240455627e-02 2.560420632362365723e-01 2.691811621189117432e-01 -2.937117218971252441e-02 6.528210639953613281e-02 8.636764436960220337e-02 6.960961222648620605e-02 -1.975101232528686523e-01 3.414647281169891357e-01 -2.109543830156326294e-01 -4.367160424590110779e-02 -1.038226112723350525e-01 2.751551270484924316e-01 -7.342197746038436890e-02 2.657835371792316437e-02
2.148004770278930664e-01 4.155327379703521729e-02 1.311987731605768204e-02 6.382259726524353027e-02 -3.089091777801513672e-01 -1.315167099237442017e-01 8.496675640344619751e-02 -3.390187025070190430e-01 -2.566891908645629883e-01 -1.435451358556747437e-01 2.138092368841171265e-02 -6.461634486913681030e-02 3.855318203568458557e-02 2.275091111660003662e-01 1.103837117552757263e-01 3.372696042060852051e-01 -3.347950987517833710e-04 2.459127902984619141e-01 1.556745637208223343e-02 8.880903571844100952e-02 -8.406874537467956543e-02 -1.123769059777259827e-01 1.754028797149658203e-01 2.160311192274093628e-01 1.937093436717987061e-01 1.702236235141754150e-01 -2.993535809218883514e-02 -3.355467021465301514e-01 7.104948908090591431e-02 2.123299837112426758e-01 1.916293948888778687e-01 1.006463915109634399e-01
2.164981812238693237e-01 1.656306535005569458e-01 4.771350324153900146e-02 -4.334216564893722534e-02 5.530667304992675781e-02 -1.150225773453712463e-01 1.791216582059860229e-01 -4.130002111196517944e-02 1.887762993574142456e-01 -1.616848707199096680e-01 -6.733389198780059814e-02 -1.303304173052310944e-02 3.318351507186889648e-01 1.394082307815551758e-01 3.449486792087554932e-01 3.325396180152893066e-01 -1.231527626514434814e-01 -2.821466512978076935e-02 1.770551316440105438e-03 1.651894748210906982e-01 -9.053757041692733765e-02 -1.497193872928619385e-01 2.755918800830841064e-01 1.656045466661453247e-01 5.470655858516693115e-02 -7.665142416954040527e-02 -4.615837242454290390e-03 4.482171311974525452e-02 8.343382179737091064e-02 4.132203161716461182e-01 -2.808465361595153809e-01 -3.360972180962562561e-02
1.891997158527374268e-01 2.139635235071182251e-01 -1.375134736299514771e-01 -2.459013648331165314e-02 -1.907234042882919312e-01 4.558298736810684204e-02 4.720492064952850342e-01 -4.931509122252464294e-02 1.806114315986633301e-01 1.244415249675512314e-02 1.278378367424011230e-01 1.526900231838226318e-01 3.003247976303100586e-01 5.421413481235504150e-02 2.079109661281108856e-03 9.931597858667373657e-02 -8.953864872455596924e-02 -3.410673141479492188e-01 1.497021466493606567e-01 7.404913753271102905e-02 -3.270048797130584717e-01 1.407074779272079468e-01 2.945278584957122803e-01 7.924657315015792847e-02 1.465127468109130859e-01 -7.318628579378128052e-02 7.734560221433639526e-02 5.732551217079162598e-02 9.471216052770614624e-02 1.450161188840866089e-01 6.150446459650993347e-02 1.337505728006362915e-01
1.858437955379486084e-01 2.924664020538330078e-01 3.616511225700378418e-01 -5.194056034088134766e-02 5.747894290834665298e-03 -2.017774283885955811e-01 1.123388065025210381e-03 -1.691329777240753174e-01 1.472549438476562500e-01 -2.052009850740432739e-01 1.580185890197753906e-01 -2.166956290602684021e-02 -6.274051219224929810e-02 3.038612902164459229e-01 6.320691201835870743e-03 8.040420711040496826e-02 3.364498317241668701e-01 -2.525121569633483887e-01 7.668032497167587280e-02 -8.634189516305923462e-02 -1.281351149082183838e-01 5.366306751966476440e-02 1.335445046424865723e-01 9.709711372852325439e-02 1.989241391420364380e-01 8.335430175065994263e-02 -2.183312326669692993e-01 -1.591356694698333740e-01 -3.805451840162277222e-02 2.728109955787658691e-01 -1.379904597997665405e-01 1.838349103927612305e-01
9.067806601524353027e-02 -1.540512889623641968e-01 1.278085708618164062e-01 -2.497936487197875977e-01 -2.992947697639465332e-01 1.190324798226356506e-01 3.628502488136291504e-01 -1.214398667216300964e-01 2.227057218551635742e-01 -1.443246155977249146e-01 1.134417727589607239e-01 -5.802083760499954224e-02 -5.291024222970008850e-02 4.585299789905548096e-01 1.794737428426742554e-01 1.882416158914566040e-01 6.435402482748031616e-02 1.637221546843647957e-03 -8.738602697849273682e-02 -1.044548749923706055e-01 1.714433915913105011e-02 1.393895000219345093e-01 1.012595742940902710e-01 -3.873067349195480347e-02 3.424685075879096985e-02 1.283444166183471680e-01 -9.257135540246963501e-02 -1.919183284044265747e-01 1.814135313034057617e-01 8.821617066860198975e-02 2.920999526977539062e-01 -1.690299361944198608e-01
-1.399330645799636841e-01 -5.769919231534004211e-02 3.331008255481719971e-01 7.220380753278732300e-02 5.460657551884651184e-02 -6.251174956560134888e-02 3.197705447673797607e-01 -3.643145039677619934e-02 9.407016634941101074e-02 -2.585093677043914795e-01 -9.683165699243545532e-02 1.190356258302927017e-02 1.455087810754776001e-01 2.717644274234771729e-01 6.601577252149581909e-02 2.431821227073669434e-01 6.638078391551971436e-02 -7.510595768690109253e-02 4.426885023713111877e-02 1.062031015753746033e-01 -9.726559370756149292e-02 -9.572672843933105469e-02 1.827696412801742554e-01 1.973668187856674194e-01 3.996979296207427979e-01 -2.371646165847778320e-01 1.577376723289489746e-01 -2.327852137386798859e-02 1.574387848377227783e-01 1.379797011613845825e-01 2.852318584918975830e-01 -1.607836633920669556e-01
-7.941395044326782227e-02 -1.451721321791410446e-02 4.449474066495895386e-02 1.998487859964370728e-01 -4.857007414102554321e-02 2.112942039966583252e-01 4.188400804996490479e-01 -2.397817932069301605e-02 8.060935139656066895e-02 -1.271609663963317871e-01 4.727015271782875061e-02 5.530060529708862305e-01 7.821239531040191650e-02 1.301061362028121948e-01 7.109956443309783936e-02 2.370134592056274414e-01 -2.753425203263759613e-02 -5.728226527571678162e-02 1.145806834101676941e-01 9.520426392555236816e-02 1.281347274780273438e-01 -1.669488698244094849e-01 2.245334386825561523e-01 1.704225093126296997e-01 -1.288787182420492172e-02 -2.139555215835571289e-01 6.285116821527481079e-02 -1.970187723636627197e-01 1.488891709595918655e-02 2.421999275684356689e-01 8.434852212667465210e-02 -9.420926123857498169e-02
2.573242485523223877e-01 -7.176420092582702637e-02 3.203622251749038696e-02 -9.470652043819427490e-02 -2.655966877937316895e-01 2.594482004642486572e-01 -1.120454892516136169e-01 6.387839466333389282e-02 -5.628669261932373047e-02 -2.983495295047760010e-01 3.086117096245288849e-02 1.414072960615158081e-01 1.135343983769416809e-01 9.517162293195724487e-02 1.019373983144760132e-01 9.203038364648818970e-02 2.646340429782867432e-01 -1.193283125758171082e-01 2.307525277137756348e-01 3.016518950462341309e-01 -4.797367006540298462e-02 -9.871174395084381104e-02 5.421003699302673340e-02 3.277312815189361572e-01 4.693123325705528259e-02 -7.033015787601470947e-02 -3.168779015541076660e-01 -7.780840992927551270e-02 -1.314374506473541260e-01 1.813266128301620483e-01 -1.193764507770538330e-01 2.851101756095886230e-01
8.732627145946025848e-03 1.249074339866638184e-01 -1.364507377147674561e-01 -7.485578954219818115e-02 -1.962954699993133545e-01 8.016027510166168213e-02 2.058088332414627075e-01 -2.247641086578369141e-01 2.037898004055023193e-01 -4.065080732107162476e-02 5.100453644990921021e-02 1.841417998075485229e-01 2.212372273206710815e-01 1.967263519763946533e-01 1.293735802173614502e-01 2.102211415767669678e-01 -8.081651292741298676e-03 -6.134644895792007446e-02 -8.094371296465396881e-03 -1.143299415707588196e-02 -2.939321398735046387e-01 1.401908993721008301e-01 1.813581734895706177e-01 2.816781699657440186e-01 4.172362089157104492e-01 -9.278886765241622925e-02 -1.739521920680999756e-01 -1.984424293041229248e-01 4.790767282247543335e-02 1.648727357387542725e-01 -2.872878313064575195e-01 8.567851781845092773e-02
4.225677251815795898e-02 -7.345267105847597122e-03 7.046087831258773804e-02 -1.539392769336700439e-01 -7.362154126167297363e-02 1.085730940103530884e-01 1.002218872308731079e-01 -1.156953978352248669e-03 4.515831824392080307e-03 1.057051420211791992e-01 -9.032984822988510132e-02 1.973142921924591064e-01 2.722591161727905273e-01 5.609487742185592651e-02 -2.524165436625480652e-02 1.281370222568511963e-01 1.590586006641387939e-01 1.382909864187240601e-01 -4.809827730059623718e-02 2.251390740275382996e-02 8.254293352365493774e-02 -9.627242386341094971e-02 3.970835208892822266e-01 1.618842780590057373e-01 4.454392194747924805e-01 -1.848091930150985718e-01 -2.615244090557098389e-01 -2.218618541955947876e-01 8.582758903503417969e-02 1.778513640165328979e-01 2.722131013870239258e-01 -2.813114523887634277e-01
5.593187361955642700e-02 -2.188747376203536987e-01 1.363855600357055664e-01 2.676231861114501953e-01 -1.704678237438201904e-01 9.638117253780364990e-02 1.119270697236061096e-01 1.365402340888977051e-01 -1.717903912067413330e-01 -3.126662373542785645e-01 -7.507666200399398804e-02 9.364013560116291046e-03 1.597750335931777954e-01 2.434960454702377319e-01 -1.312106754630804062e-02 1.837548464536666870e-01 -2.729757130146026611e-01 3.715831041336059570e-02 1.746411323547363281e-01 1.843668222427368164e-01 -4.084429144859313965e-02 1.379310935735702515e-01 2.418948337435722351e-02 1.073481217026710510e-01 9.211724996566772461e-02 9.976695291697978973e-04 -2.880261838436126709e-01 -2.585577666759490967e-01 -3.198607563972473145e-01 1.496051996946334839e-01 4.438315331935882568e-02 -2.816393971443176270e-01
2.273925691843032837e-01 -2.146808058023452759e-01 1.077397465705871582e-01 -2.017481811344623566e-02 -1.411337684839963913e-02 2.003598511219024658e-01 3.080542683601379395e-01 -5.322576314210891724e-02 2.189306616783142090e-01 -2.909605503082275391e-01 -4.901503771543502808e-02 -1.574337035417556763e-01 9.175992012023925781e-02 2.370817065238952637e-01 1.817178875207901001e-01 3.296520113945007324e-01 1.325149238109588623e-01 -1.123300939798355103e-01 1.120415478944778442e-01 -8.328124880790710449e-02 8.959590643644332886e-02 -1.481431573629379272e-01 1.290506217628717422e-02 2.757280766963958740e-01 -6.454525887966156006e-02 -3.647454082965850830e-02 -1.113413050770759583e-01 -3.905682861804962158e-01 1.017527841031551361e-02 7.023482024669647217e-02 1.572877764701843262e-01 -1.731289923191070557e-01
3.043750524520874023e-01 -3.297055605798959732e-03 4.682159423828125000e-01 -1.683965027332305908e-01 -1.576412767171859741e-01 6.599216163158416748e-02 4.501914605498313904e-02 -1.199075579643249512e-01 1.101378053426742554e-01 3.158486634492874146e-02 1.616343669593334198e-02 -1.128079816699028015e-01 4.914519563317298889e-02 2.082566022872924805e-01 -5.767890252172946930e-03 2.895177900791168213e-01 7.944923639297485352e-02 -4.139610379934310913e-02 1.327388882637023926e-01 1.886680871248245239e-01 3.072070181369781494e-01 -1.348184701055288315e-02 2.846983671188354492e-01 1.281460076570510864e-01 -1.127681434154510498e-01 -6.673405319452285767e-02 -2.950772047042846680e-01 -9.364714473485946655e-02 -2.663285434246063232e-01 5.296720564365386963e-02 1.085973307490348816e-01 8.113186061382293701e-02
3.620549440383911133e-01 -1.003374755382537842e-01 2.151400297880172729e-01 -1.555173546075820923e-01 5.650364793837070465e-03 1.764109134674072266e-01 2.748785167932510376e-02 9.725234657526016235e-02 2.021021991968154907e-01 -1.835354715585708618e-01 1.673656851053237915e-01 1.325720697641372681e-01 -5.658020451664924622e-02 -3.751176968216896057e-02 2.430641353130340576e-01 2.566827535629272461e-01 1.329659577459096909e-02 -1.575490087270736694e-02 9.160360321402549744e-03 -5.128535628318786621e-02 -8.651635050773620605e-02 -1.417583078145980835e-01 2.521260380744934082e-01 -1.008827704936265945e-02 1.222118642181158066e-02 5.567488074302673340e-02 -1.890055686235427856e-01 -3.595240116119384766e-01 -1.500503569841384888e-01 3.502445518970489502e-01 -2.147130668163299561e-02 -2.984187901020050049e-01
2.829296588897705078e-01 1.036528311669826508e-02 2.593063414096832275e-01 1.356652379035949707e-01 -5.721396952867507935e-02 -4.806540161371231079e-02 1.570072323083877563e-01 -2.476076483726501465e-01 2.725241780281066895e-01 -2.747065424919128418e-01 2.196694537997245789e-02 3.994708880782127380e-02 5.336781591176986694e-02 2.849437296390533447e-01 1.146001294255256653e-01 4.326634407043457031e-01 -8.058442920446395874e-02 -3.006590064615011215e-03 -1.016768738627433777e-01 1.924940794706344604e-01 -8.089610934257507324e-02 -5.408381298184394836e-02 -1.685292571783065796e-01 -1.050007119774818420e-01 1.874982416629791260e-01 3.650881350040435791e-02 6.429520994424819946e-02 -3.199230134487152100e-01 4.291049391031265259e-02 -2.660691924393177032e-02 -1.741495877504348755e-01 1.668195724487304688e-01
-3.137181047350168228e-03 1.062550693750381470e-01 -5.054689943790435791e-03 1.524161696434020996e-01 -1.526564508676528931e-01 -1.735515594482421875e-01 -2.325119450688362122e-02 1.860755681991577148e-01 6.680180132389068604e-02 1.661239936947822571e-02 -1.179779767990112305e-01 1.953973770141601562e-01 1.831004321575164795e-01 1.271284222602844238e-01 2.265093326568603516e-01 3.436740040779113770e-01 2.939516007900238037e-01 1.741297096014022827e-01 -2.997255921363830566e-01 1.752318292856216431e-01 -1.680680662393569946e-01 -8.851723372936248779e-02 2.397790998220443726e-01 9.963915497064590454e-02 -1.198191270232200623e-01 -1.051400303840637207e-01 -1.571646630764007568e-01 -6.126447021961212158e-02 2.119782269001007080e-01 2.363167554140090942e-01 3.137607276439666748e-01 8.394002169370651245e-02
3.284699050709605217e-03 1.631765514612197876e-01 -8.742000907659530640e-02 -7.658486813306808472e-02 -4.097376167774200439e-01 6.472986191511154175e-02 4.305373430252075195e-01 -1.926924735307693481e-01 6.431447714567184448e-02 -1.744908243417739868e-01 8.446842432022094727e-02 1.836569607257843018e-01 2.056665532290935516e-02 1.143665313720703125e-01 -7.646593265235424042e-03 6.732340157032012939e-02 -4.741090163588523865e-02 9.227182716131210327e-02 9.321538731455802917e-03 -8.736929297447204590e-02 -1.305932551622390747e-01 -1.494791060686111450e-01 2.001556009054183960e-02 4.176868870854377747e-02 2.767515480518341064e-01 1.425975561141967773e-01 1.346598379313945770e-02 -5.139760673046112061e-02 3.192639052867889404e-01 4.557605087757110596e-01 2.244817279279232025e-02 4.266120120882987976e-02
2.082098871469497681e-01 3.464169055223464966e-02 -5.025035515427589417e-02 -1.507316678762435913e-01 -1.215962041169404984e-02 1.669708043336868286e-01 2.770764827728271484e-01 3.463864699006080627e-02 -8.434539288282394409e-02 -2.492060810327529907e-01 7.227545231580734253e-02 1.978727057576179504e-02 1.011057049036026001e-01 6.333013065159320831e-03 1.567284315824508667e-01 2.741969227790832520e-01 -9.064833074808120728e-02 -4.503616094589233398e-01 -9.753759950399398804e-02 4.635637998580932617e-02 -1.101871579885482788e-01 6.464301049709320068e-02 -2.431433647871017456e-03 9.769217669963836670e-02 -1.582323014736175537e-01 1.001367345452308655e-01 -2.622206807136535645e-01 -3.526011407375335693e-01 -2.052718698978424072e-01 3.404506742954254150e-01 -2.000219374895095825e-02 -6.474123895168304443e-02
4.260259494185447693e-02 3.188264742493629456e-02 -6.304020062088966370e-03 2.556864172220230103e-02 -3.001561164855957031e-01 2.799828350543975830e-01 1.322264522314071655e-01 1.093753948807716370e-01 1.013688445091247559e-01 -1.990353465080261230e-01 3.400699049234390259e-02 3.563540056347846985e-02 -1.655306220054626465e-01 1.678478321991860867e-03 2.452275305986404419e-01 2.096210420131683350e-01 1.468081143684685230e-03 -1.181153208017349243e-01 2.318774461746215820e-01 2.702404977753758430e-03 -9.116677101701498032e-04 2.495128102600574493e-02 3.613119423389434814e-01 1.667772084474563599e-01 5.887677147984504700e-02 -6.343612819910049438e-02 -1.840987503528594971e-01 -2.634126245975494385e-01 5.016376078128814697e-02 2.858860194683074951e-01 4.316744506359100342e-01 -8.170074224472045898e-02
-3.517301008105278015e-02 -2.358788438141345978e-02 1.102062091231346130e-01 4.996070265769958496e-02 -1.670870333909988403e-01 9.312711656093597412e-02 2.868525087833404541e-01 -1.769000142812728882e-01 8.652484416961669922e-02 -1.851699650287628174e-01 1.788312643766403198e-01 1.220967918634414673e-01 3.040983676910400391e-01 3.702276945114135742e-02 8.901578187942504883e-02 2.584603428840637207e-01 6.267446279525756836e-02 -7.053913921117782593e-02 7.973612099885940552e-02 -1.669552922248840332e-01 -1.143573597073554993e-01 2.737494707107543945e-01 -1.815741062164306641e-01 1.990714818239212036e-01 1.714414507150650024e-01 -2.102858424186706543e-01 -2.324046045541763306e-01 1.615144163370132446e-01 8.959059417247772217e-02 3.886182010173797607e-01 1.635160893201828003e-01 -1.814151108264923096e-01
-1.144685521721839905e-01 2.684650719165802002e-01 -1.108192577958106995e-01 1.198345609009265900e-02 -4.504092037677764893e-01 4.841331858187913895e-03 1.477977447211742401e-02 -1.715900897979736328e-01 -5.784809589385986328e-02 3.796704858541488647e-02 -1.334243118762969971e-01 -4.855446889996528625e-02 2.024025283753871918e-02 6.245214119553565979e-02 1.111652851104736328e-01 3.865447938442230225e-01 -1.148059591650962830e-01 -2.271588742733001709e-01 2.018062584102153778e-02 -1.344973295927047729e-01 2.159034311771392822e-01 -9.499408304691314697e-03 3.063433766365051270e-01 2.942805886268615723e-01 -2.941880933940410614e-02 -8.931527286767959595e-02 -1.663749963045120239e-01 -8.517997711896896362e-02 4.405363276600837708e-02 3.466077744960784912e-01 -3.000334277749061584e-02 -4.033013433218002319e-02
1.103715077042579651e-01 -1.686206161975860596e-01 -7.351879775524139404e-02 2.980976402759552002e-01 -4.985379874706268311e-01 -2.007259279489517212e-01 2.144042104482650757e-01 1.611212491989135742e-01 1.583897918462753296e-01 -1.097978800535202026e-01 9.628515690565109253e-02 2.341818809509277344e-01 6.644096225500106812e-02 1.392682194709777832e-01 -1.755666434764862061e-01 1.219547614455223083e-01 7.208339124917984009e-02 -3.890981674194335938e-01 1.301365643739700317e-01 1.518874168395996094e-01 -8.860191702842712402e-02 -7.524196803569793701e-02 6.533909589052200317e-02 3.169794380664825439e-02 3.784805536270141602e-02 2.970321848988533020e-02 -5.776753649115562439e-02 -2.187693268060684204e-01 1.862393021583557129e-01 8.834204822778701782e-02 1.459912657737731934e-01 2.995464950799942017e-02
-2.225911058485507965e-02 -2.902944684028625488e-01 8.511981368064880371e-02 -7.956653833389282227e-02 -1.693599224090576172e-01 -1.116599608212709427e-02 2.886182665824890137e-01 -2.054852247238159180e-01 8.541543781757354736e-02 3.751111775636672974e-02 2.640177728608250618e-03 -2.183510549366474152e-02 2.995213866233825684e-01 3.613746166229248047e-01 -1.025927904993295670e-02 4.490875005722045898e-01 4.776988923549652100e-02 -1.838069781661033630e-02 -7.448591291904449463e-02 2.362675517797470093e-01 1.091490387916564941e-01 2.132363468408584595e-01 2.780077233910560608e-02 -2.426907271146774292e-01 -8.990176022052764893e-02 1.143682524561882019e-01 -8.900201320648193359e-02 -1.516127884387969971e-01 1.469616293907165527e-01 2.067532390356063843e-01 -1.337253153324127197e-01 2.658480592072010040e-02
-6.853587180376052856e-02 2.304694652557373047e-01 1.494594365358352661e-01 -7.674504071474075317e-02 -4.884293675422668457e-02 -3.179974446538835764e-04 1.776633858680725098e-01 1.464314311742782593e-01 -1.571029275655746460e-01 -1.111399009823799133e-01 -2.319413982331752777e-02 2.740040719509124756e-01 2.082595676183700562e-01 3.663268685340881348e-01 4.702647626399993896e-01 1.234154701232910156e-01 -4.924359545111656189e-02 -3.370527029037475586e-01 1.289505045861005783e-02 9.279779158532619476e-03 6.019859015941619873e-02 -1.271536052227020264e-01 -4.928129911422729492e-02 -1.555545628070831299e-02 2.014204561710357666e-01 -5.238372087478637695e-02 -3.223914653062820435e-02 -2.577510103583335876e-02 1.140111708082258701e-03 1.152999103069305420e-01 3.666105270385742188e-01 -2.254369482398033142e-02
2.854950129985809326e-01 1.105617135763168335e-01 3.812551870942115784e-02 3.006603419780731201e-01 1.926367543637752533e-02 6.399329751729965210e-02 -3.269072249531745911e-02 -1.459407955408096313e-01 1.071632057428359985e-01 -1.104680672287940979e-01 3.391865873709321022e-03 6.041549891233444214e-02 8.024045079946517944e-02 -5.519691854715347290e-03 1.601809412240982056e-01 8.257694542407989502e-02 -3.969280421733856201e-01 -5.017942935228347778e-02 4.710057005286216736e-02 4.081819355487823486e-01 -1.810803413391113281e-01 6.248212233185768127e-02 1.311703622341156006e-01 -5.179447587579488754e-03 1.084479503333568573e-02 -1.803504675626754761e-01 -3.601362109184265137e-01 -3.415980935096740723e-02 -7.928849011659622192e-02 3.420578837394714355e-01 1.797309517860412598e-01 -1.391425281763076782e-01
9.976783394813537598e-02 3.050227835774421692e-02 3.328855037689208984e-01 1.318861842155456543e-01 -2.276113331317901611e-01 1.263220012187957764e-01 3.864760324358940125e-02 1.009758487343788147e-01 1.865670680999755859e-01 2.947861701250076294e-02 4.072695970535278320e-02 1.316482275724411011e-01 7.448647916316986084e-02 -5.637227557599544525e-03 1.476446390151977539e-01 2.258020490407943726e-01 -9.262493252754211426e-02 9.430949389934539795e-02 1.500002294778823853e-01 3.994992375373840332e-02 -9.833531826734542847e-02 2.764963507652282715e-01 4.020225703716278076e-01 -4.104643687605857849e-02 3.351781666278839111e-01 -2.046293206512928009e-02 -3.721352666616439819e-02 -1.701186895370483398e-01 5.953845381736755371e-02 2.719556689262390137e-01 3.666457235813140869e-01 4.903847724199295044e-02
2.076547741889953613e-01 1.606481671333312988e-01 2.552114613354206085e-02 -2.143451124429702759e-01 -1.698167175054550171e-01 -1.025525182485580444e-01 1.827440857887268066e-01 1.695696562528610229e-01 -2.062393166124820709e-02 -1.669056415557861328e-01 1.440485268831253052e-01 -3.774663200601935387e-03 2.127739042043685913e-01 -2.206145226955413818e-02 2.374893575906753540e-01 4.554307460784912109e-01 2.671485207974910736e-02 -3.851876854896545410e-01 -2.106317579746246338e-01 4.411132261157035828e-02 4.173246026039123535e-02 -1.455117017030715942e-01 7.388433068990707397e-02 4.415376111865043640e-02 -1.335922479629516602e-01 6.156413629651069641e-02 -1.421104669570922852e-01 -2.473457157611846924e-01 -3.906466439366340637e-02 1.232928708195686340e-01 -4.298513755202293396e-02 -2.775641679763793945e-01
2.466752380132675171e-02 4.152753390371799469e-03 2.812550365924835205e-01 2.194785922765731812e-01 -3.029121160507202148e-01 8.352558314800262451e-02 2.229179292917251587e-01 -3.512330353260040283e-02 2.128383815288543701e-01 -4.481972754001617432e-02 -3.159677609801292419e-02 -3.903241083025932312e-02 -2.779130637645721436e-02 1.394007951021194458e-01 1.606868803501129150e-01 -1.704739220440387726e-02 -1.571353971958160400e-01 -2.105405330657958984e-01 2.713069319725036621e-01 -1.808497682213783264e-02 2.486037462949752808e-02 1.802532188594341278e-02 2.636208236217498779e-01 7.185124605894088745e-02 4.765368252992630005e-02 -2.623473294079303741e-02 -3.500666916370391846e-01 -5.649654567241668701e-02 3.122261911630630493e-02 3.023787140846252441e-01 4.193859696388244629e-01 -1.036774888634681702e-01
-8.415756374597549438e-02 3.204516172409057617e-01 1.929663419723510742e-01 2.086243033409118652e-01 -2.117584645748138428e-01 5.016145482659339905e-02 2.068126350641250610e-01 -6.392832100391387939e-02 -1.245451942086219788e-01 -1.144781038165092468e-01 -8.029803633689880371e-02 -1.075836941599845886e-01 2.186971157789230347e-01 8.134206384420394897e-02 1.641186885535717010e-02 3.269249796867370605e-01 -1.045931354165077209e-01 -1.052554994821548462e-01 2.984618544578552246e-01 3.723153099417686462e-02 -1.296648681163787842e-01 1.478660106658935547e-01 -2.935439348220825195e-02 1.536289155483245850e-01 1.180425584316253662e-01 2.139481604099273682e-01 -5.075873136520385742e-01 -6.389194168150424957e-03 -1.131280288100242615e-01 1.318116486072540283e-02 2.166689373552799225e-02 -2.365181222558021545e-02
1.791462004184722900e-01 -1.497598737478256226e-02 2.763206958770751953e-01 8.391400426626205444e-02 -2.354134917259216309e-01 1.513434853404760361e-02 -8.337120711803436279e-02 -9.833131730556488037e-02 -2.652080953121185303e-01 -1.521919816732406616e-01 -1.224875152111053467e-01 9.788922965526580811e-03 1.542048454284667969e-01 3.893525898456573486e-01 2.145102918148040771e-01 3.022791147232055664e-01 -1.609067432582378387e-02 8.297538012266159058e-02 1.281982362270355225e-01 2.108612060546875000e-01 -1.062349379062652588e-01 1.459096930921077728e-02 1.043607890605926514e-01 3.715322613716125488e-01 -2.387580461800098419e-02 7.849654555320739746e-02 -3.291483223438262939e-01 1.223386917263269424e-02 -5.425494536757469177e-02 1.036662831902503967e-01 -6.731380522251129150e-02 1.695638149976730347e-01
2.590860128402709961e-01 4.413169622421264648e-02 1.243741661310195923e-01 -1.117922365665435791e-02 -4.404968619346618652e-01 1.337213814258575439e-01 -8.437151461839675903e-02 1.289325058460235596e-01 -1.640833169221878052e-01 -3.988999426364898682e-01 -1.050328277051448822e-02 1.143632605671882629e-01 2.388297766447067261e-01 2.496995031833648682e-01 -8.481473661959171295e-03 8.953558653593063354e-02 2.109074778854846954e-02 1.362037658691406250e-01 -5.742129869759082794e-03 3.238120079040527344e-01 2.137912362813949585e-01 -6.228866055607795715e-02 -9.931372851133346558e-02 -2.820318937301635742e-02 -6.864909082651138306e-02 -1.426543891429901123e-01 -2.309733629226684570e-01 1.812474727630615234e-01 -1.098008304834365845e-01 2.092898339033126831e-01 8.981194347143173218e-03 4.037163034081459045e-02
-5.970341712236404419e-02 1.397089213132858276e-01 6.556641310453414917e-02 -4.203081503510475159e-02 -2.304957807064056396e-01 9.109455347061157227e-02 1.052260547876358032e-01 -2.679584622383117676e-01 -1.891644001007080078e-01 -1.223722547292709351e-01 1.538734436035156250e-01 1.550793051719665527e-01 1.504297852516174316e-01 1.606890410184860229e-01 1.703010648488998413e-01 3.653054535388946533e-01 2.233826369047164917e-01 -4.975949972867965698e-02 1.437486857175827026e-01 3.343428969383239746e-01 -8.831386268138885498e-02 2.377768605947494507e-01 1.428957730531692505e-01 2.579649388790130615e-01 -2.952469326555728912e-02 2.950859665870666504e-01 -6.449253857135772705e-02 1.368841081857681274e-01 3.131692484021186829e-02 2.541411817073822021e-01 -2.196448855102062225e-02 6.436864286661148071e-02
1.208808571100234985e-01 1.460429877042770386e-01 -1.110004261136054993e-01 -1.401563882827758789e-01 -2.041858881711959839e-01 -2.225935906171798706e-01 4.042875394225120544e-02 6.655483692884445190e-02 -6.479661911725997925e-02 -5.080094188451766968e-02 2.450491487979888916e-01 1.229404658079147339e-01 -1.741032004356384277e-01 3.291811645030975342e-01 4.271047562360763550e-02 2.626546919345855713e-01 9.047066420316696167e-02 8.282137662172317505e-02 1.485475990921258926e-02 2.700372338294982910e-01 -1.549776550382375717e-02 4.476932063698768616e-02 1.461747884750366211e-01 6.017336994409561157e-02 -9.054894000291824341e-02 7.991325855255126953e-02 -3.348065316677093506e-01 -1.908155530691146851e-01 -1.983758360147476196e-01 2.743693888187408447e-01 1.294024735689163208e-01 3.653475344181060791e-01
8.024530112743377686e-02 -3.723356872797012329e-02 4.411908388137817383e-01 -8.453602902591228485e-03 -2.257321327924728394e-01 -1.378016732633113861e-02 -1.086347252130508423e-01 -4.475937038660049438e-02 -5.413080379366874695e-02 -5.427630245685577393e-02 1.055149734020233154e-01 1.320242732763290405e-01 -1.339215040206909180e-02 1.728094518184661865e-01 1.276625245809555054e-01 4.108531177043914795e-01 2.362441867589950562e-01 1.070777047425508499e-02 1.456477195024490356e-01 3.213270902633666992e-01 3.224035724997520447e-03 3.923108428716659546e-02 3.106597065925598145e-02 4.916984587907791138e-02 -1.351984441280364990e-01 8.631689846515655518e-02 -2.231483906507492065e-01 2.215339094400405884e-01 1.137813627719879150e-01 3.962960541248321533e-01 -2.496083080768585205e-02 4.877884685993194580e-02
1.923431456089019775e-01 1.369772702455520630e-01 1.437380462884902954e-01 6.202900409698486328e-02 -3.898862600326538086e-01 3.692418336868286133e-02 -1.077840179204940796e-01 -2.028726041316986084e-01 -9.659690409898757935e-02 -1.764920353889465332e-01 1.112303733825683594e-01 1.868249326944351196e-01 2.943103201687335968e-02 3.234685957431793213e-01 1.693836003541946411e-01 3.685108125209808350e-01 -4.195981845259666443e-02 1.451144069433212280e-01 2.509368062019348145e-01 3.020243644714355469e-01 -1.297586858272552490e-01 1.326293349266052246e-01 5.546363815665245056e-02 1.675627380609512329e-01 -9.203293174505233765e-02 1.696020960807800293e-01 -9.086129814386367798e-02 1.093133911490440369e-01 -1.546127256006002426e-02 1.969484239816665649e-01 -2.788752503693103790e-02 1.265096366405487061e-01
1.094229370355606079e-01 2.951811552047729492e-01 3.283202350139617920e-01 -8.297913521528244019e-02 -1.397189348936080933e-01 3.697749376296997070e-01 5.137232318520545959e-02 7.594414800405502319e-02 2.146489024162292480e-01 6.608274579048156738e-02 -2.340642822673544288e-05 2.496960386633872986e-02 2.555026113986968994e-01 1.187714561820030212e-01 -4.909900203347206116e-02 1.861901730298995972e-01 -1.400566697120666504e-01 -2.146596163511276245e-01 -1.937863975763320923e-01 -9.218526538461446762e-04 6.280566006898880005e-02 -1.475743800401687622e-01 1.472091376781463623e-01 -2.137886732816696167e-01 3.074657022953033447e-01 -7.725133746862411499e-02 -9.881646931171417236e-02 -3.645410062745213509e-03 7.626029103994369507e-02 3.284671306610107422e-01 1.524129658937454224e-01 1.022674962878227234e-01
-1.832985505461692810e-02 1.535848677158355713e-01 1.501256227493286133e-01 9.412194043397903442e-02 -5.383723974227905273e-01 3.681624531745910645e-01 -1.815366372466087341e-02 -1.022220849990844727e-01 -2.501894831657409668e-01 -1.995113044977188110e-01 2.700868546962738037e-01 1.019649878144264221e-01 2.119491100311279297e-01 1.214466765522956848e-01 6.738058477640151978e-02 1.489472240209579468e-01 -2.159730356652289629e-04 7.946544885635375977e-02 1.903990507125854492e-01 2.295909076929092407e-01 -2.827485324814915657e-03 1.005586162209510803e-01 1.849043965339660645e-01 9.822349995374679565e-02 -1.443011462688446045e-01 1.458667367696762085e-01 -1.905706822872161865e-01 -4.372493177652359009e-02 -4.657327663153409958e-03 7.976777851581573486e-02 3.416458610445261002e-03 -2.025322243571281433e-02
3.318739533424377441e-01 -7.956708781421184540e-03 7.380071282386779785e-02 1.942132860422134399e-01 3.092479892075061798e-02 -1.499864310026168823e-01 -1.490664333105087280e-01 2.123070321977138519e-02 2.114005200564861298e-02 -1.314505040645599365e-01 -1.251016408205032349e-01 2.947301864624023438e-01 1.597269922494888306e-01 3.490646556019783020e-02 -2.910061925649642944e-02 2.439465075731277466e-01 -5.714085325598716736e-02 -1.255996674299240112e-01 6.262436509132385254e-02 3.227469325065612793e-01 -9.585534222424030304e-03 1.534868329763412476e-01 6.241856142878532410e-02 -1.383930891752243042e-01 3.610810041427612305e-01 1.099654361605644226e-01 -1.940794289112091064e-01 -3.423522412776947021e-01 -2.037273049354553223e-01 1.694931238889694214e-01 1.732503920793533325e-01 -1.475062966346740723e-01
-5.373622849583625793e-02 1.518382877111434937e-01 -3.195904195308685303e-02 -7.174592465162277222e-02 -1.254370659589767456e-01 2.272526472806930542e-01 3.053112030029296875e-01 1.250482071191072464e-02 -1.837541460990905762e-01 -2.451261281967163086e-01 4.968780279159545898e-02 4.832581579685211182e-01 -3.698239102959632874e-02 3.250347673892974854e-01 -4.497499205172061920e-03 2.893095016479492188e-01 -9.436365216970443726e-02 -2.603189945220947266e-01 -5.876068025827407837e-02 -1.878091394901275635e-01 -5.086766555905342102e-02 -6.937106698751449585e-02 1.747130751609802246e-01 -3.106831200420856476e-02 -1.110241934657096863e-01 -5.746826902031898499e-02 -5.862505361437797546e-02 -6.351312249898910522e-02 2.092279121279716492e-02 3.226127624511718750e-01 -1.440902706235647202e-02 -6.659082323312759399e-02
2.035240083932876587e-01 4.715445265173912048e-02 -6.623054295778274536e-02 -7.453874498605728149e-02 -4.075083732604980469e-01 2.094883285462856293e-02 1.977395117282867432e-01 -4.886892139911651611e-01 -7.852721214294433594e-02 -1.799501180648803711e-01 4.604256246238946915e-03 -2.171641960740089417e-02 3.064305149018764496e-02 1.322378367185592651e-01 1.528552919626235962e-01 1.902552694082260132e-01 -2.706149816513061523e-01 -6.976920366287231445e-02 -2.615237049758434296e-02 -5.956973880529403687e-02 -1.919436603784561157e-01 -9.740597754716873169e-02 6.119814515113830566e-02 -1.693386435508728027e-01 2.772360444068908691e-01 2.175159156322479248e-01 -1.424651145935058594e-01 -1.373111456632614136e-01 1.084872037172317505e-01 2.170549929141998291e-01 -1.181819103658199310e-02 -3.915953263640403748e-02
1.448750793933868408e-01 1.022009178996086121e-01 1.676537394523620605e-01 2.166644670069217682e-02 -4.810898602008819580e-01 2.742413282394409180e-01 2.405229806900024414e-01 1.180154904723167419e-01 -1.307738125324249268e-01 -3.809900581836700439e-01 1.683789491653442383e-01 1.364502459764480591e-01 1.486227810382843018e-01 7.551974058151245117e-02 1.250550709664821625e-02 3.517492860555648804e-02 -1.401674933731555939e-02 7.647639140486717224e-03 1.779145300388336182e-01 3.738948106765747070e-01 3.222937509417533875e-02 -1.170724257826805115e-01 -9.452016651630401611e-02 -1.405468285083770752e-01 -1.612562239170074463e-01 8.393112570047378540e-02 -2.492787241935729980e-01 -5.368060618638992310e-02 -7.164043933153152466e-02 6.492396444082260132e-02 7.532069925218820572e-03 2.305628173053264618e-02
-3.080387786030769348e-02 2.167597115039825439e-01 2.470736503601074219e-01 -2.752063609659671783e-02 -1.199491135776042938e-02 -6.917083170264959335e-03 3.097121417522430420e-02 4.216750338673591614e-02 5.871603637933731079e-02 -9.384035319089889526e-02 1.073285862803459167e-01 2.901540994644165039e-01 7.642818242311477661e-02 3.954321146011352539e-01 9.404202550649642944e-02 2.497903108596801758e-01 -6.231178715825080872e-02 -2.528567612171173096e-01 -1.798380166292190552e-01 2.001805417239665985e-02 1.755045652389526367e-01 3.909478709101676941e-02 4.165691882371902466e-02 2.265718579292297363e-02 4.874470457434654236e-02 -2.855125665664672852e-01 4.640076681971549988e-02 -1.214889213442802429e-01 -1.281071007251739502e-01 3.158558011054992676e-01 4.128060042858123779e-01 1.529488414525985718e-01
3.078998327255249023e-01 1.088718399405479431e-01 1.703817844390869141e-01 7.901120930910110474e-02 -5.118709206581115723e-01 -1.108784507960081100e-02 5.617751926183700562e-02 -3.070929646492004395e-02 1.698904484510421753e-02 1.415746062994003296e-01 2.548900246620178223e-02 8.873015642166137695e-02 -1.323031336069107056e-01 -1.171379610896110535e-01 9.949205070734024048e-02 8.025266230106353760e-02 2.010134607553482056e-01 -1.793055832386016846e-01 -7.398076355457305908e-02 3.651506602764129639e-01 4.863726720213890076e-02 2.232702076435089111e-02 -1.220097858458757401e-02 -5.292575806379318237e-02 3.791615739464759827e-02 -1.267186403274536133e-01 -2.443003803491592407e-01 3.168422728776931763e-02 -1.868669241666793823e-01 4.024275541305541992e-01 1.520552188158035278e-01 -8.361696265637874603e-03
9.808668494224548340e-02 5.472928658127784729e-02 -5.722692701965570450e-03 2.198822796344757080e-01 -3.487432301044464111e-01 2.865581810474395752e-01 1.631318330764770508e-01 1.296149194240570068e-01 5.461507663130760193e-02 -2.615986764430999756e-01 1.858959794044494629e-01 1.898231655359268188e-01 1.997916959226131439e-02 3.027283959090709686e-02 1.061233580112457275e-01 5.147524550557136536e-02 -8.107174187898635864e-02 -5.750320851802825928e-02 1.072111502289772034e-01 3.891195729374885559e-02 -1.426972150802612305e-01 3.081891313195228577e-02 3.649046421051025391e-01 1.340219080448150635e-01 1.227588877081871033e-01 5.280227214097976685e-02 -1.622261852025985718e-01 -1.427707970142364502e-01 5.396879836916923523e-02 1.305303424596786499e-01 4.715271890163421631e-01 -1.801512539386749268e-01
-1.738369315862655640e-01 -1.240125298500061035e-01 1.032301262021064758e-01 -1.990562081336975098e-01 -1.787590831518173218e-01 1.449989527463912964e-01 9.558029472827911377e-02 -1.946844011545181274e-01 -8.176115155220031738e-02 5.168266221880912781e-02 -2.769514359533786774e-02 1.526184976100921631e-01 1.187030971050262451e-01 2.866060733795166016e-01 6.062950193881988525e-02 3.308591544628143311e-01 -6.265839561820030212e-03 -3.144627809524536133e-01 6.041863188147544861e-02 3.174228221178054810e-02 3.422132227569818497e-03 -1.029043793678283691e-01 9.771847724914550781e-02 -2.933427505195140839e-02 4.041238725185394287e-01 -3.639905750751495361e-01 6.031130999326705933e-02 -4.989477246999740601e-02 2.687095105648040771e-01 5.180467665195465088e-02 2.418451458215713501e-01 3.751693665981292725e-02
1.458426937460899353e-03 -5.462685972452163696e-02 1.126436144113540649e-01 8.733906596899032593e-02 -2.335844933986663818e-01 -4.345770180225372314e-02 5.218070372939109802e-02 7.536824047565460205e-02 7.190857082605361938e-02 -9.687535464763641357e-02 3.587659001350402832e-01 -1.768961250782012939e-01 1.734941303730010986e-01 2.865001745522022247e-02 2.526984922587871552e-02 2.204543799161911011e-01 -1.588794440031051636e-01 -3.125263452529907227e-01 1.012451276183128357e-01 1.368793994188308716e-01 -1.723906099796295166e-01 -8.876625448465347290e-02 1.191592365503311157e-01 2.347534596920013428e-01 -2.421793788671493530e-01 2.350524812936782837e-02 -4.231785833835601807e-01 -1.717732548713684082e-01 -5.238566920161247253e-02 2.712383270263671875e-01 1.265781074762344360e-01 -1.954197734594345093e-01
-9.841506183147430420e-02 3.299725800752639771e-02 1.176643446087837219e-01 -5.157259479165077209e-02 -3.432341814041137695e-01 -8.863268047571182251e-02 1.783830821514129639e-01 -1.135788671672344208e-02 2.052692323923110962e-01 -4.773613810539245605e-01 -1.366946846246719360e-01 2.860602457076311111e-03 2.483766376972198486e-01 1.693945974111557007e-01 -1.863624006509780884e-01 6.219124421477317810e-03 -1.771463155746459961e-01 -2.059867829084396362e-01 -1.752268150448799133e-02 2.064789682626724243e-01 -2.551986873149871826e-01 9.309529513120651245e-02 2.461270391941070557e-01 1.283182110637426376e-02 2.072180658578872681e-01 3.822068497538566589e-02 1.302960049360990524e-02 -1.099526975303888321e-02 -2.262551710009574890e-02 2.018989324569702148e-01 1.896937042474746704e-01 -1.673622429370880127e-01
5.894127115607261658e-02 -1.160257607698440552e-01 -2.987736649811267853e-02 1.282167136669158936e-01 -5.389949083328247070e-01 -1.092459559440612793e-01 5.488389357924461365e-02 1.094186007976531982e-01 2.220712751150131226e-01 3.306365571916103363e-03 -6.279531121253967285e-02 1.761570423841476440e-01 1.597178280353546143e-01 2.293364703655242920e-01 -2.623077481985092163e-02 1.053782999515533447e-01 -4.429742693901062012e-02 -3.532039821147918701e-01 1.183996498584747314e-01 2.035421133041381836e-01 -1.336837373673915863e-02 -7.334358990192413330e-02 -9.256695955991744995e-02 4.050127696245908737e-03 1.546074599027633667e-01 -6.825403124094009399e-02 1.664462313055992126e-02 -8.166762441396713257e-02 3.993600904941558838e-01 2.248229235410690308e-01 1.795497089624404907e-01 3.360500093549489975e-03
1.868572384119033813e-01 1.226551905274391174e-01 7.556967437267303467e-02 -2.249001525342464447e-02 -1.091452986001968384e-01 -1.261079609394073486e-01 -7.269825041294097900e-02 -6.906758993864059448e-02 1.050320565700531006e-01 -1.942196674644947052e-02 3.030830323696136475e-01 9.150815755128860474e-02 -1.912750490009784698e-02 4.711625576019287109e-01 6.065030023455619812e-02 2.617709338665008545e-01 3.301259577274322510e-01 -1.992069371044635773e-02 -1.801081150770187378e-01 4.983552731573581696e-03 -1.514412611722946167e-01 2.100699953734874725e-02 4.750940948724746704e-02 1.584771126508712769e-01 2.959178090095520020e-01 -8.411037176847457886e-02 -2.766976356506347656e-01 -1.903240531682968140e-01 -1.149287000298500061e-01 1.815627813339233398e-01 -1.751085668802261353e-01 1.513028442859649658e-01
2.206805795431137085e-01 4.051113128662109375e-01 -4.832578450441360474e-02 -1.568475067615509033e-01 2.966694999486207962e-03 2.266295440495014191e-02 2.105980738997459412e-02 -6.133324280381202698e-02 6.217273324728012085e-02 -2.032958418130874634e-01 -1.885929405689239502e-01 1.613108515739440918e-01 2.680847048759460449e-01 2.035825699567794800e-01 1.588154137134552002e-01 2.075916230678558350e-01 -1.793482899665832520e-01 -3.385228291153907776e-02 8.963432908058166504e-02 2.357881963253021240e-01 -1.664029806852340698e-01 -1.086960807442665100e-01 3.384431600570678711e-01 5.994147434830665588e-02 5.197414383292198181e-02 -9.336668998003005981e-02 3.263176232576370239e-02 -1.418007314205169678e-01 -7.837475836277008057e-02 2.833826243877410889e-01 -2.708181440830230713e-01 1.419159024953842163e-01
-6.727878004312515259e-02 3.130884468555450439e-01 3.317821025848388672e-01 4.084119573235511780e-03 -2.224932163953781128e-01 -5.951512977480888367e-02 1.216851025819778442e-01 1.698350310325622559e-01 2.663027308881282806e-02 7.109107449650764465e-03 7.283193618059158325e-02 7.770135253667831421e-02 3.483936190605163574e-01 7.967764884233474731e-02 -4.150306433439254761e-02 1.012097522616386414e-01 -1.200764849781990051e-01 3.090609423816204071e-02 1.933034509420394897e-01 -1.050556823611259460e-01 -1.303683966398239136e-01 -1.288814097642898560e-01 1.091784704476594925e-02 2.791932225227355957e-01 1.300671249628067017e-01 1.025962680578231812e-01 -3.018565773963928223e-01 -3.044916689395904541e-01 -1.697608977556228638e-01 2.692746222019195557e-01 -3.831746801733970642e-02 -2.221250385046005249e-01
3.195812553167343140e-02 7.906704396009445190e-02 1.545809358358383179e-01 3.299804404377937317e-03 -2.680362761020660400e-01 -1.230515390634536743e-01 1.001731529831886292e-01 -6.312098354101181030e-02 -3.883723020553588867e-01 -1.904340684413909912e-01 1.150544136762619019e-01 1.804072260856628418e-01 3.040615320205688477e-01 1.344636082649230957e-01 1.557300835847854614e-01 2.174590677022933960e-01 2.398142665624618530e-01 1.299087703227996826e-01 -2.303616143763065338e-02 -2.151858247816562653e-02 -2.269425541162490845e-01 -2.208396792411804199e-01 1.323546320199966431e-01 2.453844249248504639e-01 1.469788551330566406e-01 -2.423138543963432312e-02 -2.510747909545898438e-01 -4.089465364813804626e-02 6.367448717355728149e-02 3.075206577777862549e-01 -1.175371482968330383e-01 1.164560485631227493e-02
1.507033258676528931e-01 -6.027015671133995056e-02 7.994395494461059570e-02 -4.161378834396600723e-03 -1.763765215873718262e-01 2.703094296157360077e-02 3.314013779163360596e-01 -1.614047437906265259e-01 1.310409456491470337e-01 -1.489186286926269531e-01 -1.357757747173309326e-01 -1.921629905700683594e-01 4.793247580528259277e-02 2.230717688798904419e-01 9.980146586894989014e-02 4.262563288211822510e-01 2.808445692062377930e-02 -2.354943752288818359e-01 -5.986611917614936829e-02 4.272902011871337891e-02 1.455207616090774536e-01 1.346803605556488037e-01 -1.785367131233215332e-01 -1.030837558209896088e-02 3.026336990296840668e-02 -1.822685264050960541e-02 -9.103687852621078491e-02 -5.273419618606567383e-01 -1.671508997678756714e-01 1.093177124857902527e-01 1.338326279073953629e-02 -2.143536508083343506e-02
-9.625816345214843750e-02 1.476603150367736816e-01 1.980528980493545532e-01 -5.695513263344764709e-02 -8.665752410888671875e-02 -2.342951744794845581e-01 1.297400146722793579e-01 5.905245617032051086e-02 6.789090577512979507e-03 1.092785373330116272e-01 1.565462052822113037e-01 3.381885886192321777e-01 2.330940365791320801e-01 3.312843441963195801e-01 -1.180483624339103699e-01 1.405401229858398438e-01 4.494817554950714111e-02 -2.080202996730804443e-01 8.461094647645950317e-02 3.903447836637496948e-02 -1.087263673543930054e-01 -1.657214760780334473e-02 2.833860218524932861e-01 1.548778116703033447e-01 3.401657640933990479e-01 -2.269330248236656189e-02 1.192588508129119873e-01 -2.284549921751022339e-01 1.989576071500778198e-01 2.072654664516448975e-01 7.442773878574371338e-02 -2.324053198099136353e-01
6.728418916463851929e-02 3.981258273124694824e-01 3.105643391609191895e-01 1.889381110668182373e-01 -2.610242664813995361e-01 -1.386322546750307083e-02 2.963734269142150879e-01 2.209618454799056053e-03 -1.259548366069793701e-01 -9.572154283523559570e-02 8.409886062145233154e-02 1.910816878080368042e-01 1.237164661288261414e-01 6.074691563844680786e-02 8.315816521644592285e-03 2.371285706758499146e-01 -1.772924214601516724e-01 -7.094904780387878418e-02 8.960737287998199463e-02 -1.262522786855697632e-01 -3.700990602374076843e-02 1.436543762683868408e-01 -2.864406676962971687e-03 2.149711251258850098e-01 1.088328957557678223e-01 1.933901011943817139e-02 -2.069266140460968018e-01 -2.766915857791900635e-01 1.054255515336990356e-01 1.422202587127685547e-01 1.784642413258552551e-02 -3.358988761901855469e-01
8.609280735254287720e-02 4.664718732237815857e-02 3.416957557201385498e-01 -1.350560486316680908e-01 -2.734835445880889893e-01 -1.527622044086456299e-01 -2.489410042762756348e-01 -1.036684885621070862e-01 -8.806675672531127930e-02 -2.370170690119266510e-02 1.124458983540534973e-01 1.968883424997329712e-01 -8.770851418375968933e-03 3.337887302041053772e-02 1.798172853887081146e-02 4.220681488513946533e-01 1.636584401130676270e-01 4.946050420403480530e-02 3.064477443695068359e-01 3.118205368518829346e-01 3.516156226396560669e-02 3.729741275310516357e-02 7.721143215894699097e-02 -8.697372674942016602e-02 2.478807419538497925e-02 -1.668397635221481323e-01 -9.169133007526397705e-02 1.569162756204605103e-01 1.733230650424957275e-01 2.956837713718414307e-01 1.477909088134765625e-01 8.869612216949462891e-02
2.490268200635910034e-01 1.881698844954371452e-03 3.895297944545745850e-01 -1.296079754829406738e-01 -3.374044001102447510e-01 -3.058676421642303467e-02 3.906763195991516113e-01 1.644606739282608032e-01 -7.524996250867843628e-02 -1.774353981018066406e-01 -8.144984394311904907e-02 8.874618262052536011e-02 -5.225815251469612122e-02 3.701739013195037842e-01 -2.970933681353926659e-03 -3.200839040800929070e-03 -2.323383931070566177e-03 -3.684878721833229065e-02 -9.544421732425689697e-02 1.035396978259086609e-01 -1.879986226558685303e-01 -9.918009489774703979e-02 -6.780356913805007935e-02 -1.403835862874984741e-01 -1.427641957998275757e-01 1.089899018406867981e-01 -2.593047320842742920e-01 -2.376862242817878723e-02 -1.366738080978393555e-01 2.379263490438461304e-01 4.443175345659255981e-02 1.247304975986480713e-01
1.031089350581169128e-01 5.622222274541854858e-02 -4.926319420337677002e-02 1.407961696386337280e-01 -8.613034337759017944e-02 1.453796923160552979e-01 7.270626723766326904e-02 1.507547795772552490e-01 3.385644406080245972e-02 -3.340663909912109375e-01 -1.715746968984603882e-01 1.435760110616683960e-01 1.523315757513046265e-01 3.453496098518371582e-01 -4.066394641995429993e-02 1.529091298580169678e-01 -4.284318387508392334e-01 -6.292009353637695312e-02 1.037021055817604065e-01 1.806371062994003296e-01 1.287007629871368408e-01 9.406775236129760742e-02 -1.580183804035186768e-01 2.729275524616241455e-01 2.929006516933441162e-01 9.725444763898849487e-02 -9.302970021963119507e-02 -2.253535091876983643e-01 -1.795319281518459320e-02 6.186818331480026245e-02 2.497442066669464111e-01 -1.035193912684917450e-02
-1.003606170415878296e-01 2.862218320369720459e-01 -2.629615738987922668e-02 3.831646591424942017e-02 -8.797829598188400269e-02 6.517015397548675537e-02 2.062088698148727417e-01 9.046424925327301025e-02 -1.962656527757644653e-01 -1.163284108042716980e-01 -1.920700632035732269e-02 4.021531343460083008e-01 8.574227988719940186e-02 4.244076311588287354e-01 8.035738021135330200e-02 2.126917541027069092e-01 -3.031076863408088684e-02 -3.128336966037750244e-01 1.339395195245742798e-01 -4.427105933427810669e-02 -4.151440039277076721e-02 1.772804111242294312e-01 1.864730864763259888e-01 1.020847335457801819e-01 -7.635237276554107666e-02 -1.962891668081283569e-01 -1.100697336369194090e-04 1.183830127120018005e-01 -1.209637150168418884e-01 3.123871982097625732e-01 7.034019380807876587e-02 1.314027756452560425e-01
2.807986438274383545e-01 5.147328972816467285e-02 4.837769567966461182e-01 -6.480435281991958618e-02 -3.738763034343719482e-01 3.092649951577186584e-02 3.200360536575317383e-01 1.977026611566543579e-01 2.920190058648586273e-02 -5.922807008028030396e-02 8.931060135364532471e-02 5.208804085850715637e-02 -8.744655176997184753e-03 3.097563683986663818e-01 3.746947646141052246e-02 2.024162858724594116e-01 1.546464115381240845e-01 -4.450916126370429993e-02 -1.806682199239730835e-01 1.647571623325347900e-01 -1.517009884119033813e-01 -2.214442938566207886e-01 -8.533282577991485596e-02 -1.042442047037184238e-03 -1.015906557440757751e-01 1.096409261226654053e-01 -8.549506217241287231e-02 6.910382304340600967e-03 -1.001932248473167419e-01 1.778970807790756226e-01 1.723955012857913971e-02 8.867485076189041138e-02
4.348341003060340881e-02 2.511243522167205811e-01 1.299986690282821655e-01 -1.004504859447479248e-01 -8.166123181581497192e-02 6.193189322948455811e-02 -2.091435156762599945e-02 -1.356684714555740356e-01 -1.661149859428405762e-01 -2.151657491922378540e-01 1.561187058687210083e-01 5.548245087265968323e-02 8.688968420028686523e-02 4.037601947784423828e-01 1.706437021493911743e-01 3.353914022445678711e-01 1.093414351344108582e-01 -1.634039171040058136e-02 -1.832707375288009644e-01 3.812516480684280396e-02 -9.966917335987091064e-02 -9.726031124591827393e-02 1.360028237104415894e-01 2.907132208347320557e-01 2.859579622745513916e-01 -7.895420491695404053e-02 -2.515862286090850830e-01 -1.379522830247879028e-01 7.082816958427429199e-02 2.298962771892547607e-01 -2.295313179492950439e-01 1.209680363535881042e-01
4.008249938488006592e-01 2.764170765876770020e-01 1.714667975902557373e-01 -1.744845062494277954e-01 -7.136071473360061646e-02 2.043386995792388916e-01 1.385784298181533813e-01 1.957030035555362701e-02 2.648915722966194153e-02 -1.834185719490051270e-01 2.521330118179321289e-01 -2.634616009891033173e-02 1.749740391969680786e-01 3.597677946090698242e-01 1.099265888333320618e-01 2.017285972833633423e-01 1.070959959179162979e-02 -5.564689263701438904e-02 -9.714021533727645874e-02 2.718796730041503906e-01 8.881750702857971191e-02 1.558050513267517090e-02 1.574462503194808960e-01 -1.161802839487791061e-02 -2.379459887742996216e-01 3.146310895681381226e-02 -1.044638603925704956e-01 -1.509234011173248291e-01 9.356323629617691040e-02 1.837347745895385742e-01 -2.672864794731140137e-01 -1.849831081926822662e-02
1.532723307609558105e-01 8.949811011552810669e-02 1.348389685153961182e-01 3.000391423702239990e-01 -2.557049989700317383e-01 1.019573882222175598e-01 3.091453909873962402e-01 1.783965826034545898e-01 3.606374859809875488e-01 2.901432849466800690e-02 -6.999081373214721680e-02 6.087998300790786743e-02 2.401190251111984253e-02 2.413034886121749878e-01 3.467996716499328613e-01 1.807088255882263184e-01 4.788799677044153214e-03 1.956825517117977142e-02 2.343703210353851318e-01 -7.711075991392135620e-02 -7.512610405683517456e-02 2.177874185144901276e-02 2.220404297113418579e-01 -1.474863141775131226e-01 2.576633989810943604e-01 -4.893207922577857971e-02 -4.921801388263702393e-03 -9.682317823171615601e-02 -1.460123807191848755e-01 1.839480996131896973e-01 1.819135397672653198e-01 3.152220696210861206e-02
2.156705409288406372e-01 -3.670568391680717468e-02 9.328404557891190052e-04 1.411156952381134033e-01 -1.535142213106155396e-02 1.030361466109752655e-02 8.638639003038406372e-02 1.370281428098678589e-01 -4.869224876165390015e-02 -1.662073731422424316e-01 -6.154790148138999939e-02 1.993663460016250610e-01 2.002609670162200928e-01 1.128417998552322388e-01 8.141917735338211060e-02 -9.949132800102233887e-02 1.129723340272903442e-01 2.939336560666561127e-02 -1.198188513517379761e-01 3.958514332771301270e-01 8.764831721782684326e-02 8.932181447744369507e-02 2.199963778257369995e-01 5.137108732014894485e-03 9.515952318906784058e-02 -5.768743529915809631e-02 -3.591135740280151367e-01 -5.154786705970764160e-01 -2.565117180347442627e-01 1.027272865176200867e-01 9.240986406803131104e-02 -1.484099030494689941e-01
-1.268782764673233032e-01 2.251134365797042847e-01 -8.636804670095443726e-02 4.478540271520614624e-02 -4.623259902000427246e-01 1.312737315893173218e-01 4.505186900496482849e-02 -2.063409090042114258e-01 7.419051975011825562e-02 -1.236050277948379517e-01 -1.221709102392196655e-01 -2.034931331872940063e-01 2.715630643069744110e-02 1.579248160123825073e-01 2.636716067790985107e-01 1.323787420988082886e-01 -4.191398993134498596e-02 -2.265794128179550171e-01 1.412070095539093018e-01 -4.220494255423545837e-02 1.264798939228057861e-01 8.903624862432479858e-02 2.915646731853485107e-01 2.114956676959991455e-01 1.140070483088493347e-01 3.337889909744262695e-02 -1.615521609783172607e-01 -8.964215964078903198e-02 7.287482172250747681e-02 2.328350841999053955e-01 3.487479388713836670e-01 -2.142276428639888763e-02
1.075055748224258423e-01 -1.596946269273757935e-01 3.933693468570709229e-02 -5.236655101180076599e-02 -2.970858514308929443e-01 1.699334383010864258e-01 1.651984602212905884e-01 1.166247054934501648e-01 1.354792416095733643e-01 7.914778590202331543e-02 -1.157431751489639282e-01 -3.386576473712921143e-02 -8.967801183462142944e-02 1.052970718592405319e-02 -1.254132657777518034e-04 2.067231386899948120e-01 3.132570683956146240e-01 -2.559620738029479980e-01 2.449186332523822784e-02 4.336875379085540771e-01 2.549108266830444336e-01 4.716635495424270630e-02 3.408887237310409546e-02 2.410054653882980347e-01 3.900959491729736328e-01 -7.931395433843135834e-03 -1.832592934370040894e-01 -1.489006429910659790e-01 1.981886103749275208e-02 1.226493120193481445e-01 5.371297523379325867e-02 7.400246709585189819e-02
1.832147836685180664e-01 1.103272289037704468e-01 4.112468361854553223e-01 -4.296886920928955078e-02 -4.121808707714080811e-01 1.318888459354639053e-02 -1.281858384609222412e-01 -2.252382934093475342e-01 -6.380036473274230957e-03 2.341712266206741333e-02 3.795748576521873474e-02 -2.492139488458633423e-02 -2.609476819634437561e-02 2.796073257923126221e-01 1.038877367973327637e-01 2.341651320457458496e-01 8.925771340727806091e-03 1.168616265058517456e-01 1.275411248207092285e-01 3.333436846733093262e-01 -1.495545208454132080e-01 -5.419805645942687988e-02 -4.987378045916557312e-02 1.605405956506729126e-01 -1.242297142744064331e-01 -4.857626557350158691e-02 -9.815368056297302246e-02 2.032247930765151978e-01 -7.443637400865554810e-02 3.252056837081909180e-01 1.092023774981498718e-01 1.108309477567672729e-01
1.779393702745437622e-01 2.712807059288024902e-01 -1.430964916944503784e-01 -1.210475638508796692e-01 -1.142795607447624207e-01 6.111478805541992188e-02 1.707635223865509033e-01 -3.847024962306022644e-02 -1.369860917329788208e-01 -1.090024262666702271e-01 9.098283946514129639e-02 -4.015329480171203613e-02 1.687525212764739990e-01 4.246613383293151855e-01 3.193643391132354736e-01 3.912852145731449127e-03 1.936325579881668091e-01 -6.206516176462173462e-02 1.486980020999908447e-01 4.016947150230407715e-01 -7.320304960012435913e-02 1.664864569902420044e-01 1.135727316141128540e-01 1.207373291254043579e-01 1.002516672015190125e-01 7.730566710233688354e-02 -7.966841012239456177e-02 -2.625587582588195801e-01 2.006600350141525269e-01 -2.008607387542724609e-01 -1.218973845243453979e-02 5.816308036446571350e-02
-1.140786930918693542e-01 -2.362458109855651855e-01 -1.454198639839887619e-02 -2.029272317886352539e-01 -3.884266316890716553e-01 -5.559400096535682678e-02 5.723288655281066895e-02 3.245244501158595085e-03 7.240367680788040161e-02 -3.725281059741973877e-01 -1.393325533717870712e-02 -5.085989087820053101e-02 2.474824525415897369e-02 7.917761802673339844e-02 7.451914250850677490e-02 3.494873642921447754e-01 -1.832564920186996460e-01 1.836806684732437134e-01 -2.122841076925396919e-03 3.537997901439666748e-01 -5.742486193776130676e-02 -5.809252709150314331e-02 -5.649771913886070251e-02 1.293253153562545776e-03 3.331732451915740967e-01 -1.716755181550979614e-01 -1.787238121032714844e-01 -1.831918656826019287e-01 -5.262412503361701965e-02 1.577413976192474365e-01 1.376877166330814362e-02 1.223461031913757324e-01
2.594906464219093323e-02 8.384628593921661377e-02 2.471628934144973755e-01 2.007364630699157715e-01 -1.941182315349578857e-01 1.563847810029983521e-02 2.003585845232009888e-01 1.551236957311630249e-01 2.780050933361053467e-01 1.348183155059814453e-01 -7.914402335882186890e-02 8.859042078256607056e-02 -5.839070305228233337e-02 1.625097543001174927e-01 3.682854473590850830e-01 2.535499334335327148e-01 4.300775751471519470e-02 -1.705342382192611694e-01 1.316090347245335579e-03 -1.605777442455291748e-02 -1.881498545408248901e-01 2.110931724309921265e-01 1.614971272647380829e-02 -8.872105181217193604e-02 2.042710483074188232e-01 1.195677220821380615e-01 -1.959546059370040894e-01 -2.073326557874679565e-01 -1.419530659914016724e-01 2.871879637241363525e-01 2.693853974342346191e-01 -1.325689405202865601e-01
2.489893287420272827e-01 1.858262270689010620e-01 1.622023284435272217e-01 -7.529029250144958496e-02 -3.538671731948852539e-01 2.254706770181655884e-01 1.790606975555419922e-01 -2.595270343590527773e-04 2.663984149694442749e-02 -2.763250768184661865e-01 1.868747621774673462e-01 2.219536602497100830e-01 7.913529127836227417e-02 9.490876644849777222e-02 -3.731219843029975891e-02 -1.136002242565155029e-01 -1.291772872209548950e-01 1.144060492515563965e-02 2.482110112905502319e-01 4.757484495639801025e-01 -9.641384333372116089e-02 5.335536971688270569e-02 -2.030036598443984985e-01 3.360849618911743164e-02 -1.121982336044311523e-01 3.049316257238388062e-02 -2.124463319778442383e-01 -4.733307287096977234e-02 -1.311791092157363892e-01 1.840209513902664185e-01 3.048055060207843781e-02 2.040741778910160065e-02
-4.066098108887672424e-02 1.666256636381149292e-01 8.604541420936584473e-02 1.644376814365386963e-01 -1.559251546859741211e-01 -1.551320310682058334e-03 9.357836842536926270e-02 -2.516325116157531738e-01 1.042499542236328125e-01 -2.093699425458908081e-01 -1.017210073769092560e-02 3.517433702945709229e-01 4.049355983734130859e-01 2.490924894809722900e-01 1.870317757129669189e-01 2.685908973217010498e-01 -2.889656648039817810e-02 -1.200293153524398804e-01 8.288562297821044922e-02 3.242115955799818039e-03 -9.895316325128078461e-03 -4.191484302282333374e-02 5.362587049603462219e-02 8.709272742271423340e-02 -2.424196749925613403e-01 -2.753905951976776123e-01 -1.654885560274124146e-01 3.659197315573692322e-02 -1.469462364912033081e-01 1.852208971977233887e-01 2.379477769136428833e-01 -1.333623826503753662e-01
2.430868744850158691e-01 2.664687670767307281e-02 4.495817422866821289e-02 -1.259431391954421997e-01 -1.090934947133064270e-01 1.081078276038169861e-01 2.125123739242553711e-01 -4.441401734948158264e-02 1.534540355205535889e-01 -4.201292619109153748e-02 -1.138767525553703308e-01 2.217259258031845093e-01 5.572213530540466309e-01 1.620425581932067871e-01 3.572849631309509277e-01 2.381036728620529175e-01 -2.505887448787689209e-01 8.325561136007308960e-02 1.622587442398071289e-01 1.744417250156402588e-01 -6.602416187524795532e-02 -1.585148423910140991e-01 9.348524361848831177e-02 -4.008936136960983276e-02 -3.847287502139806747e-03 2.675644680857658386e-02 -7.452071458101272583e-02 8.278413861989974976e-02 -1.989638991653919220e-02 1.233807355165481567e-01 -2.189227640628814697e-01 -7.085938006639480591e-03
1.261433702893555164e-03 -5.622737482190132141e-02 -9.367620199918746948e-02 2.153820395469665527e-01 -2.863832516595721245e-03 -3.191401064395904541e-02 -1.122273225337266922e-02 6.654106080532073975e-02 2.388521432876586914e-01 1.154768988490104675e-01 1.555910110473632812e-01 6.119099631905555725e-02 2.700535021722316742e-02 1.854735910892486572e-01 -2.919388643931597471e-04 8.133810758590698242e-02 6.097110360860824585e-02 6.808004528284072876e-02 2.450754679739475250e-02 4.105141162872314453e-01 8.505886048078536987e-02 -3.301636874675750732e-02 1.293463706970214844e-01 6.470298767089843750e-02 1.346445269882678986e-02 7.049538940191268921e-02 -2.521524727344512939e-01 -4.724855422973632812e-01 -8.909378945827484131e-02 4.983706474304199219e-01 1.647161990404129028e-01 -1.177894249558448792e-01
6.566812843084335327e-02 3.605682775378227234e-02 -6.797237694263458252e-02 1.519283205270767212e-01 -1.533796489238739014e-01 2.527795433998107910e-01 1.248567625880241394e-01 -2.538648247718811035e-01 5.405351147055625916e-02 -7.182949781417846680e-02 4.168024659156799316e-01 -2.012557387351989746e-01 3.120555877685546875e-01 3.849770128726959229e-01 -5.679529532790184021e-02 1.915095597505569458e-01 5.595423653721809387e-02 -4.944432526826858521e-02 1.837872900068759918e-02 6.932957470417022705e-02 -3.034313321113586426e-01 -2.858397178351879120e-02 4.004679620265960693e-02 2.382935732603073120e-01 1.734123080968856812e-01 -3.027924150228500366e-02 -1.070825234055519104e-01 -1.042685061693191528e-01 1.309400200843811035e-01 2.277355045080184937e-01 7.759836316108703613e-02 3.280466422438621521e-02
1.437633186578750610e-01 2.710985541343688965e-01 -1.067800670862197876e-01 -1.099250391125679016e-01 -3.119042143225669861e-02 -3.003251552581787109e-02 1.437864303588867188e-01 7.842190563678741455e-02 3.573044538497924805e-01 -1.866983771324157715e-01 7.834651321172714233e-02 1.162364110350608826e-01 2.820178568363189697e-01 1.914519071578979492e-01 -2.700313925743103027e-01 1.196071282029151917e-01 2.632283270359039307e-01 -1.181137487292289734e-01 1.861827075481414795e-01 2.283346205949783325e-01 -4.260997101664543152e-02 2.572737261652946472e-02 5.661256983876228333e-02 5.086143314838409424e-02 2.422992289066314697e-01 -1.364899985492229462e-02 -5.230858176946640015e-02 5.956944823265075684e-02 2.236680537462234497e-01 1.354567557573318481e-01 3.917117714881896973e-01 5.259447917342185974e-02
1.757872700691223145e-01 8.316465467214584351e-02 1.106344908475875854e-01 -1.523203402757644653e-01 -3.249136209487915039e-01 1.671292930841445923e-01 -7.928853482007980347e-02 -1.137683689594268799e-01 -5.497168377041816711e-02 -2.137499004602432251e-01 1.096602454781532288e-01 -9.137762710452079773e-03 6.733199208974838257e-02 1.882641017436981201e-01 -4.845553543418645859e-03 -5.014314875006675720e-02 1.379224359989166260e-01 -1.039178743958473206e-01 3.368356823921203613e-01 3.763516843318939209e-01 -7.048016041517257690e-02 -1.452420800924301147e-01 7.756206393241882324e-02 3.650300204753875732e-01 4.972058534622192383e-02 -1.472605625167489052e-03 -2.293009757995605469e-01 9.504663199186325073e-02 -8.540931344032287598e-02 3.238827884197235107e-01 -1.305626928806304932e-01 1.646237969398498535e-01
1.704514473676681519e-01 1.275498326867818832e-02 1.469269692897796631e-01 2.362432628870010376e-01 -2.177879363298416138e-01 -7.180440425872802734e-02 4.189058393239974976e-02 -1.459284126758575439e-01 1.329824030399322510e-01 -2.397406250238418579e-01 1.942095160484313965e-01 1.511077284812927246e-01 1.413270384073257446e-01 3.206109404563903809e-01 2.702018320560455322e-01 7.386253774166107178e-02 -7.569234073162078857e-02 4.776987060904502869e-02 -1.930245757102966309e-01 9.883037209510803223e-02 -4.502506852149963379e-01 3.051609173417091370e-02 -1.034752428531646729e-01 2.083381265401840210e-01 -1.453136354684829712e-01 -2.543767392635345459e-01 -1.477290876209735870e-02 -1.637138128280639648e-01 -1.865567453205585480e-02 1.441365778446197510e-01 1.838078498840332031e-01 1.576976291835308075e-02
-1.178843602538108826e-01 -2.094587683677673340e-01 6.974060088396072388e-02 -2.505034804344177246e-01 -1.784223318099975586e-01 7.897711545228958130e-02 2.155084460973739624e-01 -1.816869974136352539e-01 -1.312776003032922745e-02 9.201283752918243408e-02 1.064139381051063538e-01 -3.308497741818428040e-02 3.408791124820709229e-01 2.529070973396301270e-01 3.298407420516014099e-02 3.784405589103698730e-01 1.894773840904235840e-01 -2.225085906684398651e-02 -1.358473449945449829e-01 2.442257106304168701e-01 1.304953247308731079e-01 -6.601705099456012249e-04 2.777396142482757568e-01 -1.291857063770294189e-01 -1.023814231157302856e-01 -1.026138663291931152e-01 -8.465500921010971069e-02 -1.747976094484329224e-01 2.792710438370704651e-02 2.308161556720733643e-01 -2.211942374706268311e-01 1.565092951059341431e-01
-1.784237325191497803e-01 1.059787124395370483e-01 1.294635832309722900e-01 -1.152382642030715942e-01 -2.183376550674438477e-01 9.972637146711349487e-02 -5.710669327527284622e-03 -2.053320780396461487e-02 1.603599786758422852e-01 -1.016126349568367004e-01 7.059672474861145020e-02 9.097486734390258789e-02 5.620376765727996826e-02 2.943215370178222656e-01 9.136787056922912598e-02 4.324046671390533447e-01 3.405183553695678711e-02 -5.852061882615089417e-02 -2.849646210670471191e-01 -8.810161054134368896e-02 -1.470022834837436676e-02 6.162535026669502258e-02 9.250281006097793579e-02 7.753477990627288818e-02 3.165524899959564209e-01 2.248737961053848267e-01 -3.141417801380157471e-01 6.942317355424165726e-03 1.929074078798294067e-01 2.252824902534484863e-01 4.943680018186569214e-02 2.869946658611297607e-01
1.266796290874481201e-01 2.002600133419036865e-01 9.590098261833190918e-02 1.182579323649406433e-01 -1.157878860831260681e-01 -6.221514567732810974e-02 7.842050492763519287e-02 -1.550686508417129517e-01 9.489336609840393066e-02 -3.703049719333648682e-01 1.034411191940307617e-01 2.744123041629791260e-01 2.715530395507812500e-01 1.581130176782608032e-01 2.560043931007385254e-01 1.301377266645431519e-01 -9.887626394629478455e-03 -4.109399616718292236e-01 4.758606851100921631e-02 -2.333764545619487762e-02 -1.046438440680503845e-01 -1.042653918266296387e-01 -4.140097182244062424e-03 -4.953249916434288025e-02 -1.248337253928184509e-01 -2.743053138256072998e-01 -1.801448911428451538e-01 -5.013052001595497131e-02 -1.679689437150955200e-01 2.230910509824752808e-01 1.992635279893875122e-01 -1.424538195133209229e-01
6.830052286386489868e-02 -5.384118482470512390e-02 2.882599830627441406e-01 3.547834753990173340e-01 -2.099324911832809448e-01 1.429197639226913452e-01 1.559954583644866943e-01 1.328082233667373657e-01 1.190479025244712830e-01 6.332854926586151123e-02 3.187476396560668945e-01 1.382813602685928345e-01 -4.508712515234947205e-02 8.591804653406143188e-02 5.788620933890342712e-02 3.900399208068847656e-01 -1.822149306535720825e-01 1.444223523139953613e-01 8.555906265974044800e-02 1.657985709607601166e-02 -1.502730995416641235e-01 1.782745309174060822e-02 6.142733246088027954e-02 -5.262488126754760742e-02 3.479505181312561035e-01 7.825286686420440674e-02 -1.543771475553512573e-01 -1.994062811136245728e-01 4.675771296024322510e-02 2.783311903476715088e-01 3.709043562412261963e-02 -1.014052256941795349e-01
1.072309911251068115e-01 5.869417637586593628e-02 4.978647455573081970e-02 1.659744679927825928e-01 -2.366235852241516113e-01 -1.236486434936523438e-01 7.336606830358505249e-02 6.729397177696228027e-02 3.088752329349517822e-01 2.133947424590587616e-02 -1.357862204313278198e-01 1.322018653154373169e-01 -1.208170428872108459e-01 5.011153221130371094e-01 2.940330505371093750e-01 3.117825388908386230e-01 8.903933316469192505e-02 -9.312763810157775879e-03 2.155162841081619263e-01 -1.622875779867172241e-01 -1.371023207902908325e-01 -7.548720389604568481e-02 1.232763081789016724e-01 -1.490116417407989502e-01 1.555605828762054443e-01 -1.095376461744308472e-01 1.765567250549793243e-02 -1.792882233858108521e-01 -9.907787293195724487e-02 1.821992397308349609e-01 1.656484305858612061e-01 -1.043361872434616089e-01
-1.489002704620361328e-01 1.225686967372894287e-01 -2.075862437486648560e-01 1.646918952465057373e-01 -4.145444631576538086e-01 1.675073057413101196e-01 2.104575484991073608e-01 -8.755087107419967651e-02 1.071511879563331604e-01 -6.921085715293884277e-02 7.681071758270263672e-02 -1.696879416704177856e-02 3.661031424999237061e-01 1.479350626468658447e-01 1.014564782381057739e-01 9.369663149118423462e-02 2.404558844864368439e-02 -5.860619619488716125e-02 -5.731390789151191711e-02 1.245350018143653870e-01 -5.007463321089744568e-02 3.124408423900604248e-02 -8.328612893819808960e-02 3.911881744861602783e-01 2.446658760309219360e-01 -1.178596839308738708e-01 -2.501837611198425293e-01 -3.815555945038795471e-02 3.642790019512176514e-02 3.658277541399002075e-02 2.738041281700134277e-01 2.039352804422378540e-01
1.832602471113204956e-01 1.198097988963127136e-01 3.629871010780334473e-01 1.658966541290283203e-01 -4.209271371364593506e-01 -1.361171305179595947e-01 -1.537337750196456909e-01 -2.325982898473739624e-01 -1.913713365793228149e-01 -1.197291687130928040e-01 -3.481110185384750366e-02 3.597053512930870056e-02 -9.110583364963531494e-02 2.004338949918746948e-01 2.161988988518714905e-02 3.000065088272094727e-01 -9.246830642223358154e-02 4.915089905261993408e-02 1.634580940008163452e-01 2.716922461986541748e-01 -1.837009936571121216e-01 -1.004088670015335083e-02 -2.494661882519721985e-02 1.654710620641708374e-01 -3.514019027352333069e-02 5.276928469538688660e-02 -1.447462588548660278e-01 -5.827731639146804810e-02 -7.144130300730466843e-03 2.944549024105072021e-01 1.840270608663558960e-01 6.773502379655838013e-02
-5.568990856409072876e-02 3.212260827422142029e-02 6.015370413661003113e-02 1.651535034179687500e-01 -6.278862059116363525e-02 -1.600916087627410889e-01 2.233629524707794189e-01 -6.376495212316513062e-02 -8.852848783135414124e-03 -3.376948237419128418e-01 -2.770354449748992920e-01 1.893963366746902466e-01 1.859268099069595337e-01 2.884981632232666016e-01 6.765571981668472290e-02 2.217370867729187012e-01 -1.362023502588272095e-01 9.148055687546730042e-03 5.825849995017051697e-02 1.105311438441276550e-01 -2.133426815271377563e-01 2.527467608451843262e-01 2.193880081176757812e-01 3.106624586507678032e-03 2.094544321298599243e-01 -3.375352323055267334e-01 4.302154853940010071e-02 -9.216214716434478760e-02 -2.251323610544204712e-01 2.393756508827209473e-01 3.244975954294204712e-02 1.191498115658760071e-01
-1.640042662620544434e-02 4.941730294376611710e-03 1.118700131773948669e-01 -8.037442713975906372e-02 -3.290740028023719788e-02 -1.596254855394363403e-01 3.017283380031585693e-01 2.165670394897460938e-01 -2.162875141948461533e-03 -1.134383305907249451e-01 1.092246081680059433e-02 3.363628089427947998e-01 2.539967000484466553e-01 2.600551843643188477e-01 3.192280232906341553e-02 7.551322877407073975e-02 -2.028365135192871094e-01 1.092655062675476074e-01 2.383713275194168091e-01 -4.447050392627716064e-03 -1.103958413004875183e-01 -1.563727855682373047e-01 3.297860026359558105e-01 2.977353334426879883e-02 2.792908549308776855e-01 -1.470744460821151733e-01 2.462729811668395996e-02 -3.561433255672454834e-01 -4.631238803267478943e-02 2.219348549842834473e-01 7.833094336092472076e-03 1.283878535032272339e-01
-1.863160580396652222e-01 3.564023971557617188e-02 6.094760447740554810e-02 1.178377568721771240e-01 -2.689846456050872803e-01 9.095496684312820435e-02 2.703751325607299805e-01 -2.196955680847167969e-01 1.761801689863204956e-01 1.571716517210006714e-01 1.015224754810333252e-01 2.052594572305679321e-01 -1.162341237068176270e-01 2.342152148485183716e-01 1.256734132766723633e-01 3.843046128749847412e-01 -1.918894201517105103e-01 4.839411005377769470e-02 2.067696303129196167e-02 1.112325638532638550e-01 -2.954872548580169678e-01 6.671063601970672607e-02 2.388916313648223877e-01 6.396409124135971069e-02 3.766967058181762695e-01 7.258722931146621704e-02 -8.074796944856643677e-02 7.231134921312332153e-02 7.439790666103363037e-02 1.864853203296661377e-01 1.897326437756419182e-03 1.638033986091613770e-02
3.906118869781494141e-01 1.712617278099060059e-01 4.114478826522827148e-01 1.493055745959281921e-02 -3.537271320819854736e-01 1.965795457363128662e-01 1.780029088258743286e-01 4.421607032418251038e-02 -2.798940427601337433e-02 -1.428618580102920532e-01 -3.643574193120002747e-02 6.941586732864379883e-02 3.896351158618927002e-02 6.780535727739334106e-02 2.363416925072669983e-02 1.188075020909309387e-01 2.628176510334014893e-01 -1.535105258226394653e-01 1.669801175594329834e-01 2.480516731739044189e-01 -1.349558979272842407e-01 4.250193014740943909e-02 2.540797293186187744e-01 -5.193854123353958130e-02 1.279166638851165771e-01 5.339800845831632614e-03 1.902933269739151001e-01 4.849959909915924072e-02 -9.917357005178928375e-03 1.815142482519149780e-01 1.696484982967376709e-01 1.301494091749191284e-01
1.061641052365303040e-01 4.802688956260681152e-02 2.339737564325332642e-01 2.947295308113098145e-01 1.865424513816833496e-01 6.095879152417182922e-02 1.405185163021087646e-01 -1.491770446300506592e-01 1.852912008762359619e-01 -1.301469355821609497e-01 2.333672493696212769e-01 4.078685864806175232e-02 2.512790858745574951e-01 1.159473061561584473e-01 1.166227757930755615e-01 -3.002897836267948151e-02 -1.490741372108459473e-01 -6.605107337236404419e-02 -4.637811705470085144e-02 4.858604371547698975e-01 -5.405870452523231506e-02 2.287987619638442993e-01 1.956967562437057495e-01 3.370534628629684448e-02 7.104808837175369263e-02 -8.556021004915237427e-02 -2.502060830593109131e-01 -9.284470230340957642e-02 -1.760597974061965942e-01 2.747911810874938965e-01 3.734171763062477112e-02 -1.217490658164024353e-01
3.348522260785102844e-02 1.984229683876037598e-02 7.916420698165893555e-02 1.463152915239334106e-01 -1.937953531742095947e-01 2.977275550365447998e-01 2.617482244968414307e-01 7.990961521863937378e-02 1.116349101066589355e-01 4.461580887436866760e-02 9.351219050586223602e-03 6.656728219240903854e-03 -3.039035387337207794e-02 1.572721451520919800e-01 1.284697949886322021e-01 1.124306619167327881e-01 1.556806564331054688e-01 -2.855134010314941406e-01 2.938845753669738770e-01 -1.326258014887571335e-02 -6.011855974793434143e-02 9.391374886035919189e-02 1.897644102573394775e-01 1.753334850072860718e-01 6.689988821744918823e-02 2.034718394279479980e-01 -9.793309122323989868e-02 -1.256623566150665283e-01 -1.271734200417995453e-02 4.363731145858764648e-01 3.585365712642669678e-01 -1.960898786783218384e-01
3.890148401260375977e-01 -7.897081971168518066e-02 4.915306717157363892e-02 -2.569086551666259766e-01 -1.284443587064743042e-01 6.512517482042312622e-02 2.905977070331573486e-01 7.656036317348480225e-02 4.029486328363418579e-02 -2.044064849615097046e-01 2.363761812448501587e-01 1.041919291019439697e-01 9.174007177352905273e-02 7.975535700097680092e-04 1.913375109434127808e-01 2.881859540939331055e-01 1.657739430665969849e-01 -2.292375564575195312e-01 -1.033223867416381836e-01 8.552805334329605103e-02 -1.972219496965408325e-01 9.341900050640106201e-02 -8.289141207933425903e-02 6.624389439821243286e-02 -1.315912511199712753e-02 2.824206277728080750e-02 -2.452853322029113770e-01 -2.741562128067016602e-01 -1.639771759510040283e-01 1.996830478310585022e-02 -4.695547744631767273e-02 -3.194654583930969238e-01
-2.292161732912063599e-01 2.723491191864013672e-01 7.933449745178222656e-02 1.225647926330566406e-01 -1.925702393054962158e-01 8.255362510681152344e-02 3.499310463666915894e-02 3.405798971652984619e-01 2.419443130493164062e-01 -1.297435313463211060e-01 8.695726841688156128e-02 7.860182970762252808e-02 2.556841075420379639e-01 1.719171255826950073e-01 -7.640638202428817749e-02 4.072317183017730713e-01 -8.609096705913543701e-02 -6.044832989573478699e-03 1.416596234776079655e-03 2.889081537723541260e-01 -9.312155656516551971e-03 4.558124020695686340e-02 3.081496953964233398e-01 1.332714259624481201e-01 -2.416776567697525024e-01 7.818410545587539673e-02 -2.115416079759597778e-01 -5.722167342901229858e-02 2.208695933222770691e-02 -1.576226763427257538e-02 1.264164596796035767e-01 -8.615584112703800201e-03
-2.061300911009311676e-02 1.853453516960144043e-01 -1.720624417066574097e-02 1.313774138689041138e-01 -3.360160291194915771e-01 1.472481489181518555e-01 1.119367480278015137e-01 -8.331475406885147095e-02 1.638254672288894653e-01 -1.931472718715667725e-01 4.723569378256797791e-02 -4.639370366930961609e-02 7.598499953746795654e-02 5.715721100568771362e-02 2.034417092800140381e-01 3.839188814163208008e-01 -1.189631298184394836e-01 -2.371290624141693115e-01 -2.462689429521560669e-01 -8.633735775947570801e-02 -2.989281713962554932e-01 1.255093663930892944e-01 5.360588431358337402e-02 -1.022695563733577728e-02 3.385091125965118408e-01 -1.059404611587524414e-01 -1.121809110045433044e-01 -9.425557218492031097e-03 1.157235130667686462e-01 2.894198000431060791e-01 4.633555188775062561e-02 2.071072012186050415e-01
-4.222580790519714355e-02 1.002287343144416809e-01 -4.911847785115242004e-02 -2.462575957179069519e-02 -4.084387421607971191e-01 1.376962065696716309e-01 1.338091492652893066e-01 -1.382651031017303467e-01 -8.807980269193649292e-02 9.909874945878982544e-02 1.590668708086013794e-01 -1.330540627241134644e-01 1.887786239385604858e-01 -1.168347708880901337e-02 -2.681642025709152222e-02 3.720156252384185791e-01 -1.909977756440639496e-02 -2.615443766117095947e-01 1.580131798982620239e-01 -1.110149770975112915e-01 -8.481467515230178833e-02 -3.345995545387268066e-01 1.289260536432266235e-01 1.976100653409957886e-01 1.264978796243667603e-01 -3.430434316396713257e-02 -9.190850704908370972e-02 -1.504746377468109131e-01 2.419172972440719604e-01 1.196301728487014771e-01 2.476642876863479614e-01 2.520884871482849121e-01
1.175670921802520752e-01 2.722090780735015869e-01 -6.708455830812454224e-02 1.559769809246063232e-01 -1.832630932331085205e-01 1.235074829310178757e-02 8.795825392007827759e-02 -2.310428172349929810e-01 2.169066667556762695e-01 -5.800256133079528809e-02 7.439268380403518677e-02 -4.046525061130523682e-02 1.227410063147544861e-01 7.315045595169067383e-02 3.670479655265808105e-01 2.664521932601928711e-01 -1.020711958408355713e-01 -2.377124577760696411e-01 3.855751454830169678e-02 1.380417793989181519e-01 -2.599816918373107910e-01 8.013457991182804108e-03 -7.599835842847824097e-02 3.741340637207031250e-01 1.504443883895874023e-01 -2.609704136848449707e-01 -2.947060465812683105e-01 6.084335502237081528e-03 7.396573200821876526e-03 1.497851777821779251e-02 1.410400122404098511e-01 7.745993137359619141e-02
7.536087185144424438e-02 1.044275611639022827e-01 2.464473545551300049e-01 -1.602772921323776245e-01 -2.272946536540985107e-01 1.160723939538002014e-01 -1.023182123899459839e-01 -5.787517875432968140e-02 -2.602748274803161621e-01 3.004323318600654602e-02 -1.097999140620231628e-01 -6.620902568101882935e-02 3.302740454673767090e-01 1.036921516060829163e-01 1.845166273415088654e-02 6.857083737850189209e-02 4.086924344301223755e-02 1.404065731912851334e-02 -4.906751587986946106e-02 1.061400920152664185e-01 -1.544609665870666504e-01 -1.745956540107727051e-01 -2.150009572505950928e-02 -8.522433042526245117e-02 1.678849309682846069e-01 2.352459914982318878e-02 -4.466925561428070068e-01 -2.229105830192565918e-01 -1.035863906145095825e-01 2.263858467340469360e-01 3.072628378868103027e-01 3.100232183933258057e-01
-1.996562182903289795e-01 1.025464907288551331e-01 3.198815286159515381e-01 2.545226812362670898e-01 -2.968567311763763428e-01 -1.249379888176918030e-01 -2.519658766686916351e-02 -1.462139636278152466e-01 -1.588674187660217285e-01 -2.712625563144683838e-01 -1.753797084093093872e-01 1.639290601015090942e-01 -9.892362356185913086e-02 3.079022169113159180e-01 1.362223625183105469e-01 5.905865132808685303e-02 1.357959657907485962e-01 -1.067642569541931152e-01 -3.566687181591987610e-02 2.777352035045623779e-01 8.849374949932098389e-03 1.529669016599655151e-01 3.953986614942550659e-02 1.443376839160919189e-01 4.662157967686653137e-02 1.826699823141098022e-01 -2.959963083267211914e-01 6.621812283992767334e-02 2.087930683046579361e-03 2.262046486139297485e-01 -1.189557253383100033e-03 2.021005302667617798e-01
-1.882243156433105469e-01 4.703668877482414246e-02 9.007696062326431274e-02 8.639667183160781860e-02 -3.201659321784973145e-01 1.067147310823202133e-02 1.333002895116806030e-01 1.122602671384811401e-01 -1.150173470377922058e-01 1.151192840188741684e-02 -1.182584390044212341e-01 3.729735612869262695e-01 3.011354617774486542e-02 1.299505531787872314e-01 -2.135956101119518280e-02 2.357498109340667725e-01 1.878715306520462036e-01 1.033259108662605286e-01 -1.223953589797019958e-01 3.689102232456207275e-01 -1.550273597240447998e-01 8.870740979909896851e-02 6.371549516916275024e-02 1.135172247886657715e-01 3.392944345250725746e-04 1.394119858741760254e-01 -1.847652643918991089e-01 1.660668700933456421e-01 -3.016501665115356445e-01 3.790089488029479980e-01 -5.075415968894958496e-02 -9.612925350666046143e-02
-1.640463769435882568e-01 1.249129027128219604e-01 9.516283869743347168e-02 1.800681799650192261e-01 -4.019645750522613525e-01 9.841625392436981201e-02 1.784251928329467773e-01 -1.429025232791900635e-01 -3.411084040999412537e-02 1.055915355682373047e-01 7.924030721187591553e-02 9.459850192070007324e-02 7.177262753248214722e-02 3.166714012622833252e-01 1.843555569648742676e-01 2.006712853908538818e-01 7.757764309644699097e-02 -3.014534711837768555e-01 -5.203711614012718201e-02 2.480324730277061462e-02 -1.819965094327926636e-01 -9.025141596794128418e-02 -5.050797481089830399e-03 8.973158895969390869e-02 1.933853626251220703e-01 -3.191170096397399902e-01 -1.134634837508201599e-01 1.170717999339103699e-01 2.317206114530563354e-01 -4.056518524885177612e-02 2.864481508731842041e-01 1.802538186311721802e-01
2.081497609615325928e-01 1.479130387306213379e-01 -1.263377163559198380e-02 -1.996592581272125244e-01 -5.458092316985130310e-02 1.590460240840911865e-01 2.304183244705200195e-01 9.073512256145477295e-02 5.923765711486339569e-04 -1.784085929393768311e-01 2.252676934003829956e-01 4.112601652741432190e-02 5.573102459311485291e-02 -7.881168276071548462e-02 6.683325767517089844e-02 4.068091511726379395e-01 4.243643581867218018e-02 -4.085446894168853760e-01 3.084344603121280670e-02 -1.715497858822345734e-02 1.833828282542526722e-03 -7.276477664709091187e-02 1.620749384164810181e-02 -1.705287247896194458e-01 -7.772605121135711670e-02 -6.997328996658325195e-02 -2.467065751552581787e-01 -3.939117789268493652e-01 -6.993989646434783936e-02 2.765808403491973877e-01 -6.822023540735244751e-02 -1.549854874610900879e-01
2.276439368724822998e-01 1.305642724037170410e-01 8.788240700960159302e-02 -3.606073185801506042e-02 -1.288021653890609741e-01 -2.556041181087493896e-01 1.874890327453613281e-01 -2.323471605777740479e-01 2.476981580257415771e-01 -8.157437667250633240e-03 1.934535205364227295e-01 1.205388158559799194e-01 8.658857084810733795e-03 4.976740479469299316e-01 3.201120495796203613e-01 1.528652310371398926e-01 1.162393577396869659e-02 -9.985753893852233887e-02 -1.025269627571105957e-01 -7.436792366206645966e-03 -2.068722993135452271e-01 2.395373284816741943e-01 -1.430934518575668335e-01 -4.372996091842651367e-02 1.068080514669418335e-01 -5.478728935122489929e-02 -2.384398579597473145e-01 -6.878928095102310181e-02 5.588337033987045288e-02 4.920098930597305298e-02 -3.824492171406745911e-02 1.945263743400573730e-01
1.445647627115249634e-01 2.177660167217254639e-01 1.733858734369277954e-01 -3.098621033132076263e-02 -2.196972668170928955e-01 9.581918129697442055e-04 -7.846911437809467316e-03 2.519644498825073242e-01 1.124138757586479187e-01 -3.086675517261028290e-02 -7.884110510349273682e-02 1.597853600978851318e-01 7.390581816434860229e-02 3.420636653900146484e-01 1.703116744756698608e-01 1.761794835329055786e-01 -3.808327764272689819e-02 -2.184872478246688843e-01 2.341621220111846924e-01 -1.194515898823738098e-01 -4.240942001342773438e-02 3.714411705732345581e-02 1.613003164529800415e-01 -7.570432126522064209e-02 7.010513916611671448e-03 -4.441696405410766602e-01 -1.696996688842773438e-01 -1.836797744035720825e-01 -6.273479759693145752e-02 1.531363427639007568e-01 3.425665199756622314e-01 -5.624835565686225891e-02
4.183773696422576904e-01 -1.034624129533767700e-02 1.697982400655746460e-01 -3.197345137596130371e-01 -3.333503603935241699e-01 2.569423615932464600e-01 6.524702906608581543e-02 -2.149112671613693237e-01 9.545379877090454102e-02 -2.674025595188140869e-01 1.039227172732353210e-01 -1.003872677683830261e-01 1.861046850681304932e-01 1.493900716304779053e-01 1.967375278472900391e-01 3.575087338685989380e-02 -7.588511705398559570e-02 -1.783611923456192017e-01 -8.026787638664245605e-02 2.045336514711380005e-01 7.880763709545135498e-02 1.447999924421310425e-01 -5.916019901633262634e-02 5.128455162048339844e-02 1.842917054891586304e-01 9.709531813859939575e-02 -2.284613698720932007e-01 6.812112778425216675e-02 -1.143994405865669250e-01 1.338841170072555542e-01 -1.205088868737220764e-01 5.348054692149162292e-02
3.513276875019073486e-01 4.347281903028488159e-02 3.705464303493499756e-01 1.829988509416580200e-01 -5.584788322448730469e-01 1.655456572771072388e-01 2.459898591041564941e-01 -1.182766258716583252e-01 -4.623623937368392944e-02 8.257754147052764893e-02 1.001740340143442154e-02 1.021367833018302917e-01 1.028571352362632751e-01 5.407287925481796265e-02 -9.140226989984512329e-02 -2.571318857371807098e-02 1.118577048182487488e-01 -9.598654508590698242e-02 7.134215533733367920e-02 2.901607155799865723e-01 -9.121021628379821777e-02 1.276818066835403442e-01 4.143432155251502991e-02 -2.217035554349422455e-02 1.363910734653472900e-02 -1.259227693080902100e-01 -4.972222074866294861e-02 1.594661548733711243e-02 1.100844070315361023e-01 2.134752571582794189e-01 1.467112898826599121e-01 1.106837466359138489e-01
2.363660037517547607e-01 1.167185753583908081e-01 2.411893308162689209e-01 1.206704676151275635e-01 -3.803609609603881836e-01 -3.912809491157531738e-02 1.889032423496246338e-01 -5.403574556112289429e-02 -1.729885116219520569e-02 -3.453813865780830383e-02 1.763871908187866211e-01 4.200492054224014282e-03 -3.709342330694198608e-02 2.882785722613334656e-02 5.219470337033271790e-02 9.450258314609527588e-02 2.534417212009429932e-01 -2.715982310473918915e-02 8.454423397779464722e-02 2.917922437191009521e-01 -4.400942921638488770e-01 4.050273075699806213e-02 8.739642053842544556e-02 1.709675490856170654e-01 -2.496127486228942871e-01 -2.240630835294723511e-01 -1.653222143650054932e-01 8.703243732452392578e-02 -1.442470401525497437e-01 4.400346800684928894e-02 2.530909478664398193e-01 5.303245410323143005e-02
-1.464283019304275513e-01 -1.035477146506309509e-01 3.970998823642730713e-01 -7.933927327394485474e-02 -2.922999560832977295e-01 1.101610884070396423e-01 3.994421958923339844e-01 1.082857022993266582e-03 -4.507025238126516342e-03 1.416704803705215454e-02 5.081434547901153564e-02 -5.902091041207313538e-02 1.460236310958862305e-01 8.784466981887817383e-02 1.114314272999763489e-01 2.279497385025024414e-01 -8.723257482051849365e-02 -7.758869230747222900e-02 -9.281592071056365967e-02 2.151871621608734131e-01 1.581637859344482422e-01 -2.520650625228881836e-01 -7.248495519161224365e-02 4.677204415202140808e-03 -1.589198410511016846e-01 -1.387358736246824265e-02 -3.029681146144866943e-01 1.842529624700546265e-01 -8.266669511795043945e-02 3.402544260025024414e-01 4.426049068570137024e-02 9.427770972251892090e-02
-5.103543400764465332e-02 1.618644781410694122e-02 -3.817785084247589111e-01 1.125868856906890869e-01 -8.450118452310562134e-02 7.926516234874725342e-02 4.942405521869659424e-01 -2.231320366263389587e-03 4.748352337628602982e-03 -1.771724224090576172e-01 1.409214735031127930e-01 1.256258040666580200e-01 1.034707874059677124e-01 1.061997562646865845e-01 3.236875683069229126e-02 2.721004188060760498e-01 2.520116865634918213e-01 1.018690224736928940e-02 1.768662482500076294e-01 2.539957165718078613e-01 5.816854909062385559e-02 -2.361300587654113770e-01 1.348499804735183716e-01 -1.584770381450653076e-01 2.652879990637302399e-02 -1.982379853725433350e-01 -1.442885547876358032e-01 -1.326832771301269531e-01 1.867585182189941406e-01 1.673840135335922241e-01 2.174805663526058197e-02 1.150278151035308838e-01
2.098657786846160889e-01 -6.780838221311569214e-02 1.545051634311676025e-01 1.998584717512130737e-01 -1.082126498222351074e-01 -1.553651988506317139e-01 5.417089909315109253e-02 -2.305712252855300903e-01 -4.326328635215759277e-01 -2.230163216590881348e-01 5.784992128610610962e-02 1.913621723651885986e-01 2.230400443077087402e-01 6.890996545553207397e-02 1.705786883831024170e-01 2.478503882884979248e-01 1.910230666399002075e-01 -4.812946543097496033e-02 1.264746338129043579e-01 1.072508171200752258e-01 -2.750976383686065674e-01 -2.101142257452011108e-01 1.281112134456634521e-01 9.653948247432708740e-02 -3.387801721692085266e-02 -4.311810806393623352e-02 -3.256987035274505615e-01 -2.404320612549781799e-02 -1.540398318320512772e-02 2.237870991230010986e-01 -3.794836252927780151e-02 -2.036513201892375946e-02
5.417500808835029602e-02 3.219860196113586426e-01 3.742268085479736328e-01 2.634233096614480019e-03 -2.720246315002441406e-01 -6.678304821252822876e-02 -7.670865952968597412e-02 -1.440524905920028687e-01 -1.371594071388244629e-01 -2.099223136901855469e-01 1.987484842538833618e-01 1.361596584320068359e-01 2.426080107688903809e-01 3.993381857872009277e-01 1.649406254291534424e-01 1.081493273377418518e-01 -1.183176860213279724e-01 -1.211999878287315369e-01 1.664984822273254395e-01 1.195663288235664368e-01 -1.282843798398971558e-01 -9.579699486494064331e-02 1.088870875537395477e-02 2.422427833080291748e-01 1.090592220425605774e-01 7.931428030133247375e-03 -1.948092281818389893e-01 1.315943151712417603e-01 1.236841678619384766e-01 8.761608041822910309e-03 -1.595903038978576660e-01 8.297306299209594727e-02
-9.834843873977661133e-02 9.108087420463562012e-02 2.013471722602844238e-01 -1.015687510371208191e-01 -5.517743527889251709e-02 -5.469251051545143127e-02 3.344512581825256348e-01 3.273656219244003296e-02 -7.272507995367050171e-02 -1.645560264587402344e-01 2.498442828655242920e-01 1.300833672285079956e-01 3.271541893482208252e-01 1.083250790834426880e-01 -3.740540519356727600e-02 5.622671544551849365e-02 -1.492711529135704041e-02 1.038325503468513489e-01 2.144793272018432617e-01 3.073167204856872559e-01 -1.243950799107551575e-01 -4.529998078942298889e-02 2.854254841804504395e-01 8.719721809029579163e-03 3.665552139282226562e-01 -2.578458487987518311e-01 -2.314562164247035980e-02 -9.340152889490127563e-02 -1.489927768707275391e-01 1.320683956146240234e-01 1.121445819735527039e-01 -2.536350190639495850e-01
1.316606551408767700e-01 -2.223761565983295441e-02 1.078916527330875397e-02 4.762552306056022644e-02 -3.158292174339294434e-01 -4.459707811474800110e-02 6.755018234252929688e-02 -7.802110910415649414e-02 -1.585106849670410156e-01 -6.610475480556488037e-02 1.287894509732723236e-02 7.538637518882751465e-02 2.314334511756896973e-01 2.012174278497695923e-01 1.740908026695251465e-01 3.054498136043548584e-01 1.144691705703735352e-01 -2.355590313673019409e-01 2.753679156303405762e-01 2.571753859519958496e-01 -2.685815989971160889e-01 2.458593249320983887e-01 8.304990828037261963e-02 2.964543700218200684e-01 -1.326848119497299194e-01 2.711881995201110840e-01 -1.039848104119300842e-01 3.700219839811325073e-02 1.716085523366928101e-02 2.515915036201477051e-01 -7.730692625045776367e-02 -5.979005619883537292e-02
2.315282374620437622e-01 2.193970084190368652e-01 1.679565459489822388e-01 -2.775069326162338257e-02 -1.552850604057312012e-01 7.583204656839370728e-02 5.762859433889389038e-02 1.902242302894592285e-01 -3.339428454637527466e-02 6.271244026720523834e-03 1.372267007827758789e-01 1.496566832065582275e-01 2.179129868745803833e-01 5.739635601639747620e-02 1.401521861553192139e-01 2.861115336418151855e-01 6.877032667398452759e-02 -2.372395247220993042e-01 3.323273658752441406e-01 -6.570702791213989258e-02 -1.192276701331138611e-01 1.211927905678749084e-01 4.736746251583099365e-01 7.173950970172882080e-02 1.473881117999553680e-02 -1.957869529724121094e-01 -1.470094323158264160e-01 4.447330255061388016e-03 -7.559448480606079102e-02 8.246932178735733032e-02 3.064282536506652832e-01 6.679196655750274658e-02
3.294157087802886963e-01 5.363044887781143188e-02 1.398776620626449585e-01 1.764011979103088379e-01 -3.044366836547851562e-01 7.351245731115341187e-02 3.373747691512107849e-02 1.211378648877143860e-01 -6.033029779791831970e-02 -8.163885772228240967e-02 -1.935935914516448975e-01 3.107895851135253906e-01 4.733724147081375122e-02 3.808607757091522217e-01 2.754261493682861328e-01 1.764487624168395996e-01 9.073168039321899414e-02 3.890125826001167297e-02 -1.455752551555633545e-01 3.032537400722503662e-01 1.639944911003112793e-01 7.717632502317428589e-02 1.218070238828659058e-01 2.314350605010986328e-01 -7.605919986963272095e-02 6.197214871644973755e-02 1.068202927708625793e-01 7.377613335847854614e-02 8.352825045585632324e-02 -1.956653781235218048e-02 2.129169106483459473e-01 1.484661847352981567e-01
-3.162279725074768066e-02 1.378199905157089233e-01 3.767931759357452393e-01 -4.611771181225776672e-02 -9.968883544206619263e-02 3.153910636901855469e-01 -7.618278264999389648e-02 -7.022541761398315430e-02 -7.115456275641918182e-03 -1.721764504909515381e-01 -6.862003356218338013e-03 2.449747733771800995e-02 3.254674375057220459e-01 1.880359053611755371e-01 2.691960930824279785e-01 7.323447614908218384e-02 1.051361933350563049e-01 -9.392763674259185791e-02 8.613576740026473999e-02 2.037367373704910278e-01 -2.321095317602157593e-01 -2.219014167785644531e-01 -8.189485967159271240e-02 -7.113669067621231079e-02 -2.221424510935321450e-04 4.467998817563056946e-02 -3.688840866088867188e-01 2.360448800027370453e-02 1.045190840959548950e-01 1.758045107126235962e-01 -2.216935455799102783e-01 2.302324920892715454e-01
4.407608211040496826e-01 2.588560581207275391e-01 2.173600196838378906e-01 3.884116932749748230e-02 -4.390791952610015869e-01 2.159209698438644409e-01 3.247290849685668945e-01 8.265390247106552124e-02 -9.432452917098999023e-02 -4.155090823769569397e-02 -1.769960974343121052e-03 2.586120069026947021e-01 6.145807355642318726e-02 1.264593750238418579e-01 1.976267993450164795e-01 1.313827037811279297e-01 1.202909871935844421e-01 -1.729210615158081055e-01 1.020507216453552246e-01 1.269569844007492065e-01 -6.752176582813262939e-02 -1.588076055049896240e-01 5.955637991428375244e-02 -1.625106185674667358e-01 -1.279844641685485840e-01 7.805110514163970947e-02 -1.333221420645713806e-02 -1.185037717223167419e-01 -1.498654577881097794e-02 1.039908900856971741e-01 -4.145134240388870239e-02 6.777258217334747314e-02
-1.006702054291963577e-02 5.657713860273361206e-03 1.445425152778625488e-01 2.167593836784362793e-01 -3.390459716320037842e-01 -1.798244714736938477e-01 1.232471968978643417e-02 -2.133534103631973267e-01 3.416460752487182617e-01 3.857779875397682190e-02 -1.762646287679672241e-01 1.240929365158081055e-01 3.347397148609161377e-01 6.070163473486900330e-02 -2.785735130310058594e-01 1.184919402003288269e-01 2.655487358570098877e-01 -3.821250051259994507e-02 1.375691145658493042e-01 3.034259080886840820e-01 -4.611950367689132690e-02 6.199372187256813049e-02 1.734921038150787354e-01 -4.703972116112709045e-02 2.163027822971343994e-01 4.062836244702339172e-02 -1.028000935912132263e-01 -2.124986350536346436e-01 -1.332020666450262070e-02 5.174700636416673660e-03 1.107016280293464661e-01 -1.705873459577560425e-01
3.578780591487884521e-01 1.165170446038246155e-01 2.332711219787597656e-01 1.620455086231231689e-02 -4.704227447509765625e-01 1.536610126495361328e-01 3.915136754512786865e-01 8.481264114379882812e-02 -1.711173802614212036e-01 2.605654671788215637e-02 -5.293155089020729065e-02 2.048469632863998413e-01 -3.699004650115966797e-02 1.663331091403961182e-01 6.239246204495429993e-02 7.654760032892227173e-02 5.348263680934906006e-02 -7.318077981472015381e-02 3.397192806005477905e-02 2.108317166566848755e-01 -2.136567085981369019e-01 -1.790628135204315186e-01 -3.124612383544445038e-02 -2.177724838256835938e-01 -1.083183567970991135e-02 5.640407651662826538e-02 -2.146127633750438690e-02 -1.743377894163131714e-01 -7.579052448272705078e-02 1.791798025369644165e-01 1.611203700304031372e-01 8.292265981435775757e-02
1.405031532049179077e-01 -1.206257343292236328e-01 -9.849995374679565430e-02 -6.999430246651172638e-03 -3.432098031044006348e-01 -2.418313920497894287e-01 -4.041064158082008362e-02 2.949946820735931396e-01 1.082736626267433167e-01 -2.461110800504684448e-01 2.018953412771224976e-01 -4.972389899194240570e-03 1.736706122756004333e-02 3.246307373046875000e-02 -1.473339498043060303e-01 2.429718822240829468e-01 -1.076644659042358398e-02 -1.503508090972900391e-01 1.071146428585052490e-01 1.347953528165817261e-01 -1.251231878995895386e-01 -9.465569257736206055e-02 1.184146404266357422e-01 -4.565919935703277588e-02 3.414041996002197266e-01 -1.456171870231628418e-01 -9.229964017868041992e-02 2.710658684372901917e-02 -6.491529196500778198e-02 4.631136655807495117e-01 -1.331023573875427246e-01 -1.390745639801025391e-01
-5.735892429947853088e-02 2.724796300753951073e-03 1.169113218784332275e-01 7.090091705322265625e-02 -8.406592905521392822e-02 -7.285504788160324097e-02 2.261900529265403748e-02 7.137856632471084595e-02 2.796631157398223877e-01 -1.467568874359130859e-01 -1.830625534057617188e-01 -3.387125208973884583e-03 -2.352892979979515076e-02 2.377904951572418213e-01 -9.781806170940399170e-02 1.698833107948303223e-01 -3.328253701329231262e-02 -1.298317313194274902e-01 1.930690556764602661e-01 2.238978743553161621e-01 -2.416627258062362671e-01 -2.059300243854522705e-01 4.080582037568092346e-02 8.019039779901504517e-02 2.175537645816802979e-01 -2.030640840530395508e-01 -1.138351038098335266e-01 7.317205518484115601e-02 2.460497170686721802e-01 3.733449876308441162e-01 4.434493482112884521e-01 -1.161965951323509216e-01
1.471149921417236328e-01 -1.513350456953048706e-01 -2.031066268682479858e-02 9.252061694860458374e-02 -8.673304319381713867e-02 -7.119026035070419312e-02 4.422760307788848877e-01 -6.836704909801483154e-02 2.743523418903350830e-01 4.327099397778511047e-02 -4.493823647499084473e-02 -6.393760442733764648e-02 -7.987996190786361694e-02 1.174731403589248657e-01 3.031952679157257080e-01 1.829635351896286011e-01 1.952049583196640015e-01 -1.850057989358901978e-01 -5.412613600492477417e-02 1.692671030759811401e-01 -9.086415916681289673e-02 2.008343487977981567e-02 -7.945223152637481689e-02 -8.599833399057388306e-02 -8.163079619407653809e-02 -9.846362471580505371e-02 -2.914681732654571533e-01 -3.694745302200317383e-01 1.036258116364479065e-01 1.984217464923858643e-01 1.324974447488784790e-01 -2.701976895332336426e-01
-1.564468443393707275e-02 -1.276155114173889160e-01 -5.197209119796752930e-02 -8.604791015386581421e-03 -1.140087004750967026e-02 -1.931380927562713623e-01 1.231943070888519287e-01 1.268457155674695969e-03 -8.586636930704116821e-02 1.745654642581939697e-02 1.426955163478851318e-01 1.101964190602302551e-01 3.674509227275848389e-01 3.604214787483215332e-01 -8.148828148841857910e-02 4.602330327033996582e-01 1.441770792007446289e-01 7.705952227115631104e-02 2.843314111232757568e-01 6.085405126214027405e-03 -2.309328690171241760e-02 -1.158506236970424652e-02 -1.084114909172058105e-01 -2.584058605134487152e-02 8.208527415990829468e-02 -7.627462036907672882e-04 -6.751762330532073975e-02 -2.818069756031036377e-01 -2.650440335273742676e-01 3.037545680999755859e-01 8.428782224655151367e-02 -1.532805860042572021e-01
4.417525231838226318e-02 -8.543642610311508179e-02 -1.100077554583549500e-01 -1.139726266264915466e-01 -2.357931286096572876e-01 -2.591084688901901245e-02 -2.620134651660919189e-01 1.053700223565101624e-02 1.100065410137176514e-01 -1.424759924411773682e-01 1.314771175384521484e-01 1.972682029008865356e-01 1.630863696336746216e-01 6.867435574531555176e-02 6.846652179956436157e-02 3.202793896198272705e-01 -2.718596346676349640e-02 4.157905280590057373e-02 9.912298619747161865e-02 1.899804770946502686e-01 2.281544953584671021e-01 1.001797318458557129e-01 1.348362118005752563e-01 -8.406131528317928314e-04 9.952753037214279175e-02 4.768200591206550598e-02 -4.452417194843292236e-01 -1.571721136569976807e-01 -2.696446478366851807e-01 3.110426068305969238e-01 2.388760000467300415e-01 -1.521392911672592163e-01
1.430703997611999512e-01 -2.288555353879928589e-02 4.917057976126670837e-02 1.922601312398910522e-01 -2.842750847339630127e-01 -6.106214970350265503e-02 2.679977566003799438e-02 -1.642499715089797974e-01 -1.653883606195449829e-01 -1.888749450445175171e-01 1.859760284423828125e-01 9.974344074726104736e-02 6.177449831739068031e-04 -1.775893010199069977e-02 2.386221587657928467e-01 4.114310741424560547e-01 1.006845980882644653e-01 -5.750195682048797607e-02 3.225254714488983154e-01 2.647632360458374023e-01 -1.820441931486129761e-01 1.623839586973190308e-01 2.630705535411834717e-01 1.742016524076461792e-01 4.547356069087982178e-02 2.188020646572113037e-01 -2.014812380075454712e-01 -1.031256318092346191e-01 -6.708514690399169922e-02 1.822730302810668945e-01 -8.585944771766662598e-02 1.997076533734798431e-02
9.376899152994155884e-02 1.096403449773788452e-01 3.099562823772430420e-01 -1.487438231706619263e-01 -3.930808603763580322e-01 -1.049735117703676224e-02 -1.028183177113533020e-01 -2.372878789901733398e-01 4.782730713486671448e-02 -3.858908265829086304e-02 3.170442208647727966e-02 5.005516856908798218e-02 -6.263323128223419189e-02 2.849790155887603760e-01 5.764410272240638733e-02 3.444930315017700195e-01 5.706886295229196548e-03 2.198004275560379028e-01 1.002188473939895630e-01 3.981512486934661865e-01 -6.178573146462440491e-02 -7.302979007363319397e-03 -7.813674956560134888e-02 2.218383550643920898e-01 -1.450377255678176880e-01 6.883354391902685165e-03 -7.564267516136169434e-02 1.827224642038345337e-01 -3.434531763195991516e-02 2.664922773838043213e-01 9.182932972908020020e-02 9.023766219615936279e-02
-2.143139094114303589e-01 2.306819707155227661e-01 1.402960419654846191e-01 1.091540008783340454e-01 -2.342116683721542358e-01 -9.405890852212905884e-02 2.370325326919555664e-01 -1.128411963582038879e-01 1.965114474296569824e-02 -7.903558760881423950e-02 -3.733680059667676687e-04 2.366619408130645752e-01 1.764852851629257202e-01 4.397522509098052979e-01 -4.752658773213624954e-03 2.667974531650543213e-01 -6.040366739034652710e-02 -7.171464711427688599e-02 -3.135864436626434326e-02 -1.026971489191055298e-01 6.510546803474426270e-02 1.276611834764480591e-01 1.917246282100677490e-01 2.335774302482604980e-01 1.402909401804208755e-02 -2.268640100955963135e-01 1.021290495991706848e-01 8.424983173608779907e-02 -1.516984701156616211e-01 2.663157880306243896e-01 2.707298099994659424e-01 9.831292927265167236e-02
6.776008009910583496e-02 3.892447799444198608e-02 2.909997105598449707e-01 -1.100817695260047913e-02 -1.518085896968841553e-01 1.879995763301849365e-01 -4.691210761666297913e-02 1.450729668140411377e-01 6.734337657690048218e-02 -8.526460081338882446e-02 -1.489658355712890625e-01 5.411592125892639160e-02 1.345851570367813110e-01 5.173227787017822266e-01 7.860620319843292236e-02 -1.925991103053092957e-02 -1.967093944549560547e-01 -1.650824770331382751e-02 -2.406647503376007080e-01 6.982936523854732513e-03 8.374903351068496704e-02 -1.798804104328155518e-01 -3.223894536495208740e-02 -9.336657822132110596e-02 1.810654811561107635e-02 4.378394782543182373e-02 -2.442899346351623535e-01 -1.350730508565902710e-01 7.447620481252670288e-02 4.642339050769805908e-01 2.232741713523864746e-01 3.321448341012001038e-02
2.453623898327350616e-02 9.617181122303009033e-02 1.658247262239456177e-01 2.114273756742477417e-01 -3.947577178478240967e-01 -1.146358698606491089e-01 1.708087027072906494e-01 6.808942556381225586e-02 2.818802595138549805e-01 -6.769081205129623413e-02 -1.520688086748123169e-02 2.318108677864074707e-01 -1.052573397755622864e-01 4.612315893173217773e-01 3.208749294281005859e-01 2.923583686351776123e-01 1.597490161657333374e-01 -1.339185088872909546e-01 1.839703619480133057e-01 -4.901762306690216064e-02 1.209824066609144211e-02 5.509078502655029297e-02 3.330324962735176086e-02 -1.308218985795974731e-01 -1.798433624207973480e-02 -1.584902256727218628e-01 -5.602208548225462437e-04 -2.940202539321035147e-04 -8.023615926504135132e-02 1.487782876938581467e-02 1.650428175926208496e-01 -6.679067015647888184e-02
-2.222813814878463745e-01 1.960122883319854736e-01 2.759354710578918457e-01 -1.346102803945541382e-01 -9.717753529548645020e-02 -1.771043837070465088e-01 2.650021016597747803e-01 1.779065653681755066e-02 8.197664469480514526e-02 -1.883961409330368042e-01 4.768320918083190918e-02 6.344150006771087646e-02 2.806512415409088135e-01 3.204409480094909668e-01 -1.222220361232757568e-01 1.652488261461257935e-01 5.173888057470321655e-02 7.201216369867324829e-02 1.955482363700866699e-01 2.144460529088973999e-01 -1.933314949274063110e-01 -1.582831330597400665e-02 3.328254222869873047e-01 8.446473628282546997e-03 2.743941545486450195e-01 -2.410259097814559937e-01 1.843858510255813599e-02 -1.080469712615013123e-01 -8.383598178625106812e-02 2.349378541111946106e-02 1.215506568551063538e-01 -1.613623648881912231e-01
5.915029346942901611e-02 -4.495675489306449890e-02 2.105040699243545532e-01 2.882798574864864349e-02 3.519712388515472412e-02 4.235624149441719055e-02 2.609823644161224365e-01 -2.194890007376670837e-02 3.146820664405822754e-01 1.401532143354415894e-01 -1.820935159921646118e-01 -1.216154098510742188e-01 5.841392278671264648e-02 3.485196530818939209e-01 1.357892006635665894e-01 2.417290806770324707e-01 -1.225788965821266174e-01 -1.079963371157646179e-01 3.055011928081512451e-01 2.653990387916564941e-01 1.064925268292427063e-01 5.889653228223323822e-03 5.337603017687797546e-02 -9.358611702919006348e-02 3.207194386050105095e-03 1.668577082455158234e-02 -2.347246557474136353e-01 -9.576877951622009277e-02 3.943257331848144531e-01 1.958806812763214111e-01 1.932989358901977539e-01 1.110149640589952469e-02
9.236767888069152832e-02 -1.027884613722562790e-02 -6.534363329410552979e-02 -4.284238070249557495e-02 -3.756751418113708496e-01 -4.317096993327140808e-02 3.466018140316009521e-01 2.929908037185668945e-01 -3.451800718903541565e-02 -8.397732675075531006e-02 -6.714627146720886230e-02 1.296649724245071411e-01 -1.294269599020481110e-02 8.586126565933227539e-02 -2.794751524925231934e-01 2.596080303192138672e-01 4.487939178943634033e-02 -1.528203487396240234e-01 1.186117529869079590e-01 1.305171102285385132e-01 9.906909428536891937e-03 1.009541377425193787e-01 2.645621821284294128e-02 1.653214097023010254e-01 7.563298195600509644e-02 -1.913876980543136597e-01 -2.010065466165542603e-01 -5.514701083302497864e-02 4.114303886890411377e-01 1.372265666723251343e-01 2.446358501911163330e-01 -1.585487425327301025e-01
1.765143275260925293e-01 -2.467623539268970490e-02 3.404659405350685120e-02 1.538770347833633423e-01 -3.256180286407470703e-01 -1.647530868649482727e-02 -2.064296603202819824e-02 3.517319262027740479e-02 -1.329712569713592529e-02 -1.704446822404861450e-01 1.364613473415374756e-01 2.346200793981552124e-01 1.012308150529861450e-02 3.160858750343322754e-01 1.201012134552001953e-01 3.405572772026062012e-01 6.157013401389122009e-02 8.649884164333343506e-02 4.513258337974548340e-01 1.420665234327316284e-01 -1.521081477403640747e-01 2.220857888460159302e-01 6.110917404294013977e-02 1.481669992208480835e-01 -8.872128278017044067e-02 7.481228560209274292e-02 -1.148101463913917542e-01 1.152206733822822571e-01 1.270412504673004150e-01 2.962360680103302002e-01 -1.521392725408077240e-02 1.573911607265472412e-01
-1.143944934010505676e-01 2.729943394660949707e-02 2.730455994606018066e-01 -2.875241823494434357e-02 3.817474469542503357e-02 -6.101982668042182922e-02 4.267787933349609375e-01 1.335784196853637695e-01 -3.078489936888217926e-02 -1.284602433443069458e-01 -9.326689690351486206e-02 1.945038288831710815e-01 4.022961854934692383e-01 2.247606962919235229e-01 1.460462342947721481e-02 1.474553346633911133e-01 -2.768439054489135742e-02 -1.976057440042495728e-01 6.950817257165908813e-02 7.616689056158065796e-02 -9.753341972827911377e-02 -6.070141494274139404e-02 1.449861228466033936e-01 2.320422530174255371e-01 3.697121739387512207e-01 -2.230110019445419312e-01 9.069302119314670563e-03 -1.696940213441848755e-01 8.058463037014007568e-02 1.082301512360572815e-01 1.861455291509628296e-01 2.571648918092250824e-02
2.388192117214202881e-01 1.334346178919076920e-02 1.392107158899307251e-01 2.113482505083084106e-01 -4.285978376865386963e-01 -8.548490703105926514e-02 -1.569680273532867432e-01 3.408261761069297791e-02 -3.626533746719360352e-01 -3.394229710102081299e-02 -1.501006186008453369e-01 -8.623326569795608521e-02 4.348040744662284851e-02 1.273847669363021851e-01 1.596157699823379517e-01 3.329933583736419678e-01 2.941414155066013336e-02 -1.874854117631912231e-01 1.373293250799179077e-01 3.148738443851470947e-01 -1.423558741807937622e-01 -7.509624958038330078e-02 -2.328393235802650452e-02 2.710856199264526367e-01 -8.931899070739746094e-02 -2.229447104036808014e-02 -7.798764854669570923e-02 -7.496363669633865356e-02 -5.222881957888603210e-02 1.488647162914276123e-01 1.012111380696296692e-01 1.885633468627929688e-01
1.602031737565994263e-01 6.919749826192855835e-02 1.564892232418060303e-01 -1.566209048032760620e-01 -3.281438350677490234e-01 2.860023081302642822e-01 2.064421623945236206e-01 -8.634764701128005981e-02 -2.184095084667205811e-01 -1.481440812349319458e-01 1.998127847909927368e-01 9.788181632757186890e-03 2.071836888790130615e-01 2.693765163421630859e-01 3.392010927200317383e-02 9.037346392869949341e-02 1.555382758378982544e-01 6.871053017675876617e-03 9.343526512384414673e-02 3.259714245796203613e-01 3.398518636822700500e-02 2.171445935964584351e-01 -4.952544718980789185e-02 -1.088949590921401978e-01 2.466486096382141113e-01 2.373775281012058258e-02 -9.163396060466766357e-02 1.262675374746322632e-01 -8.009091019630432129e-02 8.253789693117141724e-02 -3.896699845790863037e-02 3.796988725662231445e-01
1.356355845928192139e-01 1.933145076036453247e-01 3.915980160236358643e-01 -6.693093478679656982e-02 -3.349028229713439941e-01 9.939295798540115356e-02 7.705873250961303711e-02 3.034775257110595703e-01 -4.726211354136466980e-02 1.805388927459716797e-02 1.015278026461601257e-01 7.022251933813095093e-02 7.623010128736495972e-02 2.969484403729438782e-02 -1.219006776809692383e-01 1.938748061656951904e-01 2.000276893377304077e-01 -7.702580839395523071e-02 4.740672558546066284e-02 4.583460092544555664e-01 -4.613607004284858704e-02 4.838896915316581726e-02 2.573313713073730469e-01 5.730058765038847923e-04 -9.247241914272308350e-02 1.858728528022766113e-01 6.061730906367301941e-02 1.417558267712593079e-02 -5.134759470820426941e-02 2.529719173908233643e-01 1.450672298669815063e-01 1.605487316846847534e-01
-2.107873186469078064e-02 -1.041727811098098755e-01 6.685244292020797729e-02 3.222157657146453857e-01 -4.248551428318023682e-01 -5.487327650189399719e-02 1.467722505331039429e-01 1.201492771506309509e-01 1.921963989734649658e-01 -1.328619122505187988e-01 -1.147080659866333008e-01 -1.795307360589504242e-02 1.710984557867050171e-01 6.892622262239456177e-02 7.534244097769260406e-03 -6.288136355578899384e-03 2.845264375209808350e-01 -3.786630928516387939e-02 -6.269943900406360626e-03 3.817133605480194092e-01 -3.719115629792213440e-02 -1.179925501346588135e-01 2.667727693915367126e-02 2.215568572282791138e-01 3.186287283897399902e-01 -7.970484346151351929e-02 -6.599215418100357056e-02 -2.307116389274597168e-01 2.361407577991485596e-01 6.094713136553764343e-02 1.932863146066665649e-01 5.649989098310470581e-02
2.396339625120162964e-01 -4.311068356037139893e-02 4.242873787879943848e-01 -5.545016750693321228e-02 1.009248867630958557e-01 -1.530947387218475342e-01 2.383117973804473877e-01 -2.033925205469131470e-01 4.662103950977325439e-03 -2.457438260316848755e-01 1.825598776340484619e-01 1.621875762939453125e-01 3.796642720699310303e-01 2.341728806495666504e-01 -5.367018654942512512e-02 1.727405637502670288e-01 -6.709560006856918335e-02 -3.213999047875404358e-02 -1.992919854819774628e-02 2.456723749637603760e-01 3.154314160346984863e-01 -4.036560282111167908e-02 2.224303930997848511e-01 2.860829047858715057e-02 3.352912142872810364e-02 6.449215114116668701e-02 -1.610137820243835449e-01 3.156828507781028748e-02 1.038054600358009338e-01 5.783538147807121277e-02 9.690922498703002930e-02 -2.583000995218753815e-02
-1.292708367109298706e-01 3.094279468059539795e-01 5.678859353065490723e-02 1.929971277713775635e-01 -6.731873005628585815e-02 -2.449403330683708191e-02 4.618989229202270508e-01 -1.370871216058731079e-01 -1.340573877096176147e-01 8.478911593556404114e-03 -1.742631047964096069e-01 9.804440289735794067e-02 2.578143179416656494e-01 6.042532995343208313e-02 -2.140370756387710571e-02 1.409782618284225464e-01 -3.708148142322897911e-03 -3.456693515181541443e-02 2.668857872486114502e-01 -4.069611802697181702e-02 -3.444659337401390076e-02 -2.265514731407165527e-01 7.612720876932144165e-02 8.996032178401947021e-02 1.189251616597175598e-01 5.315580591559410095e-02 -5.073378086090087891e-01 -1.388025730848312378e-01 7.479824870824813843e-02 8.074127137660980225e-03 1.376328319311141968e-01 -5.095922201871871948e-02
4.826193153858184814e-01 -1.315418332815170288e-01 1.629889458417892456e-01 5.860882624983787537e-02 -2.945921719074249268e-01 1.258735805749893188e-01 4.319765605032444000e-03 8.092198520898818970e-02 6.511786580085754395e-02 -1.255440860986709595e-01 1.936376839876174927e-02 -5.206808447837829590e-02 7.697501685470342636e-03 2.162420153617858887e-01 2.120810896158218384e-01 3.024214804172515869e-01 -2.505333721637725830e-02 -3.010015562176704407e-02 -5.158628802746534348e-03 9.259903430938720703e-02 2.222909927368164062e-01 -6.058778613805770874e-02 7.162603735923767090e-02 5.323967710137367249e-02 8.426041156053543091e-02 8.866865932941436768e-02 -5.156608223915100098e-01 1.283013373613357544e-01 -1.786853373050689697e-01 -1.374841202050447464e-02 3.153389319777488708e-02 -5.108585208654403687e-02
-6.807506084442138672e-02 9.712540358304977417e-02 3.234960883855819702e-02 1.991477310657501221e-01 -2.998950183391571045e-01 1.778440363705158234e-02 4.864105954766273499e-02 -8.424553088843822479e-03 4.134334325790405273e-01 -6.844884902238845825e-02 -8.666019141674041748e-02 7.076612114906311035e-02 1.324183940887451172e-01 1.513654738664627075e-01 -1.492233723402023315e-01 2.331042438745498657e-01 3.985156118869781494e-01 6.501858681440353394e-02 1.547641754150390625e-01 3.068801760673522949e-01 6.874401122331619263e-02 2.019564062356948853e-01 1.915029436349868774e-01 -2.001140266656875610e-02 2.185439467430114746e-01 -4.722212255001068115e-02 -2.218888252973556519e-01 -1.524481773376464844e-01 -1.317822784185409546e-01 6.455186754465103149e-02 -9.132532030344009399e-02 -1.768003404140472412e-01
2.324312329292297363e-01 3.249476850032806396e-01 -1.268740594387054443e-01 -1.835551559925079346e-01 -4.947606101632118225e-02 -7.855373620986938477e-02 7.929370552301406860e-02 7.844157516956329346e-02 -1.305314898490905762e-01 -1.506742089986801147e-01 -1.208167672157287598e-01 2.855222192010842264e-05 3.448435068130493164e-01 9.633737802505493164e-02 2.814840674400329590e-01 4.232233464717864990e-01 2.857492119073867798e-02 6.903138756752014160e-02 2.205509245395660400e-01 2.162085324525833130e-01 -1.622188091278076172e-01 -1.552533358335494995e-01 1.900947391986846924e-01 1.680913716554641724e-01 -6.580761820077896118e-02 -8.085872977972030640e-02 -1.475834250450134277e-01 -4.324479028582572937e-02 -4.619490355253219604e-02 1.836975365877151489e-01 -1.745485514402389526e-01 1.095597892999649048e-01
1.661740243434906006e-01 -7.983343303203582764e-02 3.230449855327606201e-01 -2.356673330068588257e-01 -2.513460218906402588e-01 1.022805422544479370e-01 3.844277933239936829e-02 1.512219011783599854e-01 7.315509766340255737e-02 1.213933825492858887e-01 -2.471119314432144165e-01 -7.381622493267059326e-02 2.911951839923858643e-01 1.932217031717300415e-01 1.240579932928085327e-01 2.694688439369201660e-01 -1.272982638329267502e-02 -1.331167761236429214e-02 -1.001101508736610413e-01 1.126857474446296692e-01 5.824096128344535828e-02 -1.983121931552886963e-01 -1.213983446359634399e-01 5.445013567805290222e-02 1.540080159902572632e-01 1.244698762893676758e-01 -1.068728938698768616e-01 -1.172012016177177429e-01 -3.538819029927253723e-02 3.573166728019714355e-01 -2.352067455649375916e-02 3.661529719829559326e-01
7.954412698745727539e-02 6.886356323957443237e-02 4.172687530517578125e-01 -7.283033337444067001e-03 -4.202225804328918457e-01 -1.479168385267257690e-01 -5.338055640459060669e-02 -1.803204864263534546e-01 -1.235797628760337830e-01 -4.548644647002220154e-02 -1.156051736325025558e-02 -3.111151233315467834e-02 -4.602202400565147400e-02 2.749487161636352539e-01 9.906037896871566772e-02 2.643112838268280029e-01 -9.601936675608158112e-03 4.913525655865669250e-02 1.536159664392471313e-01 2.603715658187866211e-01 -2.470617741346359253e-02 1.941086202859878540e-01 -1.034010108560323715e-02 3.440772294998168945e-01 -7.843708992004394531e-02 -2.311528287827968597e-02 -6.107652559876441956e-02 -7.477507740259170532e-02 6.157756224274635315e-02 3.437073826789855957e-01 1.213858947157859802e-01 4.184063896536827087e-02
-1.270801275968551636e-01 1.362395584583282471e-01 8.134482800960540771e-02 1.538966000080108643e-01 -3.438029289245605469e-01 7.612992078065872192e-02 1.754944175481796265e-01 -2.037233710289001465e-01 2.428413555026054382e-02 2.478741854429244995e-01 1.573282480239868164e-01 1.217156946659088135e-01 7.412610203027725220e-02 1.521115750074386597e-01 -1.632624305784702301e-02 2.536162436008453369e-01 -1.828202009201049805e-01 -1.363867670297622681e-01 1.024624407291412354e-01 1.131730228662490845e-01 1.331332605332136154e-02 -1.978101134300231934e-01 1.952565163373947144e-01 -2.056785970926284790e-01 3.175429701805114746e-01 -1.015236601233482361e-01 1.469111908227205276e-02 1.289923042058944702e-01 4.026914760470390320e-02 1.808564364910125732e-01 4.147908389568328857e-01 1.201180368661880493e-01
1.840225420892238617e-02 -1.852546185255050659e-01 -1.801285743713378906e-01 -3.258440792560577393e-01 -3.195298016071319580e-01 3.692756593227386475e-02 1.008323132991790771e-01 1.516835987567901611e-01 1.197999864816665649e-01 -3.195704519748687744e-01 -5.295511335134506226e-02 1.622503623366355896e-03 -1.232168078422546387e-01 2.885679006576538086e-01 2.132158353924751282e-02 2.244928926229476929e-01 -6.457237154245376587e-02 1.344412118196487427e-01 -5.534125864505767822e-02 3.628428280353546143e-01 -1.301261484622955322e-01 2.482163347303867340e-02 1.799022108316421509e-01 -4.660551249980926514e-02 2.873452603816986084e-01 -1.768455356359481812e-01 -2.810009419918060303e-01 -1.241727173328399658e-01 3.273172304034233093e-02 1.605478301644325256e-02 2.727797813713550568e-02 -4.638077318668365479e-02
4.341003000736236572e-01 2.111567109823226929e-01 3.629659116268157959e-01 6.825070083141326904e-02 -4.259213805198669434e-01 1.449670344591140747e-01 1.171811223030090332e-01 1.062200143933296204e-01 -8.118955045938491821e-02 -5.139481276273727417e-03 6.431597471237182617e-02 1.709138154983520508e-01 7.446726411581039429e-02 1.317854076623916626e-01 9.986897557973861694e-02 1.614674478769302368e-01 1.777677834033966064e-01 -1.829800195991992950e-02 1.387733221054077148e-02 3.266355991363525391e-01 -1.365663558244705200e-01 4.662832245230674744e-02 1.230269148945808411e-01 -7.692839950323104858e-02 6.840071827173233032e-02 -7.602762430906295776e-02 1.684202849864959717e-01 3.226990252733230591e-02 7.665671408176422119e-02 1.122309267520904541e-01 2.105729877948760986e-01 1.443187296390533447e-01
2.986434400081634521e-01 1.410001218318939209e-01 -2.349594086408615112e-01 -9.460455179214477539e-02 -6.930748373270034790e-02 3.149862959980964661e-02 1.764519326388835907e-02 -1.976185590028762817e-01 -4.450213164091110229e-02 -1.544938981533050537e-01 1.738292127847671509e-01 -1.409482210874557495e-01 1.863861232995986938e-01 4.712724685668945312e-01 1.145679727196693420e-01 3.192745447158813477e-01 3.481189906597137451e-02 -1.456088274717330933e-01 -1.389633417129516602e-01 -2.747284062206745148e-02 1.201873943209648132e-01 1.549502313137054443e-01 1.413802504539489746e-01 1.202472969889640808e-01 -1.015189439058303833e-01 7.171544432640075684e-02 -9.215780347585678101e-02 -1.189163774251937866e-01 1.565931588411331177e-01 3.942973613739013672e-01 1.214759517461061478e-02 -1.337637007236480713e-02
4.108091592788696289e-01 -4.697072133421897888e-02 2.849779091775417328e-02 8.328898996114730835e-02 -3.295172750949859619e-02 -1.801141351461410522e-02 1.357734352350234985e-01 -8.508460968732833862e-02 -5.218531936407089233e-03 -1.293685287237167358e-01 2.723838686943054199e-01 -8.314127475023269653e-02 6.054467707872390747e-02 4.223221838474273682e-01 9.087277203798294067e-02 1.055399104952812195e-01 9.692616015672683716e-02 -1.299217343330383301e-01 8.014541119337081909e-02 6.849172711372375488e-02 -4.231303930282592773e-01 1.424911469221115112e-01 6.951478123664855957e-02 2.480090409517288208e-01 1.855927258729934692e-01 -1.534836888313293457e-01 -4.472594335675239563e-02 -2.369755804538726807e-01 1.323085874319076538e-01 9.819315164349973202e-05 2.052425146102905273e-01 1.266768872737884521e-01
-1.192844212055206299e-01 -1.135120689868927002e-01 1.183550134301185608e-01 1.008886620402336121e-01 -2.815235555171966553e-01 2.407125830650329590e-01 8.221665769815444946e-02 -1.579606533050537109e-01 1.625677645206451416e-01 -1.779124885797500610e-01 -2.499297261238098145e-01 6.089169066399335861e-03 2.672955691814422607e-01 6.804849207401275635e-02 1.059855371713638306e-01 1.620385795831680298e-01 4.248883724212646484e-01 -4.772545397281646729e-02 -8.188469335436820984e-03 2.502851784229278564e-01 3.744130954146385193e-02 1.255321949720382690e-01 1.742129027843475342e-01 2.510647103190422058e-02 3.506659269332885742e-01 -2.382213249802589417e-02 -2.305044829845428467e-01 -6.454303860664367676e-02 1.841359287500381470e-01 7.539191097021102905e-02 -1.303354203701019287e-01 1.207179054617881775e-01
1.998363733291625977e-01 -1.179683767259120941e-02 7.343414425849914551e-02 -1.068420335650444031e-01 -3.799484670162200928e-01 2.205925136804580688e-01 -8.314772695302963257e-02 2.177388034760951996e-02 -1.772076487541198730e-01 -2.662172317504882812e-01 -2.016881853342056274e-02 -7.319781184196472168e-02 1.315143853425979614e-01 4.027720540761947632e-02 1.416553705930709839e-01 4.865001887083053589e-02 1.423493772745132446e-01 -7.021744549274444580e-02 2.373344749212265015e-01 4.801988303661346436e-01 2.393710985779762268e-02 -8.409306406974792480e-02 2.481799945235252380e-02 2.824978530406951904e-01 1.467840969562530518e-01 -8.034633100032806396e-02 -1.457263976335525513e-01 4.538632556796073914e-02 -1.102977171540260315e-01 2.752293944358825684e-01 -1.526215225458145142e-01 1.750233620405197144e-01
-4.187732934951782227e-02 2.044632472097873688e-02 3.444781601428985596e-01 6.147858873009681702e-02 1.565307676792144775e-01 1.979007273912429810e-01 9.366268664598464966e-02 8.692712336778640747e-02 1.464744843542575836e-02 -6.077536195516586304e-02 6.237911805510520935e-02 6.355320662260055542e-02 1.451637893915176392e-01 2.487744837999343872e-01 6.630625575780868530e-02 2.408257871866226196e-01 -2.135694324970245361e-01 -1.149443909525871277e-01 1.031657308340072632e-01 1.572809070348739624e-01 -5.202338844537734985e-02 -2.365996092557907104e-01 3.730134665966033936e-01 -1.050670817494392395e-01 -7.083863019943237305e-02 -1.365884095430374146e-01 -3.272167146205902100e-01 1.058261748403310776e-02 5.071698129177093506e-02 3.318563103675842285e-01 1.948003172874450684e-01 2.315614670515060425e-01
1.607112586498260498e-01 -1.919623762369155884e-01 1.575849503278732300e-01 1.722614169120788574e-01 -1.626501530408859253e-01 -9.906760603189468384e-02 4.914454370737075806e-02 -8.090467751026153564e-02 -3.725672066211700439e-01 -1.480396389961242676e-01 4.382658749818801880e-02 2.021859884262084961e-01 1.878727525472640991e-01 7.380419969558715820e-02 1.528347283601760864e-01 3.590082824230194092e-01 1.366935819387435913e-01 -1.858041733503341675e-01 -1.515720784664154053e-02 1.017451211810112000e-01 -3.395073711872100830e-01 -1.518052667379379272e-01 9.616302698850631714e-02 2.165541946887969971e-01 -1.451290696859359741e-01 2.038390375673770905e-02 -2.454558312892913818e-01 -1.031459942460060120e-01 -4.141081869602203369e-02 2.495922595262527466e-01 -1.106764227151870728e-01 1.191855669021606445e-01
-6.955294311046600342e-02 1.749842911958694458e-01 -5.895446985960006714e-02 -5.288549885153770447e-02 -5.259330570697784424e-02 1.059793755412101746e-01 3.014123439788818359e-01 -2.242861539125442505e-01 6.058375909924507141e-02 -2.320881783962249756e-01 8.392351120710372925e-02 6.217450499534606934e-01 7.015397399663925171e-02 1.469356864690780640e-01 1.457817405462265015e-01 2.073094546794891357e-01 -1.233198121190071106e-01 5.665778741240501404e-02 6.467973440885543823e-02 2.001646310091018677e-01 1.039858069270849228e-02 -2.305070012807846069e-01 6.252814829349517822e-02 2.832555770874023438e-02 -5.999640002846717834e-02 -6.135150324553251266e-04 1.814820989966392517e-02 -1.793792098760604858e-01 4.557853098958730698e-03 2.816894650459289551e-01 1.307429969310760498e-01 -8.967797458171844482e-02
1.330290436744689941e-01 1.357234716415405273e-01 1.499555706977844238e-01 -3.547738119959831238e-02 -8.321915566921234131e-02 1.533420830965042114e-01 1.454846709966659546e-01 -4.162495583295822144e-02 7.229368388652801514e-02 -1.318123191595077515e-01 1.273808032274246216e-01 2.901281714439392090e-01 2.159678339958190918e-01 2.375084608793258667e-01 2.515066862106323242e-01 3.455001711845397949e-01 -6.160406768321990967e-02 -1.797029227018356323e-01 -9.075164049863815308e-02 6.423358619213104248e-02 -8.292814344167709351e-02 -9.007970243692398071e-02 1.295085996389389038e-01 -1.358723193407058716e-01 -1.856415122747421265e-01 -3.719242513179779053e-01 -9.370675683021545410e-02 -1.809583790600299835e-02 1.516357362270355225e-01 1.273906379938125610e-01 3.936126530170440674e-01 -5.825094878673553467e-02
4.166581332683563232e-01 1.846264302730560303e-01 2.313184142112731934e-01 -1.365363714285194874e-03 -3.786961138248443604e-01 3.563318550586700439e-01 2.790877223014831543e-01 9.094498306512832642e-02 -9.780665487051010132e-02 -2.216128446161746979e-02 1.689127832651138306e-02 7.620695233345031738e-02 2.961958199739456177e-02 6.596509367227554321e-02 1.130594983696937561e-01 1.426788717508316040e-01 1.077279448509216309e-01 -4.083511233329772949e-02 -4.465775564312934875e-02 3.529430925846099854e-01 -1.183249056339263916e-01 -1.442049294710159302e-01 5.470650270581245422e-02 -1.982570439577102661e-01 4.685035347938537598e-02 1.428260505199432373e-01 1.271976381540298462e-01 -1.009545251727104187e-01 -4.285801574587821960e-02 2.218202650547027588e-01 7.339788973331451416e-02 -7.356820255517959595e-02
9.620530158281326294e-02 -2.952818572521209717e-02 -1.811335422098636627e-02 1.978536508977413177e-02 -2.619985640048980713e-01 9.388522058725357056e-02 3.011614680290222168e-01 -3.810748085379600525e-02 1.990506500005722046e-01 1.872401535511016846e-01 -4.931982606649398804e-03 -1.674960702657699585e-01 1.814966648817062378e-01 3.191237747669219971e-01 1.699453443288803101e-01 1.969146877527236938e-01 -1.091057211160659790e-01 -3.920559287071228027e-01 -1.925120502710342407e-02 -8.539579808712005615e-02 -5.591146275401115417e-02 -6.367187947034835815e-02 1.557605806738138199e-03 1.021181717514991760e-01 1.330031752586364746e-01 4.665075987577438354e-02 -1.815017312765121460e-01 -8.852320723235607147e-03 1.379099041223526001e-01 2.725415527820587158e-01 4.017575383186340332e-01 1.259671300649642944e-01
3.338529542088508606e-02 1.909306049346923828e-01 -5.810517817735671997e-02 -1.062294691801071167e-01 -4.113786295056343079e-02 -4.777713119983673096e-02 1.805794090032577515e-01 1.676724851131439209e-01 6.792926788330078125e-02 -1.229425892233848572e-01 2.444331347942352295e-02 -5.605123005807399750e-03 -7.166518270969390869e-02 2.773326337337493896e-01 -1.919228211045265198e-02 3.870338201522827148e-01 1.742311418056488037e-01 -4.209370017051696777e-01 4.347063973546028137e-02 1.783874779939651489e-01 -1.739499866962432861e-01 1.093497872352600098e-01 4.772110842168331146e-03 1.849144101142883301e-01 2.877597808837890625e-01 1.406257599592208862e-01 -2.533502578735351562e-01 -1.686406731605529785e-01 -8.319752663373947144e-02 -9.247659146785736084e-02 1.287131160497665405e-01 2.925141751766204834e-01
1.497959494590759277e-01 -1.189415752887725830e-01 2.524034380912780762e-01 1.594080179929733276e-01 -1.451390981674194336e-01 -2.341425232589244843e-02 5.485906079411506653e-02 -2.404009103775024414e-01 -1.469917893409729004e-01 -1.361708194017410278e-01 4.755202308297157288e-02 2.617662027478218079e-02 2.415813952684402466e-01 1.664045155048370361e-01 1.091601103544235229e-01 3.118467330932617188e-01 2.097286432981491089e-01 2.528025209903717041e-01 1.551415119320154190e-02 4.249459877610206604e-02 -1.597198715899139643e-04 -3.555197119712829590e-01 7.712145149707794189e-02 2.120934575796127319e-01 3.309656679630279541e-02 1.662911623716354370e-01 -1.950651556253433228e-01 -1.791009753942489624e-01 -4.585887119174003601e-02 3.991332054138183594e-01 4.841034114360809326e-02 -6.059020012617111206e-02
3.673359379172325134e-02 1.011949479579925537e-01 -1.874981969594955444e-01 2.574341744184494019e-02 -1.396785378456115723e-01 -6.109778583049774170e-02 1.228416338562965393e-02 -6.935099512338638306e-02 -1.389061380177736282e-02 -2.346568852663040161e-01 -4.813605174422264099e-02 -2.050842531025409698e-02 3.107582628726959229e-01 2.832265496253967285e-01 -3.892823755741119385e-01 2.625640630722045898e-01 1.750808209180831909e-02 -1.483744978904724121e-01 2.097598016262054443e-01 9.926301985979080200e-02 -2.493947893381118774e-01 2.401811480522155762e-01 1.112131997942924500e-01 1.144489347934722900e-01 1.698466986417770386e-01 3.732768073678016663e-02 -3.429745137691497803e-01 -1.525447666645050049e-01 2.133458293974399567e-02 1.754956543445587158e-01 1.159505397081375122e-01 1.782092750072479248e-01
7.599502801895141602e-02 -1.552061736583709717e-01 7.104552933014929295e-04 1.408801078796386719e-01 -2.531121373176574707e-01 1.514398902654647827e-01 1.110774576663970947e-01 -3.141487762331962585e-02 4.184170812368392944e-02 -4.633030667901039124e-02 1.969688832759857178e-01 -1.487377844750881195e-02 1.330435276031494141e-01 2.266229242086410522e-01 6.635327637195587158e-02 1.065821722149848938e-01 2.988615036010742188e-01 3.772757649421691895e-01 2.175230830907821655e-01 1.427010595798492432e-01 -7.555694133043289185e-02 -1.450005024671554565e-01 -6.577502191066741943e-02 -6.665284745395183563e-03 2.572933435440063477e-01 6.870953738689422607e-02 -1.829553991556167603e-01 -4.238449633121490479e-01 -2.932978607714176178e-02 1.000884845852851868e-01 1.942642033100128174e-01 -2.431718856096267700e-01
8.998954296112060547e-02 1.061348170042037964e-01 2.390400916337966919e-01 1.434331536293029785e-01 -2.733482718467712402e-01 -1.376652810722589493e-02 1.482540369033813477e-01 2.048160135746002197e-02 9.466435015201568604e-02 -2.506290934979915619e-02 2.182108461856842041e-01 1.271634250879287720e-01 1.532684117555618286e-01 -5.057388171553611755e-02 3.157448768615722656e-01 3.681420385837554932e-01 -8.218887448310852051e-02 -7.484200596809387207e-02 2.395341172814369202e-02 4.109779745340347290e-02 -1.862318068742752075e-02 1.176037043333053589e-01 3.761969506740570068e-01 3.156900703907012939e-01 2.135448306798934937e-01 -1.400335412472486496e-02 -4.507679492235183716e-02 -2.109271436929702759e-01 1.429972797632217407e-01 8.371312916278839111e-02 2.206794768571853638e-01 -1.803110092878341675e-01
-2.847584895789623260e-02 1.931648254394531250e-01 2.305554449558258057e-01 -1.353407502174377441e-01 -4.517921060323715210e-02 3.284800052642822266e-02 2.332764118909835815e-01 -2.887219190597534180e-01 -4.905162844806909561e-03 -1.143435016274452209e-01 1.918531507253646851e-01 3.060111403465270996e-01 2.197504788637161255e-01 1.621418446302413940e-01 -1.667366772890090942e-01 4.500955939292907715e-01 5.834938958287239075e-02 1.173991486430168152e-01 1.175901740789413452e-01 7.797509431838989258e-02 -1.705729365348815918e-01 -2.808389365673065186e-01 8.993897587060928345e-02 -9.290593676269054413e-03 -1.359231323003768921e-01 -1.861602365970611572e-01 -8.550444990396499634e-02 -2.363397330045700073e-01 -1.137025281786918640e-01 9.770549833774566650e-02 -1.862570457160472870e-02 -9.291577339172363281e-02
1.180908381938934326e-01 2.035139054059982300e-01 7.137586176395416260e-02 -1.108975242823362350e-02 -1.098146215081214905e-01 -4.230351746082305908e-02 -3.075557574629783630e-02 1.698174029588699341e-01 -1.329388618469238281e-01 -1.082919072359800339e-03 1.779515594244003296e-01 1.409694403409957886e-01 -6.316386163234710693e-02 3.488017022609710693e-01 1.176057383418083191e-01 4.295696318149566650e-01 3.257932364940643311e-01 8.703180402517318726e-02 -1.120647299103438854e-03 -7.395349442958831787e-02 6.231144815683364868e-02 -1.211383640766143799e-01 1.137859672307968140e-01 -8.291423320770263672e-03 6.811498105525970459e-02 4.416329041123390198e-02 -4.585853815078735352e-01 -2.095025926828384399e-01 -2.776917517185211182e-01 9.428295493125915527e-02 6.377392262220382690e-02 -3.081856481730937958e-02
5.515853688120841980e-02 1.429209411144256592e-01 2.647851109504699707e-01 -3.749820590019226074e-02 -8.545851707458496094e-02 1.404065489768981934e-01 1.298381388187408447e-01 -2.513332525268197060e-03 -8.213365450501441956e-03 -5.277938023209571838e-02 -8.666272275149822235e-03 4.038158655166625977e-01 1.356296986341476440e-01 2.044143229722976685e-01 2.612456083297729492e-01 2.320586889982223511e-01 -1.137233749032020569e-01 -1.712001711130142212e-01 -1.451931595802307129e-01 1.321863681077957153e-01 -2.318120747804641724e-02 -1.327189803123474121e-01 1.507739126682281494e-01 -1.730916649103164673e-01 -1.420275419950485229e-01 -2.255997359752655029e-01 -1.549022793769836426e-01 -7.642661780118942261e-02 5.776663869619369507e-02 1.339109539985656738e-01 4.872157573699951172e-01 -4.077742248773574829e-02
3.177813068032264709e-02 1.436662673950195312e-01 1.554890424013137817e-01 -2.629446424543857574e-02 -4.372365772724151611e-02 1.188607215881347656e-01 6.182817369699478149e-02 -4.358435869216918945e-01 5.209568887948989868e-02 -4.407041240483522415e-03 2.615175843238830566e-01 2.302771210670471191e-01 2.157362550497055054e-01 1.209069639444351196e-01 -7.851157337427139282e-02 4.292268455028533936e-01 7.434391230344772339e-02 1.154139563441276550e-01 1.644090265035629272e-01 1.266047656536102295e-01 -1.618474274873733521e-01 -3.014136552810668945e-01 6.180356815457344055e-02 -7.145587354898452759e-02 -1.122269108891487122e-01 -2.482822984457015991e-01 -9.666852653026580811e-02 -2.362934350967407227e-01 -1.273632347583770752e-01 9.383793175220489502e-02 -6.958071887493133545e-02 -1.038438677787780762e-01
3.559558093547821045e-01 2.845569849014282227e-01 1.104571744799613953e-01 -4.171558842062950134e-02 -6.006106734275817871e-01 1.419137120246887207e-01 3.582339361310005188e-02 1.242032498121261597e-01 -4.579246789216995239e-02 1.453352421522140503e-01 2.912048436701297760e-02 1.563528776168823242e-01 2.642991207540035248e-02 -1.047147214412689209e-01 -3.387970104813575745e-02 2.062133699655532837e-01 7.673927396535873413e-02 -2.577196061611175537e-01 -5.506813898682594299e-02 2.248949110507965088e-01 2.132292464375495911e-02 -6.118476390838623047e-02 1.370056420564651489e-01 3.397236345335841179e-03 -2.445551566779613495e-02 -2.568651735782623291e-01 -1.599002331495285034e-01 1.000283062458038330e-01 -5.814716219902038574e-02 1.437190175056457520e-01 3.301983699202537537e-02 -2.781235799193382263e-02
-5.643439665436744690e-02 2.071244455873966217e-02 7.436835765838623047e-02 -1.365772038698196411e-01 -9.913818538188934326e-02 -6.835880130529403687e-02 2.852593064308166504e-01 6.110183149576187134e-02 -2.014618366956710815e-01 2.607876807451248169e-02 1.543314158916473389e-01 2.930236756801605225e-01 4.083063006401062012e-01 1.632418781518936157e-01 -4.092224687337875366e-02 1.513963844627141953e-02 6.384909898042678833e-02 -1.023204028606414795e-01 3.037541806697845459e-01 2.730874419212341309e-01 -5.223836377263069153e-02 -1.084606572985649109e-01 3.246631324291229248e-01 -5.061578936874866486e-03 2.814500033855438232e-01 -2.610995471477508545e-01 3.085086494684219360e-02 -1.649753600358963013e-01 -4.651186615228652954e-02 4.118437692523002625e-02 7.266212254762649536e-02 -2.009275853633880615e-01
1.003946661949157715e-01 2.418866157531738281e-01 3.179838955402374268e-01 5.233504250645637512e-02 -1.474703848361968994e-01 1.070539802312850952e-01 8.816730976104736328e-02 9.177106618881225586e-02 -2.150153741240501404e-02 -6.052345503121614456e-03 7.630422711372375488e-02 1.400070935487747192e-01 2.280111014842987061e-01 7.459042221307754517e-02 6.633133441209793091e-02 -3.476386889815330505e-02 1.869714558124542236e-01 -1.737936884164810181e-01 1.781095862388610840e-01 -1.416116021573543549e-02 4.915603995323181152e-02 1.894883066415786743e-01 5.259994268417358398e-01 -3.947430104017257690e-02 1.421958357095718384e-01 -1.528487503528594971e-01 -1.683375984430313110e-01 -5.045368149876594543e-02 -1.520732343196868896e-01 2.467211335897445679e-01 3.419935107231140137e-01 2.605883637443184853e-03
-5.673582106828689575e-02 -2.467781752347946167e-01 8.453918993473052979e-02 -4.428393021225929260e-02 -2.447221875190734863e-01 -1.682772040367126465e-01 2.788077481091022491e-02 -8.015204966068267822e-02 3.286614418029785156e-01 -2.794349789619445801e-01 -4.227677732706069946e-02 1.852353662252426147e-01 2.045278400182723999e-01 2.408593297004699707e-01 -1.950840204954147339e-01 2.911573648452758789e-01 4.656746610999107361e-02 -2.848834395408630371e-01 5.893773585557937622e-02 2.205382138490676880e-01 -2.664203345775604248e-01 -1.424001008272171021e-01 1.387190818786621094e-01 -2.066172808408737183e-01 1.822620630264282227e-01 -1.817055232822895050e-02 3.311902657151222229e-02 -1.298963278532028198e-01 9.686756134033203125e-02 1.652699410915374756e-01 -9.766184538602828979e-02 -1.023314241319894791e-02
1.056926026940345764e-01 -1.256449222564697266e-01 -5.074756592512130737e-02 -1.048805043101310730e-01 -2.763897776603698730e-01 -2.525112405419349670e-02 2.221899479627609253e-01 1.607722230255603790e-02 -1.989493146538734436e-02 -1.616270691156387329e-01 -1.402030587196350098e-01 1.080610305070877075e-01 2.831234037876129150e-01 2.716766595840454102e-01 -3.449431657791137695e-01 5.453745126724243164e-01 3.728271648287773132e-02 -2.829110622406005859e-02 1.101839318871498108e-01 -3.448206558823585510e-02 1.453048177063465118e-02 -9.345100820064544678e-02 -8.140861243009567261e-02 4.976436868309974670e-02 2.167291641235351562e-01 -2.957723662257194519e-02 -2.230367064476013184e-02 1.955525018274784088e-02 1.295324862003326416e-01 6.744496524333953857e-02 3.124387562274932861e-01 -5.772488191723823547e-02
-6.690369546413421631e-02 -5.888957902789115906e-02 2.372238188982009888e-01 7.032669335603713989e-02 -5.759976059198379517e-02 8.558042347431182861e-02 1.553088128566741943e-01 1.862874478101730347e-01 2.720781564712524414e-01 -7.072138786315917969e-02 -8.030184358358383179e-02 3.974218666553497314e-02 3.500138223171234131e-02 1.483990848064422607e-01 2.153735905885696411e-01 2.824061512947082520e-01 -1.465781778097152710e-02 -9.520757943391799927e-02 2.522810995578765869e-01 1.422788798809051514e-01 -9.145174920558929443e-02 9.205663949251174927e-02 1.718069314956665039e-01 -1.511903852224349976e-01 2.343865297734737396e-02 -2.193151861429214478e-01 -9.698463976383209229e-02 8.322587609291076660e-02 -1.472683548927307129e-01 3.431196212768554688e-01 4.924407601356506348e-01 -1.250860691070556641e-01
-4.071930423378944397e-02 -5.199593491852283478e-03 2.671702504158020020e-01 -2.614742144942283630e-02 -1.218534335494041443e-01 -8.873151242733001709e-02 4.180042743682861328e-01 -7.210069149732589722e-02 7.938519865274429321e-02 -1.489069312810897827e-01 -8.014934509992599487e-02 -2.396102808415889740e-02 2.902591228485107422e-01 2.882195115089416504e-01 -2.006232738494873047e-01 1.827254742383956909e-01 2.139414548873901367e-01 6.753221154212951660e-02 -9.605352580547332764e-02 9.346485137939453125e-02 1.003392934799194336e-01 -2.294267714023590088e-02 -4.333643615245819092e-02 1.254481077194213867e-01 1.474778056144714355e-01 -7.142913341522216797e-02 -4.780349731445312500e-01 -8.483071625232696533e-02 1.465947479009628296e-01 1.052503362298011780e-01 -1.898532062768936157e-01 1.396083980798721313e-01
9.961085021495819092e-02 1.233986765146255493e-02 1.227122917771339417e-01 -7.109386473894119263e-02 -4.188908636569976807e-01 8.130234479904174805e-02 4.304756969213485718e-02 -1.057759523391723633e-01 2.341614812612533569e-01 7.171202450990676880e-03 2.414278239011764526e-01 -1.300130505114793777e-02 -7.420010119676589966e-02 7.615001499652862549e-02 3.438818454742431641e-02 2.970303893089294434e-01 -8.107090252451598644e-04 -1.107588410377502441e-01 7.744280248880386353e-02 2.316441386938095093e-01 2.182209938764572144e-01 -1.318532675504684448e-01 2.282844930887222290e-01 2.060184478759765625e-01 -1.148601025342941284e-01 3.158179298043251038e-02 -3.950291275978088379e-01 -8.648192882537841797e-02 -3.575622737407684326e-01 6.631421297788619995e-02 -6.704483926296234131e-02 1.212002560496330261e-01
2.357132285833358765e-01 -8.326885849237442017e-02 4.130866527557373047e-01 1.677184551954269409e-01 -4.720051586627960205e-01 -1.076337546110153198e-01 1.375757390633225441e-03 -5.775738880038261414e-02 -8.241723477840423584e-02 9.846884012222290039e-02 1.171041354537010193e-01 1.214605867862701416e-01 3.812293335795402527e-02 -1.553411222994327545e-02 1.892573088407516479e-01 2.088807374238967896e-01 6.445786356925964355e-02 -1.183740124106407166e-01 8.442080765962600708e-02 3.350124955177307129e-01 -6.196894869208335876e-02 -3.415289521217346191e-02 5.420092865824699402e-02 3.908026814460754395e-01 2.110925503075122833e-02 1.118434146046638489e-01 -1.570068448781967163e-01 1.582600325345993042e-01 6.275546550750732422e-02 7.853952050209045410e-02 4.275885969400405884e-02 -4.625312238931655884e-02
7.096484769135713577e-03 8.543270826339721680e-02 6.402205675840377808e-02 7.739911973476409912e-02 -3.152766525745391846e-01 1.260672509670257568e-01 6.370151787996292114e-02 -1.347691416740417480e-01 2.102917879819869995e-01 -6.040002778172492981e-02 -2.174547314643859863e-01 5.974449962377548218e-02 -4.436255991458892822e-02 -1.204807776957750320e-02 -1.082212477922439575e-01 3.580977618694305420e-01 1.874831020832061768e-01 -1.104382947087287903e-01 -1.629410833120346069e-01 2.106200605630874634e-01 9.171587415039539337e-03 -1.640684306621551514e-01 6.809846311807632446e-02 1.037605404853820801e-01 4.279299080371856689e-01 -4.014246538281440735e-02 -4.032902121543884277e-01 4.538884758949279785e-02 1.595925390720367432e-01 8.353957533836364746e-02 -2.418387234210968018e-01 -5.679985135793685913e-02
9.822437912225723267e-02 6.846025586128234863e-02 1.012915745377540588e-03 1.078428421169519424e-02 -3.184323310852050781e-01 3.675357997417449951e-02 -9.421931952238082886e-02 -2.113454341888427734e-01 -1.409037560224533081e-01 -2.148281931877136230e-01 1.181757152080535889e-01 1.258509010076522827e-01 -2.815794013440608978e-02 2.559589147567749023e-01 2.832428216934204102e-01 4.530895948410034180e-01 1.672662049531936646e-01 8.527015149593353271e-02 3.005145490169525146e-01 2.249954491853713989e-01 -1.814265549182891846e-01 1.836448907852172852e-01 1.022304520010948181e-01 1.197769418358802795e-01 -1.919599920511245728e-01 4.637727886438369751e-02 -5.650597810745239258e-02 3.617344424128532410e-02 1.516511589288711548e-01 1.965449899435043335e-01 4.229856282472610474e-02 -8.415673673152923584e-02
1.412140429019927979e-01 2.653394341468811035e-01 -1.329544838517904282e-02 -5.045991390943527222e-02 -9.937062859535217285e-02 1.683516614139080048e-02 3.356431424617767334e-02 1.872007548809051514e-01 5.685874074697494507e-02 -1.920522451400756836e-01 -1.090532317757606506e-01 2.253568265587091446e-03 3.310847580432891846e-01 2.936296463012695312e-01 2.988266050815582275e-01 2.552167475223541260e-01 -8.461572229862213135e-02 -2.122271060943603516e-02 5.423372238874435425e-02 2.639001607894897461e-01 -1.985796391963958740e-01 -3.182709813117980957e-01 2.273761779069900513e-01 9.018456935882568359e-02 -9.641586244106292725e-02 -7.855563610792160034e-02 -7.373516261577606201e-02 -3.307074308395385742e-02 -1.824024692177772522e-02 2.245421856641769409e-01 -3.104037046432495117e-01 -9.198155999183654785e-02
2.130674123764038086e-01 1.718808561563491821e-01 2.804378271102905273e-01 -3.231782838702201843e-02 -4.425025880336761475e-01 2.657066583633422852e-01 5.506681278347969055e-02 1.142522096633911133e-01 -1.909280866384506226e-01 8.508562296628952026e-02 8.895312994718551636e-02 1.346566528081893921e-01 -2.024102210998535156e-01 8.570976555347442627e-03 -3.288060054183006287e-02 1.826302409172058105e-01 4.727253224700689316e-03 4.383784532546997070e-02 1.736510843038558960e-01 4.264099001884460449e-01 2.472409233450889587e-02 1.645794510841369629e-01 2.339496761560440063e-01 9.085942804813385010e-02 -1.133049726486206055e-01 -8.116964250802993774e-02 -1.156009435653686523e-01 -1.133320257067680359e-01 7.987708598375320435e-02 2.068988233804702759e-01 9.153041988611221313e-02 9.924274682998657227e-02
1.659433692693710327e-01 7.434407621622085571e-02 1.022938266396522522e-01 9.581254422664642334e-02 -4.360874742269515991e-02 -8.527782559394836426e-02 1.926978826522827148e-01 -3.505003638565540314e-03 -2.713015675544738770e-02 -6.504742056131362915e-02 2.714041769504547119e-01 -2.017418593168258667e-01 5.383299663662910461e-02 4.707488715648651123e-01 5.430687963962554932e-02 9.339298307895660400e-02 1.143956780433654785e-01 -6.808029860258102417e-02 1.966256648302078247e-01 1.833606362342834473e-01 -1.127746179699897766e-01 3.664113879203796387e-01 -3.752556070685386658e-02 3.519659489393234253e-02 3.276272416114807129e-01 -9.300849586725234985e-02 -1.856937557458877563e-01 -3.364086151123046875e-01 2.528341114521026611e-02 -1.543857250362634659e-02 3.639421984553337097e-02 2.000000625848770142e-01
6.063962355256080627e-02 4.830972850322723389e-02 1.311888843774795532e-01 -2.166520357131958008e-01 -2.520672976970672607e-01 5.625116452574729919e-02 2.180017232894897461e-01 -5.025574192404747009e-02 -1.205140426754951477e-01 1.327116191387176514e-01 -1.075988113880157471e-01 -3.446632623672485352e-01 5.406738445162773132e-02 4.822256863117218018e-01 1.337996721267700195e-01 9.384477138519287109e-02 -5.958995968103408813e-02 -9.090497344732284546e-02 -1.133721694350242615e-01 1.570963859558105469e-01 -2.327829226851463318e-02 -1.374651789665222168e-01 2.149806171655654907e-01 -7.818213663995265961e-03 -1.769614517688751221e-01 -1.540128737688064575e-01 -1.016385629773139954e-01 -7.948744297027587891e-02 -1.487295925617218018e-01 3.869590461254119873e-01 7.899661362171173096e-02 1.534982025623321533e-01
5.694318413734436035e-01 -3.035214543342590332e-02 1.532689630985260010e-01 -2.305354475975036621e-01 -1.250632107257843018e-01 2.584075033664703369e-01 8.843854814767837524e-02 -2.767591737210750580e-02 -7.272650301456451416e-02 -2.307115048170089722e-01 8.543662726879119873e-02 5.781694129109382629e-02 2.137049734592437744e-01 2.065818458795547485e-01 2.266046404838562012e-01 1.609807312488555908e-01 -3.576044365763664246e-02 3.245116025209426880e-02 -1.850026398897171021e-01 1.980170756578445435e-01 6.593380868434906006e-02 -7.210736721754074097e-02 6.017280742526054382e-02 -7.098110765218734741e-02 -2.544304542243480682e-02 -1.211717128753662109e-01 -2.571744322776794434e-01 -9.732059389352798462e-02 -4.259404540061950684e-02 5.882802978157997131e-02 -8.523935824632644653e-02 2.737904787063598633e-01
1.125479638576507568e-01 1.040344685316085815e-02 1.326135694980621338e-01 -1.005991548299789429e-01 -2.474945336580276489e-01 -9.587893635034561157e-02 -2.725884690880775452e-02 1.813315004110336304e-01 6.843563914299011230e-02 -3.356308341026306152e-01 -3.433517813682556152e-01 -1.425667386502027512e-02 2.879231572151184082e-01 2.829805389046669006e-02 -2.760977111756801605e-02 1.316855102777481079e-01 -1.152287945151329041e-01 -2.055222541093826294e-01 1.206636279821395874e-01 2.302844524383544922e-01 -2.826852798461914062e-01 4.161819070577621460e-02 1.205673664808273315e-01 6.246830895543098450e-02 1.265595257282257080e-01 9.851574897766113281e-02 -1.361030191183090210e-01 2.068241313099861145e-02 -1.637189537286758423e-01 2.737027704715728760e-01 2.823279798030853271e-01 -2.625419795513153076e-01
3.902766481041908264e-02 -1.715752631425857544e-01 -1.716630309820175171e-01 1.410369426012039185e-01 3.007042594254016876e-02 -1.298221796751022339e-01 2.905190885066986084e-01 -1.137717999517917633e-02 -1.272894144058227539e-01 -9.450401365756988525e-02 -5.605080723762512207e-02 3.404134511947631836e-01 1.965288966894149780e-01 3.002950847148895264e-01 9.052975475788116455e-02 1.437803357839584351e-01 -9.324672073125839233e-02 -2.397670596837997437e-01 3.440125584602355957e-01 4.912572354078292847e-02 -4.855975136160850525e-02 -1.132477447390556335e-01 1.939902454614639282e-01 1.354912482202053070e-02 2.589130997657775879e-01 -1.984443217515945435e-01 -2.537528276443481445e-01 -2.010422796010971069e-01 2.591037563979625702e-02 1.404670178890228271e-01 -1.982764303684234619e-01 6.843901425600051880e-02
9.332284331321716309e-02 1.862968057394027710e-01 1.441421657800674438e-01 -3.255277127027511597e-02 -9.942905604839324951e-02 9.634079039096832275e-02 5.442558974027633667e-02 1.667322218418121338e-01 6.037508323788642883e-02 6.316997110843658447e-02 -1.176238805055618286e-01 2.703506052494049072e-01 1.600075960159301758e-01 2.332279235124588013e-01 8.391479402780532837e-02 4.077974557876586914e-01 -1.891684345901012421e-02 -1.785297691822052002e-01 -8.125898241996765137e-02 1.195702850818634033e-01 -1.771186590194702148e-01 -1.664086058735847473e-02 1.083528771996498108e-01 -2.663303613662719727e-01 -1.110854446887969971e-01 -2.915904521942138672e-01 2.708895131945610046e-02 -2.276077419519424438e-01 -1.066159829497337341e-01 1.494926959276199341e-01 4.302818477153778076e-01 2.659803442656993866e-02
8.520413190126419067e-02 -5.844240263104438782e-02 1.295650005340576172e-01 -8.952044695615768433e-02 -2.333381921052932739e-01 1.599804759025573730e-01 -1.158877611160278320e-01 -8.698112517595291138e-02 -2.797918021678924561e-02 -1.507274955511093140e-01 2.952794432640075684e-01 -4.919790849089622498e-02 4.647064208984375000e-02 1.330061256885528564e-01 2.652068138122558594e-01 8.078812807798385620e-02 3.032871186733245850e-01 -2.172540873289108276e-01 3.892164677381515503e-02 1.648486554622650146e-01 -1.563947498798370361e-01 -2.691459059715270996e-01 1.314250081777572632e-01 1.920039057731628418e-01 1.393432319164276123e-01 1.759563945233821869e-02 -2.757945358753204346e-01 -9.060697257518768311e-02 -3.265186678618192673e-03 3.751212656497955322e-01 -2.068721354007720947e-01 2.173331379890441895e-01
-3.486485779285430908e-02 3.402675390243530273e-01 1.790951471775770187e-03 -1.295891404151916504e-01 -6.148317828774452209e-02 3.248571753501892090e-01 2.039089500904083252e-01 -2.115065902471542358e-01 -1.339591890573501587e-01 -2.825085446238517761e-02 -9.394748508930206299e-02 9.478082507848739624e-02 1.013645902276039124e-01 2.467531263828277588e-01 8.557856827974319458e-02 1.865102648735046387e-01 -1.779765188694000244e-01 -2.497447580099105835e-01 1.563648320734500885e-02 2.184768766164779663e-01 -2.852195315062999725e-02 2.618179321289062500e-01 -1.165500730276107788e-01 -1.491525210440158844e-03 2.048336863517761230e-01 -3.636621534824371338e-01 -1.433748099952936172e-02 -7.362917065620422363e-02 -1.948600411415100098e-01 2.698384225368499756e-01 7.183805108070373535e-02 2.118744421750307083e-03
-1.400132179260253906e-01 -1.689310669898986816e-01 -1.318245381116867065e-01 3.216470032930374146e-02 -2.410916835069656372e-01 -9.546548873186111450e-02 3.713979125022888184e-01 6.683991849422454834e-02 6.510183215141296387e-02 -3.013910055160522461e-01 4.024394229054450989e-02 2.996002696454524994e-02 2.789842188358306885e-01 2.240448743104934692e-01 9.540659934282302856e-02 2.626475989818572998e-01 1.503718495368957520e-01 -7.355895638465881348e-02 2.547426521778106689e-01 2.576481699943542480e-01 1.562024950981140137e-01 -2.689762115478515625e-01 -1.962100863456726074e-01 -2.404256165027618408e-02 2.490330636501312256e-01 -4.661902412772178650e-02 -9.874536842107772827e-02 -2.386856265366077423e-02 1.738321185111999512e-01 8.508251607418060303e-02 -1.289588864892721176e-02 -1.133139804005622864e-01
3.743988275527954102e-01 2.865439355373382568e-01 5.017180740833282471e-02 -6.308866292238235474e-02 -3.366640210151672363e-01 2.614569291472434998e-02 1.395128369331359863e-01 7.052239775657653809e-02 -2.815517410635948181e-02 2.823505103588104248e-01 -1.494832336902618408e-02 1.009284332394599915e-01 9.488753229379653931e-02 9.068116545677185059e-02 1.253492236137390137e-01 8.312156051397323608e-02 2.286397069692611694e-01 -3.823958709836006165e-02 -7.552347332239151001e-02 4.101531803607940674e-01 9.171928465366363525e-02 5.008052289485931396e-02 -1.090953648090362549e-01 -8.123270235955715179e-03 -1.525794863700866699e-01 -1.451299041509628296e-01 -1.330195069313049316e-01 8.396502584218978882e-03 -5.119244568049907684e-03 4.148714840412139893e-01 6.526523828506469727e-02 -1.136496439576148987e-01
-1.184775307774543762e-02 -1.079243347048759460e-01 1.049631312489509583e-01 3.615307211875915527e-01 8.441567420959472656e-03 1.062201336026191711e-01 1.130696684122085571e-01 -3.281100988388061523e-01 -1.380045115947723389e-01 -8.566835522651672363e-02 -8.245357871055603027e-02 3.151650726795196533e-01 1.214056089520454407e-01 2.783912718296051025e-01 -1.594134420156478882e-02 3.013003766536712646e-01 -1.874249987304210663e-02 -1.827997267246246338e-01 6.651107221841812134e-02 2.015337646007537842e-01 -1.006005629897117615e-01 -3.151642382144927979e-01 1.179064214229583740e-01 8.001007139682769775e-02 9.052161127328872681e-02 -1.020686030387878418e-01 8.913161605596542358e-02 -2.570767700672149658e-01 -1.626388579607009888e-01 2.061473578214645386e-01 1.415500789880752563e-01 -9.336782991886138916e-02
-7.358921319246292114e-02 1.228443160653114319e-01 5.292027443647384644e-02 -4.508472234010696411e-02 -1.730813831090927124e-01 1.670509874820709229e-01 1.167428307235240936e-02 -1.725418269634246826e-01 -3.282225923612713814e-03 5.386807769536972046e-02 -3.961219266057014465e-02 -7.616470009088516235e-02 8.537929505109786987e-02 2.668438255786895752e-01 8.321049809455871582e-02 4.313155114650726318e-01 -6.507340073585510254e-02 -1.841554045677185059e-01 4.782927781343460083e-02 7.835623621940612793e-02 -9.334227442741394043e-02 1.087371166795492172e-02 -1.334926038980484009e-01 -1.221844106912612915e-01 2.653166055679321289e-01 -5.305292010307312012e-01 -1.843279004096984863e-01 5.766419693827629089e-02 2.401041388511657715e-01 1.069931015372276306e-01 2.407687008380889893e-01 -2.786938846111297607e-02
3.308387100696563721e-01 1.030204296112060547e-01 3.186604678630828857e-01 -1.488438844680786133e-01 -3.150462806224822998e-01 2.597125470638275146e-01 2.036237418651580811e-01 1.697008460760116577e-01 -8.060566335916519165e-02 -8.531717211008071899e-02 1.151380091905593872e-01 5.652200896292924881e-03 1.933887302875518799e-01 2.385373562574386597e-01 5.743820220232009888e-02 6.464317440986633301e-02 9.116418659687042236e-02 -8.220592141151428223e-02 1.685508936643600464e-01 3.211260139942169189e-01 -1.835901290178298950e-01 -1.099553778767585754e-01 -1.871183398179709911e-03 -2.192762196063995361e-01 -2.284897714853286743e-01 -6.345037370920181274e-02 -2.838767692446708679e-02 -2.612816691398620605e-01 1.099203079938888550e-01 6.905682384967803955e-02 -7.411988079547882080e-02 -4.787552356719970703e-02
1.801643967628479004e-01 -2.092585712671279907e-01 1.397097110748291016e-01 1.681480742990970612e-02 -1.079778447747230530e-01 -1.427839249372482300e-01 1.630946993827819824e-01 -1.503288298845291138e-01 1.180874109268188477e-01 -1.928685307502746582e-01 -3.970678523182868958e-02 -2.829593420028686523e-02 1.108001768589019775e-01 2.536701858043670654e-01 1.398611664772033691e-01 4.448412060737609863e-01 1.169923171401023865e-01 -2.785955071449279785e-01 -2.446825951337814331e-01 1.138510555028915405e-01 8.025902509689331055e-02 7.299287244677543640e-03 -1.653224974870681763e-01 -2.238708734512329102e-02 1.187993809580802917e-01 -1.220472753047943115e-01 -1.439643055200576782e-01 -4.477424323558807373e-01 7.856002449989318848e-02 2.240135148167610168e-02 -1.293600499629974365e-01 -5.511440709233283997e-02
-4.933701455593109131e-02 9.636794030666351318e-02 -1.272752732038497925e-01 -3.863735496997833252e-02 -1.091880798339843750e-01 1.137079223990440369e-01 3.092102706432342529e-01 -4.127937182784080505e-02 2.040493935346603394e-01 7.576612383127212524e-02 2.087908536195755005e-01 2.889505960047245026e-02 4.381699487566947937e-02 3.526603281497955322e-01 1.093549728393554688e-01 2.082382291555404663e-01 -8.197534829378128052e-02 -2.322610616683959961e-01 -1.476669758558273315e-01 -3.164059482514858246e-03 -2.188026160001754761e-01 1.241734530776739120e-02 2.332449853420257568e-01 1.501301676034927368e-01 1.693198829889297485e-01 -2.901784889400005341e-02 -3.088802658021450043e-02 4.835810139775276184e-02 -1.776656657457351685e-01 3.033106625080108643e-01 4.010287225246429443e-01 2.244158238172531128e-01
2.772751450538635254e-01 -8.517464995384216309e-02 2.962803235277533531e-03 6.797673553228378296e-02 -1.952990889549255371e-01 2.695062458515167236e-01 -2.085748314857482910e-01 -4.764690250158309937e-02 -1.432457715272903442e-01 -1.275711208581924438e-01 -9.512481093406677246e-02 5.306277051568031311e-02 1.253209263086318970e-01 8.928937464952468872e-02 6.559004634618759155e-02 2.591602206230163574e-01 2.169133275747299194e-01 -3.168873786926269531e-01 2.830065488815307617e-01 2.397303879261016846e-01 -1.681366115808486938e-01 -3.412485718727111816e-01 4.293473064899444580e-02 2.455902099609375000e-01 2.013416886329650879e-01 -9.622026234865188599e-02 -2.034157514572143555e-01 -4.309939593076705933e-02 -1.232730001211166382e-01 9.438648819923400879e-02 -2.885719761252403259e-02 3.165589645504951477e-02
3.831980824470520020e-01 1.707552373409271240e-01 3.988876640796661377e-01 -7.511610537767410278e-02 -5.297190546989440918e-01 1.194233447313308716e-01 2.203420996665954590e-01 2.236770987510681152e-01 -8.638992905616760254e-02 -1.228712573647499084e-01 -1.263061631470918655e-02 1.854689121246337891e-01 -6.141812354326248169e-02 -9.976335801184177399e-03 1.266011744737625122e-01 7.467698305845260620e-02 -1.204514689743518829e-02 -6.678834557533264160e-02 2.556485868990421295e-02 2.632208764553070068e-01 -1.459247767925262451e-01 -1.370658427476882935e-01 1.124565750360488892e-01 -8.509942889213562012e-02 3.436620533466339111e-02 2.988982386887073517e-02 6.069482490420341492e-02 -4.831010475754737854e-02 1.401067674160003662e-01 1.420848965644836426e-01 2.533082477748394012e-02 -1.186821982264518738e-02
2.185946106910705566e-01 -1.670691557228565216e-02 -1.115128323435783386e-01 -1.427470892667770386e-02 -1.245820298790931702e-01 -1.584158837795257568e-01 1.881215125322341919e-01 6.555738300085067749e-02 -1.153224408626556396e-01 -1.475539505481719971e-01 9.277409315109252930e-02 -9.828659147024154663e-02 2.845369577407836914e-01 8.776209503412246704e-02 1.899626106023788452e-01 3.236693739891052246e-01 1.897884160280227661e-01 2.371944487094879150e-01 2.330390512943267822e-01 4.805618431419134140e-03 -2.412598580121994019e-01 -2.212614119052886963e-01 2.332729697227478027e-01 1.964509934186935425e-01 -5.153047293424606323e-02 -8.847867697477340698e-02 -1.230159625411033630e-01 -1.447833478450775146e-01 1.279560327529907227e-01 3.770772218704223633e-01 1.567082107067108154e-02 1.548448950052261353e-01
1.211531981825828552e-01 2.380293980240821838e-02 1.162527427077293396e-01 2.014989964663982391e-02 -2.006093412637710571e-01 -4.989414289593696594e-02 7.551163434982299805e-02 1.265878379344940186e-01 1.013865768909454346e-01 1.528621315956115723e-01 -1.536544710397720337e-01 2.241291105747222900e-01 -9.177098423242568970e-02 2.393546998500823975e-01 2.489057928323745728e-01 3.251079022884368896e-01 -1.201338991522789001e-01 -2.950274646282196045e-01 7.867512106895446777e-02 1.223960146307945251e-01 -1.128504797816276550e-01 4.748734459280967712e-02 2.828458547592163086e-01 -2.131517976522445679e-01 2.842938527464866638e-02 -2.724184095859527588e-01 9.840658307075500488e-02 -3.905880451202392578e-02 -1.571106165647506714e-01 2.121924459934234619e-01 3.808946907520294189e-01 3.787060454487800598e-02
2.973531559109687805e-02 6.272350996732711792e-02 -1.183683946728706360e-01 6.973788142204284668e-02 -2.776880264282226562e-01 1.076414585113525391e-01 3.102070391178131104e-01 4.439214989542961121e-02 1.127298623323440552e-01 1.347851604223251343e-01 6.864093989133834839e-02 9.533740580081939697e-02 9.913081675767898560e-02 3.520753085613250732e-01 2.316000759601593018e-01 1.487770080566406250e-01 1.116126403212547302e-01 -3.519977927207946777e-01 -4.915777966380119324e-02 -1.051773428916931152e-01 -1.994169056415557861e-01 -6.792512536048889160e-02 1.197953801602125168e-02 -3.494459018111228943e-02 1.437435895204544067e-01 6.829246878623962402e-02 -2.047539800405502319e-01 -1.045062392950057983e-01 -1.650553494691848755e-01 1.552988737821578979e-01 4.483819603919982910e-01 9.494413435459136963e-02
-2.045656740665435791e-01 2.345955697819590569e-03 1.757512092590332031e-01 -2.667462527751922607e-01 -2.964956499636173248e-02 -1.468238532543182373e-01 2.795830070972442627e-01 -3.780329227447509766e-02 1.794966496527194977e-02 -1.463940739631652832e-01 2.264754623174667358e-01 -7.738193124532699585e-02 3.713571429252624512e-01 2.434896975755691528e-01 -1.113360002636909485e-01 2.424954622983932495e-01 2.445947825908660889e-01 -8.179945498704910278e-02 1.452827602624893188e-01 3.299048244953155518e-01 -7.471166551113128662e-02 -5.009121820330619812e-02 3.380195498466491699e-01 -8.023948967456817627e-02 1.021069437265396118e-01 -1.430680900812149048e-01 2.425908856093883514e-02 -1.458277106285095215e-01 -9.934826940298080444e-02 1.001837663352489471e-02 1.274854689836502075e-01 -4.926865175366401672e-02
-1.828508265316486359e-02 -1.210214421153068542e-01 1.401623636484146118e-01 -6.360034644603729248e-02 1.191459894180297852e-01 6.297524273395538330e-02 3.217848241329193115e-01 -1.229149624705314636e-01 3.006797432899475098e-01 1.091245859861373901e-01 -1.742606312036514282e-01 -6.654287874698638916e-02 2.335534393787384033e-01 -4.771322477608919144e-03 1.584253162145614624e-01 4.578336477279663086e-01 -4.897908493876457214e-02 -1.923330277204513550e-01 1.292583644390106201e-01 7.361394912004470825e-02 8.157973736524581909e-02 -1.815135776996612549e-01 2.500032484531402588e-01 -7.063990831375122070e-02 -1.925264298915863037e-02 -8.113276213407516479e-02 -3.016451597213745117e-01 -5.829984694719314575e-02 1.814568638801574707e-01 3.033412098884582520e-01 4.379460215568542480e-02 -3.617100417613983154e-02
1.057638972997665405e-01 -1.370792556554079056e-02 6.038013473153114319e-02 1.977129839360713959e-02 -3.714470267295837402e-01 1.067086979746818542e-01 -7.932697981595993042e-02 -1.641152948141098022e-01 -1.252020597457885742e-01 -1.593091934919357300e-01 6.282524019479751587e-02 2.605342268943786621e-01 1.135286241769790649e-01 1.378719508647918701e-01 2.197632566094398499e-02 3.066949844360351562e-01 1.347210556268692017e-01 -8.825009316205978394e-02 3.689709603786468506e-01 1.614721566438674927e-01 -3.389399871230125427e-02 2.319637089967727661e-01 9.323044866323471069e-02 1.971254125237464905e-02 5.122379586100578308e-02 2.015100568532943726e-01 -1.292946040630340576e-01 6.672586780041456223e-03 -2.253273874521255493e-02 4.011077880859375000e-01 -2.963556945323944092e-01 -3.577997535467147827e-02
3.607166111469268799e-01 2.227738201618194580e-01 3.659316897392272949e-01 5.257400870323181152e-02 -4.633110165596008301e-01 1.482375115156173706e-01 1.488081216812133789e-01 6.188286840915679932e-02 -1.002370193600654602e-01 1.279874444007873535e-01 2.498322399333119392e-03 2.202483415603637695e-01 2.398885972797870636e-02 1.409101337194442749e-01 9.072588756680488586e-03 1.433022916316986084e-01 9.999967366456985474e-02 -1.899353265762329102e-01 1.307009607553482056e-01 3.552664518356323242e-01 -9.010009234771132469e-04 2.055522799491882324e-01 -4.783165175467729568e-03 -3.251918777823448181e-02 -7.997827976942062378e-02 -1.984392255544662476e-01 7.502228766679763794e-02 -1.207584328949451447e-02 -8.613483048975467682e-03 8.032540977001190186e-02 9.643593430519104004e-02 7.005281001329421997e-02
1.431330442428588867e-01 2.995445020496845245e-02 6.520384550094604492e-02 -2.240192890167236328e-02 -8.883685618638992310e-02 1.469276994466781616e-01 -3.612384498119354248e-01 -3.956800326704978943e-02 5.749485269188880920e-02 -6.018456444144248962e-02 -4.420724883675575256e-02 2.631774544715881348e-01 1.539348810911178589e-01 9.397877007722854614e-02 -9.334358572959899902e-02 2.707664966583251953e-01 -3.565995488315820694e-03 -9.706963784992694855e-03 2.119097709655761719e-01 1.391545981168746948e-01 4.904545843601226807e-02 1.257065236568450928e-01 1.802435368299484253e-01 8.768060803413391113e-02 1.576915085315704346e-01 5.743626877665519714e-02 -4.503898620605468750e-01 -3.223886191844940186e-01 -9.696689993143081665e-02 2.779737710952758789e-01 2.138931453227996826e-01 -1.717283129692077637e-01
1.735468804836273193e-01 -1.507967263460159302e-01 4.420506358146667480e-01 1.215561181306838989e-01 -9.964575618505477905e-02 -5.570493638515472412e-02 2.349667549133300781e-01 -1.638584136962890625e-01 -1.251410413533449173e-02 -2.255128920078277588e-01 -3.796521946787834167e-02 1.663983613252639771e-01 3.046408295631408691e-01 2.752584815025329590e-01 2.099172621965408325e-01 3.670005127787590027e-03 -9.007736109197139740e-03 9.519641846418380737e-02 5.751254409551620483e-02 1.750877052545547485e-01 1.102441251277923584e-01 -1.452419757843017578e-01 3.882152140140533447e-01 1.745828092098236084e-01 2.330004721879959106e-01 1.365106403827667236e-01 3.742095828056335449e-02 6.491341441869735718e-02 -9.081134945154190063e-02 3.432179987430572510e-02 1.454770006239414215e-02 -5.788479372859001160e-02
-1.068249270319938660e-01 1.693379133939743042e-01 1.623536348342895508e-01 1.037472411990165710e-01 1.338775753974914551e-01 9.399037808179855347e-03 1.957921236753463745e-01 -1.304806582629680634e-02 2.118147909641265869e-01 7.122018141672015190e-04 -1.894103176891803741e-02 1.277314871549606323e-01 3.180031478404998779e-02 3.714970350265502930e-01 -2.655599415302276611e-01 2.894395589828491211e-01 -4.257846157997846603e-03 -1.236709803342819214e-01 1.191774457693099976e-01 1.885588318109512329e-01 -6.559297442436218262e-02 -3.392976522445678711e-01 5.547050386667251587e-02 4.904543235898017883e-02 3.006030321121215820e-01 -3.241863250732421875e-01 -2.316340804100036621e-01 -5.048323422670364380e-02 -5.305247381329536438e-02 2.106299996376037598e-01 6.814331561326980591e-02 -1.339879781007766724e-01
-2.649155259132385254e-01 -1.040276419371366501e-02 4.555049538612365723e-02 3.878787904977798462e-02 -3.004349768161773682e-01 9.320614859461784363e-03 1.222047060728073120e-01 -9.321875404566526413e-04 2.603583037853240967e-01 1.249669212847948074e-02 -2.840625643730163574e-01 -1.065011024475097656e-01 1.825922727584838867e-01 8.595884591341018677e-02 -7.882317155599594116e-02 3.616945743560791016e-01 1.260381788015365601e-01 -2.711380422115325928e-01 1.568635851144790649e-01 2.847567200660705566e-01 -8.131818473339080811e-02 1.620472036302089691e-02 1.989481747150421143e-01 2.050909698009490967e-01 1.768510639667510986e-01 1.007756888866424561e-01 -1.904554665088653564e-01 -2.190072089433670044e-01 1.488574147224426270e-01 1.870838403701782227e-01 7.859517633914947510e-02 1.024212762713432312e-01
3.522282242774963379e-01 -1.789145767688751221e-01 -2.488966472446918488e-02 -1.815907061100006104e-01 -1.639721989631652832e-01 -1.396767497062683105e-01 3.160417079925537109e-01 -1.504655182361602783e-01 -1.324967294931411743e-02 1.369731277227401733e-01 1.457441449165344238e-01 7.487724721431732178e-02 -2.503405697643756866e-02 3.890673816204071045e-01 -4.696974158287048340e-02 3.919427096843719482e-01 1.921316683292388916e-01 2.686358429491519928e-02 -2.680878527462482452e-02 3.030476570129394531e-01 2.278686612844467163e-01 4.700397327542304993e-02 1.692824363708496094e-01 -1.173015087842941284e-01 -9.804324805736541748e-02 -1.002441719174385071e-01 -9.474137425422668457e-02 2.307317778468132019e-02 -1.173858940601348877e-01 1.339983791112899780e-01 6.963662803173065186e-03 -1.026401296257972717e-02
-2.222444117069244385e-02 2.836064994335174561e-01 3.123977482318878174e-01 1.240252330899238586e-01 -8.966394513845443726e-02 -4.483627155423164368e-02 2.787080407142639160e-01 -1.366123855113983154e-01 2.606956958770751953e-01 -2.686272747814655304e-02 1.657822281122207642e-01 -1.168935149908065796e-01 1.418924704194068909e-02 1.435560137033462524e-01 -5.727015435695648193e-02 1.119803935289382935e-01 -1.557851582765579224e-01 -2.466622442007064819e-01 2.980885207653045654e-01 1.232618372887372971e-02 6.886126846075057983e-02 3.668533265590667725e-02 1.630838215351104736e-01 1.296160817146301270e-01 5.535836145281791687e-02 5.866918712854385376e-02 -2.211508750915527344e-01 -1.875494867563247681e-01 -1.211908683180809021e-01 3.722538352012634277e-01 1.675192564725875854e-01 -2.402721196413040161e-01
1.985493004322052002e-01 6.872721761465072632e-02 2.715881764888763428e-01 1.351142376661300659e-01 -1.673947423696517944e-01 5.832573771476745605e-02 -4.174130782485008240e-02 -1.830323040485382080e-01 -1.258036792278289795e-01 7.021366059780120850e-02 1.907933354377746582e-01 -4.849746450781822205e-02 2.086877822875976562e-01 2.327228337526321411e-01 2.590088918805122375e-02 3.516823351383209229e-01 4.805401712656021118e-02 2.539847493171691895e-01 -8.565343171358108521e-02 3.252848982810974121e-01 -1.478285491466522217e-01 5.717096477746963501e-02 3.933755579055286944e-06 2.843962907791137695e-01 3.823205828666687012e-02 -3.481037169694900513e-02 -1.972071677446365356e-01 1.058766543865203857e-01 -9.971896559000015259e-02 1.361078321933746338e-01 3.309969305992126465e-01 1.970556527376174927e-01
-7.145311683416366577e-02 1.622333005070686340e-02 1.703402847051620483e-01 -2.230243682861328125e-01 -4.730901420116424561e-01 -5.945851281285285950e-02 2.180417999625205994e-02 -3.050780482590198517e-02 7.344705518335103989e-04 4.182254895567893982e-02 1.736088842153549194e-02 2.422029674053192139e-01 1.000330895185470581e-01 3.299252092838287354e-01 1.276935189962387085e-01 1.892706155776977539e-01 -3.925010934472084045e-02 -2.673399448394775391e-01 -1.878674328327178955e-01 -1.466808468103408813e-01 -4.512965679168701172e-02 2.595220804214477539e-01 -4.171854350715875626e-03 -1.823137700557708740e-01 7.004479318857192993e-02 -1.336966603994369507e-01 -2.148990631103515625e-01 1.213162764906883240e-01 -3.452755883336067200e-02 1.917314678430557251e-01 3.174666762351989746e-01 -2.316868863999843597e-02
1.767086982727050781e-01 2.774416655302047729e-02 5.774419754743576050e-02 2.938336320221424103e-02 -5.270097255706787109e-01 -6.999981403350830078e-02 -1.155788972973823547e-01 9.848890453577041626e-02 -2.267795205116271973e-01 -5.234362930059432983e-02 5.974645912647247314e-02 1.330993324518203735e-01 2.123164087533950806e-01 5.020114034414291382e-02 3.026282489299774170e-01 3.053187429904937744e-01 6.792149692773818970e-02 -3.354653948917984962e-03 3.056196272373199463e-01 2.025186568498611450e-01 -6.179116666316986084e-02 2.225061058998107910e-01 3.190156444907188416e-02 2.211902588605880737e-01 -7.752151042222976685e-02 1.327215880155563354e-01 -1.522661298513412476e-01 -6.692784279584884644e-02 2.378875948488712311e-02 2.316622585058212280e-01 6.701267324388027191e-03 4.872792214155197144e-02
-1.813455671072006226e-02 -3.091463074088096619e-02 1.856868416070938110e-01 2.302158474922180176e-01 -1.853612065315246582e-01 4.211923852562904358e-02 3.345180302858352661e-02 1.966145187616348267e-01 2.014232128858566284e-01 -1.432138532400131226e-01 4.456458240747451782e-02 1.546184420585632324e-01 -4.284828528761863708e-02 -7.367479056119918823e-02 2.700328826904296875e-01 3.273633122444152832e-01 -1.887470297515392303e-02 4.269669204950332642e-02 2.505138218402862549e-01 4.754765331745147705e-02 -6.270550191402435303e-02 8.973413705825805664e-02 3.093817234039306641e-01 -6.278775632381439209e-02 2.682860493659973145e-01 -1.198872178792953491e-01 -2.307218611240386963e-01 -5.636421218514442444e-02 1.157632917165756226e-01 3.078413605690002441e-01 3.549226224422454834e-01 7.257030159235000610e-02
1.035250350832939148e-01 1.689661443233489990e-01 4.110087454319000244e-01 1.460490468889474869e-02 -1.180581301450729370e-01 3.143461942672729492e-01 5.646643042564392090e-02 -2.043347805738449097e-01 1.752055436372756958e-01 -2.397891879081726074e-01 8.266390115022659302e-02 4.485917091369628906e-02 2.194959968328475952e-01 1.172948777675628662e-01 1.313068419694900513e-01 3.985113650560379028e-02 -1.516094952821731567e-01 3.638182953000068665e-02 -4.060130566358566284e-02 1.389161944389343262e-01 -1.075106337666511536e-01 -6.136221811175346375e-02 -1.627619750797748566e-02 -7.799795269966125488e-02 1.067197136580944061e-02 1.148078367114067078e-01 -3.257917165756225586e-01 -3.230086565017700195e-01 1.040089279413223267e-01 1.072899997234344482e-01 1.836374253034591675e-01 3.306699097156524658e-01
1.662498116493225098e-01 3.981759548187255859e-01 1.411170959472656250e-01 1.728103011846542358e-01 -2.433816939592361450e-01 -1.992302574217319489e-02 8.822491765022277832e-02 -1.045027151703834534e-01 -1.728778481483459473e-01 -1.114694029092788696e-01 -7.058193441480398178e-03 9.951288998126983643e-02 3.069816827774047852e-01 2.657236456871032715e-01 1.535629630088806152e-01 2.771091163158416748e-01 -1.325763911008834839e-01 -1.965283602476119995e-01 -2.699085138738155365e-02 -1.458062678575515747e-01 -1.202757209539413452e-01 -1.374159753322601318e-01 1.103988662362098694e-01 2.716556787490844727e-01 1.137633323669433594e-01 -2.718751132488250732e-01 -6.439058482646942139e-02 1.532706171274185181e-01 -1.446218192577362061e-01 1.120329424738883972e-01 -1.343318969011306763e-01 6.848899275064468384e-02
1.403399258852005005e-01 1.797337979078292847e-01 2.388036847114562988e-01 -7.420867215842008591e-03 -2.395065426826477051e-01 4.922027140855789185e-02 1.567092984914779663e-01 9.671518951654434204e-02 1.895146518945693970e-01 1.085065081715583801e-01 -5.127852410078048706e-02 1.891623437404632568e-01 -9.237662889063358307e-03 1.694239228963851929e-01 4.301564693450927734e-01 3.658173978328704834e-01 2.134252786636352539e-01 5.862472578883171082e-02 2.359161674976348877e-01 -1.494047790765762329e-01 -1.999835669994354248e-01 1.576239466667175293e-01 1.091270521283149719e-01 -1.286325305700302124e-01 1.206339430063962936e-02 -1.486671064049005508e-02 -1.302591115236282349e-01 -2.054765969514846802e-01 4.136711359024047852e-02 1.134599000215530396e-01 2.056552171707153320e-01 1.636470258235931396e-01
-4.863177426159381866e-03 8.068655431270599365e-02 1.634687185287475586e-01 1.962358653545379639e-01 -3.516407608985900879e-01 -1.025075186043977737e-02 2.735708467662334442e-02 -7.289167493581771851e-02 -1.702285259962081909e-01 -2.794210612773895264e-01 -1.318176090717315674e-01 3.137105405330657959e-01 -3.457573056221008301e-02 3.181098997592926025e-01 1.420526355504989624e-01 1.394992172718048096e-01 -7.888744771480560303e-02 -1.066544726490974426e-01 3.070917911827564240e-02 2.327425032854080200e-01 1.154549866914749146e-01 2.889282107353210449e-01 2.313759326934814453e-01 1.203699223697185516e-02 -5.127261206507682800e-02 1.440130472183227539e-01 -2.148513346910476685e-01 6.708712875843048096e-02 -3.191777765750885010e-01 1.357710808515548706e-01 -9.453073889017105103e-02 8.408915251493453979e-02
2.501184642314910889e-01 3.278783857822418213e-01 1.058295518159866333e-01 7.697004824876785278e-02 -7.217521965503692627e-02 -1.253381278365850449e-02 -9.599775075912475586e-02 1.144330278038978577e-01 -2.337794452905654907e-01 -1.666681617498397827e-01 9.551796317100524902e-02 1.371917035430669785e-02 3.290318548679351807e-01 3.171336948871612549e-01 1.384033411741256714e-01 3.198445141315460205e-01 1.917601376771926880e-02 -1.477238237857818604e-01 -3.659167513251304626e-02 2.093651294708251953e-01 -3.091623783111572266e-01 -1.624337285757064819e-01 1.139302030205726624e-01 1.469247639179229736e-01 -1.102527454495429993e-01 -5.272011738270521164e-03 -1.375643312931060791e-01 -3.288047388195991516e-02 1.741440035402774811e-02 1.356344223022460938e-01 -2.971591949462890625e-01 3.587056417018175125e-03
9.441878646612167358e-02 -4.904046654701232910e-02 2.280479073524475098e-01 1.192806735634803772e-01 -3.270402550697326660e-02 -1.980686187744140625e-02 2.068238705396652222e-01 -2.226547002792358398e-01 3.394202291965484619e-01 -1.097288355231285095e-01 5.788705497980117798e-02 1.027324609458446503e-02 4.779539406299591064e-01 2.588814198970794678e-01 3.441114425659179688e-01 6.136977300047874451e-02 1.691508144140243530e-01 1.044959202408790588e-01 8.637040853500366211e-02 1.759868115186691284e-01 2.089057862758636475e-01 4.065911471843719482e-02 1.694269627332687378e-01 -1.279205530881881714e-01 5.241585313342511654e-04 1.278418004512786865e-01 -9.467503428459167480e-02 -2.465508580207824707e-01 -2.689057029783725739e-02 1.107597872614860535e-01 -5.170468240976333618e-02 1.010270267724990845e-01
3.166296184062957764e-01 2.067996263504028320e-01 2.734053730964660645e-01 1.732804626226425171e-01 -4.913783967494964600e-01 6.090297922492027283e-02 -8.641846477985382080e-02 1.106382459402084351e-01 -9.802822023630142212e-02 4.852068796753883362e-02 -1.396422926336526871e-02 1.757319718599319458e-01 1.578316241502761841e-01 6.367532908916473389e-02 -1.020907703787088394e-02 1.949363052845001221e-01 2.170685231685638428e-01 -1.135415062308311462e-01 3.653903678059577942e-02 2.799629569053649902e-01 -1.006303727626800537e-01 1.017807647585868835e-01 -1.749926656484603882e-01 1.140821278095245361e-01 -1.047444194555282593e-01 -2.382900416851043701e-01 -2.640265524387359619e-01 -8.106283843517303467e-03 -9.264186769723892212e-02 6.355653703212738037e-02 8.630067855119705200e-02 1.255991607904434204e-01
3.989070951938629150e-01 2.484474033117294312e-01 3.915490210056304932e-01 9.207638911902904510e-03 -4.182612895965576172e-01 1.995718032121658325e-01 3.378179073333740234e-01 6.799057871103286743e-02 -7.814507000148296356e-03 1.802522689104080200e-02 -1.007362604141235352e-01 8.987889438867568970e-02 -1.039269417524337769e-01 1.840916275978088379e-01 1.219866946339607239e-01 2.494280189275741577e-01 5.337758362293243408e-02 1.766657084226608276e-02 -5.050133448094129562e-03 1.116095334291458130e-01 -1.751752346754074097e-01 -1.427036076784133911e-01 1.800269074738025665e-02 -1.590289026498794556e-01 -6.083690095692873001e-03 7.883890718221664429e-02 -2.030538208782672882e-02 -6.977494060993194580e-02 -8.333992213010787964e-02 1.409158408641815186e-01 -8.005602285265922546e-03 1.453622132539749146e-01
-2.215478941798210144e-02 -2.212007939815521240e-01 2.746052294969558716e-02 2.094474434852600098e-01 -3.917764723300933838e-01 -3.104157745838165283e-02 4.765015468001365662e-02 -2.049828134477138519e-02 1.516991406679153442e-01 -1.717051267623901367e-01 1.359839141368865967e-01 2.156410515308380127e-01 2.478719204664230347e-01 1.886033564805984497e-01 -2.547941505908966064e-01 5.398124083876609802e-02 8.739241212606430054e-02 -2.725742161273956299e-01 1.555719878524541855e-02 2.965537607669830322e-01 -3.282203078269958496e-01 3.499117866158485413e-02 9.306089580059051514e-02 -2.507790923118591309e-01 6.121450290083885193e-02 1.376944594085216522e-02 -7.379189133644104004e-02 -1.745454668998718262e-01 1.360581666231155396e-01 1.851550787687301636e-01 1.523053050041198730e-01 -4.136774223297834396e-03
1.347152441740036011e-01 2.450202703475952148e-01 1.412567943334579468e-01 1.076456680893898010e-01 -3.257979452610015869e-01 3.202711418271064758e-02 2.033410519361495972e-01 2.231533378362655640e-01 -7.371477037668228149e-02 1.856817118823528290e-02 1.985690593719482422e-01 1.823317855596542358e-01 2.331514656543731689e-01 1.640216261148452759e-01 4.538860544562339783e-02 1.354331523180007935e-01 1.334702372550964355e-01 -4.152534902095794678e-02 2.423768341541290283e-01 5.191299691796302795e-02 2.771879918873310089e-02 1.889450699090957642e-01 4.102128148078918457e-01 -1.685493439435958862e-02 -1.212321221828460693e-02 -2.236426770687103271e-01 -1.649825274944305420e-01 1.181378364562988281e-01 -4.887596238404512405e-03 -5.347193032503128052e-02 3.169094920158386230e-01 -1.765836179256439209e-01
2.464456707239151001e-01 2.396282106637954712e-01 1.587671488523483276e-01 1.375616937875747681e-01 -1.880318969488143921e-01 -2.932702563703060150e-02 1.739761084318161011e-01 1.648371219635009766e-01 -6.382845807820558548e-03 -8.249087631702423096e-02 2.125485986471176147e-01 2.099916934967041016e-01 -9.101345203816890717e-03 1.530272811651229858e-01 2.558482289314270020e-01 1.425534188747406006e-01 1.241155341267585754e-02 -2.201600074768066406e-01 1.303029358386993408e-01 3.829980734735727310e-03 2.071855589747428894e-02 2.599271237850189209e-01 3.630122840404510498e-01 -3.100279904901981354e-02 8.972285687923431396e-02 -3.669269084930419922e-01 3.212153911590576172e-02 -9.799082763493061066e-03 -1.216951161623001099e-01 2.261887490749359131e-01 2.498183548450469971e-01 1.080390252172946930e-02
3.089244663715362549e-01 -2.390493825078010559e-02 9.722454845905303955e-02 -6.515185534954071045e-02 -2.232957258820533752e-02 -5.201252643018960953e-03 2.627916336059570312e-01 -1.043100580573081970e-01 1.380798667669296265e-01 -1.401753723621368408e-01 3.887716531753540039e-01 2.836475148797035217e-02 1.787784248590469360e-01 4.432773590087890625e-01 4.412671551108360291e-02 2.404521405696868896e-01 1.712388098239898682e-01 -2.062458544969558716e-01 -1.100526079535484314e-01 -2.951882407069206238e-02 -3.010244667530059814e-01 2.302658557891845703e-02 4.422998800873756409e-02 2.247965782880783081e-01 2.229232043027877808e-01 1.536677181720733643e-01 9.179500862956047058e-03 -7.968386262655258179e-02 -2.925852872431278229e-02 7.826962321996688843e-02 5.004593357443809509e-02 1.150611340999603271e-01
4.919320344924926758e-03 -1.277008354663848877e-01 1.698322445154190063e-01 2.390824109315872192e-01 -5.146392062306404114e-02 1.134870573878288269e-01 1.161657571792602539e-01 -3.593959212303161621e-01 -7.944643497467041016e-02 -5.503515899181365967e-02 2.047066017985343933e-02 4.116531014442443848e-01 1.287707090377807617e-01 2.858912050724029541e-01 6.779622286558151245e-02 3.101369738578796387e-01 -6.659811735153198242e-02 -9.022788703441619873e-02 2.270926907658576965e-02 1.261462271213531494e-01 -8.184018731117248535e-02 -1.624223589897155762e-01 1.337728500366210938e-01 8.233146369457244873e-02 3.000127896666526794e-02 -1.665069311857223511e-01 6.832367181777954102e-02 -3.619335293769836426e-01 -1.919055730104446411e-01 2.167326807975769043e-01 -8.526385575532913208e-02 -1.380054950714111328e-01
2.885255813598632812e-01 1.446146816015243530e-01 -1.272293776273727417e-01 1.235964521765708923e-01 -1.687395721673965454e-01 4.440733231604099274e-03 2.117912769317626953e-01 -3.807634860277175903e-02 -2.758688032627105713e-01 -1.459855586290359497e-01 2.516045421361923218e-02 -1.380906067788600922e-02 3.760798573493957520e-01 1.210580915212631226e-01 1.512831747531890869e-01 3.834955394268035889e-01 1.811138540506362915e-01 2.350924909114837646e-01 2.033987045288085938e-01 8.637542277574539185e-02 -1.120020598173141479e-01 -3.209008276462554932e-01 1.579359732568264008e-02 1.713851541280746460e-01 8.765456080436706543e-02 -3.878370299935340881e-02 -6.673653423786163330e-02 -2.115318924188613892e-02 -9.414652734994888306e-02 2.075019329786300659e-01 -8.101241663098335266e-03 1.310380250215530396e-01
-4.837506264448165894e-02 -3.243031799793243408e-01 1.200912892818450928e-01 -2.480779737234115601e-01 -2.854621112346649170e-01 1.286442279815673828e-01 3.030886314809322357e-02 -1.696234047412872314e-01 1.227775961160659790e-01 -4.410838708281517029e-02 2.491858303546905518e-01 2.100095385685563087e-03 1.107454225420951843e-01 1.906579881906509399e-01 1.211126968264579773e-01 2.153784185647964478e-01 2.161122113466262817e-01 -1.606657207012176514e-01 -1.819046586751937866e-01 3.107769489288330078e-01 1.501820236444473267e-02 -7.530267536640167236e-02 2.549142241477966309e-01 7.381498068571090698e-02 -4.913388192653656006e-02 4.163379222154617310e-02 -2.883478999137878418e-01 -1.661014258861541748e-01 -1.869438588619232178e-02 1.462342888116836548e-01 -2.295491397380828857e-01 1.793903261423110962e-01
3.005756735801696777e-01 6.389780342578887939e-02 1.375137120485305786e-01 -4.328931123018264771e-02 -2.472296208143234253e-01 1.551844477653503418e-01 -1.391405016183853149e-01 3.325996398925781250e-01 -9.943659603595733643e-02 -5.602842569351196289e-02 3.656963631510734558e-02 4.030865058302879333e-02 1.022494025528430939e-02 1.926482468843460083e-01 -1.024690642952919006e-02 3.494369089603424072e-01 1.096926070749759674e-02 -9.848649054765701294e-02 6.989901512861251831e-02 8.570706844329833984e-02 5.944662913680076599e-02 -7.752743363380432129e-02 2.429807335138320923e-01 -5.261131003499031067e-02 1.060575619339942932e-01 -1.073001101613044739e-01 -5.333129763603210449e-01 4.159220308065414429e-02 -2.722291648387908936e-01 8.785735070705413818e-02 7.145348191261291504e-02 -7.022177428007125854e-02
3.414606451988220215e-01 3.852194175124168396e-02 2.120715379714965820e-01 -2.468113154172897339e-01 -3.616671562194824219e-01 3.580536246299743652e-01 1.401693671941757202e-01 8.726870268583297729e-02 -6.299052387475967407e-02 -9.911824762821197510e-02 -5.663409829139709473e-02 6.460010260343551636e-02 8.389820903539657593e-02 3.733451962471008301e-01 -1.794753596186637878e-02 1.444978564977645874e-01 -1.524305343627929688e-02 4.749817401170730591e-02 -6.710206717252731323e-02 2.079402208328247070e-01 -1.284197419881820679e-01 -1.328615695238113403e-01 -1.824448932893574238e-03 -1.536840647459030151e-01 -1.174570173025131226e-01 1.869986653327941895e-01 -9.355375170707702637e-02 -2.131534665822982788e-01 -5.448421463370323181e-02 2.535316944122314453e-01 -1.110732089728116989e-02 1.504789143800735474e-01
1.544855535030364990e-01 2.015642821788787842e-01 1.128766983747482300e-01 3.299348354339599609e-01 -3.668652176856994629e-01 1.160453036427497864e-01 1.638436913490295410e-01 -1.513010822236537933e-02 9.111054241657257080e-02 -6.516639888286590576e-02 -1.922040618956089020e-02 -1.519888639450073242e-01 4.887800198048353195e-03 2.300278097391128540e-01 1.160412356257438660e-01 2.001155763864517212e-01 -1.540242433547973633e-01 1.215416565537452698e-01 1.402860134840011597e-01 -6.063282117247581482e-02 -1.665102988481521606e-01 -1.412091217935085297e-02 2.789181470870971680e-01 -2.684131860733032227e-01 -9.400838054716587067e-03 -6.995923817157745361e-02 3.013928607106208801e-02 -6.920935958623886108e-02 -5.224520713090896606e-02 3.833588361740112305e-01 2.749819755554199219e-01 -1.438867449760437012e-01
-1.878184229135513306e-01 -5.793292075395584106e-02 2.169961929321289062e-01 1.425215322524309158e-02 -1.305938661098480225e-01 -8.582178503274917603e-02 1.910651326179504395e-01 3.112372159957885742e-01 1.286165565252304077e-01 2.228784710168838501e-01 -1.391973160207271576e-02 1.999676376581192017e-01 -7.807344198226928711e-02 3.674343228340148926e-01 -8.453068137168884277e-02 1.014494299888610840e-01 -2.758017217274755239e-04 7.765772193670272827e-02 -2.443797141313552856e-02 1.322304010391235352e-01 -5.655064061284065247e-02 -2.983180880546569824e-01 1.437425762414932251e-01 5.710898339748382568e-02 2.994119003415107727e-02 -8.411809056997299194e-02 -3.710831105709075928e-01 -2.190280854701995850e-01 1.100688204169273376e-01 3.766430020332336426e-01 5.907699093222618103e-02 1.641945680603384972e-03
1.322414129972457886e-01 -1.137669607996940613e-01 2.654304504394531250e-01 1.750568896532058716e-01 1.693954467773437500e-01 3.056416809558868408e-01 1.682962477207183838e-01 9.354007244110107422e-02 6.331766024231910706e-03 -4.751285538077354431e-02 1.410728693008422852e-02 1.055425219237804413e-02 3.521415963768959045e-02 1.669389158487319946e-01 2.808672785758972168e-01 1.896807849407196045e-01 -1.044481322169303894e-01 -1.854359656572341919e-01 1.124969348311424255e-01 2.399357408285140991e-01 -6.831297278404235840e-02 -8.233220875263214111e-02 3.186326324939727783e-01 -8.492604643106460571e-02 1.009401604533195496e-01 -1.028855741024017334e-01 -2.124525010585784912e-01 -1.200886815786361694e-02 -1.995057333260774612e-03 1.942495256662368774e-01 3.608452677726745605e-01 3.049564659595489502e-01
4.758210107684135437e-02 -3.681907653808593750e-01 -9.809789806604385376e-02 -1.974896192550659180e-01 -3.026152253150939941e-01 1.678587752394378185e-03 2.991331517696380615e-01 1.518467813730239868e-01 1.053694337606430054e-01 -2.272783964872360229e-01 -1.454969346523284912e-01 -1.079696565866470337e-01 1.204989701509475708e-01 3.355790674686431885e-01 1.373572051525115967e-01 2.243752032518386841e-01 -3.430654178373515606e-04 1.026494055986404419e-01 1.773767769336700439e-01 1.606859564781188965e-01 1.127376556396484375e-01 1.481081452220678329e-02 1.011413186788558960e-01 -3.306615725159645081e-02 2.534295916557312012e-01 -3.386815264821052551e-02 -1.501750946044921875e-01 5.315903201699256897e-02 2.564916014671325684e-01 1.415552496910095215e-01 2.209614962339401245e-01 5.147538613528013229e-03
2.211184352636337280e-01 -3.739315271377563477e-02 5.326467379927635193e-02 -1.156910508871078491e-01 -5.282438993453979492e-01 -2.581577561795711517e-02 5.292986705899238586e-02 1.418937183916568756e-02 -1.059288829565048218e-01 -2.965407371520996094e-01 1.702482998371124268e-01 6.341440230607986450e-02 3.400658071041107178e-01 1.342744939029216766e-02 2.710481546819210052e-02 -9.003675729036331177e-02 3.017926961183547974e-02 -6.125425547361373901e-02 6.111091375350952148e-02 2.761644423007965088e-01 1.771911829710006714e-01 -1.265626698732376099e-01 6.702427566051483154e-02 4.366169217973947525e-03 -1.775328069925308228e-01 -2.370378747582435608e-02 -2.142799347639083862e-01 2.406931817531585693e-01 8.537250570952892303e-03 3.257726430892944336e-01 1.157802715897560120e-01 4.267866164445877075e-02
1.028134152293205261e-01 -7.766734808683395386e-02 1.757102645933628082e-02 2.522752881050109863e-01 -2.904164418578147888e-02 -5.088037345558404922e-03 -1.754645109176635742e-01 4.717604815959930420e-02 2.165750833228230476e-03 1.701726317405700684e-01 -1.150198802351951599e-01 2.279424220323562622e-01 1.694730222225189209e-01 1.081353798508644104e-01 1.084676757454872131e-01 1.589474827051162720e-01 2.235980033874511719e-01 -9.644387662410736084e-02 2.892459928989410400e-02 2.546255290508270264e-01 -1.254504173994064331e-01 -8.807829022407531738e-02 1.426445990800857544e-01 -4.701228346675634384e-03 2.918354570865631104e-01 -1.171968355774879456e-01 -2.616281509399414062e-01 -4.668552279472351074e-01 -2.472168654203414917e-01 2.884869277477264404e-01 8.521691709756851196e-02 -9.069665521383285522e-02
1.026436313986778259e-01 3.454388678073883057e-02 -6.539544463157653809e-02 -1.667909175157546997e-01 -1.397737264633178711e-01 1.120524108409881592e-01 3.239457607269287109e-01 4.917180165648460388e-02 4.737900942564010620e-02 -4.315080121159553528e-02 2.173963338136672974e-01 -1.111333593726158142e-01 7.328826189041137695e-02 3.640818595886230469e-01 -4.313191771507263184e-02 2.651801407337188721e-01 5.429308488965034485e-02 -1.968366354703903198e-01 9.473165124654769897e-02 4.887117445468902588e-02 -3.655430972576141357e-01 3.949301317334175110e-02 1.438488215208053589e-01 2.266274690628051758e-01 2.939531207084655762e-01 8.368617296218872070e-02 2.690711319446563721e-01 -1.464853733777999878e-01 -2.974689565598964691e-02 1.039753109216690063e-01 2.818461656570434570e-01 6.486287713050842285e-02
1.052890717983245850e-02 2.549477480351924896e-02 -4.269437491893768311e-02 -6.563085317611694336e-02 -1.210236996412277222e-01 -2.026638714596629143e-03 2.077891975641250610e-01 -6.497966498136520386e-02 -1.729725003242492676e-01 2.378792688250541687e-02 1.846896260976791382e-01 3.697892427444458008e-01 1.084094718098640442e-01 4.353680908679962158e-01 7.865297049283981323e-02 -2.402300713583827019e-03 -1.672534793615341187e-01 -1.921158581972122192e-01 1.259607970714569092e-01 7.622130215167999268e-02 4.527794942259788513e-02 -2.878945469856262207e-01 3.089060187339782715e-01 -9.469241648912429810e-02 2.550598978996276855e-01 -6.393346190452575684e-02 -3.255769982933998108e-02 -1.726776361465454102e-01 1.453111879527568817e-03 1.367931663990020752e-01 2.971077859401702881e-01 -1.983449906110763550e-01
1.836464107036590576e-01 3.645926713943481445e-02 -5.438037961721420288e-02 -8.528282493352890015e-02 -3.872428089380264282e-02 1.675917208194732666e-02 2.440500855445861816e-01 -2.194993384182453156e-02 -3.393210470676422119e-01 -1.235123202204704285e-01 2.961706817150115967e-01 3.305977880954742432e-01 1.111641973257064819e-01 4.224469661712646484e-01 -6.201787292957305908e-02 -5.557766929268836975e-02 -3.743051737546920776e-02 -2.202150523662567139e-01 -1.072717597708106041e-03 1.808518916368484497e-01 8.099336922168731689e-02 -1.869297623634338379e-01 8.789074420928955078e-02 5.469505861401557922e-02 2.532725036144256592e-01 -7.709578424692153931e-02 -4.206190630793571472e-02 -2.230830043554306030e-01 -4.623949900269508362e-02 2.636919915676116943e-01 2.710927743464708328e-03 -1.990065127611160278e-01
-1.121677830815315247e-02 3.866434097290039062e-02 2.339449524879455566e-01 -7.091495394706726074e-02 4.559036344289779663e-02 1.932397633790969849e-01 1.537740230560302734e-01 7.176301628351211548e-02 4.209559261798858643e-01 -1.459905356168746948e-01 1.164724230766296387e-01 -3.283973410725593567e-02 4.737746715545654297e-02 2.119698375463485718e-01 1.641690284013748169e-01 2.943733334541320801e-01 4.224692820571362972e-04 -2.838557213544845581e-02 2.543110847473144531e-01 5.891239270567893982e-02 4.698297753930091858e-02 -2.589067630469799042e-02 1.948091387748718262e-02 1.146935597062110901e-01 -2.168174237012863159e-01 6.283030658960342407e-02 -4.221181571483612061e-01 -1.974482983350753784e-01 5.912397056818008423e-02 2.172131836414337158e-01 2.880372405052185059e-01 -9.657712280750274658e-02
2.307480573654174805e-01 1.725255548954010010e-01 -2.831612825393676758e-01 -8.708559721708297729e-02 -2.143160998821258545e-01 1.812899112701416016e-02 1.585059314966201782e-01 -4.145324230194091797e-02 1.272787302732467651e-01 -1.556169837713241577e-01 6.358896195888519287e-02 -1.349574234336614609e-02 2.285392880439758301e-01 4.501657187938690186e-01 8.336883038282394409e-02 1.472902595996856689e-01 1.000844612717628479e-01 -2.831462621688842773e-01 1.004712060093879700e-01 -7.143774628639221191e-02 3.517261892557144165e-02 -2.941748201847076416e-01 1.639678925275802612e-01 4.695814847946166992e-02 9.300526976585388184e-02 -2.185279317200183868e-02 -2.691563069820404053e-01 -3.852841211482882500e-03 2.934754490852355957e-01 1.715332083404064178e-02 3.580220788717269897e-02 1.908211410045623779e-01
8.092917501926422119e-02 2.805197425186634064e-02 5.075841024518013000e-02 8.887252211570739746e-02 -4.815896153450012207e-01 2.904797196388244629e-01 2.729379534721374512e-01 -1.718841791152954102e-01 2.691539824008941650e-01 -1.594031304121017456e-01 3.607289493083953857e-02 1.044837459921836853e-01 -5.545048974454402924e-03 -5.143914371728897095e-02 2.498537153005599976e-01 -3.176780417561531067e-02 -9.075409173965454102e-02 1.077417209744453430e-01 -1.231225430965423584e-01 7.808510959148406982e-02 -1.578846275806427002e-01 -3.938311338424682617e-02 2.343296557664871216e-01 2.502440810203552246e-01 1.877477765083312988e-02 1.335543096065521240e-01 -2.007160484790802002e-01 -4.481559991836547852e-02 -5.071971565485000610e-02 1.753597706556320190e-01 3.113945722579956055e-01 -9.885037690401077271e-02
1.086462214589118958e-01 -2.813326716423034668e-01 -1.201378763653337955e-03 -1.985983550548553467e-02 -2.215617150068283081e-01 -3.723775222897529602e-02 2.914241552352905273e-01 1.198430582880973816e-01 1.961844712495803833e-01 -4.768846184015274048e-02 -3.844876587390899658e-01 -8.012577891349792480e-02 3.534941375255584717e-01 2.246045880019664764e-02 1.349033862352371216e-01 3.672218620777130127e-01 1.976593583822250366e-01 -2.956926263868808746e-02 3.925726935267448425e-02 2.876560091972351074e-01 -1.045015007257461548e-01 6.506320089101791382e-02 2.084542065858840942e-01 7.317577302455902100e-02 7.603583484888076782e-02 -1.139010190963745117e-01 4.745835438370704651e-02 -1.026036292314529419e-01 1.205148473381996155e-01 1.371801346540451050e-01 -3.530377894639968872e-02 1.761898249387741089e-01
-5.462875217199325562e-02 -1.540349870920181274e-01 8.299956470727920532e-02 7.606359571218490601e-02 -1.939088851213455200e-01 7.968274876475334167e-03 2.581342458724975586e-01 -9.024688601493835449e-02 -4.339702799916267395e-02 -3.189148306846618652e-01 -1.199435070157051086e-01 -5.341507494449615479e-02 -1.468205600976943970e-01 3.378988206386566162e-01 4.383134096860885620e-02 1.971031576395034790e-01 9.954547509551048279e-03 -1.492055803537368774e-01 1.043283790349960327e-01 1.131361499428749084e-01 -3.124323189258575439e-01 -1.737478226423263550e-01 1.050238683819770813e-01 1.453623771667480469e-01 1.015618816018104553e-01 -1.769526004791259766e-01 1.061617583036422729e-01 -1.354062408208847046e-01 7.325281202793121338e-02 1.747157275676727295e-01 2.844519615173339844e-01 -3.959736824035644531e-01
4.554160404950380325e-03 -7.942909002304077148e-02 8.600088208913803101e-02 -1.585472375154495239e-01 -8.679342269897460938e-02 -1.017169356346130371e-01 9.841706603765487671e-02 1.655513346195220947e-01 -2.316714078187942505e-02 -1.244320794939994812e-01 -1.526459455490112305e-01 8.209294080734252930e-02 -6.231818348169326782e-02 2.915946245193481445e-01 2.715773880481719971e-01 1.803646534681320190e-01 2.697690129280090332e-01 -1.538340151309967041e-01 8.745650202035903931e-02 4.855142906308174133e-02 7.097593694925308228e-02 -9.103833884000778198e-02 1.089949831366539001e-01 1.882597059011459351e-01 5.273533612489700317e-02 -3.848347365856170654e-01 -6.656361371278762817e-02 -2.771138250827789307e-01 2.356046289205551147e-01 1.676963120698928833e-01 3.781626820564270020e-01 -1.976716071367263794e-01
2.182491868734359741e-01 1.553652882575988770e-01 2.472358755767345428e-03 -3.373056650161743164e-01 -2.032834887504577637e-01 -5.943344160914421082e-02 1.178985312581062317e-01 -9.244877845048904419e-02 8.416359126567840576e-02 -1.951907426118850708e-01 -1.283425539731979370e-01 -7.415288686752319336e-02 6.525470316410064697e-02 6.189368292689323425e-02 4.427599161863327026e-02 4.070071876049041748e-01 1.130766235291957855e-02 -7.742244005203247070e-02 1.687323898077011108e-01 1.375432461500167847e-01 -1.210941150784492493e-01 -2.220494896173477173e-01 3.041575849056243896e-02 -1.224738135933876038e-01 -2.213901430368423462e-01 -1.034974902868270874e-01 -1.613248325884342194e-02 -4.083632528781890869e-01 -2.178470492362976074e-01 1.940123885869979858e-01 -1.222586855292320251e-01 -2.099761962890625000e-01
7.015008479356765747e-02 6.509359925985336304e-02 3.034467399120330811e-01 -3.985468670725822449e-02 -5.652040615677833557e-02 -3.265095502138137817e-02 -6.222607567906379700e-02 -1.256952285766601562e-01 -3.125864267349243164e-01 -2.226875722408294678e-01 1.600984334945678711e-01 1.989141702651977539e-01 2.103873789310455322e-01 3.329735994338989258e-01 9.363321214914321899e-02 3.121210038661956787e-01 7.568398118019104004e-02 -1.123248878866434097e-02 -5.468544363975524902e-02 1.969337835907936096e-02 -1.459891498088836670e-01 -1.103431954979896545e-01 9.821850061416625977e-02 2.990684807300567627e-01 2.201777398586273193e-01 -2.910710684955120087e-02 -2.452441602945327759e-01 -2.030276656150817871e-01 4.790250584483146667e-02 2.717593610286712646e-01 -1.699566841125488281e-01 4.346041008830070496e-02
2.350281178951263428e-01 1.462016105651855469e-01 7.908681035041809082e-02 1.304617822170257568e-01 -3.310519158840179443e-01 1.348322331905364990e-01 -8.132375776767730713e-03 -3.244980797171592712e-02 9.639611234888434410e-04 -7.236309349536895752e-02 -1.667252331972122192e-01 2.834266722202301025e-01 2.690268754959106445e-01 1.986410282552242279e-02 2.937684953212738037e-02 1.095131039619445801e-01 -1.166966035962104797e-01 -1.018843054771423340e-01 8.713647723197937012e-03 -5.386770889163017273e-02 -7.345722615718841553e-02 1.558899283409118652e-01 -3.078029677271842957e-02 -2.281113117933273315e-01 4.353648722171783447e-01 -1.886441260576248169e-01 -2.240367084741592407e-01 8.769072592258453369e-02 -1.828368902206420898e-01 9.163932502269744873e-02 3.563361167907714844e-01 -1.037130057811737061e-01
-1.486074924468994141e-01 -1.657705903053283691e-01 2.392790280282497406e-02 1.623927382752299309e-03 -2.945089042186737061e-01 -1.173372715711593628e-01 -1.987734623253345490e-02 -1.866728812456130981e-01 1.692073941230773926e-01 -2.566071748733520508e-01 5.440405756235122681e-02 2.425194084644317627e-01 1.696007698774337769e-01 1.012108847498893738e-01 -1.974096149206161499e-01 2.188140898942947388e-01 7.489483058452606201e-02 -2.320903539657592773e-01 2.056310176849365234e-01 1.575509309768676758e-01 -4.258888363838195801e-01 -5.316478759050369263e-02 8.764778822660446167e-02 2.602201141417026520e-02 2.576668262481689453e-01 -4.655075445771217346e-02 -7.848866283893585205e-02 -3.132244646549224854e-01 -1.352813988924026489e-01 1.861739158630371094e-02 1.313905268907546997e-01 6.414245069026947021e-02
4.008459299802780151e-02 -1.165999379009008408e-02 7.751329988241195679e-02 1.468148455023765564e-02 1.421948224306106567e-01 1.304530203342437744e-01 1.879914700984954834e-01 -3.155793237965553999e-04 3.215163946151733398e-01 -7.176501303911209106e-02 1.802046895027160645e-01 -9.986935555934906006e-02 -3.013482084497809410e-03 2.576190531253814697e-01 2.348250746726989746e-01 2.342099100351333618e-01 -8.153603225946426392e-02 -1.246599480509757996e-02 -8.060256391763687134e-02 1.950949132442474365e-01 -3.502297773957252502e-02 -2.278759144246578217e-02 2.651129662990570068e-01 1.392149776220321655e-01 -2.134123351424932480e-04 -1.055116206407546997e-02 -2.541650235652923584e-01 -2.693344950675964355e-01 -4.411013424396514893e-02 3.001046180725097656e-01 4.570048451423645020e-01 1.059368103742599487e-01
7.607635110616683960e-02 3.259304463863372803e-01 6.593231856822967529e-02 1.150426641106605530e-01 -9.810633212327957153e-02 1.330294907093048096e-01 2.032367587089538574e-01 1.906087249517440796e-01 -1.413080841302871704e-01 -3.509713709354400635e-02 -1.305962912738323212e-02 2.081304490566253662e-01 5.396024882793426514e-02 4.098030924797058105e-01 1.520747542381286621e-01 1.935717761516571045e-01 2.589098811149597168e-01 -2.779788672924041748e-01 7.945203036069869995e-02 -1.261232942342758179e-01 -1.125917136669158936e-01 2.092775702476501465e-01 2.376489043235778809e-01 5.371324345469474792e-02 -4.985192790627479553e-02 -2.292046248912811279e-01 -1.660686433315277100e-01 3.596466779708862305e-02 -5.964521318674087524e-02 2.243476212024688721e-01 2.212860435247421265e-01 1.392757520079612732e-02
-1.397897955030202866e-02 4.258027672767639160e-02 1.777901053428649902e-01 -9.992980957031250000e-02 -1.054421365261077881e-01 1.617529392242431641e-01 3.471705317497253418e-01 8.115289360284805298e-02 2.214458882808685303e-01 -5.773671343922615051e-02 -1.163582801818847656e-01 8.031896501779556274e-02 1.651453375816345215e-01 1.622327715158462524e-01 1.551852971315383911e-01 1.912826448678970337e-01 1.291012763977050781e-01 -4.793359339237213135e-01 1.483166962862014771e-01 -5.664942786097526550e-02 1.870454847812652588e-02 -1.199445649981498718e-01 7.513691484928131104e-02 2.090836875140666962e-02 1.906802803277969360e-01 -2.106940299272537231e-01 -1.128681302070617676e-01 -1.776154935359954834e-01 -4.628753662109375000e-02 -2.694706059992313385e-02 3.507491052150726318e-01 -2.489727586507797241e-01
-5.477818474173545837e-02 9.063180536031723022e-02 2.219918519258499146e-01 3.197098970413208008e-01 -3.790594637393951416e-01 4.674250259995460510e-02 2.104856967926025391e-01 7.063399255275726318e-02 1.396899372339248657e-01 7.159204035997390747e-02 -2.928772009909152985e-02 5.429483205080032349e-02 -4.054910689592361450e-02 3.687605857849121094e-01 1.903248727321624756e-01 2.783543765544891357e-01 -6.152696907520294189e-02 4.601265490055084229e-02 2.231593281030654907e-01 3.234111145138740540e-02 -2.224566787481307983e-01 8.243727684020996094e-02 -7.100326940417289734e-03 -2.432139664888381958e-01 1.662160307168960571e-01 -2.469208091497421265e-02 -6.535007618367671967e-03 -1.908010691404342651e-01 -1.779830604791641235e-01 1.164062321186065674e-01 2.822438180446624756e-01 2.319896407425403595e-02
1.839219033718109131e-01 -6.951812654733657837e-02 1.997480094432830811e-01 4.703721031546592712e-02 -3.880279958248138428e-01 -1.573678664863109589e-02 1.138208806514739990e-01 -1.492485851049423218e-01 1.394093781709671021e-01 -8.776567876338958740e-02 -2.554818987846374512e-02 1.208383515477180481e-01 -6.629141420125961304e-02 -1.435442417860031128e-01 1.064201667904853821e-01 1.146715581417083740e-01 2.334833145141601562e-01 -2.275013476610183716e-01 9.350610524415969849e-02 3.565643429756164551e-01 1.165862232446670532e-01 -2.888184972107410431e-02 -7.948116213083267212e-02 -7.035396993160247803e-02 3.597225248813629150e-02 -1.995692849159240723e-01 -4.783278703689575195e-01 1.294333189725875854e-01 -1.830504685640335083e-01 1.770799160003662109e-01 7.026618719100952148e-02 1.303727775812149048e-01
1.185255944728851318e-01 -1.344949193298816681e-02 1.094595566391944885e-01 -1.146551594138145447e-01 -2.991944551467895508e-01 -1.524778008460998535e-01 1.164710521697998047e-01 -5.904861539602279663e-02 -6.566777825355529785e-02 4.193117469549179077e-02 -6.184517219662666321e-02 1.293995231389999390e-01 1.006638705730438232e-01 2.998245060443878174e-01 -3.372575640678405762e-01 3.898792266845703125e-01 1.852535307407379150e-01 -1.214552000164985657e-01 1.411621868610382080e-01 5.982119590044021606e-02 1.020828485488891602e-01 -4.980857297778129578e-02 -1.474565416574478149e-01 -6.631688028573989868e-02 2.776118814945220947e-01 -5.746716633439064026e-02 1.249475218355655670e-02 -1.003216020762920380e-03 2.794829607009887695e-01 2.039877623319625854e-01 3.257973790168762207e-01 -1.428153812885284424e-01
5.392707884311676025e-03 -1.756460592150688171e-02 4.000226780772209167e-02 -1.210804358124732971e-01 4.183093830943107605e-02 -1.936875581741333008e-01 1.891800463199615479e-01 2.455016830936074257e-03 4.306592792272567749e-02 -8.784603327512741089e-02 1.557154804468154907e-01 3.908014297485351562e-01 4.928883016109466553e-01 2.869931459426879883e-01 -1.112946346402168274e-01 1.490245610475540161e-01 2.769909054040908813e-02 -9.895962662994861603e-03 1.533056944608688354e-01 2.553944587707519531e-01 -1.212838515639305115e-01 -9.182357043027877808e-02 -6.300409138202667236e-02 1.676327586174011230e-01 4.559896141290664673e-02 -7.415872812271118164e-02 8.043920993804931641e-02 -3.111960887908935547e-01 -2.215334922075271606e-01 1.577369272708892822e-01 1.585645675659179688e-01 -8.425980061292648315e-02
[truncated: 3,261,592 more chars]
