# Supplementary material for: The Language of Innovation
Source: PLoS One. 2020 Apr 30;15(4):e0230107. doi: 10.1371/journal.pone.0230107 (PMC7194493; doi:10.1371/journal.pone.0230107)
Supplement: S9 File — (GZ) [file pone.0230107.s009.tar.gz › 1987-1991/V2Run_10_VS_4500_embeddings1987-1991ED32.txt]

1.197727397084236145e-02 -1.656481027603149414e-01 -6.890935450792312622e-02 1.882099062204360962e-01 -4.757232032716274261e-03 1.969261020421981812e-01 -1.292145997285842896e-01 -2.350047230720520020e-01 -6.053949519991874695e-02 3.205611109733581543e-01 3.626336157321929932e-01 -1.524432599544525146e-01 -3.472756594419479370e-02 7.783101499080657959e-02 9.367113560438156128e-02 -1.032073050737380981e-01 4.055694639682769775e-01 4.207624867558479309e-02 -1.503804177045822144e-01 -5.890656635165214539e-02 -3.973343968391418457e-01 5.408283323049545288e-02 -6.582983583211898804e-02 -2.029244750738143921e-01 2.683339640498161316e-02 1.148804277181625366e-01 -1.705524623394012451e-01 -9.193953871726989746e-02 -2.613231241703033447e-01 -1.221792176365852356e-01 -1.497207302600145340e-02 -1.051387190818786621e-02
1.580347269773483276e-01 6.925057619810104370e-02 4.287063330411911011e-02 3.290886282920837402e-01 -6.442257761955261230e-02 2.358493208885192871e-02 -1.722832322120666504e-01 1.398050338029861450e-01 1.103295162320137024e-01 3.520006835460662842e-01 -8.974425494670867920e-03 -1.682537235319614410e-02 -9.406889230012893677e-02 2.456671297550201416e-01 3.323216140270233154e-01 -3.067700266838073730e-01 -2.390953153371810913e-02 2.119039744138717651e-01 -1.057074889540672302e-01 8.378687780350446701e-04 -3.030960261821746826e-01 2.758049778640270233e-02 7.418198138475418091e-02 -2.348004579544067383e-01 1.538414210081100464e-01 1.883398741483688354e-01 -1.701042056083679199e-02 -4.248335584998130798e-02 -3.326777815818786621e-01 -4.381980001926422119e-02 -2.701989188790321350e-02 -1.072445362806320190e-01
9.743125736713409424e-02 -2.575285546481609344e-02 -2.710254304111003876e-02 1.822729036211967468e-02 2.361180260777473450e-02 1.126812621951103210e-01 -2.363874316215515137e-01 -2.942342460155487061e-01 -2.064309120178222656e-01 2.877195477485656738e-01 -4.017207399010658264e-02 3.554393071681261063e-03 -2.149601131677627563e-01 1.767507940530776978e-01 2.177902907133102417e-01 1.637791395187377930e-01 -1.450112760066986084e-01 3.387328088283538818e-01 -2.411033809185028076e-01 1.856001615524291992e-01 -4.661816656589508057e-01 7.811105996370315552e-02 -1.433532834053039551e-01 -1.368742138147354126e-01 -9.848083555698394775e-02 1.530223339796066284e-01 1.920444518327713013e-02 -1.241606101393699646e-01 -1.080275177955627441e-01 1.520607527345418930e-02 -2.130539342761039734e-02 -4.506045207381248474e-02
1.634801924228668213e-01 -1.131702065467834473e-01 -4.492573067545890808e-02 3.449789285659790039e-01 6.922779977321624756e-02 1.190364547073841095e-02 -3.091136217117309570e-01 1.090461835265159607e-01 -2.093601524829864502e-01 7.943461090326309204e-02 -3.736359626054763794e-02 -1.240070536732673645e-01 -2.398578375577926636e-01 2.239873260259628296e-01 -9.030151367187500000e-02 5.942355096340179443e-02 -1.407707631587982178e-01 8.298967778682708740e-02 -8.910969644784927368e-02 -1.742437854409217834e-02 -6.449797749519348145e-02 4.814567565917968750e-01 -2.247401475906372070e-01 -1.318825483322143555e-01 -2.491506189107894897e-02 -1.026598215103149414e-01 -2.193906903266906738e-01 2.253087013959884644e-01 -2.722541093826293945e-01 -5.558283999562263489e-03 8.368315547704696655e-02 -1.036188378930091858e-01
3.302990198135375977e-01 -1.245284005999565125e-01 9.348189830780029297e-02 1.039601340889930725e-01 1.113590821623802185e-01 -9.381143748760223389e-02 -3.332085609436035156e-01 1.621374860405921936e-02 -6.650216877460479736e-02 3.008065521717071533e-01 1.004747003316879272e-01 -3.507691994309425354e-02 7.965673506259918213e-02 2.054328769445419312e-01 1.535264551639556885e-01 2.444719709455966949e-02 5.055437982082366943e-02 1.316399127244949341e-01 -7.170905917882919312e-02 1.982111930847167969e-01 -3.410500288009643555e-01 2.605841457843780518e-01 -3.740642070770263672e-01 -2.614619135856628418e-01 5.552763864398002625e-02 1.626066118478775024e-01 -3.114001825451850891e-02 1.821473054587841034e-02 -9.290007501840591431e-02 1.123846322298049927e-01 1.188108175992965698e-01 -1.462371200323104858e-01
2.726476825773715973e-02 1.094829291105270386e-01 6.464460492134094238e-02 2.214371860027313232e-01 2.020813710987567902e-02 1.213728338479995728e-01 -5.425004754215478897e-03 -1.787563264369964600e-01 -8.426077663898468018e-02 2.237620353698730469e-01 -8.731363713741302490e-02 1.399852037429809570e-01 -8.936344832181930542e-02 3.970412313938140869e-01 1.307055205106735229e-01 -3.362800478935241699e-01 -1.377966701984405518e-01 1.221914142370223999e-01 -1.092848628759384155e-01 -6.627033650875091553e-02 -3.021631240844726562e-01 -9.363287128508090973e-03 -1.010338217020034790e-01 -4.128028079867362976e-02 8.575703017413616180e-03 -1.719279736280441284e-01 -1.877502202987670898e-01 3.302211314439773560e-02 -4.242537319660186768e-01 -2.679200656712055206e-02 2.648700773715972900e-01 -1.906696259975433350e-01
9.696055203676223755e-02 9.128220379352569580e-02 8.129478245973587036e-02 1.833797395229339600e-01 2.260358184576034546e-01 9.571684896945953369e-02 -2.351046055555343628e-01 1.624546647071838379e-01 -2.346302121877670288e-01 4.135284125804901123e-01 1.616605073213577271e-01 1.950717531144618988e-02 -1.081873774528503418e-01 -8.653899654746055603e-03 2.053562253713607788e-01 1.622575335204601288e-02 1.931093260645866394e-02 2.187705934047698975e-01 -2.530358731746673584e-01 3.552835807204246521e-02 -1.025997996330261230e-01 1.784558147192001343e-01 -2.651485502719879150e-01 -1.860852241516113281e-01 -1.695483624935150146e-01 3.331157192587852478e-02 -1.413701027631759644e-01 1.318374127149581909e-01 -2.849266827106475830e-01 -2.475904971361160278e-01 -1.005684584379196167e-02 -1.506263017654418945e-01
-4.181913286447525024e-02 3.208886981010437012e-01 3.387946635484695435e-02 3.008680641651153564e-01 2.625133097171783447e-02 3.890980780124664307e-02 -6.345593929290771484e-02 -1.787045225501060486e-02 -1.093648672103881836e-01 7.589955348521471024e-03 1.358987689018249512e-01 5.501637980341911316e-02 -5.747905466705560684e-03 4.802917838096618652e-01 1.136738881468772888e-01 -1.257476359605789185e-01 -1.820807717740535736e-02 1.197729632258415222e-01 -1.959788501262664795e-01 -1.794188171625137329e-01 -2.010551542043685913e-01 1.729425601661205292e-02 -1.860371828079223633e-01 -2.501423060894012451e-01 1.348502188920974731e-01 -2.459174394607543945e-01 -1.351139843463897705e-01 3.765336424112319946e-02 -3.352316915988922119e-01 1.023430004715919495e-01 -2.007490582764148712e-02 -2.435817122459411621e-01
1.103628054261207581e-01 -1.025830134749412537e-01 -5.372799932956695557e-02 1.485323607921600342e-01 -2.673516869544982910e-01 2.976136505603790283e-01 1.994147300720214844e-01 5.210221931338310242e-02 -8.244233578443527222e-02 9.261265397071838379e-02 8.873201906681060791e-02 8.360832184553146362e-02 -1.224251314997673035e-01 1.380974501371383667e-01 9.513059258460998535e-02 -1.205407083034515381e-01 9.534591436386108398e-02 4.225416481494903564e-01 -1.406425833702087402e-01 -2.355168312788009644e-01 -1.458881646394729614e-01 1.674909889698028564e-01 -1.938522607088088989e-01 -1.644158959388732910e-01 8.608837425708770752e-02 1.911256760358810425e-01 -2.004948854446411133e-01 2.193714119493961334e-02 -3.864346146583557129e-01 -1.025539711117744446e-01 1.222795322537422180e-01 -1.602834016084671021e-01
1.198513060808181763e-01 -3.543206956237554550e-03 -9.831297397613525391e-02 1.242451369762420654e-02 -2.798014283180236816e-01 5.567485466599464417e-02 6.304913014173507690e-02 1.130808219313621521e-01 -1.271705776453018188e-01 2.051194161176681519e-01 2.671093866229057312e-02 1.226352602243423462e-01 -2.680588662624359131e-01 1.690475344657897949e-01 1.819316297769546509e-01 3.830674663186073303e-02 1.207922250032424927e-01 1.457020044326782227e-01 -2.691424190998077393e-01 -1.571014150977134705e-02 -1.932998895645141602e-01 -1.856190264225006104e-01 2.739659510552883148e-03 -1.601397097110748291e-01 1.572834551334381104e-01 1.887370347976684570e-01 -1.063631102442741394e-01 8.189535886049270630e-02 -4.855516254901885986e-01 1.792693585157394409e-01 7.079666852951049805e-02 -3.337488770484924316e-01
-3.372244834899902344e-01 -1.747166216373443604e-01 1.973332911729812622e-01 1.156732253730297089e-02 9.501683712005615234e-02 1.563469767570495605e-01 -2.796675860881805420e-01 9.615047276020050049e-02 -1.980324648320674896e-02 1.293780356645584106e-01 1.169011443853378296e-01 1.349113732576370239e-01 -4.274772405624389648e-01 -3.674544394016265869e-02 2.257674559950828552e-02 -6.749537587165832520e-02 9.488319605588912964e-02 -9.819237887859344482e-02 4.411641880869865417e-02 1.683441549539566040e-01 -1.654697656631469727e-01 1.802595257759094238e-01 -1.934507489204406738e-02 -4.651466608047485352e-01 -4.233210906386375427e-02 -1.960817575454711914e-01 1.112596392631530762e-01 2.490192465484142303e-02 -1.453972160816192627e-01 9.152865409851074219e-02 2.220337092876434326e-01 -1.489413669332861900e-03
8.244285732507705688e-02 4.822984710335731506e-02 1.383289545774459839e-01 1.919085979461669922e-01 1.797247081995010376e-01 1.650705039501190186e-01 -1.314358115196228027e-01 -2.743027508258819580e-01 -8.646484464406967163e-02 -3.334785625338554382e-02 1.234980821609497070e-01 1.786008663475513458e-02 -7.181774824857711792e-02 -2.061734721064567566e-02 1.200601831078529358e-01 -2.561433315277099609e-01 -1.461602747440338135e-01 2.532740533351898193e-01 -8.873417973518371582e-02 -1.602574810385704041e-02 -9.943592548370361328e-02 2.310123890638351440e-01 -1.618525534868240356e-01 -3.982857465744018555e-01 1.769035905599594116e-01 -6.010538898408412933e-03 -8.167634159326553345e-02 2.277562022209167480e-02 -4.491662383079528809e-01 -9.038755297660827637e-02 2.711687982082366943e-01 9.687234461307525635e-02
-6.205284595489501953e-02 -1.757460832595825195e-01 8.866279385983943939e-03 2.545180544257164001e-02 1.372721642255783081e-01 2.975226044654846191e-01 -2.441833615303039551e-01 6.972616538405418396e-03 -2.849704623222351074e-01 2.354263663291931152e-01 -1.074966136366128922e-02 1.411366909742355347e-01 1.560470610857009888e-01 1.813945025205612183e-01 1.561941057443618774e-01 -5.719087272882461548e-02 -9.681841731071472168e-02 1.494228243827819824e-01 -1.417646259069442749e-01 3.934153914451599121e-02 -2.985743284225463867e-01 -2.173213474452495575e-02 -4.917345345020294189e-01 -1.524618417024612427e-01 1.541355699300765991e-01 8.149283938109874725e-03 -2.952868118882179260e-02 1.851929700933396816e-03 -2.342905849218368530e-01 -2.154188975691795349e-02 5.882248654961585999e-02 -2.537319660186767578e-01
2.528654038906097412e-01 5.157088115811347961e-02 -2.580985128879547119e-01 1.790498495101928711e-01 -1.600982099771499634e-01 2.897294163703918457e-01 4.881821200251579285e-02 8.585475385189056396e-03 -1.380817592144012451e-01 3.062087595462799072e-01 8.385919034481048584e-02 2.404743805527687073e-02 -1.776504814624786377e-01 3.956657052040100098e-01 -6.433268636465072632e-02 8.607801795005798340e-02 -1.793063580989837646e-01 2.605838179588317871e-01 -8.191917836666107178e-02 -1.245493665337562561e-01 -2.014702558517456055e-01 -2.051892876625061035e-02 -1.960843503475189209e-01 -2.439198493957519531e-01 1.467705667018890381e-01 1.769641339778900146e-01 5.061757937073707581e-02 2.316345833241939545e-02 -2.784614562988281250e-01 1.430160272866487503e-02 7.815401256084442139e-02 3.935681283473968506e-02
7.503836601972579956e-02 1.071974188089370728e-01 -4.780996218323707581e-02 -1.570205017924308777e-02 2.194809764623641968e-01 -3.149871155619621277e-02 1.192486844956874847e-02 1.213945746421813965e-01 -1.695058643817901611e-01 3.042890727519989014e-01 2.038369178771972656e-01 3.548051789402961731e-02 -5.980210751295089722e-02 6.822394579648971558e-02 1.018243208527565002e-01 -1.674772612750530243e-02 -4.037285596132278442e-02 3.828943371772766113e-01 2.157772332429885864e-01 -1.471275687217712402e-01 -8.143568038940429688e-02 3.026896417140960693e-01 -3.390446007251739502e-01 -2.442673444747924805e-01 -1.694824546575546265e-01 -1.674410700798034668e-02 -2.278908491134643555e-01 -2.180683612823486328e-02 -3.848211765289306641e-01 7.784966379404067993e-02 6.726539880037307739e-02 -6.235921010375022888e-02
1.898374855518341064e-01 -1.022411361336708069e-01 -3.625234365463256836e-01 -8.361105620861053467e-02 -7.793591171503067017e-02 -5.521863233298063278e-03 -1.628980785608291626e-01 -5.554389953613281250e-02 2.104132808744907379e-02 2.105704545974731445e-01 1.694757640361785889e-01 -2.644041366875171661e-02 -3.101978003978729248e-01 8.452852815389633179e-02 6.907237693667411804e-03 -2.321022301912307739e-01 1.983044855296611786e-02 2.672836482524871826e-01 -7.209493964910507202e-02 -3.281980752944946289e-02 1.076116692274808884e-02 -6.233120802789926529e-04 -1.960657984018325806e-01 -1.699225455522537231e-01 1.445989906787872314e-01 -4.911990091204643250e-02 -5.173596367239952087e-02 -2.096150070428848267e-01 -1.891853660345077515e-01 -1.751810908317565918e-01 3.968948721885681152e-01 -3.292359709739685059e-01
1.557482033967971802e-01 7.750602811574935913e-02 1.138716861605644226e-01 2.877592146396636963e-01 2.059428393840789795e-01 1.925130784511566162e-01 8.189040422439575195e-02 1.336238831281661987e-01 -2.592420279979705811e-01 4.108484089374542236e-01 2.802377045154571533e-01 -1.011709943413734436e-01 -4.629321862012147903e-03 2.413247972726821899e-01 1.059939935803413391e-01 8.628003299236297607e-03 -9.932803362607955933e-02 1.768793463706970215e-01 1.491371095180511475e-01 -2.058164589107036591e-02 -4.003762453794479370e-02 1.059829145669937134e-01 -1.880258917808532715e-01 -2.309876680374145508e-01 -2.596296966075897217e-01 -3.376236930489540100e-02 -1.675945669412612915e-01 8.926159888505935669e-02 -1.912641376256942749e-01 1.821310967206954956e-01 1.571382284164428711e-01 -1.057209521532058716e-01
1.789335459470748901e-01 3.312007486820220947e-01 -4.038339108228683472e-02 3.297175467014312744e-01 -1.120352745056152344e-01 2.704280018806457520e-01 -9.068014472723007202e-02 7.306184619665145874e-02 -1.447356641292572021e-01 1.691762506961822510e-01 7.992096990346908569e-02 -6.479448825120925903e-02 -1.751078814268112183e-01 2.064239829778671265e-01 1.443268805742263794e-01 -2.241663867607712746e-03 -3.873352333903312683e-02 3.825104609131813049e-02 -3.929153457283973694e-02 -2.146680951118469238e-01 -1.884956359863281250e-01 2.673578560352325439e-01 -1.457783281803131104e-01 3.670676425099372864e-02 -2.069373279809951782e-01 -8.934684842824935913e-02 -6.505727022886276245e-02 2.672500014305114746e-01 -3.414185345172882080e-01 2.083982527256011963e-01 9.714132547378540039e-02 1.354386806488037109e-01
-3.673664480447769165e-02 1.340083777904510498e-01 -1.925339698791503906e-01 2.232147455215454102e-01 -7.222496904432773590e-03 1.588883548974990845e-01 -3.258072137832641602e-01 -5.051434040069580078e-02 -7.572801783680915833e-03 4.938192665576934814e-02 -9.761174023151397705e-02 7.524076104164123535e-02 -2.272159457206726074e-01 1.140721887350082397e-01 2.950960695743560791e-01 -1.372989714145660400e-01 3.305876255035400391e-01 1.588520258665084839e-01 2.210357636213302612e-01 1.327677965164184570e-01 -3.406069278717041016e-01 2.342737317085266113e-01 -1.270658820867538452e-01 -2.116634547710418701e-01 -2.490601986646652222e-01 -4.715677350759506226e-03 9.692162275314331055e-02 1.094784680753946304e-02 -1.950825154781341553e-01 4.758557677268981934e-02 -1.525401324033737183e-01 -5.944107472896575928e-02
1.548366993665695190e-01 -6.685054395347833633e-03 3.089530207216739655e-02 1.856565922498703003e-01 7.508818525820970535e-03 -7.885622978210449219e-02 1.900624632835388184e-01 7.525838166475296021e-02 -3.720334768295288086e-01 3.790625631809234619e-01 2.689255177974700928e-01 -1.146037429571151733e-01 -3.425766155123710632e-02 3.021038137376308441e-02 2.279750704765319824e-01 5.294099450111389160e-02 3.586801514029502869e-02 3.964221850037574768e-02 -1.043592020869255066e-01 -2.290318347513675690e-02 -1.212681382894515991e-01 1.734441518783569336e-01 -1.967743486166000366e-01 -1.669968366622924805e-01 -2.430509179830551147e-01 -1.498782932758331299e-01 -2.445623427629470825e-01 -1.008641496300697327e-01 -3.637369275093078613e-01 1.109640672802925110e-01 1.114274635910987854e-01 -1.840006262063980103e-01
1.961317956447601318e-01 -6.055426597595214844e-02 8.257748931646347046e-02 2.014417946338653564e-01 3.632414042949676514e-01 -1.667258441448211670e-01 -2.839855253696441650e-01 6.285613030195236206e-02 -2.291376590728759766e-01 2.385705262422561646e-01 -1.983376592397689819e-01 4.060720652341842651e-02 -1.499567180871963501e-01 2.097283899784088135e-01 -4.869848955422639847e-03 -1.575883775949478149e-01 1.703686416149139404e-01 1.891995817422866821e-01 1.211041435599327087e-01 2.822170779109001160e-02 -2.214948087930679321e-01 2.250438183546066284e-01 -1.866811513900756836e-01 -1.096521317958831787e-01 -1.057082042098045349e-01 6.684642285108566284e-02 -5.579482764005661011e-02 1.053822189569473267e-01 -3.552425205707550049e-01 -7.121726125478744507e-02 1.750349849462509155e-01 -7.589162141084671021e-02
1.960827708244323730e-01 -1.665550917387008667e-01 -2.978552579879760742e-01 6.679774820804595947e-02 1.522583812475204468e-01 2.355996221303939819e-01 -3.124139606952667236e-01 1.238929666578769684e-02 -9.907708317041397095e-02 1.708239912986755371e-01 3.904821351170539856e-02 -7.776413857936859131e-02 -1.816888898611068726e-01 3.722362220287322998e-02 6.372468918561935425e-02 -1.847333014011383057e-01 -1.865252503193914890e-03 3.433134257793426514e-01 -2.178655415773391724e-01 2.224747836589813232e-01 -1.023803725838661194e-01 -3.073723055422306061e-02 8.402864634990692139e-02 -7.907538115978240967e-02 2.049430757761001587e-01 -2.906490117311477661e-02 -1.819318043999373913e-03 -1.945486217737197876e-01 -2.739361524581909180e-01 3.565863519906997681e-02 2.902376651763916016e-01 -2.534068822860717773e-01
1.210488900542259216e-01 -4.375078529119491577e-02 5.418623983860015869e-02 2.813481688499450684e-01 2.119796276092529297e-01 5.044050216674804688e-01 -2.367614954710006714e-01 -1.169662550091743469e-01 -1.831593811511993408e-01 5.282672122120857239e-02 -1.469344496726989746e-01 -6.842678040266036987e-02 -1.822693049907684326e-01 2.417298108339309692e-01 4.187922552227973938e-02 2.519147470593452454e-03 2.474631881341338158e-03 8.129889518022537231e-02 1.386636495590209961e-01 -1.270518749952316284e-01 8.289711922407150269e-02 7.182871550321578979e-02 -1.071644201874732971e-01 -1.684979945421218872e-01 2.175776660442352295e-01 3.031821250915527344e-01 3.817955404520034790e-02 4.223472438752651215e-03 -2.625277042388916016e-01 9.659057855606079102e-02 1.911453604698181152e-01 -1.637164056301116943e-01
4.840250685811042786e-02 8.426992595195770264e-02 2.320626080036163330e-01 -3.185252100229263306e-02 9.944231063127517700e-02 3.177533298730850220e-02 -1.418884992599487305e-01 -1.706379652023315430e-01 -2.809358537197113037e-01 2.617306411266326904e-01 5.866578966379165649e-02 -4.441427811980247498e-02 1.039641797542572021e-01 3.060224950313568115e-01 2.838955223560333252e-01 -1.933485642075538635e-02 -1.185686066746711731e-01 -4.168303683400154114e-02 -5.673232302069664001e-02 5.165746435523033142e-02 -5.149611830711364746e-01 1.537351310253143311e-01 -3.443808555603027344e-01 -1.683274358510971069e-01 -5.071382969617843628e-03 1.621174067258834839e-02 6.828650832176208496e-02 -2.838030271232128143e-02 -2.125634700059890747e-01 -2.863560616970062256e-02 4.245525598526000977e-02 1.620847284793853760e-01
2.075065523386001587e-01 1.452385485172271729e-01 1.905292272567749023e-01 1.955986768007278442e-01 2.422699630260467529e-01 2.558856084942817688e-02 -4.289725795388221741e-02 1.317035704851150513e-01 -2.171268761157989502e-01 2.188615351915359497e-01 3.455719947814941406e-01 1.088179200887680054e-01 3.631070256233215332e-02 1.482067853212356567e-01 2.625590264797210693e-01 -3.252027928829193115e-02 2.065283954143524170e-01 3.539694547653198242e-01 -5.040477216243743896e-02 8.674152195453643799e-03 -1.818473190069198608e-01 6.607290357351303101e-02 -2.342992462217807770e-02 -1.023970171809196472e-01 -1.408735066652297974e-01 -1.054493486881256104e-01 -6.483252346515655518e-02 -8.043888956308364868e-02 -3.671624362468719482e-01 -1.657940819859504700e-02 2.444667518138885498e-01 -8.745507150888442993e-02
5.770799890160560608e-02 7.683546841144561768e-02 -6.441164761781692505e-02 4.660767037421464920e-03 -1.260566264390945435e-01 4.142977297306060791e-01 1.053638290613889694e-02 -7.375451736152172089e-03 -1.585745662450790405e-01 -1.918439753353595734e-02 1.307590752840042114e-01 -1.707132905721664429e-01 -1.619640439748764038e-01 1.657073199748992920e-01 4.654989019036293030e-02 -2.545297443866729736e-01 -1.293378770351409912e-01 1.992058157920837402e-01 1.341327875852584839e-01 2.539835572242736816e-01 -2.316512912511825562e-01 1.342969238758087158e-01 -1.224104985594749451e-01 -1.285489201545715332e-01 8.410475403070449829e-02 1.061497777700424194e-01 -3.376019746065139771e-02 -3.145459592342376709e-01 -4.501687884330749512e-01 2.826396934688091278e-02 7.063597440719604492e-02 -1.937021762132644653e-01
2.897543832659721375e-02 7.286600023508071899e-02 -6.880127638578414917e-02 2.352262437343597412e-01 8.248322457075119019e-02 2.444313466548919678e-02 -2.278279280290007591e-03 1.247059553861618042e-02 -1.663181781768798828e-01 4.085986614227294922e-01 2.570885419845581055e-01 -7.377489656209945679e-02 3.761173412203788757e-02 3.610695302486419678e-01 1.864137500524520874e-01 1.643997430801391602e-01 3.436651080846786499e-02 2.457417994737625122e-01 -7.970161736011505127e-02 4.814650118350982666e-02 -1.733812987804412842e-01 2.145326137542724609e-02 -2.096623033285140991e-01 -7.445065677165985107e-02 -2.615744471549987793e-01 2.038117125630378723e-02 -1.320853531360626221e-01 4.916909709572792053e-02 -3.100360035896301270e-01 -6.335560977458953857e-02 2.586706280708312988e-01 -2.459651678800582886e-01
1.405164301395416260e-01 2.901595234870910645e-01 -4.503627493977546692e-02 1.492496430873870850e-01 6.870605796575546265e-02 -3.822812810540199280e-02 -2.472108751535415649e-01 7.100752741098403931e-02 -2.005513161420822144e-01 -9.874966740608215332e-02 1.099221855401992798e-01 -1.399467140436172485e-02 -2.314109504222869873e-01 2.206089198589324951e-01 1.983353793621063232e-01 -1.265321373939514160e-01 -2.291602268815040588e-02 -7.521530147641897202e-03 3.213979005813598633e-01 -3.498835489153862000e-02 -2.884275652468204498e-02 4.162803664803504944e-02 -3.288834393024444580e-01 -2.709357142448425293e-01 -7.071379572153091431e-02 2.371274866163730621e-02 4.733743891119956970e-02 -1.158999875187873840e-01 -4.347747564315795898e-01 2.819867432117462158e-01 1.808578521013259888e-02 1.603985019028186798e-02
1.360299140214920044e-01 5.264721065759658813e-02 4.379742965102195740e-02 4.311282932758331299e-02 2.278963327407836914e-01 2.668102644383907318e-02 -6.678434461355209351e-02 -7.511070370674133301e-02 -2.317648082971572876e-01 2.874590158462524414e-01 1.790566295385360718e-01 1.332665327936410904e-02 1.162898540496826172e-01 2.501991093158721924e-01 2.905260622501373291e-01 -3.890428226441144943e-03 3.532535955309867859e-02 1.312396526336669922e-01 -1.184446737170219421e-01 -1.974020525813102722e-02 -2.482335567474365234e-01 2.816580533981323242e-01 -1.720584630966186523e-01 -1.725076138973236084e-01 -2.203775197267532349e-01 -1.330618858337402344e-01 -3.886163830757141113e-01 7.656729966402053833e-02 -2.439480423927307129e-01 5.765439942479133606e-02 2.526752650737762451e-01 5.067839287221431732e-03
-1.193687841296195984e-01 2.674540877342224121e-02 -2.269959747791290283e-01 -4.430615901947021484e-02 7.240347564220428467e-02 2.447314113378524780e-01 -6.780990958213806152e-02 -2.200772464275360107e-01 -6.191636249423027039e-02 1.776469051837921143e-01 9.619323164224624634e-02 1.803960502147674561e-01 -1.226231008768081665e-01 1.464270353317260742e-01 7.777966558933258057e-02 -3.362955152988433838e-01 6.510699540376663208e-02 -3.453681617975234985e-02 -1.278762370347976685e-01 -3.039658665657043457e-01 -3.799446225166320801e-01 -4.394244775176048279e-02 -1.171686202287673950e-01 -2.589078247547149658e-01 2.228978723287582397e-01 -2.126597464084625244e-01 1.962751150131225586e-02 3.163072466850280762e-01 -8.778151869773864746e-02 -1.147665902972221375e-01 -1.405220031738281250e-01 5.806472525000572205e-02
-8.103826642036437988e-02 1.520723942667245865e-02 -1.216336265206336975e-01 2.358034998178482056e-01 -2.703569233417510986e-01 -1.521422564983367920e-01 -9.101601690053939819e-02 -2.351073175668716431e-01 -3.797609508037567139e-01 2.066672444343566895e-01 1.053820252418518066e-01 2.532404959201812744e-01 -3.035366162657737732e-02 2.529830932617187500e-01 -4.529606923460960388e-02 -1.492612995207309723e-02 1.096384599804878235e-01 -3.955449536442756653e-02 -1.480635553598403931e-01 -7.358445972204208374e-02 -1.474612206220626831e-01 -1.449458897113800049e-01 -8.421786874532699585e-02 -3.873744606971740723e-01 1.313959807157516479e-01 2.594870626926422119e-01 -1.887232363224029541e-01 -2.292928695678710938e-01 -6.372643262147903442e-02 4.937192425131797791e-02 -5.305743962526321411e-02 -1.034873872995376587e-01
8.658619970083236694e-02 3.693298250436782837e-02 -1.059606205672025681e-02 1.834744065999984741e-01 1.867112368345260620e-01 3.276811912655830383e-02 -4.740455001592636108e-02 1.456952542066574097e-01 -2.941637039184570312e-01 4.194030165672302246e-01 -9.830667078495025635e-02 -9.088384360074996948e-02 -1.982934176921844482e-01 5.151058360934257507e-02 9.496524930000305176e-02 -2.506876885890960693e-01 4.768931120634078979e-02 9.353153407573699951e-02 2.222803980112075806e-01 5.031555145978927612e-02 -2.251106053590774536e-01 1.802631765604019165e-01 -3.722611665725708008e-01 4.620423540472984314e-03 3.036661446094512939e-02 2.203426510095596313e-02 -1.367952376604080200e-01 1.012781355530023575e-02 -4.376365542411804199e-01 -1.929218135774135590e-02 4.272836446762084961e-02 -7.130485028028488159e-02
-4.399761185050010681e-02 -2.540861368179321289e-01 -9.800802916288375854e-02 1.114456355571746826e-01 9.664200246334075928e-02 1.215899363160133362e-01 1.275231838226318359e-01 -4.036156460642814636e-02 -1.355166882276535034e-01 7.798098027706146240e-02 2.469620257616043091e-01 1.396553814411163330e-01 -2.706100344657897949e-01 2.304727137088775635e-01 6.615760922431945801e-02 -1.190489679574966431e-01 3.136669471859931946e-02 6.605622172355651855e-02 3.597486019134521484e-02 5.045739561319351196e-02 -1.443336368538439274e-03 1.636164039373397827e-01 -1.597094833850860596e-01 -4.301896691322326660e-01 1.338100731372833252e-01 2.012146562337875366e-01 3.077569603919982910e-01 2.082489058375358582e-02 -3.903618752956390381e-01 -1.633496135473251343e-01 1.706360280513763428e-01 1.066505089402198792e-01
1.046436280012130737e-01 1.013225466012954712e-01 1.527152806520462036e-01 4.972826316952705383e-02 6.292539834976196289e-02 1.391046345233917236e-01 -1.690683811902999878e-01 -6.296223402023315430e-02 -1.817209720611572266e-01 2.398385554552078247e-01 -2.697475254535675049e-03 2.645613551139831543e-01 7.813011109828948975e-02 1.878298819065093994e-01 -2.194992452859878540e-01 -1.354133784770965576e-01 -4.057562351226806641e-02 3.257149755954742432e-01 -1.031151115894317627e-01 6.360378116369247437e-02 -4.629472270607948303e-02 4.732331037521362305e-01 -1.342975199222564697e-01 -3.142993748188018799e-01 9.519496001303195953e-03 6.380406022071838379e-02 -1.322315633296966553e-01 8.272042125463485718e-02 -3.079800903797149658e-01 3.214700520038604736e-02 1.667613387107849121e-01 -1.057023406028747559e-01
6.179140880703926086e-02 1.481354534626007080e-01 -4.043446183204650879e-01 1.304963976144790649e-02 3.112165927886962891e-01 1.624672561883926392e-01 1.192307546734809875e-01 -1.374272406101226807e-01 -3.085382282733917236e-01 6.306543201208114624e-02 7.246597856283187866e-02 1.063286438584327698e-01 -1.597421914339065552e-01 1.454184055328369141e-01 1.064913570880889893e-01 -2.776180803775787354e-01 6.621894985437393188e-02 1.045459508895874023e-01 -1.311966776847839355e-01 -4.301087930798530579e-03 -1.529783606529235840e-01 -6.531111896038055420e-02 -4.401820525527000427e-02 -2.327935770153999329e-02 -2.155260741710662842e-01 2.118865549564361572e-01 6.701889913529157639e-03 2.795304358005523682e-01 -3.560538887977600098e-01 -5.424737557768821716e-02 8.504367619752883911e-02 -1.850411891937255859e-01
-2.955899201333522797e-02 -1.902302801609039307e-01 -7.612149417400360107e-02 -1.079080030322074890e-01 -1.604471355676651001e-01 -4.307035729289054871e-02 -6.739420443773269653e-02 -5.150554701685905457e-02 -2.579528093338012695e-01 1.899119652807712555e-02 1.254879385232925415e-01 6.796313077211380005e-02 -1.723320931196212769e-01 5.170105099678039551e-01 -2.482275478541851044e-02 2.135064750909805298e-01 2.017256319522857666e-01 -2.252843081951141357e-01 8.022697269916534424e-02 -9.912519156932830811e-02 -3.098891079425811768e-01 9.692731313407421112e-03 1.997871883213520050e-02 -1.350685358047485352e-01 2.172447182238101959e-02 -2.983005940914154053e-01 -6.737600266933441162e-02 -9.026021510362625122e-02 -3.545122444629669189e-01 -2.183462725952267647e-03 -1.052798181772232056e-01 -1.373151987791061401e-01
5.427175760269165039e-02 -1.571347862482070923e-01 -3.118278384208679199e-01 2.039663493633270264e-01 -7.177951931953430176e-02 -1.932567916810512543e-02 -1.561073660850524902e-01 -1.503921300172805786e-01 -3.387079238891601562e-01 1.090168356895446777e-01 1.870308071374893188e-01 1.785378307104110718e-01 1.326749324798583984e-01 2.746183574199676514e-01 3.610252216458320618e-02 -1.474429816007614136e-01 1.961943507194519043e-01 1.044203191995620728e-01 -1.203344166278839111e-01 8.229640126228332520e-02 -2.209551334381103516e-01 8.934012800455093384e-02 -4.060149658471345901e-03 -2.948943078517913818e-01 1.501899957656860352e-01 2.009083181619644165e-01 6.918618083000183105e-02 3.018448650836944580e-01 -2.758306860923767090e-01 -1.038339659571647644e-01 -6.416472047567367554e-02 8.518319576978683472e-02
3.123381435871124268e-01 1.458547711372375488e-01 8.030341565608978271e-02 1.201083585619926453e-01 -4.542620107531547546e-02 -8.625996112823486328e-02 -4.905684292316436768e-02 1.908197700977325439e-01 -3.749678730964660645e-01 1.129119172692298889e-01 1.226908639073371887e-01 2.302380800247192383e-01 -1.247366368770599365e-01 1.698395907878875732e-01 -6.924739480018615723e-02 -6.353662908077239990e-02 -1.117425262928009033e-01 3.474345803260803223e-02 -1.407683789730072021e-01 -3.784895539283752441e-01 -1.019350835122168064e-03 1.608576253056526184e-02 -1.562037765979766846e-01 -4.347143173217773438e-01 1.310507953166961670e-01 6.209658831357955933e-02 -1.809185952879488468e-03 1.125973239541053772e-01 -2.156089693307876587e-01 5.450981669127941132e-03 2.456155121326446533e-01 -7.980667054653167725e-02
1.915138214826583862e-01 -1.840727329254150391e-01 -1.394536048173904419e-01 3.680337369441986084e-01 5.373098701238632202e-02 1.535809785127639771e-01 1.125706657767295837e-01 1.989746242761611938e-01 -2.900826334953308105e-01 -7.159215863794088364e-03 1.874321252107620239e-01 2.143578976392745972e-01 -7.604440301656723022e-02 3.057942688465118408e-01 2.542777657508850098e-01 4.312661662697792053e-02 2.278861962258815765e-02 6.571243517100811005e-03 6.387215107679367065e-02 -9.014368057250976562e-02 -3.604630827903747559e-01 1.382452100515365601e-01 -8.313047140836715698e-02 -1.961998194456100464e-01 6.887024641036987305e-02 -1.462241858243942261e-01 3.364933282136917114e-02 -1.366403102874755859e-01 1.080551221966743469e-01 9.242619574069976807e-02 -3.022092580795288086e-01 -4.719017073512077332e-03
8.175446093082427979e-02 4.562691226601600647e-02 1.869434267282485962e-01 1.637302041053771973e-01 9.208962321281433105e-02 4.636950790882110596e-03 -1.104259714484214783e-01 -1.410871297121047974e-01 -1.843152642250061035e-01 3.619224131107330322e-01 1.199800670146942139e-01 1.620664149522781372e-01 -1.309789270162582397e-01 5.715004634112119675e-03 -1.093881670385599136e-02 -1.093127131462097168e-01 -2.745558507740497589e-02 9.476498514413833618e-02 8.891341090202331543e-02 1.366899460554122925e-01 -1.328325718641281128e-01 2.107859402894973755e-01 -3.843111693859100342e-01 -1.805190891027450562e-01 -2.458296716213226318e-01 -5.853132158517837524e-02 -1.845265924930572510e-01 6.454397737979888916e-02 -2.194319367408752441e-01 8.884001523256301880e-02 2.248439192771911621e-01 -4.082235991954803467e-01
-1.236847639083862305e-01 1.042826399207115173e-01 -6.993432343006134033e-02 -1.935371011495590210e-01 -1.998036168515682220e-03 4.310860484838485718e-02 -5.285404995083808899e-02 2.807561755180358887e-01 -1.671311706304550171e-01 3.028916120529174805e-01 9.633906185626983643e-02 -2.782573997974395752e-01 -1.608604639768600464e-01 9.145881980657577515e-02 -6.992033869028091431e-02 -3.956376612186431885e-01 2.066392265260219574e-02 2.417675703763961792e-01 7.161684334278106689e-02 -1.316484808921813965e-01 -3.793515861034393311e-01 5.265797488391399384e-03 1.041136458516120911e-01 -1.821946799755096436e-01 -2.670587599277496338e-01 8.296536654233932495e-02 -1.091496348381042480e-01 -1.557383220642805099e-02 -2.122319191694259644e-01 1.993188560009002686e-01 2.010137401521205902e-02 3.337094932794570923e-02
1.028441637754440308e-01 -3.226231038570404053e-01 1.296648085117340088e-01 1.280037462711334229e-01 -1.558536589145660400e-01 1.604212075471878052e-02 -1.844658553600311279e-01 2.339078672230243683e-02 -9.191352874040603638e-02 -1.179565936326980591e-01 3.048154115676879883e-01 -7.891216129064559937e-02 -4.184495210647583008e-01 2.248513251543045044e-01 -8.936765044927597046e-02 -1.254513859748840332e-01 1.390658020973205566e-01 1.901517212390899658e-01 -5.059309676289558411e-02 1.129572987556457520e-01 -3.004493713378906250e-01 -9.544137120246887207e-02 -5.114886537194252014e-02 -1.519269347190856934e-01 -2.489509135484695435e-01 9.093565493822097778e-02 1.734279096126556396e-01 -2.056813240051269531e-02 -3.409346565604209900e-02 -1.458503026515245438e-02 2.258879989385604858e-01 -2.703578770160675049e-01
1.442371010780334473e-01 -2.009176313877105713e-01 -3.315900564193725586e-01 1.544622778892517090e-01 5.565076693892478943e-02 2.407457530498504639e-01 1.531578153371810913e-01 5.987771321088075638e-03 -1.945597082376480103e-01 1.683246642351150513e-01 8.630824089050292969e-02 9.279587864875793457e-02 -1.206957921385765076e-01 1.726915091276168823e-01 -6.139078736305236816e-02 -2.228929251432418823e-01 8.042079210281372070e-02 1.732247881591320038e-02 -1.256989836692810059e-01 1.386245992034673691e-02 -2.519437968730926514e-01 1.187719851732254028e-01 -1.816042233258485794e-03 -1.901933997869491577e-01 -1.382608562707901001e-01 2.944372296333312988e-01 3.113923966884613037e-01 3.302233219146728516e-01 -1.114745885133743286e-01 2.069189995527267456e-01 1.649244874715805054e-01 -9.797072410583496094e-02
-4.827600717544555664e-02 -1.374382823705673218e-01 -1.358672231435775757e-01 -1.776487624738365412e-04 -1.908039003610610962e-01 3.364478424191474915e-02 -2.362824231386184692e-01 2.579956501722335815e-02 -1.905091851949691772e-01 -8.910988271236419678e-02 2.888209521770477295e-01 -1.487592458724975586e-01 -3.028991818428039551e-01 9.613959491252899170e-02 -1.072699483484029770e-02 9.786175191402435303e-02 2.189991325139999390e-01 -4.521525651216506958e-02 -3.246454149484634399e-02 1.393308937549591064e-01 -2.195678055286407471e-01 4.293420910835266113e-01 -6.333936750888824463e-02 -3.601814806461334229e-01 -2.153356820344924927e-01 -1.347858309745788574e-01 2.851295284926891327e-02 -2.647289037704467773e-01 -1.527207493782043457e-01 7.607260346412658691e-02 2.693249657750129700e-02 6.161804124712944031e-02
1.864532977342605591e-01 1.378486454486846924e-01 -1.028868407011032104e-01 1.021810024976730347e-01 2.582576274871826172e-01 9.882249683141708374e-02 -2.590097486972808838e-01 -5.697035789489746094e-02 -1.488229483366012573e-01 3.015938699245452881e-01 1.542383730411529541e-01 -1.405549496412277222e-01 -2.143357396125793457e-01 2.968179583549499512e-01 4.857268929481506348e-02 -1.619297266006469727e-01 -1.349752768874168396e-02 5.610062554478645325e-02 1.589264869689941406e-01 5.699573829770088196e-02 -5.647405609488487244e-02 7.317150384187698364e-02 -2.025446593761444092e-01 -4.505965113639831543e-02 -6.609297543764114380e-02 -2.518981695175170898e-01 -1.401551067829132080e-01 1.936741620302200317e-01 5.595355760306119919e-03 -8.048019558191299438e-02 4.690165519714355469e-01 -1.557100713253021240e-01
-2.520840466022491455e-01 -3.326539695262908936e-01 3.102560341358184814e-02 2.406197935342788696e-01 1.022735908627510071e-01 8.332376927137374878e-02 -2.104162275791168213e-01 -1.560008376836776733e-01 -9.249465167522430420e-02 -6.412559002637863159e-02 2.454017996788024902e-01 2.730939723551273346e-02 -5.440192222595214844e-01 7.084415107965469360e-02 1.964132934808731079e-01 -3.727076202630996704e-02 -2.508268058300018311e-01 -4.653487354516983032e-02 -6.788206845521926880e-02 1.533219367265701294e-01 -2.870629727840423584e-01 -3.186087682843208313e-02 8.788957446813583374e-02 -2.059182524681091309e-01 -3.321247920393943787e-02 1.462020538747310638e-02 -2.967605926096439362e-02 7.001240551471710205e-02 -1.190630421042442322e-01 -1.990255713462829590e-02 1.040598824620246887e-01 -8.426202833652496338e-02
2.061581462621688843e-01 2.263461798429489136e-01 7.897049933671951294e-02 1.921349316835403442e-01 2.764311432838439941e-01 4.954671487212181091e-02 -1.850728131830692291e-02 1.671056598424911499e-01 -2.105808407068252563e-01 3.010065257549285889e-01 1.193002909421920776e-01 -1.102822124958038330e-01 1.903407857753336430e-03 -7.274872064590454102e-02 1.027506738901138306e-01 -9.256485849618911743e-02 -3.673124685883522034e-02 1.540177166461944580e-01 1.868707593530416489e-03 -1.980348378419876099e-01 -4.297030270099639893e-01 1.616539955139160156e-01 -4.056109488010406494e-02 -1.002121269702911377e-01 -1.363275572657585144e-02 1.562573462724685669e-01 -1.976335644721984863e-01 1.407110542058944702e-01 -5.008262023329734802e-02 2.548392713069915771e-01 2.138817459344863892e-01 -2.946156561374664307e-01
2.140634059906005859e-01 1.172970458865165710e-01 -2.207961492240428925e-02 2.252081930637359619e-01 1.731119900941848755e-01 -1.402919739484786987e-01 1.275446265935897827e-02 -8.885967731475830078e-02 -1.769167929887771606e-02 2.614723443984985352e-01 1.500873863697052002e-01 -1.612482592463493347e-02 -3.576719462871551514e-01 3.190746605396270752e-01 -2.546051740646362305e-01 -5.672410479746758938e-04 2.411362081766128540e-01 2.058989405632019043e-01 -7.250685989856719971e-02 -1.306163519620895386e-01 -1.462212800979614258e-01 1.669156998395919800e-01 -2.030845731496810913e-01 -1.057204902172088623e-01 -4.599424079060554504e-02 -5.390457808971405029e-02 -3.183012306690216064e-01 1.462947279214859009e-01 -2.211047410964965820e-01 -1.187715604901313782e-01 1.302953660488128662e-01 1.150836646556854248e-01
1.559254229068756104e-01 1.072266101837158203e-01 -9.761047363281250000e-02 2.802233397960662842e-01 7.504387944936752319e-02 2.205300629138946533e-01 5.527174472808837891e-02 6.418816000223159790e-02 -3.766078352928161621e-01 2.790843248367309570e-01 1.132358685135841370e-01 2.105229720473289490e-02 9.099185699597001076e-04 1.919795274734497070e-01 2.068241238594055176e-01 2.044462114572525024e-01 -7.120014727115631104e-02 2.515598833560943604e-01 -9.889095276594161987e-02 -5.123019963502883911e-02 -2.593248784542083740e-01 1.479970961809158325e-01 -1.642834842205047607e-01 -9.080621600151062012e-02 5.853787437081336975e-02 -1.301763057708740234e-01 -3.499979674816131592e-01 1.087029501795768738e-01 -1.540148705244064331e-01 -6.000193208456039429e-02 2.702625393867492676e-01 -9.209249168634414673e-03
1.501786112785339355e-01 -8.771117031574249268e-02 -3.294087350368499756e-01 1.302690356969833374e-01 -1.201049014925956726e-01 2.287748306989669800e-01 1.570369303226470947e-02 -9.653463959693908691e-02 -1.907042562961578369e-01 2.007351815700531006e-02 2.630691528320312500e-01 2.039636224508285522e-01 -2.077721506357192993e-01 3.634462356567382812e-01 6.730623543262481689e-02 -1.294525414705276489e-01 1.187182590365409851e-01 1.108843758702278137e-01 -5.611078441143035889e-02 1.815823465585708618e-01 -1.829442083835601807e-01 3.175131678581237793e-01 3.454655036330223083e-02 -2.244750708341598511e-01 2.114691585302352905e-01 2.031569480895996094e-01 8.687619119882583618e-02 2.145787179470062256e-01 -1.025699302554130554e-01 2.768388018012046814e-02 1.357381939888000488e-01 7.839247584342956543e-02
5.159934237599372864e-02 -1.208346039056777954e-01 -2.234083712100982666e-01 1.394070535898208618e-01 1.148506328463554382e-01 3.513016104698181152e-01 -4.257324635982513428e-01 6.753990054130554199e-02 -1.214108616113662720e-01 1.988345533609390259e-01 -2.095296978950500488e-02 1.566447168588638306e-01 1.168919876217842102e-01 -9.209952503442764282e-02 -4.243005439639091492e-02 -8.513858914375305176e-02 2.168696224689483643e-01 -9.317945688962936401e-02 1.591809540987014771e-01 -3.643413260579109192e-02 -1.392997056245803833e-01 8.147691190242767334e-02 -1.700003892183303833e-01 -1.305055618286132812e-01 -2.161157727241516113e-01 -1.365576833486557007e-01 -1.477862149477005005e-01 1.141495853662490845e-01 -4.234893918037414551e-01 1.096798926591873169e-01 3.042897768318653107e-02 -1.834415197372436523e-01
1.269376724958419800e-01 3.065622597932815552e-02 1.495357453823089600e-01 -5.604285374283790588e-02 1.059925183653831482e-02 -1.194205060601234436e-01 -2.418936192989349365e-01 -5.613904818892478943e-02 -1.914423704147338867e-01 2.550646066665649414e-01 1.823461204767227173e-01 1.499035954475402832e-01 -8.271940052509307861e-02 1.609923541545867920e-01 -1.915323138236999512e-01 -1.562642902135848999e-01 -4.909933358430862427e-02 2.646848559379577637e-02 -2.644433975219726562e-01 1.926757246255874634e-01 -3.730859160423278809e-01 3.051599860191345215e-01 -2.973926961421966553e-01 -4.952934104949235916e-03 8.948424458503723145e-02 3.606855869293212891e-02 -2.035439945757389069e-02 -1.156003102660179138e-01 -4.050950109958648682e-01 6.011534109711647034e-02 -6.787011027336120605e-02 -6.129900738596916199e-02
-1.937677860260009766e-01 -1.070043593645095825e-01 -2.116253525018692017e-01 -3.273115307092666626e-02 -1.156114190816879272e-01 1.150642782449722290e-01 -2.125597931444644928e-02 -1.083539873361587524e-01 -2.761954367160797119e-01 2.315516769886016846e-01 -4.487734753638505936e-03 -1.997564882040023804e-01 -1.847691237926483154e-01 1.751695573329925537e-01 -1.464097015559673309e-02 -1.331787705421447754e-01 -1.304611861705780029e-01 1.701697707176208496e-01 1.311074825935065746e-03 -2.396627329289913177e-02 -1.487014740705490112e-01 1.009096801280975342e-01 1.100411713123321533e-01 -4.485618174076080322e-01 1.731544435024261475e-01 -2.230768948793411255e-01 2.311960309743881226e-01 1.610120683908462524e-01 -3.506987392902374268e-01 -1.564275771379470825e-01 1.035814881324768066e-01 -6.538623571395874023e-02
1.224094256758689880e-01 2.416915148496627808e-01 -2.541765868663787842e-01 4.429472610354423523e-02 3.224430233240127563e-02 -3.225162997841835022e-02 -2.483756095170974731e-01 -4.875391721725463867e-02 -1.570557802915573120e-01 2.610080242156982422e-01 -4.040160030126571655e-02 -1.246268972754478455e-01 -8.680645376443862915e-02 2.302399426698684692e-01 -1.440247893333435059e-02 -1.267366558313369751e-01 1.113173663616180420e-01 1.454366892576217651e-01 6.642721593379974365e-02 -1.182433217763900757e-01 -1.330000609159469604e-01 3.215712308883666992e-01 -2.543020248413085938e-01 6.201715767383575439e-02 1.465232763439416885e-02 1.931513100862503052e-01 1.440984942018985748e-02 -2.044681906700134277e-01 -4.458257257938385010e-01 2.207919657230377197e-01 4.849196597933769226e-02 -1.901760995388031006e-01
-1.057483404874801636e-01 5.079336464405059814e-03 -2.967070639133453369e-01 1.481410115957260132e-01 -2.444020658731460571e-02 1.207333356142044067e-01 6.146764755249023438e-02 -2.135598957538604736e-01 -2.549736797809600830e-01 1.576485037803649902e-01 1.997929513454437256e-01 3.302310705184936523e-01 -2.616267204284667969e-01 2.781167924404144287e-01 1.431398689746856689e-01 2.708103135228157043e-02 -7.645698636770248413e-02 3.683544695377349854e-01 1.196818798780441284e-01 -2.725264802575111389e-02 -1.267999559640884399e-01 9.505253285169601440e-02 -4.826610535383224487e-02 -3.047698736190795898e-01 5.801626667380332947e-02 8.778761327266693115e-02 1.818044334650039673e-01 7.234067469835281372e-02 -1.946002542972564697e-01 -1.136637181043624878e-01 1.478266268968582153e-01 9.732283651828765869e-02
1.535562425851821899e-01 -2.249312847852706909e-01 -2.384845353662967682e-02 1.213581189513206482e-01 2.168794423341751099e-01 5.037220567464828491e-02 -2.432351410388946533e-01 2.537250891327857971e-02 -2.752931118011474609e-01 3.988868296146392822e-01 -2.679388411343097687e-02 6.669131666421890259e-02 -1.944840550422668457e-01 1.202283948659896851e-01 3.279769793152809143e-02 1.163311302661895752e-01 9.057362377643585205e-02 1.606357842683792114e-02 -1.383192688226699829e-01 -6.054987013339996338e-02 -4.774756729602813721e-02 9.012859314680099487e-02 -1.015769019722938538e-01 -3.018859326839447021e-01 -1.209165994077920914e-02 -1.212434768676757812e-01 -3.456500768661499023e-01 1.359767019748687744e-01 -2.410100698471069336e-01 -1.075691506266593933e-01 3.088619187474250793e-02 3.572976887226104736e-01
3.584185987710952759e-02 -6.796562671661376953e-02 4.711561277508735657e-02 7.040348649024963379e-02 -5.893481522798538208e-02 4.237318411469459534e-02 -1.713459342718124390e-01 9.115981310606002808e-02 -4.361134767532348633e-01 4.344440698623657227e-01 -1.592799648642539978e-02 2.330213636159896851e-01 -8.227475732564926147e-02 4.557181149721145630e-02 1.813553720712661743e-01 1.099407076835632324e-01 -1.456447392702102661e-01 1.334892492741346359e-02 -2.118089497089385986e-01 6.358067691326141357e-02 -2.890517711639404297e-01 2.229216545820236206e-01 -3.284090757369995117e-01 -1.103666722774505615e-01 -5.338316783308982849e-02 -1.217726524919271469e-02 7.793433219194412231e-02 1.401174515485763550e-01 -1.205081045627593994e-01 2.390038967132568359e-01 1.776930391788482666e-01 -3.420786559581756592e-02
6.233632564544677734e-02 7.175339013338088989e-02 1.434368044137954712e-01 1.482007950544357300e-01 2.137569636106491089e-01 -8.676326274871826172e-02 -3.566392064094543457e-01 -6.100843846797943115e-02 -7.726602256298065186e-02 1.118643209338188171e-01 9.376627951860427856e-02 8.250513114035129547e-03 -2.787424325942993164e-01 1.908888518810272217e-01 -9.423705190420150757e-02 1.854834891855716705e-02 -9.745426476001739502e-02 3.390913903713226318e-01 5.738658830523490906e-02 7.642003148794174194e-02 -1.870480775833129883e-01 1.505575627088546753e-01 -3.039244413375854492e-01 -3.707675635814666748e-01 4.678625240921974182e-02 -1.012876704335212708e-01 -1.387200802564620972e-01 1.796413064002990723e-01 -2.467886954545974731e-01 -4.469346627593040466e-02 -1.940807141363620758e-02 -2.554254829883575439e-01
1.461142003536224365e-01 -7.817795127630233765e-02 -2.307477779686450958e-02 3.234431147575378418e-01 3.039810061454772949e-01 -1.042671222239732742e-02 1.992543414235115051e-02 -1.455902010202407837e-01 -4.224174097180366516e-02 9.703446179628372192e-02 4.177690483629703522e-03 -6.975945830345153809e-02 -7.036355882883071899e-02 3.861579000949859619e-01 -1.533748805522918701e-01 3.689145669341087341e-02 9.106786549091339111e-02 1.346507072448730469e-01 -1.371195763349533081e-01 -1.485748915001749992e-03 -3.794896602630615234e-01 1.143918484449386597e-01 -1.384995430707931519e-01 -1.704229116439819336e-01 -1.510883420705795288e-01 -7.442654669284820557e-02 -3.040336370468139648e-01 6.572537869215011597e-02 -1.891915649175643921e-01 1.749958544969558716e-01 2.728719413280487061e-01 2.041937261819839478e-01
-8.191786706447601318e-02 -1.024977583438158035e-02 -2.143961936235427856e-02 1.257029622793197632e-01 -8.877418190240859985e-02 4.224475997034460306e-04 -4.159466922283172607e-01 -1.597918719053268433e-01 -2.779483199119567871e-01 -1.357710082083940506e-02 1.163046658039093018e-01 1.565504632890224457e-02 -4.569459557533264160e-01 1.812270581722259521e-01 4.462615400552749634e-02 6.733766198158264160e-02 2.354145050048828125e-01 9.500275552272796631e-02 -1.893467642366886139e-02 1.125348284840583801e-01 -1.078982129693031311e-01 1.364322602748870850e-01 -4.084854945540428162e-02 -3.482612073421478271e-01 -3.743104636669158936e-01 1.457151491194963455e-03 -9.213990718126296997e-02 -1.298610419034957886e-01 -1.494321227073669434e-01 -8.552050217986106873e-03 -3.477727994322776794e-02 1.065934449434280396e-01
-5.415654554963111877e-02 -2.796533331274986267e-02 1.234016790986061096e-01 -1.561187859624624252e-02 -1.629032641649246216e-01 2.187212556600570679e-01 -2.680079340934753418e-01 -1.895499080419540405e-01 -1.996180415153503418e-01 1.023275777697563171e-02 2.398446500301361084e-01 -5.281423777341842651e-02 -3.811315894126892090e-01 -4.093659296631813049e-02 1.759457588195800781e-01 -8.726266771554946899e-02 3.314566016197204590e-01 -9.756997227668762207e-02 7.054719328880310059e-02 2.105185836553573608e-01 -1.724149584770202637e-01 2.411333322525024414e-01 -9.443526715040206909e-02 -3.054374158382415771e-01 -2.639456391334533691e-01 -8.272770047187805176e-02 -1.492345184087753296e-01 -2.633356302976608276e-02 -1.296440362930297852e-01 4.089603945612907410e-02 1.902080327272415161e-01 -2.918724901974201202e-03
-2.630029022693634033e-01 -1.140199974179267883e-01 1.127814874053001404e-02 9.027815610170364380e-02 1.344400346279144287e-01 1.861007213592529297e-01 -8.393605798482894897e-02 1.295675430446863174e-02 -1.326975524425506592e-01 -8.595114573836326599e-03 1.182668432593345642e-01 -2.278553135693073273e-02 -3.437822163105010986e-01 3.416547179222106934e-01 2.619498670101165771e-01 -2.487480491399765015e-01 1.792225539684295654e-01 4.534505307674407959e-02 -3.416511118412017822e-01 4.701291397213935852e-02 -1.528783515095710754e-02 1.213417053222656250e-01 7.214891165494918823e-02 -2.507006227970123291e-01 -2.986626513302326202e-02 -2.020416259765625000e-01 -1.092729568481445312e-01 1.761752516031265259e-01 -3.170743286609649658e-01 7.501655817031860352e-02 -1.075612455606460571e-01 1.161205917596817017e-01
3.354634642601013184e-01 -4.149672016501426697e-02 1.466480046510696411e-01 9.515716135501861572e-02 2.760476469993591309e-01 -2.340926975011825562e-02 -1.058905571699142456e-01 -8.084565401077270508e-02 -2.251130342483520508e-01 2.290201932191848755e-01 2.309762388467788696e-01 1.477223187685012817e-01 -2.651674151420593262e-01 2.630401551723480225e-01 -1.020917147397994995e-01 1.174963191151618958e-01 6.257206201553344727e-02 -7.365125417709350586e-02 -3.643870353698730469e-02 6.941043585538864136e-02 -2.550591826438903809e-01 5.095015466213226318e-02 -2.235374897718429565e-01 -5.910105630755424500e-02 -2.542644143104553223e-01 -6.050917506217956543e-02 -3.862879574298858643e-01 -1.041803508996963501e-02 -1.914801001548767090e-01 1.430187374353408813e-01 7.960673421621322632e-02 -3.097440674901008606e-02
1.249512732028961182e-01 1.367024034261703491e-01 -1.981415897607803345e-01 1.397724822163581848e-02 -4.472743719816207886e-02 1.814722567796707153e-01 -2.099751234054565430e-01 -3.266483545303344727e-01 -4.611724521964788437e-03 2.093070149421691895e-01 2.840408384799957275e-01 -8.132828027009963989e-02 -1.058149486780166626e-01 3.064429163932800293e-01 9.423752874135971069e-02 -7.872897386550903320e-02 -9.705542773008346558e-02 5.011349916458129883e-02 -8.989281207323074341e-02 -1.689453423023223877e-01 -2.915323078632354736e-01 2.535338699817657471e-01 1.093433946371078491e-01 7.747425138950347900e-02 1.184744089841842651e-01 -8.266597986221313477e-02 -8.345757960341870785e-04 2.099872976541519165e-01 -3.234998285770416260e-01 1.012167930603027344e-01 -9.562708437442779541e-02 -2.905611395835876465e-01
-1.802843064069747925e-01 -2.039267271757125854e-01 6.072641164064407349e-02 -3.041611053049564362e-03 -9.927867911756038666e-03 2.710857689380645752e-01 -3.102652132511138916e-01 -8.085508644580841064e-02 -1.958978474140167236e-01 -1.044269427657127380e-01 2.059707790613174438e-01 2.203507423400878906e-01 -2.861045598983764648e-01 1.698926836252212524e-02 5.005778744816780090e-02 1.303852652199566364e-03 2.246762365102767944e-01 -7.159630209207534790e-02 -5.590198189020156860e-02 1.358849704265594482e-01 -2.452345639467239380e-01 3.872315287590026855e-01 -2.257217615842819214e-01 -2.411321699619293213e-01 -2.740293443202972412e-01 1.472552889026701450e-03 4.575459659099578857e-02 1.088270545005798340e-01 -1.735556870698928833e-01 -4.787852813024073839e-04 4.658032581210136414e-02 5.669370666146278381e-02
-2.055759578943252563e-01 -1.967284828424453735e-01 -4.779432713985443115e-02 4.294780269265174866e-02 2.829557657241821289e-01 1.065104305744171143e-01 5.211060121655464172e-02 2.597301304340362549e-01 -3.856986761093139648e-02 1.086582317948341370e-01 1.625184267759323120e-01 1.969702541828155518e-01 -2.191805094480514526e-01 3.003491163253784180e-01 2.327071428298950195e-01 -3.611849844455718994e-01 1.344944089651107788e-01 1.360691636800765991e-01 -2.833292260766029358e-02 -4.884657263755798340e-02 -8.739843964576721191e-02 2.965544462203979492e-01 1.091410294175148010e-01 -2.376495748758316040e-01 -5.989206582307815552e-02 -2.521386742591857910e-01 2.630454115569591522e-02 4.649385064840316772e-02 -1.945657879114151001e-01 1.493771821260452271e-01 7.681549340486526489e-02 1.100656986236572266e-01
2.505860626697540283e-01 4.449001327157020569e-02 -1.748258173465728760e-01 4.218271002173423767e-02 -8.548463135957717896e-02 1.800009161233901978e-01 1.095742359757423401e-01 5.021156370639801025e-02 -1.906954646110534668e-01 4.356960058212280273e-01 -3.032702207565307617e-02 2.567879557609558105e-01 -1.711358875036239624e-01 9.335199743509292603e-02 -5.867097899317741394e-02 2.622236683964729309e-02 -2.288736402988433838e-02 -1.213206350803375244e-01 -1.777399629354476929e-01 -2.193396389484405518e-01 -1.008034944534301758e-01 1.360297799110412598e-01 -2.145395725965499878e-01 -1.714914888143539429e-01 -3.460289910435676575e-02 7.814230024814605713e-02 -8.161453157663345337e-02 3.806988894939422607e-02 -3.307978808879852295e-01 1.561903208494186401e-01 3.961914777755737305e-01 9.061324596405029297e-02
1.267716139554977417e-01 2.256894111633300781e-01 1.025891769677400589e-02 1.338623762130737305e-01 -1.568234562873840332e-01 2.882759831845760345e-02 -1.281258761882781982e-01 -9.177387505769729614e-02 8.563982695341110229e-02 1.856189370155334473e-01 1.795618683099746704e-01 2.502647936344146729e-01 -2.981489598751068115e-01 1.220886856317520142e-01 1.334538310766220093e-01 -2.246945500373840332e-01 6.191908568143844604e-02 2.239137887954711914e-02 2.093777358531951904e-01 -2.357739806175231934e-01 -1.959542483091354370e-01 1.745367944240570068e-01 -2.369314134120941162e-01 -1.368072181940078735e-01 -2.782470881938934326e-01 -4.896097257733345032e-02 2.422496676445007324e-01 -2.062299847602844238e-01 -3.544462323188781738e-01 -2.173467352986335754e-02 1.301443483680486679e-02 -3.406453132629394531e-02
8.143084496259689331e-02 8.365020155906677246e-02 4.628929775208234787e-03 1.995317339897155762e-01 2.607221901416778564e-01 9.296181797981262207e-02 -8.650322444736957550e-03 1.081567704677581787e-01 -1.757197678089141846e-01 3.151315748691558838e-01 3.829614222049713135e-01 -1.175716891884803772e-01 -1.485127359628677368e-01 1.776510775089263916e-01 -2.622900903224945068e-01 -6.586905568838119507e-03 1.928221285343170166e-01 -6.370296329259872437e-02 -2.108359150588512421e-02 -1.584503501653671265e-01 -1.527364403009414673e-01 4.871057868003845215e-01 3.232920169830322266e-02 8.615645021200180054e-02 -3.106325864791870117e-02 2.163292095065116882e-02 1.647939085960388184e-01 -2.218872308731079102e-01 -1.445067226886749268e-01 -7.385420799255371094e-02 6.522203981876373291e-02 -2.740370482206344604e-02
1.382650109007954597e-03 -2.750425599515438080e-03 2.037659138441085815e-01 -4.089489579200744629e-03 9.408494830131530762e-02 -6.267797201871871948e-02 -6.193735450506210327e-02 -5.188763514161109924e-02 -2.693496644496917725e-01 2.260680794715881348e-01 4.385890364646911621e-01 -3.193341568112373352e-02 -2.614914774894714355e-01 1.400890946388244629e-01 2.088621556758880615e-01 -2.458746582269668579e-01 -1.349535677582025528e-02 8.525250107049942017e-02 8.695819997228682041e-04 3.568540811538696289e-01 -8.789398707449436188e-03 -5.953414738178253174e-02 -2.015254050493240356e-01 -1.660543233156204224e-01 3.034591674804687500e-01 1.175780221819877625e-01 8.073142915964126587e-02 8.297307789325714111e-02 -2.438750267028808594e-01 -1.105079501867294312e-01 1.286019384860992432e-01 -1.260326802730560303e-01
1.882916130125522614e-02 1.937392652034759521e-01 7.435049116611480713e-02 2.645649909973144531e-01 2.485053688287734985e-01 -7.031960785388946533e-02 -2.496665269136428833e-01 -2.175057828426361084e-01 -1.960322707891464233e-01 1.571723073720932007e-01 1.335000544786453247e-01 -1.753672659397125244e-01 -2.123322337865829468e-01 2.574205398559570312e-01 -1.667215228080749512e-01 -1.526836156845092773e-01 -1.334242224693298340e-01 -4.324363544583320618e-02 1.195468083024024963e-01 -2.358728647232055664e-02 -1.455427706241607666e-01 2.077102363109588623e-01 -2.693704366683959961e-01 -1.072503998875617981e-02 3.250266909599304199e-01 1.228237524628639221e-01 -5.556586198508739471e-03 -1.306183338165283203e-01 -2.918550968170166016e-01 3.204651549458503723e-02 1.664142161607742310e-01 -1.133050397038459778e-01
-5.594572797417640686e-02 1.168819665908813477e-01 -2.386574298143386841e-01 3.185139000415802002e-01 3.110387623310089111e-01 1.568870991468429565e-01 8.509369939565658569e-02 -3.489250689744949341e-02 7.823493331670761108e-02 7.722537219524383545e-02 2.394391596317291260e-01 -1.378811150789260864e-01 4.457079619169235229e-02 1.853711158037185669e-02 1.526236385107040405e-01 7.918361574411392212e-02 1.420623809099197388e-01 -8.737669885158538818e-02 -5.165058001875877380e-02 -1.881334781646728516e-01 -3.149627149105072021e-01 2.997466325759887695e-01 -3.043830990791320801e-01 -3.197042346000671387e-01 -1.344590634107589722e-01 -2.194607704877853394e-01 4.019729420542716980e-02 -1.462158262729644775e-01 -2.414208278059959412e-02 -7.866793870925903320e-02 1.672629266977310181e-01 2.981362864375114441e-02
1.162374913692474365e-01 -1.424838155508041382e-01 -2.004732191562652588e-01 -3.062103316187858582e-02 -1.268082112073898315e-01 -3.661887347698211670e-02 -1.346256881952285767e-01 -1.100784689188003540e-01 -2.698475122451782227e-01 8.833634853363037109e-02 3.177833557128906250e-01 1.408679634332656860e-01 -8.984658122062683105e-02 6.960894912481307983e-02 -9.687530249357223511e-02 -1.479666531085968018e-01 3.939913213253021240e-02 4.815681278705596924e-02 -1.154817193746566772e-01 -2.033568173646926880e-01 -1.526622325181961060e-01 1.319853961467742920e-01 3.876179084181785583e-02 -3.553977012634277344e-01 2.638681530952453613e-01 3.557199537754058838e-01 -2.742362022399902344e-02 2.743838727474212646e-01 -3.513505458831787109e-01 -9.046624600887298584e-02 -2.853758260607719421e-02 -2.251150319352746010e-03
-1.320797950029373169e-01 -2.324276715517044067e-01 -4.524223878979682922e-02 2.100629955530166626e-01 1.119946036487817764e-02 -2.382804155349731445e-01 -8.021311461925506592e-02 1.961343139410018921e-01 -3.375987410545349121e-01 6.016009300947189331e-02 3.313800096511840820e-01 1.666043847799301147e-01 -1.374065726995468140e-01 2.839792072772979736e-01 -1.072721332311630249e-01 -1.601257920265197754e-01 -6.191487610340118408e-02 2.799056470394134521e-01 1.655945740640163422e-02 -2.539177536964416504e-01 -1.366639137268066406e-01 1.324632912874221802e-01 1.048158202320337296e-02 1.337707042694091797e-01 4.353567585349082947e-02 6.794534623622894287e-02 -5.025340616703033447e-02 2.394437044858932495e-01 -3.257871568202972412e-01 -8.613081276416778564e-02 6.125603616237640381e-02 6.231445446610450745e-02
1.735031604766845703e-01 -2.638168446719646454e-02 -1.471922844648361206e-01 -1.416310966014862061e-01 5.381856486201286316e-02 3.858038783073425293e-01 -2.470493167638778687e-01 1.180878058075904846e-01 -1.437818855047225952e-01 3.307344615459442139e-01 -3.162045404314994812e-02 2.661635875701904297e-01 2.413977496325969696e-02 2.222403138875961304e-01 7.912482321262359619e-02 -7.312288880348205566e-02 1.742546409368515015e-01 2.227931618690490723e-01 2.347647212445735931e-02 -2.423909455537796021e-01 -1.320469528436660767e-01 6.481080502271652222e-02 -8.578064851462841034e-03 -3.679574728012084961e-01 2.411108165979385376e-01 1.240782290697097778e-01 1.469210684299468994e-01 -6.991837918758392334e-02 -1.311601698398590088e-01 7.716847956180572510e-02 -4.241644963622093201e-02 -1.261088997125625610e-01
2.123809307813644409e-01 1.467318832874298096e-01 6.041437759995460510e-02 2.241175025701522827e-01 1.315736025571823120e-01 2.144165895879268646e-02 -1.934229880571365356e-01 -2.745929956436157227e-01 -1.939353644847869873e-01 2.020212076604366302e-02 6.790708750486373901e-02 8.356510847806930542e-02 6.366012990474700928e-02 4.129889607429504395e-01 1.023606136441230774e-01 -1.659688204526901245e-01 -8.453403413295745850e-02 8.757648617029190063e-02 -1.580004841089248657e-01 -2.151026427745819092e-01 -1.107073500752449036e-01 1.349149942398071289e-01 -1.264468729496002197e-01 -2.271294593811035156e-01 1.930037885904312134e-01 -1.249242275953292847e-01 -1.438836604356765747e-01 -1.547011286020278931e-01 -4.395376741886138916e-01 -8.774615824222564697e-02 -5.884838104248046875e-02 2.682903409004211426e-02
3.510701060295104980e-01 -5.341167561709880829e-03 1.146604493260383606e-02 1.976435482501983643e-01 3.612280488014221191e-01 -9.817462414503097534e-02 -1.879027346149086952e-03 -6.177652254700660706e-02 -3.370218873023986816e-01 2.276639491319656372e-01 1.359898746013641357e-01 -1.658675959333777428e-03 -2.201565504074096680e-01 2.608034908771514893e-01 2.181484699249267578e-01 -1.358021702617406845e-02 1.888633370399475098e-01 6.199177727103233337e-02 -1.897043138742446899e-01 -9.708150476217269897e-02 -1.133938506245613098e-01 -3.162236511707305908e-02 -9.914068877696990967e-02 -7.984510809183120728e-02 -8.491042256355285645e-02 -8.655560761690139771e-02 -3.587300479412078857e-01 -7.564502209424972534e-02 -2.213953584432601929e-01 1.068503186106681824e-01 1.352693140506744385e-01 5.082124844193458557e-02
1.595818698406219482e-01 -2.993369102478027344e-02 -2.981238961219787598e-01 2.767638117074966431e-02 1.481531560420989990e-01 2.107454985380172729e-01 2.040076404809951782e-01 -1.517506539821624756e-01 -3.096803128719329834e-01 3.819135576486587524e-02 1.636732667684555054e-01 1.806708574295043945e-01 -1.292297691106796265e-01 2.936768345534801483e-02 -3.146513104438781738e-01 -2.202955633401870728e-01 7.239964604377746582e-02 1.562369167804718018e-01 -8.614163845777511597e-02 -9.291033446788787842e-02 -3.468841016292572021e-01 6.572225689888000488e-02 -6.154495850205421448e-02 -8.030764758586883545e-02 3.548435866832733154e-02 3.279998004436492920e-01 8.037655800580978394e-02 1.506357938051223755e-01 -2.300303727388381958e-01 -8.142818510532379150e-02 1.353034526109695435e-01 -1.861663907766342163e-01
1.809807568788528442e-01 -3.743599168956279755e-03 1.140305995941162109e-01 3.265703022480010986e-01 1.376126334071159363e-02 1.469724159687757492e-02 9.267921559512615204e-03 -9.328810870647430420e-02 -1.648602336645126343e-01 3.958115279674530029e-01 3.196077048778533936e-02 5.793837830424308777e-02 -8.289248496294021606e-02 2.669127285480499268e-01 -2.306320518255233765e-02 6.420989334583282471e-02 -1.129824444651603699e-01 2.303743064403533936e-01 -1.188623607158660889e-01 -3.286060690879821777e-01 -2.532789707183837891e-01 3.217965066432952881e-01 -6.462191790342330933e-02 -4.553377628326416016e-02 -8.515022695064544678e-02 -2.396211475133895874e-01 1.075526028871536255e-01 7.914224639534950256e-03 -2.850362360477447510e-01 7.402561604976654053e-02 1.553072184324264526e-01 -1.354606151580810547e-01
-1.988731771707534790e-01 -4.199880659580230713e-01 -7.678588479757308960e-02 1.583771407604217529e-01 -5.259286612272262573e-02 2.496304661035537720e-01 -1.393601745367050171e-01 -6.358615309000015259e-02 2.152624912559986115e-02 -2.010480873286724091e-02 1.588486433029174805e-01 -1.027816459536552429e-01 -2.174477726221084595e-01 1.361558586359024048e-01 2.908937819302082062e-02 -2.308841943740844727e-01 1.832429133355617523e-02 -2.431694567203521729e-01 6.835278123617172241e-02 2.633826136589050293e-01 -2.903225719928741455e-01 4.322867467999458313e-02 -2.405433803796768188e-01 -3.616240620613098145e-01 -1.616854518651962280e-01 5.395082756876945496e-02 -9.554814547300338745e-02 1.318320930004119873e-01 -1.990824937820434570e-01 -1.519311405718326569e-02 5.305073410272598267e-02 -3.680070117115974426e-02
1.130998018197715282e-03 2.137603610754013062e-01 -2.365229427814483643e-01 3.165308833122253418e-01 1.767839789390563965e-01 9.079555422067642212e-02 -5.491583049297332764e-02 -1.999011337757110596e-01 -3.109564483165740967e-01 9.931033477187156677e-03 2.623654343187808990e-02 -1.198379248380661011e-01 -2.882153391838073730e-01 3.588254749774932861e-01 3.887955844402313232e-02 7.553413510322570801e-02 -1.652267575263977051e-02 2.194136381149291992e-01 -3.914261460304260254e-01 -2.643738985061645508e-01 -1.275136321783065796e-01 8.418585360050201416e-02 1.458512991666793823e-01 -1.376695036888122559e-01 -2.149274758994579315e-02 1.943439096212387085e-01 3.281504288315773010e-02 -3.444540128111839294e-02 6.136159598827362061e-02 3.600138053297996521e-02 5.477164685726165771e-02 3.410079330205917358e-02
2.711632847785949707e-01 -1.738329380750656128e-01 5.766301602125167847e-02 1.109236106276512146e-01 2.828385829925537109e-01 1.858450174331665039e-01 -1.102337539196014404e-01 -6.339523196220397949e-02 -4.175218194723129272e-02 4.186288118362426758e-01 1.725892424583435059e-01 -1.340675726532936096e-02 -1.520745158195495605e-01 2.513127326965332031e-01 7.619825750589370728e-02 2.462017685174942017e-01 1.295852065086364746e-01 4.573936015367507935e-02 2.800918370485305786e-02 1.816649176180362701e-02 -2.137490957975387573e-01 -2.454498410224914551e-02 -1.331905275583267212e-01 -1.538349688053131104e-01 1.726674102246761322e-02 6.875821202993392944e-02 -4.833306372165679932e-01 -7.105227559804916382e-02 -1.320413202047348022e-01 6.636713445186614990e-02 1.302717179059982300e-01 7.923014461994171143e-03
3.544237911701202393e-01 1.382381469011306763e-01 1.284618675708770752e-01 1.460026353597640991e-01 2.251578420400619507e-01 6.010616198182106018e-02 -1.262788474559783936e-01 -7.197948545217514038e-02 -3.482019901275634766e-01 1.449368000030517578e-01 4.817469511181116104e-03 -8.794356137514114380e-02 -1.350276470184326172e-01 3.585571050643920898e-02 -1.005372107028961182e-01 1.609631627798080444e-01 2.082986384630203247e-01 1.512450724840164185e-01 -1.003301665186882019e-01 -1.669256091117858887e-01 -3.394456505775451660e-01 6.063133105635643005e-02 -2.726364731788635254e-01 -2.803782224655151367e-01 -1.597266346216201782e-01 -1.855287328362464905e-02 -2.242656052112579346e-01 -8.740127086639404297e-02 -7.287389039993286133e-02 -1.282490938901901245e-01 2.224870771169662476e-01 -7.341368496417999268e-02
9.850513935089111328e-02 5.765181779861450195e-02 -4.096291661262512207e-01 2.678117752075195312e-01 4.375580698251724243e-02 3.040085732936859131e-01 1.432929784059524536e-01 -1.280865520238876343e-01 -1.699834316968917847e-01 1.454740315675735474e-01 2.381938695907592773e-01 1.410110741853713989e-01 -2.349594235420227051e-01 3.147121891379356384e-02 -2.167237224057316780e-03 -3.445307910442352295e-01 -2.515346929430961609e-02 -3.535621240735054016e-02 -3.017364814877510071e-02 1.157657802104949951e-01 -1.969145089387893677e-01 3.140974417328834534e-02 -1.036753281950950623e-01 3.412763029336929321e-02 -5.602002516388893127e-02 3.255359232425689697e-01 3.996383771300315857e-02 -4.308789037168025970e-03 -1.292677819728851318e-01 2.155795507133007050e-02 9.876450896263122559e-02 -3.302607536315917969e-01
-1.376656442880630493e-02 -1.226844564080238342e-01 -1.761216819286346436e-01 1.877241879701614380e-01 2.559070661664009094e-02 8.338992297649383545e-02 -4.425741359591484070e-02 -1.718676686286926270e-01 -1.838428378105163574e-01 3.982434272766113281e-01 1.647989451885223389e-01 1.462166309356689453e-01 -2.701816260814666748e-01 1.774211227893829346e-01 2.328533977270126343e-01 1.615384966135025024e-01 2.223066985607147217e-01 1.258992105722427368e-01 1.796665191650390625e-01 1.051963269710540771e-01 1.464133150875568390e-02 1.313177049160003662e-01 2.369827926158905029e-01 -3.216688334941864014e-01 2.101313555613160133e-03 2.486056238412857056e-01 1.584957540035247803e-01 8.121967315673828125e-02 -2.453195154666900635e-01 -6.203160434961318970e-02 8.190900087356567383e-02 6.078791990876197815e-02
1.766157299280166626e-01 -6.332715600728988647e-02 -2.722783684730529785e-01 1.937921196222305298e-01 -1.875285953283309937e-01 1.236397624015808105e-01 -2.495659887790679932e-01 -1.449003368616104126e-01 -2.613691985607147217e-01 1.380016356706619263e-01 2.804516851902008057e-01 6.550890207290649414e-02 1.034702807664871216e-01 4.040009379386901855e-01 -1.400028914213180542e-01 -1.018507480621337891e-01 4.056372120976448059e-02 1.381528675556182861e-01 -8.525370061397552490e-02 7.949583977460861206e-02 -1.629309803247451782e-01 -5.636105779558420181e-03 6.592183560132980347e-02 -3.487330675125122070e-01 5.100683867931365967e-02 2.683258652687072754e-01 -1.811673678457736969e-02 1.541798710823059082e-01 -2.352169007062911987e-01 -2.775100059807300568e-02 -3.535570576786994934e-02 4.761386662721633911e-02
-5.469433497637510300e-03 2.265007495880126953e-01 2.355596870183944702e-01 1.678129881620407104e-01 1.004430800676345825e-01 1.291429251432418823e-01 -8.581739664077758789e-02 1.696671359241008759e-02 -2.497211843729019165e-01 1.459504365921020508e-01 -8.617569506168365479e-02 2.071957439184188843e-01 -2.732424763962626457e-03 2.502413094043731689e-01 -7.931025326251983643e-02 6.860359013080596924e-02 8.875525742769241333e-02 2.878514826297760010e-01 -5.273881182074546814e-02 1.621586084365844727e-01 -1.547501236200332642e-01 3.127633035182952881e-01 -2.327726185321807861e-01 -3.237758576869964600e-01 1.071062013506889343e-01 -7.727675139904022217e-02 -1.371411681175231934e-01 8.951406925916671753e-02 -2.017610371112823486e-01 8.226829767227172852e-02 2.653451263904571533e-01 -2.453827261924743652e-01
4.467863589525222778e-02 -4.449183586984872818e-03 -1.685683429241180420e-01 2.256669700145721436e-01 6.224104762077331543e-02 -1.613352149724960327e-01 -7.729837205260992050e-03 1.425199359655380249e-01 -2.364103198051452637e-01 3.412760496139526367e-01 5.024433732032775879e-01 -2.543753758072853088e-02 4.655415192246437073e-02 2.001289874315261841e-01 -2.242056839168071747e-02 -9.496982395648956299e-02 -1.244118735194206238e-01 2.455711364746093750e-01 -1.822699978947639465e-02 1.847774684429168701e-01 -7.803455740213394165e-02 2.765518985688686371e-02 -2.435775399208068848e-01 -1.526255309581756592e-01 1.695974320173263550e-01 7.437151391059160233e-03 -3.442453220486640930e-02 1.705496311187744141e-01 -3.021718561649322510e-01 6.546030193567276001e-02 1.793180257081985474e-01 6.779557466506958008e-02
6.120058521628379822e-02 -1.440940890461206436e-03 -1.532646268606185913e-01 -1.310468558222055435e-02 -4.854490235447883606e-02 2.884558141231536865e-01 -1.333968788385391235e-01 -3.140522167086601257e-02 1.525679081678390503e-01 3.391605317592620850e-01 -4.016021639108657837e-02 2.724249660968780518e-01 -1.285723317414522171e-02 3.293827176094055176e-01 -2.922615781426429749e-02 -1.091016680002212524e-01 -1.510506719350814819e-01 7.528485357761383057e-02 8.586788922548294067e-02 -2.412999868392944336e-01 -1.889589279890060425e-01 2.740367054939270020e-01 5.831185355782508850e-02 -3.653360009193420410e-01 -1.266276240348815918e-01 -1.490989327430725098e-01 -1.766561903059482574e-02 4.367111250758171082e-02 -2.601820826530456543e-01 -2.557767368853092194e-02 4.680005460977554321e-02 -2.826955318450927734e-01
1.910486072301864624e-01 1.611153781414031982e-01 -7.395625859498977661e-02 5.240419134497642517e-02 2.526513040065765381e-01 -1.384859681129455566e-01 -3.028050959110260010e-01 1.196799948811531067e-01 -1.733423173427581787e-01 4.361854791641235352e-01 5.834579095244407654e-02 2.055910788476467133e-02 -2.269448935985565186e-01 8.567873388528823853e-02 -1.766469627618789673e-01 2.554870583117008209e-02 -1.485949661582708359e-02 1.086387187242507935e-01 -1.301764696836471558e-01 -1.192216016352176666e-02 -2.915347516536712646e-01 2.768364548683166504e-01 5.122115463018417358e-02 -5.094849970191717148e-03 1.847640573978424072e-01 -2.584059350192546844e-02 -3.854528814554214478e-02 2.184479087591171265e-01 4.974648356437683105e-02 3.772163391113281250e-02 2.954044640064239502e-01 -2.385446876287460327e-01
-2.102925255894660950e-02 -4.951102137565612793e-01 3.884350880980491638e-02 2.045819163322448730e-01 -2.139163464307785034e-01 1.109107583761215210e-01 -2.204702347517013550e-01 -2.767824754118919373e-02 -2.427048832178115845e-01 2.431672066450119019e-01 2.272451967000961304e-01 9.317120164632797241e-02 4.790354892611503601e-02 2.238753437995910645e-01 -5.292313545942306519e-02 -8.309119194746017456e-02 1.993860350921750069e-03 1.948465108871459961e-01 -3.125438839197158813e-02 -2.143875658512115479e-01 -2.562242448329925537e-01 4.092377796769142151e-02 1.434723734855651855e-01 -1.515102833509445190e-01 -1.954049021005630493e-01 1.884183585643768311e-01 -1.285584457218647003e-02 1.264515519142150879e-01 -2.058757692575454712e-01 -1.738817244768142700e-01 -3.949297126382589340e-03 -7.000644505023956299e-02
8.920882642269134521e-02 3.376035019755363464e-02 -1.524109095335006714e-01 9.897987358272075653e-03 -3.184123635292053223e-01 -1.372469067573547363e-01 -7.836513221263885498e-02 1.266852468252182007e-01 -6.271613389253616333e-02 2.566192150115966797e-01 -8.296690136194229126e-02 2.519405074417591095e-02 -1.667213439941406250e-01 1.023031100630760193e-01 -5.732031073421239853e-03 -2.780062854290008545e-01 -9.308855235576629639e-02 1.541635096073150635e-01 -2.253760099411010742e-01 -1.164198294281959534e-01 -1.771460622549057007e-01 9.755755960941314697e-02 1.115092262625694275e-02 -1.512163430452346802e-01 -2.548628151416778564e-01 1.717792004346847534e-01 -7.429625838994979858e-02 -7.898896187543869019e-02 -3.940968215465545654e-01 3.083725869655609131e-01 3.166755735874176025e-01 -1.212187558412551880e-01
1.743927896022796631e-01 -9.509613364934921265e-02 6.199437007308006287e-02 1.412320733070373535e-01 2.230917215347290039e-01 1.161643192172050476e-01 -3.425849601626396179e-02 5.980672314763069153e-02 -3.563574552536010742e-01 2.220353931188583374e-01 1.037636920809745789e-01 -1.378412395715713501e-01 -1.772376000881195068e-01 3.533612787723541260e-01 1.780111938714981079e-01 1.653233021497726440e-01 2.290509343147277832e-01 1.985437870025634766e-01 -7.254899293184280396e-02 -8.601611852645874023e-02 -2.323739826679229736e-01 9.495726227760314941e-02 -2.145176827907562256e-01 2.840691991150379181e-02 -1.549394428730010986e-01 1.030726917088031769e-02 -3.237230777740478516e-01 -7.771074771881103516e-02 -1.244644671678543091e-01 5.822235718369483948e-02 2.634496688842773438e-01 9.881500154733657837e-02
9.745463728904724121e-02 -3.055653162300586700e-02 1.181960701942443848e-01 3.064185678958892822e-01 9.709218889474868774e-02 1.174102053046226501e-01 -5.582628771662712097e-02 -3.420565724372863770e-01 -1.937754005193710327e-01 2.184775024652481079e-01 4.369549825787544250e-02 -8.090828359127044678e-02 -1.418369263410568237e-01 2.226622104644775391e-01 -8.237475156784057617e-02 -1.806410700082778931e-01 -2.967067994177341461e-03 1.874468405731022358e-03 -1.383468508720397949e-01 1.623194217681884766e-01 -5.169298127293586731e-02 2.169036865234375000e-01 -1.944784820079803467e-01 -7.466152310371398926e-02 3.249564468860626221e-01 2.037619352340698242e-01 -5.354757234454154968e-02 1.939487829804420471e-02 -3.940983712673187256e-01 8.925842493772506714e-02 6.661144644021987915e-02 -2.807724475860595703e-01
-4.789152368903160095e-02 2.800349704921245575e-02 1.174066960811614990e-01 2.222585678100585938e-01 7.624030858278274536e-02 1.148426756262779236e-01 -1.535399705171585083e-01 2.231548875570297241e-01 -1.466200649738311768e-01 2.987637519836425781e-01 2.787154316902160645e-01 -7.409959286451339722e-02 1.473565250635147095e-01 3.781511485576629639e-01 1.357478201389312744e-01 -1.442204564809799194e-01 -3.204857930541038513e-02 1.487925797700881958e-01 5.994429811835289001e-02 -2.285842448472976685e-01 -6.322864443063735962e-02 7.330422848463058472e-02 -2.497479021549224854e-01 -3.705527633428573608e-02 8.718499541282653809e-02 -2.125861048698425293e-01 -1.616027504205703735e-01 9.157691895961761475e-02 -3.508524298667907715e-01 -5.919076502323150635e-02 6.421995162963867188e-02 -2.708239555358886719e-01
1.267154514789581299e-01 8.659864962100982666e-02 -7.961284369230270386e-02 -3.744820132851600647e-02 -7.650963962078094482e-02 4.452956616878509521e-01 -8.978234231472015381e-02 -6.138677150011062622e-02 1.171196997165679932e-01 1.418049633502960205e-01 5.486344918608665466e-02 3.458783924579620361e-01 -2.412571161985397339e-01 9.675183892250061035e-02 -1.149107292294502258e-01 -1.222962066531181335e-01 1.430618911981582642e-01 5.835800245404243469e-02 -1.024568974971771240e-01 -2.373565286397933960e-01 -2.794250845909118652e-01 1.833107769489288330e-01 5.896996706724166870e-03 -4.273958504199981689e-01 1.360708177089691162e-01 -8.596109226346015930e-03 4.211990535259246826e-02 -3.359877318143844604e-02 -2.892308309674263000e-02 8.649088442325592041e-02 -4.268396645784378052e-03 -2.926076054573059082e-01
-3.091803565621376038e-02 -1.004634499549865723e-01 7.994282245635986328e-02 -4.638016596436500549e-02 8.722070604562759399e-03 1.307794079184532166e-02 -2.952383831143379211e-02 3.211789950728416443e-02 -1.287679672241210938e-01 1.547948271036148071e-01 2.752891778945922852e-01 -1.885587275028228760e-01 -1.797989904880523682e-01 4.143774807453155518e-01 -9.435621649026870728e-02 -1.901846826076507568e-01 4.481480643153190613e-02 1.748694032430648804e-01 2.331113815307617188e-01 3.003729283809661865e-01 -1.874087750911712646e-01 1.731660664081573486e-01 -3.858153894543647766e-02 -1.500126160681247711e-02 2.900953888893127441e-01 6.885480880737304688e-02 7.987000048160552979e-02 -6.133582442998886108e-02 -3.821728229522705078e-01 6.961276382207870483e-02 2.181167155504226685e-01 -1.891530603170394897e-01
-1.714924871921539307e-01 5.913044884800910950e-02 -2.314267754554748535e-01 2.424935251474380493e-01 -7.404905557632446289e-02 1.045522689819335938e-01 -3.535980358719825745e-02 -1.524810586124658585e-02 -1.768511980772018433e-01 -3.959925472736358643e-02 2.552047371864318848e-01 2.793661952018737793e-01 -2.312940508127212524e-01 3.976995646953582764e-01 -2.912422455847263336e-02 -3.035928308963775635e-01 3.059661202132701874e-02 5.278585106134414673e-02 8.360873907804489136e-02 8.551258593797683716e-02 -5.505361035466194153e-02 7.816633582115173340e-02 3.276638686656951904e-02 -3.604033291339874268e-01 1.652794629335403442e-01 7.642734562978148460e-04 1.585711538791656494e-01 3.676300868391990662e-02 -2.383669167757034302e-01 -2.008494734764099121e-01 -1.449461132287979126e-01 -1.613189280033111572e-01
3.965213522315025330e-02 1.194295361638069153e-01 7.547307759523391724e-02 -1.427676081657409668e-01 1.075449883937835693e-01 1.714408099651336670e-01 -1.612205058336257935e-01 1.370130032300949097e-01 -2.952279150485992432e-01 3.714569285511970520e-02 1.825827956199645996e-01 -1.476806104183197021e-01 -2.980812788009643555e-01 1.787095516920089722e-01 -1.025984659790992737e-01 -2.655901312828063965e-01 -1.219969317317008972e-01 5.907453969120979309e-02 -2.054097801446914673e-01 9.258151799440383911e-02 -4.664980173110961914e-01 9.350454062223434448e-02 -3.696817159652709961e-01 2.772210165858268738e-03 -7.558055967092514038e-02 1.741263121366500854e-01 -7.548296125605702400e-04 8.200526982545852661e-02 -9.360206127166748047e-02 1.945293545722961426e-01 6.536632031202316284e-02 3.188268095254898071e-02
-5.803030356764793396e-02 8.149614930152893066e-02 1.129510067403316498e-02 1.365238577127456665e-01 -1.490217447280883789e-01 -1.115368455648422241e-01 -3.217254281044006348e-01 -9.027133136987686157e-02 -6.848383694887161255e-02 -4.197247326374053955e-02 2.848506271839141846e-01 1.666813157498836517e-02 -2.009014040231704712e-01 2.595787048339843750e-01 -2.113648690283298492e-02 -1.573835015296936035e-01 3.755194544792175293e-01 -5.204486101865768433e-02 5.883316323161125183e-02 8.745931088924407959e-02 -3.355945348739624023e-01 3.444804549217224121e-01 -2.097361721098423004e-03 -3.231251239776611328e-01 -1.546089649200439453e-01 -1.650692969560623169e-01 7.903813570737838745e-02 -1.127339825034141541e-01 -3.613041713833808899e-02 -1.322641074657440186e-01 3.454006463289260864e-02 1.531450599431991577e-01
1.932857483625411987e-01 -1.713224649429321289e-01 -2.386716604232788086e-01 1.746626496315002441e-01 5.839060619473457336e-02 8.096110075712203979e-02 -6.178060546517372131e-02 -2.766985297203063965e-01 -2.431032657623291016e-01 1.489704400300979614e-01 2.014976739883422852e-01 7.472039014101028442e-02 6.379812955856323242e-03 3.236846923828125000e-01 -1.085759922862052917e-01 -1.106175333261489868e-01 1.748135536909103394e-01 -1.386229414492845535e-02 -8.397043682634830475e-03 -4.799992311745882034e-03 -2.487305700778961182e-01 -1.065810471773147583e-01 2.580761611461639404e-01 -3.296534419059753418e-01 1.151448041200637817e-01 2.589869797229766846e-01 -2.617918141186237335e-02 3.037281036376953125e-01 -1.454221159219741821e-01 1.001619175076484680e-01 1.232198551297187805e-01 -1.353118196129798889e-02
-1.752711981534957886e-01 6.705275923013687134e-02 9.838696569204330444e-02 -5.681505799293518066e-02 2.166235633194446564e-02 2.511072531342506409e-02 -1.754144951701164246e-02 2.735155224800109863e-01 -3.350561857223510742e-01 1.064472422003746033e-01 1.077162325382232666e-01 -9.888768941164016724e-02 -1.277691274881362915e-01 3.359606564044952393e-01 -4.254727624356746674e-03 -1.829280853271484375e-01 -2.038199454545974731e-01 3.214830532670021057e-02 -5.438853055238723755e-02 1.407704204320907593e-01 -4.371050298213958740e-01 2.773590385913848877e-01 -3.798112869262695312e-01 9.712549857795238495e-03 -6.652446091175079346e-02 1.502510458230972290e-01 -1.347940266132354736e-01 -2.052451856434345245e-02 -1.287753283977508545e-01 1.081535667181015015e-01 6.315267831087112427e-02 1.116102561354637146e-01
-8.110938966274261475e-02 2.474655956029891968e-01 -5.009020492434501648e-02 -1.911699213087558746e-02 3.435537219047546387e-02 1.398074030876159668e-01 -6.411721557378768921e-02 -1.172157451510429382e-01 -2.374564409255981445e-01 4.946192502975463867e-01 2.330297827720642090e-01 -1.936949491500854492e-01 -3.967043459415435791e-01 2.606443304102867842e-04 7.069765776395797729e-02 -1.225348412990570068e-01 6.116099655628204346e-02 8.941483497619628906e-02 -3.313494473695755005e-02 -2.738720178604125977e-01 2.617841819301247597e-03 1.544841825962066650e-01 1.452329307794570923e-01 -2.715826034545898438e-01 5.636347457766532898e-02 6.613690871745347977e-03 -3.033859468996524811e-02 1.927567571401596069e-01 -1.007892638444900513e-01 -1.574568822979927063e-02 -2.261701226234436035e-01 -1.052230447530746460e-01
-1.598693728446960449e-01 1.062669157981872559e-01 -2.489592432975769043e-01 3.762348741292953491e-02 3.622800111770629883e-01 2.945685684680938721e-01 3.061751089990139008e-02 2.521219290792942047e-02 -3.468311429023742676e-01 -4.611959680914878845e-02 -1.108150370419025421e-02 -6.643760949373245239e-02 -7.136303931474685669e-02 2.474309504032135010e-01 -1.233519148081541061e-02 1.195236295461654663e-01 2.852942235767841339e-02 -9.919574856758117676e-02 -1.484835296869277954e-01 -2.617281973361968994e-01 -2.185924798250198364e-01 2.485663257539272308e-02 -4.826441034674644470e-02 -3.141665160655975342e-01 1.466880589723587036e-01 2.549010515213012695e-01 1.624273955821990967e-01 -4.423957690596580505e-02 -2.592644691467285156e-01 -8.061026781797409058e-02 -1.818273663520812988e-01 1.455187704414129257e-02
8.622670918703079224e-02 3.716962411999702454e-02 1.065564304590225220e-01 2.326879054307937622e-01 3.639774322509765625e-01 7.999696582555770874e-02 -1.541980206966400146e-01 -1.399749517440795898e-01 -3.007696270942687988e-01 7.191644608974456787e-02 -4.120325669646263123e-02 -7.791938632726669312e-02 -1.641196459531784058e-01 8.643157780170440674e-02 -5.895044282078742981e-02 -2.998865544795989990e-01 -9.404090046882629395e-02 1.187043786048889160e-01 4.068293049931526184e-02 8.147957921028137207e-02 -4.149342328310012817e-02 2.502008974552154541e-01 -3.423718512058258057e-01 -2.509549260139465332e-01 2.623702883720397949e-01 1.252443492412567139e-01 -5.762743577361106873e-02 -3.069348074495792389e-02 -3.409934639930725098e-01 5.746604129672050476e-02 2.944935858249664307e-02 -1.650425642728805542e-01
9.755206853151321411e-02 9.215532243251800537e-02 -2.069572955369949341e-01 1.033814847469329834e-01 2.925212122499942780e-02 -3.904528915882110596e-03 2.088448591530323029e-02 -8.603694289922714233e-02 -1.303034722805023193e-01 6.923481076955795288e-02 2.382286787033081055e-01 9.548607468605041504e-02 -8.798062056303024292e-02 3.668919503688812256e-01 3.299210220575332642e-02 -2.726930975914001465e-01 1.401506662368774414e-01 -3.237416595220565796e-02 -1.450749337673187256e-01 2.292295685037970543e-03 -2.114655077457427979e-01 -2.261871285736560822e-02 -8.733168244361877441e-02 -5.889030545949935913e-02 -1.712573766708374023e-01 5.672644376754760742e-01 -7.286689430475234985e-02 2.126519829034805298e-01 -2.690738737583160400e-01 9.595555253326892853e-03 2.014077901840209961e-01 -3.932566195726394653e-02
7.584977895021438599e-02 2.305058538913726807e-01 1.358254402875900269e-01 -3.382065566256642342e-03 1.735215485095977783e-01 2.576432526111602783e-01 -2.258208245038986206e-01 -5.427915602922439575e-02 2.027663737535476685e-01 -8.641556836664676666e-03 1.509925425052642822e-01 9.787299670279026031e-03 -3.085298538208007812e-01 1.896710395812988281e-01 2.251344174146652222e-02 -1.218176707625389099e-01 -2.824379317462444305e-02 2.110717445611953735e-01 1.873560100793838501e-01 -9.336184710264205933e-02 -3.679882884025573730e-01 -6.790839135646820068e-02 -3.908487036824226379e-03 -1.204776316881179810e-01 -6.400046497583389282e-02 1.241323351860046387e-01 -1.187349483370780945e-01 -3.811404854059219360e-02 -3.886384963989257812e-01 -1.257585138082504272e-01 -8.956622332334518433e-03 -3.404580652713775635e-01
-1.439610868692398071e-02 -2.087013609707355499e-02 -2.171296924352645874e-01 4.733536392450332642e-02 2.258713096380233765e-01 3.340144455432891846e-01 -1.077819094061851501e-01 2.591959014534950256e-02 -7.619015872478485107e-02 1.840064525604248047e-01 -1.513371523469686508e-02 -1.266003102064132690e-01 -1.916331611573696136e-02 2.753622531890869141e-01 4.958158731460571289e-02 -4.790280014276504517e-03 2.219432406127452850e-02 -2.627246677875518799e-01 -4.934420064091682434e-02 -3.450953662395477295e-01 -3.544795215129852295e-01 1.576817780733108521e-01 2.886928990483283997e-02 1.226867735385894775e-02 -4.394361674785614014e-01 1.798549480736255646e-02 -4.838684573769569397e-02 3.875237703323364258e-02 -9.479916095733642578e-02 -1.908570826053619385e-01 7.973119616508483887e-02 -2.211770713329315186e-01
8.630931377410888672e-02 -3.170593678951263428e-01 -2.674076855182647705e-01 2.429677695035934448e-01 6.232522428035736084e-03 1.038323491811752319e-01 1.406053602695465088e-01 -1.304471641778945923e-01 -9.639985859394073486e-02 1.853462457656860352e-01 1.783434897661209106e-01 -6.148726493120193481e-02 -3.073692619800567627e-01 2.127283364534378052e-01 4.524993523955345154e-02 -9.040623903274536133e-02 -3.659674525260925293e-02 -5.142057314515113831e-02 -3.379019722342491150e-02 2.366623878479003906e-01 -2.527649998664855957e-01 1.817397028207778931e-01 2.665676176548004150e-02 -2.045757472515106201e-01 1.147816255688667297e-01 -1.016081571578979492e-01 1.010564789175987244e-01 -9.182628244161605835e-02 -4.120491445064544678e-01 2.213656157255172729e-01 -1.401614397764205933e-01 -5.918514728546142578e-02
2.808303236961364746e-01 1.454305052757263184e-01 -2.325674742460250854e-01 1.262690722942352295e-01 -4.427167773246765137e-02 2.492589130997657776e-02 -9.369549900293350220e-02 1.066951230168342590e-01 -2.388152331113815308e-01 3.632219135761260986e-01 3.555446863174438477e-01 7.566557824611663818e-02 5.072641000151634216e-02 2.339321821928024292e-01 -2.644211053848266602e-03 -2.730063796043395996e-01 -2.881663478910923004e-02 8.326963335275650024e-02 -1.670104712247848511e-01 2.394817173480987549e-01 -1.025443896651268005e-01 6.364183872938156128e-02 -1.981444507837295532e-01 -6.518478691577911377e-02 -1.072324067354202271e-02 -2.000108659267425537e-01 -1.758593916893005371e-01 1.911725848913192749e-01 -2.978927791118621826e-01 -6.501638144254684448e-02 3.724808990955352783e-02 3.521491587162017822e-02
-5.748821422457695007e-02 -9.774744510650634766e-02 5.007857829332351685e-02 -3.795561194419860840e-02 -1.151932477951049805e-01 1.819559037685394287e-01 -3.373520672321319580e-01 -1.624954491853713989e-01 -1.679651886224746704e-01 3.038272261619567871e-02 1.892785727977752686e-01 7.895878702402114868e-02 -4.656130373477935791e-01 1.448429375886917114e-01 -3.448207303881645203e-02 -1.535603553056716919e-01 3.447505235671997070e-01 -1.257188618183135986e-01 2.099023666232824326e-03 1.151370350271463394e-02 -5.379055067896842957e-02 3.464249372482299805e-01 -1.095653921365737915e-01 -2.181334197521209717e-01 -3.431993424892425537e-01 -1.276635937392711639e-02 -4.666613787412643433e-02 -8.023968338966369629e-02 -9.084572643041610718e-02 -5.396283417940139771e-02 5.892664566636085510e-02 -6.614193320274353027e-02
1.942840777337551117e-02 2.417763462290167809e-03 -5.557807907462120056e-02 1.111932843923568726e-01 -1.207167562097311020e-02 1.492118686437606812e-01 -2.251399159431457520e-01 -2.761188149452209473e-01 -3.475033445283770561e-04 -4.423757269978523254e-02 3.027985990047454834e-01 1.122451126575469971e-01 -1.041121110320091248e-01 2.539395987987518311e-01 1.544714123010635376e-01 -2.570421397686004639e-01 -1.826674640178680420e-01 1.601379364728927612e-01 -2.689810842275619507e-02 -2.311534583568572998e-01 -3.205969333648681641e-01 3.172251582145690918e-01 1.800488680601119995e-02 -9.901408106088638306e-02 5.849915742874145508e-02 -2.013054303824901581e-02 2.960687875747680664e-02 1.712366938591003418e-01 -2.624004185199737549e-01 9.833961725234985352e-02 -1.453164666891098022e-01 -3.208548128604888916e-01
-6.178445648401975632e-03 -2.197379171848297119e-01 6.963329017162322998e-02 -1.313803624361753464e-02 6.997250765562057495e-02 1.692021489143371582e-01 1.681078970432281494e-01 -6.519290059804916382e-02 -2.394923567771911621e-02 7.646413147449493408e-02 1.777022182941436768e-01 2.247647941112518311e-01 -3.628300726413726807e-01 2.819225788116455078e-01 3.519268929958343506e-01 -2.532409727573394775e-01 1.388001143932342529e-01 5.303402245044708252e-02 -2.962708771228790283e-01 -1.309150308370590210e-01 -1.016812920570373535e-01 1.737108081579208374e-01 -7.406824082136154175e-02 -2.634761631488800049e-01 -3.207784146070480347e-02 -2.360378801822662354e-01 -5.551519617438316345e-02 -1.016164943575859070e-01 2.008088165894150734e-03 8.768036961555480957e-02 1.782149374485015869e-01 -2.024255692958831787e-01
1.844989210367202759e-01 6.726533174514770508e-02 -2.314026802778244019e-01 2.941541969776153564e-01 2.364560663700103760e-01 2.764579057693481445e-01 1.528859604150056839e-02 1.401185151189565659e-02 1.565283536911010742e-01 2.194467484951019287e-01 3.694444894790649414e-01 -1.688341945409774780e-01 -3.086598590016365051e-02 1.316222846508026123e-01 1.578656733036041260e-01 -5.619754642248153687e-02 2.926894128322601318e-01 -1.212078630924224854e-01 -1.604634523391723633e-01 -2.009727656841278076e-01 -1.070661321282386780e-01 1.120802462100982666e-01 -1.756500750780105591e-01 -1.113118082284927368e-01 -1.708255261182785034e-01 2.072481065988540649e-02 -7.034507580101490021e-03 -2.701624929904937744e-01 -1.602206230163574219e-01 -1.790465228259563446e-02 1.643515527248382568e-01 -1.231494024395942688e-01
3.924832642078399658e-01 -3.082904405891895294e-02 1.763191260397434235e-02 2.706489264965057373e-01 1.962196975946426392e-01 2.371607124805450439e-01 -2.381613105535507202e-01 -1.438189297914505005e-01 -1.745766252279281616e-01 1.008932963013648987e-01 -2.651228010654449463e-02 3.022952564060688019e-02 -2.207046747207641602e-02 3.115797936916351318e-01 -4.133297875523567200e-02 -1.204304397106170654e-01 1.787330061197280884e-01 2.110988646745681763e-01 -1.189096271991729736e-01 -6.030841171741485596e-02 -8.403165638446807861e-02 1.820515096187591553e-01 -4.661712050437927246e-02 -1.252889484167098999e-01 -4.126987885683774948e-03 -8.349698036909103394e-02 -2.521604895591735840e-01 -1.434960812330245972e-01 -8.020821958780288696e-02 3.853590786457061768e-01 1.985367834568023682e-01 -7.322932034730911255e-02
1.377263069152832031e-01 1.163322478532791138e-02 3.250771388411521912e-02 2.769649326801300049e-01 5.545581877231597900e-02 1.889800466597080231e-02 -1.712097227573394775e-01 2.093169540166854858e-01 -2.986182272434234619e-01 2.036905735731124878e-01 1.056777611374855042e-01 1.889471113681793213e-01 -5.068472120910882950e-03 3.528260588645935059e-01 -1.897893846035003662e-01 2.839149720966815948e-02 -1.761366426944732666e-01 6.769673526287078857e-02 -1.217750236392021179e-01 -2.640556097030639648e-01 -7.946716248989105225e-02 -4.777336493134498596e-02 -1.413946300745010376e-01 -2.110456675291061401e-01 1.075103655457496643e-01 1.710707247257232666e-01 -2.461937367916107178e-01 1.127944961190223694e-01 -2.865802943706512451e-01 -1.578135788440704346e-01 2.658662796020507812e-01 -5.033982545137405396e-02
5.750930681824684143e-02 6.501959264278411865e-02 -8.091505616903305054e-02 5.911679938435554504e-02 -9.081262350082397461e-02 -1.102713122963905334e-01 1.353810429573059082e-01 -9.110250324010848999e-02 -1.217686757445335388e-02 1.069988459348678589e-01 8.795422315597534180e-02 1.322835534811019897e-01 -4.556120932102203369e-01 3.593504428863525391e-01 1.145265474915504456e-01 -1.332302689552307129e-01 6.722433865070343018e-02 1.041020974516868591e-01 -9.672682732343673706e-02 8.589404076337814331e-02 -1.276966631412506104e-01 1.441837996244430542e-01 1.049380302429199219e-01 -3.613885641098022461e-01 1.185941994190216064e-01 2.062655426561832428e-02 2.376391887664794922e-01 4.674609750509262085e-02 -4.125217497348785400e-01 -6.466543674468994141e-02 2.663489878177642822e-01 4.159956797957420349e-02
6.950528919696807861e-02 3.712504506111145020e-01 -1.281417459249496460e-01 9.623083472251892090e-02 1.311740428209304810e-01 1.243599206209182739e-01 -2.228110432624816895e-01 3.954717516899108887e-02 -4.247702658176422119e-02 2.360828667879104614e-01 -6.911282986402511597e-02 8.319442160427570343e-03 -6.375820934772491455e-02 3.809094056487083435e-02 5.513325333595275879e-02 -2.152165770530700684e-01 1.788952350616455078e-01 -1.111467108130455017e-01 -2.855405509471893311e-01 -9.817668795585632324e-02 -1.926306933164596558e-01 4.934314265847206116e-02 -2.649354934692382812e-01 -1.475729346275329590e-01 7.809094619005918503e-03 -1.927622854709625244e-01 2.141383439302444458e-01 -1.031790301203727722e-02 -3.402354121208190918e-01 1.430121832527220249e-03 2.628504633903503418e-01 -3.089500367641448975e-01
2.360893487930297852e-01 4.462699964642524719e-02 1.011438015848398209e-02 2.126999944448471069e-01 1.706617921590805054e-01 1.762565970420837402e-01 -8.953159302473068237e-02 -2.925283610820770264e-01 -1.696296334266662598e-01 1.975162476301193237e-01 9.715921431779861450e-02 -7.993593811988830566e-03 -7.735814154148101807e-02 3.473235964775085449e-01 4.731586948037147522e-02 -2.900791168212890625e-01 -1.973131299018859863e-01 1.292016506195068359e-01 -1.886259019374847412e-01 -1.727131158113479614e-01 7.761782407760620117e-02 2.123614996671676636e-01 -2.544659674167633057e-01 -1.850372105836868286e-01 -5.214910581707954407e-02 -8.409067522734403610e-04 1.102548614144325256e-01 -1.528954058885574341e-01 -3.265441656112670898e-01 8.512911200523376465e-02 5.578980222344398499e-02 -1.626655906438827515e-01
1.349914968013763428e-01 5.901655182242393494e-02 -2.030811607837677002e-01 2.259395122528076172e-01 2.343291342258453369e-01 -1.594886183738708496e-01 -3.248842656612396240e-01 -2.553933486342430115e-02 -2.261641472578048706e-01 1.214759424328804016e-01 1.905356496572494507e-01 2.650657435879111290e-03 -2.173122316598892212e-01 7.518877089023590088e-02 9.760803729295730591e-02 -1.877356469631195068e-01 -7.734635472297668457e-02 6.663867086172103882e-02 2.733348635956645012e-03 1.421899944543838501e-01 -1.507961899042129517e-01 1.667379587888717651e-01 -1.255809813737869263e-01 -5.344440042972564697e-02 -8.736066520214080811e-02 -2.479351162910461426e-01 -2.346541136503219604e-01 7.395942509174346924e-02 -2.078597545623779297e-01 -2.334749847650527954e-01 3.638356924057006836e-01 -2.001049071550369263e-01
3.381418287754058838e-01 -7.382584363222122192e-02 -5.013634636998176575e-02 2.082072496414184570e-01 -2.246049195528030396e-01 8.527614921331405640e-02 3.190906951203942299e-03 -1.894784718751907349e-01 -1.379817724227905273e-01 1.289756894111633301e-01 3.025190830230712891e-01 1.271498352289199829e-01 -9.566156566143035889e-02 1.546867489814758301e-01 -3.414334729313850403e-03 -8.416803181171417236e-02 -1.439214199781417847e-01 -3.403606712818145752e-01 -1.512919068336486816e-01 -1.938253045082092285e-01 -3.751602470874786377e-01 4.071883484721183777e-02 -3.428215682506561279e-01 -9.744917601346969604e-02 -8.969055116176605225e-02 1.783028803765773773e-02 6.678690761327743530e-02 1.600717157125473022e-01 -1.562115550041198730e-01 6.793245673179626465e-02 -8.840519189834594727e-02 -1.243394017219543457e-01
7.716380804777145386e-02 8.779954165220260620e-02 -1.537012755870819092e-01 8.534894883632659912e-02 2.475046664476394653e-01 9.843867737799882889e-04 -9.826297312974929810e-02 7.298709452152252197e-02 -1.713755577802658081e-01 4.213932752609252930e-01 1.744647473096847534e-01 -3.649716824293136597e-02 -2.140944004058837891e-01 1.938465982675552368e-01 -1.151193082332611084e-01 -3.387234732508659363e-02 -1.899827122688293457e-01 -4.473971575498580933e-02 -1.827969402074813843e-01 1.599370241165161133e-01 -1.364220976829528809e-01 1.214669048786163330e-01 -7.495036721229553223e-02 1.778328046202659607e-02 7.367835193872451782e-02 -1.734737008810043335e-01 -1.328436583280563354e-01 7.713428139686584473e-02 -6.462360173463821411e-02 5.870517343282699585e-03 3.928340077400207520e-01 -4.343098104000091553e-01
-1.039118841290473938e-01 -1.697925776243209839e-01 -1.946490406990051270e-01 1.978055536746978760e-01 3.144901245832443237e-02 5.730813741683959961e-02 2.052417248487472534e-01 -1.872360706329345703e-01 -1.296162605285644531e-01 3.078576363623142242e-02 1.497002691030502319e-01 6.732984632253646851e-02 -1.883872598409652710e-01 3.050197474658489227e-02 -8.189333230257034302e-02 -7.347425073385238647e-02 3.498416244983673096e-01 1.284145712852478027e-01 -1.276030391454696655e-01 1.127579510211944580e-01 -2.355039119720458984e-01 2.159484773874282837e-01 1.950719580054283142e-02 -3.168954253196716309e-01 3.357233703136444092e-01 -4.876315966248512268e-02 1.899342089891433716e-01 1.883682161569595337e-01 -3.487774431705474854e-01 9.817073121666908264e-03 1.117584556341171265e-01 -1.305102556943893433e-01
-6.140235811471939087e-02 -3.634591400623321533e-02 2.883021906018257141e-02 -4.432176426053047180e-02 3.705262392759323120e-02 -4.877099022269248962e-02 -3.064687550067901611e-01 3.526166314259171486e-03 -3.633382916450500488e-01 4.244627356529235840e-01 1.988710612058639526e-01 -1.795850694179534912e-02 -1.015046890825033188e-02 1.820036619901657104e-01 1.185604706406593323e-01 -3.797303512692451477e-02 -1.626360863447189331e-01 1.614892855286598206e-02 -1.844727545976638794e-01 1.623070985078811646e-01 -4.300055503845214844e-01 -9.713719040155410767e-02 -3.183034956455230713e-01 -1.633966714143753052e-01 -2.152672857046127319e-01 5.818612501025199890e-02 9.509357064962387085e-02 -3.588745743036270142e-02 -3.795585036277770996e-02 3.254023194313049316e-02 8.347343653440475464e-03 -1.468906402587890625e-01
-1.312736538238823414e-03 2.323339879512786865e-01 -1.008630320429801941e-01 -3.179820999503135681e-02 8.598861098289489746e-02 2.807562649250030518e-01 -2.201184034347534180e-01 -1.489947736263275146e-01 6.335805356502532959e-02 3.194612637162208557e-02 1.678490638732910156e-01 2.035316824913024902e-01 -7.755520194768905640e-02 4.116763770580291748e-01 2.651674449443817139e-01 -4.065659344196319580e-01 1.345600932836532593e-01 1.721482425928115845e-01 -4.631375893950462341e-02 -2.220241725444793701e-01 -1.649241447448730469e-01 2.239903956651687622e-01 -4.013253748416900635e-02 -1.034855321049690247e-01 1.433577984571456909e-01 -1.892075501382350922e-02 -8.976965397596359253e-02 1.334958672523498535e-01 -1.364454180002212524e-01 -1.749758422374725342e-02 8.955889381468296051e-03 -1.938153505325317383e-01
-3.055002540349960327e-02 3.058437705039978027e-01 -3.058833479881286621e-01 8.480544388294219971e-02 -4.233399778604507446e-02 1.507275253534317017e-01 -3.019674420356750488e-01 -1.463169902563095093e-01 1.208060085773468018e-01 3.080602884292602539e-01 1.962213031947612762e-02 6.344013661146163940e-02 -1.266372799873352051e-01 1.363512426614761353e-01 -7.702227681875228882e-02 1.969780921936035156e-01 3.103416562080383301e-01 2.414884269237518311e-01 1.694886088371276855e-01 -1.710212044417858124e-02 -3.135313093662261963e-01 1.984879672527313232e-01 -8.443854004144668579e-02 -7.500735670328140259e-02 2.303287945687770844e-02 -1.805671900510787964e-01 -8.590991795063018799e-02 3.340178169310092926e-03 -2.637024819850921631e-01 1.145253106951713562e-01 3.151723369956016541e-02 -1.269705295562744141e-01
2.167194187641143799e-01 1.349201351404190063e-01 5.070561077445745468e-03 5.399339646100997925e-02 2.949151396751403809e-01 2.105888575315475464e-01 -2.731295526027679443e-01 -1.290257722139358521e-01 -2.840197682380676270e-01 3.104855120182037354e-01 -4.064875096082687378e-02 -2.260697633028030396e-02 -2.172134816646575928e-01 6.868841499090194702e-02 -5.910942330956459045e-02 -2.420618981122970581e-01 -2.256915122270584106e-01 -1.218751966953277588e-01 -1.059814244508743286e-01 -1.046069711446762085e-02 -1.000383421778678894e-01 1.465972363948822021e-01 -3.655015826225280762e-01 -2.054723352193832397e-01 1.979331225156784058e-01 -3.310301899909973145e-02 6.739187985658645630e-02 -7.314512878656387329e-02 -2.199580818414688110e-01 1.025424599647521973e-01 -6.563251465559005737e-02 -1.352375894784927368e-01
2.928687073290348053e-02 -1.331559475511312485e-02 -2.770304381847381592e-01 -9.741139411926269531e-02 -5.207876488566398621e-02 3.658834099769592285e-02 -9.968052618205547333e-03 -3.553775548934936523e-01 -1.256101857870817184e-02 2.073495388031005859e-01 1.119319126009941101e-01 2.223745137453079224e-01 -1.204062253236770630e-01 2.714782059192657471e-01 -6.167281419038772583e-02 -1.939250528812408447e-01 -3.878200426697731018e-02 7.883420586585998535e-02 1.092386711388826370e-02 -2.688754200935363770e-01 -4.382150471210479736e-01 1.186897680163383484e-01 1.735334098339080811e-02 -2.809593975543975830e-01 3.637744784355163574e-01 -2.257975004613399506e-02 -8.187364786863327026e-02 6.566549837589263916e-02 -1.052432060241699219e-01 -6.016174331307411194e-03 -2.537710219621658325e-02 -1.626126170158386230e-01
2.267697453498840332e-01 1.486783772706985474e-01 1.674931943416595459e-01 1.791391074657440186e-01 -1.398220360279083252e-01 1.161347776651382446e-01 -2.175168246030807495e-01 6.021761149168014526e-02 7.973718643188476562e-02 2.161966413259506226e-01 9.009052813053131104e-02 1.743786633014678955e-01 -1.984411776065826416e-01 3.204613626003265381e-01 -4.116037115454673767e-02 4.461792856454849243e-02 -4.885734245181083679e-02 8.247395604848861694e-02 -4.722179844975471497e-02 -1.083685830235481262e-01 -5.367714166641235352e-01 2.830146253108978271e-01 -9.228453040122985840e-02 -1.673151999711990356e-01 1.615228503942489624e-01 -5.955050513148307800e-02 -9.944451600313186646e-02 -5.507649481296539307e-02 1.210172474384307861e-01 -8.647126704454421997e-02 2.206265777349472046e-01 6.094587221741676331e-02
1.046537831425666809e-01 -1.280618552118539810e-02 5.169672146439552307e-02 3.599159419536590576e-01 9.940171986818313599e-02 2.247042953968048096e-01 5.635767430067062378e-02 7.529877871274948120e-02 -5.947326868772506714e-02 1.348234117031097412e-01 1.086439564824104309e-01 5.156884342432022095e-02 7.512700557708740234e-02 4.143994748592376709e-01 1.325765699148178101e-01 9.664703160524368286e-02 1.630108207464218140e-01 2.024071961641311646e-01 -5.924719572067260742e-02 -1.409757286310195923e-01 -2.298618406057357788e-01 4.924289509654045105e-02 -1.896347254514694214e-01 -9.042967110872268677e-02 -3.745025396347045898e-02 -3.036428689956665039e-01 -9.883270412683486938e-02 -1.482335329055786133e-01 -3.441525101661682129e-01 3.487906977534294128e-02 2.453819811344146729e-01 -2.268238663673400879e-01
-1.648481935262680054e-01 -2.053065747022628784e-01 -3.211313486099243164e-01 1.525680124759674072e-01 2.474918775260448456e-02 5.792840942740440369e-02 -4.040584862232208252e-01 -2.229622900485992432e-01 3.141195327043533325e-02 1.713500022888183594e-01 -8.815476670861244202e-03 2.757170498371124268e-01 -4.724410921335220337e-02 -8.932460844516754150e-02 -3.046325594186782837e-02 -6.439505517482757568e-02 1.027195826172828674e-01 -1.011420041322708130e-01 1.050786450505256653e-01 -1.832646690309047699e-02 -3.151966631412506104e-01 2.961879670619964600e-01 -2.890857756137847900e-01 -1.780092418193817139e-01 3.951194882392883301e-02 6.745634973049163818e-02 -2.772265374660491943e-01 7.030105590820312500e-02 -6.350001692771911621e-02 1.331371814012527466e-01 1.285739243030548096e-01 7.005395740270614624e-02
2.434319108724594116e-01 2.545032091438770294e-02 -1.735882759094238281e-01 -7.671924680471420288e-02 3.163127973675727844e-02 3.129803240299224854e-01 -5.943916738033294678e-02 -2.308227568864822388e-01 2.594416029751300812e-02 3.262261152267456055e-01 1.927671134471893311e-01 2.180251479148864746e-01 -1.392275840044021606e-01 3.357032835483551025e-01 -1.132913529872894287e-01 -2.392642498016357422e-01 8.025673031806945801e-02 -2.896278537809848785e-02 -7.838018238544464111e-02 -2.603620588779449463e-01 -1.116255000233650208e-01 1.209928616881370544e-01 -7.947362959384918213e-03 -3.291659355163574219e-01 -9.612963534891605377e-03 -1.842063069343566895e-01 9.385003149509429932e-02 -4.596853628754615784e-02 -1.073621809482574463e-01 -4.336748272180557251e-03 -1.064468249678611755e-01 -2.642053365707397461e-01
4.407972842454910278e-02 -2.725025266408920288e-02 1.626400463283061981e-02 4.228408336639404297e-01 2.309261560440063477e-01 6.816221028566360474e-02 -3.386866673827171326e-02 1.082545518875122070e-01 -2.053779065608978271e-01 2.034528851509094238e-01 1.687016040086746216e-01 1.959602385759353638e-01 -1.562088429927825928e-01 1.525508612394332886e-01 -1.476648747920989990e-01 -2.257404625415802002e-01 -2.807648666203022003e-02 -2.060759961605072021e-01 -2.646600902080535889e-01 -8.449596166610717773e-02 -6.435818225145339966e-02 -1.943699419498443604e-01 2.171682119369506836e-01 -2.724259197711944580e-01 -1.454219818115234375e-01 2.697226107120513916e-01 1.498664915561676025e-01 -1.122778281569480896e-01 -1.800894439220428467e-01 6.028861552476882935e-02 1.416738033294677734e-01 8.777054399251937866e-02
-2.105258554220199585e-01 -1.898997277021408081e-02 -6.960579752922058105e-02 2.146759480237960815e-01 -2.045857906341552734e-01 1.331239491701126099e-01 -2.403060048818588257e-01 2.264428697526454926e-02 -1.038203015923500061e-01 9.070570766925811768e-02 1.969983726739883423e-01 4.648871254175901413e-03 -4.665907919406890869e-01 1.271628588438034058e-01 1.204292252659797668e-01 -2.065823376178741455e-01 2.168221473693847656e-01 -1.423115134239196777e-01 -1.364918649196624756e-01 2.486380040645599365e-01 -2.261914610862731934e-01 3.006939291954040527e-01 -4.249530658125877380e-02 -1.323672831058502197e-01 -2.730891108512878418e-01 -1.111382469534873962e-01 8.761187200434505939e-04 -1.199246644973754883e-01 -9.145462512969970703e-02 2.864191681146621704e-02 8.744768798351287842e-02 1.043662354350090027e-01
1.499388217926025391e-01 1.786741316318511963e-01 -1.797374933958053589e-01 2.086416184902191162e-01 1.008285656571388245e-01 3.904161974787712097e-02 7.211471349000930786e-02 -6.180141493678092957e-02 -3.572777807712554932e-01 3.959445953369140625e-01 2.028381526470184326e-01 9.571169316768646240e-02 4.797118902206420898e-02 2.125715911388397217e-01 -2.188240289688110352e-01 -2.207029014825820923e-01 6.496339570730924606e-03 -1.526740342378616333e-01 -5.414326861500740051e-02 1.308471560478210449e-01 -1.555968821048736572e-01 -6.974699907004833221e-03 -1.516062649898231030e-03 -4.127962887287139893e-01 -1.188292354345321655e-01 2.185609191656112671e-01 1.698512583971023560e-01 1.583875119686126709e-01 -8.553673396818339825e-04 -6.601539254188537598e-02 9.808355942368507385e-03 1.090632006525993347e-01
3.824864029884338379e-01 -1.952820084989070892e-02 1.942988671362400055e-02 1.320149749517440796e-01 3.608467280864715576e-01 1.553970873355865479e-01 -1.101163104176521301e-01 2.261104807257652283e-02 -1.499376446008682251e-01 2.082959562540054321e-01 1.118661910295486450e-01 -1.043871976435184479e-02 1.070050448179244995e-01 5.056414008140563965e-01 6.882042437791824341e-02 4.116029664874076843e-02 7.096311450004577637e-02 -3.559779433999210596e-04 3.402417153120040894e-02 -6.392830610275268555e-02 -1.511363089084625244e-01 9.000069648027420044e-02 -1.224566474556922913e-01 -2.783228158950805664e-01 -7.885872572660446167e-02 4.651836585253477097e-03 -2.092808783054351807e-01 -9.030735492706298828e-02 -3.043047785758972168e-01 7.869124412536621094e-03 7.202309370040893555e-02 1.635539680719375610e-01
7.199579384177923203e-03 9.609313309192657471e-02 -1.068018004298210144e-01 1.184130609035491943e-01 4.781617969274520874e-02 2.390468716621398926e-01 -3.285461068153381348e-01 5.603919550776481628e-02 -1.572197675704956055e-01 6.723826378583908081e-02 1.164615750312805176e-01 -4.909997805953025818e-02 -1.777300685644149780e-01 4.534748569130897522e-02 2.950354516506195068e-01 -9.199729561805725098e-02 2.306239753961563110e-01 4.481875803321599960e-03 3.775309920310974121e-01 -2.375948131084442139e-01 -2.260181456804275513e-01 1.373681873083114624e-01 8.965874463319778442e-02 -8.554740995168685913e-02 -1.993089616298675537e-01 1.520039420574903488e-02 6.382090970873832703e-03 -3.482211381196975708e-02 -4.139974117279052734e-01 2.097807526588439941e-01 -1.552303582429885864e-01 -4.690445587038993835e-02
4.593357071280479431e-02 2.318110466003417969e-01 -5.632565543055534363e-02 2.336364984512329102e-01 3.168745934963226318e-01 9.019145369529724121e-02 -3.213943541049957275e-01 2.767599523067474365e-01 -1.007428094744682312e-01 1.802627146244049072e-01 2.658085823059082031e-01 -6.911702454090118408e-02 -1.622514724731445312e-01 4.662359133362770081e-02 -4.733398556709289551e-02 -5.895699188113212585e-02 -2.120321989059448242e-01 -2.868871390819549561e-02 -3.393045393750071526e-03 2.857574820518493652e-02 -1.591648459434509277e-01 1.516343504190444946e-01 -5.362538248300552368e-02 -9.209659695625305176e-02 1.605999171733856201e-01 -9.196623414754867554e-02 2.369220182299613953e-02 7.506631314754486084e-02 -5.098049342632293701e-02 -3.117221780121326447e-02 2.753691375255584717e-01 -4.685423672199249268e-01
1.257007420063018799e-01 -4.079001396894454956e-02 -1.638635098934173584e-01 4.767037555575370789e-02 -3.243246302008628845e-02 2.774645984172821045e-01 8.617684990167617798e-02 -3.280440568923950195e-01 -1.932212859392166138e-01 3.120403587818145752e-01 1.293203383684158325e-01 9.317659586668014526e-02 -1.522295773029327393e-01 1.379381269216537476e-01 9.122168272733688354e-02 -3.166885077953338623e-01 2.004455029964447021e-01 -1.731141470372676849e-02 -9.111263789236545563e-03 6.447226274758577347e-03 -2.827123403549194336e-01 1.914660483598709106e-01 9.652143716812133789e-02 -2.959831245243549347e-02 -2.026029229164123535e-01 3.287700712680816650e-01 1.728817075490951538e-01 2.455386817455291748e-01 -1.935610324144363403e-01 -6.493977271020412445e-03 3.955509513616561890e-02 -6.035374104976654053e-02
-8.395735919475555420e-02 2.919171750545501709e-01 -2.142776846885681152e-01 -1.186814159154891968e-01 1.790051311254501343e-01 4.005488380789756775e-02 -3.416086733341217041e-01 -1.023028604686260223e-02 4.140962287783622742e-02 3.101460337638854980e-01 1.517897099256515503e-02 -1.008846312761306763e-01 1.023272350430488586e-01 1.618035510182380676e-02 4.875842109322547913e-02 -1.504272501915693283e-02 1.207496374845504761e-01 -6.469909567385911942e-03 -1.295612379908561707e-02 -2.475219219923019409e-01 -2.605744898319244385e-01 2.456880509853363037e-01 -3.328932449221611023e-02 -1.693007797002792358e-01 -3.014521114528179169e-02 -6.074677035212516785e-02 1.299143135547637939e-01 -5.100679583847522736e-03 -5.050939917564392090e-01 8.917000144720077515e-02 1.929035186767578125e-01 -1.405757218599319458e-01
-3.541184961795806885e-01 4.552022740244865417e-02 2.867265045642852783e-01 1.768466681241989136e-01 4.561135172843933105e-02 -5.665563419461250305e-02 1.586702466011047363e-02 2.127277851104736328e-01 -1.175299584865570068e-01 -1.311329845339059830e-02 1.198394522070884705e-01 7.240207493305206299e-02 -7.505407929420471191e-02 2.009861916303634644e-01 1.770931780338287354e-01 -1.505416333675384521e-01 5.683747678995132446e-02 4.553342983126640320e-02 1.344403773546218872e-01 2.573804855346679688e-01 -2.107985019683837891e-01 2.538549602031707764e-01 -1.713099516928195953e-02 -5.374152064323425293e-01 -2.695574890822172165e-03 2.278087660670280457e-02 9.825765341520309448e-02 -1.099436655640602112e-01 -2.118862867355346680e-01 3.421510383486747742e-02 1.263016611337661743e-01 5.203124508261680603e-02
-2.510119974613189697e-01 -6.787158548831939697e-02 1.757339388132095337e-01 1.341648399829864502e-01 5.641159415245056152e-02 1.194410175085067749e-01 -7.815989851951599121e-02 -4.261425882577896118e-02 1.442480832338333130e-02 -6.676167249679565430e-02 1.653431206941604614e-01 -3.821754083037376404e-02 -3.180336654186248779e-01 1.920948624610900879e-01 1.321797631680965424e-02 -2.896327711641788483e-02 2.116712778806686401e-01 2.274535968899726868e-02 1.131136715412139893e-01 2.165232151746749878e-01 -2.409159690141677856e-01 3.192141056060791016e-01 8.445175737142562866e-02 -3.751980364322662354e-01 -2.619052827358245850e-01 1.016579344868659973e-01 1.342504024505615234e-01 2.382224053144454956e-02 -2.053488940000534058e-01 3.443852961063385010e-01 1.164802536368370056e-01 -3.012558817863464355e-02
-1.017884463071823120e-01 -6.008708849549293518e-02 -2.461166530847549438e-01 1.490551047027111053e-02 6.342084612697362900e-03 9.256032109260559082e-02 -4.817206785082817078e-02 -2.421571165323257446e-01 -1.074588149785995483e-01 3.044837713241577148e-01 1.275829225778579712e-01 -4.038465209305286407e-03 -3.744252324104309082e-01 3.288181126117706299e-01 7.895245403051376343e-02 -1.094035133719444275e-01 1.757110208272933960e-01 8.855591714382171631e-02 8.185499906539916992e-02 1.259083002805709839e-01 -1.221874952316284180e-01 2.861512601375579834e-01 4.959681630134582520e-02 -1.499359607696533203e-01 9.686749428510665894e-02 9.830228984355926514e-02 9.944619983434677124e-02 2.695503532886505127e-01 -2.442702949047088623e-01 -2.321505993604660034e-01 2.308474034070968628e-01 1.308678537607192993e-01
2.734377384185791016e-01 1.850043237209320068e-01 -1.546851098537445068e-01 9.664770960807800293e-02 1.141529679298400879e-01 -5.542569234967231750e-02 -3.053347170352935791e-01 8.948650211095809937e-02 -2.265929281711578369e-01 2.299574017524719238e-01 1.057577207684516907e-01 -2.080788137391209602e-03 -2.076899558305740356e-01 1.548421233892440796e-01 -4.660354554653167725e-02 -8.880114555358886719e-02 -2.055304050445556641e-01 4.436575248837471008e-02 -1.558719575405120850e-01 -5.080318823456764221e-02 7.254438102245330811e-02 2.257821559906005859e-01 1.211112067103385925e-01 -2.663440108299255371e-01 -1.012120619416236877e-01 8.206803351640701294e-02 -1.282168477773666382e-01 2.243196070194244385e-01 -8.495484292507171631e-02 -1.425751000642776489e-01 4.516493380069732666e-01 -1.400315314531326294e-01
1.353147774934768677e-01 7.724642008543014526e-02 -2.678164094686508179e-02 3.360254764556884766e-01 -9.664907120168209076e-03 5.665418505668640137e-02 5.388640239834785461e-02 2.055907547473907471e-01 -3.465351760387420654e-01 1.285314708948135376e-01 -1.939630806446075439e-01 -4.822050034999847412e-02 -7.223881036043167114e-02 2.905394434928894043e-01 1.655663400888442993e-01 2.119028009474277496e-03 1.787722557783126831e-01 -2.610124051570892334e-01 9.927280992269515991e-02 3.076537279412150383e-03 -1.919735819101333618e-01 7.794582843780517578e-02 3.746425500139594078e-03 -4.908547997474670410e-01 2.811922505497932434e-02 2.524866461753845215e-01 -9.352321922779083252e-02 -4.498289152979850769e-02 1.936350390315055847e-02 -1.943777054548263550e-01 1.034578755497932434e-01 -4.484516382217407227e-02
2.004663795232772827e-01 3.434104472398757935e-02 -1.762278825044631958e-01 2.520888149738311768e-01 -1.958466321229934692e-01 7.844579219818115234e-02 -9.906710684299468994e-02 -1.471530199050903320e-01 -2.295569777488708496e-01 3.794223070144653320e-01 -1.131040677428245544e-01 1.740074008703231812e-01 -2.311172485351562500e-01 2.369391769170761108e-01 -1.464942544698715210e-01 -1.048880908638238907e-02 3.593393834307789803e-03 2.597450315952301025e-01 -3.530320012941956520e-03 -2.591073513031005859e-01 -2.834022343158721924e-01 1.377597153186798096e-01 -7.672075927257537842e-02 -1.104756444692611694e-01 1.412571370601654053e-01 9.926661849021911621e-02 -1.158999875187873840e-01 3.144108355045318604e-01 -1.218679696321487427e-01 -6.345204263925552368e-02 5.913320928812026978e-02 2.668542787432670593e-02
2.170155048370361328e-01 1.861190944910049438e-01 -1.254595220088958740e-01 -2.087690867483615875e-02 -1.896731555461883545e-01 4.016403853893280029e-01 -5.324140563607215881e-02 9.242874383926391602e-02 -2.441126108169555664e-01 3.164295554161071777e-01 3.811917454004287720e-02 1.832554936408996582e-01 -1.393828392028808594e-01 2.125983834266662598e-01 -1.584431827068328857e-01 -3.265501931309700012e-02 5.216880142688751221e-02 -1.487193442881107330e-02 -5.407636985182762146e-02 -2.533821463584899902e-01 -8.136274665594100952e-02 -3.255366161465644836e-02 -1.822289377450942993e-01 -3.095237612724304199e-01 -1.867520809173583984e-02 1.706902384757995605e-01 -1.707220822572708130e-01 7.459080964326858521e-02 -3.305940926074981689e-01 -5.674784258008003235e-02 1.422161459922790527e-01 6.461752206087112427e-02
-7.010704278945922852e-02 -2.311309874057769775e-01 -7.516563683748245239e-02 1.955565214157104492e-01 5.947327241301536560e-02 2.459460049867630005e-01 -1.677653491497039795e-01 4.390022158622741699e-02 -8.394259214401245117e-02 -1.043374091386795044e-01 2.563420832157135010e-01 -4.552266001701354980e-02 -3.696202337741851807e-01 4.140889048576354980e-01 -9.790534526109695435e-02 -1.419441103935241699e-01 9.878795593976974487e-02 1.615245342254638672e-01 -1.272928863763809204e-01 2.422137707471847534e-01 -2.095304057002067566e-02 2.320956885814666748e-01 6.572026014328002930e-02 -2.529786527156829834e-01 8.524964749813079834e-02 -2.822190821170806885e-01 -1.086829975247383118e-01 -6.494390964508056641e-02 -1.395936161279678345e-01 1.264857053756713867e-01 8.900073170661926270e-02 -2.092774398624897003e-02
4.495714232325553894e-02 -1.213725209236145020e-01 -5.373911466449499130e-03 2.728097438812255859e-01 -1.254983544349670410e-01 3.804273605346679688e-01 -2.007536143064498901e-01 8.416357636451721191e-02 7.738193869590759277e-02 3.479263782501220703e-01 3.201189041137695312e-01 3.243379592895507812e-01 -9.915404766798019409e-02 1.505675017833709717e-01 2.155901789665222168e-01 1.927257888019084930e-02 1.099150776863098145e-01 -5.159312114119529724e-02 -6.184050440788269043e-02 -4.927928745746612549e-02 2.470232918858528137e-02 1.632773727178573608e-01 -1.046326756477355957e-01 -1.198939904570579529e-01 1.790255159139633179e-01 3.630300238728523254e-02 -3.088428974151611328e-01 -7.174583524465560913e-02 -1.347917169332504272e-01 -5.507444962859153748e-03 8.035164326429367065e-02 2.339341789484024048e-01
2.663874030113220215e-01 7.539469003677368164e-02 1.680711954832077026e-01 1.332853138446807861e-01 3.043353324756026268e-03 -5.954019352793693542e-02 -5.038164854049682617e-01 2.216156385838985443e-02 -2.165037691593170166e-01 8.434127271175384521e-02 1.330390274524688721e-01 -1.391569972038269043e-01 -7.619138062000274658e-02 1.472370475530624390e-01 -2.040855288505554199e-01 -6.282821297645568848e-02 4.073883965611457825e-02 -5.373278260231018066e-02 -4.578234255313873291e-02 1.852648854255676270e-01 -2.400229126214981079e-01 2.581775188446044922e-01 -8.795656263828277588e-03 -1.120139136910438538e-01 1.713033467531204224e-01 1.610738188028335571e-01 -8.144096354953944683e-04 -5.723847821354866028e-02 -3.339755535125732422e-01 -1.653799414634704590e-01 2.792508602142333984e-01 -4.511666670441627502e-02
-2.074426114559173584e-01 -2.806288301944732666e-01 -4.494466632604598999e-02 -1.347680091857910156e-01 -1.027598306536674500e-01 1.636897921562194824e-01 -1.969174891710281372e-01 -2.264015823602676392e-01 5.563723295927047729e-02 -1.265223836526274681e-03 2.575045228004455566e-01 1.182543039321899414e-01 -3.911900818347930908e-01 1.569507867097854614e-01 -4.942291602492332458e-02 -4.364293441176414490e-02 4.982592537999153137e-02 -8.659358322620391846e-02 2.795868925750255585e-02 1.083045229315757751e-01 -3.483875393867492676e-01 1.325816661119461060e-01 2.505081519484519958e-02 -2.752346396446228027e-01 -2.082347124814987183e-01 -3.762866556644439697e-02 -7.289449870586395264e-02 6.779590249061584473e-02 -3.720296919345855713e-01 8.444928377866744995e-02 1.609081923961639404e-01 3.607409819960594177e-02
1.062565222382545471e-01 -2.643912099301815033e-02 2.086562961339950562e-01 2.501730918884277344e-01 2.718432247638702393e-01 3.770296573638916016e-01 -1.682859659194946289e-01 -9.305744618177413940e-02 -7.399348169565200806e-02 5.486842617392539978e-02 -1.474262797273695469e-03 7.645695656538009644e-02 -2.343887686729431152e-01 1.228473111987113953e-01 -5.766724795103073120e-02 -1.008113399147987366e-01 -5.035106465220451355e-02 -2.372778952121734619e-02 -5.136121809482574463e-02 -1.692507117986679077e-01 -1.010402515530586243e-01 -2.366053126752376556e-02 -2.082932144403457642e-01 -1.523042619228363037e-01 3.135423660278320312e-01 -5.250033363699913025e-02 -6.673521548509597778e-02 -4.595340415835380554e-02 -3.695304393768310547e-01 3.108725547790527344e-01 -2.407988905906677246e-02 -2.790460884571075439e-01
-1.081149745732545853e-02 -6.600871682167053223e-02 -4.042399674654006958e-02 -9.843159466981887817e-02 1.414133012294769287e-01 -7.661654800176620483e-02 -2.895268201828002930e-01 -7.666528970003128052e-02 -2.182508558034896851e-01 2.321467548608779907e-01 6.819865852594375610e-02 -1.282596141099929810e-01 -4.255787134170532227e-01 1.131670642644166946e-02 2.291738986968994141e-01 -9.627154469490051270e-02 8.916535228490829468e-02 -2.732288837432861328e-02 -2.652465403079986572e-01 -3.585678040981292725e-01 -5.086765065789222717e-02 2.906706333160400391e-01 -1.359388232231140137e-03 -1.298102140426635742e-01 2.025414407253265381e-01 1.953498572111129761e-01 -8.857179433107376099e-02 1.170582845807075500e-01 -2.306845188140869141e-01 -8.979740738868713379e-02 -1.471849530935287476e-01 -8.799444139003753662e-02
9.860152378678321838e-03 1.387083083391189575e-01 -6.745634973049163818e-02 9.869695454835891724e-02 3.637038469314575195e-01 1.048537120223045349e-01 2.729766964912414551e-01 1.188547983765602112e-01 -4.311913624405860901e-02 4.116184115409851074e-01 3.808898627758026123e-01 -2.399390935897827148e-01 -3.343325257301330566e-01 2.192019671201705933e-01 1.470962613821029663e-01 1.091815438121557236e-02 3.107618726789951324e-02 -8.740927278995513916e-02 2.775990962982177734e-02 -1.349455565214157104e-01 1.050814799964427948e-02 1.688436865806579590e-01 -6.693596392869949341e-02 -2.333999425172805786e-01 -1.646836474537849426e-02 5.101497843861579895e-02 1.555911451578140259e-02 -4.944434389472007751e-02 -2.403116226196289062e-02 7.132208347320556641e-02 2.223785668611526489e-01 -5.562483146786689758e-02
2.988068619742989540e-03 1.232429891824722290e-01 2.161770761013031006e-01 -2.049260586500167847e-01 8.398538082838058472e-02 7.044386118650436401e-02 -1.568536013364791870e-01 1.284288316965103149e-01 -3.729566633701324463e-01 -1.915277726948261261e-02 1.255766153335571289e-01 3.417103737592697144e-02 -9.936298429965972900e-02 5.246936529874801636e-02 -3.906108206138014793e-03 -3.466845452785491943e-01 -1.081715524196624756e-01 6.226270273327827454e-02 -2.830441296100616455e-02 1.960020363330841064e-01 -5.794687867164611816e-01 1.163489818572998047e-01 -2.323928177356719971e-01 -8.295895159244537354e-02 -7.147179543972015381e-02 9.763050079345703125e-02 -1.378470063209533691e-01 2.667890116572380066e-02 -1.565235257148742676e-01 2.076328732073307037e-02 1.696583479642868042e-01 -2.561824396252632141e-02
2.036886215209960938e-01 2.783175408840179443e-01 4.136872664093971252e-02 2.186121940612792969e-01 2.285721302032470703e-01 1.923062354326248169e-01 -4.351301491260528564e-02 -6.966020911931991577e-02 -2.633699476718902588e-01 3.820837140083312988e-01 4.908701032400131226e-02 3.918192163109779358e-02 3.263035416603088379e-02 1.591109633445739746e-01 -1.524058282375335693e-01 -7.459153980016708374e-02 3.806656971573829651e-02 -1.097414717078208923e-01 -1.182320639491081238e-01 -3.476400971412658691e-01 -9.335875511169433594e-02 2.515314519405364990e-01 -1.036308258771896362e-01 -1.793896704912185669e-01 -1.896524578332901001e-01 9.373469650745391846e-02 -7.047402113676071167e-02 3.028034567832946777e-01 -6.515736132860183716e-02 -1.701326295733451843e-02 2.047318816184997559e-01 1.000820025801658630e-01
-1.014705747365951538e-01 -9.436111897230148315e-02 -1.886937618255615234e-01 4.007411003112792969e-01 2.015279605984687805e-02 7.968021929264068604e-02 -3.615491986274719238e-01 1.071429848670959473e-01 5.138006061315536499e-02 1.877508908510208130e-01 -6.386259943246841431e-02 -4.504023492336273193e-02 -1.323329657316207886e-01 -1.074893400073051453e-01 7.501273602247238159e-02 -3.301692754030227661e-02 4.845975339412689209e-02 7.796034216880798340e-02 1.559536457061767578e-01 -2.121317535638809204e-01 -1.760338097810745239e-01 -1.925649307668209076e-02 -3.063621819019317627e-01 -4.435316324234008789e-01 -1.003253385424613953e-01 1.505965143442153931e-01 -3.979454562067985535e-02 -2.044774740934371948e-01 -2.683189809322357178e-01 -4.225517064332962036e-02 -7.818675041198730469e-02 1.228137966245412827e-02
4.111362248659133911e-02 4.333506524562835693e-02 1.705226115882396698e-02 4.565043374896049500e-02 2.049933075904846191e-01 1.427613347768783569e-01 -1.829348057508468628e-01 1.560848057270050049e-01 -1.277579814195632935e-01 3.164856731891632080e-01 2.559669911861419678e-01 -1.916348189115524292e-01 8.121723681688308716e-02 2.106122523546218872e-01 -2.081047296524047852e-01 1.484971493482589722e-01 2.721586525440216064e-01 1.696017198264598846e-02 -2.326204031705856323e-01 -1.433194428682327271e-01 -2.499716728925704956e-01 3.855071365833282471e-01 -2.362307161092758179e-02 -1.707483679056167603e-01 -2.058012783527374268e-01 8.028367906808853149e-02 2.706704437732696533e-01 -3.244141349568963051e-03 -1.401380635797977448e-02 1.255986839532852173e-01 1.004168391227722168e-01 -2.885249070823192596e-02
2.824538052082061768e-01 4.849313944578170776e-02 8.766759932041168213e-02 3.353340923786163330e-01 1.593490093946456909e-01 2.506728768348693848e-01 1.353659778833389282e-01 -1.746620684862136841e-01 -3.019304573535919189e-01 1.300415843725204468e-01 1.520768925547599792e-02 7.518369704484939575e-02 -5.121110752224922180e-02 5.893070250749588013e-02 1.052393838763237000e-01 -1.674135029315948486e-01 -2.956823110580444336e-01 1.242983937263488770e-01 -1.755247116088867188e-01 -9.580574929714202881e-02 -2.439589351415634155e-01 2.929520010948181152e-01 -9.720181673765182495e-02 -2.264566719532012939e-01 1.809961944818496704e-01 -3.155374526977539062e-02 -4.053523391485214233e-02 9.807331860065460205e-02 -2.707126736640930176e-01 1.134634092450141907e-01 1.097936928272247314e-01 -9.672142565250396729e-02
-3.112701233476400375e-03 -9.055509418249130249e-02 -2.578271329402923584e-01 3.765257894992828369e-01 1.445917487144470215e-01 7.532786577939987183e-02 -6.409723311662673950e-02 -1.637876592576503754e-02 -1.086931601166725159e-01 2.012472748756408691e-01 -3.523792028427124023e-01 -1.312938034534454346e-01 -1.009570583701133728e-01 6.351173669099807739e-02 -1.524102240800857544e-01 -5.408887937664985657e-02 3.204320743680000305e-02 5.959635972976684570e-02 -6.758453696966171265e-02 -1.136921793222427368e-01 -1.709149628877639771e-01 2.036818116903305054e-01 -3.621392250061035156e-01 -4.206073582172393799e-01 -1.143962144851684570e-01 -1.758523881435394287e-01 1.134590357542037964e-01 -1.097411965020000935e-03 -1.657272577285766602e-01 1.133271455764770508e-01 1.102384552359580994e-01 -9.115849435329437256e-02
-2.664465606212615967e-01 -1.663776338100433350e-01 5.634175240993499756e-02 6.070617237128317356e-04 1.994656473398208618e-01 9.240489453077316284e-02 -2.936576604843139648e-01 1.026826277375221252e-01 -9.852962195873260498e-02 -8.630368858575820923e-02 6.332042813301086426e-02 3.692774847149848938e-02 -3.027991950511932373e-01 1.796676963567733765e-01 1.916678808629512787e-02 -2.385187447071075439e-01 2.745205163955688477e-01 -7.364617288112640381e-02 -8.030503988265991211e-02 2.399226874113082886e-01 -2.478099763393402100e-01 2.664263546466827393e-01 1.701085828244686127e-02 -2.366349995136260986e-01 -1.995742619037628174e-01 1.283317990601062775e-02 -8.046208880841732025e-03 1.826472580432891846e-02 -3.188319802284240723e-01 2.852348051965236664e-02 2.697519958019256592e-01 1.372276432812213898e-02
1.130311489105224609e-01 2.051180601119995117e-02 -2.188403308391571045e-01 6.021363660693168640e-02 2.376992404460906982e-01 3.101678788661956787e-01 -1.577057992108166218e-03 -1.837652176618576050e-01 -2.309841364622116089e-01 7.338833808898925781e-02 1.078933775424957275e-01 1.323232203722000122e-01 -2.095975875854492188e-01 1.983248442411422729e-01 -3.931281343102455139e-02 -1.277114301919937134e-01 2.161907702684402466e-01 2.588224597275257111e-02 -1.524187177419662476e-01 -3.811718896031379700e-02 -2.549523115158081055e-01 3.420457988977432251e-02 5.456586554646492004e-02 -1.686147749423980713e-01 8.128521591424942017e-02 4.683482646942138672e-01 1.931201666593551636e-01 1.960513442754745483e-01 -6.343157589435577393e-02 4.914020374417304993e-02 2.367188483476638794e-01 -1.611359119415283203e-01
3.147035464644432068e-02 -2.905030921101570129e-02 -5.826550349593162537e-02 2.065313048660755157e-02 3.488207161426544189e-01 1.154626235365867615e-01 -3.348538652062416077e-02 -1.152010336518287659e-01 -2.218831926584243774e-01 2.222301661968231201e-01 3.343862593173980713e-01 8.300443738698959351e-02 -1.350095719099044800e-01 2.998848557472229004e-01 -2.113253176212310791e-01 -6.577737163752317429e-03 2.337122410535812378e-01 -8.239164948463439941e-02 -3.959644436836242676e-01 -1.343387067317962646e-01 -1.480059623718261719e-01 1.084924563765525818e-01 -1.199883408844470978e-02 5.661274492740631104e-02 -7.970015704631805420e-02 1.525594592094421387e-01 -2.290329523384571075e-02 -3.123566806316375732e-01 8.476647734642028809e-02 2.131916582584381104e-01 1.142286434769630432e-01 -8.994409441947937012e-02
-4.873761534690856934e-02 3.978948295116424561e-02 1.207560077309608459e-01 -2.918709516525268555e-01 1.030848920345306396e-01 4.865378141403198242e-02 -2.087994515895843506e-01 2.292632907629013062e-01 -2.842223644256591797e-01 2.226881384849548340e-01 9.526572376489639282e-02 7.283663749694824219e-02 -5.219243094325065613e-02 2.737811207771301270e-01 1.009531877934932709e-02 -2.410174310207366943e-01 -7.748433947563171387e-02 2.697898820042610168e-02 -3.488374128937721252e-02 1.479334533214569092e-01 -4.241266846656799316e-01 9.447582066059112549e-02 -3.854406476020812988e-01 -1.581626683473587036e-01 -5.025429651141166687e-02 2.332444041967391968e-01 -6.893754005432128906e-02 -5.811217427253723145e-02 -7.623377442359924316e-02 6.523948162794113159e-02 1.675626039505004883e-01 1.052075177431106567e-01
-7.848580181598663330e-02 -6.800371408462524414e-02 -2.425245195627212524e-01 4.504756256937980652e-02 -1.348508298397064209e-01 3.377318084239959717e-01 -7.893507182598114014e-02 -1.899677328765392303e-02 -1.223463565111160278e-01 2.231545746326446533e-01 1.947066038846969604e-01 -2.143137753009796143e-01 -2.443705350160598755e-01 4.157934337854385376e-02 1.980002410709857941e-02 2.128510326147079468e-01 1.379544138908386230e-01 2.366520464420318604e-01 -1.151532679796218872e-02 -1.882938146591186523e-01 -1.297666877508163452e-02 1.372754871845245361e-01 -2.285875827074050903e-01 -2.637674510478973389e-01 1.211400181055068970e-01 -1.134123802185058594e-01 9.380821138620376587e-02 1.720198094844818115e-01 -1.361287534236907959e-01 6.693389266729354858e-02 -4.749141260981559753e-02 -4.371748268604278564e-01
-5.384209007024765015e-02 2.105034218402579427e-04 2.599438093602657318e-02 2.269021719694137573e-01 4.402327165007591248e-02 2.363900840282440186e-01 -3.071017861366271973e-01 -4.802161082625389099e-02 -1.390215605497360229e-01 6.445296108722686768e-03 1.443353146314620972e-01 -1.981116831302642822e-01 -4.003693461418151855e-01 1.851003468036651611e-01 9.557708352804183960e-02 -6.646357476711273193e-02 3.646554350852966309e-01 -6.401944160461425781e-02 2.668511271476745605e-01 1.067792251706123352e-02 -2.013438381254673004e-02 2.882623374462127686e-01 -1.547585725784301758e-01 -2.335514277219772339e-01 -1.483807563781738281e-01 -7.143976166844367981e-03 1.573682278394699097e-01 -7.921484857797622681e-02 -2.140690088272094727e-01 1.080208122730255127e-01 -1.252937316894531250e-01 7.907082885503768921e-02
-7.129449397325515747e-02 -1.092458516359329224e-01 5.782430991530418396e-02 2.482700347900390625e-01 1.964684426784515381e-01 -8.770775049924850464e-03 -4.755149409174919128e-02 6.613225489854812622e-02 -2.402700632810592651e-01 3.630058467388153076e-01 -1.813160069286823273e-02 9.283251315355300903e-02 6.106432992964982986e-04 -4.773817956447601318e-02 1.069592013955116272e-01 -1.749470829963684082e-01 -4.058463871479034424e-02 1.092148646712303162e-01 1.550999879837036133e-01 1.651029288768768311e-01 -2.111312747001647949e-01 3.139845430850982666e-01 -2.659113109111785889e-01 -1.690362542867660522e-01 -2.135682553052902222e-01 6.749837100505828857e-02 -1.467293947935104370e-01 -4.735378175973892212e-02 -4.273613691329956055e-01 -5.077676102519035339e-02 1.694862991571426392e-01 -1.862741261720657349e-01
-1.373448073863983154e-01 -1.508051007986068726e-01 -1.456281989812850952e-01 1.167788133025169373e-01 -1.173922941088676453e-01 1.931077539920806885e-01 -1.147674620151519775e-01 -2.594624459743499756e-01 -2.290458232164382935e-01 2.149370461702346802e-01 2.249560654163360596e-01 2.065428495407104492e-01 -3.234563171863555908e-01 2.997948825359344482e-01 1.436192095279693604e-01 2.356694778427481651e-03 1.151486039161682129e-01 6.842362880706787109e-02 7.888621091842651367e-02 1.122662872076034546e-01 -5.019961670041084290e-02 2.407260388135910034e-01 -6.520394980907440186e-02 -3.470708429813385010e-01 1.018029153347015381e-01 7.923897355794906616e-02 1.271850168704986572e-01 1.405789703130722046e-01 -2.640020549297332764e-01 -1.604839563369750977e-01 1.157162711024284363e-01 3.946267813444137573e-02
-1.586114466190338135e-01 2.013631463050842285e-01 -1.734775006771087646e-01 1.358465384691953659e-02 1.543907821178436279e-01 -1.824968606233596802e-01 3.790652006864547729e-02 2.356638908386230469e-01 -1.574524939060211182e-01 1.461648046970367432e-01 7.935621589422225952e-02 8.966284245252609253e-02 -1.141055524349212646e-01 9.382209926843643188e-02 -5.301216617226600647e-02 -2.527596354484558105e-01 1.495894044637680054e-01 1.862832903861999512e-01 -3.213827610015869141e-01 -2.501141428947448730e-01 -2.255153954029083252e-01 3.318422734737396240e-01 -5.124499276280403137e-02 -7.887031137943267822e-02 -4.946836084127426147e-02 2.574549913406372070e-01 -8.280844986438751221e-02 1.701543331146240234e-01 -3.016873598098754883e-01 2.222776412963867188e-01 2.795747481286525726e-02 4.897041618824005127e-02
2.126241661608219147e-02 1.209280863404273987e-01 -2.306268364191055298e-01 6.380326300859451294e-02 1.124101430177688599e-01 2.062541097402572632e-01 -3.698168098926544189e-01 -4.384454712271690369e-02 5.942270904779434204e-02 2.748334407806396484e-01 3.669916093349456787e-01 -1.225969642400741577e-01 -1.745614856481552124e-01 1.864533275365829468e-01 -9.224105626344680786e-02 -1.688247025012969971e-01 -8.781597763299942017e-02 2.288151979446411133e-01 -5.042108520865440369e-02 1.932516396045684814e-01 -7.279652357101440430e-02 1.358574032783508301e-01 -6.594297289848327637e-02 -4.916488751769065857e-02 1.301014423370361328e-01 -7.709253579378128052e-02 -6.063147261738777161e-02 2.667384035885334015e-02 -2.452685236930847168e-01 -1.466324478387832642e-01 1.012711450457572937e-01 -3.913148641586303711e-01
1.377869248390197754e-01 6.781532615423202515e-02 -3.107965290546417236e-01 2.325691431760787964e-01 -1.374835371971130371e-01 -6.626198440790176392e-02 -3.381560742855072021e-01 1.426250189542770386e-01 -2.238144278526306152e-01 2.604124546051025391e-01 2.898771464824676514e-01 2.992055565118789673e-02 -1.178912371397018433e-01 1.346595585346221924e-01 4.333192016929388046e-03 -1.514736562967300415e-01 -1.399696320295333862e-01 1.328700035810470581e-01 -8.334819972515106201e-02 1.694915741682052612e-01 -2.794045023620128632e-02 2.071753293275833130e-01 -3.530929610133171082e-02 -1.381950546056032181e-02 -2.735342830419540405e-02 1.029666811227798462e-01 1.205208376049995422e-01 3.304123505949974060e-02 -1.326136440038681030e-01 -1.666881591081619263e-01 3.798012435436248779e-01 -2.743631899356842041e-01
-2.749837636947631836e-01 -1.966632157564163208e-01 4.451930895447731018e-02 8.330862969160079956e-03 8.221961557865142822e-02 1.738924533128738403e-01 -2.669411003589630127e-01 8.985151350498199463e-02 -4.829275980591773987e-02 -8.751787245273590088e-02 2.991317771375179291e-02 3.751210635527968407e-03 -3.920996189117431641e-01 8.577823638916015625e-02 1.857466250658035278e-02 -5.128420889377593994e-02 2.197999060153961182e-01 -2.739116176962852478e-02 -1.023137420415878296e-01 1.177643015980720520e-01 -3.050597012042999268e-01 3.116780817508697510e-01 1.040364336222410202e-02 -3.830955028533935547e-01 -1.538879275321960449e-01 -3.166212141513824463e-02 5.419573187828063965e-02 2.785458602011203766e-02 -2.962777912616729736e-01 8.376207947731018066e-02 2.419289648532867432e-01 -1.241511385887861252e-02
-1.387166678905487061e-01 1.233562827110290527e-01 -7.950990647077560425e-02 1.907662004232406616e-01 -1.784053891897201538e-01 3.354004025459289551e-02 -2.288597375154495239e-01 -1.924823820590972900e-01 -5.625888109207153320e-01 7.421656697988510132e-02 -1.131899282336235046e-01 1.914109587669372559e-01 -1.101396977901458740e-01 2.688418626785278320e-01 -1.474749743938446045e-01 -1.739996373653411865e-01 -4.768770188093185425e-02 -7.842410355806350708e-02 -1.210754923522472382e-02 -2.972857281565666199e-02 -2.141465991735458374e-01 -2.034459449350833893e-02 3.261118754744529724e-02 -2.635155022144317627e-01 -2.736148983240127563e-02 1.003352552652359009e-01 -2.544300556182861328e-01 5.454356595873832703e-02 -1.044273027218878269e-03 1.879768222570419312e-01 3.827627049759030342e-03 -2.290063947439193726e-01
3.001094162464141846e-01 8.580835908651351929e-02 6.441020220518112183e-02 1.990997046232223511e-01 1.625903099775314331e-01 2.633268237113952637e-01 3.051693923771381378e-02 2.430458698654547334e-05 -1.571785658597946167e-01 5.984198767691850662e-03 2.211965173482894897e-01 8.662948757410049438e-02 1.241866499185562134e-01 1.282107532024383545e-01 -1.124421060085296631e-01 -1.596707552671432495e-01 -1.116790175437927246e-01 -2.755523324012756348e-01 -1.870876550674438477e-01 -2.110361456871032715e-01 -2.710826694965362549e-01 1.328618079423904419e-01 4.381739348173141479e-02 -4.377656280994415283e-01 -2.851271331310272217e-01 1.303830742835998535e-01 -7.519271969795227051e-02 -2.084174007177352905e-02 -3.362274542450904846e-02 -9.267787635326385498e-02 4.712109267711639404e-02 -2.047932744026184082e-01
3.154579997062683105e-01 1.179468780755996704e-01 -2.383563667535781860e-02 4.909586608409881592e-01 -4.254719708114862442e-03 1.562696248292922974e-01 -3.008155226707458496e-01 -1.540721058845520020e-01 -2.337996363639831543e-01 8.841446042060852051e-02 -4.327289387583732605e-02 -7.740452885627746582e-03 -1.966602206230163574e-01 2.252947092056274414e-01 9.354735910892486572e-02 -1.315678209066390991e-01 4.077761247754096985e-02 -2.574431337416172028e-02 1.140733063220977783e-01 -4.796804487705230713e-02 -1.230457648634910583e-01 7.781410962343215942e-02 -2.948280870914459229e-01 -6.280107889324426651e-03 1.643329709768295288e-01 2.988830767571926117e-02 1.147926878184080124e-02 -1.657787859439849854e-01 -2.445186376571655273e-01 -1.003663148730993271e-02 9.355828911066055298e-02 -2.764778435230255127e-01
1.692912876605987549e-01 1.356980055570602417e-01 7.243366539478302002e-02 2.285752445459365845e-01 -7.435802370309829712e-02 3.247244358062744141e-01 -1.503669917583465576e-01 -1.006985902786254883e-01 -3.778855800628662109e-01 2.495998293161392212e-01 -6.227120757102966309e-02 4.416416585445404053e-02 -2.729940712451934814e-01 -1.012676879763603210e-01 -1.664439737796783447e-01 -3.643990457057952881e-01 1.196954399347305298e-01 -1.497017890214920044e-01 -2.027513384819030762e-01 1.674701571464538574e-01 2.172134071588516235e-02 2.593091428279876709e-01 3.889483585953712463e-02 -2.396660596132278442e-01 2.793594263494014740e-02 2.629160881042480469e-02 -6.243468448519706726e-02 3.603456169366836548e-02 -8.934928476810455322e-02 -1.247645542025566101e-01 1.059064716100692749e-01 -1.466938555240631104e-01
1.189542263746261597e-01 2.397089079022407532e-02 2.100993320345878601e-02 3.048462606966495514e-02 -6.020816043019294739e-02 4.838211834430694580e-02 -9.458079189062118530e-02 -2.254463545978069305e-02 -4.564251899719238281e-01 9.981506317853927612e-02 1.250412017107009888e-01 1.065622046589851379e-01 8.244404941797256470e-02 1.766331493854522705e-01 2.526201009750366211e-01 -7.562164217233657837e-02 4.069513641297817230e-03 -2.285163700580596924e-01 1.609680801630020142e-02 -9.342702478170394897e-02 -1.248996239155530930e-02 1.614051461219787598e-01 -3.865230828523635864e-02 -5.876361727714538574e-01 -1.406152844429016113e-01 7.508681714534759521e-02 -2.661361992359161377e-01 -9.831417351961135864e-02 5.358424037694931030e-02 -2.075844556093215942e-01 3.471462056040763855e-02 -1.684067398309707642e-01
-5.765880644321441650e-02 -5.835087224841117859e-02 -1.092702150344848633e-01 -2.584140002727508545e-02 -8.494941145181655884e-02 -1.341545209288597107e-02 -1.656233668327331543e-01 2.489737421274185181e-01 -5.629044771194458008e-01 1.707920134067535400e-01 -8.536621928215026855e-02 -6.253360956907272339e-02 2.004159055650234222e-02 -3.469200059771537781e-02 -1.563170254230499268e-01 -1.383482962846755981e-01 -5.247708782553672791e-02 1.203424558043479919e-01 -2.362944036722183228e-01 -1.924935579299926758e-01 -3.791027963161468506e-01 1.388566344976425171e-01 -2.635298669338226318e-02 -6.868570297956466675e-02 -1.331903934478759766e-01 -1.089990437030792236e-01 -1.740300208330154419e-01 -5.161371082067489624e-02 -2.367516607046127319e-01 2.884317934513092041e-01 3.289949148893356323e-02 -1.735380501486361027e-03
8.855606615543365479e-02 -1.397914439439773560e-01 -2.467550188302993774e-01 -1.976617611944675446e-03 -1.912381350994110107e-01 5.177179351449012756e-02 -6.283406168222427368e-02 -2.052721679210662842e-01 -2.662838399410247803e-01 1.871299557387828827e-02 1.719625443220138550e-01 -2.373907119035720825e-01 -8.996417373418807983e-02 2.405478060245513916e-01 -6.234507076442241669e-03 -2.358577400445938110e-01 -9.233491122722625732e-02 -4.429480805993080139e-02 -4.805807024240493774e-02 -3.346915170550346375e-02 -2.314908206462860107e-01 1.508853584527969360e-01 9.499391168355941772e-02 -4.054160416126251221e-01 1.719946414232254028e-01 2.102804481983184814e-01 2.386375367641448975e-01 1.224700454622507095e-02 -2.751375436782836914e-01 -9.331936389207839966e-02 3.980614989995956421e-02 -2.589021921157836914e-01
-4.707308858633041382e-02 4.491279274225234985e-02 -8.132778853178024292e-02 2.476186007261276245e-01 9.401676803827285767e-02 -5.420668423175811768e-02 -3.517254590988159180e-01 -8.790852129459381104e-02 5.584491789340972900e-02 7.842138409614562988e-02 3.609242662787437439e-02 2.432363331317901611e-01 -1.933584660291671753e-01 1.205949038267135620e-01 -1.252742558717727661e-01 -7.648664712905883789e-02 2.000477015972137451e-01 -1.153391301631927490e-01 1.335172951221466064e-01 2.668115496635437012e-02 -2.536548376083374023e-01 1.643010973930358887e-01 -3.554362952709197998e-01 -2.484576031565666199e-02 2.335307449102401733e-01 2.242946773767471313e-01 -2.718547284603118896e-01 1.130501478910446167e-01 -3.537797331809997559e-01 3.067417442798614502e-02 1.644751876592636108e-01 -8.111765235662460327e-02
9.774878621101379395e-02 -1.049094721674919128e-01 -1.510765999555587769e-01 2.082500308752059937e-01 9.850588440895080566e-02 1.201298385858535767e-01 -7.156606018543243408e-02 -2.223323881626129150e-01 -2.391219325363636017e-02 1.595613658428192139e-01 1.058264970779418945e-01 -1.807180494070053101e-01 -2.171081155538558960e-01 -4.277178272604942322e-02 -2.473524771630764008e-02 -2.824066765606403351e-02 -2.885256707668304443e-01 1.675669699907302856e-01 -4.019594937562942505e-02 -2.172518223524093628e-01 -2.814167141914367676e-01 2.084947973489761353e-01 -6.225671991705894470e-02 -1.346187889575958252e-01 1.001624986529350281e-01 2.880451083183288574e-01 -5.976502224802970886e-02 -6.919439136981964111e-02 -3.464418947696685791e-01 4.227154850959777832e-01 -1.238912343978881836e-02 -9.625460952520370483e-02
1.025108620524406433e-01 6.601492315530776978e-02 -4.753828644752502441e-01 3.652213886380195618e-02 2.937895804643630981e-02 1.828157752752304077e-01 -8.493522909702733159e-05 -5.224700644612312317e-02 -2.303526550531387329e-01 1.300825178623199463e-01 1.392124444246292114e-01 1.556915044784545898e-02 -2.021052092313766479e-01 2.027934789657592773e-01 3.486244753003120422e-02 -2.793759405612945557e-01 1.120259240269660950e-01 5.070798099040985107e-02 -1.097441390156745911e-01 2.071345746517181396e-01 -2.470365166664123535e-01 1.680929213762283325e-01 -1.610282361507415771e-01 -1.168030425906181335e-01 3.430953994393348694e-02 3.320215642452239990e-01 6.577222794294357300e-02 3.412409424781799316e-01 -8.671738952398300171e-02 7.320541143417358398e-02 1.795280911028385162e-02 -1.601230502128601074e-01
-4.166585803031921387e-01 8.376078307628631592e-02 -2.799160033464431763e-02 -4.267487302422523499e-02 -6.562057137489318848e-02 -1.187901198863983154e-01 -2.011365443468093872e-02 -1.909900754690170288e-01 -3.817228376865386963e-01 1.597858071327209473e-01 -1.307335495948791504e-01 -8.306813426315784454e-03 1.140651181340217590e-01 8.924388140439987183e-02 -1.179581582546234131e-01 -2.237205058336257935e-01 5.627666786313056946e-02 -6.248903647065162659e-02 -1.457279473543167114e-01 -2.507422566413879395e-01 -3.141886889934539795e-01 2.951152920722961426e-01 4.341993108391761780e-02 -3.175140619277954102e-01 8.649766445159912109e-02 4.993119463324546814e-02 5.252059176564216614e-02 -1.700476370751857758e-02 -1.020075604319572449e-01 2.652493715286254883e-01 1.125849038362503052e-01 -4.452612996101379395e-02
1.052197962999343872e-01 1.232671961188316345e-01 -1.351277083158493042e-01 1.129117012023925781e-01 2.784365117549896240e-01 6.347610801458358765e-02 -7.839740067720413208e-02 1.623547226190567017e-01 -1.584442406892776489e-01 2.548378109931945801e-01 -8.316049724817276001e-02 -1.013231277465820312e-01 -1.747626066207885742e-01 1.106390953063964844e-01 -5.931905657052993774e-02 -2.455613762140274048e-01 7.306662201881408691e-02 1.947845071554183960e-01 8.852248638868331909e-02 1.105551943182945251e-01 -1.618923544883728027e-01 1.220414787530899048e-02 -3.001219332218170166e-01 -1.907633990049362183e-01 -1.957645714282989502e-01 1.314752846956253052e-01 -1.915432065725326538e-01 -1.572997719049453735e-01 -5.000758767127990723e-01 -3.628044575452804565e-02 -1.160396169871091843e-02 -1.735065132379531860e-01
-7.873124629259109497e-02 -1.153318658471107483e-01 1.008403971791267395e-01 1.226847395300865173e-01 2.068491429090499878e-01 1.384166814386844635e-02 -1.408597826957702637e-01 -4.536136519163846970e-03 -2.782391607761383057e-01 3.588591217994689941e-01 1.656196713447570801e-01 9.949089586734771729e-02 1.103639136999845505e-02 4.873079806566238403e-02 1.356194466352462769e-01 1.170955691486597061e-02 -2.749783396720886230e-01 1.479528248310089111e-01 -4.973596334457397461e-02 9.458652883768081665e-02 -3.283681571483612061e-01 1.847598254680633545e-01 -4.180730581283569336e-01 -1.669598072767257690e-01 4.953115247189998627e-03 3.773821145296096802e-02 -7.724833488464355469e-02 4.098830744624137878e-02 -2.199516296386718750e-01 1.590891033411026001e-01 2.019577324390411377e-01 -2.253243178129196167e-01
8.741689473390579224e-02 -1.801055222749710083e-01 -1.484451889991760254e-01 9.202416241168975830e-02 -2.772912085056304932e-01 2.018813341856002808e-01 -1.110994070768356323e-01 5.318328738212585449e-02 2.696754969656467438e-02 2.316327691078186035e-01 6.476083397865295410e-02 -1.832037977874279022e-02 -2.234376221895217896e-01 2.225759625434875488e-01 8.364188671112060547e-02 1.582175791263580322e-01 -6.255746632814407349e-02 1.909963190555572510e-01 -7.388019561767578125e-02 -3.006962537765502930e-01 -2.846942842006683350e-01 -1.313391923904418945e-01 -2.421449273824691772e-01 -3.460645675659179688e-01 2.816335856914520264e-01 3.088968992233276367e-02 5.876578507013618946e-04 7.484687864780426025e-02 -1.668545305728912354e-01 2.259829193353652954e-01 1.667350679636001587e-01 2.540755644440650940e-02
5.510032176971435547e-02 1.882000416517257690e-01 -9.295539557933807373e-02 -7.465553004294633865e-03 -9.346988052129745483e-02 8.205476403236389160e-02 6.956007331609725952e-02 -1.200443506240844727e-01 -4.107650220394134521e-01 1.414660662412643433e-01 -5.129800643771886826e-03 2.562287151813507080e-01 8.504725247621536255e-02 2.682993113994598389e-01 -2.455902472138404846e-02 1.881629787385463715e-02 2.554773092269897461e-01 -1.115996241569519043e-01 -1.848014593124389648e-01 -2.515528500080108643e-01 -2.558639086782932281e-02 1.507983952760696411e-01 -6.946808099746704102e-02 -1.642267704010009766e-01 7.252173870801925659e-02 1.873669773340225220e-01 -2.965522408485412598e-01 -4.303176701068878174e-02 -2.942657470703125000e-01 -9.617352485656738281e-02 3.493419885635375977e-01 7.174809277057647705e-02
-5.344472825527191162e-02 -3.120344318449497223e-02 -1.806708276271820068e-01 1.269265413284301758e-01 -3.689895570278167725e-02 5.542443320155143738e-02 1.460371613502502441e-01 -2.164351753890514374e-02 -2.520770728588104248e-01 1.490898579359054565e-01 -4.778132587671279907e-02 1.341882050037384033e-01 -5.870538949966430664e-01 3.379326462745666504e-01 8.600240200757980347e-02 -1.448643952608108521e-01 -1.216856855899095535e-02 9.175361692905426025e-02 -5.976445227861404419e-02 -6.162941572256386280e-04 -1.022896021604537964e-01 -2.986525744199752808e-02 -5.448454245924949646e-02 -2.291314899921417236e-01 3.390440642833709717e-01 9.620642662048339844e-02 -1.042764820158481598e-02 2.409468404948711395e-02 -2.794476449489593506e-01 -1.188404336571693420e-01 1.305320560932159424e-01 1.216704323887825012e-01
3.311996906995773315e-02 -1.164152100682258606e-02 -4.164580106735229492e-01 -3.493947908282279968e-02 1.970285624265670776e-01 1.417325139045715332e-01 -5.028394609689712524e-02 -9.783209301531314850e-03 -2.086445242166519165e-01 2.677198648452758789e-01 1.611550748348236084e-01 -3.189445659518241882e-02 -2.626222968101501465e-01 1.985230743885040283e-01 -4.521050676703453064e-02 -5.515346303582191467e-03 -6.232588365674018860e-02 -1.168253272771835327e-01 -3.611023426055908203e-01 4.659581929445266724e-03 -1.000128462910652161e-01 7.927592098712921143e-02 -1.193890646100044250e-01 -1.983769536018371582e-01 2.462057173252105713e-01 8.947329968214035034e-02 5.086760967969894409e-02 -2.426697164773941040e-01 -6.185611337423324585e-02 -1.252143383026123047e-01 -1.478554457426071167e-01 -3.473001420497894287e-01
2.767163701355457306e-02 1.137916594743728638e-01 2.117460519075393677e-01 2.936427295207977295e-01 2.496467232704162598e-01 -8.552334271371364594e-03 -9.820764511823654175e-02 7.024713605642318726e-02 -2.378214709460735321e-02 2.383326143026351929e-01 8.164137601852416992e-02 4.695877432823181152e-03 -1.157497912645339966e-01 3.575307428836822510e-01 3.805438801646232605e-02 5.351681727916002274e-03 4.711031541228294373e-02 2.743777334690093994e-01 -1.487551033496856689e-01 -1.756024211645126343e-01 -3.283772170543670654e-01 2.122996002435684204e-02 -1.671938002109527588e-01 -1.312316656112670898e-01 -1.911236718297004700e-02 -3.675544261932373047e-01 2.492040209472179413e-02 1.185971498489379883e-01 -2.537145912647247314e-01 -1.927642896771430969e-02 2.685142159461975098e-01 -2.395456098020076752e-02
-1.410106718540191650e-01 3.862594068050384521e-01 -3.987296298146247864e-02 -4.726005718111991882e-02 7.252920418977737427e-02 1.926564425230026245e-01 -2.149960249662399292e-01 7.199195027351379395e-02 -2.335727363824844360e-01 2.843846082687377930e-01 7.048789411783218384e-02 -5.695601925253868103e-02 -2.682543694972991943e-01 3.015216886997222900e-01 1.193728744983673096e-01 1.903537660837173462e-01 -1.496050357818603516e-01 -3.626935556530952454e-02 -2.191873788833618164e-01 -5.393159016966819763e-02 -2.096376121044158936e-01 -9.524275362491607666e-02 -7.046677917242050171e-02 -3.501436412334442139e-01 1.284378319978713989e-01 6.107535213232040405e-02 -9.579505771398544312e-02 -3.576115146279335022e-02 5.445545911788940430e-02 -2.281287461519241333e-01 1.587423235177993774e-01 -1.009273827075958252e-01
-3.245111927390098572e-02 -1.412410438060760498e-01 8.241835236549377441e-02 6.722953915596008301e-02 -8.175064623355865479e-02 1.255806535482406616e-01 -2.359772324562072754e-01 -1.896059066057205200e-01 -1.576956808567047119e-01 8.358581922948360443e-03 2.774321436882019043e-01 1.423281580209732056e-01 -4.180526137351989746e-01 1.680670827627182007e-01 2.333454601466655731e-02 -2.594237215816974640e-02 1.920201927423477173e-01 -9.522126615047454834e-02 1.216552928090095520e-01 1.615395545959472656e-01 -2.005124688148498535e-01 2.698152959346771240e-01 -2.661699950695037842e-01 -2.399872541427612305e-01 -3.416020274162292480e-01 1.078778579831123352e-01 6.475558876991271973e-02 -1.223808825016021729e-01 -9.997543692588806152e-02 1.480689793825149536e-01 1.363140642642974854e-01 -3.032331541180610657e-02
7.407537102699279785e-02 3.385134041309356689e-02 -2.055582851171493530e-01 8.533748984336853027e-02 1.946420073509216309e-01 -4.410344362258911133e-02 1.682122349739074707e-01 -1.170965060591697693e-01 -3.177304519340395927e-03 2.403533458709716797e-01 4.813460409641265869e-01 -1.074236584827303886e-03 -1.623253673315048218e-01 1.547740846872329712e-01 2.744017839431762695e-01 7.720330357551574707e-02 7.884392142295837402e-02 -1.729864478111267090e-01 -1.284788399934768677e-01 -3.167483806610107422e-01 -1.743013411760330200e-01 1.046470403671264648e-01 8.151306957006454468e-02 -3.565622270107269287e-01 -7.714344561100006104e-02 -2.112734913825988770e-01 9.142490103840827942e-03 -1.940110176801681519e-01 -8.803782612085342407e-02 6.923671811819076538e-02 1.074796691536903381e-01 -2.141766995191574097e-02
1.297573000192642212e-01 -7.405746728181838989e-02 -2.372502684593200684e-01 -1.598197966814041138e-01 -1.117416620254516602e-01 3.816713392734527588e-01 2.416965179145336151e-02 -9.774970263242721558e-02 4.936802759766578674e-02 1.739762574434280396e-01 -2.641774248331785202e-03 2.118526399135589600e-02 -1.537475138902664185e-01 5.099149346351623535e-01 -1.493750791996717453e-02 -2.074445225298404694e-02 4.361343756318092346e-02 3.701554238796234131e-02 1.273489743471145630e-01 -8.676283806562423706e-02 -6.911297142505645752e-02 -9.309998713433742523e-03 -2.564457058906555176e-01 -4.151691794395446777e-01 1.139899343252182007e-01 -8.732762187719345093e-03 1.617801748216152191e-02 6.740543246269226074e-02 -2.361550629138946533e-01 -1.101790443062782288e-01 2.168168574571609497e-01 -8.532226085662841797e-02
-3.651264309883117676e-02 -1.035822853446006775e-01 3.261350840330123901e-02 1.812166720628738403e-01 -3.234428539872169495e-02 1.136406213045120239e-01 -3.207740187644958496e-01 -2.294375896453857422e-01 -1.707309931516647339e-01 4.776026681065559387e-02 2.977554202079772949e-01 -7.194365561008453369e-02 -3.577952682971954346e-01 9.289875626564025879e-02 -1.062756776809692383e-02 -1.365516483783721924e-01 1.180865541100502014e-01 5.242470651865005493e-02 2.378457039594650269e-01 6.460919231176376343e-02 -1.326293796300888062e-01 3.388056159019470215e-01 -9.653431177139282227e-02 -2.902665734291076660e-01 -3.276502788066864014e-01 -5.018972977995872498e-02 -2.369947358965873718e-02 -4.244291037321090698e-02 -4.879103042185306549e-03 1.515923738479614258e-01 2.216751687228679657e-02 2.544444203376770020e-01
-1.160554960370063782e-01 1.266777217388153076e-01 1.160434857010841370e-01 2.338433116674423218e-01 4.657288193702697754e-01 -2.522832900285720825e-02 -6.505621224641799927e-02 2.479541450738906860e-01 -2.485285401344299316e-01 9.754071384668350220e-02 1.763367503881454468e-01 -1.361219864338636398e-02 1.100333873182535172e-02 1.845069527626037598e-01 -2.960595786571502686e-01 -1.149887293577194214e-01 1.682680547237396240e-01 -1.622267216444015503e-01 -3.847649693489074707e-02 -2.550654411315917969e-01 -3.305272161960601807e-01 -3.429174830671399832e-04 -2.120475657284259796e-02 -1.480232775211334229e-01 6.157918646931648254e-02 1.278439909219741821e-01 -8.299158513545989990e-02 -2.239355891942977905e-01 -1.843730062246322632e-01 2.607091888785362244e-02 -1.280293911695480347e-01 2.165389247238636017e-02
1.556308865547180176e-01 -7.825961802154779434e-05 -4.394457500893622637e-04 2.505906857550144196e-02 -2.464898861944675446e-02 2.885084152221679688e-01 -1.370563507080078125e-01 -1.689201742410659790e-01 -2.899416089057922363e-01 6.189313158392906189e-02 5.635414719581604004e-01 2.785238921642303467e-01 -1.164814978837966919e-01 1.280301511287689209e-01 2.463759183883666992e-01 1.973345503211021423e-02 8.396309614181518555e-02 4.400494322180747986e-02 -7.964237034320831299e-02 -1.485032886266708374e-01 1.087808310985565186e-01 3.188397586345672607e-01 -6.615876406431198120e-02 -1.614352911710739136e-01 1.600805521011352539e-01 -1.070197224617004395e-01 -1.315197348594665527e-01 9.849630296230316162e-02 -1.394625008106231689e-01 1.910993084311485291e-02 -6.700759381055831909e-02 1.379870716482400894e-02
2.762923948466777802e-02 -4.398859292268753052e-02 -1.645955890417098999e-01 1.546966582536697388e-01 1.631878167390823364e-01 3.323599100112915039e-01 1.124002691358327866e-02 5.115323513746261597e-02 -8.593556284904479980e-02 2.689294517040252686e-01 -6.636288762092590332e-02 -5.638095363974571228e-02 -2.254058271646499634e-01 3.144238591194152832e-01 -3.482986986637115479e-02 1.466374248266220093e-01 -6.959139835089445114e-03 -2.938760519027709961e-01 -5.247546359896659851e-02 -2.225310169160366058e-02 -2.488797307014465332e-01 3.019823925569653511e-03 -8.480276167392730713e-02 -2.444574534893035889e-01 1.524228155612945557e-01 1.905704587697982788e-01 -2.009702473878860474e-01 -1.679599285125732422e-01 2.621397748589515686e-02 -3.531568646430969238e-01 -6.881921552121639252e-03 -2.731310725212097168e-01
2.898844480514526367e-01 -9.792601317167282104e-02 1.971495896577835083e-01 6.389763206243515015e-02 3.290089964866638184e-01 6.857498735189437866e-02 -1.453639566898345947e-01 5.321614071726799011e-02 -1.160412207245826721e-01 2.072155922651290894e-01 1.262518912553787231e-01 -1.683630496263504028e-01 -2.033592611551284790e-01 4.024543166160583496e-01 1.363380253314971924e-01 2.138320729136466980e-02 2.588275074958801270e-01 8.047441393136978149e-02 -6.869292259216308594e-02 -1.230506077408790588e-01 -4.309623315930366516e-02 2.073922753334045410e-01 -1.165358275175094604e-01 -2.809260189533233643e-01 -6.048177368938922882e-03 -1.059099957346916199e-01 -3.468765616416931152e-01 1.148858815431594849e-01 -8.062990754842758179e-02 -5.754846334457397461e-02 1.334251314401626587e-01 1.917237043380737305e-02
1.322481185197830200e-01 5.650002881884574890e-02 1.453097462654113770e-01 5.968021601438522339e-02 2.201400883495807648e-02 -2.600526809692382812e-02 5.880224332213401794e-02 3.770987270399928093e-03 -5.087188482284545898e-01 -5.582994595170021057e-02 -1.447546780109405518e-01 -3.391955420374870300e-02 4.600695148110389709e-02 2.067020088434219360e-01 1.559842377901077271e-01 -7.043632864952087402e-02 -9.771552681922912598e-02 -4.724481701850891113e-02 6.117168441414833069e-02 -1.966015696525573730e-01 -2.694203853607177734e-01 1.672961413860321045e-01 -6.602557003498077393e-02 -5.826484560966491699e-01 -3.274139016866683960e-02 -8.827069401741027832e-02 -1.943968981504440308e-01 -9.567882120609283447e-02 -1.009201034903526306e-01 -9.036276489496231079e-02 -6.082293391227722168e-02 -1.241428852081298828e-01
1.237571388483047485e-01 2.661744058132171631e-01 -2.502153217792510986e-01 1.514158397912979126e-01 2.183109670877456665e-01 2.618791908025741577e-02 -3.458465039730072021e-01 1.684968918561935425e-01 -3.561813533306121826e-01 1.728495210409164429e-02 2.617662549018859863e-01 1.895877905189990997e-02 -2.516165077686309814e-01 2.085804045200347900e-01 -1.935028880834579468e-01 -1.785327866673469543e-02 -1.304262280464172363e-01 -1.632691547274589539e-02 1.642348989844322205e-02 -2.681534886360168457e-01 1.446502283215522766e-02 6.441966444253921509e-02 1.556521374732255936e-02 -3.000535368919372559e-01 -1.771071702241897583e-01 2.075672447681427002e-01 1.056922152638435364e-01 -6.280349195003509521e-02 4.980266094207763672e-02 6.850732117891311646e-02 -2.860600687563419342e-02 -9.841450303792953491e-02
-1.764150410890579224e-01 1.214468851685523987e-01 -6.298987194895744324e-03 6.089802086353302002e-02 -1.737338900566101074e-01 7.728940993547439575e-02 1.198627501726150513e-01 -2.721075713634490967e-01 -4.633007943630218506e-01 2.254783064126968384e-01 -2.353950636461377144e-03 -1.244138106703758240e-01 2.854285761713981628e-02 2.824552357196807861e-01 5.940359551459550858e-03 -2.057318389415740967e-01 8.193738758563995361e-03 -8.880411833524703979e-02 -2.008933871984481812e-01 -2.011518552899360657e-02 -2.978202402591705322e-01 -7.587373256683349609e-02 8.078890293836593628e-02 -3.911567628383636475e-01 2.006811499595642090e-01 1.736211329698562622e-01 -7.181321084499359131e-02 1.521283835172653198e-01 -6.185308471322059631e-02 4.119044542312622070e-02 -1.856872625648975372e-02 -1.208274289965629578e-01
-7.689979672431945801e-02 -1.270745396614074707e-01 -2.513392865657806396e-01 2.272972911596298218e-01 1.175358444452285767e-01 3.428107500076293945e-01 -3.080056235194206238e-02 -1.749963611364364624e-01 -2.125231176614761353e-01 6.280640512704849243e-02 7.702098786830902100e-02 1.991278976202011108e-01 -7.980379462242126465e-02 3.908893764019012451e-01 1.467859447002410889e-01 -7.090240716934204102e-02 1.044587716460227966e-01 -2.411438152194023132e-02 8.067405968904495239e-02 1.172850206494331360e-01 -3.427333235740661621e-01 1.333257108926773071e-01 -7.765496522188186646e-02 -3.422098932787775993e-03 2.676429152488708496e-01 -4.433547705411911011e-02 6.480578333139419556e-02 1.065095514059066772e-01 4.180055484175682068e-02 9.915350377559661865e-02 3.340983986854553223e-01 1.854224056005477905e-01
-1.408314108848571777e-01 3.881319761276245117e-01 -2.456323504447937012e-01 5.555578693747520447e-02 1.988378912210464478e-01 2.847356162965297699e-02 -2.945555746555328369e-01 -2.801379933953285217e-02 -1.265015602111816406e-01 2.066483497619628906e-01 7.627235725522041321e-03 -3.826736286282539368e-02 -1.105001643300056458e-01 -1.159519609063863754e-02 1.885935217142105103e-01 -1.469871997833251953e-01 8.775310963392257690e-02 4.249804094433784485e-02 -1.008432134985923767e-01 -1.052516251802444458e-01 -2.058482170104980469e-01 2.071642726659774780e-01 -1.526004672050476074e-01 3.824138641357421875e-02 -6.616312265396118164e-02 1.717610657215118408e-01 1.000581234693527222e-01 -1.173071116209030151e-01 -4.776887893676757812e-01 1.080796122550964355e-01 2.279472202062606812e-01 -1.348459422588348389e-01
1.601770222187042236e-01 -7.872077077627182007e-02 9.557257592678070068e-02 2.973456084728240967e-01 2.018963098526000977e-01 -3.217988833785057068e-02 -1.501794308423995972e-01 -1.942860037088394165e-01 -1.358657330274581909e-01 1.720435023307800293e-01 2.786013484001159668e-01 -1.002748832106590271e-01 -6.553386151790618896e-02 3.841387331485748291e-01 7.022735476493835449e-02 5.239315703511238098e-02 2.890127599239349365e-01 9.095700085163116455e-02 -2.240829020738601685e-01 -1.164308041334152222e-01 -1.981299519538879395e-01 6.233465857803821564e-03 -3.088143169879913330e-01 -5.768481642007827759e-03 -1.382241994142532349e-01 -2.475943863391876221e-01 -1.839066892862319946e-01 1.676652580499649048e-01 -1.104393005371093750e-01 6.434793467633426189e-04 1.309439241886138916e-01 -1.062183529138565063e-01
4.798560962080955505e-02 -1.606137752532958984e-01 -2.141027711331844330e-02 1.193615645170211792e-01 -1.409740298986434937e-01 1.017219126224517822e-01 -4.910632967948913574e-02 -3.372626304626464844e-01 -1.266402155160903931e-01 -2.398223802447319031e-02 2.756201326847076416e-01 2.268761694431304932e-01 -2.066441327333450317e-01 3.493049740791320801e-01 3.926196396350860596e-01 -2.978143990039825439e-01 2.051811367273330688e-01 -5.853961780667304993e-02 1.232635900378227234e-01 -4.724378138780593872e-02 -2.100845575332641602e-01 -5.750667676329612732e-02 1.418617740273475647e-02 -3.013246059417724609e-01 -1.142000034451484680e-01 -1.552138030529022217e-01 -9.928841888904571533e-02 -1.926078461110591888e-02 -2.700305357575416565e-02 6.174164637923240662e-02 5.157247930765151978e-02 5.700489506125450134e-02
-1.547209471464157104e-01 6.831502169370651245e-02 -9.665029495954513550e-02 7.201265543699264526e-02 6.046267971396446228e-02 -2.417149692773818970e-01 1.250181049108505249e-01 -1.766921728849411011e-01 -4.992278516292572021e-01 3.298602253198623657e-02 -4.115376994013786316e-02 6.264992803335189819e-02 -1.662292331457138062e-01 3.072484731674194336e-01 1.903879344463348389e-01 5.803149566054344177e-02 6.187983974814414978e-02 -7.220050692558288574e-02 3.559834510087966919e-02 -3.778319954872131348e-01 -2.423693984746932983e-01 1.742426007986068726e-01 -3.447380289435386658e-02 7.419863715767860413e-03 -1.417326033115386963e-01 -9.449802339076995850e-03 -5.975216627120971680e-02 1.367562264204025269e-01 -8.798024803400039673e-02 -1.533358991146087646e-01 2.883366048336029053e-01 -1.734879761934280396e-01
5.305696278810501099e-02 1.182003915309906006e-01 8.508936315774917603e-02 4.372256249189376831e-02 -2.762400209903717041e-01 1.666483432054519653e-01 -1.061403378844261169e-01 5.249417945742607117e-02 -8.839906007051467896e-02 3.987517058849334717e-01 1.396713852882385254e-01 -2.503466792404651642e-03 -3.601321280002593994e-01 3.673315346240997314e-01 -1.788925975561141968e-01 4.082465171813964844e-02 1.392009481787681580e-02 1.248434185981750488e-01 5.746730789542198181e-02 -3.864612579345703125e-01 -8.051550388336181641e-02 2.190136909484863281e-02 -2.131608426570892334e-01 -1.207014322280883789e-01 -4.466936457902193069e-03 -4.732181131839752197e-02 1.149206832051277161e-01 1.796811968088150024e-01 -1.007961332798004150e-01 -6.854163017123937607e-03 2.419872432947158813e-01 -1.393284201622009277e-01
-6.530024856328964233e-02 -1.833063513040542603e-01 -3.010455705225467682e-02 1.203145906329154968e-01 1.777262687683105469e-01 1.398841291666030884e-01 9.205221384763717651e-02 1.490496098995208740e-02 1.619087299332022667e-03 1.301373392343521118e-01 1.805495619773864746e-01 6.979793310165405273e-02 -5.239799022674560547e-01 2.250883430242538452e-01 2.835083603858947754e-01 -2.199325412511825562e-01 1.411355137825012207e-01 1.958786398172378540e-01 -2.289793342351913452e-01 4.327501356601715088e-02 -8.270511776208877563e-02 7.124131917953491211e-02 6.568300724029541016e-02 -3.992226123809814453e-01 4.710826277732849121e-02 -1.410943269729614258e-01 -4.480147361755371094e-02 -8.865807205438613892e-02 -1.361245065927505493e-01 1.913435608148574829e-01 5.163755267858505249e-02 -2.289605326950550079e-02
5.349415540695190430e-02 -5.008717626333236694e-02 -8.422753959894180298e-02 1.554104983806610107e-01 1.551774144172668457e-01 5.363760143518447876e-02 -5.192536115646362305e-01 -1.161153763532638550e-01 -2.811595797538757324e-01 1.124117970466613770e-01 -2.221630811691284180e-01 -1.581782698631286621e-01 -1.766404658555984497e-01 -4.328088089823722839e-02 -8.598379790782928467e-02 -7.520250231027603149e-02 2.236743569374084473e-01 9.829130955040454865e-03 1.302037388086318970e-01 -7.657872885465621948e-02 -1.172827333211898804e-01 2.461240291595458984e-01 -2.553012371063232422e-01 -2.942159771919250488e-01 2.487968057394027710e-01 1.244657114148139954e-01 -6.362615525722503662e-02 1.007223874330520630e-01 -1.156128570437431335e-01 1.096240654587745667e-01 7.599560916423797607e-02 -1.391728073358535767e-01
2.679191231727600098e-01 2.103230506181716919e-01 -8.613125979900360107e-02 4.935909062623977661e-02 1.081700250506401062e-01 3.290879353880882263e-02 -6.888967007398605347e-02 1.973590105772018433e-01 -2.531104683876037598e-01 4.426418244838714600e-01 2.481779903173446655e-01 -1.778981275856494904e-02 -1.143028736114501953e-01 1.681026369333267212e-01 -4.629779979586601257e-02 -9.950146824121475220e-02 -3.681446611881256104e-02 1.288053244352340698e-01 -1.618518680334091187e-01 2.358489781618118286e-01 -2.717635929584503174e-01 -7.029395550489425659e-02 -1.818862110376358032e-01 -1.441657096147537231e-01 -8.486723899841308594e-02 -1.291378438472747803e-01 -1.609814018011093140e-01 1.888146996498107910e-01 -2.546166479587554932e-01 3.947859629988670349e-02 2.399498373270034790e-01 2.316164225339889526e-02
-1.381194889545440674e-01 3.642891347408294678e-02 1.085369363427162170e-01 2.762060761451721191e-01 3.147698193788528442e-02 -1.222804337739944458e-01 -1.239986643195152283e-01 -1.498898258432745934e-03 -4.311330318450927734e-01 2.108535319566726685e-01 -1.166196763515472412e-01 4.841139167547225952e-02 -7.256949692964553833e-02 1.528512984514236450e-01 2.869077026844024658e-02 1.125698909163475037e-01 -5.389500409364700317e-02 -8.932753652334213257e-02 -1.406607180833816528e-01 1.485688388347625732e-01 -3.326914012432098389e-01 -2.615013346076011658e-02 1.249718368053436279e-01 -4.442161917686462402e-01 1.272667199373245239e-01 2.511949837207794189e-01 -1.661948673427104950e-02 1.998525857925415039e-01 -2.051623463630676270e-01 7.469394803047180176e-02 -1.422178596258163452e-01 -8.564781397581100464e-02
-1.808246225118637085e-01 2.137770503759384155e-01 4.095747694373130798e-02 1.583987772464752197e-01 2.007268071174621582e-01 -3.557827323675155640e-02 -2.556322515010833740e-02 1.596543639898300171e-01 -1.118333339691162109e-01 8.330977708101272583e-02 1.827812641859054565e-01 -8.075805008411407471e-02 -2.667313218116760254e-01 -1.516279280185699463e-01 -9.775557368993759155e-02 -2.458853870630264282e-01 -1.960135698318481445e-01 2.366407401859760284e-02 -6.803964823484420776e-02 -2.419631034135818481e-01 -3.453605473041534424e-01 2.422222793102264404e-01 -1.430613249540328979e-01 -3.296998143196105957e-02 -1.650628149509429932e-01 1.467842161655426025e-01 -2.236606478691101074e-01 -1.733576208353042603e-01 -3.564767539501190186e-01 3.223348781466484070e-02 2.009636610746383667e-01 -6.766182184219360352e-02
3.141385912895202637e-01 -2.170506417751312256e-01 7.193680852651596069e-02 1.022374853491783142e-01 2.792236506938934326e-01 -3.811337053775787354e-02 -6.586825102567672729e-02 8.669589459896087646e-02 -1.681103557348251343e-01 2.669628560543060303e-01 2.147976607084274292e-01 -9.027187712490558624e-03 -3.640392795205116272e-02 2.645278573036193848e-01 -2.471489608287811279e-01 1.191570088267326355e-01 3.521742820739746094e-01 -2.018348127603530884e-02 -2.149453163146972656e-01 -2.104598842561244965e-02 -1.474959850311279297e-01 -7.268332876265048981e-03 -1.110133528709411621e-01 -2.756766676902770996e-01 -1.433710660785436630e-02 -5.066057667136192322e-02 -1.242530420422554016e-01 4.050788283348083496e-02 -2.887448370456695557e-01 2.039388716220855713e-01 1.701425313949584961e-01 -1.190274953842163086e-03
-2.985832095146179199e-01 -1.507855355739593506e-01 5.644735321402549744e-02 4.814894869923591614e-02 2.611993551254272461e-01 2.974596247076988220e-02 -1.602674424648284912e-01 6.587957590818405151e-02 -2.250831015408039093e-02 -1.069208234548568726e-01 1.214981898665428162e-01 7.747101783752441406e-02 -3.685239851474761963e-01 2.732372656464576721e-02 7.096958905458450317e-02 -1.145617812871932983e-01 2.775419652462005615e-01 -6.079077720642089844e-02 -8.952888846397399902e-02 2.890174686908721924e-01 -3.104035854339599609e-01 2.531088590621948242e-01 -3.614453971385955811e-02 -2.881255149841308594e-01 3.111459081992506981e-03 1.296844482421875000e-01 5.221707746386528015e-03 4.095438122749328613e-02 -2.842975854873657227e-01 1.944570988416671753e-01 1.975442171096801758e-01 -5.336657539010047913e-02
1.913059502840042114e-01 1.148062124848365784e-01 -1.926230788230895996e-01 1.149332448840141296e-01 -1.198665499687194824e-01 1.186026409268379211e-01 -3.216616064310073853e-02 2.569933831691741943e-01 -7.265897840261459351e-02 5.291647091507911682e-02 2.134851813316345215e-01 -1.927294954657554626e-02 -2.352565675973892212e-01 4.057028517127037048e-02 -9.683355689048767090e-03 -2.159821242094039917e-01 -5.204301699995994568e-02 -2.342845350503921509e-01 -1.511927247047424316e-01 -2.533749043941497803e-01 -1.694529503583908081e-01 2.179877609014511108e-01 -1.232117712497711182e-01 -2.352616786956787109e-01 1.324843764305114746e-01 2.129680067300796509e-01 -8.620923757553100586e-02 1.601264774799346924e-01 -4.741155505180358887e-01 5.021696165204048157e-02 -1.779026389122009277e-01 1.668420992791652679e-02
-2.066382616758346558e-01 -1.587002724409103394e-01 9.170185029506683350e-02 -8.391204476356506348e-02 1.710503697395324707e-01 2.419152669608592987e-02 -2.554179131984710693e-01 -1.309961676597595215e-01 -3.020224347710609436e-02 -9.826295822858810425e-02 1.941742449998855591e-01 -7.066332548856735229e-02 -4.735800921916961670e-01 1.556220352649688721e-01 7.611025869846343994e-02 -2.129477411508560181e-01 1.890785545110702515e-01 1.641237176954746246e-02 8.004618436098098755e-02 1.213390976190567017e-01 -1.930880248546600342e-01 3.344030976295471191e-01 5.304065719246864319e-02 -3.227643966674804688e-01 -2.468400746583938599e-01 2.465398795902729034e-02 3.432154655456542969e-02 -2.433886937797069550e-02 -1.488155871629714966e-01 1.574497073888778687e-01 1.671669483184814453e-01 -9.140511043369770050e-03
-5.342162027955055237e-02 -2.850776538252830505e-03 -3.723960816860198975e-01 -8.990772068500518799e-02 -4.153401777148246765e-02 1.916829794645309448e-01 -2.053447961807250977e-01 5.130115523934364319e-02 -1.535808444023132324e-01 3.131550848484039307e-01 2.291602790355682373e-01 1.464861780405044556e-01 -3.542492389678955078e-01 1.361431479454040527e-01 1.610956043004989624e-01 -1.800854057073593140e-01 -1.144545823335647583e-01 -3.116888180375099182e-02 -6.518759578466415405e-02 -1.248658448457717896e-01 -2.127688080072402954e-01 1.404719054698944092e-01 -1.292825639247894287e-01 -2.200507223606109619e-01 -3.889564424753189087e-02 2.662106789648532867e-02 -7.801823318004608154e-02 2.603632211685180664e-01 1.121685206890106201e-01 1.872149556875228882e-01 -1.744049936532974243e-01 -2.255592644214630127e-01
-6.582089513540267944e-02 -6.356105953454971313e-02 -1.407154649496078491e-02 6.865442544221878052e-02 -6.582700461149215698e-02 1.217152252793312073e-01 -2.992593348026275635e-01 1.047559455037117004e-01 -4.122576415538787842e-01 3.458562791347503662e-01 3.031459748744964600e-01 3.518738318234682083e-03 -2.524462640285491943e-01 -6.777672469615936279e-02 1.887945979833602905e-01 6.252931803464889526e-02 -1.673071533441543579e-01 -2.301882207393646240e-02 -7.578474283218383789e-02 1.341342926025390625e-01 -2.853385508060455322e-01 7.997310021892189980e-04 -3.776378035545349121e-01 -1.568607985973358154e-02 -6.816630810499191284e-02 2.143644392490386963e-01 5.488660559058189392e-02 -6.008103117346763611e-02 4.870676493737846613e-04 7.094665616750717163e-02 1.969431340694427490e-01 1.030494831502437592e-02
6.363762170076370239e-02 -1.211410462856292725e-01 -1.853836774826049805e-01 7.191908359527587891e-02 3.971679136157035828e-02 2.365926355123519897e-01 2.603776454925537109e-01 -1.163067445158958435e-01 -2.416644394397735596e-01 -8.853707462549209595e-02 2.295260876417160034e-01 2.133288830518722534e-01 -2.046991586685180664e-01 2.936587929725646973e-01 -1.944929733872413635e-02 -1.836211234331130981e-01 2.314004451036453247e-01 8.449855446815490723e-02 2.915782332420349121e-01 1.457545757293701172e-01 -3.230563402175903320e-01 1.119998693466186523e-01 5.649615079164505005e-02 -3.341101706027984619e-01 2.505816705524921417e-02 1.588059067726135254e-01 -3.561208397150039673e-02 1.326028555631637573e-01 -1.598601043224334717e-01 -4.047754406929016113e-02 -3.360748523846268654e-04 7.498176395893096924e-02
-1.669114828109741211e-02 2.699523270130157471e-01 3.020150773227214813e-02 2.578167319297790527e-01 2.159365713596343994e-01 -7.420884072780609131e-02 -1.339047551155090332e-01 9.452468156814575195e-02 -3.869040906429290771e-01 2.163072675466537476e-01 1.705216914415359497e-01 -6.517817080020904541e-02 1.474927645176649094e-02 9.463349729776382446e-02 -5.182638764381408691e-02 -4.075403809547424316e-01 3.416581824421882629e-02 5.300131626427173615e-03 2.568590827286243439e-02 -2.328726947307586670e-01 -2.255582660436630249e-01 2.017418891191482544e-01 3.839662671089172363e-02 -1.175657808780670166e-01 -1.196822524070739746e-01 1.461975574493408203e-01 -7.552134990692138672e-02 -2.364578843116760254e-01 -6.896935403347015381e-02 -2.327159792184829712e-02 -2.430862514302134514e-03 3.273104131221771240e-01
3.235271275043487549e-01 -6.141099613159894943e-03 -1.159927770495414734e-01 6.920614093542098999e-02 1.828544139862060547e-01 2.636476457118988037e-01 1.663362830877304077e-01 3.250693529844284058e-02 -3.834136724472045898e-01 8.988332003355026245e-02 3.087314404547214508e-02 2.782749235630035400e-01 -1.700877994298934937e-01 1.893548965454101562e-01 1.322460025548934937e-01 -5.122570320963859558e-02 5.583444982767105103e-02 -8.916868269443511963e-02 2.140217870473861694e-01 -1.653937846422195435e-01 -3.367614150047302246e-01 -1.767584085464477539e-01 7.794678956270217896e-02 -1.824722439050674438e-01 2.748996764421463013e-02 9.145125746726989746e-03 -2.021583169698715210e-01 -2.659360468387603760e-01 4.457666352391242981e-02 4.289622232317924500e-02 1.281644254922866821e-01 -1.614617407321929932e-01
-2.534521818161010742e-01 -1.121674180030822754e-01 7.571168243885040283e-02 1.899827718734741211e-01 -6.623189151287078857e-02 9.332017600536346436e-02 2.398292347788810730e-02 -8.029220253229141235e-02 -4.449307620525360107e-01 2.171664834022521973e-01 4.137396439909934998e-02 -4.771259054541587830e-02 -1.809597462415695190e-01 3.981566131114959717e-01 1.303853541612625122e-01 -1.152190566062927246e-01 2.013472169637680054e-01 -2.020552456378936768e-01 1.811231970787048340e-01 -1.048918142914772034e-01 -2.549708783626556396e-01 1.095128878951072693e-01 1.094683632254600525e-02 3.218270465731620789e-02 -1.902278661727905273e-01 -3.003150820732116699e-01 5.050964280962944031e-02 -1.367382854223251343e-01 -1.685431003570556641e-01 -2.059199288487434387e-02 -9.250531345605850220e-02 -4.719590395689010620e-02
1.072438508272171021e-01 -1.602725237607955933e-01 -1.451064497232437134e-01 3.705411255359649658e-01 6.779560446739196777e-02 7.431648671627044678e-03 -2.036262005567550659e-01 -6.641929596662521362e-02 -5.470741167664527893e-02 2.698699235916137695e-01 -1.969606988131999969e-02 1.138810142874717712e-01 -2.365546524524688721e-01 2.020949423313140869e-01 -2.559295296669006348e-01 -7.513748854398727417e-02 -1.352670788764953613e-01 2.409264678135514259e-03 6.930816173553466797e-02 -6.067378446459770203e-02 -7.036177068948745728e-02 -1.471419483423233032e-01 -2.134468108415603638e-01 -3.990550339221954346e-01 -6.990073621273040771e-02 1.792626231908798218e-01 -2.272743284702301025e-01 1.076904358342289925e-03 -1.407703198492527008e-02 -1.216481253504753113e-01 3.577592968940734863e-01 -8.333402872085571289e-02
1.052883639931678772e-01 -1.026667952537536621e-01 4.457290098071098328e-02 -1.116886809468269348e-01 1.289905011653900146e-01 1.373427957296371460e-01 1.272762753069400787e-02 -1.545812785625457764e-01 -9.914527833461761475e-02 1.113586220890283585e-02 -1.447132974863052368e-02 2.529528737068176270e-01 -2.170522958040237427e-01 1.441276073455810547e-01 2.711951732635498047e-01 -3.328586518764495850e-01 -1.521043181419372559e-01 -1.628211513161659241e-02 -2.536948397755622864e-02 2.285919189453125000e-01 -2.999874651432037354e-01 2.217886894941329956e-01 -1.516334116458892822e-01 -1.347379535436630249e-01 3.359917998313903809e-01 2.923887595534324646e-02 -8.678971207700669765e-04 -2.714272737503051758e-01 -2.488220036029815674e-01 -7.660896331071853638e-02 2.103143632411956787e-01 -1.480499207973480225e-01
-3.540906310081481934e-02 8.329139649868011475e-02 -1.158905625343322754e-01 -9.190181642770767212e-02 -9.995719790458679199e-02 3.783578798174858093e-02 -7.098861038684844971e-02 -1.546184718608856201e-01 -2.230993211269378662e-01 5.114538222551345825e-02 1.675116419792175293e-01 -1.999180167913436890e-01 -6.944137066602706909e-02 3.610868453979492188e-01 -6.327829509973526001e-02 -1.064257919788360596e-01 -4.994644224643707275e-02 -5.384038016200065613e-02 6.585998088121414185e-02 7.719969749450683594e-02 -3.901342153549194336e-01 5.185285955667495728e-02 1.663840748369693756e-02 -2.030299454927444458e-01 1.774799078702926636e-01 2.059870362281799316e-01 2.973152101039886475e-01 2.496660128235816956e-02 -4.252578318119049072e-01 -9.746929258108139038e-02 5.685456469655036926e-02 -3.000024259090423584e-01
-1.602693833410739899e-02 4.153376072645187378e-02 1.081994324922561646e-01 2.895370423793792725e-01 1.565717160701751709e-02 -4.531817883253097534e-02 -8.913674950599670410e-02 4.889389127492904663e-02 -2.491152435541152954e-01 3.078905940055847168e-01 -4.101332277059555054e-02 1.565986275672912598e-01 -1.581617891788482666e-01 3.758601471781730652e-02 1.365652084350585938e-01 -1.990515179932117462e-02 -3.466452239081263542e-03 2.407643944025039673e-01 1.950594037771224976e-01 1.588843762874603271e-01 -2.470654398202896118e-01 3.434849977493286133e-01 -3.458871245384216309e-01 -2.505853772163391113e-01 2.629108726978302002e-02 -8.754020929336547852e-02 -1.800933033227920532e-01 8.716957271099090576e-02 -1.560355424880981445e-01 -4.434170201420783997e-02 2.164589911699295044e-01 -2.388081699609756470e-01
7.417508959770202637e-02 8.215675503015518188e-02 -4.005378484725952148e-02 2.644172906875610352e-01 1.075008213520050049e-01 1.117485240101814270e-01 1.986520737409591675e-02 -1.740132272243499756e-02 -2.607054635882377625e-02 3.098159432411193848e-01 3.405270576477050781e-01 -2.499746680259704590e-01 1.463897153735160828e-02 2.158427238464355469e-01 -1.260889023542404175e-01 -1.005121096968650818e-01 1.824785917997360229e-01 -2.337127923965454102e-01 -7.171139121055603027e-02 -2.885941863059997559e-01 -1.704388409852981567e-01 2.734812498092651367e-01 -1.545448154211044312e-01 -1.992985010147094727e-01 -1.880461275577545166e-01 -5.535489320755004883e-02 9.535764157772064209e-02 -1.720703393220901489e-01 1.260391920804977417e-01 -6.398815661668777466e-02 3.107707202434539795e-01 -7.804220169782638550e-02
3.028082251548767090e-01 1.167645528912544250e-01 1.085918024182319641e-01 1.544068604707717896e-01 -6.625394523143768311e-02 3.310894072055816650e-01 -1.271495074033737183e-01 2.330260127782821655e-01 -5.105097591876983643e-02 2.802949547767639160e-01 1.179769411683082581e-01 1.245134100317955017e-01 -1.869442500174045563e-02 2.249897718429565430e-01 -4.485371708869934082e-02 1.466362853534519672e-03 -1.307583600282669067e-01 -9.492116421461105347e-02 8.096979558467864990e-02 -1.714581400156021118e-01 -2.813448905944824219e-01 3.728916645050048828e-01 -1.234211102128028870e-01 -2.088114023208618164e-01 -3.696042671799659729e-02 -2.056257873773574829e-01 -2.066208422183990479e-02 -2.055085748434066772e-01 -1.036738902330398560e-01 3.715706989169120789e-03 2.734310626983642578e-01 6.994634866714477539e-03
4.966249316930770874e-02 2.114779688417911530e-02 -1.834993064403533936e-01 -1.023852601647377014e-01 -2.772077620029449463e-01 3.781650662422180176e-01 -3.124348632991313934e-02 -1.011722683906555176e-01 -1.271741092205047607e-01 1.121094450354576111e-01 2.471909075975418091e-01 2.427569478750228882e-01 -1.825224310159683228e-01 2.084076106548309326e-01 1.475904881954193115e-01 2.134525403380393982e-02 4.078761115670204163e-02 2.957624942064285278e-02 -3.504066541790962219e-02 -3.570190444588661194e-02 -4.523346945643424988e-02 1.514430940151214600e-01 -1.811870336532592773e-01 -3.416032493114471436e-01 2.481755018234252930e-01 -6.742357462644577026e-02 -1.290077865123748779e-01 1.703426539897918701e-01 -3.689865469932556152e-01 -1.345411986112594604e-01 1.677782833576202393e-01 -1.902149058878421783e-02
1.981943994760513306e-01 5.735469609498977661e-02 1.621108353137969971e-01 7.420132309198379517e-02 1.370349228382110596e-01 2.797444462776184082e-01 -4.973404109477996826e-02 1.923350803554058075e-02 -2.645993828773498535e-01 2.750146090984344482e-01 -2.240623906254768372e-02 1.317779421806335449e-01 -6.188577413558959961e-02 7.518073171377182007e-02 -1.300688683986663818e-01 7.799340784549713135e-02 -4.747270420193672180e-02 5.967325717210769653e-02 -1.538301557302474976e-01 -2.218329757452011108e-01 -2.734788358211517334e-01 2.106331139802932739e-01 1.993664950132369995e-01 -1.118377819657325745e-01 -1.000695452094078064e-01 -7.277838885784149170e-02 7.748364657163619995e-02 3.119244985282421112e-02 -3.627949953079223633e-01 -1.823734343051910400e-01 4.308639764785766602e-01 8.280986547470092773e-02
-3.211860312148928642e-03 7.531096041202545166e-02 2.087901532649993896e-02 4.842673242092132568e-02 4.374499619007110596e-02 2.037380486726760864e-01 -4.808066189289093018e-01 -1.456615794450044632e-02 -1.177160441875457764e-01 3.686903119087219238e-01 -5.377150326967239380e-02 -7.825557142496109009e-02 -1.447687949985265732e-02 2.041821628808975220e-01 -1.000546291470527649e-01 -9.784623235464096069e-02 -3.622398152947425842e-02 4.086140543222427368e-03 3.632857501506805420e-01 7.222698628902435303e-02 -2.876388430595397949e-01 -8.369690179824829102e-02 -1.465525329113006592e-01 -1.457060575485229492e-01 -1.026662960648536682e-01 1.039829850196838379e-01 -3.353655040264129639e-01 -3.040843456983566284e-02 -2.865615785121917725e-01 -3.645724803209304810e-02 3.237385302782058716e-02 -7.889043539762496948e-02
-8.096170425415039062e-02 1.449268758296966553e-01 -4.732894524931907654e-02 4.173052608966827393e-01 2.217119932174682617e-01 -3.313524648547172546e-02 -1.414670795202255249e-01 -3.405287861824035645e-02 -2.573689520359039307e-01 2.627043426036834717e-01 8.430439233779907227e-02 2.828177809715270996e-01 -1.319873034954071045e-01 3.397500887513160706e-02 -1.624899953603744507e-01 -8.413123339414596558e-02 -8.028321713209152222e-02 3.612426668405532837e-02 -2.161523401737213135e-01 1.022569611668586731e-01 -2.217706441879272461e-01 -8.532601594924926758e-02 1.529366075992584229e-01 -3.289666175842285156e-01 -2.002622932195663452e-01 2.504961192607879639e-01 1.669338941574096680e-01 -9.011953137814998627e-03 -2.259357720613479614e-01 -8.288362622261047363e-02 6.227182969450950623e-02 6.807100772857666016e-02
1.036962941288948059e-01 -9.344566613435745239e-02 -5.722851678729057312e-02 1.258168518543243408e-01 1.678295782767236233e-03 1.799511313438415527e-01 -8.364083617925643921e-02 -2.827045507729053497e-02 -1.284574121236801147e-01 1.943451613187789917e-01 1.400889605283737183e-01 -1.143693253397941589e-01 -1.528469026088714600e-01 1.940503418445587158e-01 1.422578990459442139e-01 -1.350773125886917114e-01 -9.829560667276382446e-02 2.305115014314651489e-01 4.562196135520935059e-02 9.245470166206359863e-02 -3.201546669006347656e-01 4.682257398962974548e-02 -1.480994671583175659e-01 3.769845515489578247e-02 -8.321957662701606750e-03 1.348795145750045776e-01 -9.391735494136810303e-02 -4.644731059670448303e-02 -6.248250007629394531e-01 2.314193695783615112e-01 -6.810756772756576538e-02 -2.354572266340255737e-01
-7.351110130548477173e-02 -1.455614268779754639e-01 -2.607456147670745850e-01 1.131833866238594055e-01 -1.220941096544265747e-01 2.605465352535247803e-01 1.263290047645568848e-01 -1.695214658975601196e-01 -2.053449153900146484e-01 1.820919960737228394e-01 2.152664661407470703e-01 1.984413415193557739e-01 -2.581249475479125977e-01 2.366211414337158203e-01 1.650281846523284912e-01 -1.238554269075393677e-01 8.828599005937576294e-02 6.071670446544885635e-03 1.280792057514190674e-01 2.123243957757949829e-01 -2.378238886594772339e-01 1.219090744853019714e-01 -6.109579280018806458e-02 -2.936211526393890381e-01 3.245057538151741028e-02 1.189452875405550003e-02 2.586070001125335693e-01 4.010894522070884705e-02 -3.009403645992279053e-01 -1.829330176115036011e-01 9.665043652057647705e-02 -7.175617665052413940e-02
2.672665752470493317e-02 1.687844544649124146e-01 -2.847686409950256348e-01 1.824804395437240601e-01 1.507466286420822144e-01 2.098804265260696411e-01 1.490431725978851318e-01 -1.837508082389831543e-01 -2.388429492712020874e-01 3.601656109094619751e-02 1.347462087869644165e-01 2.639696188271045685e-02 -1.874581128358840942e-01 1.529852300882339478e-01 -8.929064124822616577e-02 -3.593795895576477051e-01 1.840847730636596680e-01 1.170527487993240356e-01 1.928043179214000702e-02 1.800757497549057007e-01 -1.750224232673645020e-01 -1.021542474627494812e-01 -1.299361884593963623e-01 -1.953085064888000488e-01 -7.221251726150512695e-02 3.405975401401519775e-01 6.736209243535995483e-02 2.808554768562316895e-01 -1.445277780294418335e-01 -2.282065898180007935e-02 1.076824814081192017e-01 -2.160008847713470459e-01
-1.969239860773086548e-02 -8.567532896995544434e-02 -1.372482627630233765e-01 2.636884152889251709e-01 3.532022237777709961e-02 1.615648902952671051e-02 -2.547416388988494873e-01 -8.238277584314346313e-02 -3.690644800662994385e-01 2.196217514574527740e-02 3.312005400657653809e-01 6.501875072717666626e-02 -3.589551895856857300e-02 1.167059838771820068e-01 4.694126546382904053e-02 -6.828507781028747559e-02 -1.529173851013183594e-01 2.836679816246032715e-01 7.052729278802871704e-02 -2.987289428710937500e-01 -1.986164748668670654e-01 5.883487313985824585e-02 9.419221431016921997e-02 -7.774350792169570923e-02 -3.127388656139373779e-01 2.934038341045379639e-01 -2.480800636112689972e-02 2.071108296513557434e-02 -1.834941059350967407e-01 -2.543871104717254639e-01 1.216321885585784912e-01 -6.575430184602737427e-02
-9.051551669836044312e-02 2.236901819705963135e-01 1.757195144891738892e-01 1.339028179645538330e-01 3.563588261604309082e-01 -5.738603323698043823e-02 -1.035672053694725037e-01 4.462319985032081604e-02 -3.344950377941131592e-01 1.325988918542861938e-01 1.599194109439849854e-01 2.678576707839965820e-01 -1.363343447446823120e-01 1.778561323881149292e-01 -2.444739341735839844e-01 9.778578579425811768e-02 1.703631132841110229e-01 -3.050143457949161530e-02 -2.180405110120773315e-01 5.927880108356475830e-02 -3.225899338722229004e-01 -2.721086516976356506e-02 7.166621834039688110e-02 -1.702850610017776489e-01 -1.872577369213104248e-01 6.179010495543479919e-02 -7.710979133844375610e-02 1.638458818197250366e-01 -2.115640044212341309e-01 -1.644770354032516479e-01 1.896210610866546631e-01 6.503189355134963989e-02
7.477817684412002563e-02 3.332345187664031982e-02 -1.551880538463592529e-01 -2.756815962493419647e-02 -2.981019914150238037e-01 -3.304094308987259865e-03 -1.047987639904022217e-01 -3.231903016567230225e-01 -3.827474415302276611e-01 1.998263746500015259e-01 4.387369379401206970e-02 -1.098234802484512329e-01 -5.086418986320495605e-02 3.021065592765808105e-01 -9.061601758003234863e-02 3.252258524298667908e-02 7.074328511953353882e-02 -1.267742961645126343e-01 -1.029939427971839905e-01 -7.524902373552322388e-02 -2.074840366840362549e-01 -1.032955497503280640e-01 -1.113343611359596252e-02 -5.299647450447082520e-01 -1.511675119400024414e-01 1.739708632230758667e-01 4.101125232409685850e-04 6.993022561073303223e-02 7.752147316932678223e-02 9.757301211357116699e-02 1.149706542491912842e-01 -4.240602999925613403e-02
4.397508502006530762e-01 6.221170350909233093e-02 9.115550667047500610e-02 2.434221357107162476e-01 -1.273431535810232162e-02 1.714406907558441162e-02 -3.065118752419948578e-02 4.369255900382995605e-02 -2.255561202764511108e-01 9.837508946657180786e-02 4.480902105569839478e-02 5.409772321581840515e-02 -1.073395758867263794e-01 2.170223593711853027e-01 1.565341353416442871e-01 8.398621343076229095e-03 1.470149215310811996e-02 -1.547009199857711792e-01 -3.541429294273257256e-03 6.114975735545158386e-02 -1.606290489435195923e-01 2.740664482116699219e-01 5.249483510851860046e-02 -3.210228979587554932e-01 -2.550595700740814209e-01 -3.507206961512565613e-02 -1.200936660170555115e-01 -3.151685893535614014e-01 -1.441162894479930401e-03 -4.078878089785575867e-02 2.154332846403121948e-01 -3.470687270164489746e-01
3.219493851065635681e-02 3.053295612335205078e-01 -3.407153114676475525e-02 1.195874214172363281e-01 3.209309577941894531e-01 -2.645121701061725616e-02 -1.560202240943908691e-01 2.967315958812832832e-03 -5.558265000581741333e-02 1.089564040303230286e-01 9.231876581907272339e-02 -3.097528517246246338e-01 -7.393242418766021729e-02 3.753352537751197815e-02 4.067874513566493988e-03 -1.779005825519561768e-01 -1.840525120496749878e-01 4.170008935034275055e-03 -2.119272798299789429e-01 -1.707922667264938354e-01 -4.090030789375305176e-01 2.816429436206817627e-01 -6.456087529659271240e-02 -8.604341745376586914e-02 -7.188990712165832520e-02 4.854064434766769409e-02 -1.195787787437438965e-01 -1.452101320028305054e-01 -3.764497637748718262e-01 2.029370516538619995e-02 1.557143777608871460e-01 -1.697674691677093506e-01
-5.601664260029792786e-02 1.526328828185796738e-02 8.340980857610702515e-02 5.301896482706069946e-02 1.041520386934280396e-01 1.449295133352279663e-01 -2.112895697355270386e-01 1.983521729707717896e-01 -1.846833229064941406e-01 1.730043441057205200e-01 1.752151548862457275e-02 8.990039117634296417e-03 -9.634708613157272339e-02 1.715172082185745239e-01 5.710271373391151428e-02 -1.767581850290298462e-01 -8.552308380603790283e-02 3.316519036889076233e-02 -2.631004750728607178e-01 1.481596082448959351e-01 -5.307691097259521484e-01 4.554518312215805054e-02 -4.493337571620941162e-01 -7.326103281229734421e-03 -2.282520830631256104e-01 1.354520767927169800e-01 4.277689382433891296e-02 -1.045885384082794189e-01 -2.131834626197814941e-01 -3.491375129669904709e-03 1.248233020305633545e-01 -6.167244538664817810e-02
-1.055318117141723633e-01 -8.505345135927200317e-02 -9.609909355640411377e-02 1.831128001213073730e-01 7.973932474851608276e-02 2.027482539415359497e-01 -1.282472759485244751e-01 -1.686072200536727905e-01 -3.007177636027336121e-02 1.856176927685737610e-02 3.561117351055145264e-01 2.461743503808975220e-01 -1.075098589062690735e-01 4.052147865295410156e-01 4.107755422592163086e-02 -4.936959221959114075e-02 -1.904640160501003265e-02 -1.828454881906509399e-01 8.962886035442352295e-02 1.723623089492321014e-02 -2.433889657258987427e-01 -1.283488124608993530e-01 1.805882453918457031e-01 -1.902907937765121460e-01 3.356034457683563232e-01 3.691536933183670044e-02 9.229187667369842529e-02 1.515241563320159912e-01 -1.428796350955963135e-01 9.926299005746841431e-02 3.355375826358795166e-01 -5.469376221299171448e-02
-1.576868295669555664e-01 -1.154400501400232315e-02 -3.161108493804931641e-02 2.546611130237579346e-01 1.296395957469940186e-01 1.282746195793151855e-01 1.414600312709808350e-01 3.456455841660499573e-02 -4.041129946708679199e-01 2.030801773071289062e-01 2.632199041545391083e-02 1.372353583574295044e-01 -5.675625801086425781e-02 2.385146915912628174e-01 -2.349513173103332520e-01 -1.884267032146453857e-01 -1.097507104277610779e-01 -1.256921589374542236e-01 -3.982978165149688721e-01 -1.403549909591674805e-01 -4.317060112953186035e-02 -2.477671951055526733e-02 -9.669683128595352173e-02 -2.648989856243133545e-01 -1.419149339199066162e-02 3.182855844497680664e-01 -1.986925005912780762e-01 1.234230250120162964e-01 -1.836443692445755005e-01 -1.385944080539047718e-03 3.773539140820503235e-02 -1.539722084999084473e-02
-4.395857080817222595e-02 1.059354394674301147e-01 1.348889321088790894e-01 2.883427739143371582e-01 4.654646664857864380e-02 9.664780646562576294e-02 5.155247822403907776e-02 8.537057042121887207e-02 -1.436450332403182983e-01 2.474406808614730835e-01 2.056947648525238037e-01 -4.969001561403274536e-02 -3.169388473033905029e-01 -7.496362179517745972e-02 -1.155414804816246033e-02 -1.369728744029998779e-01 -7.401371002197265625e-02 -1.448604464530944824e-01 -2.202299050986766815e-02 -4.745578169822692871e-01 -7.408568263053894043e-02 1.600125283002853394e-01 1.026294678449630737e-01 -1.292206346988677979e-01 1.559298783540725708e-01 1.271955370903015137e-01 -1.642713844776153564e-01 7.564804051071405411e-03 -3.090600073337554932e-01 2.378540188074111938e-01 -1.328968908637762070e-02 -2.866535484790802002e-01
1.020834688097238541e-02 8.842066675424575806e-02 -8.884079754352569580e-02 2.122595012187957764e-01 -1.083743348717689514e-01 3.805544376373291016e-01 -2.709687948226928711e-01 1.392194628715515137e-01 -1.243479847908020020e-01 3.597201704978942871e-01 1.043551191687583923e-01 -1.167641207575798035e-01 -3.317798972129821777e-01 -7.125456351786851883e-03 5.047528818249702454e-02 -1.925988942384719849e-01 -6.449487060308456421e-02 1.771816313266754150e-01 1.391970645636320114e-02 -2.793256342411041260e-01 -1.126094013452529907e-01 -1.059569790959358215e-01 -1.302298009395599365e-01 -1.306850314140319824e-01 1.868708431720733643e-01 5.758380889892578125e-02 1.764834672212600708e-01 2.413308024406433105e-01 1.080387504771351814e-03 -4.463767632842063904e-02 3.197912126779556274e-02 -2.612410187721252441e-01
3.789645731449127197e-01 9.355746209621429443e-02 6.382171064615249634e-02 2.177563607692718506e-01 -6.426484882831573486e-02 6.242481619119644165e-02 7.963258773088455200e-02 5.062982067465782166e-02 -2.463673800230026245e-01 9.595259279012680054e-02 2.573164366185665131e-02 3.329998999834060669e-02 -9.066851437091827393e-02 1.561353504657745361e-01 1.796572208404541016e-01 -9.680014103651046753e-02 6.172490306198596954e-03 -8.213870227336883545e-02 -1.495721489191055298e-01 -1.576337516307830811e-01 -4.555793702602386475e-01 1.932812035083770752e-01 -1.890551298856735229e-01 -1.193168684840202332e-01 -3.389688134193420410e-01 1.065497919917106628e-01 1.539826244115829468e-01 6.702394783496856689e-02 -1.869077682495117188e-01 -2.579899132251739502e-01 -4.836203157901763916e-02 -1.615800112485885620e-01
2.688829004764556885e-01 -1.934289932250976562e-01 4.209431353956460953e-03 5.943293869495391846e-02 -9.546747803688049316e-02 2.316107153892517090e-01 3.457012400031089783e-02 -1.270993798971176147e-01 -1.159590706229209900e-01 1.028699241578578949e-02 2.423697561025619507e-01 -1.994985528290271759e-02 -1.694896966218948364e-01 2.957572340965270996e-01 2.145306468009948730e-01 -4.866824746131896973e-01 5.506883189082145691e-02 3.620769828557968140e-02 1.432905346155166626e-01 -2.933350764214992523e-02 -2.472806423902511597e-01 1.576304137706756592e-01 2.157284319400787354e-02 -1.893334984779357910e-01 -6.258056312799453735e-02 -8.734790235757827759e-02 4.059018939733505249e-02 -1.444999724626541138e-01 -2.268222123384475708e-01 7.226656656712293625e-03 -1.894790381193161011e-01 -2.556052207946777344e-01
3.513007462024688721e-01 -1.979341953992843628e-01 -8.294652402400970459e-02 1.694855690002441406e-01 -2.677397131919860840e-01 1.394446939229965210e-01 -1.962191052734851837e-02 -1.143914833664894104e-02 -2.016204446554183960e-01 3.674748837947845459e-01 2.090943008661270142e-01 -4.351047798991203308e-02 -2.765145599842071533e-01 3.276909887790679932e-02 -4.743864759802818298e-02 -1.315680146217346191e-01 -1.477338373661041260e-01 -1.255508065223693848e-01 -1.577431149780750275e-02 -2.889126241207122803e-01 -3.909142911434173584e-01 5.044445022940635681e-02 -1.343321800231933594e-01 1.487360522150993347e-02 -1.370616108179092407e-01 -8.144763112068176270e-02 -7.712846249341964722e-02 1.264525800943374634e-01 -1.002360284328460693e-01 6.506178528070449829e-02 -9.070079773664474487e-02 -1.642081290483474731e-01
-5.049367249011993408e-02 -7.686578482389450073e-02 -1.311856508255004883e-01 3.006230294704437256e-01 6.221870332956314087e-02 -1.367566436529159546e-01 -8.163385838270187378e-02 -3.124743103981018066e-01 -2.738913893699645996e-01 -1.408161222934722900e-01 2.217355184257030487e-02 -1.960314996540546417e-02 -2.541310787200927734e-01 2.545476853847503662e-01 2.466243132948875427e-02 1.577255576848983765e-01 5.274246260523796082e-02 -1.545018702745437622e-01 5.895380163565278053e-04 1.143440883606672287e-02 -4.823983311653137207e-01 -6.469037383794784546e-02 -5.011824518442153931e-02 2.526979707181453705e-02 5.023358762264251709e-02 1.338461190462112427e-01 -2.016467601060867310e-01 -3.483401238918304443e-02 -3.758398443460464478e-02 -2.229157239198684692e-01 2.851855456829071045e-01 -2.119459360837936401e-01
6.900696456432342529e-02 5.006378889083862305e-02 1.579079478979110718e-01 2.112508565187454224e-01 1.097335219383239746e-01 -9.925768524408340454e-02 -4.120710194110870361e-01 4.153933376073837280e-02 -2.795461416244506836e-01 -3.232410922646522522e-02 6.463446468114852905e-02 -1.583066880702972412e-01 -8.168464899063110352e-02 1.564295440912246704e-01 -3.989877998828887939e-01 -7.134476304054260254e-02 4.993926361203193665e-02 7.622050493955612183e-02 2.372920326888561249e-02 1.386429183185100555e-02 -1.860992759466171265e-01 1.894987374544143677e-01 -8.926868438720703125e-02 -2.439632117748260498e-01 1.268343478441238403e-01 -2.872306294739246368e-02 7.921750843524932861e-02 -1.732564568519592285e-01 -3.683373630046844482e-01 -9.680224955081939697e-02 4.210422188043594360e-02 -2.806873023509979248e-01
1.111174747347831726e-02 1.078902408480644226e-01 -8.509030938148498535e-02 1.991931498050689697e-01 2.157892137765884399e-01 1.462092548608779907e-01 -7.574898004531860352e-02 -3.977937623858451843e-03 -2.780950367450714111e-01 -1.137475594878196716e-01 2.220854610204696655e-01 1.606334745883941650e-01 -1.555885747075080872e-02 -1.938270628452301025e-01 -3.809230327606201172e-01 -5.121421441435813904e-02 6.718158721923828125e-02 -6.419622153043746948e-02 -2.348714470863342285e-01 -9.779191762208938599e-02 -3.641307353973388672e-01 -9.569548070430755615e-02 -8.014596253633499146e-02 -3.430070877075195312e-01 -1.774870604276657104e-01 1.001270581036806107e-02 1.192426979541778564e-01 3.981602564454078674e-02 -6.740304827690124512e-02 7.512550055980682373e-02 3.059805333614349365e-01 -1.621106266975402832e-01
3.446111977100372314e-01 -6.261027604341506958e-02 -1.108267977833747864e-01 8.301191031932830811e-02 -1.183352768421173096e-01 -2.604462951421737671e-02 -2.360972017049789429e-01 6.885365396738052368e-02 -2.330099493265151978e-01 -2.125350199639797211e-02 2.106188386678695679e-01 -8.738505840301513672e-02 -3.363016545772552490e-01 -6.473995279520750046e-03 1.170924231410026550e-01 1.615713089704513550e-01 6.131159141659736633e-02 9.512107819318771362e-02 -1.758873164653778076e-01 -2.449894994497299194e-01 -4.163629412651062012e-01 -3.584522381424903870e-02 -3.858067095279693604e-02 -2.881794869899749756e-01 -9.539477527141571045e-02 -4.082411527633666992e-02 -1.178216785192489624e-01 1.218455731868743896e-01 -1.564388722181320190e-01 -2.992948293685913086e-01 -9.042381308972835541e-03 8.195926249027252197e-02
2.853776514530181885e-01 1.661437451839447021e-01 1.645925790071487427e-01 2.205648422241210938e-01 -5.336976796388626099e-02 1.653821021318435669e-01 -3.595064580440521240e-02 2.560773864388465881e-03 -7.517802715301513672e-02 2.834693491458892822e-01 1.360007226467132568e-01 1.268285065889358521e-01 -4.557724297046661377e-02 2.316017895936965942e-01 -8.104512840509414673e-02 -1.209338977932929993e-01 -1.075705066323280334e-01 1.003223136067390442e-01 4.395520687103271484e-02 -2.091408371925354004e-01 -4.113892912864685059e-01 3.229923844337463379e-01 -2.145907282829284668e-01 -2.028277963399887085e-01 -7.685566693544387817e-02 -3.015298247337341309e-01 -1.180270835757255554e-01 -1.253670454025268555e-01 -9.481310844421386719e-02 -1.270589232444763184e-01 7.777439802885055542e-02 2.239311300218105316e-02
1.876832693815231323e-01 -3.365527838468551636e-02 -1.069450974464416504e-01 1.577088683843612671e-01 9.700759500265121460e-02 3.002489805221557617e-01 -1.620534807443618774e-01 1.903452351689338684e-02 -3.643093109130859375e-01 3.011795878410339355e-01 6.305126100778579712e-02 3.961412310600280762e-01 1.971879601478576660e-01 5.512773245573043823e-02 -2.187314331531524658e-01 6.334426999092102051e-02 -9.668127447366714478e-02 3.970270603895187378e-02 -1.940460950136184692e-01 -9.544019401073455811e-02 -3.017714619636535645e-01 1.227656900882720947e-01 -1.795043610036373138e-02 -3.642629459500312805e-02 -1.424804423004388809e-02 -7.748668640851974487e-02 -2.185008861124515533e-02 5.414396524429321289e-02 -2.763145267963409424e-01 6.769814994186162949e-03 2.431651651859283447e-01 -1.114623844623565674e-01
1.375392973423004150e-01 -1.076366230845451355e-01 -1.514880359172821045e-01 1.353377550840377808e-01 -2.043642103672027588e-01 2.682292759418487549e-01 -7.223455607891082764e-02 -1.042917147278785706e-01 -2.133165150880813599e-01 2.494997829198837280e-01 3.739979565143585205e-01 3.249019384384155273e-01 -3.044721484184265137e-02 3.871761634945869446e-02 2.411802858114242554e-02 -7.838912308216094971e-02 -5.194349680095911026e-03 6.443053483963012695e-03 -2.178151160478591919e-01 -1.952401995658874512e-01 -1.155424937605857849e-01 2.018290162086486816e-01 -1.425404399633407593e-01 -5.806099157780408859e-03 6.569477915763854980e-02 -1.940587349236011505e-02 -3.436740636825561523e-01 6.360538303852081299e-02 -1.160874515771865845e-01 -3.956592082977294922e-02 2.179393768310546875e-01 2.943252921104431152e-01
1.185712404549121857e-02 1.023314669728279114e-01 -4.340158030390739441e-02 6.248945742845535278e-02 2.891931235790252686e-01 2.373258769512176514e-01 -9.966989606618881226e-02 -2.662608632817864418e-03 -5.823543667793273926e-02 2.463174462318420410e-01 3.551305532455444336e-01 -5.828166753053665161e-02 2.882928214967250824e-02 3.096120655536651611e-01 -2.810755670070648193e-01 7.805115729570388794e-02 9.233874082565307617e-02 -6.374041736125946045e-02 -2.224147319793701172e-01 -4.938079044222831726e-02 -2.446708530187606812e-01 3.841916918754577637e-01 -5.839864164590835571e-02 -7.501943409442901611e-02 -2.100954651832580566e-01 4.374070093035697937e-02 2.745824158191680908e-01 -1.382081955671310425e-01 -1.266042590141296387e-01 1.019380614161491394e-01 4.997744783759117126e-02 -8.870128542184829712e-02
-4.235875234007835388e-02 5.403104703873395920e-03 -5.315409973263740540e-02 1.524781733751296997e-01 1.241469383239746094e-01 -2.547358348965644836e-02 6.830777227878570557e-02 -1.736796945333480835e-01 -4.315518140792846680e-01 1.446318626403808594e-01 2.059109807014465332e-01 -8.484294638037681580e-03 -2.818199694156646729e-01 -2.199806645512580872e-02 1.708306521177291870e-01 2.305707633495330811e-01 2.510409951210021973e-01 -2.285410314798355103e-01 8.146391808986663818e-02 -2.098838984966278076e-01 -4.207031726837158203e-01 -6.944181025028228760e-02 1.059498265385627747e-01 -3.803662583231925964e-02 3.300016000866889954e-02 -1.271823048591613770e-02 2.344643324613571167e-01 -1.506639719009399414e-01 -2.040914595127105713e-01 -5.458347499370574951e-02 -4.096494056284427643e-03 -1.591588556766510010e-01
1.714957505464553833e-01 1.987187266349792480e-01 -1.550932526588439941e-01 1.985393911600112915e-01 1.562124788761138916e-01 -1.289605647325515747e-01 1.016374230384826660e-01 -5.248123034834861755e-02 -3.675233721733093262e-01 1.669101417064666748e-01 1.550217717885971069e-01 -2.427898906171321869e-02 -1.333059966564178467e-01 -1.102467924356460571e-01 -1.984482631087303162e-02 -1.167300716042518616e-01 1.802521347999572754e-01 2.333012074232101440e-01 4.522437974810600281e-02 2.006380259990692139e-01 -3.701151907444000244e-01 3.414778038859367371e-02 -2.180153429508209229e-01 -1.035043522715568542e-01 -2.947606146335601807e-01 -4.557983577251434326e-02 -2.936592400074005127e-01 -4.430868104100227356e-02 -2.643851935863494873e-01 9.468896687030792236e-02 -1.441526878625154495e-02 1.274794433265924454e-02
-1.007193699479103088e-01 1.368955671787261963e-01 1.394698917865753174e-01 8.254628628492355347e-02 -1.622299998998641968e-01 1.333885937929153442e-01 -1.601132601499557495e-01 -3.096483051776885986e-01 -1.463759224861860275e-02 2.145220041275024414e-01 -2.787378989160060883e-02 -2.800667891278862953e-03 -3.491105437278747559e-01 2.435392737388610840e-01 4.245477169752120972e-02 -1.648490875959396362e-01 -7.358694076538085938e-02 6.205229437910020351e-04 4.962394759058952332e-02 5.379254370927810669e-02 -1.909263134002685547e-01 1.627424806356430054e-01 -1.715693026781082153e-01 -8.625851571559906006e-02 -8.194104768335819244e-03 4.486019909381866455e-02 -2.056645005941390991e-01 3.529021143913269043e-01 -1.503318250179290771e-01 3.169557452201843262e-02 3.218362629413604736e-01 -3.396289944648742676e-01
2.698938846588134766e-01 2.633051946759223938e-02 -1.402650959789752960e-02 3.838106691837310791e-01 1.825256943702697754e-01 6.403239071369171143e-02 -2.958287112414836884e-02 7.149557769298553467e-02 2.771677449345588684e-02 1.132478863000869751e-01 -7.115598418749868870e-04 -1.577184349298477173e-02 -2.710157036781311035e-01 2.992129027843475342e-01 2.244071848690509796e-02 -2.821079492568969727e-01 -1.289681494235992432e-01 -1.350638084113597870e-02 -4.756153747439384460e-02 -2.282829433679580688e-01 -2.170315533876419067e-01 1.285739541053771973e-01 -1.910444051027297974e-01 -1.950177103281021118e-01 3.966361284255981445e-02 -3.361535072326660156e-01 8.094903896562755108e-04 9.593615680932998657e-02 -2.734049856662750244e-01 -1.217233613133430481e-01 2.256984114646911621e-01 -7.076467573642730713e-02
1.294348239898681641e-01 -2.278511822223663330e-01 3.372243419289588928e-02 2.247278541326522827e-01 -7.669885456562042236e-02 -1.215100381523370743e-02 -3.303997516632080078e-01 6.535571999847888947e-03 -1.517571210861206055e-01 1.854178458452224731e-01 3.047123551368713379e-01 -1.305135488510131836e-01 -1.630491018295288086e-01 2.685602521523833275e-03 1.829453557729721069e-01 8.053085207939147949e-02 4.127861186861991882e-02 -5.019506067037582397e-02 -1.790724694728851318e-01 -3.445048332214355469e-01 -3.746537566184997559e-01 -7.902843505144119263e-02 9.119117259979248047e-02 -1.194241866469383240e-01 -1.895420551300048828e-01 1.176076289266347885e-02 -6.265482306480407715e-02 1.496347635984420776e-01 -2.609852254390716553e-01 -2.527381777763366699e-01 -1.085758209228515625e-01 1.707440055906772614e-02
2.120063602924346924e-01 2.326060980558395386e-01 1.532215178012847900e-01 1.712571531534194946e-01 8.139549754559993744e-03 3.123801648616790771e-01 -1.464311927556991577e-01 3.711146116256713867e-02 7.140618562698364258e-02 2.638780176639556885e-01 1.415974795818328857e-01 1.188406124711036682e-01 -2.084302753210067749e-01 2.477255091071128845e-02 3.973833099007606506e-02 -1.012065261602401733e-02 1.568570733070373535e-01 2.104710228741168976e-02 -1.479951199144124985e-02 -9.384869039058685303e-02 -2.343835234642028809e-01 2.641148567199707031e-01 -1.397633403539657593e-01 -7.610546052455902100e-02 2.138047851622104645e-02 -3.356587886810302734e-01 -9.889030456542968750e-02 -4.175185412168502808e-02 -4.042912423610687256e-01 6.642559170722961426e-02 3.098425865173339844e-01 -2.070572972297668457e-02
1.446202844381332397e-01 -5.261956155300140381e-02 -3.003619015216827393e-01 5.735967308282852173e-02 -8.145812153816223145e-02 3.374614417552947998e-01 -1.357624381780624390e-01 -2.493494004011154175e-01 -1.334160119295120239e-01 2.753475904464721680e-01 -5.731103196740150452e-02 2.011685669422149658e-01 -2.510196864604949951e-01 -3.626415878534317017e-02 -4.565466567873954773e-02 -8.349744603037834167e-03 4.608552157878875732e-02 1.034050807356834412e-01 -7.205485552549362183e-02 -3.032018244266510010e-01 -3.318607434630393982e-02 -5.330696329474449158e-02 -6.072323024272918701e-02 -4.002640247344970703e-01 6.612831354141235352e-02 1.003839299082756042e-01 2.485726773738861084e-02 -9.478780627250671387e-02 -2.502824366092681885e-01 2.057207189500331879e-02 2.762734591960906982e-01 1.913420557975769043e-01
2.017464339733123779e-01 -2.107841670513153076e-01 -2.319654971361160278e-01 4.759806767106056213e-02 -7.531504333019256592e-02 1.752006560564041138e-01 -1.725705862045288086e-01 -4.014659523963928223e-01 -1.754256784915924072e-01 1.073572188615798950e-01 3.379522264003753662e-01 1.556364912539720535e-02 -1.502005010843276978e-01 2.398426979780197144e-01 -4.439078643918037415e-02 -2.521457076072692871e-01 -4.223700240254402161e-02 -3.293140977621078491e-02 8.722941577434539795e-02 1.152408793568611145e-01 -2.226269543170928955e-01 1.087561622262001038e-01 1.269982606172561646e-01 -1.818615496158599854e-01 5.524218082427978516e-02 1.232631430029869080e-01 1.434413045644760132e-01 2.925373846665024757e-03 -3.715113699436187744e-01 -1.308541893959045410e-01 1.174487918615341187e-02 -2.497437968850135803e-02
-2.293733358383178711e-01 -4.949587956070899963e-02 -1.741293370723724365e-01 1.523150503635406494e-01 -2.961920760571956635e-02 1.453107297420501709e-01 -2.117211222648620605e-01 8.119556307792663574e-02 -1.372349858283996582e-01 -3.583176434040069580e-01 3.492900431156158447e-01 1.232133284211158752e-01 -3.182537257671356201e-01 2.881948947906494141e-01 1.681445389986038208e-01 -1.270992308855056763e-01 -1.266312897205352783e-01 -2.360723167657852173e-01 4.457234218716621399e-02 7.767768949270248413e-02 -1.605568826198577881e-01 1.498445868492126465e-01 -3.780918568372726440e-02 -2.559340894222259521e-01 1.057977750897407532e-01 -9.609667211771011353e-02 -1.541406195610761642e-02 -5.034901946783065796e-02 -2.475328445434570312e-01 -1.327126175165176392e-01 7.481546700000762939e-02 4.685081914067268372e-02
-1.206330209970474243e-01 -9.207477420568466187e-02 -2.982534766197204590e-01 1.333513259887695312e-01 -2.455805242061614990e-02 3.694417700171470642e-02 1.303105652332305908e-01 -2.630573511123657227e-01 -2.023593783378601074e-01 2.676813900470733643e-01 1.223232895135879517e-01 1.304092258214950562e-01 -3.015344738960266113e-01 3.107779622077941895e-01 1.916242092847824097e-01 1.564152389764785767e-01 1.309353411197662354e-01 2.550524473190307617e-02 1.186824776232242584e-02 2.276568561792373657e-01 -1.010004952549934387e-01 1.581434458494186401e-01 2.131525799632072449e-02 -2.916323244571685791e-01 6.697599589824676514e-02 1.160897910594940186e-01 -1.613484881818294525e-02 1.827598065137863159e-01 -2.910756468772888184e-01 -2.470715343952178955e-01 2.002864889800548553e-02 -2.342539094388484955e-02
-2.138365507125854492e-01 -3.444814682006835938e-02 -2.226554304361343384e-01 -9.272862970829010010e-02 6.136465817689895630e-02 -7.113027572631835938e-02 1.658709943294525146e-01 -1.909391433000564575e-01 -2.227484881877899170e-01 7.144954055547714233e-02 -4.981919378042221069e-02 5.292546004056930542e-02 -2.504733502864837646e-01 2.731154561042785645e-01 7.127307355403900146e-03 -1.557564139366149902e-01 1.480086296796798706e-01 9.814111515879631042e-03 1.392934471368789673e-01 -6.949304789304733276e-02 -2.445164918899536133e-01 -7.312991470098495483e-02 -2.149071246385574341e-01 -5.041788220405578613e-01 2.121745645999908447e-01 1.853872090578079224e-03 2.792736049741506577e-03 5.925748869776725769e-02 -3.204338997602462769e-02 2.338344752788543701e-01 -3.718224540352821350e-02 -2.882555425167083740e-01
-2.361047826707363129e-02 -1.141270995140075684e-01 -2.983117699623107910e-01 1.602726578712463379e-01 5.002980679273605347e-02 8.761364221572875977e-02 -2.145683392882347107e-03 -3.003809452056884766e-01 -1.874611377716064453e-01 2.104616910219192505e-01 2.856810688972473145e-01 5.265755951404571533e-02 -1.961385309696197510e-01 2.559105455875396729e-01 1.378198862075805664e-01 -5.829153954982757568e-02 7.297212630510330200e-02 3.744570538401603699e-02 6.558826193213462830e-03 2.351312637329101562e-01 -8.157497644424438477e-02 8.436237275600433350e-02 1.168922614306211472e-02 -3.522913157939910889e-01 -2.781174518167972565e-02 -1.487441360950469971e-01 1.612926721572875977e-01 -8.637037128210067749e-02 -4.040990471839904785e-01 1.271823197603225708e-01 -9.869775176048278809e-02 1.883944123983383179e-01
-1.842575818300247192e-01 -1.185084208846092224e-01 -2.233306467533111572e-01 2.311970889568328857e-01 -8.326251059770584106e-02 6.876404583454132080e-02 1.287466883659362793e-01 -3.612935841083526611e-01 -2.376318722963333130e-01 1.903594583272933960e-01 2.151391953229904175e-01 4.056691750884056091e-02 -1.893059909343719482e-01 2.493044734001159668e-01 1.142143458127975464e-01 -5.322551727294921875e-02 2.106817066669464111e-02 6.109533086419105530e-02 1.617127507925033569e-01 1.607141941785812378e-01 -1.356590688228607178e-01 2.286856323480606079e-01 -3.609349578619003296e-02 -2.901052534580230713e-01 7.398173213005065918e-02 2.128488197922706604e-02 1.785416603088378906e-01 -2.285805530846118927e-02 -3.911521732807159424e-01 -1.148304995149374008e-02 1.722654253244400024e-01 4.414373263716697693e-02
-1.717224270105361938e-01 -6.745867431163787842e-02 -1.821023672819137573e-01 3.417253196239471436e-01 8.678916096687316895e-02 1.087545081973075867e-01 -2.985720932483673096e-01 -1.341759413480758667e-01 3.165953606367111206e-02 3.433940112590789795e-01 -1.473883688449859619e-01 -4.869166016578674316e-02 -1.582919806241989136e-01 1.308932304382324219e-01 -1.074912101030349731e-01 -2.433232031762599945e-02 2.408193424344062805e-02 -1.670164912939071655e-01 3.887304663658142090e-01 -1.510367449373006821e-02 -9.391728043556213379e-02 1.303239166736602783e-01 -1.855015456676483154e-01 -2.786805927753448486e-01 -1.657112836837768555e-01 7.987556606531143188e-02 -2.015135288238525391e-01 -3.357362293172627687e-04 -1.995030492544174194e-01 7.091216277331113815e-03 1.847210526466369629e-01 -1.613968312740325928e-01
-2.447039633989334106e-01 -4.457709938287734985e-02 -7.747708261013031006e-02 1.804995387792587280e-01 -2.293307520449161530e-02 2.950533628463745117e-01 9.781204909086227417e-02 -1.218797862529754639e-01 -9.250157326459884644e-02 2.232052944600582123e-02 2.065225541591644287e-01 2.181680686771869659e-02 -3.500727415084838867e-01 2.036417126655578613e-01 1.894034445285797119e-01 -2.615626901388168335e-03 -5.987759679555892944e-02 1.775100268423557281e-02 4.996271803975105286e-02 7.799679785966873169e-02 -2.622838914394378662e-01 1.113500595092773438e-01 -1.924054883420467377e-02 -3.248162865638732910e-01 8.824782818555831909e-02 9.687859565019607544e-02 1.949019581079483032e-01 3.090844154357910156e-01 -4.023635089397430420e-01 -1.336853057146072388e-01 -7.305034250020980835e-02 -1.081536058336496353e-02
-3.052814006805419922e-01 8.317031897604465485e-03 -1.739144474267959595e-01 8.042173576541244984e-04 -1.486948281526565552e-01 3.376208245754241943e-02 -1.444608420133590698e-01 4.757771734148263931e-03 -2.127507776021957397e-01 4.465312063694000244e-01 3.171282261610031128e-02 -9.260387718677520752e-02 -1.840991675853729248e-01 4.394038766622543335e-02 9.013588726520538330e-02 -1.037843674421310425e-01 8.277510106563568115e-02 9.950689971446990967e-02 -1.330692917108535767e-01 -3.169973194599151611e-01 -3.328623995184898376e-02 3.337596654891967773e-01 -6.939987838268280029e-02 -2.077978551387786865e-01 1.420469880104064941e-01 1.239903047680854797e-01 -2.117315530776977539e-01 -1.628713496029376984e-02 -2.159468233585357666e-01 -1.703195422887802124e-01 -1.997625380754470825e-01 -1.781889796257019043e-01
-1.912519782781600952e-01 1.189476102590560913e-01 5.191323533654212952e-02 3.791111055761575699e-03 4.063396248966455460e-03 -2.016623169183731079e-01 -2.172035537660121918e-02 2.530332803726196289e-01 -2.450938075780868530e-01 2.802073657512664795e-01 1.832168400287628174e-01 1.533493548631668091e-01 -5.617497116327285767e-02 1.378704160451889038e-01 5.488031730055809021e-02 4.427507147192955017e-02 -1.991355791687965393e-02 2.039199471473693848e-01 -2.288247086107730865e-02 2.152636796236038208e-01 -4.329669475555419922e-01 3.958891704678535461e-02 -3.019359707832336426e-01 -2.385374158620834351e-01 -1.462414413690567017e-01 2.826473489403724670e-02 -2.004836052656173706e-01 1.227436494082212448e-02 -1.338454633951187134e-01 1.317153871059417725e-01 2.747773230075836182e-01 1.390842199325561523e-01
-6.714128702878952026e-02 8.275812864303588867e-02 -2.521817982196807861e-01 3.333687186241149902e-01 1.026421040296554565e-01 6.210967898368835449e-02 3.530417382717132568e-02 -6.287136673927307129e-02 -2.695143818855285645e-01 -4.780753049999475479e-03 -2.306409738957881927e-02 1.317893862724304199e-01 -1.666061133146286011e-01 -8.079130202531814575e-02 -8.347190171480178833e-02 -2.039048671722412109e-01 4.109699279069900513e-02 5.877428222447633743e-03 -1.214376240968704224e-01 -1.122202165424823761e-02 -3.133352100849151611e-01 -2.852819859981536865e-01 -6.512023508548736572e-02 -3.547683954238891602e-01 -1.757087111473083496e-01 3.215725347399711609e-02 -5.094113573431968689e-02 1.665156036615371704e-01 -5.702683236449956894e-03 -1.866464316844940186e-01 4.237110018730163574e-01 -1.343006491661071777e-01
-3.405180573463439941e-01 -1.673912256956100464e-01 -1.198524013161659241e-01 8.069106936454772949e-02 -7.310396991670131683e-03 3.171170949935913086e-01 -6.650564074516296387e-02 -1.689313538372516632e-02 -3.312594443559646606e-02 -9.589120000600814819e-02 3.087658286094665527e-01 -8.278672397136688232e-02 -4.103980958461761475e-01 1.582939773797988892e-01 -4.056794941425323486e-02 -1.687922179698944092e-01 -1.220421865582466125e-01 -1.168478578329086304e-01 3.213421627879142761e-02 1.770008951425552368e-01 -3.542438447475433350e-01 1.512725502252578735e-01 1.711769960820674896e-02 -2.016123831272125244e-01 -1.625716984272003174e-01 -1.143297106027603149e-01 -5.577747896313667297e-02 8.854236453771591187e-02 -2.100010514259338379e-01 -1.872512996196746826e-01 1.177451238036155701e-01 4.771972075104713440e-03
4.676588345319032669e-03 7.756292819976806641e-02 -1.589580327272415161e-01 1.844959408044815063e-01 1.350551843643188477e-01 5.215501040220260620e-02 -2.040064930915832520e-01 2.404603920876979828e-02 -2.464940696954727173e-01 5.830874443054199219e-01 -5.157898645848035812e-03 -1.936382148414850235e-03 -8.227584511041641235e-02 1.940792500972747803e-01 1.864969544112682343e-02 -2.236134707927703857e-01 -5.959522724151611328e-02 1.367675513029098511e-01 1.233150511980056763e-01 1.895798146724700928e-01 -1.008691862225532532e-01 3.179306909441947937e-02 -1.970419883728027344e-01 1.142970565706491470e-02 -2.318035960197448730e-01 1.719818823039531708e-02 -1.690871119499206543e-01 -1.218780279159545898e-01 -3.742091357707977295e-01 1.050316765904426575e-01 6.089827790856361389e-02 1.181946136057376862e-02
-6.907721608877182007e-02 -1.968931853771209717e-01 4.475932940840721130e-02 -4.511158913373947144e-02 1.524626016616821289e-01 1.965863704681396484e-01 1.539695709943771362e-01 1.307425349950790405e-01 -2.849965356290340424e-02 1.618087887763977051e-01 1.704461276531219482e-01 1.509044468402862549e-01 -4.263269901275634766e-01 3.635175526142120361e-01 1.549621969461441040e-01 -3.229572772979736328e-01 2.305943071842193604e-01 7.488576322793960571e-02 -1.261784136295318604e-01 -5.716550722718238831e-02 -3.427438437938690186e-02 5.907825380563735962e-02 -6.534973531961441040e-02 -3.655975759029388428e-01 3.089280240237712860e-02 -2.658665180206298828e-01 -1.388683617115020752e-01 3.724072128534317017e-02 -8.029200881719589233e-02 7.711415737867355347e-02 3.649798035621643066e-02 -4.577435553073883057e-02
1.964606344699859619e-01 1.870254278182983398e-01 2.828983366489410400e-01 2.402283400297164917e-01 -6.393604725599288940e-02 1.629188060760498047e-01 -3.917075693607330322e-02 1.165478378534317017e-01 -7.922504842281341553e-02 2.695827782154083252e-01 1.507550477981567383e-01 1.499042958021163940e-01 -1.328012794256210327e-01 3.663707077503204346e-01 -4.642444849014282227e-02 -9.821432828903198242e-02 -7.913250476121902466e-03 4.690551199018955231e-03 3.481420455500483513e-03 -1.964609622955322266e-01 -3.295333087444305420e-01 2.641419172286987305e-01 -3.079107701778411865e-01 -8.438076823949813843e-03 2.020739614963531494e-01 -1.095917969942092896e-01 -1.516949683427810669e-01 -6.334707885980606079e-02 -2.684328891336917877e-02 -1.087815091013908386e-01 2.028811573982238770e-01 -9.798218309879302979e-02
-1.242390796542167664e-01 3.429086133837699890e-02 -4.726982209831476212e-03 4.692921638488769531e-01 1.008126586675643921e-01 2.076615765690803528e-02 -2.741489000618457794e-02 3.970555588603019714e-02 -2.840935289859771729e-01 2.695364058017730713e-01 -9.766525775194168091e-02 -3.157117962837219238e-01 6.933107972145080566e-02 1.374280750751495361e-01 6.558877229690551758e-02 -1.407639831304550171e-01 1.368834376335144043e-01 7.053378224372863770e-02 -1.480491161346435547e-01 -1.797292679548263550e-01 -1.787148267030715942e-01 2.558998763561248779e-01 -2.190512716770172119e-01 -2.587367594242095947e-02 -1.615076065063476562e-01 3.834783658385276794e-02 -4.916711244732141495e-03 -1.894259899854660034e-01 -9.961569309234619141e-02 2.693097591400146484e-01 2.243999540805816650e-01 1.398201882839202881e-01
7.378198206424713135e-02 -1.257270425558090210e-01 -4.160430282354354858e-02 -5.892985686659812927e-02 -3.357647359371185303e-01 2.246197909116744995e-01 -2.689032442867755890e-02 -9.873966127634048462e-02 9.142939001321792603e-02 2.876177132129669189e-01 -5.784397944808006287e-03 -3.892886638641357422e-02 -1.759820803999900818e-02 1.707282215356826782e-01 1.776700466871261597e-01 1.847742348909378052e-01 -2.234830288216471672e-03 -4.691334813833236694e-02 -9.583426266908645630e-02 -1.390691697597503662e-01 -2.278052568435668945e-01 1.976220756769180298e-01 -3.015872836112976074e-01 -4.570229351520538330e-01 -6.706760823726654053e-02 -4.538517445325851440e-02 1.468593776226043701e-01 2.158650755882263184e-01 -2.534538507461547852e-01 8.331206440925598145e-02 1.524692177772521973e-01 -1.463824361562728882e-01
-1.919694095849990845e-01 2.669251859188079834e-01 -4.651976004242897034e-02 9.604435414075851440e-02 2.028559148311614990e-01 2.955505251884460449e-01 -1.976453065872192383e-01 1.840370446443557739e-01 -1.454091817140579224e-01 2.157954424619674683e-01 1.403000354766845703e-01 -1.421286016702651978e-01 -1.346176713705062866e-01 4.017626941204071045e-01 -7.915181666612625122e-02 2.439411133527755737e-01 -2.208279818296432495e-01 -3.369119763374328613e-02 -2.519632875919342041e-01 -2.762359008193016052e-02 -2.183420956134796143e-01 1.422245949506759644e-01 -1.826523989439010620e-01 -1.815922707319259644e-01 1.212993264198303223e-02 6.371522694826126099e-02 -2.075806073844432831e-02 -1.461375355720520020e-01 8.378695696592330933e-03 -4.457598552107810974e-02 1.456669420003890991e-01 -1.688641607761383057e-01
3.762587904930114746e-02 8.203688263893127441e-02 7.778395712375640869e-02 1.580729931592941284e-01 2.757256925106048584e-01 9.893061220645904541e-02 -1.510182470083236694e-01 -1.134985592216253281e-02 -5.555456504225730896e-02 2.618045210838317871e-01 3.300042748451232910e-01 -1.466621160507202148e-01 -1.031833048909902573e-02 3.267628848552703857e-01 -7.180549204349517822e-02 -1.825363636016845703e-01 2.636748254299163818e-01 -1.094202548265457153e-01 -2.962769269943237305e-01 -1.457039862871170044e-01 -1.155333667993545532e-01 4.169089496135711670e-01 -6.892322748899459839e-02 -1.123509705066680908e-01 -1.955499351024627686e-01 -7.335222512483596802e-02 1.130525171756744385e-01 -1.497236341238021851e-01 1.421127934008836746e-02 -9.492795914411544800e-03 1.505485177040100098e-01 8.863855898380279541e-02
-2.247134223580360413e-02 4.282843437977135181e-04 -6.850688904523849487e-02 6.296281516551971436e-02 -2.038076519966125488e-01 3.860445320606231689e-02 7.197561860084533691e-02 -3.105733394622802734e-01 -4.507801532745361328e-01 1.070697307586669922e-01 5.107641220092773438e-02 -2.901298284996300936e-04 -6.554748117923736572e-02 2.816835343837738037e-01 -7.215496152639389038e-02 -1.032722517848014832e-01 5.245853960514068604e-02 -1.237559467554092407e-01 -1.116416007280349731e-01 1.177895907312631607e-02 -2.952951490879058838e-01 -6.689035147428512573e-02 -6.239574775099754333e-02 -4.573338329792022705e-01 9.276553988456726074e-02 2.601524889469146729e-01 -1.226064637303352356e-01 9.587818384170532227e-02 -4.188202321529388428e-02 1.756995320320129395e-01 -8.438042551279067993e-02 -2.318163812160491943e-01
4.001490399241447449e-02 -2.513059675693511963e-01 3.359744325280189514e-02 2.412708289921283722e-02 -5.383178591728210449e-02 -9.787081182003021240e-02 -1.259122639894485474e-01 3.206692403182387352e-03 -4.528674781322479248e-01 2.727479636669158936e-01 3.858663439750671387e-01 -6.445535272359848022e-02 -3.128356486558914185e-02 1.036680564284324646e-01 1.187380850315093994e-01 -1.351143270730972290e-01 9.776996076107025146e-02 2.208378165960311890e-01 1.894090771675109863e-01 -1.494992375373840332e-01 -1.494976282119750977e-01 1.091130599379539490e-01 1.937474608421325684e-01 -8.282792568206787109e-02 -1.083104163408279419e-01 2.577986717224121094e-01 -2.329022139310836792e-01 1.375305950641632080e-01 -8.216939866542816162e-02 -8.367570489645004272e-02 2.556444406509399414e-01 -5.403354018926620483e-02
1.356724649667739868e-02 1.565664857625961304e-01 -1.424935013055801392e-01 -1.552975624799728394e-01 -1.274675875902175903e-01 2.592810094356536865e-01 -1.737114191055297852e-01 1.439180523157119751e-01 -5.742773413658142090e-02 2.007707953453063965e-01 -3.562765195965766907e-02 2.091290205717086792e-01 -2.537102103233337402e-01 1.916874796152114868e-01 6.813845783472061157e-02 -1.219682469964027405e-01 3.565990179777145386e-02 2.533568441867828369e-02 -2.488960474729537964e-01 -2.881270647048950195e-01 -8.331453055143356323e-02 3.854001872241497040e-03 -1.196813434362411499e-01 -2.204398363828659058e-01 -1.087578199803829193e-02 3.425457477569580078e-01 -1.307848691940307617e-01 9.966386109590530396e-02 -4.096896946430206299e-01 1.668912172317504883e-01 1.708263158798217773e-01 3.388981893658638000e-02
3.040359020233154297e-01 -1.051548421382904053e-01 -3.161376118659973145e-01 1.339216679334640503e-01 -2.932022139430046082e-02 8.096671104431152344e-02 -6.345783919095993042e-02 -4.054649919271469116e-02 -3.234654664993286133e-01 1.530549377202987671e-01 1.696577519178390503e-01 8.450569957494735718e-02 -8.586356043815612793e-02 2.020517289638519287e-01 -2.084481343626976013e-02 -1.876937896013259888e-01 1.743331998586654663e-01 1.194072142243385315e-01 -5.489539727568626404e-02 9.020676463842391968e-02 -2.582473754882812500e-01 1.109953373670578003e-01 4.546578601002693176e-02 -2.733965814113616943e-01 4.325257614254951477e-04 4.693939983844757080e-01 1.218767017126083374e-01 1.999866366386413574e-01 -1.383655518293380737e-01 -2.657365053892135620e-03 1.046743988990783691e-01 -2.801817469298839569e-02
1.948746591806411743e-01 -1.224103793501853943e-01 3.618647530674934387e-02 9.842679649591445923e-02 1.604995690286159515e-02 -6.891879439353942871e-02 7.549622654914855957e-02 -9.254547208547592163e-02 -2.292568236589431763e-01 6.364793330430984497e-02 9.761587530374526978e-02 -7.668758928775787354e-02 -2.907594442367553711e-01 9.915039688348770142e-02 1.614437997341156006e-01 9.281052649021148682e-02 2.802380919456481934e-01 -3.793334364891052246e-01 -2.181417495012283325e-01 -8.734530955553054810e-02 -3.008435070514678955e-01 2.661167383193969727e-01 1.272835955023765564e-02 -5.508801341056823730e-02 -1.058035790920257568e-01 -4.675573669373989105e-03 -1.454699486494064331e-01 1.442618221044540405e-01 -2.116317301988601685e-01 -3.034272193908691406e-01 1.718848049640655518e-01 -2.322664856910705566e-01
-1.008781255222856998e-03 3.121418654918670654e-01 -1.017072051763534546e-01 -4.298391938209533691e-02 1.758425533771514893e-01 -1.559462696313858032e-01 -2.637173794209957123e-02 2.221996039152145386e-01 -3.004326820373535156e-01 1.974594593048095703e-01 1.552145183086395264e-01 -7.396759092807769775e-02 -1.625504791736602783e-01 8.984769135713577271e-02 -6.851883232593536377e-02 -8.823117613792419434e-02 5.902095884084701538e-02 1.718369573354721069e-01 -2.326206266880035400e-01 -2.760935127735137939e-01 -2.438433319330215454e-01 1.141973584890365601e-01 1.494461297988891602e-02 -1.845626682043075562e-01 -1.494496762752532959e-01 2.601207196712493896e-01 -1.776472665369510651e-02 2.103388458490371704e-01 -2.940976321697235107e-01 2.913541495800018311e-01 -3.191806003451347351e-02 -4.674069210886955261e-02
2.496435493230819702e-01 1.481938064098358154e-01 -1.585013568401336670e-01 -5.458970740437507629e-02 -1.263726800680160522e-01 2.649084329605102539e-01 -3.299262747168540955e-02 2.553377747535705566e-01 -2.629455327987670898e-01 3.691727519035339355e-01 -6.974834203720092773e-02 1.602085828781127930e-01 -6.096198037266731262e-02 2.307425886392593384e-01 -6.336449831724166870e-02 -1.674006432294845581e-01 5.018140003085136414e-02 -9.505971521139144897e-02 -1.622044295072555542e-01 -4.936642572283744812e-02 -1.819133013486862183e-01 1.472951471805572510e-01 -1.594643443822860718e-01 -2.156080305576324463e-01 5.186574906110763550e-02 1.279532629996538162e-02 -1.596553176641464233e-01 1.631860285997390747e-01 -3.550129532814025879e-01 -3.572714701294898987e-02 2.078053206205368042e-01 1.332351714372634888e-01
1.153931766748428345e-02 -2.266771942377090454e-01 -2.939010262489318848e-01 4.361595585942268372e-02 1.968427300453186035e-01 1.160575151443481445e-01 8.054432272911071777e-02 -1.268764883279800415e-01 -8.429318666458129883e-02 1.515343636274337769e-01 2.445935457944869995e-01 9.024746716022491455e-02 -2.118082493543624878e-01 3.636384904384613037e-01 7.305658608675003052e-02 -3.406759724020957947e-02 -6.082597374916076660e-02 1.113332211971282959e-01 8.566339313983917236e-02 1.493955999612808228e-01 -2.035185508430004120e-02 1.726432889699935913e-01 8.619561791419982910e-02 -2.610884904861450195e-01 -2.070979960262775421e-02 -2.317032404243946075e-02 -1.233996450901031494e-01 -2.551685571670532227e-01 -3.699975609779357910e-01 3.570660054683685303e-01 -1.789028570055961609e-02 7.863236218690872192e-02
-4.187681153416633606e-02 -6.373621523380279541e-02 5.879698321223258972e-03 -1.129828691482543945e-01 -8.604004234075546265e-02 1.460054218769073486e-01 -3.144640624523162842e-01 -1.436108648777008057e-01 -1.655283123254776001e-01 4.811494052410125732e-02 1.651388704776763916e-01 -2.663792669773101807e-02 -2.562313973903656006e-01 2.563568949699401855e-01 1.222866550087928772e-01 -2.002247124910354614e-01 2.618066668510437012e-01 -2.468671202659606934e-01 8.169427514076232910e-02 1.333078593015670776e-01 -8.547817915678024292e-02 2.204433232545852661e-01 -1.126833334565162659e-01 -3.400952816009521484e-01 -4.366366267204284668e-01 2.458776813000440598e-03 8.523401618003845215e-02 -1.407054159790277481e-02 -1.638628393411636353e-01 1.223483458161354065e-01 1.038087755441665649e-01 1.130605954676866531e-02
-1.335361897945404053e-01 3.477663993835449219e-01 -2.567323856055736542e-02 4.173158109188079834e-02 1.239547599107027054e-02 1.211786344647407532e-01 -2.921683490276336670e-01 -2.921220287680625916e-02 -1.868800520896911621e-01 3.511949181556701660e-01 2.215456217527389526e-01 -1.671652123332023621e-02 -8.331877738237380981e-02 2.168083190917968750e-01 -1.508694589138031006e-01 -1.287604123353958130e-01 -2.192190289497375488e-01 8.315447717905044556e-02 2.694680988788604736e-01 -3.240196704864501953e-01 -1.839467734098434448e-01 1.153938546776771545e-01 -2.177635878324508667e-01 1.178981922566890717e-02 -9.909729659557342529e-02 -5.129260942339897156e-02 6.591011583805084229e-02 -2.980178035795688629e-02 -6.651154905557632446e-02 -3.166745007038116455e-01 -5.227161943912506104e-02 -6.672264635562896729e-02
-2.947403676807880402e-02 1.094116121530532837e-01 -2.304960936307907104e-01 3.557122126221656799e-02 1.165403574705123901e-01 -1.051903441548347473e-01 -1.120752915740013123e-01 9.167322516441345215e-02 -2.252471894025802612e-01 3.906470537185668945e-01 2.906759381294250488e-01 -5.152791738510131836e-02 2.159200375899672508e-03 2.023843079805374146e-01 2.249249443411827087e-02 2.056461200118064880e-02 1.032261103391647339e-01 1.148535236716270447e-01 -2.552879750728607178e-01 3.265199065208435059e-01 -2.748988568782806396e-01 -5.097924917936325073e-02 -2.257282733917236328e-01 -1.187808439135551453e-01 -2.027896791696548462e-01 -2.345962375402450562e-01 -1.327506452798843384e-01 2.155161350965499878e-01 -1.095189675688743591e-01 9.680803865194320679e-02 1.596141755580902100e-01 9.400397539138793945e-02
8.899503201246261597e-02 -8.751613646745681763e-02 7.252222299575805664e-02 1.279641687870025635e-01 -1.926689874380826950e-03 2.807219922542572021e-01 -1.749919950962066650e-01 6.245644297450780869e-03 -1.896552443504333496e-01 -1.129390969872474670e-01 1.310739666223526001e-01 1.648737937211990356e-01 -3.481862843036651611e-01 2.147380709648132324e-01 1.070879623293876648e-01 -1.182973310351371765e-01 2.990403473377227783e-01 -2.218962907791137695e-01 9.809688478708267212e-02 1.667479127645492554e-01 -2.001920193433761597e-01 2.493888288736343384e-01 -8.690779656171798706e-02 -3.435960114002227783e-01 -3.136408030986785889e-01 -8.004530519247055054e-02 7.332892273552715778e-04 -3.058492206037044525e-02 -2.027753442525863647e-01 7.541833817958831787e-02 -4.474033601582050323e-03 1.044374927878379822e-01
1.268657445907592773e-01 -1.582718938589096069e-01 -2.170732766389846802e-01 1.833929270505905151e-01 1.170133892446756363e-02 -3.320549428462982178e-02 -1.135251149535179138e-01 -1.767646819353103638e-01 -3.511078953742980957e-01 1.417120099067687988e-01 1.934915482997894287e-01 1.532091666013002396e-02 3.291754424571990967e-02 3.037987351417541504e-01 -3.539058566093444824e-02 -2.548106908798217773e-01 1.715361922979354858e-01 -7.838957011699676514e-03 -1.290778070688247681e-01 -4.417600855231285095e-02 -2.193983346223831177e-01 -1.238496527075767517e-01 1.330717355012893677e-01 -3.290262222290039062e-01 1.067540720105171204e-01 3.185681104660034180e-01 -1.574952602386474609e-01 2.834686934947967529e-01 -1.524515450000762939e-01 1.068635135889053345e-01 -3.735996037721633911e-02 -2.234673872590065002e-02
8.125593513250350952e-02 -3.687727749347686768e-01 1.522071659564971924e-01 2.275976240634918213e-01 -2.782238721847534180e-01 -3.174098581075668335e-02 -2.958190441131591797e-01 1.868397295475006104e-01 -1.231847330927848816e-01 -2.219886332750320435e-02 2.834576964378356934e-01 6.957969069480895996e-02 -2.128312885761260986e-01 1.993272006511688232e-01 7.738576084375381470e-02 -1.674260757863521576e-02 1.369697004556655884e-01 1.131204590201377869e-01 2.365223765373229980e-01 -8.812335878610610962e-02 -2.891235947608947754e-01 1.326035261154174805e-01 1.465021371841430664e-01 -3.285753726959228516e-01 -6.463628262281417847e-02 7.758428156375885010e-02 5.757641047239303589e-02 7.172868400812149048e-02 -1.530092954635620117e-01 1.588789187371730804e-02 3.718871250748634338e-02 -1.409872472286224365e-01
2.514484226703643799e-01 2.767367660999298096e-02 7.427776604890823364e-02 1.763969212770462036e-01 2.085093259811401367e-01 -7.506196852773427963e-03 -1.829112768173217773e-01 -1.073686555027961731e-01 -1.426851004362106323e-01 2.502717077732086182e-01 1.225884184241294861e-01 -1.522659361362457275e-01 -1.559512764215469360e-01 3.700991868972778320e-01 6.450299173593521118e-02 7.118222117424011230e-02 2.341739535331726074e-01 3.379188776016235352e-01 -5.319427698850631714e-02 -3.143430948257446289e-01 -1.952318996191024780e-01 8.925168216228485107e-02 -1.509052366018295288e-01 -1.347279995679855347e-01 -1.349670737981796265e-01 -2.647401094436645508e-01 -8.106667548418045044e-02 6.322371214628219604e-02 -1.209767758846282959e-01 2.225470915436744690e-02 2.177197933197021484e-01 -7.070658262819051743e-03
-2.405566163361072540e-02 -5.362703278660774231e-02 1.956557389348745346e-03 -8.810353279113769531e-02 -5.474258959293365479e-02 -7.378707826137542725e-02 -1.711603999137878418e-01 2.271989732980728149e-02 -2.075634431093931198e-03 4.540131390094757080e-01 1.535237282514572144e-01 -1.528155207633972168e-01 -2.254318296909332275e-01 -3.001814149320125580e-02 1.566057652235031128e-01 -1.404984444379806519e-01 2.492644935846328735e-01 -3.533931449055671692e-02 -2.099479287862777710e-01 -2.401525080204010010e-01 -2.987916171550750732e-01 1.468118727207183838e-01 -8.554641157388687134e-02 -2.031579911708831787e-01 2.450701594352722168e-01 1.451055109500885010e-01 -1.603214889764785767e-01 2.037378028035163879e-02 -1.694013029336929321e-01 -1.246984004974365234e-01 -2.975993454456329346e-01 -1.920582652091979980e-01
1.569601744413375854e-01 9.872480481863021851e-02 1.375206410884857178e-01 1.199353933334350586e-01 -4.788012430071830750e-02 1.313782185316085815e-01 -1.379273831844329834e-01 -6.201510131359100342e-02 -1.566984951496124268e-01 2.665622234344482422e-01 2.873535752296447754e-01 1.331741213798522949e-01 7.106565684080123901e-02 9.422738850116729736e-02 8.308450132608413696e-02 -8.588348329067230225e-02 6.091193482279777527e-02 6.063829362392425537e-02 -1.205625310540199280e-01 -3.435805737972259521e-01 -3.601814061403274536e-02 2.176990956068038940e-01 -1.510884165763854980e-01 -2.694848179817199707e-01 9.250486642122268677e-02 -1.365219354629516602e-01 -2.772983610630035400e-01 -2.539412677288055420e-01 -3.454307094216346741e-02 -1.500238478183746338e-01 3.638225793838500977e-01 2.387868762016296387e-01
8.518893271684646606e-02 -1.014279946684837341e-01 -8.574514836072921753e-02 9.265301376581192017e-02 1.154299601912498474e-01 1.037749424576759338e-01 3.668034672737121582e-01 4.338018130511045456e-03 -1.255644559860229492e-01 3.434025049209594727e-01 2.104717046022415161e-01 4.764455556869506836e-02 3.361102566123008728e-02 8.466426283121109009e-02 2.820581197738647461e-01 -1.345804631710052490e-01 1.420587152242660522e-01 4.562192037701606750e-02 -6.480769813060760498e-02 -4.312572479248046875e-01 -2.731869518756866455e-01 -5.885221064090728760e-03 -4.329450801014900208e-02 -4.303346872329711914e-01 -1.268112361431121826e-01 -5.343717709183692932e-02 2.003221213817596436e-02 -1.457424759864807129e-01 4.244432598352432251e-02 4.387601837515830994e-02 -4.062727093696594238e-02 3.880880028009414673e-02
-7.280121743679046631e-02 -7.005005329847335815e-02 -1.364302784204483032e-01 1.989598572254180908e-01 -5.090887658298015594e-03 8.765312284231185913e-02 6.284359842538833618e-02 -3.456029593944549561e-01 -1.611554324626922607e-01 1.456705480813980103e-01 1.967483162879943848e-01 -1.203099489212036133e-01 -1.688280850648880005e-01 1.676094233989715576e-01 1.074386537075042725e-01 -2.621588110923767090e-01 6.236616149544715881e-02 -5.646058171987533569e-02 -1.050844974815845490e-02 2.583838403224945068e-01 -1.349266767501831055e-01 2.439006865024566650e-01 1.693985015153884888e-01 -2.871525883674621582e-01 1.064539104700088501e-01 -2.166009247303009033e-01 1.032506301999092102e-01 2.462059259414672852e-02 -4.353542923927307129e-01 2.006207704544067383e-01 -1.950846798717975616e-02 -2.793597057461738586e-02
-1.616437137126922607e-01 5.035082995891571045e-02 -5.059513077139854431e-02 3.442298769950866699e-01 -3.423047959804534912e-01 -1.982728093862533569e-01 -1.794928335584700108e-03 -9.733702987432479858e-02 -2.604022622108459473e-01 2.638531625270843506e-01 1.686977446079254150e-01 1.263295114040374756e-01 -6.189300119876861572e-02 1.725813299417495728e-01 -6.525811553001403809e-02 -1.180076375603675842e-01 -1.460358351469039917e-01 -1.894843578338623047e-02 1.236016675829887390e-01 7.311554998159408569e-02 -2.371284663677215576e-01 3.966785073280334473e-01 -1.978471130132675171e-02 -2.073003500699996948e-01 -2.162037640810012817e-01 2.562973797321319580e-01 5.525530874729156494e-02 -9.786369651556015015e-02 5.077684298157691956e-02 -7.615403831005096436e-02 5.267014726996421814e-02 -1.232974082231521606e-01
4.855087026953697205e-02 1.295300722122192383e-01 5.073808506131172180e-02 -1.709882020950317383e-01 1.832172423601150513e-01 1.658437997102737427e-01 5.547224730253219604e-02 1.972740143537521362e-01 -1.738313287496566772e-01 3.578125834465026855e-01 1.556119620800018311e-01 -1.186838075518608093e-01 -2.296435236930847168e-01 7.549788337200880051e-03 4.616711661219596863e-02 6.892310082912445068e-02 2.011347711086273193e-01 3.739685565233230591e-02 -1.657520085573196411e-01 1.002611294388771057e-01 -2.930206358432769775e-01 3.246997594833374023e-01 1.250360161066055298e-01 -4.488433301448822021e-01 -9.132992126978933811e-04 1.163979917764663696e-01 1.307739317417144775e-01 1.063986793160438538e-01 7.405472546815872192e-02 -1.743842661380767822e-01 -1.036652103066444397e-01 -1.156990528106689453e-01
3.492780029773712158e-01 2.940750308334827423e-02 1.259743720293045044e-01 1.206098645925521851e-01 2.027154713869094849e-01 9.231184422969818115e-02 -2.701488137245178223e-01 -2.747703157365322113e-02 -9.493255615234375000e-02 2.463416457176208496e-01 2.367474511265754700e-02 4.280677437782287598e-02 -3.422974944114685059e-01 3.288635611534118652e-01 -9.938886761665344238e-02 1.251920610666275024e-01 1.333236843347549438e-01 2.400291413068771362e-01 1.600725762546062469e-02 -2.504249513149261475e-01 -9.802550822496414185e-02 1.212098598480224609e-01 -1.669602692127227783e-01 -2.613042891025543213e-01 -2.024328261613845825e-01 -9.631355106830596924e-02 -1.214340254664421082e-01 6.752963364124298096e-02 -1.673359572887420654e-01 1.518591344356536865e-01 1.383729875087738037e-01 4.275646805763244629e-02
-3.063331842422485352e-01 -1.759540885686874390e-01 -2.620513550937175751e-02 1.552446484565734863e-01 8.883236348628997803e-02 3.557212948799133301e-01 1.985236536711454391e-03 -5.323973298072814941e-02 -5.540256947278976440e-02 -1.277556866407394409e-01 3.105941712856292725e-01 -1.100792549550533295e-02 -3.159948289394378662e-01 2.065130509436130524e-02 1.018796861171722412e-01 -8.980555832386016846e-02 -1.501485109329223633e-01 -6.884512305259704590e-02 -8.879618346691131592e-02 1.006934866309165955e-01 -2.742809057235717773e-01 1.058117523789405823e-01 1.122916117310523987e-01 -2.613902390003204346e-01 -1.985395550727844238e-01 -8.005753159523010254e-02 1.769717931747436523e-01 -5.368199199438095093e-02 -3.240910470485687256e-01 -1.178388074040412903e-01 2.376005947589874268e-01 -1.018292903900146484e-01
1.146239861845970154e-01 -1.301583647727966309e-01 1.124848723411560059e-01 5.399665609002113342e-02 1.951019465923309326e-01 1.686741560697555542e-01 -2.508485615253448486e-01 6.389579921960830688e-02 -2.952092885971069336e-01 4.235926270484924316e-01 2.036682069301605225e-01 1.496574431657791138e-01 -6.462440639734268188e-02 3.304219990968704224e-02 1.248732209205627441e-01 -1.317867338657379150e-01 -2.291564643383026123e-01 1.765738427639007568e-01 -3.617480397224426270e-03 1.487973183393478394e-01 -2.817152142524719238e-01 7.292978465557098389e-02 -3.376574516296386719e-01 -2.042699456214904785e-01 -5.326318368315696716e-02 3.180759400129318237e-02 2.752866595983505249e-02 1.062035784125328064e-01 -2.404737472534179688e-01 9.790724515914916992e-02 8.739440888166427612e-02 -1.222246661782264709e-01
-2.357234209775924683e-01 -1.959611475467681885e-01 8.218465745449066162e-02 1.032103598117828369e-01 5.351487547159194946e-02 2.053713612258434296e-02 -2.415662705898284912e-01 -1.130916364490985870e-02 -3.563701212406158447e-01 5.385715886950492859e-02 2.846527397632598877e-01 9.435648098587989807e-04 8.231800794601440430e-02 2.564808130264282227e-01 2.508492767810821533e-01 -2.267961204051971436e-01 -1.611383110284805298e-01 6.007633730769157410e-02 8.635722100734710693e-02 -6.763025373220443726e-02 -1.810171455144882202e-01 -5.391140282154083252e-02 9.074142575263977051e-02 -5.539057403802871704e-02 -3.126149177551269531e-01 1.596110463142395020e-01 9.010113030672073364e-02 1.631984114646911621e-01 -2.484130561351776123e-01 -8.708609640598297119e-02 2.738684117794036865e-01 -1.953864246606826782e-01
1.718625128269195557e-01 3.610025346279144287e-02 -1.565401554107666016e-01 -2.174245417118072510e-01 6.867106258869171143e-02 1.515150666236877441e-01 -1.532202810049057007e-01 -8.832888305187225342e-02 -3.418908640742301941e-02 5.001152157783508301e-01 2.338454872369766235e-01 -8.082863688468933105e-02 -2.892634570598602295e-01 4.918216541409492493e-02 2.215456813573837280e-01 -2.483053803443908691e-01 8.685470372438430786e-02 -2.114571183919906616e-01 1.742511689662933350e-01 -1.344644874334335327e-01 -1.078557502478361130e-02 -1.186933927237987518e-02 -1.302385330200195312e-01 -1.983904689550399780e-01 5.844754353165626526e-02 2.306397706270217896e-01 -1.725162118673324585e-01 -1.097668036818504333e-01 -2.562810294330120087e-02 4.721774253994226456e-03 4.711779206991195679e-02 -2.655161023139953613e-01
1.732597500085830688e-01 2.032766491174697876e-01 -7.735777646303176880e-02 2.587418556213378906e-01 1.196702569723129272e-01 8.911364711821079254e-03 -1.130327507853507996e-01 -7.612714916467666626e-02 -7.689499855041503906e-02 2.915401458740234375e-01 -3.258899226784706116e-02 9.966325759887695312e-02 -1.468501687049865723e-01 5.760397017002105713e-02 -2.557630538940429688e-01 -7.932651042938232422e-02 -7.465811818838119507e-02 -2.168830782175064087e-01 -2.205490022897720337e-01 1.790107190608978271e-01 -3.670252263545989990e-01 2.602096647024154663e-02 2.584108114242553711e-01 -3.965842425823211670e-01 -2.955728024244308472e-02 1.957462430000305176e-01 1.916109323501586914e-01 6.374565511941909790e-02 -2.149660289287567139e-01 -3.366528078913688660e-02 1.726125366985797882e-02 -6.255562603473663330e-02
4.674393683671951294e-02 2.754540741443634033e-01 1.201323349960148335e-03 1.255471445620059967e-02 4.575209915637969971e-01 1.384970247745513916e-01 -4.953724443912506104e-01 -9.582839161157608032e-02 -1.949476301670074463e-01 3.278022259473800659e-02 1.100181415677070618e-01 -5.191189795732498169e-02 -1.336283087730407715e-01 1.684680581092834473e-01 -7.821910828351974487e-02 -8.196656405925750732e-02 9.130391478538513184e-02 -1.922124624252319336e-01 -5.882733315229415894e-02 -2.504857182502746582e-01 -1.432107836008071899e-01 -7.376862689852714539e-03 1.620000451803207397e-01 -2.505943477153778076e-01 -1.810727715492248535e-01 -2.944200113415718079e-02 7.286861538887023926e-02 -3.185760974884033203e-02 7.833522558212280273e-02 1.987007409334182739e-01 9.684748947620391846e-02 -9.836941957473754883e-02
-2.538160085678100586e-01 -4.250882565975189209e-02 -1.617876291275024414e-01 4.131408035755157471e-01 -3.903034329414367676e-02 2.312968522310256958e-01 -9.779486805200576782e-03 -2.061146646738052368e-01 -8.355874568223953247e-02 7.897012680768966675e-02 2.930314838886260986e-01 6.995172053575515747e-02 -1.118856593966484070e-01 3.011549413204193115e-01 1.481441259384155273e-01 -1.746751070022583008e-01 1.211221143603324890e-02 -8.926865458488464355e-02 3.584307059645652771e-02 1.283983439207077026e-01 -3.195490241050720215e-01 -3.107825666666030884e-02 2.029226124286651611e-01 -1.757602840662002563e-01 2.212738692760467529e-01 5.388532765209674835e-03 9.957796335220336914e-02 1.561451107263565063e-01 -7.889723032712936401e-02 1.179867684841156006e-01 2.733134031295776367e-01 2.219032868742942810e-02
-2.026289142668247223e-02 4.175632074475288391e-02 2.611836493015289307e-01 2.964341640472412109e-01 -1.695712655782699585e-02 -6.098302453756332397e-02 -2.365535348653793335e-01 -2.237233370542526245e-01 -3.372166752815246582e-01 1.898825019598007202e-01 1.903175003826618195e-02 4.424574598670005798e-02 -1.135170683264732361e-01 1.164931654930114746e-01 -9.883736819028854370e-02 -1.827347725629806519e-01 9.574482589960098267e-02 1.923917233943939209e-01 -2.336704134941101074e-01 2.976424396038055420e-01 -1.696213334798812866e-01 1.156436875462532043e-01 -2.268282026052474976e-01 -7.018476724624633789e-02 1.224964112043380737e-01 1.702804714441299438e-01 1.319672539830207825e-02 9.966585040092468262e-02 -2.394323199987411499e-01 6.115425005555152893e-02 2.364344000816345215e-01 -2.259599268436431885e-01
-6.858786195516586304e-02 1.132403872907161713e-02 -1.405371576547622681e-01 9.415262192487716675e-02 1.868047416210174561e-01 1.541446149349212646e-01 -8.460722118616104126e-02 -9.788128547370433807e-03 -4.406206309795379639e-01 -8.998022973537445068e-02 1.418895870447158813e-01 -4.227174795232713223e-04 -2.217570692300796509e-01 2.009371817111968994e-01 3.030265867710113525e-01 1.202488318085670471e-01 3.314430117607116699e-01 -9.283455461263656616e-02 9.607097506523132324e-02 -1.276991665363311768e-01 -4.737242758274078369e-01 -2.205969840288162231e-01 6.627082824707031250e-02 -8.053372800350189209e-02 1.016093268990516663e-01 4.591330140829086304e-02 5.033645778894424438e-02 -5.621018633246421814e-02 -1.032393202185630798e-01 -6.601981818675994873e-02 -1.427139192819595337e-01 -3.088357485830783844e-02
7.936204969882965088e-02 -8.178824186325073242e-02 -2.772447466850280762e-01 4.492382109165191650e-01 2.247414588928222656e-01 6.782376021146774292e-02 -4.152383282780647278e-02 -1.204179897904396057e-01 -3.774201869964599609e-02 2.435573935508728027e-01 -1.530291289091110229e-01 5.669897049665451050e-02 -7.309824228286743164e-02 2.042245864868164062e-01 -1.973946243524551392e-01 2.657353319227695465e-02 -4.531695693731307983e-02 2.851925976574420929e-02 1.786459535360336304e-01 -1.690059453248977661e-01 -1.258374899625778198e-01 1.606609113514423370e-02 6.356798112392425537e-02 -4.975435435771942139e-01 -7.502829283475875854e-02 2.505285739898681641e-01 -1.526777893304824829e-01 1.543428562581539154e-02 -1.405229419469833374e-02 -9.470160119235515594e-03 1.052554398775100708e-01 -1.690075993537902832e-01
3.278006240725517273e-02 -1.701510995626449585e-01 6.772726774215698242e-02 9.116267412900924683e-02 1.117224544286727905e-01 1.348571330308914185e-01 -7.529412209987640381e-02 1.954849660396575928e-01 -3.604033291339874268e-01 3.589989840984344482e-01 1.491663753986358643e-01 9.283473342657089233e-02 -8.101626485586166382e-02 -1.160928979516029358e-01 1.243444681167602539e-01 -1.316311303526163101e-02 -1.435411423444747925e-01 1.973140537738800049e-01 1.842491887509822845e-02 1.265052109956741333e-01 -2.186046838760375977e-01 8.499378710985183716e-02 -3.406594097614288330e-01 -2.565087974071502686e-01 -1.587892025709152222e-01 2.155115269124507904e-02 2.013837173581123352e-02 -5.272145941853523254e-02 -3.492715358734130859e-01 -1.446675062179565430e-01 1.772723793983459473e-01 -2.031328380107879639e-01
1.035993173718452454e-01 -3.006003424525260925e-02 4.761914908885955811e-02 1.641984879970550537e-01 8.533617854118347168e-02 2.348715960979461670e-01 2.830593474209308624e-02 1.748208254575729370e-01 9.076106548309326172e-02 1.230483725666999817e-01 -1.393819302320480347e-01 7.575843483209609985e-02 -1.703444570302963257e-01 3.139151930809020996e-01 -1.622728705406188965e-01 -1.800456792116165161e-01 9.618104435503482819e-03 -5.611570086330175400e-03 3.696656599640846252e-02 -3.095530271530151367e-01 -2.104068249464035034e-01 5.907017737627029419e-02 -1.539234071969985962e-01 -4.323938190937042236e-01 1.576829850673675537e-01 -1.309079825878143311e-01 -1.935207396745681763e-01 1.786738932132720947e-01 -3.444610536098480225e-01 -8.534975349903106689e-02 1.926524192094802856e-01 -1.763975806534290314e-02
2.855158150196075439e-01 -3.749437630176544189e-02 1.058452576398849487e-01 6.293901801109313965e-02 3.511207401752471924e-01 8.683178573846817017e-02 -4.961593076586723328e-02 -5.719915963709354401e-03 -2.178929448127746582e-01 2.354535907506942749e-01 1.017159000039100647e-01 -1.848767846822738647e-01 -1.817871630191802979e-01 2.297737598419189453e-01 8.483230322599411011e-02 2.077409438788890839e-02 2.234939783811569214e-01 -4.248818010091781616e-02 -7.797534763813018799e-02 -1.735185384750366211e-01 -3.109914958477020264e-01 -3.745295107364654541e-02 -1.655041277408599854e-01 -1.023962944746017456e-01 -1.689287424087524414e-01 -2.199019044637680054e-01 -2.819980680942535400e-01 2.638241052627563477e-01 -1.928342580795288086e-01 8.632061630487442017e-02 1.818888634443283081e-01 -2.830772928064106964e-06
2.110704034566879272e-01 5.614375695586204529e-02 -1.096047610044479370e-01 3.475145399570465088e-01 1.070409491658210754e-01 2.553918659687042236e-01 -3.568877652287483215e-02 -1.784373670816421509e-01 -2.154963165521621704e-01 3.477801978588104248e-01 1.434492296539247036e-03 6.374265998601913452e-02 -6.316018104553222656e-02 2.554193884134292603e-02 -3.605568706989288330e-01 -1.997713893651962280e-01 -2.494465745985507965e-02 -1.523670256137847900e-01 -3.839724063873291016e-01 9.260585904121398926e-02 -9.789247065782546997e-02 1.700174510478973389e-01 -3.943856060504913330e-02 -2.597607374191284180e-01 -5.925673618912696838e-02 -3.327798470854759216e-02 -8.877612650394439697e-03 -1.671421825885772705e-01 -1.917412579059600830e-01 -2.547166123986244202e-02 7.043810933828353882e-02 -3.656505420804023743e-02
2.476429566740989685e-02 -1.064722388982772827e-01 -1.929469257593154907e-01 2.427323311567306519e-01 9.522103518247604370e-02 8.169338852167129517e-02 1.745016723871231079e-01 -3.729165196418762207e-01 -8.292940258979797363e-02 2.076745033264160156e-01 1.902243196964263916e-01 7.387381047010421753e-04 -2.461456209421157837e-01 1.059878170490264893e-01 3.509323298931121826e-02 -2.715290784835815430e-01 1.272271387279033661e-02 1.853361725807189941e-01 -2.650825120508670807e-02 1.373933255672454834e-01 -2.086139172315597534e-01 1.930812448263168335e-01 8.774351328611373901e-02 -2.615022361278533936e-01 3.104358315467834473e-01 -7.684074342250823975e-03 3.917833417654037476e-02 -1.628041267395019531e-01 -3.509840965270996094e-01 2.549160830676555634e-02 8.227355033159255981e-02 8.729496598243713379e-02
-6.337447557598352432e-03 1.390934139490127563e-01 -2.141677290201187134e-01 1.687154620885848999e-01 2.048522233963012695e-01 -5.309953540563583374e-02 -2.272307574748992920e-01 1.824100166559219360e-01 -2.320446372032165527e-01 2.882814407348632812e-01 2.340034544467926025e-01 -6.159252300858497620e-02 -3.970261216163635254e-01 1.020232215523719788e-01 1.598760299384593964e-02 -1.029383167624473572e-01 -1.447648406028747559e-01 1.671921163797378540e-01 -4.301343113183975220e-02 1.947214752435684204e-01 -2.601694762706756592e-01 1.486293524503707886e-01 -5.976171046495437622e-02 1.415292471647262573e-01 7.756301015615463257e-02 -5.007471144199371338e-02 -1.667173951864242554e-02 3.266039863228797913e-02 2.060071565210819244e-02 -6.921538710594177246e-02 4.226590692996978760e-01 -8.009278029203414917e-02
-2.856843769550323486e-01 1.448761373758316040e-01 -4.123345017433166504e-02 -3.805766254663467407e-02 7.253151386976242065e-02 -1.755370348691940308e-01 -4.859804734587669373e-02 -8.225650526583194733e-03 -7.658850401639938354e-02 1.512473374605178833e-01 1.367348581552505493e-01 -3.540303185582160950e-02 -7.251790910959243774e-02 -5.964574962854385376e-02 -1.161594837903976440e-01 -2.867871820926666260e-01 -7.501557469367980957e-02 1.331357359886169434e-01 -1.108496785163879395e-01 -3.044512867927551270e-01 -5.884205698966979980e-01 2.808003686368465424e-02 -1.071018949151039124e-01 -5.656209960579872131e-02 -2.921572327613830566e-02 1.631974428892135620e-01 -1.834631860256195068e-01 1.163320988416671753e-01 -3.669796586036682129e-01 3.436042368412017822e-02 4.141065105795860291e-02 1.480261702090501785e-02
1.023548021912574768e-01 -9.428475797176361084e-02 1.601013392210006714e-01 1.862034201622009277e-01 1.083989217877388000e-01 2.944192849099636078e-02 8.247405290603637695e-02 3.835609927773475647e-02 3.485898254439234734e-03 2.160574495792388916e-01 -1.677810549736022949e-01 -7.005347311496734619e-02 -6.419958919286727905e-02 2.195844948291778564e-01 -4.241619706153869629e-01 -7.634933292865753174e-02 1.381494402885437012e-01 7.067925482988357544e-02 -1.133708432316780090e-01 -7.891992479562759399e-02 -3.529818058013916016e-01 1.151699498295783997e-01 -1.804191023111343384e-01 -4.766096472740173340e-01 5.739358067512512207e-02 1.807833909988403320e-01 -8.382783085107803345e-02 6.965908408164978027e-02 -1.446703523397445679e-01 4.167573992162942886e-03 2.246902137994766235e-01 1.469283252954483032e-01
-4.006297886371612549e-01 -1.002887412905693054e-01 6.115521490573883057e-02 1.281854510307312012e-01 4.186878353357315063e-02 3.215139210224151611e-01 -1.520477533340454102e-01 7.844340056180953979e-02 -5.928881466388702393e-02 1.574779003858566284e-01 3.806958720088005066e-02 4.534938186407089233e-02 -1.065558940172195435e-01 2.728426754474639893e-01 2.023289948701858521e-01 -2.282822504639625549e-02 2.353936433792114258e-01 -1.723654940724372864e-02 -2.087593823671340942e-01 3.114036917686462402e-01 -1.950702965259552002e-01 1.364964842796325684e-01 -1.398187428712844849e-01 -3.236157298088073730e-01 1.476201415061950684e-02 9.480573236942291260e-02 5.971164908260107040e-03 -1.202181950211524963e-01 -2.768020927906036377e-01 7.078178226947784424e-02 1.370446085929870605e-01 1.202899217605590820e-01
2.431850880384445190e-02 3.113948106765747070e-01 1.842875033617019653e-01 1.722588390111923218e-02 -2.951140403747558594e-01 1.127686351537704468e-02 -1.867417693138122559e-01 -1.554020345211029053e-01 4.793091490864753723e-02 7.589602470397949219e-02 1.610578149557113647e-01 -1.042323186993598938e-01 -3.391059339046478271e-01 2.414965778589248657e-01 7.143416255712509155e-02 -2.205199003219604492e-01 -7.974807173013687134e-02 -1.275906711816787720e-02 4.461597651243209839e-02 9.820006787776947021e-03 -1.336564421653747559e-01 1.865249574184417725e-01 -2.669374942779541016e-01 -3.206593990325927734e-01 7.119385898113250732e-02 2.121699750423431396e-01 -1.529117822647094727e-01 1.314333975315093994e-01 -1.830032020807266235e-01 1.467494387179613113e-02 1.138109415769577026e-01 -2.780138254165649414e-01
1.458230763673782349e-01 8.169922232627868652e-02 4.069099426269531250e-01 1.595119237899780273e-01 6.525369733572006226e-02 2.351132184267044067e-01 -1.925723105669021606e-01 1.413872241973876953e-01 -1.029386222362518311e-01 2.602019906044006348e-01 9.844400733709335327e-02 1.677591800689697266e-01 -6.524959206581115723e-02 1.925279051065444946e-01 3.009001165628433228e-02 1.223200336098670959e-01 1.420982480049133301e-01 -9.267123416066169739e-03 1.283396035432815552e-02 -2.809717655181884766e-01 -3.675459921360015869e-01 1.242817044258117676e-01 -1.047475039958953857e-01 -1.246119290590286255e-01 4.349033907055854797e-02 -1.672315299510955811e-01 -3.846329823136329651e-02 -4.022312164306640625e-02 -2.342046201229095459e-01 8.369051851332187653e-03 3.194482922554016113e-01 1.573360115289688110e-01
3.684070706367492676e-01 -2.755602598190307617e-01 5.347345396876335144e-02 9.494544565677642822e-02 1.123334690928459167e-01 3.287774277850985527e-03 -1.688701361417770386e-01 -2.341841533780097961e-02 -2.589145898818969727e-01 1.075167581439018250e-01 1.978365778923034668e-01 6.808451842516660690e-03 -2.482096999883651733e-01 -5.069477856159210205e-02 1.503963395953178406e-02 -2.740608714520931244e-02 -2.029060125350952148e-01 -3.035511672496795654e-01 -1.679824441671371460e-01 -1.107027754187583923e-01 -4.127142727375030518e-01 -7.315729558467864990e-02 1.578389257192611694e-01 -2.972977459430694580e-01 1.012449488043785095e-01 -1.033406779170036316e-01 -1.994181610643863678e-02 -5.975813418626785278e-02 -1.408120095729827881e-01 -2.004312872886657715e-01 2.836521901190280914e-02 -5.797163024544715881e-02
-4.177932441234588623e-02 7.389757037162780762e-02 -1.619495600461959839e-01 1.332158893346786499e-01 1.089468747377395630e-01 -7.090220600366592407e-02 -2.476380616426467896e-01 -1.186261177062988281e-01 2.573238611221313477e-01 2.608001530170440674e-01 1.716773957014083862e-01 5.395679920911788940e-02 -1.631938070058822632e-01 2.740300297737121582e-01 -5.534970015287399292e-02 5.336399003863334656e-02 -3.255640566349029541e-01 4.379834979772567749e-03 -6.043762713670730591e-02 -2.174595594406127930e-01 -2.626765072345733643e-01 2.995305880904197693e-02 -3.401407599449157715e-01 -3.030348122119903564e-01 4.272669553756713867e-02 -3.351109847426414490e-02 1.896027028560638428e-01 -9.836418554186820984e-03 -2.696614265441894531e-01 8.220068365335464478e-02 5.117809399962425232e-03 -1.714754253625869751e-01
1.641264855861663818e-01 -3.078288864344358444e-03 -1.158111542463302612e-01 4.005783796310424805e-01 2.279941141605377197e-01 -9.540992230176925659e-02 -1.189906075596809387e-01 -6.374002248048782349e-02 -2.253250032663345337e-01 1.084441617131233215e-01 7.820127159357070923e-02 1.604896783828735352e-01 -2.251676917076110840e-01 1.588907390832901001e-01 -3.749830424785614014e-01 -1.164065003395080566e-01 -1.629390940070152283e-02 1.116966735571622849e-02 -2.881399393081665039e-01 -1.027371212840080261e-01 1.577794179320335388e-02 8.055845275521278381e-03 -2.421369105577468872e-01 -2.845481932163238525e-01 -8.136083185672760010e-02 3.124268166720867157e-02 -2.188056409358978271e-01 1.134840101003646851e-01 -1.293420046567916870e-01 -8.358269184827804565e-02 2.054167836904525757e-01 -1.649705320596694946e-01
1.352720856666564941e-01 1.091769412159919739e-01 -1.726052612066268921e-01 5.214158296585083008e-01 1.853825747966766357e-01 1.993442624807357788e-01 -8.339932560920715332e-02 -7.864414155483245850e-02 -1.819526404142379761e-01 2.494233399629592896e-01 3.495994582772254944e-02 -5.341037735342979431e-02 1.731495857238769531e-01 9.469013661146163940e-02 -1.774423122406005859e-01 -1.160297766327857971e-01 2.191748172044754028e-01 -1.343114674091339111e-01 -2.717586159706115723e-01 -6.351379305124282837e-02 -2.077230662107467651e-01 -5.615957081317901611e-02 -7.298827916383743286e-02 -2.239225506782531738e-01 -1.705940514802932739e-01 1.366440206766128540e-01 1.499842554330825806e-01 1.265662312507629395e-01 -1.336532533168792725e-01 1.507886797189712524e-01 1.567323356866836548e-01 -1.978913508355617523e-02
1.891891211271286011e-01 1.041743084788322449e-01 1.609080731868743896e-01 4.261570274829864502e-01 -4.505117610096931458e-02 2.801641225814819336e-01 -1.312003582715988159e-01 -1.953044384717941284e-01 -3.520165383815765381e-01 1.723982095718383789e-01 1.199038624763488770e-01 1.125114634633064270e-01 1.159609481692314148e-01 1.955977082252502441e-02 -1.634798645973205566e-01 -1.459976285696029663e-01 1.812479346990585327e-01 2.340282052755355835e-01 -1.275634318590164185e-01 6.012322381138801575e-02 -1.016532406210899353e-01 2.261189371347427368e-01 -3.008304350078105927e-02 -3.560564517974853516e-01 1.433286964893341064e-01 9.935829788446426392e-02 -1.196322292089462280e-01 1.278370432555675507e-02 -1.356076151132583618e-01 -6.190784275531768799e-02 4.738072678446769714e-02 3.772331774234771729e-02
-5.016588047146797180e-02 -4.829561337828636169e-02 -2.933441996574401855e-01 -5.990561097860336304e-02 1.294804066419601440e-01 3.398551940917968750e-01 -1.888796985149383545e-01 -2.181486785411834717e-01 -8.736748993396759033e-02 -6.980721652507781982e-02 2.421666681766510010e-01 2.166584432125091553e-01 -1.664894074201583862e-01 6.997159123420715332e-02 -2.594411969184875488e-01 -2.441417723894119263e-01 7.661902904510498047e-02 -9.365066885948181152e-02 2.971675992012023926e-01 9.575614333152770996e-02 -2.797508835792541504e-01 1.275168210268020630e-01 -2.740093767642974854e-01 -1.417612731456756592e-01 6.743824481964111328e-02 1.398711353540420532e-01 -2.561242878437042236e-01 3.845876455307006836e-02 -1.319423615932464600e-01 2.098171971738338470e-03 2.813694439828395844e-02 -3.385416418313980103e-02
-1.420464664697647095e-01 -4.105723649263381958e-02 -3.881454765796661377e-01 1.551621258258819580e-01 2.936935052275657654e-04 -7.980775833129882812e-02 -5.344745516777038574e-02 -1.370479315519332886e-01 -4.208168946206569672e-03 6.282856315374374390e-02 9.152407944202423096e-02 -1.587338894605636597e-01 -2.819939255714416504e-01 9.099587053060531616e-02 -1.200877204537391663e-01 -1.122258901596069336e-01 1.191689223051071167e-01 1.311533749103546143e-01 9.679541736841201782e-02 6.681552529335021973e-02 -2.005710154771804810e-01 9.741034358739852905e-02 1.964203268289566040e-01 -4.089773893356323242e-01 3.270876109600067139e-01 -7.215280085802078247e-02 1.869571954011917114e-02 7.679675519466400146e-02 -3.530721962451934814e-01 -9.718083590269088745e-02 1.719360053539276123e-01 -2.003476321697235107e-01
-1.033418402075767517e-01 -4.846625961363315582e-04 -3.069121241569519043e-01 -1.302047818899154663e-01 2.247055917978286743e-01 1.015727445483207703e-01 -4.633555188775062561e-02 1.964174062013626099e-01 -1.528221517801284790e-01 2.054455727338790894e-01 2.953007817268371582e-01 -9.635999053716659546e-02 -2.480962723493576050e-01 1.213529258966445923e-01 -8.883330971002578735e-03 -2.530357614159584045e-02 1.744462847709655762e-01 5.005039647221565247e-02 5.997339263558387756e-02 1.810281574726104736e-01 -7.593444082885980606e-03 -5.847163870930671692e-02 5.064989998936653137e-02 -4.422496259212493896e-01 2.381784915924072266e-01 -2.197274714708328247e-01 -5.397536791861057281e-03 -5.340036749839782715e-02 -2.554906308650970459e-01 -2.369582056999206543e-01 -9.251107461750507355e-03 -1.930186450481414795e-01
7.507912069559097290e-02 1.395224779844284058e-01 3.227955102920532227e-02 4.229813516139984131e-01 1.111684069037437439e-01 1.261489391326904297e-01 -2.907729148864746094e-02 5.113998800516128540e-02 -2.526850700378417969e-01 3.405851423740386963e-01 8.808880299329757690e-02 -2.313610613346099854e-01 7.663772255182266235e-02 -6.260335445404052734e-02 -2.381970435380935669e-01 -9.657427668571472168e-02 2.295092195272445679e-01 -1.333691775798797607e-01 -7.441412657499313354e-02 2.677977643907070160e-02 -1.195257157087326050e-01 3.291091322898864746e-01 -2.094255089759826660e-01 -1.831296831369400024e-01 -1.528444737195968628e-01 -3.307875990867614746e-02 -1.626608818769454956e-01 1.259789764881134033e-01 -2.475448101758956909e-01 1.718847751617431641e-01 1.061368584632873535e-01 -2.514553628861904144e-02
2.157219350337982178e-01 -2.685388028621673584e-01 2.421073056757450104e-02 2.015760168433189392e-02 -2.784726209938526154e-02 2.611909434199333191e-02 -1.119425520300865173e-01 3.752867132425308228e-02 -2.912434339523315430e-01 2.259533666074275970e-02 2.914878427982330322e-01 -1.080829352140426636e-01 -2.039425820112228394e-01 -1.796563565731048584e-01 4.783016070723533630e-02 1.005851402878761292e-01 5.117765441536903381e-02 9.922907501459121704e-02 -2.690366208553314209e-01 -1.482364535331726074e-01 -5.572907328605651855e-01 -6.874027848243713379e-02 5.630579218268394470e-02 -2.575035989284515381e-01 -7.483167946338653564e-02 -1.191558018326759338e-01 2.772328257560729980e-02 8.261939883232116699e-02 -1.855854541063308716e-01 -1.560628414154052734e-01 7.701843278482556343e-04 -1.375470757484436035e-01
1.171154156327247620e-02 1.126895099878311157e-02 -2.109419740736484528e-02 2.150941938161849976e-01 -1.226686313748359680e-01 -1.432489156723022461e-01 -1.423213183879852295e-01 -2.094755619764328003e-01 -4.441457986831665039e-01 1.731130629777908325e-01 -1.875287741422653198e-01 -5.857330560684204102e-02 -1.747240312397480011e-02 2.129853963851928711e-01 -2.129857987165451050e-01 1.293337158858776093e-02 5.141222849488258362e-02 -2.531755864620208740e-01 -9.126417338848114014e-02 4.034036770462989807e-02 -3.365105390548706055e-01 2.199773043394088745e-01 7.640160620212554932e-02 -2.362208813428878784e-01 1.065454678609967232e-03 -1.383186131715774536e-02 -2.025455683469772339e-01 7.083542644977569580e-02 -5.956396926194429398e-03 8.832093328237533569e-02 2.492769509553909302e-01 -2.830513119697570801e-01
2.331103570759296417e-02 -1.601746119558811188e-02 1.218265220522880554e-01 2.745235264301300049e-01 2.105653584003448486e-01 1.071785613894462585e-01 -1.366309970617294312e-01 1.495989412069320679e-01 -1.958247832953929901e-02 4.276505410671234131e-01 1.268175393342971802e-01 -6.786691397428512573e-02 1.316465623676776886e-02 2.426574528217315674e-01 2.309580594301223755e-01 -1.155975610017776489e-01 1.556720305234193802e-02 2.213015258312225342e-01 4.690876603126525879e-02 -1.492579374462366104e-02 -2.811084389686584473e-01 9.331355988979339600e-02 -1.523679494857788086e-01 -1.137549802660942078e-01 -2.842039167881011963e-01 -1.347408443689346313e-01 -3.343591392040252686e-01 8.510090410709381104e-02 -2.632855772972106934e-01 1.562920212745666504e-02 9.840717166662216187e-02 -9.831793606281280518e-02
-1.012525055557489395e-02 -2.967430651187896729e-01 1.345777213573455811e-01 2.307700365781784058e-01 -1.367447823286056519e-01 2.201377004384994507e-01 -2.887149341404438019e-02 -7.137683033943176270e-02 -3.064797520637512207e-01 -5.640346929430961609e-02 2.203352451324462891e-01 1.622499972581863403e-01 1.015855744481086731e-01 2.656050324440002441e-01 1.282226294279098511e-01 -7.241719216108322144e-02 -1.259650439023971558e-01 -1.401604712009429932e-01 2.063522040843963623e-01 1.276834756135940552e-01 -3.217987716197967529e-01 -3.512264788150787354e-02 -2.697973325848579407e-02 -4.085578024387359619e-01 -7.728718221187591553e-02 -1.697081625461578369e-01 -1.640193164348602295e-01 6.065511703491210938e-02 3.903355076909065247e-02 -1.287827193737030029e-01 1.540783196687698364e-01 -1.371728330850601196e-01
-2.949498593807220459e-01 -1.126216202974319458e-01 2.509036660194396973e-01 8.916646987199783325e-02 1.634049974381923676e-02 3.417143821716308594e-01 -1.767875850200653076e-01 3.102970868349075317e-02 2.739608287811279297e-02 4.767222329974174500e-02 1.229563951492309570e-01 3.122713230550289154e-02 -2.887337505817413330e-01 3.086558580398559570e-01 1.099707931280136108e-01 -8.107057958841323853e-02 1.970801204442977905e-01 3.990302234888076782e-02 -1.739787012338638306e-01 2.359830737113952637e-01 -1.120853200554847717e-01 2.648819386959075928e-01 5.575433373451232910e-03 -3.687665462493896484e-01 1.446555703878402710e-01 3.163862973451614380e-02 -3.124353103339672089e-02 -1.162504851818084717e-01 -2.572949230670928955e-01 1.127188950777053833e-01 4.954677075147628784e-02 2.888813056051731110e-02
-1.952559202909469604e-01 6.427989155054092407e-02 6.384474784135818481e-02 6.475367397069931030e-02 1.033680886030197144e-01 2.069671005010604858e-01 -4.776978492736816406e-02 -1.266020983457565308e-01 -2.300914078950881958e-01 1.482592523097991943e-01 -9.117518365383148193e-02 -5.770833790302276611e-02 -1.800956130027770996e-01 2.822871804237365723e-01 1.447241306304931641e-01 -2.238526344299316406e-01 1.773533374071121216e-01 2.909974455833435059e-01 -2.237501740455627441e-01 2.625935077667236328e-01 2.943969517946243286e-02 1.856643110513687134e-01 -4.921844229102134705e-03 -4.338319599628448486e-01 8.910114318132400513e-02 -1.773019433021545410e-01 1.372939944267272949e-01 1.250464469194412231e-01 -2.461331933736801147e-01 -7.850359380245208740e-02 7.620658725500106812e-02 -5.256810784339904785e-02
2.332746833562850952e-01 -6.084291636943817139e-02 8.226704597473144531e-02 2.332444041967391968e-01 6.565333902835845947e-02 6.001421809196472168e-02 -2.253410071134567261e-01 -3.624601289629936218e-02 -2.644649334251880646e-02 8.385631442070007324e-02 1.144476830959320068e-01 8.143982291221618652e-02 -3.538733720779418945e-01 2.350365966558456421e-01 2.997156381607055664e-01 -1.633117347955703735e-01 3.449730575084686279e-01 -9.842049330472946167e-02 1.875835806131362915e-01 9.600929170846939087e-02 -1.064274236559867859e-01 -4.254154860973358154e-03 -1.443515866994857788e-01 -3.270770609378814697e-01 -1.009405702352523804e-01 -1.350442916154861450e-01 1.959818601608276367e-01 -2.468763664364814758e-02 -2.055501043796539307e-01 1.316730529069900513e-01 -2.031026333570480347e-01 -1.254246532917022705e-01
-9.878122061491012573e-02 -4.351497069001197815e-02 -2.794122993946075439e-01 1.875955015420913696e-01 2.371986359357833862e-01 -1.525538116693496704e-01 -9.456636011600494385e-02 6.140063330531120300e-02 -3.830516040325164795e-01 2.762384414672851562e-01 4.751812666654586792e-02 -2.041944414377212524e-01 -9.713357686996459961e-02 1.735730320215225220e-01 -1.361605226993560791e-01 -1.705940514802932739e-01 3.191508352756500244e-01 -1.584552600979804993e-02 3.379822149872779846e-02 -1.401674896478652954e-01 -2.492908686399459839e-01 1.356630176305770874e-01 -1.975640282034873962e-02 -8.839254081249237061e-02 5.473706871271133423e-02 8.249074965715408325e-02 -5.903131514787673950e-02 -4.313577115535736084e-01 7.985031604766845703e-02 -7.111168652772903442e-02 -7.072906941175460815e-02 -3.464680165052413940e-02
2.140301316976547241e-01 -1.817736029624938965e-01 -3.459692597389221191e-01 -1.127100735902786255e-01 4.490716755390167236e-02 1.182869449257850647e-01 -1.615269780158996582e-01 -2.464535832405090332e-02 -3.819818496704101562e-01 1.954074352979660034e-01 3.145983815193176270e-02 1.588311344385147095e-01 -8.477088063955307007e-02 2.590295672416687012e-01 3.656759485602378845e-02 -1.284977495670318604e-01 1.680856198072433472e-01 6.456185132265090942e-02 -4.726759344339370728e-02 2.433658242225646973e-01 -1.894353330135345459e-01 1.981082111597061157e-01 1.119195595383644104e-01 -1.687380522489547729e-01 5.143066868185997009e-03 2.082794606685638428e-01 3.316943645477294922e-01 1.014332473278045654e-01 -1.578942537307739258e-01 -2.848973125219345093e-02 2.051918357610702515e-01 4.500927776098251343e-02
-8.566702902317047119e-02 1.339230313897132874e-02 -1.129656657576560974e-01 9.493971616029739380e-02 -1.723825037479400635e-01 1.588960438966751099e-01 2.138631604611873627e-02 -1.550764888525009155e-01 -3.090208172798156738e-01 1.637792885303497314e-01 2.731538712978363037e-01 -8.519069850444793701e-02 1.852532476186752319e-02 2.311526685953140259e-01 4.670634120702743530e-02 -4.328735172748565674e-02 -8.545857854187488556e-03 1.522038131952285767e-01 8.384024351835250854e-02 8.961179107427597046e-02 -3.154242336750030518e-01 -7.098369300365447998e-02 1.710143685340881348e-01 -2.328713834285736084e-01 1.925275474786758423e-01 1.989122480154037476e-01 -6.843195110559463501e-02 1.470903754234313965e-01 -4.794825017452239990e-01 5.514321476221084595e-02 7.339016348123550415e-02 2.482593506574630737e-01
-2.248765677213668823e-01 2.435517460107803345e-01 -2.090859264135360718e-01 1.184678003191947937e-01 -3.309511020779609680e-02 9.321963042020797729e-02 5.209906026721000671e-02 1.588589698076248169e-01 -9.112276136875152588e-02 8.148960024118423462e-02 2.358051836490631104e-01 3.676363453269004822e-02 -1.061483025550842285e-01 -2.669565752148628235e-02 -2.002588286995887756e-02 -1.154434531927108765e-01 1.381541602313518524e-02 2.997672259807586670e-01 -2.411231100559234619e-01 -8.524311333894729614e-02 -4.438811540603637695e-01 9.566973894834518433e-02 2.644176711328327656e-04 1.832843571901321411e-02 1.848339289426803589e-01 2.486775815486907959e-01 -2.700540423393249512e-01 -7.117053121328353882e-02 -2.999109029769897461e-01 1.662866920232772827e-01 9.850752353668212891e-02 -1.836863458156585693e-01
-5.396239832043647766e-02 -1.532147973775863647e-01 -1.611158549785614014e-01 3.679309040307998657e-02 8.245497010648250580e-04 1.922475695610046387e-01 9.508931636810302734e-02 -1.263265609741210938e-01 -3.606960475444793701e-01 1.611844599246978760e-01 1.902108490467071533e-01 1.301395148038864136e-01 -4.216888546943664551e-01 1.126988381147384644e-01 2.809609770774841309e-01 6.579652428627014160e-02 1.802686601877212524e-01 1.392558515071868896e-01 6.649611145257949829e-02 -1.484292466193437576e-02 -4.949533939361572266e-02 1.640028208494186401e-01 5.481190606951713562e-02 -1.641335934400558472e-01 2.010673284530639648e-01 1.584927290678024292e-01 1.181509047746658325e-01 9.997858107089996338e-02 -2.533147335052490234e-01 -1.365563720464706421e-01 3.096833229064941406e-01 1.315553188323974609e-01
9.788631647825241089e-02 3.793263435363769531e-02 -1.178257912397384644e-01 3.017926514148712158e-01 7.439132779836654663e-02 1.214830875396728516e-01 3.574891015887260437e-02 1.525669246912002563e-01 -9.992237389087677002e-02 1.906627714633941650e-01 3.014361560344696045e-01 -7.370852679014205933e-02 1.608283668756484985e-01 4.503885209560394287e-01 2.297094613313674927e-01 -1.516181081533432007e-01 -9.094749391078948975e-02 6.272273510694503784e-02 -9.020187705755233765e-02 -1.031703874468803406e-01 -1.028102189302444458e-01 1.889178752899169922e-01 -1.258059740066528320e-01 -7.321441918611526489e-02 -7.451749406754970551e-03 -1.338411122560501099e-01 -1.857941001653671265e-01 -7.388388365507125854e-02 -3.689518272876739502e-01 -1.708215326070785522e-01 2.274413406848907471e-01 -1.365710496902465820e-01
6.718467175960540771e-02 -1.385442614555358887e-01 9.072742611169815063e-02 4.328364133834838867e-02 9.763049334287643433e-02 2.346259206533432007e-01 -9.682745486497879028e-02 1.230965703725814819e-01 -2.001239359378814697e-01 3.415147075429558754e-03 3.105544149875640869e-01 -1.824902743101119995e-01 -1.218258589506149292e-01 6.840113550424575806e-02 7.300264388322830200e-02 3.371911495923995972e-02 2.114130705595016479e-01 7.777927070856094360e-02 -9.139100462198257446e-02 2.903602719306945801e-01 -7.610407471656799316e-02 -1.747674308717250824e-02 -1.599681228399276733e-01 -2.170996814966201782e-01 2.546910047531127930e-01 1.166408956050872803e-01 -2.358930185437202454e-02 -4.032824337482452393e-01 -4.354103505611419678e-01 -7.596909999847412109e-02 1.480489969253540039e-01 -1.092379726469516754e-02
-1.129308789968490601e-01 -3.479253351688385010e-01 -1.304066330194473267e-01 3.893432766199111938e-02 -6.898468732833862305e-02 2.098570615053176880e-01 -1.355902850627899170e-01 -7.949215173721313477e-02 -1.112114340066909790e-01 1.916610151529312134e-01 1.867413371801376343e-01 1.455416232347488403e-01 8.895232528448104858e-02 1.533226966857910156e-01 -8.111986517906188965e-02 2.021708711981773376e-02 8.858272433280944824e-02 -9.211234748363494873e-02 3.063345849514007568e-01 1.742414683103561401e-01 -4.671638906002044678e-01 -1.280224025249481201e-01 -1.244401559233665466e-01 -3.315382003784179688e-01 5.402832478284835815e-02 9.305135160684585571e-02 -3.499759361147880554e-02 1.421667784452438354e-01 -1.370962262153625488e-01 -1.181098353117704391e-02 2.316274940967559814e-01 1.563231498003005981e-01
-2.075960785150527954e-01 -2.532293796539306641e-01 2.254576794803142548e-02 4.452549293637275696e-02 1.251982450485229492e-01 1.393087115138769150e-02 -3.102516531944274902e-01 1.112342104315757751e-01 4.442977905273437500e-02 -2.170588076114654541e-02 1.887598037719726562e-01 9.892208129167556763e-02 -3.521573245525360107e-01 6.876245886087417603e-02 4.586047306656837463e-02 -1.727853268384933472e-01 2.188889831304550171e-01 -1.390754580497741699e-01 -1.899599879980087280e-01 1.891363710165023804e-01 -3.023156821727752686e-01 2.454549223184585571e-01 1.443501412868499756e-01 -3.153233230113983154e-01 -6.111407652497291565e-02 1.812173402868211269e-03 8.456080406904220581e-02 1.743508502840995789e-02 -2.821873426437377930e-01 7.693047076463699341e-02 2.037678509950637817e-01 -8.913844823837280273e-02
-1.961414366960525513e-01 2.472329288721084595e-01 -2.806610763072967529e-01 2.519283629953861237e-02 1.366413086652755737e-01 6.269087642431259155e-02 1.212871819734573364e-01 -2.268152125179767609e-02 7.255946844816207886e-02 3.079809844493865967e-01 3.859093189239501953e-01 -3.775629103183746338e-01 -3.144699633121490479e-01 2.352601289749145508e-01 -4.838626366108655930e-03 5.142905190587043762e-02 6.327271461486816406e-02 -1.164651960134506226e-01 -4.879571124911308289e-02 -2.330044806003570557e-01 -2.059506326913833618e-01 1.832350739277899265e-03 -1.144967898726463318e-01 -1.764780730009078979e-01 -1.456551160663366318e-02 2.173349857330322266e-01 -1.303580105304718018e-01 -1.254756934940814972e-02 -7.145464420318603516e-02 5.217054276727139950e-04 1.152438949793577194e-02 -6.261133402585983276e-02
-3.290150761604309082e-01 -9.993483871221542358e-02 1.667134463787078857e-02 -9.888750314712524414e-02 5.787022039294242859e-02 1.215049624443054199e-01 -1.439191251993179321e-01 -1.092204265296459198e-02 -1.177327409386634827e-01 -9.543703496456146240e-02 1.075106412172317505e-01 4.430998861789703369e-02 -3.672717809677124023e-01 4.549245908856391907e-02 5.924360826611518860e-02 -1.740254759788513184e-01 2.505592405796051025e-01 6.312119774520397186e-03 -1.373806595802307129e-01 2.406647950410842896e-01 -3.326334059238433838e-01 2.603608369827270508e-01 3.858736529946327209e-02 -3.505111038684844971e-01 -2.727999687194824219e-01 -2.414023317396640778e-02 4.228459298610687256e-02 -4.237766936421394348e-02 -2.109175920486450195e-01 9.008699655532836914e-02 2.263265699148178101e-01 -2.669003419578075409e-02
-2.008628696203231812e-01 -1.300661708228290081e-03 -2.383912950754165649e-01 2.173048108816146851e-01 2.748073637485504150e-01 1.165628507733345032e-01 -7.568623870611190796e-02 1.065083667635917664e-01 -1.830516159534454346e-01 2.460825145244598389e-01 3.557939529418945312e-01 2.374979108572006226e-01 9.398181736469268799e-02 4.343057796359062195e-02 -3.865306824445724487e-02 -1.743389107286930084e-02 4.410341382026672363e-02 1.523708701133728027e-01 -1.977565437555313110e-01 -7.060544192790985107e-02 -2.202656492590904236e-02 3.197438120841979980e-01 -2.571122646331787109e-01 -2.970748841762542725e-01 2.024846822023391724e-01 6.628478318452835083e-02 5.070686340332031250e-02 -1.596720665693283081e-01 1.245774701237678528e-01 -4.518786072731018066e-02 -5.269001051783561707e-02 -1.992794573307037354e-01
-8.695798367261886597e-02 2.850632667541503906e-01 -2.177831232547760010e-01 1.310852169990539551e-01 2.170529067516326904e-01 1.312970519065856934e-01 -1.889508813619613647e-01 -7.008458673954010010e-02 -5.471057072281837463e-02 3.681536316871643066e-01 -4.056783020496368408e-02 -1.093246266245841980e-01 -5.915380641818046570e-02 1.339783668518066406e-01 3.387947008013725281e-02 -2.535602077841758728e-03 1.453805714845657349e-01 -1.387754678726196289e-01 -1.751942038536071777e-01 -1.614989936351776123e-01 -2.154840342700481415e-02 3.167141079902648926e-01 -1.772415786981582642e-01 5.692089907824993134e-03 -6.827153731137514114e-03 -1.737746894359588623e-01 4.573102667927742004e-02 -1.490763425827026367e-01 -2.590944468975067139e-01 5.430544167757034302e-02 4.312291145324707031e-01 -1.639588326215744019e-01
3.582400083541870117e-01 -8.737158775329589844e-02 -5.321369320154190063e-02 1.320610940456390381e-01 2.042578756809234619e-01 1.286791414022445679e-01 -3.932262584567070007e-02 1.025420203804969788e-01 -2.206981629133224487e-01 2.421145886182785034e-02 4.171789065003395081e-02 -1.367499530315399170e-01 -1.283340454101562500e-01 8.768990635871887207e-02 2.502049505710601807e-01 6.265765428543090820e-02 1.893634796142578125e-01 -4.032538235187530518e-01 -1.735846698284149170e-01 -1.342240571975708008e-01 -2.468500286340713501e-01 3.115848004817962646e-01 4.635496065020561218e-02 2.256027422845363617e-02 -7.248894125223159790e-02 -6.745499372482299805e-02 -5.572450160980224609e-02 -2.372703142464160919e-02 -3.868405520915985107e-01 -6.694956123828887939e-02 1.425355076789855957e-01 -1.333429068326950073e-01
-1.022499948740005493e-01 8.990513533353805542e-02 -2.328625023365020752e-01 1.444189697504043579e-01 1.795166879892349243e-01 3.040426373481750488e-01 6.665461510419845581e-02 5.647505074739456177e-02 -1.827077120542526245e-01 2.144644558429718018e-01 -3.801256045699119568e-02 1.364051699638366699e-01 -3.998414054512977600e-02 -2.091120630502700806e-01 2.707383632659912109e-01 -2.190471887588500977e-01 3.946468699723482132e-03 -8.141781203448772430e-03 -1.193338781595230103e-01 1.912018842995166779e-02 -5.326005816459655762e-01 1.465470790863037109e-01 9.389760345220565796e-02 -1.105026602745056152e-01 -3.393209353089332581e-02 2.342369556427001953e-01 -1.050289571285247803e-01 1.306319087743759155e-01 -7.788823544979095459e-02 1.872977018356323242e-01 -1.341459900140762329e-01 -1.547011882066726685e-01
-4.405631218105554581e-03 1.165942251682281494e-01 -1.756291836500167847e-01 -1.360439807176589966e-01 1.105203628540039062e-01 3.483742177486419678e-01 -1.780707836151123047e-01 -4.128633067011833191e-03 -2.045704573392868042e-01 2.628049552440643311e-01 3.651196360588073730e-01 1.871244907379150391e-01 -2.765069305896759033e-01 1.871763542294502258e-02 2.340638935565948486e-01 -3.558431193232536316e-02 -1.000415608286857605e-01 -3.535809367895126343e-02 -1.445993315428495407e-03 -2.127363979816436768e-01 -4.723757505416870117e-02 5.512883514165878296e-02 9.488185495138168335e-02 -2.263738214969635010e-01 1.820634305477142334e-01 -5.892202258110046387e-02 -2.709808945655822754e-01 2.243138551712036133e-01 -1.262700110673904419e-01 7.770594954490661621e-02 -1.053146645426750183e-01 -2.101184725761413574e-01
1.394884008914232254e-02 -1.983779668807983398e-01 -2.120364606380462646e-01 1.981646120548248291e-01 -2.627592161297798157e-02 1.550814062356948853e-01 1.206846162676811218e-01 -1.165295690298080444e-01 -2.592117190361022949e-01 1.800568550825119019e-01 1.559322029352188110e-01 2.489622682332992554e-01 -4.027494788169860840e-01 2.989663779735565186e-01 5.374184995889663696e-02 -3.369124606251716614e-02 8.610986173152923584e-03 1.468535959720611572e-01 6.970535963773727417e-02 -4.893827810883522034e-02 -3.377507207915186882e-03 2.425746321678161621e-01 -9.129812568426132202e-02 -2.128628045320510864e-01 1.893712133169174194e-01 1.994013786315917969e-01 2.227963358163833618e-01 8.593901246786117554e-02 -1.057718098163604736e-01 -1.210632398724555969e-01 2.857074737548828125e-01 -1.750518381595611572e-02
-1.495686471462249756e-01 -4.422750324010848999e-02 -2.173000425100326538e-01 2.658531367778778076e-01 2.049398422241210938e-02 5.884427577257156372e-02 1.039476320147514343e-01 -3.181161582469940186e-01 -1.760095357894897461e-01 2.015468776226043701e-01 2.304865419864654541e-01 -8.028613775968551636e-02 -1.087011992931365967e-01 2.058490365743637085e-01 5.983420833945274353e-02 -2.692197859287261963e-01 -2.504286356270313263e-03 -1.725690215826034546e-01 8.270767331123352051e-02 2.378552705049514771e-01 -7.953126728534698486e-02 1.367771029472351074e-01 8.679940551519393921e-02 -2.195594906806945801e-01 9.202246367931365967e-02 -2.233792543411254883e-01 1.444478034973144531e-01 -5.917105823755264282e-02 -4.327182471752166748e-01 1.838112771511077881e-01 3.093902766704559326e-02 4.211052507162094116e-02
1.274842172861099243e-01 1.282170861959457397e-01 -3.314640522003173828e-01 2.357588261365890503e-01 2.676446437835693359e-01 4.738388210535049438e-02 -2.250515669584274292e-01 3.624042496085166931e-02 -2.521693110466003418e-01 2.411471605300903320e-01 5.607264116406440735e-02 -6.324371695518493652e-02 -1.925409212708473206e-02 1.863523125648498535e-01 -2.103941515088081360e-02 -1.316891908645629883e-01 -1.085275039076805115e-01 2.100005298852920532e-01 -1.905191838741302490e-01 1.781175583600997925e-01 -2.034244388341903687e-01 -1.263376176357269287e-01 -2.889414131641387939e-01 -1.480021923780441284e-01 -8.007153868675231934e-03 -1.426718086004257202e-01 -9.052659571170806885e-02 1.081813201308250427e-01 -3.036311864852905273e-01 2.308226078748703003e-01 1.392774283885955811e-01 4.925538599491119385e-02
4.096967354416847229e-02 -4.480421915650367737e-02 -2.528700828552246094e-01 1.432438194751739502e-01 -1.313695590943098068e-02 3.052399456501007080e-01 -3.884309530258178711e-01 -6.956028193235397339e-02 -1.170790418982505798e-01 1.311472058296203613e-01 6.966288387775421143e-02 1.714462786912918091e-01 -1.277061849832534790e-01 -7.278219610452651978e-02 -1.690511107444763184e-01 -9.066335111856460571e-02 2.828144431114196777e-01 2.325013428926467896e-01 3.247753083705902100e-01 -3.325737640261650085e-02 -2.102583050727844238e-01 6.691918522119522095e-02 -1.067841723561286926e-01 -1.162985041737556458e-01 -2.729851305484771729e-01 -8.098541945219039917e-02 -2.179638296365737915e-01 -5.977021530270576477e-02 -2.628544270992279053e-01 4.014536365866661072e-02 -7.458669692277908325e-02 -1.287022233009338379e-01
2.935537695884704590e-01 -8.006145805120468140e-02 7.100644055753946304e-03 3.053855523467063904e-02 2.318999320268630981e-01 -4.356143996119499207e-02 -1.058127507567405701e-01 -3.188933804631233215e-02 -3.393572270870208740e-01 2.992958724498748779e-01 9.589718282222747803e-02 2.978430688381195068e-02 -1.341280639171600342e-01 3.250335752964019775e-01 2.181483209133148193e-01 -6.814328581094741821e-02 1.099566668272018433e-01 1.409456580877304077e-01 -1.884957402944564819e-01 -1.255747824907302856e-01 -2.133807986974716187e-01 -2.946524508297443390e-02 -1.245206668972969055e-01 -1.621778607368469238e-01 -1.837344914674758911e-01 -1.015265583992004395e-01 -4.035736322402954102e-01 3.022235445678234100e-02 1.610199175775051117e-02 1.873347461223602295e-01 1.237860098481178284e-01 -1.336448490619659424e-01
-1.880140155553817749e-01 2.009557634592056274e-01 -2.134169638156890869e-01 6.106646358966827393e-02 9.070763736963272095e-02 1.009610518813133240e-01 -8.409254252910614014e-02 1.051571890711784363e-01 -1.426110267639160156e-01 -1.199380215257406235e-02 7.972698658704757690e-02 -5.677391216158866882e-02 -1.611812859773635864e-01 4.020228236913681030e-02 -1.080835834145545959e-01 4.711088910698890686e-02 -6.999312341213226318e-02 2.211001664400100708e-01 -1.998060047626495361e-01 -5.290858820080757141e-02 -4.526904523372650146e-01 1.389815956354141235e-01 -1.395067572593688965e-02 -1.133200973272323608e-01 2.618574202060699463e-01 2.417402863502502441e-01 -1.912404298782348633e-01 -2.047670483589172363e-01 -2.530971765518188477e-01 2.238299846649169922e-01 1.980439126491546631e-01 -2.724080681800842285e-01
1.017638742923736572e-01 1.320201903581619263e-01 -2.583620250225067139e-01 1.117110028862953186e-01 8.088197209872305393e-04 -2.584508620202541351e-02 -2.471583709120750427e-02 6.155723705887794495e-02 4.673338681459426880e-02 1.249159872531890869e-01 2.249102666974067688e-02 5.736827850341796875e-02 3.298616409301757812e-02 1.777258515357971191e-01 1.244233995676040649e-01 -2.228815257549285889e-01 3.471861183643341064e-01 -1.298417299985885620e-01 2.125982642173767090e-01 -3.138550817966461182e-01 -2.268511801958084106e-01 1.402397453784942627e-01 -3.138629794120788574e-01 -1.722254306077957153e-01 -1.576275825500488281e-01 -4.840713459998369217e-03 -2.048858813941478729e-02 -1.693147420883178711e-01 -1.992818117141723633e-01 -2.440136969089508057e-01 3.185536563396453857e-01 -1.827809214591979980e-01
-4.515950009226799011e-02 2.835923731327056885e-01 -4.624935612082481384e-02 9.905670583248138428e-02 2.693836688995361328e-01 1.634871959686279297e-01 -1.182976812124252319e-01 2.052360326051712036e-01 -3.008615374565124512e-01 2.188633084297180176e-01 2.963031828403472900e-01 9.677564725279808044e-03 1.366395503282546997e-01 7.748550921678543091e-02 1.526787411421537399e-02 -1.075799390673637390e-01 3.579278290271759033e-01 -1.309607774019241333e-01 -1.443136930465698242e-01 -2.328601926565170288e-01 8.002223074436187744e-02 1.564574688673019409e-01 -1.945444196462631226e-01 -2.752730548381805420e-01 1.477040257304906845e-02 -8.178523182868957520e-02 2.001260221004486084e-01 -1.845681071281433105e-01 -9.513755142688751221e-02 -8.743171393871307373e-02 1.253807544708251953e-01 -9.553366899490356445e-02
-7.200414547696709633e-04 -1.937473714351654053e-01 -1.295043975114822388e-01 5.014957487583160400e-02 3.986533358693122864e-02 1.262872517108917236e-01 1.946959048509597778e-01 -2.420706599950790405e-01 -3.020091950893402100e-01 2.351462095975875854e-01 1.984160989522933960e-01 5.601120367646217346e-02 -1.886852979660034180e-01 1.917192041873931885e-01 1.503655761480331421e-01 2.688118256628513336e-02 1.498096855357289314e-03 1.280366349965333939e-02 2.444073706865310669e-01 4.077378287911415100e-02 -8.663412928581237793e-02 3.112543225288391113e-01 2.439021691679954529e-02 -2.958509027957916260e-01 5.660568550229072571e-02 1.207870170474052429e-01 5.297852307558059692e-02 -1.186957582831382751e-01 -3.871617913246154785e-01 -1.692389100790023804e-01 2.154886871576309204e-01 1.752163767814636230e-01
-1.191935017704963684e-01 2.876103520393371582e-01 1.191443428397178650e-01 1.296115368604660034e-01 2.543619275093078613e-01 -5.325870215892791748e-02 -1.715203970670700073e-01 1.077213361859321594e-01 -1.494811475276947021e-01 5.494987964630126953e-02 -2.197096124291419983e-02 -1.159032136201858521e-01 -1.422534286975860596e-01 1.003328338265419006e-02 -4.599752649664878845e-02 -2.403356730937957764e-01 -6.597033888101577759e-02 1.786703616380691528e-02 -1.729055643081665039e-01 -3.443157076835632324e-01 -3.224704563617706299e-01 2.124838680028915405e-01 -1.232615038752555847e-01 -1.005705073475837708e-01 -4.784991219639778137e-02 2.929900586605072021e-01 -2.081616520881652832e-01 -9.655088931322097778e-02 -3.270614147186279297e-01 6.256119906902313232e-02 2.126972079277038574e-01 -1.398227214813232422e-01
6.072236597537994385e-02 -2.255787104368209839e-01 -1.143644750118255615e-01 2.759028039872646332e-02 2.740369876846671104e-03 1.298762261867523193e-01 -9.334853291511535645e-02 -1.935363113880157471e-01 -1.900829970836639404e-01 1.153473332524299622e-01 1.794346123933792114e-01 5.696576088666915894e-02 -3.125837147235870361e-01 1.612968593835830688e-01 9.536769241094589233e-02 -2.634898424148559570e-01 1.172390654683113098e-01 1.451795920729637146e-02 -8.323156833648681641e-02 2.258248329162597656e-01 -1.974142491817474365e-01 4.011352360248565674e-01 1.409561634063720703e-01 -1.816692650318145752e-01 3.254357576370239258e-01 -3.754356130957603455e-02 1.171740293502807617e-01 1.493539065122604370e-01 -1.297802329063415527e-01 -2.393101155757904053e-01 1.674614548683166504e-01 1.061660498380661011e-01
-2.930069565773010254e-01 -2.164402157068252563e-01 2.199456393718719482e-01 1.822923570871353149e-01 -2.255804389715194702e-01 -1.026386916637420654e-01 -6.228691432625055313e-03 -6.212580576539039612e-02 -6.563415378332138062e-02 9.281542152166366577e-03 3.490685522556304932e-01 6.341522932052612305e-02 -2.107206881046295166e-01 4.032509028911590576e-01 2.238038554787635803e-02 1.918702200055122375e-02 -3.987273573875427246e-02 -1.346710920333862305e-01 1.598643362522125244e-01 1.075886264443397522e-01 -1.168217137455940247e-01 7.304064184427261353e-02 -6.979925185441970825e-02 -4.270358085632324219e-01 9.005121141672134399e-02 5.251941457390785217e-02 -1.504587829113006592e-01 -5.614177137613296509e-02 -1.891114413738250732e-01 -4.151067510247230530e-02 1.777915954589843750e-01 -1.157644614577293396e-01
-3.312029242515563965e-01 -1.870546638965606689e-01 -2.146604657173156738e-01 -6.442593783140182495e-02 2.927126362919807434e-02 1.478896886110305786e-01 -2.079563587903976440e-01 -6.931278854608535767e-02 -2.729105763137340546e-02 -8.238477259874343872e-02 1.641604155302047729e-01 1.698531061410903931e-01 -2.134581953287124634e-01 3.168233633041381836e-01 1.944286525249481201e-01 -4.214225709438323975e-02 1.084839329123497009e-01 9.047283232212066650e-02 -6.464030593633651733e-02 9.971714019775390625e-02 -9.913592040538787842e-02 1.169010847806930542e-01 -8.729954808950424194e-02 -4.933528900146484375e-01 2.229331061244010925e-02 -1.304743587970733643e-01 -3.558089211583137512e-02 -1.457681655883789062e-01 -3.529056012630462646e-01 8.200125396251678467e-02 -6.066851690411567688e-02 -4.343050345778465271e-02
-5.088280141353607178e-02 1.441661864519119263e-01 -1.975351423025131226e-01 1.838020235300064087e-01 3.670041263103485107e-01 2.526304721832275391e-01 4.012253880500793457e-02 2.534385025501251221e-01 2.020038291811943054e-02 1.697893142700195312e-01 3.585174083709716797e-01 -1.113880872726440430e-01 -6.274396181106567383e-02 1.859106868505477905e-01 -7.322583347558975220e-02 -5.630648508667945862e-02 1.250558644533157349e-01 -1.391369700431823730e-01 1.181234866380691528e-01 -2.443520277738571167e-01 -1.085629537701606750e-01 1.617525517940521240e-01 -7.654012739658355713e-02 -2.616520822048187256e-01 -2.678993642330169678e-01 -5.144647136330604553e-02 6.179735064506530762e-02 -7.474958151578903198e-02 3.855680674314498901e-02 1.130661088973283768e-02 3.176787197589874268e-01 -1.223584711551666260e-01
-1.094367131590843201e-01 3.760348632931709290e-02 -1.900821924209594727e-01 -1.696467250585556030e-01 2.737008966505527496e-02 -5.072460323572158813e-02 -1.076980680227279663e-01 1.217036396265029907e-01 -1.987136602401733398e-01 -1.385285407304763794e-01 -5.073780566453933716e-02 1.920175105333328247e-01 -1.895077824592590332e-01 2.342801988124847412e-01 2.949566394090652466e-02 -1.218289509415626526e-01 -2.007555067539215088e-01 -2.512575313448905945e-02 2.274562716484069824e-01 -1.610992997884750366e-01 -5.453454852104187012e-01 1.288563609123229980e-01 6.371439248323440552e-02 -1.911724209785461426e-01 1.574255153536796570e-02 -5.411767866462469101e-03 -1.187714003026485443e-02 -1.562655866146087646e-01 -4.085217118263244629e-01 -5.369045585393905640e-02 -8.082786574959754944e-03 -1.393561512231826782e-01
1.129346713423728943e-01 6.758259981870651245e-02 -8.520401082932949066e-03 7.778637111186981201e-02 -7.175549119710922241e-02 1.253559887409210205e-01 -1.518968343734741211e-01 -2.454345813021063805e-03 -1.189351156353950500e-01 2.953394055366516113e-01 -1.473364681005477905e-01 1.689096540212631226e-02 -1.380490809679031372e-01 -1.136470437049865723e-01 1.659608678892254829e-03 -2.662037909030914307e-01 3.221571147441864014e-01 -1.517535895109176636e-01 -2.841759659349918365e-02 -3.484562635421752930e-01 -1.724450588226318359e-01 7.929210364818572998e-02 3.944924101233482361e-02 -2.392765581607818604e-01 1.427680104970932007e-01 2.589168250560760498e-01 1.026123091578483582e-01 -1.293091326951980591e-01 -2.120714783668518066e-01 1.715531796216964722e-01 3.151411116123199463e-01 2.722890675067901611e-01
3.889516228809952736e-03 -2.538733184337615967e-01 1.681949384510517120e-02 7.028601318597793579e-02 -2.435833960771560669e-02 2.980302572250366211e-01 -5.924768000841140747e-02 -2.993780970573425293e-01 -1.289195008575916290e-02 1.000688299536705017e-01 7.718580216169357300e-02 4.058158993721008301e-01 -1.792969703674316406e-01 2.573666274547576904e-01 -1.665756478905677795e-02 -1.661882847547531128e-01 -7.890407741069793701e-02 2.849114313721656799e-02 7.705417275428771973e-02 -3.405293226242065430e-01 -3.495554029941558838e-01 9.949152916669845581e-02 6.959552317857742310e-02 -1.907714456319808960e-01 7.674133777618408203e-02 -1.951427310705184937e-01 -3.272825106978416443e-02 -8.552230149507522583e-02 -6.527561694383621216e-02 -1.772391796112060547e-01 3.968639764934778214e-03 -2.243805825710296631e-01
-1.878628507256507874e-02 1.432763878256082535e-02 -2.699779868125915527e-01 9.574889391660690308e-02 1.861741393804550171e-01 9.864761680364608765e-02 2.607763111591339111e-01 -1.278023980557918549e-02 6.581665575504302979e-02 2.668125629425048828e-01 4.024525582790374756e-01 -2.143900245428085327e-01 -3.587974309921264648e-01 1.217164099216461182e-01 1.292333453893661499e-01 -4.823962971568107605e-02 -5.671387165784835815e-02 -2.349409610033035278e-01 -9.274148195981979370e-02 -2.067539989948272705e-01 -2.395251542329788208e-01 8.561597019433975220e-02 4.884236678481101990e-02 -3.179553747177124023e-01 1.158517301082611084e-01 1.671500951051712036e-01 5.530036520212888718e-03 -1.151751503348350525e-01 -2.778502553701400757e-02 1.361775305122137070e-02 1.422172486782073975e-01 -7.078013569116592407e-02
8.279409259557723999e-02 -2.921384572982788086e-01 -2.425591647624969482e-01 2.147368788719177246e-01 -2.629387378692626953e-02 -2.311180531978607178e-02 -1.187076568603515625e-01 -1.847871690988540649e-01 -3.357504010200500488e-01 1.633637100458145142e-01 3.497897088527679443e-01 7.313428074121475220e-02 -1.734584569931030273e-01 1.060585752129554749e-01 1.590400636196136475e-01 -2.892809808254241943e-01 5.003865063190460205e-02 1.820260137319564819e-01 3.219611197710037231e-02 -7.727978378534317017e-02 2.538887411355972290e-02 5.990575253963470459e-02 1.893233358860015869e-01 -2.527068369090557098e-02 -2.253656536340713501e-01 2.679965496063232422e-01 -1.213526576757431030e-01 1.033292189240455627e-01 -1.628968864679336548e-01 -9.974329918622970581e-02 1.803945153951644897e-01 -1.885640174150466919e-01
-6.672234088182449341e-02 -2.636242508888244629e-01 -1.274104118347167969e-01 2.079202234745025635e-01 2.922425568103790283e-01 2.979204952716827393e-01 -1.192403659224510193e-01 -1.778770983219146729e-01 -1.833449602127075195e-01 -1.021413877606391907e-02 7.024291157722473145e-02 2.014066725969314575e-01 -1.144827306270599365e-01 1.809945255517959595e-01 1.365349534898996353e-02 1.090155616402626038e-01 2.294728606939315796e-01 -1.975091397762298584e-01 3.837037086486816406e-01 4.076600074768066406e-02 -3.347832262516021729e-01 1.314745247364044189e-01 -2.237689197063446045e-01 -6.202054396271705627e-02 -8.082915097475051880e-02 5.066045001149177551e-02 -7.211455702781677246e-02 -1.013973653316497803e-01 -1.875300705432891846e-01 5.376134067773818970e-02 -1.401929110288619995e-01 5.722260475158691406e-02
-2.402611263096332550e-02 -9.369457513093948364e-02 -3.664819300174713135e-01 2.216320335865020752e-01 -1.749430410563945770e-02 1.071175932884216309e-01 6.988643854856491089e-02 -2.697104513645172119e-01 -5.077209323644638062e-02 9.539341181516647339e-02 1.497244536876678467e-01 -8.629775792360305786e-02 -2.389150410890579224e-01 1.102476790547370911e-01 3.080517984926700592e-02 -3.078470528125762939e-01 5.924703925848007202e-02 5.385020747780799866e-02 -3.724836558103561401e-02 1.770925670862197876e-01 -2.080533951520919800e-01 3.069020509719848633e-01 2.825386077165603638e-02 -2.271477431058883667e-01 1.807893067598342896e-01 -4.947263747453689575e-02 2.714604488573968410e-04 -1.137259509414434433e-02 -4.846084415912628174e-01 4.134212061762809753e-02 2.650489099323749542e-02 9.880593419075012207e-02
6.750440597534179688e-02 -8.873488008975982666e-02 3.397066146135330200e-02 4.094869792461395264e-01 8.788167685270309448e-02 9.561798721551895142e-02 7.717964798212051392e-02 1.221039891242980957e-01 -4.154684022068977356e-02 3.820635974407196045e-01 -1.086024641990661621e-01 -1.978421062231063843e-01 -4.955209046602249146e-02 1.310341209173202515e-01 -2.445387840270996094e-01 -8.220740407705307007e-02 2.820779383182525635e-01 1.947066746652126312e-02 9.642926603555679321e-02 3.776406496763229370e-02 -1.924162358045578003e-01 1.205677515827119350e-03 -2.816212475299835205e-01 -1.737052053213119507e-01 -1.340201646089553833e-01 -6.380046904087066650e-02 7.455975562334060669e-02 -1.381442993879318237e-01 -2.490249425172805786e-01 1.512853652238845825e-01 3.533238172531127930e-01 -5.091065540909767151e-02
-9.196548722684383392e-03 7.939582318067550659e-02 2.238884121179580688e-01 -1.603017747402191162e-01 3.023017942905426025e-01 -1.418033055961132050e-02 4.847627878189086914e-02 2.087873220443725586e-01 -2.511273920536041260e-01 2.635649740695953369e-01 1.998143345117568970e-01 7.701636850833892822e-02 -1.628564149141311646e-01 2.240137904882431030e-01 1.721594035625457764e-01 1.729017496109008789e-01 1.244149655103683472e-01 -1.140711549669504166e-02 -2.376263737678527832e-01 -1.338024437427520752e-01 -1.480381488800048828e-01 2.421055436134338379e-01 9.308195114135742188e-02 -4.233989417552947998e-01 7.289700210094451904e-02 1.506392508745193481e-01 8.098512887954711914e-02 1.287052333354949951e-01 1.672983984462916851e-03 -8.046227693557739258e-02 8.360368013381958008e-02 -2.063886225223541260e-01
-3.625676631927490234e-01 -1.106336340308189392e-01 4.092406854033470154e-02 2.944782748818397522e-02 -4.668138176202774048e-02 2.573104798793792725e-01 -2.171206921339035034e-01 1.766383945941925049e-01 -1.216014400124549866e-01 9.353378415107727051e-02 8.373235352337360382e-03 4.502710700035095215e-02 -2.677781283855438232e-01 3.136167824268341064e-01 1.166743114590644836e-01 -8.690139651298522949e-02 1.501021087169647217e-01 3.122695162892341614e-02 -2.379708439111709595e-01 2.284638732671737671e-01 -1.500416100025177002e-01 2.317475080490112305e-01 -6.428534537553787231e-02 -2.974667251110076904e-01 1.263166870921850204e-02 6.997034698724746704e-02 9.815397113561630249e-02 -1.371376961469650269e-01 -3.131933212280273438e-01 1.438923478126525879e-01 1.907246857881546021e-01 -1.835026219487190247e-02
1.976920217275619507e-01 4.611378535628318787e-02 6.611240655183792114e-02 1.491026133298873901e-01 -5.135813727974891663e-02 -2.504383213818073273e-02 -3.344453126192092896e-02 1.571708917617797852e-01 -4.287445247173309326e-01 1.126749441027641296e-02 8.774155378341674805e-02 3.108931779861450195e-01 -5.243097245693206787e-02 2.320096343755722046e-01 -3.864427655935287476e-02 -7.372596859931945801e-02 1.273839771747589111e-01 8.811470866203308105e-02 -1.014340519905090332e-01 4.764287546277046204e-02 -1.887839287519454956e-01 -8.506533689796924591e-03 3.176270127296447754e-01 -3.949111998081207275e-01 -1.936428993940353394e-01 1.563422381877899170e-02 8.042295277118682861e-02 1.963318586349487305e-01 -9.726390242576599121e-02 -1.101651135832071304e-02 1.091563180088996887e-01 -3.434219956398010254e-01
2.353266440331935883e-02 2.367841005325317383e-01 9.263355284929275513e-02 2.129181027412414551e-01 6.782692670822143555e-02 -1.223316192626953125e-01 -1.813096106052398682e-01 -2.211249768733978271e-01 -3.291373848915100098e-01 2.380185276269912720e-01 -1.862357184290885925e-02 1.923807710409164429e-01 -1.952029019594192505e-02 3.434114456176757812e-01 -2.007289379835128784e-01 1.367657929658889771e-01 -3.270772099494934082e-02 -5.275162681937217712e-02 -1.451897472143173218e-01 1.901262104511260986e-01 -3.485895395278930664e-01 2.560782730579376221e-01 1.217454597353935242e-01 -1.869731098413467407e-01 6.401414424180984497e-02 1.728500127792358398e-01 -4.262036457657814026e-02 7.689381390810012817e-02 -1.763480156660079956e-01 3.476588428020477295e-02 -6.849348545074462891e-02 -1.783918738365173340e-01
-5.577591434121131897e-02 3.286171332001686096e-02 -6.475464999675750732e-02 9.733515232801437378e-02 1.503842473030090332e-01 2.733732461929321289e-01 1.121147647500038147e-01 5.081519111990928650e-02 -2.104478925466537476e-01 1.557891666889190674e-01 3.295080065727233887e-01 -1.619244366884231567e-01 -1.084731295704841614e-01 -1.034460030496120453e-02 1.606391668319702148e-01 6.467594951391220093e-02 1.257033199071884155e-01 -1.867354810237884521e-01 4.434845224022865295e-02 -3.926202654838562012e-01 -1.077718511223793030e-01 -1.803802102804183960e-01 3.209652006626129150e-02 -5.270857810974121094e-01 -1.545169502496719360e-01 1.913402676582336426e-01 7.768854033201932907e-03 -1.069625765085220337e-01 4.377371072769165039e-02 2.912226133048534393e-02 1.410051584243774414e-01 1.353480620309710503e-03
-2.783266603946685791e-01 -1.004760339856147766e-01 -1.238954439759254456e-01 2.151315510272979736e-01 -1.337910071015357971e-03 9.559315443038940430e-02 1.924397423863410950e-02 -1.020569056272506714e-01 -7.625693827867507935e-02 -9.999661706387996674e-03 3.435152471065521240e-01 2.245610803365707397e-01 -1.937932670116424561e-01 3.535163104534149170e-01 1.567870378494262695e-01 -2.695515453815460205e-01 -3.656368330121040344e-02 -2.011053264141082764e-01 2.083838358521461487e-02 1.248349547386169434e-01 -2.494109123945236206e-01 3.638755530118942261e-02 1.368917524814605713e-01 -1.731667071580886841e-01 2.684228718280792236e-01 2.716376259922981262e-02 1.320755183696746826e-01 1.493038237094879150e-01 -1.279270499944686890e-01 5.119094997644424438e-02 3.082255423069000244e-01 -1.410380285233259201e-02
2.980037592351436615e-02 8.169815689325332642e-02 3.502255771309137344e-03 2.167915366590023041e-02 -3.377783671021461487e-02 2.287054620683193207e-02 -4.521855115890502930e-01 -6.582982838153839111e-02 7.702449336647987366e-03 1.237473785877227783e-01 -2.071686089038848877e-02 -9.592427313327789307e-02 -1.202298626303672791e-01 8.696565777063369751e-02 8.836260437965393066e-02 -2.935927212238311768e-01 9.565086662769317627e-02 7.768940925598144531e-02 2.142596095800399780e-01 -1.622950434684753418e-01 -3.587630689144134521e-01 -3.006081841886043549e-02 -8.889733254909515381e-02 -1.828020364046096802e-01 -1.408362239599227905e-01 -5.334856733679771423e-02 -3.252565562725067139e-01 -2.354988828301429749e-02 -4.414342641830444336e-01 9.655246138572692871e-02 -3.723959252238273621e-02 -2.179296761751174927e-01
2.254176437854766846e-01 -1.893296241760253906e-01 -2.040137350559234619e-01 -1.372462213039398193e-01 5.432287603616714478e-02 1.385334432125091553e-01 -2.301131188869476318e-01 -2.078611105680465698e-01 -3.098351359367370605e-01 3.340142071247100830e-01 1.773899644613265991e-01 1.237169802188873291e-01 -6.734561920166015625e-02 2.152553498744964600e-01 1.114030107855796814e-01 -1.560964733362197876e-01 2.183590233325958252e-01 2.353112958371639252e-02 -2.317499555647373199e-02 1.975449323654174805e-01 -1.359163373708724976e-01 2.267480045557022095e-01 1.272663772106170654e-01 -1.348823457956314087e-01 2.706040814518928528e-02 2.535769045352935791e-01 1.669088006019592285e-01 1.575275063514709473e-01 -1.375328749418258667e-01 -5.964555591344833374e-02 1.914997845888137817e-01 1.538621783256530762e-01
4.174882546067237854e-02 -1.762329936027526855e-01 1.566740572452545166e-01 -1.944424062967300415e-01 1.761761680245399475e-02 3.178614750504493713e-02 -1.069799065589904785e-01 1.308734565973281860e-01 -3.023132085800170898e-01 1.151157170534133911e-01 1.615874469280242920e-01 1.053504422307014465e-01 -1.200470048934221268e-02 2.471278160810470581e-01 1.289227325469255447e-02 -1.780968904495239258e-01 -2.446342259645462036e-01 -1.622999645769596100e-02 -1.448421329259872437e-01 4.129138588905334473e-02 -4.688773453235626221e-01 1.365718245506286621e-01 -2.258636504411697388e-01 -1.538698673248291016e-01 -2.272269576787948608e-01 6.945047527551651001e-02 -1.723421066999435425e-01 1.648986508371308446e-04 -1.809122264385223389e-01 2.963159680366516113e-01 4.168378189206123352e-02 1.886455267667770386e-01
-3.028392605483531952e-02 -1.584382727742195129e-02 9.081356972455978394e-02 5.106922611594200134e-02 2.138537466526031494e-01 -3.267764300107955933e-02 -1.291729509830474854e-01 3.984714671969413757e-02 -1.603076159954071045e-01 4.338540434837341309e-01 -3.879556059837341309e-02 5.890477448701858521e-02 -1.226808950304985046e-01 4.872849583625793457e-02 6.861775368452072144e-02 -1.727757900953292847e-01 -8.290065452456474304e-03 1.363943517208099365e-01 1.837630122900009155e-01 1.251647621393203735e-01 -2.378246486186981201e-01 2.322371751070022583e-01 -3.529596328735351562e-01 -2.586203515529632568e-01 -1.220473796129226685e-01 1.387034263461828232e-02 -1.903170198202133179e-01 1.792303845286369324e-02 -4.580729901790618896e-01 -4.840128496289253235e-02 8.403553068637847900e-02 -1.052726879715919495e-01
-2.472871840000152588e-01 -1.700476258993148804e-01 2.278815209865570068e-01 -7.328323554247617722e-03 1.297633647918701172e-01 6.906205415725708008e-02 -2.666747868061065674e-01 4.181270301342010498e-02 -2.801789157092571259e-02 -1.183199882507324219e-01 1.451492458581924438e-01 -3.698045387864112854e-02 -4.402927756309509277e-01 8.137720078229904175e-02 7.215801742859184742e-04 -1.521143615245819092e-01 2.390381842851638794e-01 -7.211166433990001678e-03 -5.540393665432929993e-02 2.360476553440093994e-01 -3.438215553760528564e-01 2.217601984739303589e-01 7.649295777082443237e-02 -3.342293202877044678e-01 -7.890825718641281128e-02 7.169928401708602905e-02 2.460603602230548859e-02 1.062223240733146667e-01 -2.292513251304626465e-01 2.897148765623569489e-02 1.208757013082504272e-01 -1.021990850567817688e-01
1.877465397119522095e-01 1.739189624786376953e-01 6.880229711532592773e-02 4.397768378257751465e-01 1.049318239092826843e-01 1.666703522205352783e-01 -2.104976624250411987e-01 5.208304151892662048e-02 -2.205783426761627197e-01 1.929580122232437134e-01 3.018788062036037445e-02 9.147421270608901978e-02 5.696726962924003601e-03 3.534470871090888977e-02 -1.155322119593620300e-01 1.562788933515548706e-01 2.851477265357971191e-01 -2.480487376451492310e-01 5.950401723384857178e-02 -8.014013618230819702e-02 -2.101616710424423218e-01 1.125632002949714661e-01 -2.424138486385345459e-01 -2.221093922853469849e-01 -1.344913989305496216e-01 -2.096055261790752411e-02 -9.951432049274444580e-02 -8.849014341831207275e-02 -3.756846487522125244e-01 -2.202909067273139954e-02 1.433710455894470215e-01 1.261049881577491760e-02
-6.474828720092773438e-02 1.824190914630889893e-01 -5.675842985510826111e-02 1.442736685276031494e-01 -4.010264575481414795e-02 -6.134247034788131714e-02 -8.314243704080581665e-02 -2.621094286441802979e-01 -1.489667892456054688e-01 -2.611679024994373322e-02 8.625961840152740479e-02 8.817262947559356689e-02 -1.019771248102188110e-01 2.130350023508071899e-01 -1.809681653976440430e-01 1.842880398035049438e-01 1.422250270843505859e-01 -8.071044832468032837e-02 -2.684917747974395752e-01 -2.144531011581420898e-01 -1.497118920087814331e-01 3.236653804779052734e-01 1.942220628261566162e-01 -4.625722467899322510e-01 7.366680353879928589e-02 1.278019100427627563e-01 -2.382379025220870972e-01 -1.451945900917053223e-01 -4.883104562759399414e-02 2.421242147684097290e-01 1.407332718372344971e-02 -1.115000694990158081e-01
2.749896943569183350e-01 1.300838869065046310e-02 -3.310907483100891113e-01 3.864074870944023132e-02 4.747796431183815002e-02 2.237732559442520142e-01 -9.125172346830368042e-02 -1.816883981227874756e-01 -9.927409142255783081e-02 -1.121701858937740326e-02 1.463778913021087646e-01 1.346195489168167114e-01 -3.004286289215087891e-01 7.113286107778549194e-02 7.259705662727355957e-02 -3.025570809841156006e-01 7.747473567724227905e-02 -9.324511885643005371e-02 -3.435235004872083664e-03 1.312142163515090942e-01 -3.366885781288146973e-01 4.780098423361778259e-02 -8.339306712150573730e-02 -1.051384806632995605e-01 -1.064812839031219482e-01 3.485465347766876221e-01 2.039052098989486694e-01 1.587157994508743286e-01 -2.355136275291442871e-01 7.618276029825210571e-02 1.871172338724136353e-01 -1.277490407228469849e-01
5.360904335975646973e-02 7.890123873949050903e-02 -2.796557247638702393e-01 1.508173942565917969e-01 1.816815137863159180e-01 1.845428496599197388e-01 -3.136378824710845947e-01 -2.539857849478721619e-02 -3.430095613002777100e-01 8.482379466295242310e-02 1.867319494485855103e-01 -1.060810685157775879e-02 -2.584564983844757080e-01 1.600669026374816895e-01 -2.117074094712734222e-02 1.022501513361930847e-01 -1.341777760535478592e-02 -3.330029174685478210e-02 -3.850527703762054443e-01 -1.847346723079681396e-01 8.798263967037200928e-02 3.433556109666824341e-02 5.213734135031700134e-02 -3.571375608444213867e-01 -6.521922349929809570e-02 3.057394623756408691e-01 1.464384198188781738e-01 -6.346414797008037567e-03 -1.798001583665609360e-03 1.078934147953987122e-01 -5.978224426507949829e-02 -5.842352658510208130e-02
4.137574136257171631e-02 5.213274434208869934e-02 -1.525836139917373657e-01 -2.419966622255742550e-04 3.128086924552917480e-01 1.414046287536621094e-01 -4.921886324882507324e-02 1.193514317274093628e-01 8.347895741462707520e-02 3.895563483238220215e-01 2.141519188880920410e-01 2.291935868561267853e-02 -5.837542191147804260e-02 -1.786473244428634644e-01 9.829536080360412598e-02 -2.534802258014678955e-01 1.694382280111312866e-01 -2.233795374631881714e-01 7.735434453934431076e-03 4.650126677006483078e-03 -2.603139579296112061e-01 1.190318465232849121e-01 -1.202430501580238342e-01 -1.399724185466766357e-01 7.828371971845626831e-02 3.305568993091583252e-01 -1.710865274071693420e-02 2.360803037881851196e-01 -8.565205335617065430e-02 -1.272357106208801270e-01 1.822018921375274658e-01 -3.171959519386291504e-01
2.442997694015502930e-01 5.688660964369773865e-02 -3.113621845841407776e-02 1.935986876487731934e-01 -1.961674988269805908e-01 6.071319431066513062e-02 5.194849520921707153e-02 2.532398328185081482e-02 -2.223430275917053223e-01 2.663853466510772705e-01 -5.663154646754264832e-02 9.915365278720855713e-02 -1.147392094135284424e-01 3.032441139221191406e-01 1.066486909985542297e-01 -1.442416459321975708e-01 -1.990377604961395264e-01 1.571094989776611328e-01 -2.263201326131820679e-01 -2.031150311231613159e-01 -2.500295639038085938e-01 2.095452696084976196e-01 -1.372192502021789551e-01 -2.980869114398956299e-01 1.716254353523254395e-01 -1.042558401823043823e-01 -1.156418696045875549e-01 7.169786840677261353e-02 -3.055531084537506104e-01 5.702149122953414917e-02 2.226389348506927490e-01 -8.050259947776794434e-02
2.218945622444152832e-01 -3.793391166254878044e-03 2.851196005940437317e-02 3.550308570265769958e-02 7.814440876245498657e-03 1.560463756322860718e-01 -1.813545674085617065e-01 1.094873026013374329e-01 -2.671857178211212158e-01 9.336177259683609009e-02 3.065962493419647217e-01 -3.867699578404426575e-02 -1.907360553741455078e-01 -4.846977069973945618e-02 3.150047659873962402e-01 -1.782361268997192383e-01 -1.495217904448509216e-02 4.132887348532676697e-02 -5.236271023750305176e-02 -3.118654014542698860e-03 -4.909017086029052734e-01 -1.066881418228149414e-01 6.912368535995483398e-02 -2.607141062617301941e-02 1.365775167942047119e-01 2.996122837066650391e-01 -4.319835081696510315e-02 -5.769499018788337708e-02 -8.181793987751007080e-02 3.041890263557434082e-01 1.886220872402191162e-01 1.520922183990478516e-01
2.252544648945331573e-02 -1.314609646797180176e-01 -2.854394614696502686e-01 -1.489847600460052490e-01 4.198670759797096252e-02 2.200011461973190308e-01 -4.884808324277400970e-03 -3.158102929592132568e-01 -1.666607558727264404e-01 3.440875411033630371e-01 -2.716145291924476624e-02 1.295820027589797974e-01 -9.389113634824752808e-02 2.554240822792053223e-01 -1.515926271677017212e-01 -3.025182485580444336e-01 -3.725555492565035820e-03 4.874156042933464050e-02 1.083812788128852844e-01 -2.470846474170684814e-01 -3.779385685920715332e-01 7.458201050758361816e-02 3.806223720312118530e-02 -1.886112540960311890e-01 1.190106272697448730e-01 9.615353494882583618e-02 -8.113821595907211304e-02 6.443708389997482300e-02 7.257480174303054810e-02 1.595853716135025024e-01 -2.693862654268741608e-03 -2.255278974771499634e-01
2.022763527929782867e-02 -1.279179304838180542e-01 3.301235660910606384e-02 7.031687349081039429e-02 2.180734872817993164e-01 9.676038171164691448e-04 -2.435836791992187500e-01 7.599323987960815430e-02 -1.619162857532501221e-01 4.365796744823455811e-01 -8.894630521535873413e-02 -1.119012236595153809e-01 -1.511532515287399292e-01 8.325888961553573608e-02 1.153616458177566528e-01 -2.083327323198318481e-01 -9.991124272346496582e-02 8.241027593612670898e-02 2.743276953697204590e-01 3.340786322951316833e-02 -1.605960577726364136e-01 1.552456617355346680e-01 -3.406951427459716797e-01 -2.421668618917465210e-01 -1.461469382047653198e-01 3.966039791703224182e-02 -1.479833275079727173e-01 -3.212873637676239014e-02 -4.096411168575286865e-01 -2.969562262296676636e-02 7.685708254575729370e-02 -5.072300508618354797e-02
7.353964447975158691e-02 -7.294168323278427124e-02 6.347315013408660889e-02 3.326403908431529999e-03 1.419543325901031494e-01 1.389113217592239380e-01 -1.784748733043670654e-01 4.326644912362098694e-02 -2.444771677255630493e-01 2.518444061279296875e-01 2.363908439874649048e-01 -9.949219226837158203e-02 -2.324749678373336792e-01 1.832112818956375122e-01 2.378135919570922852e-01 -5.413145199418067932e-02 -3.960794955492019653e-02 1.685981899499893188e-01 -6.539151072502136230e-02 -9.730745851993560791e-02 -4.570726454257965088e-01 -4.714784398674964905e-02 2.598824799060821533e-01 1.568663418292999268e-01 3.044498898088932037e-02 2.417357861995697021e-01 1.333270072937011719e-01 1.359277367591857910e-01 -5.037637427449226379e-02 3.078095912933349609e-01 1.880434602499008179e-01 2.654448896646499634e-02
-2.012340575456619263e-01 -1.979895085096359253e-01 8.790824562311172485e-02 9.199092537164688110e-02 -1.485368609428405762e-02 1.475255042314529419e-01 -7.940490543842315674e-02 1.351529061794281006e-01 -9.743717312812805176e-02 1.714225299656391144e-02 1.912131309509277344e-01 6.166962534189224243e-02 -3.331327438354492188e-01 3.466410338878631592e-01 1.840574443340301514e-01 -1.204959005117416382e-01 5.162141099572181702e-02 2.184490561485290527e-01 -2.234357297420501709e-01 8.270861208438873291e-02 -7.202725857496261597e-02 1.405741274356842041e-01 1.211790964007377625e-01 -2.661749124526977539e-01 -7.895004749298095703e-02 -3.032237887382507324e-01 -1.062699928879737854e-01 -3.792806714773178101e-02 -2.678182423114776611e-01 3.000150918960571289e-01 6.742577999830245972e-02 -1.817934662103652954e-01
-1.808625757694244385e-01 2.354534268379211426e-01 -1.419345885515213013e-01 -9.851755574345588684e-03 -5.741119757294654846e-02 -6.761897355318069458e-02 -1.159715931862592697e-02 2.446856051683425903e-01 -1.622381806373596191e-01 3.779899701476097107e-02 8.105050027370452881e-02 -6.662947684526443481e-02 -2.627547383308410645e-01 -9.895508736371994019e-02 2.504517696797847748e-02 -2.211323529481887817e-01 6.649400293827056885e-02 2.206646502017974854e-01 -1.721639335155487061e-01 -1.500304192304611206e-01 -4.649635851383209229e-01 2.536099851131439209e-01 -6.911924481391906738e-02 -1.691415011882781982e-01 2.332880161702632904e-02 1.630785912275314331e-01 -1.681426316499710083e-01 1.849410869181156158e-02 -9.485047310590744019e-02 3.773033618927001953e-01 1.688515692949295044e-01 -4.288295283913612366e-02
5.799609422683715820e-02 1.986281424760818481e-01 9.994234889745712280e-02 1.089495569467544556e-01 -7.647543400526046753e-02 2.098977863788604736e-01 5.842675641179084778e-02 1.703415066003799438e-01 -1.002556979656219482e-01 1.890603303909301758e-01 1.415603756904602051e-01 -1.340808719396591187e-01 1.474682986736297607e-01 4.015386402606964111e-01 3.633494675159454346e-01 -1.666739955544471741e-02 5.993995070457458496e-02 3.760216012597084045e-02 -5.295177176594734192e-02 -1.253830268979072571e-03 -1.935527175664901733e-01 1.194421127438545227e-01 -9.370725601911544800e-02 -2.688738107681274414e-01 -6.816924363374710083e-02 -2.196637243032455444e-01 -6.969619542360305786e-02 2.622173167765140533e-03 -3.264998793601989746e-01 8.835261687636375427e-03 3.535846173763275146e-01 -1.543207317590713501e-01
-2.400355041027069092e-01 1.377823799848556519e-01 4.635023418813943863e-03 1.275109499692916870e-01 2.468577474355697632e-01 2.508470714092254639e-01 -1.877934113144874573e-02 1.479267049580812454e-02 -2.702119350433349609e-01 1.658146828413009644e-01 3.010920882225036621e-01 -1.462316662073135376e-01 -3.058201372623443604e-01 2.728945314884185791e-01 -1.594259291887283325e-01 1.207280531525611877e-01 6.622692197561264038e-02 -7.608561217784881592e-02 -2.788927555084228516e-01 -5.530424043536186218e-02 -3.132377862930297852e-01 1.222103834152221680e-01 -3.347048163414001465e-02 1.092563569545745850e-01 -5.519912391901016235e-02 1.706261783838272095e-01 8.746404945850372314e-02 -2.029552012681961060e-01 4.581068456172943115e-02 -4.005467146635055542e-02 -2.864208444952964783e-02 -2.439182102680206299e-01
7.370802760124206543e-02 3.910018801689147949e-01 5.220093950629234314e-02 1.341045200824737549e-01 3.082854151725769043e-01 6.832318753004074097e-02 -2.150923162698745728e-01 -2.360900305211544037e-02 -3.661427795886993408e-01 3.361591696739196777e-01 2.539574801921844482e-01 -1.319203823804855347e-01 -4.205253720283508301e-02 1.832359284162521362e-01 1.204710602760314941e-01 -1.167885288596153259e-01 2.948781549930572510e-01 -9.720184653997421265e-02 -1.027645841240882874e-01 -1.749398112297058105e-01 -1.490753144025802612e-01 -7.596203684806823730e-02 6.037364155054092407e-02 -2.243172936141490936e-02 2.727403491735458374e-02 1.409484595060348511e-01 1.224758327007293701e-01 -2.383312880992889404e-01 1.127082481980323792e-02 -7.134059071540832520e-02 6.961259245872497559e-02 -9.902340173721313477e-02
1.251597255468368530e-01 3.170463815331459045e-02 -2.606428973376750946e-02 1.256785839796066284e-01 2.806292176246643066e-01 -7.894261181354522705e-02 -2.965558767318725586e-01 5.415337532758712769e-02 3.685571625828742981e-02 3.190509974956512451e-01 8.116785436868667603e-02 7.907836139202117920e-02 -6.173152104020118713e-02 2.142156660556793213e-01 5.903435498476028442e-02 8.617582172155380249e-02 5.229843407869338989e-02 1.170888915657997131e-01 -1.158099714666604996e-02 -2.125201821327209473e-01 -2.980468273162841797e-01 1.108117029070854187e-01 -2.206293642520904541e-01 -4.765996243804693222e-03 4.034986719489097595e-02 -3.121234476566314697e-01 -4.506037384271621704e-02 -6.638455390930175781e-02 -3.659736514091491699e-01 1.580340415239334106e-01 3.080232143402099609e-01 -2.087039351463317871e-01
8.301729708909988403e-02 6.105365231633186340e-02 -2.370635420083999634e-01 1.751044094562530518e-01 2.049000561237335205e-01 -1.023102253675460815e-01 -6.210522353649139404e-02 -3.761784732341766357e-02 -1.677031219005584717e-01 5.435190722346305847e-02 -4.019735381007194519e-02 1.856054961681365967e-01 -1.088726669549942017e-01 2.618951499462127686e-01 1.143453866243362427e-01 -1.077795773744583130e-01 3.545212745666503906e-01 -2.586521208286285400e-01 4.503616318106651306e-02 -3.602970242500305176e-01 -1.775401234626770020e-01 2.154785692691802979e-01 5.987893790006637573e-02 -1.460660248994827271e-01 -7.245002686977386475e-02 3.739497065544128418e-01 1.392672583460807800e-02 -1.284739673137664795e-01 -2.494095861911773682e-01 -2.123886346817016602e-02 1.053170487284660339e-01 -9.840606898069381714e-02
1.051519140601158142e-01 -1.135085225105285645e-01 -8.634289354085922241e-02 1.344984024763107300e-01 -1.189790219068527222e-01 1.910984367132186890e-01 -9.229298681020736694e-02 -2.340909838676452637e-01 -2.807596884667873383e-02 1.021984294056892395e-01 4.464532434940338135e-01 1.640739738941192627e-01 -5.181674286723136902e-02 2.068628519773483276e-01 3.151281774044036865e-01 -1.565687507390975952e-01 -2.226001210510730743e-02 1.084433570504188538e-01 1.117611527442932129e-01 -2.662008404731750488e-01 -2.780158817768096924e-01 1.917752921581268311e-01 2.049934864044189453e-02 -3.396964073181152344e-01 1.497050672769546509e-01 -1.260846853256225586e-01 -5.345194041728973389e-02 1.072496250271797180e-01 9.218741208314895630e-02 1.643062084913253784e-01 -1.050265729427337646e-01 -7.116836309432983398e-02
1.372960805892944336e-01 -1.093941181898117065e-01 1.486459225416183472e-01 -7.865186035633087158e-02 4.158781841397285461e-03 3.158788681030273438e-01 2.869990468025207520e-02 -3.475717082619667053e-02 -1.628169268369674683e-01 1.524287760257720947e-01 9.455349296331405640e-02 1.856913417577743530e-01 -3.069146275520324707e-01 2.806004881858825684e-01 7.853420823812484741e-02 -1.907372921705245972e-01 7.152236998081207275e-02 1.109095960855484009e-01 3.010771237313747406e-03 1.606761962175369263e-01 -2.498047947883605957e-01 1.561015844345092773e-01 2.095140814781188965e-01 -2.210959792137145996e-01 3.337898552417755127e-01 2.738826721906661987e-02 1.303647607564926147e-01 1.389998048543930054e-01 -3.720869123935699463e-01 4.488691687583923340e-03 8.036489784717559814e-02 1.192655116319656372e-01
7.230044901371002197e-02 -7.914447784423828125e-02 -1.472275890409946442e-02 1.832106262445449829e-01 2.603574991226196289e-01 8.378393203020095825e-02 1.340524256229400635e-01 -4.739548638463020325e-02 -1.602992415428161621e-01 1.731002777814865112e-01 3.305906653404235840e-01 3.062970936298370361e-02 -1.070445850491523743e-01 3.065810725092887878e-02 8.829947561025619507e-02 -4.611867293715476990e-02 1.382844299077987671e-01 -1.146739944815635681e-01 -7.784705609083175659e-02 -4.656346142292022705e-01 3.351193666458129883e-02 1.634015701711177826e-02 -1.510054618120193481e-02 -5.306254625320434570e-01 1.132133230566978455e-01 1.908828914165496826e-01 1.140583530068397522e-01 -1.835453212261199951e-01 9.555930644273757935e-02 1.234576255083084106e-01 8.539006114006042480e-02 -7.448038458824157715e-02
3.629889711737632751e-02 -1.420931518077850342e-01 -1.495811045169830322e-01 8.615937829017639160e-02 8.284045755863189697e-02 1.145626008510589600e-01 1.430824846029281616e-01 -2.493502348661422729e-01 -3.366438746452331543e-01 1.088284403085708618e-01 2.047085762023925781e-01 1.077142581343650818e-01 -3.481409847736358643e-01 2.219688594341278076e-01 2.021763771772384644e-01 9.208177030086517334e-02 4.568344727158546448e-02 -1.661289669573307037e-02 1.945675611495971680e-01 1.218474134802818298e-01 1.419394370168447495e-02 2.123256623744964600e-01 1.387978643178939819e-01 -2.230470329523086548e-01 -2.586545236408710480e-02 8.052484691143035889e-02 1.052646338939666748e-01 6.943892687559127808e-02 -4.460152387619018555e-01 -2.406952157616615295e-02 2.350245863199234009e-01 -1.963254623115062714e-02
-8.757310360670089722e-02 -2.536650896072387695e-01 -1.934998109936714172e-02 2.621589899063110352e-01 -1.759568005800247192e-01 -9.491884848102927208e-04 -2.148057073354721069e-01 1.388630736619234085e-02 -2.545305192470550537e-01 7.518235594034194946e-02 2.958887219429016113e-01 -1.775673478841781616e-01 -7.082958519458770752e-02 3.320302069187164307e-01 9.782069362699985504e-03 -1.617063432931900024e-01 1.025763750076293945e-01 1.797368824481964111e-01 6.720355153083801270e-02 -1.760905832052230835e-01 -1.809909045696258545e-01 9.604755043983459473e-02 8.080232143402099609e-02 6.992054730653762817e-02 -2.593947350978851318e-01 2.861239910125732422e-01 -1.328466534614562988e-01 1.803173571825027466e-01 -2.482662945985794067e-01 -2.177825123071670532e-01 1.012295335531234741e-01 -1.353613100945949554e-02
-1.856551617383956909e-01 -2.238159179687500000e-01 -1.074057891964912415e-01 2.114225775003433228e-01 7.063927501440048218e-02 3.025054931640625000e-01 -1.243057772517204285e-01 5.633248481899499893e-03 7.476972788572311401e-02 4.292088374495506287e-02 8.938461542129516602e-02 -3.286233916878700256e-02 -3.829729557037353516e-01 3.021992743015289307e-01 1.591157615184783936e-01 6.697484641335904598e-04 -2.077008411288261414e-02 1.745679527521133423e-01 -5.308693274855613708e-02 1.182393506169319153e-01 -1.335088461637496948e-01 1.645538955926895142e-01 4.244572296738624573e-02 -4.805722832679748535e-01 1.127683967351913452e-01 -1.378931850194931030e-02 1.477187424898147583e-01 -3.307630494236946106e-02 -2.051756680011749268e-01 2.055930793285369873e-01 -1.478455066680908203e-01 1.756801502779126167e-03
2.407123707234859467e-02 4.712572693824768066e-02 5.336774513125419617e-02 2.721823453903198242e-01 -1.391656398773193359e-01 5.550812184810638428e-02 -1.490074843168258667e-01 -3.808593750000000000e-01 -3.105661273002624512e-01 1.044514104723930359e-01 -1.597194820642471313e-01 1.406110376119613647e-01 -1.399213224649429321e-01 3.742519915103912354e-01 -9.718304872512817383e-02 -9.767240285873413086e-02 -3.473009169101715088e-02 -3.935546055436134338e-02 -7.729460299015045166e-02 -2.191091701388359070e-02 -3.568890392780303955e-01 2.258719503879547119e-01 1.248933896422386169e-01 -1.652646213769912720e-01 -5.591951683163642883e-02 3.196446895599365234e-01 -5.298112705349922180e-02 -2.340259253978729248e-01 5.101825576275587082e-03 -7.110092043876647949e-02 -2.676213905215263367e-02 -1.059277914464473724e-02
7.197757065296173096e-02 -4.142496362328529358e-02 3.837984055280685425e-02 1.834089756011962891e-01 -1.693162322044372559e-01 6.614405661821365356e-02 -2.647787630558013916e-01 -1.449996680021286011e-01 -2.574529647827148438e-01 1.910381615161895752e-01 2.375565171241760254e-01 -1.104001328349113464e-01 -1.793713271617889404e-01 1.387985199689865112e-01 6.236070394515991211e-02 -4.217924177646636963e-02 2.957872152328491211e-01 5.082087218761444092e-02 2.972007095813751221e-01 9.450761973857879639e-02 -2.913272380828857422e-01 2.919731736183166504e-01 3.854608163237571716e-02 -8.527663350105285645e-02 -1.755191832780838013e-01 -1.277622729539871216e-01 4.081413522362709045e-02 -1.145949736237525940e-01 -1.413699686527252197e-01 1.747149378061294556e-01 -3.300866782665252686e-01 -1.330530941486358643e-01
-6.481755524873733521e-02 -2.924032211303710938e-01 4.073896259069442749e-02 2.262970954179763794e-01 -2.235036194324493408e-01 4.654807969927787781e-02 -3.554669916629791260e-01 -6.344783306121826172e-02 -2.179262638092041016e-01 -1.502073258161544800e-01 6.260934472084045410e-02 2.332055717706680298e-01 -1.570434719324111938e-01 2.596327960491180420e-01 9.061294049024581909e-02 -1.458626985549926758e-01 -5.650776997208595276e-02 -7.468621432781219482e-02 3.556823134422302246e-01 -5.742106214165687561e-02 -3.662642538547515869e-01 1.211142465472221375e-01 3.622569143772125244e-02 -1.855061799287796021e-01 7.237779349088668823e-02 -5.322693288326263428e-02 -1.673344671726226807e-01 -3.500053286552429199e-02 -1.292625367641448975e-01 -1.721205562353134155e-01 1.338583678007125854e-01 -1.837204396724700928e-02
-1.268422156572341919e-01 2.252934575080871582e-01 -1.969743669033050537e-01 -1.580290645360946655e-01 4.087882488965988159e-02 2.793738245964050293e-01 -2.253539115190505981e-01 8.295843750238418579e-02 -1.062579974532127380e-01 2.795941829681396484e-01 -2.275706268846988678e-02 -1.345695406198501587e-01 -1.369101405143737793e-01 3.605851829051971436e-01 1.626604646444320679e-01 2.344993799924850464e-01 -1.228035148233175278e-02 1.034249961376190186e-01 -1.430522501468658447e-01 -2.969572693109512329e-02 -2.071030735969543457e-01 -2.918340265750885010e-02 -6.356747448444366455e-02 -3.232195675373077393e-01 -6.355496589094400406e-03 6.039876956492662430e-03 -1.185757890343666077e-01 3.391568548977375031e-03 1.732511222362518311e-01 9.647253155708312988e-02 3.082320392131805420e-01 -2.465007603168487549e-01
-2.491666078567504883e-01 1.002991665154695511e-02 8.520660549402236938e-02 2.022002078592777252e-02 -1.621765643358230591e-02 4.290835559368133545e-02 -1.391218304634094238e-01 1.258814986795186996e-02 -3.418492674827575684e-01 2.371398359537124634e-01 -6.315642595291137695e-02 3.971754014492034912e-02 -8.812559396028518677e-02 -6.999033689498901367e-02 -2.697085738182067871e-01 -3.820194303989410400e-01 8.942247927188873291e-02 1.163832768797874451e-01 -1.443336009979248047e-01 -3.373256921768188477e-01 -5.136991739273071289e-01 1.401271671056747437e-01 6.347363442182540894e-02 -2.816186845302581787e-02 -1.054266691207885742e-01 1.242275461554527283e-01 1.999397529289126396e-03 -7.897948473691940308e-02 -1.070295423269271851e-01 9.491651505231857300e-02 -2.752519026398658752e-02 1.551606226712465286e-03
1.202236860990524292e-01 -9.692882746458053589e-02 -7.064700184855610132e-05 -2.342271246016025543e-02 2.475307136774063110e-01 -1.039905175566673279e-01 -3.079573810100555420e-01 2.161325216293334961e-01 -1.340809315443038940e-01 2.992277741432189941e-01 -1.214294694364070892e-02 1.255086529999971390e-02 -2.920141220092773438e-01 2.529729306697845459e-01 1.188492700457572937e-01 -1.263412386178970337e-01 -1.038427930325269699e-02 3.391654789447784424e-02 1.032604947686195374e-01 7.551311049610376358e-03 -1.992593556642532349e-01 1.966861486434936523e-01 -2.311700880527496338e-01 -1.141889840364456177e-01 -1.966505497694015503e-01 -5.547844618558883667e-02 -3.402316272258758545e-01 1.868649423122406006e-01 -2.935214340686798096e-01 8.003213256597518921e-02 4.061268642544746399e-02 -1.769464313983917236e-01
-1.183235049247741699e-01 -3.108813241124153137e-02 -1.294012665748596191e-01 2.090231776237487793e-01 7.121007144451141357e-02 1.928278505802154541e-01 -9.542183578014373779e-02 -4.732007533311843872e-02 -2.524737119674682617e-01 1.291379779577255249e-01 2.325023412704467773e-01 1.907252818346023560e-01 1.788225583732128143e-02 3.058813214302062988e-01 1.425152719020843506e-01 -7.616890221834182739e-02 1.763710826635360718e-01 -4.368173331022262573e-02 2.430983483791351318e-01 2.496944740414619446e-02 -2.643939256668090820e-01 -9.832035750150680542e-02 1.017356961965560913e-01 -3.079535663127899170e-01 2.280904799699783325e-01 1.970173567533493042e-01 6.612249184399843216e-03 3.347046673297882080e-01 7.716860622167587280e-02 1.985006183385848999e-01 1.830234974622726440e-01 1.445424705743789673e-01
-2.069125920534133911e-01 1.873936653137207031e-01 1.051148548722267151e-01 -8.404050022363662720e-02 1.448983699083328247e-01 7.672311365604400635e-02 -1.106579508632421494e-02 5.147065501660108566e-03 -2.676966488361358643e-01 1.357624083757400513e-01 3.117431998252868652e-01 -1.798436790704727173e-01 7.969234883785247803e-02 -9.596955962479114532e-03 -1.518336385488510132e-01 -1.144214645028114319e-01 1.189332753419876099e-01 2.951202988624572754e-01 1.413422375917434692e-01 1.493172347545623779e-01 -2.310010790824890137e-01 2.147316187620162964e-01 -1.621576696634292603e-01 -3.353102803230285645e-01 -6.911208480596542358e-02 -8.842888474464416504e-02 -1.657731831073760986e-01 1.771149486303329468e-01 -1.237713173031806946e-01 -1.364783793687820435e-01 3.554064035415649414e-01 3.604240715503692627e-02
-9.252425283193588257e-02 -3.219639509916305542e-02 -6.610081344842910767e-02 2.246278226375579834e-01 3.975973129272460938e-01 1.339583937078714371e-02 -1.031047254800796509e-01 1.307821720838546753e-01 -1.183641031384468079e-01 1.755812615156173706e-01 1.186587437987327576e-01 -2.783582173287868500e-02 9.778480976819992065e-02 -5.044993013143539429e-02 8.563761599361896515e-03 -1.773073971271514893e-01 1.237513944506645203e-01 -1.857828050851821899e-01 -7.814119011163711548e-02 -2.026122361421585083e-01 -5.350070595741271973e-01 3.029364347457885742e-01 -5.966405943036079407e-02 -1.143376156687736511e-01 -6.003648787736892700e-02 2.391423583030700684e-01 2.485924214124679565e-02 -2.171781212091445923e-01 3.538726270198822021e-02 -1.805831938982009888e-01 -2.229304239153862000e-02 -1.081920415163040161e-01
-7.504697144031524658e-02 -5.892217159271240234e-02 -7.198834419250488281e-02 -5.472570285201072693e-02 2.207333445549011230e-01 -4.082555416971445084e-03 -1.299804747104644775e-01 5.844547972083091736e-02 -9.268549270927906036e-03 1.529923081398010254e-02 2.498776763677597046e-01 1.887141466140747070e-01 -5.049768686294555664e-01 2.304330319166183472e-01 1.108664572238922119e-01 -1.290363669395446777e-01 1.931796967983245850e-01 2.070925086736679077e-01 -1.091735288500785828e-01 1.093327850103378296e-01 -2.312004864215850830e-01 5.935553088784217834e-02 2.001652121543884277e-01 -3.364242315292358398e-01 6.930352747440338135e-02 -2.741568088531494141e-01 -2.448868155479431152e-01 -2.255247719585895538e-02 -9.962264448404312134e-02 1.022190675139427185e-01 -2.358389087021350861e-02 5.077978596091270447e-02
1.416147351264953613e-01 -1.285158656537532806e-02 -6.153942272067070007e-02 -2.374994754791259766e-01 2.623259834945201874e-02 1.839575320482254028e-01 -3.648473620414733887e-01 9.079776704311370850e-02 -2.882098853588104248e-01 2.748997807502746582e-01 1.583379209041595459e-01 -2.366043813526630402e-02 -1.913018524646759033e-01 1.566970497369766235e-01 7.518658041954040527e-02 -1.803515404462814331e-01 -9.075241535902023315e-02 -6.799769401550292969e-02 -3.466989472508430481e-02 -1.462410204112529755e-02 -2.026927173137664795e-01 3.345189988613128662e-01 -2.045078873634338379e-01 2.110027521848678589e-01 -9.540162980556488037e-02 2.424203157424926758e-01 1.043383255600929260e-01 -1.394637525081634521e-01 -1.760017424821853638e-01 1.802248209714889526e-01 2.083841562271118164e-01 -3.754186630249023438e-02
-1.812733113765716553e-01 9.547009319067001343e-02 -9.372128173708915710e-03 4.131448268890380859e-01 6.628012657165527344e-02 1.993294954299926758e-01 -1.252237558364868164e-01 3.233309462666511536e-02 -1.972308009862899780e-01 1.064713597297668457e-01 -7.073044776916503906e-03 -1.819278597831726074e-01 -1.546164229512214661e-02 -2.540182787925004959e-03 -6.692618131637573242e-02 1.925708912312984467e-02 4.032819569110870361e-01 1.943896710872650146e-01 -2.160960882902145386e-01 -3.743633627891540527e-02 -3.121589124202728271e-02 1.556770950555801392e-01 -4.006839394569396973e-01 -7.128800451755523682e-02 -2.159615457057952881e-01 1.695368736982345581e-01 -1.211663261055946350e-01 -4.154129326343536377e-02 -2.153874039649963379e-01 2.572667039930820465e-02 2.418963015079498291e-01 3.463318943977355957e-02
-2.770126461982727051e-01 -3.664311766624450684e-01 1.503442823886871338e-01 1.006748825311660767e-01 -5.985701829195022583e-02 8.598703891038894653e-02 -2.157524675130844116e-01 7.517641037702560425e-02 -6.521312147378921509e-02 -7.740865647792816162e-02 1.649423688650131226e-01 -1.798598840832710266e-02 -3.985572457313537598e-01 1.687043309211730957e-01 -7.197562605142593384e-02 -2.820390276610851288e-02 2.946802414953708649e-02 -1.620794087648391724e-01 -1.559259146451950073e-01 -2.103790082037448883e-02 -3.923940360546112061e-01 5.254496261477470398e-02 -7.945467531681060791e-02 -3.368638157844543457e-01 -2.227833271026611328e-01 -1.534055620431900024e-01 1.081237941980361938e-01 8.212181925773620605e-02 -1.591876000165939331e-01 3.406815603375434875e-02 1.196198165416717529e-01 -3.446998074650764465e-02
1.266410946846008301e-01 -2.109577357769012451e-01 -5.606931447982788086e-02 6.242056936025619507e-02 1.700409501791000366e-02 8.822337538003921509e-02 5.216587334871292114e-02 -9.672623872756958008e-02 -3.139182925224304199e-01 -5.992633104324340820e-02 8.422872424125671387e-02 -2.258530110120773315e-01 -2.524296343326568604e-01 1.625533252954483032e-01 1.195971444249153137e-01 2.830378413200378418e-01 2.037178874015808105e-01 -2.694042026996612549e-01 -5.978804454207420349e-02 -2.653002440929412842e-01 -3.038959503173828125e-01 1.476966887712478638e-01 -6.045986432582139969e-03 -1.413954943418502808e-01 -8.732791990041732788e-02 1.185541749000549316e-01 -2.208735793828964233e-01 -4.656349495053291321e-02 -2.145375311374664307e-01 -1.478140503168106079e-01 9.282957017421722412e-02 -3.100143671035766602e-01
1.588257253170013428e-01 1.337193995714187622e-01 -8.658219873905181885e-02 3.313055634498596191e-01 4.178015515208244324e-02 -7.086429744958877563e-02 -2.837232649326324463e-01 1.089104786515235901e-01 -1.893210709095001221e-01 3.173941373825073242e-01 -1.767347007989883423e-01 1.181618720293045044e-01 -2.104170918464660645e-01 1.657328456640243530e-01 -2.380636930465698242e-01 2.068771123886108398e-01 2.342877686023712158e-01 -8.274319767951965332e-02 -1.061492636799812317e-01 1.870137900114059448e-01 -1.988018453121185303e-01 1.577684096992015839e-02 -1.011812314391136169e-01 -1.801230609416961670e-01 -2.047577127814292908e-02 -1.534155104309320450e-02 -1.094616577029228210e-01 1.771499519236385822e-03 -3.639570176601409912e-01 9.941701777279376984e-03 1.922344416379928589e-01 -1.221581548452377319e-01
-3.112583979964256287e-02 -3.716213628649711609e-02 -8.475305512547492981e-03 1.907091289758682251e-01 6.747647374868392944e-02 2.612542510032653809e-01 -1.756035983562469482e-01 -1.188920214772224426e-01 -6.604127585887908936e-02 -1.148098381236195564e-04 2.881575524806976318e-01 1.313005536794662476e-01 -1.205017566680908203e-01 4.375734627246856689e-01 -1.122281849384307861e-01 -3.916881233453750610e-02 1.028309315443038940e-01 -1.723048537969589233e-01 9.995068423449993134e-03 -7.855011522769927979e-02 -3.402324616909027100e-01 8.633644878864288330e-02 -9.971020370721817017e-02 2.908027358353137970e-02 2.483790665864944458e-01 1.029898449778556824e-01 2.479621171951293945e-01 1.600483953952789307e-01 1.099876090884208679e-01 -1.983529888093471527e-02 4.036442041397094727e-01 5.762483552098274231e-02
-2.444254755973815918e-01 -1.919435113668441772e-01 7.954213023185729980e-02 -4.767246171832084656e-02 1.407197117805480957e-01 1.898424923419952393e-01 -3.329036235809326172e-01 -2.160517498850822449e-02 -1.501159518957138062e-01 -8.594049513339996338e-02 1.459371149539947510e-01 -2.673047361895442009e-03 -3.879983127117156982e-01 1.614184826612472534e-01 6.338572502136230469e-02 -1.657031774520874023e-01 1.751681715250015259e-01 -1.421194374561309814e-01 -1.072734892368316650e-01 2.027678489685058594e-01 -2.056470513343811035e-01 1.754494607448577881e-01 5.558687727898359299e-03 -3.597664833068847656e-01 -1.568279862403869629e-01 -2.990231662988662720e-02 3.724566102027893066e-02 7.405404746532440186e-02 -2.259475737810134888e-01 1.672009825706481934e-01 2.213344573974609375e-01 4.453400522470474243e-02
1.400503367185592651e-01 -2.531399726867675781e-01 -2.862819135189056396e-01 2.472890466451644897e-01 2.787364721298217773e-01 8.835864067077636719e-02 -1.258678883314132690e-01 9.639412909746170044e-02 -2.492370456457138062e-01 9.930589050054550171e-02 8.659794181585311890e-02 3.300163149833679199e-02 -2.370623350143432617e-01 1.488605737686157227e-01 1.818495392799377441e-01 -2.898934781551361084e-01 5.255813524127006531e-02 1.191696077585220337e-01 2.417753636837005615e-02 1.043781116604804993e-01 -9.850152581930160522e-02 8.503926545381546021e-02 -6.835554540157318115e-02 -2.048809230327606201e-01 -1.106634065508842468e-01 4.290710091590881348e-01 8.902425318956375122e-02 1.638998836278915405e-01 -2.393989823758602142e-02 -2.279156595468521118e-01 7.046692818403244019e-02 7.667669653892517090e-02
5.093843862414360046e-02 -1.309978067874908447e-01 2.721151523292064667e-02 1.165103167295455933e-01 2.800984382629394531e-01 -3.687245026230812073e-02 -1.323170810937881470e-01 1.075353994965553284e-01 5.036240443587303162e-02 3.328551054000854492e-01 2.077729208394885063e-03 -5.933826416730880737e-02 -3.276149332523345947e-01 4.156700968742370605e-01 7.306385040283203125e-02 5.455292016267776489e-02 1.609715372323989868e-01 1.327865868806838989e-01 -2.928294613957405090e-02 6.389807909727096558e-03 -2.500131726264953613e-01 6.965224444866180420e-02 -2.447162270545959473e-01 -2.736834622919559479e-02 -1.707598417997360229e-01 -1.451142281293869019e-01 -2.803429961204528809e-01 4.887081682682037354e-02 -2.924585342407226562e-01 -5.011631175875663757e-02 5.878755822777748108e-02 -2.379682362079620361e-01
2.752250134944915771e-01 1.144955530762672424e-01 -8.971375226974487305e-02 3.002660870552062988e-01 3.940005898475646973e-01 -3.271323163062334061e-03 -5.314423516392707825e-02 1.056859716773033142e-01 -2.188926935195922852e-01 9.674153476953506470e-02 -1.534715946763753891e-02 2.058786749839782715e-01 -2.053003609180450439e-01 -2.244707755744457245e-02 -1.183405797928571701e-02 2.364947497844696045e-01 2.225448191165924072e-01 5.011445377022027969e-03 1.385117694735527039e-02 3.873373940587043762e-02 -2.600749135017395020e-01 7.532996684312820435e-02 -1.064296439290046692e-01 -2.822184860706329346e-01 2.610710449516773224e-03 -2.901112288236618042e-02 -2.976261079311370850e-01 -1.673531681299209595e-01 -2.494298070669174194e-01 1.266162991523742676e-01 1.801546514034271240e-01 -3.748577088117599487e-02
-8.954929560422897339e-02 2.627154886722564697e-01 -2.348381429910659790e-01 7.163380272686481476e-03 9.668947756290435791e-02 -4.260168224573135376e-02 -1.991942711174488068e-02 1.873023808002471924e-01 -2.035079598426818848e-01 5.212239176034927368e-02 1.609709858894348145e-01 3.789426758885383606e-02 -2.580410242080688477e-01 -4.734273627400398254e-02 1.364004760980606079e-01 9.806354343891143799e-02 1.143981665372848511e-01 4.918004944920539856e-02 -5.984395742416381836e-02 -5.032901838421821594e-02 -5.126000642776489258e-01 5.407065898180007935e-02 1.301469653844833374e-01 -1.211167573928833008e-01 2.413769066333770752e-01 1.618102490901947021e-01 -2.207183688879013062e-01 -3.099424540996551514e-01 -1.172725856304168701e-01 1.324299126863479614e-01 4.904894903302192688e-02 -2.660041749477386475e-01
7.579401135444641113e-02 9.449621289968490601e-02 2.102952823042869568e-02 3.942612111568450928e-01 3.333947062492370605e-02 -5.366424471139907837e-02 -1.159096434712409973e-01 -2.246840856969356537e-02 -1.763667762279510498e-01 3.643534779548645020e-01 1.614661663770675659e-01 8.730156719684600830e-02 -1.004757061600685120e-01 5.782054737210273743e-02 1.062252223491668701e-01 -1.402900181710720062e-02 2.014042884111404419e-01 -9.457234293222427368e-02 1.902633309364318848e-01 -3.825400471687316895e-01 -2.513991296291351318e-01 -1.201671883463859558e-01 -2.297669947147369385e-01 -1.757544837892055511e-02 -1.261296570301055908e-01 1.579385995864868164e-01 2.259094864130020142e-01 2.448744326829910278e-02 -2.595355212688446045e-01 -1.383607685565948486e-01 -9.190239012241363525e-03 -2.172021120786666870e-01
-1.300759315490722656e-01 -2.953152870759367943e-03 -1.546115875244140625e-01 7.815264910459518433e-02 -8.972692303359508514e-03 2.507751286029815674e-01 1.574204713106155396e-01 -2.386126071214675903e-01 -2.692285180091857910e-01 1.114708185195922852e-01 3.730191588401794434e-01 1.023925542831420898e-01 -4.540450274944305420e-01 1.418130546808242798e-01 5.291897803544998169e-02 1.891343146562576294e-01 2.327014133334159851e-02 1.065870374441146851e-02 3.698277473449707031e-02 8.510884642601013184e-02 -2.514160051941871643e-02 1.592733561992645264e-01 -5.117058753967285156e-02 -2.589385509490966797e-01 1.323318015784025192e-02 2.326523065567016602e-01 2.116330415010452271e-01 6.249407678842544556e-02 -2.753173708915710449e-01 -2.407627925276756287e-02 8.641085028648376465e-02 1.312228292226791382e-01
-2.394462674856185913e-01 -1.651452779769897461e-01 6.342274695634841919e-02 1.149649992585182190e-01 2.659036312252283096e-03 2.550457715988159180e-01 -1.907687187194824219e-01 1.389369815587997437e-01 -1.669165045022964478e-01 -2.506648935377597809e-02 2.761232852935791016e-01 3.063785098493099213e-02 -3.476749658584594727e-01 3.153745532035827637e-01 8.903078734874725342e-02 -1.939748674631118774e-01 1.435941904783248901e-01 6.600601226091384888e-02 -1.709153503179550171e-01 2.619779407978057861e-01 -1.878517270088195801e-01 1.769114583730697632e-01 -1.026690527796745300e-01 -2.480013966560363770e-01 1.321718394756317139e-01 -9.940898418426513672e-02 -5.698191933333873749e-03 -3.850837424397468567e-02 -1.336438953876495361e-01 2.811833620071411133e-01 9.275989979505538940e-02 9.994701296091079712e-02
-5.357425659894943237e-03 8.302853256464004517e-02 -2.232614606618881226e-01 -1.302321404218673706e-01 1.917695440351963043e-02 1.730093210935592651e-01 -1.799948215484619141e-01 -6.583522260189056396e-02 -1.020974963903427124e-01 3.635635972023010254e-01 1.991383284330368042e-01 1.360984891653060913e-01 -3.500941097736358643e-01 -3.527772426605224609e-02 2.371943145990371704e-01 -8.178917318582534790e-02 -8.002708852291107178e-02 6.316430866718292236e-02 -6.229863315820693970e-02 -2.503207921981811523e-01 -5.983237177133560181e-03 3.450774252414703369e-01 3.110308647155761719e-01 -1.659409403800964355e-01 1.099883243441581726e-01 8.442872762680053711e-02 -2.458446621894836426e-01 1.226911991834640503e-01 -2.174719870090484619e-01 8.717355132102966309e-02 1.559193152934312820e-02 -3.892862796783447266e-02
1.291129831224679947e-02 1.223281398415565491e-02 -3.356886282563209534e-02 1.950932200998067856e-03 -2.611659280955791473e-02 -1.427882537245750427e-02 -7.793494965881109238e-03 3.496940480545163155e-04 -1.485319733619689941e-01 7.028358429670333862e-02 1.460720747709274292e-01 -1.976433098316192627e-01 -3.314399719238281250e-02 4.302154481410980225e-01 6.985770165920257568e-02 -2.551070153713226318e-01 -7.582616060972213745e-02 -1.059467121958732605e-01 1.544053480029106140e-02 -2.630392834544181824e-02 -4.011485576629638672e-01 -4.579575732350349426e-02 2.135615050792694092e-02 -8.816001936793327332e-03 2.376285195350646973e-02 1.518696993589401245e-01 3.890667855739593506e-01 1.200301689095795155e-03 -4.509643316268920898e-01 1.268734931945800781e-01 5.683905258774757385e-02 -2.736886739730834961e-01
-1.933373659849166870e-01 4.742883443832397461e-01 -2.089970558881759644e-01 -5.068051163107156754e-03 3.751127794384956360e-02 -1.492036730051040649e-01 -3.087261319160461426e-01 -4.931433871388435364e-02 -2.009001672267913818e-01 7.628700137138366699e-02 8.002867549657821655e-02 -3.850146755576133728e-02 -7.019918411970138550e-02 -8.760476484894752502e-03 1.644696593284606934e-01 -1.303030252456665039e-01 2.233247756958007812e-01 -9.526135027408599854e-02 -9.923100471496582031e-02 -3.262787312269210815e-02 -1.929482817649841309e-01 1.235402971506118774e-01 -9.879519790410995483e-02 -9.962064772844314575e-02 -5.119290202856063843e-02 2.213624119758605957e-01 4.107669368386268616e-02 -5.391771346330642700e-02 -4.077674746513366699e-01 1.343246698379516602e-01 2.795408666133880615e-01 -9.348102658987045288e-02
7.375968992710113525e-02 3.012486398220062256e-01 -1.883406639099121094e-01 3.307750821113586426e-01 2.056164741516113281e-01 -1.074390951544046402e-02 1.361998021602630615e-01 -9.826026856899261475e-02 6.548301875591278076e-02 3.227486014366149902e-01 3.128119409084320068e-01 -1.779573969542980194e-02 -1.654125601053237915e-01 2.108341157436370850e-01 8.369594067335128784e-02 8.129515498876571655e-02 9.041420370340347290e-02 -1.524211764335632324e-01 -2.062563449144363403e-01 -3.171186745166778564e-01 -1.361625641584396362e-01 -1.507963985204696655e-02 -7.320761680603027344e-02 -2.811717987060546875e-01 -1.518054492771625519e-02 2.485775202512741089e-01 -3.142849728465080261e-02 -1.433139890432357788e-01 -4.940295219421386719e-02 2.985873818397521973e-02 1.325303912162780762e-01 -1.188893839716911316e-01
-1.130291521549224854e-01 -7.534642517566680908e-02 -1.970643997192382812e-01 8.354639261960983276e-02 -1.394380480051040649e-01 2.137325555086135864e-01 -2.185827679932117462e-02 -1.869345270097255707e-02 -2.274136245250701904e-01 5.955649912357330322e-02 -7.680569589138031006e-02 -1.052801311016082764e-02 -1.616957038640975952e-01 2.829697728157043457e-01 5.277847871184349060e-02 -1.612536907196044922e-01 3.911508619785308838e-01 -7.327702641487121582e-02 1.154568865895271301e-01 6.981426477432250977e-02 -5.309771895408630371e-01 1.921036094427108765e-02 2.962724864482879639e-02 -1.040859147906303406e-01 4.848738387227058411e-02 -2.852953374385833740e-01 -1.760954968631267548e-02 -2.290146201848983765e-01 1.096394434571266174e-01 -8.247935026884078979e-02 2.979580685496330261e-02 -2.160962373018264771e-01
6.643628329038619995e-02 4.056572914123535156e-01 1.337971538305282593e-01 -1.412133499979972839e-02 -1.275201234966516495e-02 2.204287946224212646e-01 -3.252585604786872864e-02 1.788234114646911621e-01 -6.958059221506118774e-02 -2.334254421293735504e-02 1.233632043004035950e-01 1.769568771123886108e-01 -2.451238930225372314e-01 1.387513279914855957e-01 -8.760016411542892456e-03 -2.208658680319786072e-02 1.149904653429985046e-01 1.566644012928009033e-01 4.197442159056663513e-02 -2.187338024377822876e-01 -1.393700093030929565e-01 6.435935199260711670e-02 -1.454563438892364502e-01 -2.369761615991592407e-01 4.544487223029136658e-03 -7.893217355012893677e-02 -9.799251705408096313e-02 -1.968221180140972137e-02 -5.018351674079895020e-01 -3.400466521270573139e-04 3.779902756214141846e-01 1.043542008846998215e-02
1.169663444161415100e-01 -7.462818920612335205e-02 -1.395353376865386963e-01 1.744783371686935425e-01 1.681780964136123657e-01 2.533157467842102051e-01 -1.726155579090118408e-01 -4.025529026985168457e-01 -5.797103419899940491e-02 5.409875512123107910e-02 7.034593075513839722e-02 -9.781104326248168945e-02 -2.058519721031188965e-01 1.290984302759170532e-01 4.684344306588172913e-02 -2.679249346256256104e-01 -8.556406199932098389e-02 6.016300991177558899e-02 6.097202375531196594e-02 2.137228548526763916e-01 -7.547985017299652100e-02 1.951437890529632568e-01 2.949954569339752197e-02 -3.845872581005096436e-01 2.721265256404876709e-01 4.725407809019088745e-02 -1.892832294106483459e-02 1.007064655423164368e-01 -3.724473118782043457e-01 3.920653089880943298e-02 2.563720755279064178e-02 -1.101252287626266479e-01
2.851321697235107422e-01 -1.155029386281967163e-01 -1.856089085340499878e-01 1.228406205773353577e-01 2.566820681095123291e-01 8.342126756906509399e-02 -1.437707245349884033e-01 -5.914242193102836609e-02 -5.784927308559417725e-02 5.382894277572631836e-01 2.237709611654281616e-01 -5.395276099443435669e-02 -9.152875095605850220e-02 1.750367507338523865e-02 -1.865670084953308105e-01 3.575355187058448792e-02 -4.678395390510559082e-02 1.197100430727005005e-01 9.950588643550872803e-02 2.322685159742832184e-02 -1.790553033351898193e-01 1.476620435714721680e-01 6.085476372390985489e-03 -2.044467628002166748e-01 -3.365305960178375244e-01 -7.663547992706298828e-02 -1.941827982664108276e-01 -6.499630957841873169e-02 -2.740295827388763428e-01 3.918985649943351746e-02 6.290838867425918579e-02 -6.038422510027885437e-02
-1.316785663366317749e-01 -1.259733438491821289e-01 -1.999819725751876831e-01 -7.874754257500171661e-03 -5.949263274669647217e-02 2.781391739845275879e-01 8.432492613792419434e-02 -2.520604524761438370e-03 -2.354465126991271973e-01 2.007103562355041504e-01 1.361694037914276123e-01 1.868178695440292358e-01 -2.860770523548126221e-01 2.826190590858459473e-01 1.827167868614196777e-01 2.935358323156833649e-02 2.890207432210445404e-02 1.210177838802337646e-01 2.005936801433563232e-01 4.976671561598777771e-02 -3.844306617975234985e-02 2.655221223831176758e-01 1.265234500169754028e-01 -2.775138020515441895e-01 8.911122381687164307e-02 -7.690484821796417236e-02 9.153240919113159180e-02 4.561997950077056885e-02 -2.970016002655029297e-01 -2.390244901180267334e-01 3.128963112831115723e-01 5.326260253787040710e-02
2.472918480634689331e-01 -1.045996695756912231e-01 8.670604974031448364e-02 3.512353301048278809e-01 4.530580714344978333e-02 1.917264051735401154e-02 -8.305109292268753052e-02 -5.822457000613212585e-02 9.195334464311599731e-02 1.756560504436492920e-01 1.622306555509567261e-01 9.614396840333938599e-02 -1.446726173162460327e-01 2.323639392852783203e-01 -1.437137424945831299e-01 -2.319936901330947876e-01 9.163168258965015411e-03 1.717406660318374634e-01 -6.459308415651321411e-02 -1.726801842451095581e-01 -2.896365821361541748e-01 1.974615827202796936e-02 -1.472765058279037476e-01 -2.468714863061904907e-01 -3.645782172679901123e-02 -4.225652515888214111e-01 -1.412618309259414673e-01 -6.894347816705703735e-02 -3.076357245445251465e-01 -3.161104395985603333e-02 1.391313374042510986e-01 -9.981565177440643311e-02
4.997350648045539856e-02 -2.408643960952758789e-01 -7.363168895244598389e-02 1.755949854850769043e-01 -6.545869261026382446e-02 2.606970369815826416e-01 -3.869572877883911133e-01 -3.085245788097381592e-01 -6.196579337120056152e-02 1.683845669031143188e-01 -8.132551610469818115e-02 -2.538097091019153595e-02 -1.659115552902221680e-01 -4.596961196511983871e-03 -1.108490526676177979e-01 -1.122085005044937134e-01 -2.810738980770111084e-02 -2.183033376932144165e-01 1.689526438713073730e-01 -7.369939982891082764e-02 -4.017492830753326416e-01 -1.089441403746604919e-01 -1.088643372058868408e-01 -1.545057743787765503e-01 -1.682951487600803375e-02 -8.191139250993728638e-02 -2.255427539348602295e-01 6.628840416669845581e-02 -2.930556237697601318e-01 1.516196280717849731e-01 1.623833626508712769e-01 7.259973883628845215e-02
2.238262444734573364e-02 -2.787356823682785034e-02 -3.121571056544780731e-02 2.759076356887817383e-01 -1.151300519704818726e-01 9.605570137500762939e-02 -1.148361489176750183e-01 -2.144696936011314392e-02 -4.062105119228363037e-01 3.920968770980834961e-01 3.882602751255035400e-01 8.626312017440795898e-02 6.245499104261398315e-02 5.443496629595756531e-02 -9.705670922994613647e-02 -2.430043071508407593e-01 1.411334723234176636e-01 6.807249039411544800e-02 -1.129772663116455078e-01 8.936499804258346558e-02 -4.830735176801681519e-02 -8.157016336917877197e-02 -1.611676067113876343e-01 5.476337671279907227e-02 1.390333920717239380e-01 1.916758269071578979e-01 -1.363731473684310913e-01 1.894374340772628784e-01 -3.406717479228973389e-01 -1.154962852597236633e-01 3.906231373548507690e-02 9.211022406816482544e-02
3.674843907356262207e-01 -1.759298145771026611e-01 -7.713311165571212769e-02 1.227402836084365845e-01 3.681381344795227051e-01 1.475666612386703491e-01 -8.137927949428558350e-02 -1.658248007297515869e-01 -2.388050705194473267e-01 1.640054881572723389e-01 1.969590485095977783e-01 3.642763197422027588e-02 -4.586145654320716858e-02 3.820820152759552002e-01 1.121325492858886719e-01 9.656841307878494263e-02 2.391015887260437012e-01 1.372976452112197876e-01 4.746281076222658157e-03 -7.642824202775955200e-02 -8.924645930528640747e-02 2.045508772134780884e-01 -1.454149186611175537e-01 -1.723121553659439087e-01 -8.499827980995178223e-02 -7.443810999393463135e-02 -2.718382179737091064e-01 6.988641619682312012e-02 -2.088643461465835571e-01 7.836325094103813171e-03 9.426335804164409637e-03 9.841357171535491943e-02
-1.126823425292968750e-01 1.608970458619296551e-03 -1.901797056198120117e-01 1.234233453869819641e-01 -2.299702763557434082e-01 2.731403149664402008e-02 -1.105745285749435425e-01 1.494824234396219254e-02 -1.688731610774993896e-01 2.463941276073455811e-01 2.874382734298706055e-01 -5.107808485627174377e-02 -3.314502537250518799e-01 4.715817794203758240e-02 8.081657439470291138e-02 -1.805098205804824829e-01 -3.249248489737510681e-02 1.121234968304634094e-01 1.889741867780685425e-01 1.200293451547622681e-01 -1.463340967893600464e-01 1.083871647715568542e-01 -1.068873852491378784e-01 -3.634967505931854248e-01 3.273147940635681152e-01 -2.538647353649139404e-01 1.183073446154594421e-01 4.049142822623252869e-02 -1.987840384244918823e-01 -2.104025483131408691e-01 1.010147333145141602e-01 -1.499693989753723145e-01
6.892785429954528809e-02 -3.629179000854492188e-01 -1.222312375903129578e-01 2.035199403762817383e-01 -2.453996688127517700e-01 -9.120638482272624969e-03 -1.735548526048660278e-01 -4.869810119271278381e-02 -2.532006502151489258e-01 2.920920252799987793e-01 3.382719755172729492e-01 4.797898605465888977e-02 -1.376502513885498047e-01 3.033702969551086426e-01 1.261237077414989471e-02 -1.483333557844161987e-01 1.103048697113990784e-01 1.924394369125366211e-01 1.130938902497291565e-01 2.822858467698097229e-02 -2.141394317150115967e-01 6.315072625875473022e-02 1.280199140310287476e-01 -8.102037757635116577e-02 5.318851023912429810e-02 3.115484714508056641e-01 -8.206167072057723999e-02 1.552428156137466431e-01 -1.485357582569122314e-01 -9.443917125463485718e-02 -5.464042187668383121e-04 1.333736926317214966e-01
-3.860933706164360046e-02 -9.438693523406982422e-02 -1.146864891052246094e-01 -1.131998449563980103e-01 8.093702606856822968e-03 -3.791249915957450867e-02 -1.759314537048339844e-02 -1.284699290990829468e-01 -2.735085785388946533e-01 1.034930869936943054e-01 1.208276748657226562e-01 -1.480921059846878052e-01 -7.870110124349594116e-02 2.112374454736709595e-01 7.040293514728546143e-02 -1.267416924238204956e-01 -2.305122613906860352e-01 -4.317823648452758789e-01 2.143867462873458862e-01 -1.520213931798934937e-01 -2.871026992797851562e-01 4.640957713127136230e-02 3.027422912418842316e-02 -1.635761857032775879e-01 -2.168976664543151855e-01 1.158599182963371277e-01 7.441562414169311523e-02 -5.331532657146453857e-02 -3.635617196559906006e-01 5.775098875164985657e-02 1.329589486122131348e-01 -3.293850123882293701e-01
-2.555547356605529785e-01 -1.922421902418136597e-01 -2.500298805534839630e-02 1.948549151420593262e-01 3.462173789739608765e-02 1.802878528833389282e-01 -4.468517377972602844e-02 1.908944174647331238e-02 9.087352082133293152e-03 1.775407791137695312e-02 2.035047858953475952e-01 -4.628735408186912537e-02 -3.442939221858978271e-01 3.988834619522094727e-01 6.202974542975425720e-02 -2.704386711120605469e-01 5.761468783020973206e-02 2.005787938833236694e-01 -1.168075427412986755e-01 5.309353582561016083e-03 4.277076572179794312e-02 2.724927365779876709e-01 5.709473416209220886e-02 -3.857522308826446533e-01 8.845441788434982300e-02 -1.982071250677108765e-01 -7.057768851518630981e-02 9.170584380626678467e-02 -1.539878845214843750e-01 1.877140700817108154e-01 1.399668604135513306e-01 -9.020837955176830292e-03
-1.886749714612960815e-01 -6.719154119491577148e-02 8.542357827536761761e-04 -5.453019589185714722e-02 1.316407136619091034e-02 7.593731582164764404e-02 -2.671597898006439209e-01 6.937786936759948730e-02 -1.119617745280265808e-01 -1.342537850141525269e-01 6.527626514434814453e-02 6.708298623561859131e-02 -4.271394908428192139e-01 1.166884750127792358e-01 6.540408730506896973e-02 -1.644293665885925293e-01 3.217766582965850830e-01 -1.752922385931015015e-01 -5.928242579102516174e-02 2.739960253238677979e-01 -3.513737022876739502e-01 3.289212882518768311e-01 4.213719628751277924e-03 -3.085978925228118896e-01 2.355443499982357025e-02 5.153403058648109436e-02 1.294130552560091019e-02 1.969447359442710876e-02 -1.913655996322631836e-01 9.056966006755828857e-02 1.388649046421051025e-01 2.130238525569438934e-02
-1.823999881744384766e-01 1.465448290109634399e-01 4.075881466269493103e-02 1.020568683743476868e-01 2.730067670345306396e-01 1.148174256086349487e-01 -4.898948967456817627e-02 -6.491848733276128769e-03 -1.070569157600402832e-01 2.951844334602355957e-01 2.963415980339050293e-01 -1.674457192420959473e-01 -2.116336673498153687e-01 2.880418300628662109e-01 -1.418789327144622803e-01 1.995811611413955688e-01 1.297983825206756592e-01 6.730843335390090942e-02 -3.580600023269653320e-01 4.141412302851676941e-02 -2.567262053489685059e-01 3.719537556171417236e-01 -1.340387910604476929e-01 -5.697865784168243408e-02 -2.621956728398799896e-02 1.337979547679424286e-02 8.594094775617122650e-03 -1.232541203498840332e-01 -3.710853308439254761e-02 1.049902662634849548e-01 -1.677149385213851929e-01 8.612755686044692993e-02
-1.480437815189361572e-02 1.058459430932998657e-01 1.311785876750946045e-01 2.896836996078491211e-01 -7.669594138860702515e-02 2.283323705196380615e-01 6.079544499516487122e-02 9.847168624401092529e-02 -2.641208097338676453e-02 2.799605727195739746e-01 3.624384999275207520e-01 -7.743798196315765381e-02 1.707800775766372681e-01 2.708840370178222656e-01 1.347870528697967529e-01 -1.293043196201324463e-01 -1.009913086891174316e-01 4.282862693071365356e-02 -9.408647567033767700e-02 -3.084875456988811493e-02 -2.236006855964660645e-01 2.007729411125183105e-01 -1.331421732902526855e-01 -1.266907304525375366e-01 -9.143691509962081909e-02 -2.330014854669570923e-01 -3.930087387561798096e-02 1.366934031248092651e-01 -3.763641715049743652e-01 -6.865847855806350708e-02 1.568003892898559570e-01 -2.498501092195510864e-01
9.279750287532806396e-02 1.053706109523773193e-01 -9.571193903684616089e-02 1.717606931924819946e-01 3.797297179698944092e-02 5.185018107295036316e-02 -1.335782278329133987e-02 6.569328159093856812e-02 -1.884123235940933228e-01 3.727270066738128662e-01 1.665785610675811768e-01 -1.018402725458145142e-02 8.820369839668273926e-02 5.024814009666442871e-01 2.255738675594329834e-01 -1.164474338293075562e-01 5.677910521626472473e-02 1.783225387334823608e-01 -3.830152750015258789e-02 7.563965022563934326e-02 -1.197373196482658386e-01 1.006971299648284912e-01 -3.701808452606201172e-01 -1.021462455391883850e-01 1.701195165514945984e-02 -1.916957348585128784e-01 -1.872585713863372803e-01 5.082564428448677063e-02 -1.732435822486877441e-01 -5.921317264437675476e-02 2.257668226957321167e-01 -1.807740926742553711e-01
4.454674571752548218e-02 9.100287407636642456e-02 8.838963508605957031e-02 3.620249927043914795e-01 4.011083766818046570e-02 -2.222732640802860260e-02 -1.993375718593597412e-01 -1.441472768783569336e-01 -3.923146724700927734e-01 2.244352102279663086e-01 -4.642596002668142319e-03 2.862707674503326416e-01 -4.847269505262374878e-02 1.274806261062622070e-01 -1.798801869153976440e-01 4.078653082251548767e-02 -1.682609319686889648e-01 -1.910982280969619751e-01 1.075475886464118958e-01 7.122474908828735352e-02 -2.937999367713928223e-01 9.750742465257644653e-02 1.958801448345184326e-01 -3.555052876472473145e-01 3.607266768813133240e-02 1.983443647623062134e-01 -1.899435184895992279e-02 2.477607876062393188e-02 -1.375217586755752563e-01 -8.390583842992782593e-02 -4.247989878058433533e-02 -1.947934329509735107e-01
3.975189477205276489e-02 -8.148451894521713257e-02 3.449255228042602539e-02 -3.040685653686523438e-01 3.906277939677238464e-02 1.749777495861053467e-01 -1.306982040405273438e-01 -4.346198216080665588e-02 -3.615785241127014160e-01 3.231506943702697754e-01 1.338951736688613892e-01 -1.728720963001251221e-01 -9.043033421039581299e-02 1.656390726566314697e-01 5.338782817125320435e-02 -1.993871182203292847e-01 -9.056989848613739014e-02 9.866488724946975708e-02 -1.151959300041198730e-01 7.701613358221948147e-04 -3.419432342052459717e-01 2.306243777275085449e-01 -1.556766033172607422e-01 1.168669015169143677e-01 -1.025136336684226990e-01 2.819695472717285156e-01 1.175547316670417786e-01 1.510877348482608795e-02 -2.582567930221557617e-01 2.246045768260955811e-01 1.592060029506683350e-01 7.307275198400020599e-03
-9.345278143882751465e-03 -1.872511059045791626e-01 -3.273271024227142334e-01 7.833913713693618774e-02 1.031007319688796997e-01 1.250705718994140625e-01 -5.945794656872749329e-02 -8.882545679807662964e-02 -2.428455203771591187e-01 2.146451622247695923e-01 1.253880560398101807e-01 1.602109521627426147e-01 -7.051274180412292480e-02 4.897126182913780212e-02 1.346388906240463257e-01 -3.770649135112762451e-01 1.160631179809570312e-01 3.607933595776557922e-02 -1.731103286147117615e-02 7.206450402736663818e-02 -1.158604770898818970e-01 2.387505173683166504e-01 -6.314500421285629272e-02 -1.511730104684829712e-01 -1.660456657409667969e-01 4.089606702327728271e-01 -2.694842405617237091e-02 2.285301238298416138e-01 3.137259976938366890e-03 -2.451173365116119385e-01 2.726570367813110352e-01 4.732810892164707184e-03
1.118504405021667480e-01 -9.479755908250808716e-02 -1.516070812940597534e-01 1.471581161022186279e-01 1.333930343389511108e-01 1.616577208042144775e-01 3.544739447534084320e-03 -1.246845722198486328e-01 -3.587135672569274902e-01 -1.222165953367948532e-02 3.238597810268402100e-01 2.467557638883590698e-01 -7.492963969707489014e-02 8.676637709140777588e-02 2.591212391853332520e-01 5.666969344019889832e-02 2.223469763994216919e-01 -1.752933412790298462e-01 2.484437227249145508e-01 -1.968655437231063843e-01 -3.456880152225494385e-01 -2.113093435764312744e-01 -2.363673597574234009e-02 -2.592229843139648438e-01 2.319916784763336182e-01 -1.757184974849224091e-02 8.725325018167495728e-02 -5.652590095996856689e-02 -1.757264696061611176e-02 9.171236306428909302e-02 -2.905843593180179596e-02 -9.605073183774948120e-02
8.604704588651657104e-02 9.220561385154724121e-02 -1.515339016914367676e-01 -8.491785824298858643e-02 -1.027024388313293457e-01 2.743941545486450195e-01 -2.279468774795532227e-01 -1.822347640991210938e-01 1.240292862057685852e-01 2.274812906980514526e-01 1.889376044273376465e-01 2.413105517625808716e-01 -2.157843708992004395e-01 3.256944119930267334e-01 5.631638318300247192e-02 -1.637213230133056641e-01 1.320207417011260986e-01 4.950296506285667419e-02 -1.371471732854843140e-01 -2.574253082275390625e-01 -2.376975715160369873e-01 3.076437413692474365e-01 8.910263888537883759e-03 -2.967654764652252197e-01 1.198612600564956665e-01 -1.009378358721733093e-01 1.614968180656433105e-01 -1.303624212741851807e-01 -1.782816089689731598e-02 1.547249872237443924e-02 -8.126143366098403931e-02 -1.421042233705520630e-01
-2.181833833456039429e-01 -3.006027936935424805e-01 2.889186516404151917e-02 1.150068044662475586e-01 -1.238500997424125671e-01 1.415868252515792847e-01 -3.238506317138671875e-01 -1.948491632938385010e-01 -1.375780850648880005e-01 -4.322336614131927490e-02 1.990097761154174805e-01 8.729471266269683838e-02 -3.506860733032226562e-01 3.472719714045524597e-02 -4.496606439352035522e-02 -3.898343816399574280e-02 2.415397316217422485e-01 -2.619796395301818848e-01 5.502689629793167114e-02 2.583036944270133972e-02 -3.162843883037567139e-01 1.882179975509643555e-01 -8.060874789953231812e-02 -3.604382276535034180e-01 -1.991451829671859741e-01 -3.968960046768188477e-02 -5.812640860676765442e-02 3.237090259790420532e-02 -8.343721926212310791e-02 1.289049834012985229e-01 -1.697378931567072868e-03 -4.695785045623779297e-02
4.734028503298759460e-02 -1.000294014811515808e-01 1.024147793650627136e-01 2.756213545799255371e-01 2.481865584850311279e-01 -6.776436418294906616e-02 -9.986544959247112274e-03 1.798551715910434723e-02 8.857955783605575562e-02 1.596960425376892090e-01 7.445596158504486084e-02 -6.011187285184860229e-02 -2.842372953891754150e-01 1.388817280530929565e-01 9.400168061256408691e-02 -4.681291058659553528e-02 8.740465342998504639e-02 3.029776811599731445e-01 -1.886112838983535767e-01 -8.915774524211883545e-02 -3.344434797763824463e-01 9.016012400388717651e-02 -2.896862626075744629e-01 -2.061046063899993896e-01 7.796107977628707886e-02 -2.038817852735519409e-01 -1.669511795043945312e-01 1.623688191175460815e-01 -5.697419494390487671e-02 -1.326127201318740845e-01 4.028802514076232910e-01 -8.190564811229705811e-02
-3.742183744907379150e-02 3.065890371799468994e-01 -2.510967254638671875e-01 2.595481276512145996e-01 3.821426630020141602e-02 7.483494281768798828e-02 -3.082085549831390381e-01 -1.106350421905517578e-01 -1.370285451412200928e-01 3.825177624821662903e-02 1.594676822423934937e-01 -3.631157055497169495e-02 -3.169182538986206055e-01 -1.654628515243530273e-01 1.801463961601257324e-01 -1.864031106233596802e-01 1.120182871818542480e-02 3.654024004936218262e-02 1.571271866559982300e-01 -3.053803145885467529e-01 -9.761483222246170044e-02 -2.013572677969932556e-02 -3.420271351933479309e-02 -2.394783794879913330e-01 -1.808215379714965820e-01 9.650423377752304077e-02 1.456337869167327881e-01 -1.385790258646011353e-01 -2.616356313228607178e-01 2.100706249475479126e-01 6.727246940135955811e-02 -1.746435314416885376e-01
1.375134885311126709e-01 1.007942557334899902e-01 -4.040259867906570435e-02 1.147895231842994690e-01 -5.478107556700706482e-02 1.524830460548400879e-01 -3.715154826641082764e-01 -2.515664398670196533e-01 -4.711239784955978394e-02 1.888623237609863281e-01 -2.135431319475173950e-01 -3.302525496110320091e-03 -1.673754751682281494e-01 2.067579627037048340e-01 1.943384557962417603e-01 -2.091242671012878418e-01 -6.976268254220485687e-03 1.109337434172630310e-01 2.232618927955627441e-01 -3.603584319353103638e-02 -3.706746995449066162e-01 1.353550106287002563e-01 -1.203775126487016678e-02 -1.566389501094818115e-01 -5.781504139304161072e-02 -9.360547363758087158e-02 -3.811616599559783936e-01 -7.681612670421600342e-02 -1.862311512231826782e-01 1.731333732604980469e-01 1.615836285054683685e-02 -1.438316255807876587e-01
7.779727131128311157e-02 1.038198694586753845e-01 1.687148809432983398e-01 6.204126775264739990e-02 3.156530261039733887e-01 5.077119544148445129e-02 -1.659234613180160522e-01 1.839879751205444336e-01 -2.487274259328842163e-02 3.168648779392242432e-01 1.653731614351272583e-01 1.077669560909271240e-01 7.843974232673645020e-02 1.539654433727264404e-01 1.309970021247863770e-01 -9.997089952230453491e-02 1.914434731006622314e-01 -3.097364008426666260e-01 -9.288123995065689087e-02 -5.096014961600303650e-02 -4.314457178115844727e-01 1.563436239957809448e-01 1.302284598350524902e-01 -1.541140377521514893e-01 -6.328525394201278687e-02 6.579403579235076904e-02 -1.259052902460098267e-01 -1.886290758848190308e-01 4.778505116701126099e-02 -2.785275578498840332e-01 8.449926227331161499e-02 -2.199619710445404053e-01
-3.273659050464630127e-01 -1.672330126166343689e-02 -2.175844311714172363e-01 2.214379310607910156e-01 -7.060804218053817749e-02 2.466491758823394775e-01 -4.529015719890594482e-02 1.601192355155944824e-02 -1.135691404342651367e-01 -2.791520953178405762e-01 3.079994022846221924e-01 2.281976640224456787e-01 -3.065804541110992432e-01 3.334636986255645752e-02 2.629506587982177734e-01 -2.455044984817504883e-01 -1.565979421138763428e-01 -5.779695510864257812e-02 -4.105043783783912659e-02 -2.753273025155067444e-02 -2.123758643865585327e-01 6.866817176342010498e-02 6.456675380468368530e-02 -2.662343084812164307e-01 1.831023208796977997e-02 -1.151128485798835754e-01 -9.088888764381408691e-02 -1.549215056002140045e-02 -2.072205692529678345e-01 -7.637999206781387329e-02 1.990364342927932739e-01 -1.061770226806402206e-02
-9.181625396013259888e-02 2.988519333302974701e-02 3.176341205835342407e-02 -1.589767932891845703e-01 -3.615059331059455872e-02 2.162068784236907959e-01 9.412935934960842133e-03 -8.037863671779632568e-02 -2.637678980827331543e-01 4.010012149810791016e-01 6.834734976291656494e-02 -1.323951631784439087e-01 -2.242916524410247803e-01 -8.138712495565414429e-03 2.282237112522125244e-01 -3.028422594070434570e-01 1.625762581825256348e-01 2.700307965278625488e-02 -4.884728044271469116e-02 -1.519956886768341064e-01 1.391320489346981049e-03 1.733852922916412354e-01 4.970302805304527283e-02 -2.128852903842926025e-01 1.900237053632736206e-01 2.874535322189331055e-01 -2.692237496376037598e-01 -2.287123948335647583e-01 -1.990126073360443115e-01 -1.237765606492757797e-02 -1.139303147792816162e-01 -1.904525309801101685e-01
-8.437680453062057495e-02 3.682087063789367676e-01 1.121159568428993225e-01 2.835932672023773193e-01 2.138496786355972290e-01 -2.332342788577079773e-02 -1.362438946962356567e-01 8.676618337631225586e-03 -1.858241856098175049e-01 3.106282055377960205e-01 -4.983276501297950745e-02 1.036267727613449097e-01 -3.588279243558645248e-03 2.584548294544219971e-01 -2.603161931037902832e-01 4.498199373483657837e-02 -1.025860831141471863e-01 -1.034917682409286499e-01 -1.352836638689041138e-01 6.533021572977304459e-03 -4.783765673637390137e-01 1.398622840642929077e-01 5.844202637672424316e-02 -1.876337379217147827e-01 -6.780127296224236488e-04 -9.555866569280624390e-02 -1.307135969400405884e-01 7.187140733003616333e-02 -1.435256153345108032e-01 -6.576071027666330338e-03 -1.595125496387481689e-01 -1.203146204352378845e-01
1.423930227756500244e-01 1.420868188142776489e-01 -1.242924481630325317e-01 -7.894887775182723999e-02 -2.335415780544281006e-02 -1.608543694019317627e-01 -1.459162235260009766e-01 2.351316809654235840e-01 -2.833591401576995850e-01 2.147136628627777100e-01 1.185941994190216064e-01 -1.937725096940994263e-01 -8.288084715604782104e-02 -5.298564676195383072e-03 -3.913792595267295837e-02 -3.641859591007232666e-01 1.117706447839736938e-01 1.047666519880294800e-01 -1.229753717780113220e-01 -1.602955609560012817e-01 -3.721467852592468262e-01 1.880644410848617554e-01 -2.121254354715347290e-01 -1.042042598128318787e-01 -1.297435611486434937e-01 -6.390084326267242432e-02 -8.865074068307876587e-02 -1.040581241250038147e-01 -1.909448802471160889e-01 3.735789060592651367e-01 6.574506312608718872e-02 -4.287285357713699341e-02
5.421821400523185730e-02 8.624074608087539673e-02 -1.434209197759628296e-01 -1.557171791791915894e-01 -7.535901665687561035e-02 -1.917329132556915283e-01 -1.819151788949966431e-01 2.708710134029388428e-01 -2.805114090442657471e-01 1.324856728315353394e-01 1.753297597169876099e-01 -2.278268039226531982e-01 -2.121061235666275024e-01 1.509964168071746826e-01 -1.311458051204681396e-01 -4.425107240676879883e-01 8.419138193130493164e-02 7.985717058181762695e-02 -7.665117830038070679e-02 -1.554849743843078613e-01 -3.158600032329559326e-01 1.378656476736068726e-01 -8.395225554704666138e-02 -2.274503111839294434e-01 -1.570516973733901978e-01 9.809510409832000732e-02 4.988076910376548767e-02 -3.470818325877189636e-02 -1.428813338279724121e-01 2.198573648929595947e-01 -1.750103197991847992e-02 9.000282734632492065e-02
2.953132688999176025e-01 1.111964508891105652e-01 -1.879095584154129028e-01 1.658032834529876709e-01 -1.570928692817687988e-01 7.587305456399917603e-02 -1.814918369054794312e-01 -1.752109378576278687e-01 -1.141274273395538330e-01 2.092645615339279175e-01 1.561616957187652588e-01 2.320200651884078979e-01 -4.459966346621513367e-02 1.221322640776634216e-01 2.126050591468811035e-01 3.163203597068786621e-02 6.772495806217193604e-02 -6.502269953489303589e-02 -7.068834453821182251e-02 -3.159533441066741943e-01 -2.729288935661315918e-01 -5.680760741233825684e-02 -3.867122232913970947e-01 -8.803922683000564575e-02 -1.381794065237045288e-01 -3.397240489721298218e-02 7.529697567224502563e-02 -1.094269528985023499e-01 -3.325141370296478271e-01 -9.806814044713973999e-02 9.497815370559692383e-02 -1.722216457128524780e-01
-4.303462058305740356e-02 3.602795535698533058e-03 4.087579622864723206e-02 2.194346040487289429e-01 2.068955749273300171e-01 1.514191622845828533e-03 -1.517841964960098267e-01 1.033626124262809753e-01 -3.934872448444366455e-01 1.454938054084777832e-01 1.292326301336288452e-02 1.783014237880706787e-01 1.797735393047332764e-01 1.194665953516960144e-01 -1.507701575756072998e-01 -4.610038995742797852e-01 1.119586452841758728e-01 -1.708244085311889648e-01 3.025847719982266426e-03 -1.249275356531143188e-01 -2.207597643136978149e-01 1.292650252580642700e-01 2.638753950595855713e-01 -3.145458400249481201e-01 -1.992851048707962036e-01 -1.369886845350265503e-01 -1.529369056224822998e-01 1.202322915196418762e-02 -5.786358192563056946e-02 4.532876983284950256e-02 3.027267195284366608e-02 -4.792642220854759216e-02
1.626009047031402588e-01 1.573698073625564575e-01 4.152841269969940186e-01 1.694211363792419434e-01 -1.387680768966674805e-01 3.595408797264099121e-01 -1.051248237490653992e-01 -9.604914486408233643e-02 -1.860298961400985718e-01 2.173379808664321899e-01 1.861180514097213745e-01 2.010902157053351402e-03 -3.018907308578491211e-01 1.590451449155807495e-01 -2.452734112739562988e-01 -1.901256442070007324e-01 -7.550102472305297852e-02 1.234881728887557983e-01 -3.626831166911870241e-04 -4.138832911849021912e-02 -1.236103102564811707e-01 2.591088414192199707e-01 -2.431636899709701538e-01 -1.006987318396568298e-01 -1.183010265231132507e-02 -5.829636007547378540e-02 -6.622207164764404297e-02 -1.815150380134582520e-01 -1.079085841774940491e-01 -1.104763746261596680e-01 8.487661927938461304e-02 -5.768826231360435486e-02
-1.754808425903320312e-01 1.271213293075561523e-01 -7.195302098989486694e-02 3.995532542467117310e-02 1.906920820474624634e-01 6.206496804952621460e-02 2.769361063838005066e-02 -1.036924123764038086e-01 -5.432619154453277588e-02 1.134477406740188599e-01 2.843666374683380127e-01 7.748951017856597900e-02 -1.722901612520217896e-01 2.668175399303436279e-01 1.749907135963439941e-01 7.411950826644897461e-02 1.754967570304870605e-01 -1.031828448176383972e-01 2.415693737566471100e-02 -2.087192237377166748e-01 -2.012927681207656860e-01 -2.385709881782531738e-01 -9.352421760559082031e-02 -3.054935932159423828e-01 -3.003067374229431152e-01 1.832461804151535034e-01 -4.554036632180213928e-02 -2.706751227378845215e-01 1.091455761343240738e-02 -1.962564140558242798e-01 2.441074252128601074e-01 -2.691266536712646484e-01
2.043558508157730103e-01 1.532020419836044312e-01 -3.450680524110794067e-02 -4.179373383522033691e-02 1.751499474048614502e-01 1.616354137659072876e-01 -2.780483067035675049e-01 2.466754987835884094e-02 -1.796002537012100220e-01 1.563868224620819092e-01 8.681372553110122681e-02 -8.246036618947982788e-02 -7.850527018308639526e-02 -2.779542468488216400e-02 6.948991119861602783e-02 -1.329706609249114990e-01 -1.029298231005668640e-01 -9.700027853250503540e-02 -2.532390058040618896e-01 -1.060766503214836121e-01 -4.472087323665618896e-01 3.330045342445373535e-01 -1.349113583564758301e-01 -4.142101854085922241e-02 -1.601916737854480743e-02 -1.848710626363754272e-01 -6.654916703701019287e-02 -3.401987850666046143e-01 -7.800696790218353271e-02 1.223347708582878113e-02 3.105928301811218262e-01 -1.145492345094680786e-01
1.900836974382400513e-01 1.981374323368072510e-01 3.838006407022476196e-02 1.787790656089782715e-01 1.655480265617370605e-01 1.242696195840835571e-01 4.422802105545997620e-02 -7.272493094205856323e-02 -1.142333149909973145e-01 3.704283833503723145e-01 6.154143065214157104e-02 -2.486067116260528564e-01 1.260238438844680786e-01 8.271282166242599487e-02 1.262243837118148804e-01 -1.471688598394393921e-01 1.013553794473409653e-02 9.327075630426406860e-02 1.370549853891134262e-02 -7.928574085235595703e-02 -4.379174113273620605e-01 3.315640091896057129e-01 -3.477039188146591187e-02 -4.065139591693878174e-02 -2.812257111072540283e-01 4.132861271500587463e-02 -1.335260421037673950e-01 -2.277693152427673340e-01 -1.247506886720657349e-01 1.672267541289329529e-02 6.451921910047531128e-02 -2.730451822280883789e-01
1.820983141660690308e-01 -2.440861910581588745e-01 -5.478583648800849915e-02 -2.559747546911239624e-02 -5.982399452477693558e-03 -9.541641920804977417e-02 -2.230165600776672363e-01 -3.360516577959060669e-02 -2.987079918384552002e-01 2.219167351722717285e-01 4.534979164600372314e-01 -2.327615395188331604e-02 -3.533653914928436279e-01 9.496843069791793823e-02 -7.904168963432312012e-02 3.929894790053367615e-02 5.221414566040039062e-02 -6.686814129352569580e-02 -8.317391574382781982e-02 -2.070205509662628174e-01 -3.887168169021606445e-01 -2.255025804042816162e-01 1.324501335620880127e-01 5.725795775651931763e-02 -1.861279010772705078e-01 -7.546214759349822998e-02 1.301659196615219116e-01 -6.199358031153678894e-02 -2.479244023561477661e-02 8.759967051446437836e-03 8.812704682350158691e-02 -8.897619694471359253e-02
2.288428843021392822e-01 -8.251870423555374146e-02 -2.545112967491149902e-01 -3.075989522039890289e-02 -1.594427078962326050e-01 8.941239118576049805e-02 -1.400467753410339355e-01 -1.221434772014617920e-02 -3.098198175430297852e-01 1.038112193346023560e-01 1.657814979553222656e-01 7.937791757285594940e-03 -4.247394576668739319e-02 2.933174967765808105e-01 -2.949677035212516785e-02 -1.722914427518844604e-01 -1.238156482577323914e-02 2.659822255373001099e-02 -1.324077844619750977e-01 1.184431537985801697e-01 -3.080406486988067627e-01 1.044838596135377884e-02 6.230094656348228455e-02 -3.871307969093322754e-01 1.374746114015579224e-01 3.927334845066070557e-01 5.827690660953521729e-02 2.623414099216461182e-01 -1.767443418502807617e-01 1.038143634796142578e-01 -2.270839735865592957e-02 1.242821477353572845e-02
-1.204598322510719299e-02 -1.609302759170532227e-01 -1.957574039697647095e-01 3.572039306163787842e-01 1.980211734771728516e-01 6.611797958612442017e-02 -1.581884473562240601e-01 -1.749579161405563354e-01 3.100781887769699097e-02 4.344584047794342041e-01 1.800740361213684082e-01 3.230148553848266602e-02 -1.963346600532531738e-01 3.172011300921440125e-02 -1.071857009083032608e-02 -7.300572469830513000e-03 -1.172235831618309021e-01 3.062075078487396240e-01 1.064567863941192627e-01 1.029220223426818848e-01 -2.714636623859405518e-01 -7.537731435149908066e-03 2.839361550286412239e-03 -7.432126253843307495e-02 -1.328558027744293213e-01 -8.502567559480667114e-02 -2.115563452243804932e-01 -1.383026093244552612e-01 3.571093827486038208e-02 -1.587830930948257446e-01 3.028121888637542725e-01 -1.739483624696731567e-01
-5.467479676008224487e-02 2.301341891288757324e-01 -5.825869366526603699e-02 -4.755491390824317932e-02 8.298980444669723511e-02 1.573942005634307861e-01 -5.862376838922500610e-02 -6.810590624809265137e-02 -4.863305389881134033e-02 3.192203640937805176e-01 3.112588226795196533e-01 -1.617247760295867920e-01 -2.798292040824890137e-01 1.007444635033607483e-01 -2.181515544652938843e-01 1.238322183489799500e-01 -4.746977984905242920e-02 -3.972344845533370972e-02 -2.437526136636734009e-01 9.297072887420654297e-02 -2.102796286344528198e-01 3.335339426994323730e-01 -1.511688232421875000e-01 -1.040400192141532898e-01 -9.266296029090881348e-02 4.558950960636138916e-01 5.172429978847503662e-02 -1.196159273386001587e-01 -9.132934361696243286e-02 9.930475056171417236e-02 -7.925418205559253693e-03 -8.527304232120513916e-02
3.605198264122009277e-01 1.274675428867340088e-01 -7.680245488882064819e-02 1.021072641015052795e-01 -4.498473182320594788e-02 -6.334406789392232895e-03 -3.357088565826416016e-01 -2.538862228393554688e-01 -1.193860694766044617e-01 1.096058636903762817e-01 -2.014690339565277100e-01 1.276346296072006226e-01 -1.602961719036102295e-01 3.106124103069305420e-01 1.460843235254287720e-01 7.103087007999420166e-02 1.231813058257102966e-01 -6.544832885265350342e-02 5.810075253248214722e-02 -7.732495665550231934e-02 -2.375329881906509399e-01 1.696580201387405396e-01 -1.704787164926528931e-01 -1.480959206819534302e-01 8.715705573558807373e-02 3.898056596517562866e-02 -6.408041715621948242e-02 -1.375369727611541748e-01 -2.975793480873107910e-01 8.498011156916618347e-03 1.964570879936218262e-01 -3.196091353893280029e-01
1.149456873536109924e-01 1.921236813068389893e-01 1.508459262549877167e-02 1.607001274824142456e-01 2.038339376449584961e-01 -9.501469321548938751e-03 3.147483989596366882e-02 2.304987460374832153e-01 -1.929213255643844604e-01 5.169876813888549805e-01 3.391837477684020996e-01 2.803052403032779694e-02 2.247804030776023865e-02 2.498292028903961182e-01 8.662106841802597046e-02 5.178415402770042419e-02 5.305226147174835205e-02 9.166220575571060181e-02 2.254233136773109436e-02 2.025742232799530029e-01 -1.763832867145538330e-01 1.046091318130493164e-01 1.943696523085236549e-03 -1.201709210872650146e-01 -1.610955223441123962e-02 -1.220716536045074463e-01 -3.459066748619079590e-01 1.021857261657714844e-01 -1.797702759504318237e-01 -6.263687461614608765e-02 2.008679062128067017e-01 -5.942378938198089600e-02
8.321937173604965210e-02 2.033716589212417603e-01 1.116043422371149063e-02 2.667303681373596191e-01 1.473133116960525513e-01 -1.052498910576105118e-02 1.007179096341133118e-01 1.319380849599838257e-02 -2.120211571455001831e-01 2.213748395442962646e-01 1.103901937603950500e-01 1.493787169456481934e-01 -9.996458888053894043e-02 -1.823669075965881348e-01 1.329005211591720581e-01 9.646436572074890137e-02 4.830145090818405151e-02 4.343482479453086853e-02 -8.927436918020248413e-02 -2.012609392404556274e-01 -3.314740061759948730e-01 2.291210293769836426e-01 -2.477653324604034424e-01 -1.108142137527465820e-01 -2.418090254068374634e-01 -1.239080540835857391e-02 -2.435875684022903442e-01 -1.889087706804275513e-01 -2.777414023876190186e-01 -1.483403798192739487e-02 2.637898623943328857e-01 -2.455812990665435791e-01
2.036094516515731812e-01 -3.286446630954742432e-02 4.913371056318283081e-02 1.225023865699768066e-01 2.459977865219116211e-01 7.645375560969114304e-03 -1.923880130052566528e-01 -8.235193043947219849e-02 2.555625885725021362e-02 2.035907506942749023e-01 9.698995202779769897e-02 -2.168124914169311523e-01 -2.757440507411956787e-01 3.173753023147583008e-01 2.421420626342296600e-02 -4.443719238042831421e-02 2.586638927459716797e-01 2.091136425733566284e-01 -1.532300561666488647e-01 -1.345765292644500732e-01 -2.612654864788055420e-01 1.670781150460243225e-02 -1.618912667036056519e-01 -1.671622097492218018e-01 -7.673175632953643799e-02 -1.711046248674392700e-01 -3.207732439041137695e-01 1.833053082227706909e-01 -1.465903222560882568e-01 5.133767053484916687e-02 2.601215839385986328e-01 1.395310014486312866e-01
-1.118310689926147461e-01 -1.623615920543670654e-01 9.523736685514450073e-02 9.010879695415496826e-02 1.624977737665176392e-01 1.368269044905900955e-02 1.706628650426864624e-01 -2.528847754001617432e-02 -2.984519675374031067e-02 3.933550789952278137e-02 2.537401914596557617e-01 1.924003064632415771e-01 -1.459508687257766724e-01 3.211885094642639160e-01 3.744862377643585205e-01 -1.996680945158004761e-01 2.882883250713348389e-01 1.935422718524932861e-01 -8.815942704677581787e-02 -1.176014617085456848e-01 -8.919981122016906738e-02 4.280153661966323853e-02 -1.900647282600402832e-01 -4.223269522190093994e-01 5.231947079300880432e-02 -2.302446365356445312e-01 -1.154129505157470703e-01 3.616545349359512329e-02 3.447656333446502686e-02 8.040080219507217407e-02 1.862714439630508423e-01 -1.231822534464299679e-03
[truncated: 3,276,040 more chars]
