# Supplementary material for: The Language of Innovation
Source: PLoS One. 2020 Apr 30;15(4):e0230107. doi: 10.1371/journal.pone.0230107 (PMC7194493; doi:10.1371/journal.pone.0230107)
Supplement: S9 File — (GZ) [file pone.0230107.s009.tar.gz › 1987-1991/V2Run_8_VS_4500_embeddings1987-1991ED32.txt]

-1.349417120218276978e-01 -2.009878754615783691e-01 1.872706860303878784e-01 -2.270333915948867798e-01 1.107470989227294922e-01 4.066210687160491943e-01 2.234009504318237305e-01 8.166915178298950195e-02 -1.258606612682342529e-01 -4.583089053630828857e-02 9.749046713113784790e-02 -3.499327003955841064e-01 1.284663975238800049e-01 -2.208638042211532593e-01 2.018409222364425659e-01 2.240092679858207703e-02 2.578192949295043945e-01 -1.107623949646949768e-01 -2.143009006977081299e-01 -1.743237972259521484e-01 2.783758938312530518e-01 -1.446327716112136841e-01 -7.848318666219711304e-02 7.130760699510574341e-02 -8.726511150598526001e-03 7.433814555406570435e-02 -4.701989144086837769e-02 -4.226501099765300751e-03 1.393856108188629150e-01 1.325594335794448853e-01 -1.612347662448883057e-01 1.692192852497100830e-01
-1.489479243755340576e-01 -1.145500242710113525e-01 2.512559592723846436e-01 -8.135180175304412842e-02 -2.688296511769294739e-02 -1.788854897022247314e-01 -1.687556952238082886e-01 4.833453800529241562e-03 7.719564437866210938e-02 -8.982440829277038574e-02 1.940295398235321045e-01 -2.445922344923019409e-01 -2.677249312400817871e-01 -2.299623042345046997e-01 1.674265712499618530e-01 -1.297168899327516556e-02 2.681320309638977051e-01 2.441665083169937134e-01 -1.223244071006774902e-01 7.713377475738525391e-02 3.891599476337432861e-01 -1.691189408302307129e-02 -2.152263075113296509e-01 -4.022085666656494141e-02 2.400305718183517456e-01 1.476649641990661621e-01 2.248552143573760986e-01 -2.031135410070419312e-01 -2.757657878100872040e-02 -9.274259954690933228e-02 6.561975181102752686e-02 -1.801728755235671997e-01
-2.115174382925033569e-01 -1.887286752462387085e-01 1.284379363059997559e-01 -2.720625102519989014e-01 1.154915913939476013e-01 1.152373179793357849e-01 -2.327796369791030884e-01 -1.335793174803256989e-02 -7.756111025810241699e-02 -1.504351794719696045e-01 1.318120956420898438e-01 -2.141537070274353027e-01 -1.241760551929473877e-01 1.763434708118438721e-02 2.521296963095664978e-02 -8.523087948560714722e-02 2.205618470907211304e-01 -1.923425495624542236e-02 -2.737837731838226318e-01 3.374342620372772217e-02 -1.862710863351821899e-01 2.089213579893112183e-01 -3.798428773880004883e-01 -7.997421920299530029e-02 1.789030283689498901e-01 1.304901540279388428e-01 2.637439668178558350e-01 -1.251486986875534058e-01 -1.164497286081314087e-01 1.105793491005897522e-01 -1.563121229410171509e-01 -3.066223859786987305e-01
-2.238095104694366455e-01 -2.674252688884735107e-01 1.495131105184555054e-01 -5.451119691133499146e-02 -9.016817808151245117e-02 -3.611413389444351196e-02 -6.609771400690078735e-02 -1.987505555152893066e-01 7.006391882896423340e-02 2.554863691329956055e-01 2.739098155871033669e-03 -1.502585411071777344e-01 -3.100436627864837646e-01 -9.990046918392181396e-02 7.916939258575439453e-02 -2.787818908691406250e-01 6.359466910362243652e-02 2.228537341579794884e-03 -3.917461335659027100e-01 3.073464334011077881e-02 1.079295054078102112e-01 -1.109058260917663574e-01 4.004269372671842575e-03 -3.353841602802276611e-01 -5.139657855033874512e-02 -1.266322284936904907e-02 -6.374289095401763916e-02 -3.145924210548400879e-01 5.040098447352647781e-03 2.627461254596710205e-01 1.633902937173843384e-01 -1.428402811288833618e-01
-3.050266504287719727e-01 -5.772735178470611572e-02 1.327004283666610718e-01 -2.342844456434249878e-01 3.354038670659065247e-02 1.907110810279846191e-01 9.936462342739105225e-02 1.103663593530654907e-01 1.113904640078544617e-01 -7.899743318557739258e-02 3.998287022113800049e-02 -3.161574006080627441e-01 -1.449649035930633545e-01 4.637992009520530701e-02 -1.078183650970458984e-01 -9.824299067258834839e-02 2.150500267744064331e-01 -7.013300806283950806e-02 -3.113931417465209961e-01 -6.698488444089889526e-02 1.882788091897964478e-01 -4.624304920434951782e-02 -1.368149220943450928e-01 -2.458336502313613892e-01 2.994779497385025024e-02 2.474501878023147583e-01 8.556018769741058350e-02 -7.910118997097015381e-02 -3.769880533218383789e-01 3.122482895851135254e-01 1.972156204283237457e-02 -1.478560119867324829e-01
-2.137337327003479004e-01 -1.781315207481384277e-01 3.594319522380828857e-01 -3.618160784244537354e-01 7.690760493278503418e-02 1.564684510231018066e-01 5.948695167899131775e-02 4.428597167134284973e-02 -5.809587985277175903e-02 1.914973109960556030e-01 3.506211340427398682e-01 -2.628288269042968750e-01 -3.758038580417633057e-01 -3.342481330037117004e-02 4.845314472913742065e-02 -1.781356334686279297e-02 1.435295492410659790e-01 1.672710925340652466e-01 2.106083743274211884e-02 7.720813900232315063e-02 2.658818066120147705e-01 -1.026687696576118469e-01 -7.829687744379043579e-02 1.909588649868965149e-02 -1.776184514164924622e-02 -9.344420582056045532e-02 -1.012334078550338745e-01 -7.171412557363510132e-02 8.170629292726516724e-02 8.015426993370056152e-02 -2.719431743025779724e-02 -2.617702782154083252e-01
-3.305699825286865234e-01 -3.374029397964477539e-01 8.081379532814025879e-02 -3.094862401485443115e-01 -4.922934994101524353e-02 7.870375365018844604e-02 -2.661341726779937744e-01 -1.685124188661575317e-01 1.213181614875793457e-01 4.236608371138572693e-02 2.550044953823089600e-01 -1.570028364658355713e-01 -1.726142764091491699e-01 7.101146131753921509e-02 -3.104124963283538818e-01 -2.598244547843933105e-01 1.484693959355354309e-03 -6.901542842388153076e-02 -1.923199892044067383e-01 1.185378432273864746e-01 1.973962038755416870e-01 -1.318358331918716431e-01 -7.016534358263015747e-02 -2.587346136569976807e-01 -8.437905460596084595e-02 -4.980279877781867981e-02 7.109054829925298691e-03 -1.162615641951560974e-01 -1.147324815392494202e-01 1.573502123355865479e-01 -5.412948504090309143e-02 -1.174689456820487976e-01
-1.004026383161544800e-01 -2.102772146463394165e-01 2.033965736627578735e-01 -4.463274478912353516e-01 -1.808158308267593384e-01 9.225003421306610107e-02 1.477229446172714233e-01 -1.128600165247917175e-01 7.481089979410171509e-02 8.148457854986190796e-02 2.222911864519119263e-01 -1.699937880039215088e-01 -3.536952435970306396e-01 -3.017883598804473877e-01 5.139025673270225525e-02 -1.525981724262237549e-01 1.213561859913170338e-03 1.062755808234214783e-01 -2.469321014359593391e-03 1.779098808765411377e-01 3.078341782093048096e-01 -2.411327511072158813e-01 4.937779158353805542e-02 -7.703145593404769897e-02 -1.814634501934051514e-01 7.443808764219284058e-02 2.594659104943275452e-02 -3.194106370210647583e-02 -1.967279762029647827e-01 -3.600060194730758667e-02 6.712114810943603516e-02 -8.837293833494186401e-02
-1.549541950225830078e-02 -3.640741705894470215e-01 1.443652436137199402e-02 -3.027708232402801514e-01 -1.589004136621952057e-02 1.741703599691390991e-01 2.055005356669425964e-02 1.089334040880203247e-01 -5.331073771230876446e-04 -2.855848707258701324e-02 2.182161211967468262e-01 -2.564710974693298340e-01 -2.015702873468399048e-01 -2.504780292510986328e-01 1.329719126224517822e-01 -1.503340452909469604e-01 2.250900957733392715e-03 1.582095474004745483e-01 -4.466261342167854309e-02 -1.320265382528305054e-01 3.821152448654174805e-01 3.992931172251701355e-02 4.094735253602266312e-03 3.202723860740661621e-01 9.326102584600448608e-02 2.479077279567718506e-01 3.584193438291549683e-02 -5.638227239251136780e-02 1.344676613807678223e-01 -4.150458797812461853e-02 1.525660306215286255e-01 -2.494650185108184814e-01
-1.502519994974136353e-01 -4.395390450954437256e-01 -1.326529085636138916e-01 -2.253909409046173096e-01 9.953042119741439819e-02 -5.691837146878242493e-02 -1.136773154139518738e-01 1.247038841247558594e-01 -7.883973419666290283e-02 2.755228430032730103e-02 2.166630178689956665e-01 -1.228697523474693298e-01 -1.956830173730850220e-01 -2.181954532861709595e-01 1.538026928901672363e-01 -4.203851148486137390e-02 2.756743431091308594e-01 2.992539405822753906e-01 -3.325996696949005127e-01 2.413624972105026245e-01 1.677775084972381592e-01 -4.782094433903694153e-02 -9.490837901830673218e-02 1.459011435508728027e-01 1.934073865413665771e-01 1.907277256250381470e-01 5.785491317510604858e-02 1.160148829221725464e-01 8.217963390052318573e-03 -7.091113924980163574e-02 -2.517701685428619385e-02 -4.894365742802619934e-02
-1.917721778154373169e-01 -1.854903995990753174e-01 1.488891839981079102e-01 -2.103287875652313232e-01 7.417594641447067261e-02 -1.814079582691192627e-01 5.481550469994544983e-02 6.452341098338365555e-03 -1.714101247489452362e-02 1.386234443634748459e-02 4.516012370586395264e-01 9.358615428209304810e-02 -2.621294260025024414e-01 -1.758973002433776855e-01 1.744406181387603283e-03 -9.677407331764698029e-03 2.035115212202072144e-01 -5.823887884616851807e-02 -3.562259674072265625e-01 -3.387948274612426758e-01 -4.313670843839645386e-02 -1.188695952296257019e-01 -2.435044199228286743e-01 1.371989250183105469e-01 6.596417725086212158e-02 -2.593380212783813477e-01 5.557271838188171387e-02 -5.420187115669250488e-02 -1.260869950056076050e-01 -1.213709861040115356e-01 -1.122503131628036499e-01 8.098190277814865112e-02
-4.368121623992919922e-01 -8.209075033664703369e-02 9.187563508749008179e-02 -2.723436951637268066e-01 3.851788863539695740e-02 2.099159061908721924e-01 1.429349184036254883e-01 -1.815159916877746582e-01 6.200348585844039917e-02 6.358662247657775879e-02 2.254828065633773804e-01 -4.990185797214508057e-02 -2.449752539396286011e-01 -2.277014702558517456e-01 1.190986856818199158e-01 -4.747417941689491272e-02 -6.471303105354309082e-02 2.482823729515075684e-01 -9.417235106229782104e-02 -2.861538827419281006e-01 1.597624570131301880e-01 -5.473297461867332458e-02 -2.153117507696151733e-01 -9.675018489360809326e-02 2.472906857728958130e-01 1.562857329845428467e-01 -2.818792313337326050e-02 -1.715908944606781006e-01 1.327703595161437988e-01 2.338216751813888550e-01 -4.515838623046875000e-02 -2.045256085693836212e-02
-3.239233195781707764e-01 -3.948656916618347168e-01 2.980611324310302734e-01 -1.419238001108169556e-01 2.648034831508994102e-03 3.782601058483123779e-01 5.299914628267288208e-02 1.530288811773061752e-02 2.770644240081310272e-02 -4.924356937408447266e-02 1.068799644708633423e-01 -3.306722342967987061e-01 -1.085986122488975525e-01 -6.535992771387100220e-02 -1.096397861838340759e-01 -3.254113346338272095e-02 2.713421583175659180e-01 -9.953305870294570923e-02 1.957521401345729828e-02 1.313226521015167236e-01 9.321352094411849976e-02 6.897795945405960083e-02 -2.253699451684951782e-01 -1.411063373088836670e-01 9.606135636568069458e-02 7.079846411943435669e-02 2.124532908201217651e-01 -2.051178961992263794e-01 -1.110359467566013336e-02 1.088407114148139954e-01 7.686872035264968872e-03 1.792917549610137939e-01
2.840555645525455475e-02 -2.534888386726379395e-01 -2.026733243837952614e-03 -2.381026297807693481e-01 -1.707524619996547699e-02 1.036987230181694031e-01 1.896058954298496246e-02 1.640876568853855133e-02 -4.231176152825355530e-02 2.253463566303253174e-01 1.836938858032226562e-01 -4.990916848182678223e-01 -7.745116204023361206e-02 -2.852534055709838867e-01 -5.806598439812660217e-02 -3.787429630756378174e-01 1.665947139263153076e-01 9.517629444599151611e-02 -6.536554545164108276e-02 1.514375656843185425e-01 1.344413459300994873e-01 -6.914068758487701416e-02 -2.325713783502578735e-01 1.011046841740608215e-01 1.711462587118148804e-01 8.876394480466842651e-02 1.359491348266601562e-01 -3.079383075237274170e-02 1.243230774998664856e-01 1.095626130700111389e-01 1.855993270874023438e-01 -1.651659607887268066e-01
-3.530779480934143066e-01 -2.927163839340209961e-01 -1.230223104357719421e-01 -1.523607820272445679e-01 1.534822881221771240e-01 1.790474504232406616e-01 -7.071684300899505615e-02 1.281132847070693970e-01 1.735698580741882324e-01 -2.193319611251354218e-02 1.965730637311935425e-01 -2.881833612918853760e-01 -2.883330881595611572e-01 -5.466549843549728394e-02 -6.809771992266178131e-03 -1.218254566192626953e-01 8.341804146766662598e-02 -4.624475259333848953e-03 -1.743841618299484253e-01 -5.859031807631254196e-03 3.048067390918731689e-01 -1.487224549055099487e-01 -2.102924734354019165e-01 -1.607488840818405151e-01 -2.269927263259887695e-01 -2.317716777324676514e-01 5.565305799245834351e-02 -1.404219567775726318e-01 1.227873265743255615e-01 1.846642047166824341e-01 1.214697435498237610e-01 8.038114756345748901e-02
-2.888436019420623779e-01 -2.025778293609619141e-01 1.342024058103561401e-01 5.928647518157958984e-02 1.262014848180115223e-03 -2.697875909507274628e-02 -1.292645633220672607e-01 -7.645408809185028076e-02 -2.270054966211318970e-01 -3.359141573309898376e-02 3.296699523925781250e-01 -1.248937621712684631e-01 -1.142720207571983337e-01 -1.616663038730621338e-01 -1.120567694306373596e-01 2.560970140621066093e-03 2.482827156782150269e-01 -6.445080786943435669e-02 -1.156640127301216125e-01 5.553998984396457672e-03 2.002567797899246216e-01 -2.871157974004745483e-02 -1.600445210933685303e-01 -3.119235858321189880e-02 1.685894429683685303e-01 1.367439031600952148e-01 -3.730233311653137207e-01 -2.639714479446411133e-01 4.216580688953399658e-01 -4.658199381083250046e-03 -1.300313323736190796e-01 -6.803507357835769653e-02
-1.163727641105651855e-01 -1.968269795179367065e-01 1.270583122968673706e-01 -3.226708769798278809e-01 1.976203918457031250e-01 1.311826854944229126e-01 -1.097444668412208557e-01 1.229076180607080460e-02 2.292668819427490234e-01 -1.165039017796516418e-01 2.606878876686096191e-01 -4.357063472270965576e-01 -8.513603359460830688e-02 9.665594995021820068e-02 -1.869290024042129517e-01 -6.356348842382431030e-02 1.272878348827362061e-01 1.773456670343875885e-02 -1.678355932235717773e-01 -4.112197831273078918e-02 2.965610027313232422e-01 -1.671937406063079834e-01 -1.330463439226150513e-01 -1.735045313835144043e-01 -1.062721386551856995e-01 1.748345941305160522e-01 1.822784096002578735e-01 -1.251487880945205688e-01 1.275009810924530029e-01 1.048763394355773926e-01 2.250081002712249756e-01 2.782013453543186188e-02
-3.994180634617805481e-02 -1.887149512767791748e-01 1.100129187107086182e-01 -5.483177304267883301e-01 2.128936201333999634e-01 1.524030230939388275e-02 -1.456023603677749634e-01 4.879666492342948914e-02 5.320519953966140747e-02 -4.139962792396545410e-02 8.936077356338500977e-02 -2.618799209594726562e-01 -2.665260732173919678e-01 -2.863337695598602295e-01 -1.429300159215927124e-01 -2.672674059867858887e-01 -6.314358115196228027e-02 2.745071612298488617e-02 -7.795891910791397095e-02 6.150259822607040405e-02 3.210746049880981445e-01 -4.862765595316886902e-02 -9.728975594043731689e-02 -1.106591895222663879e-01 3.225517645478248596e-02 -2.652783691883087158e-02 -3.361026570200920105e-02 6.546086817979812622e-02 -9.071620553731918335e-02 2.826946415007114410e-02 -1.725866347551345825e-01 -2.591623365879058838e-01
-1.193112060427665710e-01 -2.003742009401321411e-01 -2.400719188153743744e-02 -2.020852267742156982e-01 2.570485174655914307e-01 -2.666270434856414795e-01 1.171814203262329102e-01 -2.135880105197429657e-02 -1.652918457984924316e-01 -1.910579502582550049e-01 1.839363873004913330e-01 -2.832006812095642090e-01 -1.917207390069961548e-01 -2.160880118608474731e-01 3.677818775177001953e-01 -1.739377826452255249e-01 2.314040660858154297e-01 -2.644034028053283691e-01 6.621443480253219604e-02 -2.331954687833786011e-01 7.782570272684097290e-02 -6.977323442697525024e-03 -2.425491064786911011e-01 -1.003013644367456436e-02 1.958670653402805328e-02 -1.893867366015911102e-02 1.149644330143928528e-01 -7.584895193576812744e-02 9.783921763300895691e-03 -7.603629678487777710e-02 2.105456441640853882e-01 9.403929114341735840e-02
-2.260459512472152710e-01 -3.535384237766265869e-01 -4.297560825943946838e-02 -4.076188504695892334e-01 1.880995333194732666e-01 -1.377069973386824131e-03 -1.894914805889129639e-01 8.031021058559417725e-02 1.485119014978408813e-01 -3.587390109896659851e-02 2.345343530178070068e-01 -3.437529206275939941e-01 -1.107662394642829895e-01 -1.180068701505661011e-01 -1.760541945695877075e-01 1.812008619308471680e-01 -3.607025742530822754e-02 1.250192224979400635e-01 -1.721207052469253540e-01 -2.124397754669189453e-01 2.084250152111053467e-01 -1.050983443856239319e-01 -5.869777873158454895e-03 -3.207745254039764404e-01 -1.134472861886024475e-01 -5.075858533382415771e-02 2.892440930008888245e-02 -1.263880282640457153e-01 3.922843933105468750e-02 -1.014102809131145477e-02 9.053584933280944824e-02 2.084550075232982635e-02
-4.653063714504241943e-01 -2.330911308526992798e-01 2.415923774242401123e-01 -2.534486353397369385e-01 1.506203263998031616e-01 -1.042395830154418945e-01 6.497937440872192383e-02 -4.864975064992904663e-02 -5.846490338444709778e-02 3.534746542572975159e-02 7.357898354530334473e-02 -2.610583901405334473e-01 -2.109006494283676147e-01 8.270990848541259766e-02 9.541178494691848755e-02 -6.748426705598831177e-03 1.937448531389236450e-01 -3.983679413795471191e-02 -2.727520763874053955e-01 -3.736944496631622314e-02 9.789600223302841187e-02 -2.065953612327575684e-01 -1.486717443913221359e-02 -1.701223999261856079e-01 -1.600064039230346680e-01 9.326541423797607422e-02 -2.393028587102890015e-01 -5.084266513586044312e-02 7.770527899265289307e-02 2.354053705930709839e-01 -1.844605654478073120e-01 -2.043009996414184570e-01
-1.262119859457015991e-01 -5.779997445642948151e-04 1.547873467206954956e-01 -1.112384647130966187e-01 1.535168755799531937e-02 7.415024098008871078e-03 -1.760863661766052246e-01 -4.716162756085395813e-02 -1.261112838983535767e-01 7.085906714200973511e-02 1.134564131498336792e-01 -9.530910104513168335e-02 -1.217397823929786682e-01 -1.960270851850509644e-01 2.125858888030052185e-02 1.142923533916473389e-01 3.116192817687988281e-01 -2.076357156038284302e-01 -6.189744919538497925e-02 -8.718219399452209473e-02 3.704829812049865723e-01 2.143927849829196930e-02 -2.232427746057510376e-01 -5.329649522900581360e-02 1.373944431543350220e-01 2.817847728729248047e-01 -1.132366061210632324e-01 -4.682494699954986572e-01 1.265375316143035889e-01 2.053776234388351440e-01 -2.172625362873077393e-01 -1.636206656694412231e-01
-2.503637373447418213e-01 -2.701664268970489502e-01 8.364313095808029175e-02 -4.211051166057586670e-01 -1.407136619091033936e-01 -3.521020337939262390e-02 2.182179838418960571e-01 -4.947151616215705872e-02 -8.841732144355773926e-02 1.950987279415130615e-01 2.367416583001613617e-02 -1.497026979923248291e-01 -4.035699740052223206e-02 -8.187910169363021851e-02 2.824113667011260986e-01 -7.324461638927459717e-02 8.470558375120162964e-02 -1.394423656165599823e-02 -2.614942491054534912e-01 5.316927284002304077e-02 2.217857688665390015e-01 9.162624925374984741e-02 5.780106782913208008e-02 -1.599627137184143066e-01 2.751054167747497559e-01 3.495098352432250977e-01 5.299971625208854675e-02 -9.860513359308242798e-02 7.642616331577301025e-02 -2.125317305326461792e-01 1.383978575468063354e-01 -3.104814700782299042e-02
-3.625135719776153564e-01 -5.345591902732849121e-02 2.562704980373382568e-01 -1.888197958469390869e-01 8.145808428525924683e-02 3.240491747856140137e-01 -1.513312309980392456e-01 1.074708625674247742e-01 3.298875689506530762e-02 -1.716627180576324463e-01 3.861197829246520996e-02 -2.210447341203689575e-01 -1.813497245311737061e-01 -4.579585418105125427e-02 -5.223274603486061096e-02 -7.055767625570297241e-02 9.290371835231781006e-02 -7.489460706710815430e-02 -3.268519639968872070e-01 -1.826218366622924805e-01 6.317515671253204346e-02 7.099182158708572388e-02 -1.820324212312698364e-01 -3.670771718025207520e-01 2.761163115501403809e-01 -8.170726895332336426e-02 1.970129013061523438e-01 -1.856793276965618134e-02 -8.402324467897415161e-02 -1.030498594045639038e-01 -1.269574016332626343e-01 -8.658362179994583130e-02
-1.498412340879440308e-01 -1.412758827209472656e-01 -9.476166963577270508e-02 -5.059486031532287598e-01 -2.593352086842060089e-02 1.226230114698410034e-01 -1.640922576189041138e-01 1.045702546834945679e-01 -5.636876448988914490e-02 -1.188648049719631672e-03 2.102368772029876709e-01 -3.702338337898254395e-01 -1.246782690286636353e-01 1.305069476366043091e-01 -1.631892472505569458e-02 -5.518942326307296753e-02 -1.280559450387954712e-01 8.311193436384201050e-02 -3.840043842792510986e-01 2.231546863913536072e-02 2.550400495529174805e-01 -1.027559414505958557e-01 -2.001617848873138428e-01 -2.029347717761993408e-01 -5.896445363759994507e-02 -7.435465604066848755e-02 -7.771676033735275269e-02 -2.673898339271545410e-01 2.286443673074245453e-02 -5.219288915395736694e-02 2.710698731243610382e-02 -8.680935949087142944e-03
-1.304427087306976318e-01 -2.243821620941162109e-01 8.050575107336044312e-02 -9.064646065235137939e-02 7.830026000738143921e-02 3.288252651691436768e-01 2.446093596518039703e-02 -8.784614503383636475e-03 1.615499891340732574e-02 3.112269379198551178e-02 1.260550767183303833e-01 -1.627034246921539307e-01 -4.356031417846679688e-01 -2.725149989128112793e-01 1.585313826799392700e-01 1.514659523963928223e-01 -2.663204260170459747e-02 -2.133818566799163818e-01 -2.622769773006439209e-01 -8.613989502191543579e-02 3.142618834972381592e-01 9.414234757423400879e-02 -1.381159275770187378e-01 -3.112994879484176636e-02 1.441282629966735840e-01 3.508945405483245850e-01 8.182444423437118530e-02 6.242572143673896790e-02 4.522287845611572266e-02 1.817789226770401001e-01 8.728923648595809937e-02 2.671360038220882416e-03
-2.354305088520050049e-01 -1.885579824447631836e-01 1.232501342892646790e-01 -3.350788056850433350e-01 1.027209237217903137e-01 2.793555893003940582e-02 -3.944512903690338135e-01 7.176145911216735840e-02 1.366437971591949463e-02 1.204791069030761719e-01 1.860756985843181610e-02 -3.571410477161407471e-01 -2.738943099975585938e-01 2.144189551472663879e-02 -1.889110207557678223e-01 4.584228154271841049e-03 1.658241748809814453e-01 2.854005433619022369e-02 -3.066470026969909668e-01 -5.565479025244712830e-02 1.618181020021438599e-01 -1.452142149209976196e-01 -1.342238485813140869e-01 -1.922368854284286499e-01 -2.949380315840244293e-02 -2.828914672136306763e-02 -6.436771899461746216e-02 -2.557744979858398438e-01 2.662852220237255096e-02 1.021194364875555038e-02 2.225714921951293945e-01 8.013506233692169189e-02
-3.757333159446716309e-01 4.787612706422805786e-02 -1.109085977077484131e-01 -2.642283141613006592e-01 2.618577778339385986e-01 2.549099624156951904e-01 -4.420648515224456787e-02 -5.987178906798362732e-02 -1.519390493631362915e-01 -5.320352036505937576e-03 -7.184828072786331177e-02 -2.938448190689086914e-01 -3.694251477718353271e-01 -2.144754976034164429e-01 2.683641314506530762e-01 -2.126273959875106812e-01 1.079317256808280945e-01 -2.078171670436859131e-01 -9.632606804370880127e-02 7.046145945787429810e-02 2.077461481094360352e-01 -1.577128916978836060e-01 -1.189486086368560791e-01 -1.336149871349334717e-01 9.762579947710037231e-02 -6.749950349330902100e-02 1.606824845075607300e-01 -8.568104356527328491e-02 2.659709006547927856e-02 -1.503762695938348770e-02 5.871493369340896606e-02 -1.612910442054271698e-02
-1.257770359516143799e-01 -2.204722315073013306e-01 2.292471937835216522e-02 -3.025420308113098145e-01 1.860755234956741333e-01 1.272886991500854492e-01 -2.220032513141632080e-01 1.430841833353042603e-01 1.757700294256210327e-01 -9.070668369531631470e-03 2.796262204647064209e-01 -2.714167833328247070e-01 -1.777511537075042725e-01 9.531421959400177002e-02 -1.393859833478927612e-01 -1.058271601796150208e-01 -4.727334529161453247e-02 9.855497628450393677e-02 -4.168925881385803223e-01 -1.494043469429016113e-01 3.043869733810424805e-01 -3.102714195847511292e-02 -3.388747200369834900e-02 1.981204748153686523e-02 -1.192701607942581177e-01 1.049073189496994019e-01 1.048578880727291107e-03 -3.431322276592254639e-01 -5.927336588501930237e-02 9.215763956308364868e-02 -1.022323668003082275e-01 -1.153154298663139343e-02
-1.436264216899871826e-01 -1.122337803244590759e-01 1.936751753091812134e-01 -1.011137664318084717e-02 -1.480851918458938599e-01 2.728058099746704102e-01 1.054632011801004410e-03 -4.498668015003204346e-01 2.409701645374298096e-01 1.153952702879905701e-01 2.119651287794113159e-01 -3.813209235668182373e-01 3.402471914887428284e-02 -4.085451662540435791e-01 3.569047432392835617e-03 -6.818964332342147827e-02 8.546089380979537964e-02 1.582938879728317261e-01 -1.168353036046028137e-01 1.404904425144195557e-01 9.492725133895874023e-02 1.346804946660995483e-01 -1.307437866926193237e-01 1.131227836012840271e-01 6.570573896169662476e-02 -3.886320814490318298e-02 -1.206549629569053650e-01 -7.337061106227338314e-04 -1.722527146339416504e-01 -1.063489094376564026e-01 -6.500317901372909546e-02 -8.718134462833404541e-02
-6.912134587764739990e-02 -1.449972540140151978e-01 5.112078785896301270e-02 5.616548471152782440e-03 -2.272269725799560547e-01 5.288010463118553162e-03 5.630021542310714722e-02 -1.214276403188705444e-01 -1.095148548483848572e-01 6.099432706832885742e-02 1.196986436843872070e-02 -4.628582596778869629e-01 -2.639892697334289551e-01 1.403259187936782837e-01 1.125941798090934753e-01 -7.319747470319271088e-03 4.315215647220611572e-01 1.567247956991195679e-01 -3.200844526290893555e-01 -3.121761083602905273e-01 -8.578402549028396606e-02 4.488542210310697556e-03 -1.599875986576080322e-01 6.459577381610870361e-02 -5.714078433811664581e-03 3.184290975332260132e-02 -2.897437103092670441e-02 2.262305840849876404e-02 3.349735140800476074e-01 -5.369539931416511536e-02 6.134884804487228394e-02 2.626483142375946045e-02
-4.103276133537292480e-01 -1.273506581783294678e-01 1.098027005791664124e-01 -1.804012060165405273e-01 1.127949804067611694e-01 -7.222986966371536255e-02 4.326156899333000183e-02 5.561543256044387817e-02 -8.043432235717773438e-02 -8.767117559909820557e-02 4.186830222606658936e-01 -2.712449431419372559e-01 -2.641253471374511719e-01 -3.157904744148254395e-02 2.545635029673576355e-02 -4.486564919352531433e-02 1.705909892916679382e-02 -2.043261677026748657e-01 -1.134067028760910034e-01 -4.293362051248550415e-02 1.505305618047714233e-01 -1.650583446025848389e-01 7.133007794618606567e-02 -1.790105998516082764e-01 8.367492817342281342e-03 -1.810505837202072144e-01 1.697557270526885986e-01 -1.885826885700225830e-01 1.130190417170524597e-01 3.154498040676116943e-01 9.910373389720916748e-02 -2.198807150125503540e-01
-2.382095903158187866e-01 -1.815912313759326935e-02 -5.432286858558654785e-02 -2.673918008804321289e-01 -1.363788247108459473e-01 2.748379111289978027e-01 -6.227291747927665710e-02 -2.666595578193664551e-01 -1.731489002704620361e-01 7.984530180692672729e-02 3.969540894031524658e-01 3.788604214787483215e-02 -7.940904796123504639e-02 -2.422122359275817871e-01 -1.607483029365539551e-01 -7.592745125293731689e-02 2.700556516647338867e-01 3.027712926268577576e-02 -2.166457921266555786e-01 -2.475685924291610718e-01 1.626130640506744385e-01 -2.805554075166583061e-03 -1.549711227416992188e-01 2.231904119253158569e-01 1.817699372768402100e-01 2.019784301519393921e-01 5.051158368587493896e-02 1.483071595430374146e-01 -1.152898296713829041e-01 1.841268874704837799e-02 9.169206768274307251e-02 6.813257932662963867e-02
-2.029696851968765259e-01 -4.102139770984649658e-01 -3.212777525186538696e-02 -1.987188905477523804e-01 -9.573271870613098145e-02 3.168425261974334717e-01 -1.488275378942489624e-01 1.535241454839706421e-01 -1.269652843475341797e-01 2.128486633300781250e-01 1.653465628623962402e-01 -4.703081771731376648e-02 -2.800203263759613037e-01 -7.328309118747711182e-03 1.081038713455200195e-01 -2.689801752567291260e-01 1.832155138254165649e-01 1.536965668201446533e-01 -2.953812852501869202e-02 -7.800938934087753296e-02 1.516655385494232178e-01 -2.594655454158782959e-01 -1.927551329135894775e-01 -1.993817836046218872e-01 5.602215602993965149e-02 1.772211492061614990e-01 1.203079149127006531e-02 -1.430452764034271240e-01 9.226687997579574585e-02 1.515061855316162109e-01 -1.522946059703826904e-01 7.807195652276277542e-03
-1.626016199588775635e-01 1.192306051962077618e-03 -2.157459110021591187e-01 -3.199120759963989258e-01 -9.830817580223083496e-02 2.423287034034729004e-01 -2.337020188570022583e-01 -3.281029462814331055e-01 -5.593029037117958069e-02 -1.396215111017227173e-01 2.579291760921478271e-01 -1.605648100376129150e-01 -5.730190128087997437e-02 -1.841377615928649902e-01 -1.560974586755037308e-02 7.624695450067520142e-02 1.753162592649459839e-01 1.272831261157989502e-01 -2.303169965744018555e-01 1.967841386795043945e-01 1.689467430114746094e-01 -3.723874688148498535e-01 8.313390612602233887e-02 2.013051509857177734e-02 -1.480532158166170120e-02 1.586279720067977905e-01 1.525194346904754639e-01 4.239967837929725647e-02 1.126148253679275513e-01 2.321946173906326294e-01 -6.446580588817596436e-02 -3.744751587510108948e-02
-1.675192415714263916e-01 -1.818067729473114014e-01 1.871769726276397705e-01 -1.117646917700767517e-01 -1.109846159815788269e-01 2.031388878822326660e-01 -3.078144192695617676e-01 5.577506870031356812e-02 -4.737714678049087524e-02 9.487988799810409546e-02 6.190471351146697998e-02 -6.159972772002220154e-02 -6.275712698698043823e-02 -3.238174021244049072e-01 2.529726326465606689e-01 -2.060737228021025658e-03 3.088192939758300781e-01 -2.634700536727905273e-01 -9.147951751947402954e-02 -5.389191582798957825e-02 6.054360046982765198e-02 -2.195960283279418945e-01 -6.490349769592285156e-02 -1.229252144694328308e-01 -1.418211758136749268e-01 3.137245029211044312e-02 -3.455600142478942871e-01 7.020857930183410645e-02 -9.482635557651519775e-02 -3.198395073413848877e-01 2.039447724819183350e-01 5.151363462209701538e-02
-1.049458160996437073e-01 -3.975853621959686279e-01 -9.708199650049209595e-02 -9.480702690780162811e-03 -7.969231158494949341e-02 2.847204506397247314e-01 -1.044428944587707520e-01 -1.807455718517303467e-01 -2.401271313428878784e-01 8.371435850858688354e-02 2.926381528377532959e-01 -2.505324184894561768e-01 -5.007012188434600830e-02 -1.730592399835586548e-01 -6.980685889720916748e-02 -4.805169999599456787e-03 3.677502870559692383e-01 5.415480211377143860e-02 -1.153414174914360046e-01 -1.625605523586273193e-01 2.077490091323852539e-02 -3.051203191280364990e-01 3.391723334789276123e-02 -5.541709437966346741e-02 3.230131566524505615e-01 3.244909271597862244e-02 -2.131799049675464630e-02 1.537840366363525391e-01 -9.912464022636413574e-02 3.697958588600158691e-02 8.326946198940277100e-02 -1.292396038770675659e-01
-2.831725776195526123e-01 -6.325292401015758514e-03 1.798278838396072388e-01 -2.265746146440505981e-01 -8.790365606546401978e-02 2.036707252264022827e-01 -1.462939232587814331e-01 -1.249591261148452759e-02 1.997810155153274536e-01 2.827807888388633728e-02 1.130456477403640747e-01 -3.783023357391357422e-01 -1.005595102906227112e-01 -1.102609410881996155e-01 -1.929167807102203369e-01 -3.372040987014770508e-01 2.098303586244583130e-01 3.089848756790161133e-01 -1.285215169191360474e-01 -6.121579557657241821e-02 1.193726211786270142e-01 -1.109399944543838501e-01 -7.904042303562164307e-02 -2.719558775424957275e-02 6.990717351436614990e-02 1.518155797384679317e-03 9.586855769157409668e-02 1.338474601507186890e-01 2.440050393342971802e-01 9.262856096029281616e-02 -1.034745872020721436e-01 -3.023312389850616455e-01
4.276614636182785034e-02 -1.844669692218303680e-02 3.388558030128479004e-01 -3.204739466309547424e-02 -4.177495092153549194e-02 2.437002658843994141e-01 -4.498595371842384338e-02 -4.763375222682952881e-02 -3.931053578853607178e-01 -4.885213822126388550e-02 1.413416266441345215e-01 -4.525955915451049805e-01 -8.484464883804321289e-02 -1.470658928155899048e-01 1.686481237411499023e-01 3.738430887460708618e-02 4.177458211779594421e-02 -5.381873622536659241e-02 1.774524450302124023e-01 -3.722781836986541748e-01 1.599749475717544556e-01 2.523866295814514160e-02 -1.395080238580703735e-01 -5.407899245619773865e-02 -1.434583514928817749e-01 2.443414367735385895e-02 -2.691615521907806396e-01 -3.434657678008079529e-02 -1.737495511770248413e-01 2.063140459358692169e-02 -2.993349358439445496e-02 -1.627691984176635742e-01
-4.076895713806152344e-01 -4.076259136199951172e-01 -6.002233549952507019e-02 -1.968315690755844116e-01 3.561682999134063721e-02 4.489321634173393250e-02 -8.088281005620956421e-02 6.858946382999420166e-02 -1.355333905667066574e-02 -1.089282631874084473e-01 4.129668176174163818e-01 -1.810078769922256470e-01 -2.343834340572357178e-01 1.714144945144653320e-01 -1.253698114305734634e-02 -1.592904329299926758e-01 1.742615252733230591e-01 1.333427131175994873e-01 -1.984993368387222290e-01 -9.481263160705566406e-02 -3.450752794742584229e-02 -8.066020160913467407e-02 -1.685270071029663086e-01 -1.039435863494873047e-01 -7.595542818307876587e-02 1.771995052695274353e-02 -4.323923587799072266e-02 -2.662961184978485107e-01 -8.403763920068740845e-02 1.990594416856765747e-01 1.121607497334480286e-01 -6.305655837059020996e-02
-1.913863420486450195e-01 6.320724636316299438e-02 -1.409603506326675415e-01 -1.993689090013504028e-01 8.126984536647796631e-02 -1.049531638273037970e-04 -3.053386211395263672e-01 9.654733538627624512e-02 -2.665061950683593750e-01 -2.671519294381141663e-02 2.064423859119415283e-01 -5.074721947312355042e-02 -1.868497133255004883e-01 -1.394685059785842896e-01 -8.108504116535186768e-03 -1.150544136762619019e-01 2.977606952190399170e-01 -1.476890295743942261e-01 -4.203102290630340576e-01 1.784737221896648407e-02 3.314884901046752930e-01 4.194769635796546936e-02 1.303254812955856323e-01 2.222339361906051636e-01 -1.697327643632888794e-01 -1.478771269321441650e-01 1.860787123441696167e-01 3.952131420373916626e-02 -1.113605201244354248e-01 3.225450590252876282e-02 -4.697315394878387451e-02 -1.949830651283264160e-01
1.711691915988922119e-02 -1.535809338092803955e-01 6.572654098272323608e-02 -2.501708269119262695e-01 1.392895132303237915e-01 -1.634657829999923706e-01 -1.207890734076499939e-02 -1.244324892759323120e-01 4.900955036282539368e-02 -2.781715989112854004e-01 2.397718131542205811e-01 -2.333244681358337402e-01 2.034329809248447418e-02 -2.631463110446929932e-01 2.229622751474380493e-01 9.969625622034072876e-03 2.564768493175506592e-01 2.623250335454940796e-02 1.135267410427331924e-02 -3.656020164489746094e-01 2.238388061523437500e-01 -1.345197558403015137e-01 1.132854148745536804e-01 2.358765900135040283e-01 1.389833688735961914e-01 -6.917777657508850098e-02 1.743043959140777588e-02 9.521499741822481155e-04 -3.072510659694671631e-01 1.906415671110153198e-01 -5.590935051441192627e-02 2.026479542255401611e-01
-1.195398569107055664e-01 -1.161846071481704712e-01 -1.457843557000160217e-02 -1.769302338361740112e-01 -4.757087305188179016e-02 2.897811532020568848e-01 -1.789147704839706421e-01 -4.609147012233734131e-01 5.076006054878234863e-02 1.520000118762254715e-02 1.824602037668228149e-01 -3.060775101184844971e-01 1.886888891458511353e-01 -1.991471350193023682e-01 -2.188534708693623543e-03 1.110803335905075073e-01 1.941225528717041016e-01 -8.154136687517166138e-02 -2.598062753677368164e-01 2.505909069441258907e-04 1.596641987562179565e-01 -2.617577016353607178e-01 -3.268449380993843079e-02 3.469126299023628235e-02 2.394230812788009644e-01 8.020201325416564941e-02 3.136912882328033447e-01 9.320751577615737915e-02 2.999423630535602570e-02 -1.120392978191375732e-01 -4.288414958864450455e-03 -1.364170014858245850e-02
-6.056107953190803528e-02 9.529019147157669067e-02 2.767562866210937500e-01 -1.236215829849243164e-01 1.872786283493041992e-01 1.238892227411270142e-01 8.747952431440353394e-02 -1.961089670658111572e-02 1.958094537258148193e-01 -1.171103045344352722e-01 3.166829645633697510e-01 -1.894904226064682007e-01 -3.135918974876403809e-01 -2.515960931777954102e-01 1.059866473078727722e-01 4.517997801303863525e-02 3.989878594875335693e-01 -2.076430320739746094e-01 -7.873937487602233887e-02 -1.826280951499938965e-01 -4.819435998797416687e-02 -2.914644479751586914e-01 -6.092414259910583496e-02 8.412196487188339233e-02 -9.322467446327209473e-02 7.972165942192077637e-03 1.258065700531005859e-01 -4.163133352994918823e-02 -1.443575415760278702e-02 -7.172751426696777344e-02 -1.525828093290328979e-01 2.808540761470794678e-01
-1.611380577087402344e-01 -1.411678493022918701e-01 -2.919427677989006042e-02 -1.966987401247024536e-01 1.145854294300079346e-01 3.928302600979804993e-02 1.080266535282135010e-01 -8.272564411163330078e-02 1.710527390241622925e-01 -1.443354319781064987e-02 1.286093890666961670e-01 -2.323407679796218872e-01 -2.385111600160598755e-01 -1.175754740834236145e-01 -2.169257104396820068e-01 7.678455859422683716e-02 3.342034518718719482e-01 -9.361062198877334595e-03 -2.368842959403991699e-01 -1.954181939363479614e-01 6.403867155313491821e-02 -1.093784794211387634e-01 -3.109183907508850098e-01 -2.976130843162536621e-01 -3.805055096745491028e-02 -6.277822703123092651e-02 -2.192727178335189819e-01 -3.385406434535980225e-01 1.356475651264190674e-01 1.520959008485078812e-02 3.921441733837127686e-02 -2.491665631532669067e-01
-3.577642142772674561e-02 -6.644884496927261353e-02 5.429044365882873535e-02 -1.071235984563827515e-01 6.622888147830963135e-02 1.315313950181007385e-02 -1.349984258413314819e-01 -8.551714569330215454e-02 -3.824640437960624695e-02 1.449780166149139404e-01 2.478919625282287598e-01 -4.126917198300361633e-02 -3.413349390029907227e-02 -5.588424801826477051e-01 -1.719760447740554810e-01 -2.929692529141902924e-02 1.449566483497619629e-01 -1.842569112777709961e-01 -1.048524752259254456e-01 -4.752920269966125488e-01 1.146888062357902527e-01 -1.368360370397567749e-01 -7.298392057418823242e-02 1.050877124071121216e-01 -5.537597090005874634e-02 4.545488208532333374e-02 -2.088502943515777588e-01 -1.341523677110671997e-01 -2.402638494968414307e-01 1.240167301148176193e-02 -2.190643399953842163e-01 8.672253787517547607e-02
-2.003437876701354980e-01 -2.228313833475112915e-01 2.120758295059204102e-01 -2.288155108690261841e-01 7.355736941099166870e-02 -8.222322165966033936e-02 -1.485131084918975830e-01 6.601459532976150513e-02 -1.787827610969543457e-01 -4.233500361442565918e-02 2.071755975484848022e-01 -3.241212964057922363e-01 1.597034037113189697e-01 -1.080046594142913818e-01 -6.363403052091598511e-02 -7.426912337541580200e-02 -1.575690926983952522e-03 1.284159123897552490e-01 -2.842342257499694824e-01 1.176449880003929138e-01 4.293298125267028809e-01 3.448429703712463379e-02 -1.588935256004333496e-01 -1.311320364475250244e-01 -2.441835403442382812e-01 6.564796715974807739e-02 1.811162829399108887e-01 4.436149261891841888e-03 2.119755446910858154e-01 2.320641577243804932e-01 -4.408020526170730591e-02 -9.620939195156097412e-02
-6.484242528676986694e-02 -3.296331763267517090e-01 4.056517407298088074e-02 -3.146289885044097900e-01 -4.924476519227027893e-02 -9.662954509258270264e-02 3.686660528182983398e-02 3.445504931733012199e-03 3.748941421508789062e-01 4.208124056458473206e-02 2.008061558008193970e-01 4.658774705603718758e-04 -1.149064227938652039e-01 -1.997740007936954498e-02 1.388783007860183716e-01 -1.873091608285903931e-01 2.326425611972808838e-01 -2.823814563453197479e-02 -3.530872464179992676e-01 -9.520015120506286621e-02 1.560277938842773438e-01 -2.631468772888183594e-01 -1.083233132958412170e-01 -7.218313217163085938e-02 -3.991896659135818481e-02 -1.080263704061508179e-01 -1.948290616273880005e-01 -1.476969718933105469e-01 2.363078892230987549e-01 1.201080009341239929e-01 -2.099855542182922363e-01 -1.901756525039672852e-01
-3.807906433939933777e-02 -1.401458382606506348e-01 2.872159779071807861e-01 -3.633806109428405762e-01 -8.277638256549835205e-02 8.535296656191349030e-03 -7.925353944301605225e-02 4.952381551265716553e-02 9.777580201625823975e-02 5.427135620266199112e-03 1.515129804611206055e-01 -2.792489528656005859e-01 -2.619441151618957520e-01 -2.816031873226165771e-02 -2.250102758407592773e-01 -2.374807745218276978e-01 -1.153833046555519104e-01 1.187134683132171631e-01 -2.803188264369964600e-01 -2.737120687961578369e-01 2.249019891023635864e-01 6.123470887541770935e-02 -1.123191639780998230e-01 -6.617373228073120117e-02 1.066804826259613037e-01 -1.631229519844055176e-01 2.856748364865779877e-02 -2.197635471820831299e-01 1.744469255208969116e-01 1.774282902479171753e-01 2.052780985832214355e-01 -1.355359107255935669e-01
-3.443528339266777039e-02 -2.982651591300964355e-01 1.430786997079849243e-01 -8.894473314285278320e-02 -1.224237009882926941e-01 2.545926868915557861e-01 1.693640486337244511e-03 -2.689680159091949463e-01 -1.024412438273429871e-01 8.307804353535175323e-03 4.211472868919372559e-01 -2.666771709918975830e-01 -9.531218558549880981e-02 -2.083101719617843628e-01 -9.901235997676849365e-02 3.505469113588333130e-02 1.851747632026672363e-01 -2.386819571256637573e-03 -1.663910150527954102e-01 -1.853849738836288452e-02 1.139230057597160339e-01 -1.624771356582641602e-01 3.626878187060356140e-02 7.334636896848678589e-02 3.563651144504547119e-01 3.524295091629028320e-01 1.376245263963937759e-02 1.749266833066940308e-01 4.310811683535575867e-02 -9.352231770753860474e-02 -6.757767498493194580e-02 3.468082100152969360e-02
-5.574805736541748047e-01 -1.270696669816970825e-01 1.488649249076843262e-01 -1.771733015775680542e-01 1.327021718025207520e-01 -3.169878721237182617e-01 5.061791464686393738e-02 -2.708255052566528320e-01 8.542928099632263184e-02 -1.892528533935546875e-01 2.054441571235656738e-01 -3.030231297016143799e-01 -8.377091586589813232e-02 -1.414760649204254150e-01 -1.796367913484573364e-01 -2.313137650489807129e-01 1.713542491197586060e-01 -3.684632852673530579e-02 -1.130303442478179932e-01 5.617614835500717163e-02 -1.147106476128101349e-02 -9.745720773935317993e-02 -4.833548329770565033e-03 -1.816155016422271729e-01 1.415245085954666138e-01 -9.210115671157836914e-02 -8.122999966144561768e-02 7.565885782241821289e-02 6.470169755630195141e-04 -5.872407555580139160e-02 -4.320288076996803284e-02 1.121408864855766296e-02
-3.536825478076934814e-01 -1.430914998054504395e-01 1.088792085647583008e-01 -2.398654073476791382e-01 4.884177818894386292e-02 3.189113736152648926e-01 -3.272705376148223877e-01 2.206370234489440918e-01 -8.099246025085449219e-02 1.222917716950178146e-02 2.783156335353851318e-01 1.644022576510906219e-02 -1.343743652105331421e-01 -6.220470368862152100e-02 1.194354295730590820e-01 -3.496306389570236206e-02 3.075962066650390625e-01 -1.025368496775627136e-01 -2.381371408700942993e-01 5.364819243550300598e-02 -2.901824377477169037e-02 3.384734317660331726e-02 1.878519058227539062e-01 -1.560346335172653198e-01 1.061058118939399719e-01 8.565787971019744873e-02 5.334345996379852295e-02 -2.539266943931579590e-01 -1.626596599817276001e-01 1.658129245042800903e-01 -6.263791024684906006e-02 -1.821513772010803223e-01
-1.946959942579269409e-01 5.239753797650337219e-02 -8.194990456104278564e-02 8.122944831848144531e-02 6.712166592478752136e-03 1.408640444278717041e-01 -5.613828450441360474e-02 -1.490324288606643677e-01 -1.213644742965698242e-01 1.189295053482055664e-01 5.307657122611999512e-01 -2.010564357042312622e-01 -1.778727769851684570e-01 -1.297578513622283936e-01 -1.588518470525741577e-01 -1.227963790297508240e-01 2.611713409423828125e-01 1.621614396572113037e-01 -2.980662882328033447e-01 -8.613854646682739258e-02 1.774552166461944580e-01 3.157376870512962341e-02 -6.208912469446659088e-03 3.317965567111968994e-02 3.094045519828796387e-01 2.152444981038570404e-02 -2.207717299461364746e-01 -1.971144974231719971e-01 -1.306621879339218140e-01 -1.482273787260055542e-01 1.050247251987457275e-01 5.221226066350936890e-02
-2.579228579998016357e-01 7.120562251657247543e-03 -1.149930432438850403e-01 -2.028812766075134277e-01 1.566541641950607300e-01 1.281773746013641357e-01 -3.688815981149673462e-02 2.885407395660877228e-02 -1.760713607072830200e-01 -9.330087900161743164e-02 3.251840174198150635e-01 -2.136448919773101807e-01 -3.026969730854034424e-01 -1.065261662006378174e-01 2.124610245227813721e-01 -2.649452984333038330e-01 1.293278336524963379e-01 -9.979578852653503418e-02 -1.350408643484115601e-01 1.526058614253997803e-01 3.007985651493072510e-01 2.044799365103244781e-02 1.992990523576736450e-01 -1.956176161766052246e-01 -1.088741347193717957e-01 3.007527589797973633e-01 7.467875629663467407e-02 -1.339178383350372314e-01 5.583281442523002625e-02 2.196206003427505493e-01 5.804708227515220642e-02 -9.403906762599945068e-02
-1.267714947462081909e-01 -3.495989739894866943e-02 1.396123021841049194e-01 -1.299059689044952393e-01 -1.746717840433120728e-01 3.324686586856842041e-01 4.317180812358856201e-02 -2.527278661727905273e-01 -1.055572405457496643e-01 1.184056922793388367e-01 1.976999044418334961e-01 -3.032170534133911133e-01 -1.079705208539962769e-01 -1.831426620483398438e-01 -2.279503494501113892e-01 -1.361510604619979858e-01 3.769492805004119873e-01 4.445067048072814941e-02 -8.501905202865600586e-02 -1.211561337113380432e-01 2.054201364517211914e-01 2.445815131068229675e-03 -6.688556075096130371e-02 3.289799094200134277e-01 2.687419950962066650e-01 1.425914764404296875e-01 4.400409758090972900e-02 -6.157773360610008240e-02 -1.986845284700393677e-01 -7.986540347337722778e-02 -1.622585020959377289e-02 4.893578216433525085e-02
-9.340773522853851318e-02 -2.756215333938598633e-01 2.228135913610458374e-01 -2.188670784235000610e-01 -8.931608870625495911e-03 -5.923454463481903076e-02 1.454946547746658325e-01 -1.325425654649734497e-01 2.785565853118896484e-01 8.778407424688339233e-02 3.193760663270950317e-02 -1.970578730106353760e-02 -3.788396120071411133e-01 3.319554030895233154e-02 -1.503617614507675171e-01 -2.505999207496643066e-01 1.134746447205543518e-01 1.377308554947376251e-02 -4.898754358291625977e-01 -1.724184304475784302e-01 2.140476852655410767e-01 -9.044020622968673706e-02 3.472664579749107361e-02 -1.494329124689102173e-01 1.040750071406364441e-01 -7.554740458726882935e-02 8.591077476739883423e-02 -5.199671164155006409e-02 1.532118320465087891e-01 2.441676892340183258e-02 -1.439084112644195557e-01 1.642823964357376099e-01
-2.044789642095565796e-01 -3.058497607707977295e-01 2.048783749341964722e-01 1.419547363184392452e-03 -1.176782250404357910e-01 -1.159496419131755829e-02 -1.653880476951599121e-01 1.920591592788696289e-01 4.605443030595779419e-02 -1.203763708472251892e-01 2.692818343639373779e-01 -3.521750867366790771e-01 2.722036838531494141e-02 1.011319532990455627e-01 -1.108046993613243103e-01 -3.072537183761596680e-01 2.019669711589813232e-01 -7.512990385293960571e-02 -2.486563026905059814e-01 -4.492961615324020386e-02 2.932035364210605621e-02 1.424816101789474487e-01 -1.634640842676162720e-01 -2.122589051723480225e-01 2.303580343723297119e-01 2.704420872032642365e-02 2.107853591442108154e-01 -2.937760055065155029e-01 -7.410174608230590820e-02 3.130676224827766418e-02 -1.011427044868469238e-01 -9.587065875530242920e-02
-2.312970161437988281e-01 -5.117478966712951660e-01 8.190448582172393799e-02 -4.744862765073776245e-02 -4.791195970028638840e-03 1.725645065307617188e-01 2.029197216033935547e-01 -7.797202467918395996e-02 -3.149223339278250933e-04 1.003937795758247375e-01 1.632377207279205322e-01 -1.681017279624938965e-01 -2.621368467807769775e-01 -1.133837178349494934e-01 5.884746462106704712e-02 -1.407489925622940063e-01 -3.068002313375473022e-02 -9.573473036289215088e-02 -2.651835381984710693e-01 -8.058383315801620483e-02 1.167948395013809204e-01 -3.811824833974242210e-03 4.128269851207733154e-02 -1.691289097070693970e-01 -4.890289902687072754e-02 2.581069767475128174e-01 -3.097689151763916016e-01 -2.827022969722747803e-01 -4.605503380298614502e-02 1.434173136949539185e-01 2.321190573275089264e-02 -1.725298017263412476e-01
-5.250948667526245117e-02 -2.843164503574371338e-01 1.202921047806739807e-01 -3.136262893676757812e-01 2.198749482631683350e-01 2.031198143959045410e-02 1.272654682397842407e-01 -4.314133897423744202e-02 2.388527542352676392e-01 1.477834433317184448e-01 2.613162696361541748e-01 -6.996183097362518311e-02 -1.231664232909679413e-02 1.529360115528106689e-01 1.099211722612380981e-01 -1.152726709842681885e-01 3.614526391029357910e-01 -6.001342087984085083e-02 -2.990633547306060791e-01 -9.603454917669296265e-02 2.980889379978179932e-01 -2.315019071102142334e-02 -2.667053937911987305e-01 -3.636564686894416809e-02 -1.329378336668014526e-01 4.255451634526252747e-02 -8.623745292425155640e-02 -5.002466961741447449e-03 2.897746562957763672e-01 1.594520062208175659e-01 -5.125379189848899841e-02 4.530043527483940125e-02
-1.088023558259010315e-01 -1.415558755397796631e-01 -2.621329622343182564e-03 -2.547652125358581543e-01 1.880095340311527252e-03 -8.620830625295639038e-02 5.332668661139905453e-04 -1.735027134418487549e-01 -2.342230454087257385e-02 5.904848873615264893e-02 2.500228285789489746e-01 -1.157255023717880249e-01 -4.030620455741882324e-01 -1.421690732240676880e-01 2.168595939874649048e-01 1.349443569779396057e-03 4.309584498405456543e-01 -2.812745571136474609e-01 9.688446670770645142e-02 -2.292558252811431885e-01 6.461919099092483521e-02 -2.138567268848419189e-01 3.915227483958005905e-03 -7.630644738674163818e-02 -1.109424829483032227e-01 -1.011498346924781799e-01 9.156505018472671509e-02 -9.290356189012527466e-02 4.580023884773254395e-02 -6.954450905323028564e-02 -2.137044370174407959e-01 2.852031588554382324e-01
-5.197001993656158447e-02 -1.737334765493869781e-02 -2.996243722736835480e-02 -2.392529398202896118e-01 2.544238865375518799e-01 -9.176695346832275391e-02 1.431345343589782715e-01 -1.462603360414505005e-01 3.977742791175842285e-02 1.449273228645324707e-01 2.775207757949829102e-01 -2.647856771945953369e-01 -3.808547258377075195e-01 -1.219692528247833252e-01 1.363068670034408569e-01 -1.441535055637359619e-01 2.465858310461044312e-01 -1.452970802783966064e-01 -8.975340425968170166e-02 -3.549429476261138916e-01 8.445219695568084717e-02 -1.131841465830802917e-01 -1.845316290855407715e-01 1.087153255939483643e-01 -1.807596683502197266e-01 -1.615199744701385498e-01 2.967586740851402283e-02 1.249853894114494324e-01 -2.054549567401409149e-02 -5.935390666127204895e-02 -9.410203248262405396e-02 2.915279865264892578e-01
-1.230250597000122070e-01 -2.145156413316726685e-01 1.954730153083801270e-01 -2.530604302883148193e-01 -1.222024261951446533e-01 1.876469850540161133e-01 -3.419641032814979553e-02 -2.008658088743686676e-02 -1.640161871910095215e-01 1.667194068431854248e-01 3.903459608554840088e-01 -6.528227031230926514e-02 -1.406199336051940918e-01 -2.478404492139816284e-01 1.106628552079200745e-01 2.339679449796676636e-01 3.799809142947196960e-02 -5.010529235005378723e-02 -2.084616422653198242e-01 -2.230524718761444092e-01 -1.245416421443223953e-02 -1.886152923107147217e-01 -1.322681754827499390e-01 -1.424259096384048462e-01 -8.486086875200271606e-02 -6.664855033159255981e-02 2.003310481086373329e-03 -2.829536199569702148e-01 -2.355567663908004761e-01 -1.309610307216644287e-01 1.043548434972763062e-01 2.818767726421356201e-01
-1.881397366523742676e-01 -2.242104411125183105e-01 8.099462836980819702e-02 -4.225873053073883057e-01 2.444421648979187012e-01 -1.416972279548645020e-02 -5.113064311444759369e-03 6.325630098581314087e-02 1.949629187583923340e-01 1.011110469698905945e-01 2.676111459732055664e-01 -2.730612456798553467e-01 -1.553878039121627808e-01 8.701339364051818848e-02 -1.204024627804756165e-01 -1.866369396448135376e-01 1.429516524076461792e-01 -1.742303222417831421e-01 -2.891603708267211914e-01 -8.806832134723663330e-02 -4.818082600831985474e-02 -4.062348604202270508e-02 7.166160643100738525e-02 -1.420468389987945557e-01 -1.166222617030143738e-01 1.137926504015922546e-01 -1.557653397321701050e-02 -4.254367575049400330e-02 2.313313037157058716e-01 2.276646345853805542e-01 -2.274271398782730103e-01 1.806593239307403564e-01
-1.296586394309997559e-01 -1.446471214294433594e-01 2.512222528457641602e-01 -6.602042913436889648e-02 -6.835252046585083008e-02 2.751200497150421143e-01 -9.099243581295013428e-02 -2.777306437492370605e-01 -1.442839056253433228e-01 9.100119024515151978e-02 3.235809206962585449e-01 -2.462046146392822266e-01 -2.741076946258544922e-01 -3.733019232749938965e-01 7.353983074426651001e-02 4.389428347349166870e-02 6.843364983797073364e-02 4.469853639602661133e-02 -7.631278783082962036e-02 2.621111869812011719e-01 9.834386408329010010e-02 3.148094564676284790e-02 -1.392095834016799927e-01 -1.007942296564579010e-02 9.844661504030227661e-02 -1.413040459156036377e-01 -1.064017489552497864e-01 -4.353130608797073364e-02 7.493582554161548615e-03 5.820532143115997314e-02 -7.011403888463973999e-02 -3.875405788421630859e-01
-1.550954282283782959e-01 -1.254147440195083618e-01 6.094541400671005249e-02 -1.527530252933502197e-01 1.818295121192932129e-01 -1.291913092136383057e-01 -6.781959533691406250e-02 -6.709074229001998901e-02 -3.135201707482337952e-02 1.786941587924957275e-01 4.647684991359710693e-01 -9.582299739122390747e-02 -1.635021120309829712e-01 -2.297143489122390747e-01 2.233942411839962006e-02 -2.114564180374145508e-01 4.465343058109283447e-01 -1.703350841999053955e-01 2.621198631823062897e-02 -2.756901383399963379e-01 -1.355831176042556763e-01 -9.993225336074829102e-02 -1.904640495777130127e-01 8.212471753358840942e-02 -1.814273893833160400e-01 -5.678363889455795288e-02 1.291600912809371948e-01 1.137231886386871338e-01 -1.673715412616729736e-01 -4.761533066630363464e-02 -9.803339838981628418e-02 9.674152731895446777e-02
2.887848950922489166e-02 -4.881987348198890686e-02 2.045848518610000610e-01 -2.790844440460205078e-01 -5.997197236865758896e-03 3.968656435608863831e-02 -7.471368461847305298e-02 -1.547494679689407349e-01 -2.336568236351013184e-01 -1.207801997661590576e-01 3.980409801006317139e-01 -1.212324295192956924e-02 -1.315513849258422852e-01 -6.049751862883567810e-02 6.701436638832092285e-02 1.348403245210647583e-01 1.228212341666221619e-01 1.278010606765747070e-01 -2.351678013801574707e-01 -3.271181285381317139e-01 1.797910779714584351e-01 -5.919479578733444214e-02 -3.441356420516967773e-01 -1.168702542781829834e-01 7.401042617857456207e-03 -4.591249302029609680e-02 -9.660418145358562469e-03 -3.429808914661407471e-01 -2.848268449306488037e-01 -8.284741640090942383e-02 6.323079764842987061e-02 3.111688047647476196e-02
-1.905135363340377808e-01 -1.691912561655044556e-01 -1.672238111495971680e-01 -3.194902837276458740e-01 -4.988346248865127563e-02 1.179771870374679565e-01 -4.953764379024505615e-02 1.132313162088394165e-01 3.503564745187759399e-02 1.869565099477767944e-01 -8.698068559169769287e-03 -3.147649765014648438e-01 -7.355908304452896118e-02 -3.216431438922882080e-01 -2.309051454067230225e-01 -4.064531624317169189e-01 1.340973675251007080e-01 2.388486117124557495e-01 -2.284615784883499146e-01 -1.610075533390045166e-01 1.617577373981475830e-01 8.271815627813339233e-02 -1.166926398873329163e-01 -1.901782006025314331e-01 5.938973650336265564e-02 7.747036218643188477e-02 -3.066306747496128082e-02 1.077708043158054352e-02 2.179425805807113647e-01 -5.171265825629234314e-02 -7.485939562320709229e-02 -9.129821509122848511e-02
-1.826217472553253174e-01 -8.653503656387329102e-02 -2.159092761576175690e-02 -4.041427001357078552e-02 2.952153980731964111e-01 1.966243982315063477e-01 -7.756141573190689087e-02 2.901653642766177654e-04 -2.625849843025207520e-01 -3.754605725407600403e-02 2.171978205442428589e-01 -2.885836064815521240e-01 -2.600156962871551514e-01 -1.588635742664337158e-01 2.618473768234252930e-01 -3.247425556182861328e-01 2.004549652338027954e-01 -6.090744957327842712e-02 1.574192643165588379e-01 -4.408374056220054626e-02 2.262994647026062012e-01 -1.094581335783004761e-01 -2.253773510456085205e-01 -1.959107220172882080e-01 5.693545192480087280e-02 -2.452839910984039307e-01 -9.403393417596817017e-02 1.273489743471145630e-01 1.398972868919372559e-01 -8.198339492082595825e-02 -1.397312283515930176e-01 1.676049083471298218e-02
-4.985506087541580200e-02 -1.284771710634231567e-01 3.325431346893310547e-01 -7.571085542440414429e-02 2.621333301067352295e-01 3.669336065649986267e-02 -2.205372899770736694e-01 -1.183597445487976074e-01 3.076540231704711914e-01 -2.745757438242435455e-02 3.864501118659973145e-01 -1.752989888191223145e-01 -4.237270355224609375e-02 -8.163274824619293213e-02 8.315708488225936890e-02 4.248304665088653564e-02 2.993587255477905273e-01 1.163020431995391846e-01 -9.957577101886272430e-03 -1.759915649890899658e-01 9.326042607426643372e-03 -1.016562134027481079e-01 -3.402197733521461487e-02 -2.104663997888565063e-01 -2.039859741926193237e-01 1.585024222731590271e-02 3.073182106018066406e-01 1.088415533304214478e-01 1.137632206082344055e-01 7.182484865188598633e-02 -2.500622868537902832e-01 -1.430186182260513306e-01
-3.247272074222564697e-01 -2.120681554079055786e-01 -1.269107311964035034e-01 -1.739296317100524902e-01 -2.455889135599136353e-01 1.586612313985824585e-02 -8.594837039709091187e-02 -5.211232975125312805e-02 7.283085584640502930e-02 2.740713208913803101e-02 4.445838034152984619e-01 -5.504678934812545776e-02 -1.959908753633499146e-01 -7.335711270570755005e-02 -7.612352818250656128e-02 7.967200875282287598e-02 1.968002617359161377e-01 -2.179988622665405273e-01 -2.137164771556854248e-01 -8.777966350317001343e-02 1.381187736988067627e-01 1.176921501755714417e-01 -1.465359330177307129e-01 -2.492915391921997070e-01 4.231024682521820068e-01 3.637364134192466736e-02 5.613493546843528748e-02 -8.791635930538177490e-02 -6.798459589481353760e-02 7.211550325155258179e-02 1.124886348843574524e-01 2.012120376093662344e-06
-5.200664997100830078e-01 -1.883272379636764526e-01 1.223806887865066528e-01 -1.894919574260711670e-01 2.138399146497249603e-02 2.349264174699783325e-01 -9.102567285299301147e-02 -1.787002235651016235e-01 7.834410667419433594e-02 7.037308067083358765e-02 1.782190054655075073e-01 7.016652822494506836e-02 -6.536381691694259644e-02 -1.796811372041702271e-01 2.612473666667938232e-01 -3.987888246774673462e-02 2.216161191463470459e-01 -1.809947774745523930e-03 -1.996299773454666138e-01 -2.294992096722126007e-02 9.940470010042190552e-02 1.026826724410057068e-02 1.600738167762756348e-01 -3.133732974529266357e-01 8.573547750711441040e-02 1.924874186515808105e-01 -8.836695551872253418e-02 -1.343156769871711731e-02 1.529193222522735596e-01 3.604179993271827698e-02 -5.488783493638038635e-02 -2.995702028274536133e-01
5.184703320264816284e-02 -2.348989993333816528e-01 4.656824097037315369e-02 -1.186344474554061890e-01 2.590124309062957764e-01 1.427588909864425659e-01 -1.929100751876831055e-01 -1.467384845018386841e-01 1.845728009939193726e-01 -2.811307311058044434e-01 1.516943573951721191e-01 -1.676768809556961060e-01 -3.596188426017761230e-01 -7.728079706430435181e-02 1.353482007980346680e-01 -1.285727322101593018e-01 1.204765662550926208e-01 2.525808513164520264e-01 -2.171022146940231323e-01 -1.246770769357681274e-01 7.675046473741531372e-02 -1.754098087549209595e-01 9.635578095912933350e-02 -2.753753364086151123e-01 -1.781361848115921021e-01 -7.823319733142852783e-02 6.805383414030075073e-02 -6.564304698258638382e-03 -2.927779853343963623e-01 -1.717845350503921509e-01 -1.570247709751129150e-01 1.110580284148454666e-02
-9.350346773862838745e-02 -2.808237671852111816e-01 -1.874339021742343903e-02 1.363641470670700073e-01 -1.869434714317321777e-01 3.919342160224914551e-01 -1.971266865730285645e-01 -6.844133138656616211e-02 -1.990506947040557861e-01 -3.295493125915527344e-02 3.800208866596221924e-01 -2.486238479614257812e-01 -2.141112238168716431e-01 -2.520289421081542969e-01 5.267719924449920654e-02 -1.387009918689727783e-01 1.209217235445976257e-01 1.487065404653549194e-01 -1.396908313035964966e-01 -1.231342703104019165e-01 6.999707967042922974e-02 -1.769126653671264648e-01 3.538984060287475586e-02 3.580813109874725342e-02 2.785545289516448975e-01 1.146208867430686951e-01 -5.825080908834934235e-03 8.750483393669128418e-02 2.525908052921295166e-01 2.474287152290344238e-02 -4.863109812140464783e-02 -8.768496662378311157e-02
3.061493672430515289e-02 4.625447466969490051e-02 7.494296878576278687e-02 -1.991598308086395264e-01 -1.063535585999488831e-01 7.914561778306961060e-02 -2.880370616912841797e-01 -5.378792807459831238e-02 -1.728447079658508301e-01 -1.007044687867164612e-02 4.690651595592498779e-02 -9.699130430817604065e-03 -2.593626976013183594e-01 -2.296674400568008423e-01 -2.625116333365440369e-02 -2.572364807128906250e-01 2.670604288578033447e-01 -2.915210649371147156e-02 -3.921453952789306641e-01 -3.605538979172706604e-02 1.450975239276885986e-01 -2.309968620538711548e-01 1.578745692968368530e-01 -1.221521012485027313e-02 1.163042187690734863e-01 -1.787029057741165161e-01 4.109874833375215530e-03 1.638002991676330566e-01 -2.320492416620254517e-01 3.877058625221252441e-01 2.760004997253417969e-02 -1.584076881408691406e-01
-2.365602552890777588e-02 -1.938762217760086060e-01 1.036828756332397461e-02 -2.267367988824844360e-01 -3.270677626132965088e-01 -8.788381516933441162e-02 -2.199294716119766235e-01 -3.239072859287261963e-01 -2.603455781936645508e-01 6.012947857379913330e-02 3.917992711067199707e-01 -2.673766016960144043e-01 -2.077583968639373779e-01 -2.836782671511173248e-02 4.978250339627265930e-02 -1.892835795879364014e-01 -2.228310517966747284e-02 1.434223055839538574e-01 -2.921357378363609314e-02 1.299243271350860596e-01 3.234347105026245117e-01 2.637017965316772461e-01 6.225478835403919220e-03 -1.111574470996856689e-02 1.308304816484451294e-01 4.085282981395721436e-02 5.378808081150054932e-02 2.211508713662624359e-02 -7.840430736541748047e-02 -8.304301649332046509e-02 1.160612702369689941e-01 4.351563006639480591e-02
-3.620285093784332275e-01 -8.818604052066802979e-02 1.493691951036453247e-01 -3.731907010078430176e-01 -2.826999127864837646e-02 2.510661482810974121e-01 3.858608426526188850e-03 -8.226279169321060181e-02 1.759999245405197144e-01 1.052633672952651978e-01 -6.497546285390853882e-02 -1.693283468484878540e-01 -3.016848862171173096e-01 -2.199164032936096191e-01 3.173660933971405029e-01 -3.365909680724143982e-02 1.686873137950897217e-01 1.204932779073715210e-01 2.811410836875438690e-02 -8.596963249146938324e-03 6.612938642501831055e-02 -2.795883417129516602e-01 -9.173175692558288574e-02 -5.501677095890045166e-02 2.532847225666046143e-01 -1.104895323514938354e-01 5.991104617714881897e-02 -1.283511519432067871e-01 4.338336735963821411e-02 -7.360235601663589478e-02 -1.306814998388290405e-01 -2.327125668525695801e-01
-1.663187444210052490e-01 -2.701272368431091309e-01 1.495668143033981323e-01 -4.995728731155395508e-01 1.639890670776367188e-01 -7.293611764907836914e-02 -8.974612504243850708e-02 -1.196243017911911011e-01 3.382343053817749023e-01 2.276691645383834839e-01 4.794573038816452026e-02 -2.997408807277679443e-01 -8.007391542196273804e-02 6.989953666925430298e-02 5.945352837443351746e-02 -9.397866576910018921e-02 -4.857293516397476196e-02 -3.374397009611129761e-02 -3.925410211086273193e-01 -1.215728372335433960e-01 8.065337687730789185e-02 -9.142848849296569824e-02 -9.172381460666656494e-02 -1.423939615488052368e-01 -5.991135910153388977e-02 -2.492108754813671112e-02 7.735726237297058105e-02 -1.674586236476898193e-01 1.083402410149574280e-01 3.614205494523048401e-02 -6.636404991149902344e-02 1.385686248540878296e-01
-1.787711121141910553e-02 -1.354158967733383179e-01 -2.758228778839111328e-02 -2.898063361644744873e-01 -2.008182555437088013e-01 4.132868051528930664e-01 -2.529658079147338867e-01 -2.348938584327697754e-01 -1.543972045183181763e-01 1.230451315641403198e-01 1.111400052905082703e-01 -2.318907827138900757e-01 4.925537854433059692e-02 -2.644932866096496582e-01 -7.867909036576747894e-03 3.948036755900830030e-04 2.407942563295364380e-01 -1.146390363574028015e-01 -8.021819591522216797e-02 -8.584366180002689362e-03 2.157807052135467529e-01 -2.476182579994201660e-01 8.873987942934036255e-02 -4.783847369253635406e-03 1.125992238521575928e-01 -1.665343344211578369e-01 2.206007093191146851e-01 4.320787638425827026e-02 2.598152756690979004e-01 8.696353435516357422e-02 -1.099374964833259583e-01 -1.313076019287109375e-01
-1.062452197074890137e-01 -1.819871217012405396e-01 1.395453661680221558e-01 -4.126952588558197021e-01 9.281454607844352722e-03 1.403793692588806152e-01 -1.829034835100173950e-01 -9.923630952835083008e-02 1.375351250171661377e-01 4.670830816030502319e-02 1.243558824062347412e-01 -9.808973222970962524e-02 -1.540879458189010620e-01 7.256604265421628952e-03 1.554211378097534180e-01 -2.485091090202331543e-01 2.480219006538391113e-01 3.459579646587371826e-01 -1.149814203381538391e-01 9.259752929210662842e-02 3.183631896972656250e-01 -4.376835376024246216e-02 -4.522696882486343384e-02 -1.327608823776245117e-01 -2.005945146083831787e-01 -5.716599524021148682e-02 -1.975589990615844727e-01 -1.917425543069839478e-01 -1.907826364040374756e-01 2.268122881650924683e-01 -1.034480053931474686e-02 -1.167404800653457642e-01
-3.100225627422332764e-01 2.910491265356540680e-02 8.549165725708007812e-02 -1.596949845552444458e-01 -1.437020152807235718e-01 -1.583773493766784668e-01 1.477565020322799683e-01 7.772891782224178314e-03 -1.564321815967559814e-01 1.421167850494384766e-01 2.924607694149017334e-01 -3.015367984771728516e-01 -3.968644142150878906e-02 -3.777478039264678955e-01 -1.232287883758544922e-01 -1.708088219165802002e-01 1.386832892894744873e-01 -2.609580159187316895e-01 -1.113877221941947937e-01 -3.033204972743988037e-01 -5.016603320837020874e-02 -7.345166057348251343e-02 -2.703786455094814301e-02 1.613907665014266968e-01 8.466660231351852417e-02 -9.531620889902114868e-02 6.421779096126556396e-02 -6.370238214731216431e-02 -1.544776856899261475e-01 4.327364265918731689e-02 -8.044888079166412354e-02 3.313160240650177002e-01
1.105910167098045349e-02 -2.426350302994251251e-02 1.709161400794982910e-01 -8.318424224853515625e-03 -3.535900264978408813e-02 4.205014705657958984e-01 -6.460615433752536774e-03 -2.522659003734588623e-01 5.680086091160774231e-02 -3.732411563396453857e-02 2.938186526298522949e-01 -1.419806182384490967e-01 -3.295916020870208740e-01 -1.677137315273284912e-01 -9.087904542684555054e-02 -2.288086861371994019e-01 1.412297785282135010e-01 -4.640142992138862610e-02 -2.138463556766510010e-01 -3.838379681110382080e-02 -9.122132509946823120e-02 -1.087737530469894409e-01 2.138520330190658569e-01 -1.921088695526123047e-01 -1.110741421580314636e-01 2.073654979467391968e-01 1.484738737344741821e-01 1.906876415014266968e-01 3.031634986400604248e-01 8.188276737928390503e-02 5.788141489028930664e-02 -1.788192838430404663e-01
-5.613404884934425354e-02 -1.672638505697250366e-01 7.025537639856338501e-02 -2.761425673961639404e-01 2.974712252616882324e-01 -7.071517873555421829e-03 -1.440810598433017731e-02 -9.652803093194961548e-02 3.798816204071044922e-01 4.661186039447784424e-02 1.956486850976943970e-01 -1.747198700904846191e-01 -3.039127886295318604e-01 3.194933384656906128e-02 1.110313087701797485e-02 -4.967655241489410400e-02 1.913002580404281616e-01 1.273338496685028076e-01 -4.664578139781951904e-01 -1.001838818192481995e-01 1.701792925596237183e-01 -9.598571062088012695e-02 -1.064896062016487122e-01 -2.243639826774597168e-01 -6.603422760963439941e-02 7.357780635356903076e-02 4.903432354331016541e-02 5.108643695712089539e-02 1.618837267160415649e-01 2.055033594369888306e-01 -7.254841178655624390e-02 9.788458794355392456e-02
-3.750045299530029297e-01 -8.061735332012176514e-02 1.774188876152038574e-01 -4.358666241168975830e-01 1.941967159509658813e-01 1.874636113643646240e-02 -4.273837804794311523e-02 -1.698025735095143318e-03 7.099051028490066528e-02 1.277836859226226807e-01 1.570120304822921753e-01 -5.946031957864761353e-02 -1.185695268213748932e-02 8.513296395540237427e-02 -1.210687384009361267e-01 -2.336328476667404175e-01 1.220776960253715515e-01 1.820424646139144897e-01 -2.887997925281524658e-01 -2.420764565467834473e-01 1.646216511726379395e-01 -1.260274946689605713e-01 -1.118304058909416199e-01 -3.501073122024536133e-01 -1.382872313261032104e-01 6.712521612644195557e-02 -1.458955854177474976e-01 -9.184851497411727905e-02 1.794690452516078949e-02 -6.042606383562088013e-02 -9.246362745761871338e-02 -1.770544946193695068e-01
-1.128016710281372070e-01 -1.604824960231781006e-01 -1.081642508506774902e-01 -2.545377910137176514e-01 -1.772238165140151978e-01 4.712451621890068054e-02 -1.175890117883682251e-01 -4.472087919712066650e-01 -1.447852104902267456e-01 -3.843267634510993958e-02 2.388789653778076172e-01 -2.419830113649368286e-01 9.284606203436851501e-03 -2.575480341911315918e-01 -8.937310427427291870e-02 1.056676879525184631e-01 2.672117352485656738e-01 -1.934671401977539062e-01 -6.370107829570770264e-02 1.371383219957351685e-01 2.535436451435089111e-01 -1.406664699316024780e-01 -1.333009749650955200e-01 -4.781180992722511292e-02 1.766852848231792450e-02 -2.140999212861061096e-02 3.721907138824462891e-01 -2.049579098820686340e-02 1.893194168806076050e-01 -2.199505455791950226e-02 1.096392609179019928e-02 -4.433842375874519348e-02
2.089934647083282471e-01 -7.731074094772338867e-02 2.520092949271202087e-02 -2.256436645984649658e-01 5.040100216865539551e-02 2.002099156379699707e-01 -1.729496195912361145e-02 -3.564539849758148193e-01 -2.631234824657440186e-01 4.781118407845497131e-02 3.468835949897766113e-01 -2.751396000385284424e-01 -8.292860537767410278e-02 -3.745684400200843811e-02 -6.379228830337524414e-02 -2.372489422559738159e-01 2.203021943569183350e-01 -1.668034344911575317e-01 -2.123330980539321899e-01 -9.802899509668350220e-02 7.478328049182891846e-02 -4.153006151318550110e-02 -2.285498082637786865e-01 2.220071703195571899e-01 2.617189288139343262e-01 1.495577245950698853e-01 -9.154962375760078430e-03 1.296968609094619751e-01 -1.687754690647125244e-01 1.189757809042930603e-01 6.838678847998380661e-03 -4.772654175758361816e-02
-3.595345094799995422e-02 -2.909761071205139160e-01 6.407912075519561768e-02 -3.522832691669464111e-02 -1.422455012798309326e-01 1.791733354330062866e-01 -8.936548978090286255e-02 -1.500219404697418213e-01 -2.856083810329437256e-01 1.257709711790084839e-01 1.495326906442642212e-01 -3.749300539493560791e-01 -2.761738300323486328e-01 -1.923296451568603516e-01 -7.820442318916320801e-02 -3.768387809395790100e-02 2.204686552286148071e-01 3.274267539381980896e-02 -2.209222465753555298e-01 -1.360946595668792725e-01 3.836315497756004333e-02 -2.823703885078430176e-01 -7.710127532482147217e-02 -8.715018630027770996e-02 4.315114319324493408e-01 -4.139846563339233398e-02 1.118383090943098068e-02 7.959407567977905273e-02 9.320760518312454224e-02 1.182800754904747009e-01 8.446683734655380249e-02 -9.381640702486038208e-02
-1.955605000257492065e-01 -4.715514183044433594e-01 1.940711140632629395e-01 -2.225283831357955933e-01 -1.012223139405250549e-01 9.211274981498718262e-02 3.966925293207168579e-02 2.438867390155792236e-01 -1.028531938791275024e-01 2.212232649326324463e-01 3.227325975894927979e-01 -2.170843258500099182e-02 -7.833112776279449463e-02 -5.828689783811569214e-02 -1.157441828399896622e-02 -2.514934539794921875e-01 8.950132876634597778e-02 7.046069949865341187e-02 -5.106132477521896362e-02 -1.220157667994499207e-01 2.424432933330535889e-01 -9.782488644123077393e-02 -1.867531388998031616e-01 -2.995612025260925293e-01 -7.774539291858673096e-02 1.723044067621231079e-01 -1.637756079435348511e-02 -2.302069664001464844e-01 3.953713923692703247e-02 1.459944248199462891e-01 7.663299329578876495e-03 5.291953566484153271e-04
-1.540022157132625580e-02 -2.995496690273284912e-01 -4.743944481015205383e-02 -1.998291313648223877e-01 -4.891227185726165771e-02 3.096366114914417267e-02 -1.266823261976242065e-01 2.280122414231300354e-02 3.801135346293449402e-02 2.095954716205596924e-01 1.602389216423034668e-01 -1.835408061742782593e-01 -2.711689770221710205e-01 -2.071178983896970749e-03 -2.135482728481292725e-01 -2.270916663110256195e-02 4.370220303535461426e-01 -1.217100694775581360e-01 -1.979677826166152954e-01 -2.867690473794937134e-02 3.712381124496459961e-01 3.794600814580917358e-02 2.520917169749736786e-02 -1.804676651954650879e-01 1.550947725772857666e-01 -6.783810257911682129e-02 -6.511574983596801758e-02 2.835428901016712189e-02 9.660168737173080444e-02 3.111203312873840332e-01 2.498372346162796021e-01 -5.489152669906616211e-02
-1.301935613155364990e-01 -1.489438265562057495e-01 2.531250119209289551e-01 -1.742414385080337524e-01 -1.471115797758102417e-01 -9.782810509204864502e-02 -1.060654968023300171e-01 -2.609796226024627686e-01 -4.107987135648727417e-02 1.321762800216674805e-01 2.599736154079437256e-01 -1.914600580930709839e-01 -6.632273644208908081e-02 -3.936355710029602051e-01 1.373432576656341553e-01 -2.589686810970306396e-01 1.141592115163803101e-02 2.490088343620300293e-01 -3.779467893764376640e-03 -3.031211346387863159e-02 3.024744093418121338e-01 2.834215946495532990e-02 -1.817918717861175537e-01 5.177447199821472168e-02 8.145238459110260010e-02 -3.353076279163360596e-01 -7.901640981435775757e-02 -6.293354183435440063e-02 4.074093699455261230e-02 4.737414419651031494e-03 1.500970423221588135e-01 -2.064237743616104126e-01
-3.381433337926864624e-02 -1.292995810508728027e-01 8.435181807726621628e-04 -1.061260625720024109e-01 8.289629593491554260e-03 1.946425586938858032e-01 -3.012161143124103546e-02 -2.164415270090103149e-02 -1.120287701487541199e-01 -2.004861086606979370e-01 1.624871939420700073e-01 -7.035702466964721680e-02 -1.163249909877777100e-01 4.615205340087413788e-03 -2.428494095802307129e-01 -2.427664548158645630e-01 2.503373920917510986e-01 -1.439397782087326050e-02 -5.173869729042053223e-01 -4.529241845011711121e-02 9.736196696758270264e-02 -5.437965691089630127e-02 7.903917692601680756e-03 -3.205298781394958496e-01 -6.109923124313354492e-02 1.281011253595352173e-01 -2.403212487697601318e-01 -2.303685396909713745e-01 -8.977969735860824585e-02 1.002207174897193909e-01 -8.955437690019607544e-02 -3.332213759422302246e-01
-9.855115413665771484e-02 -1.461533904075622559e-01 3.613914847373962402e-01 -1.271584481000900269e-01 -1.767665594816207886e-01 1.341138482093811035e-01 -1.912158131599426270e-01 -4.858932457864284515e-03 -1.831479668617248535e-01 -2.038161605596542358e-01 1.541530191898345947e-01 -1.402564197778701782e-01 -1.244546622037887573e-01 -3.977395296096801758e-01 -4.362435638904571533e-02 -1.177164465188980103e-01 1.065035089850425720e-01 -4.005391150712966919e-02 -2.049002945423126221e-01 -2.961666584014892578e-01 -1.086217444390058517e-02 -3.616684973239898682e-01 1.047178432345390320e-01 9.203752875328063965e-02 2.549206614494323730e-01 6.318400800228118896e-02 -2.833127044141292572e-02 1.801678985357284546e-01 -1.136629879474639893e-01 8.151292055845260620e-02 -6.332915741950273514e-03 -1.162768453359603882e-01
-2.070180773735046387e-01 -6.287725269794464111e-02 -8.772749453783035278e-02 -8.447240293025970459e-02 -1.070381142199039459e-02 -4.075090959668159485e-02 8.621994405984878540e-02 3.073565959930419922e-01 -7.646450400352478027e-02 -2.200740575790405273e-01 1.417045742273330688e-01 -2.973984479904174805e-01 -2.699674069881439209e-01 -1.764147728681564331e-01 4.128676664549857378e-04 -1.637029945850372314e-01 1.059736385941505432e-01 1.503320038318634033e-01 -5.129652023315429688e-01 -3.556756302714347839e-02 2.968314290046691895e-01 -4.130804166197776794e-02 1.044040173292160034e-01 3.780306130647659302e-02 1.364270150661468506e-01 1.614258624613285065e-02 1.169954538345336914e-01 1.148129627108573914e-02 -3.917803056538105011e-03 -1.371320039033889771e-01 -7.050089538097381592e-02 -2.901993095874786377e-01
-1.420080661773681641e-01 -1.188900992274284363e-01 1.662078350782394409e-01 -4.738204181194305420e-01 1.469725072383880615e-01 -1.443959176540374756e-01 -7.445558905601501465e-02 9.798035025596618652e-02 2.400521039962768555e-01 1.131802648305892944e-01 2.073554992675781250e-01 -3.471658825874328613e-01 -2.686938643455505371e-02 9.442782402038574219e-02 2.172273583710193634e-02 8.126102387905120850e-03 2.051583528518676758e-01 -5.776141956448554993e-02 -3.111702203750610352e-01 -8.485465496778488159e-02 1.447066068649291992e-01 -8.651761710643768311e-02 -7.457580417394638062e-02 -2.970602214336395264e-01 -1.013896763324737549e-01 -1.037201583385467529e-01 7.028231769800186157e-02 -1.823842823505401611e-01 -4.106169193983078003e-02 1.390753388404846191e-01 -2.440693527460098267e-01 -1.780044659972190857e-02
-3.924369215965270996e-01 -2.413840293884277344e-01 3.411050140857696533e-02 -2.891679704189300537e-01 -3.869185165967792273e-04 8.005078136920928955e-02 -1.877110102213919163e-03 -7.497223466634750366e-02 -6.499232351779937744e-02 2.596131861209869385e-01 2.496228367090225220e-01 -8.992021530866622925e-02 -5.753556638956069946e-02 -2.213457375764846802e-01 2.932188510894775391e-01 8.819994516670703888e-03 2.887441813945770264e-01 1.087715253233909607e-01 -7.653988897800445557e-02 1.721724518574774265e-03 -3.672666102647781372e-02 -1.082349196076393127e-01 -1.220337003469467163e-01 -1.319062709808349609e-01 2.833806872367858887e-01 2.590236961841583252e-01 7.182841747999191284e-02 -2.178859561681747437e-01 1.229004189372062683e-01 1.248394697904586792e-01 2.915296703577041626e-03 -1.827096343040466309e-01
-8.425368368625640869e-02 -1.697592735290527344e-01 4.227978363633155823e-02 -3.804069161415100098e-01 -1.521601676940917969e-01 1.857546567916870117e-01 -1.004503071308135986e-01 -4.768161103129386902e-02 2.380775958299636841e-01 -6.103408709168434143e-02 1.501625180244445801e-01 -4.692947566509246826e-01 -5.173656940460205078e-01 -3.394774720072746277e-02 9.772218763828277588e-03 2.728139422833919525e-02 7.237122952938079834e-02 3.508283058181405067e-03 1.889744400978088379e-02 4.604345560073852539e-02 1.986004859209060669e-01 -7.912845164537429810e-02 -4.742441326379776001e-02 -7.599269598722457886e-02 -1.151550263166427612e-01 3.685455396771430969e-02 -1.148368045687675476e-01 -2.742309868335723877e-01 2.969680353999137878e-02 -1.006453577429056168e-02 -7.393449079245328903e-03 -9.597671031951904297e-02
6.399708241224288940e-02 -2.530823349952697754e-01 2.309533506631851196e-01 -1.665043532848358154e-01 -3.220029771327972412e-01 1.290163770318031311e-02 -1.881548911333084106e-01 -2.456753551959991455e-01 -6.981855630874633789e-02 1.457021571695804596e-02 2.172320634126663208e-01 -4.330258443951606750e-02 -1.207156032323837280e-01 -2.629690468311309814e-01 1.877236813306808472e-01 -2.441658973693847656e-01 -6.324775516986846924e-02 1.776934564113616943e-01 -3.498876690864562988e-01 -8.890256285667419434e-03 2.665354907512664795e-01 1.829984635114669800e-01 -5.933756381273269653e-02 1.242723017930984497e-01 1.226979792118072510e-01 -1.157747656106948853e-01 -1.570198684930801392e-01 -6.778779625892639160e-02 -8.539401739835739136e-02 -2.504060864448547363e-01 7.528107613325119019e-02 -5.919702351093292236e-02
-6.432414799928665161e-02 -5.244592577219009399e-02 5.326830595731735229e-02 -1.252005398273468018e-01 1.204055026173591614e-01 2.849344909191131592e-01 -2.342118173837661743e-01 3.560565784573554993e-02 1.075465008616447449e-01 -5.155016854405403137e-02 5.065330266952514648e-01 8.985550701618194580e-02 -1.655105948448181152e-01 -2.522131502628326416e-01 1.589768379926681519e-01 1.442483961582183838e-01 1.795836091041564941e-01 -1.631350368261337280e-01 -2.059666216373443604e-01 -1.703706830739974976e-01 1.403651386499404907e-01 2.304958738386631012e-02 -1.298329383134841919e-01 -1.073255315423011780e-01 2.912334203720092773e-01 1.179054602980613708e-01 -1.790790818631649017e-02 -1.127551496028900146e-02 4.963943362236022949e-02 1.720512062311172485e-01 1.651796698570251465e-01 -2.634271681308746338e-01
-6.142034381628036499e-02 1.567573696374893188e-01 4.315744712948799133e-02 2.834355458617210388e-03 -1.934681683778762817e-01 6.449998915195465088e-02 -1.454720348119735718e-01 1.223528012633323669e-02 -1.618052460253238678e-02 2.250454276800155640e-01 4.940840303897857666e-01 -3.178291618824005127e-01 -1.632338613271713257e-01 -2.350093722343444824e-01 5.813542380928993225e-02 2.409329637885093689e-02 2.631871104240417480e-01 1.176286488771438599e-02 -1.713154924800619483e-04 -1.694229245185852051e-01 1.990188658237457275e-01 -1.869885623455047607e-01 4.247502423822879791e-03 9.277836978435516357e-02 2.917597889900207520e-01 1.195878461003303528e-01 -1.090431660413742065e-01 -1.357194334268569946e-01 -1.235608682036399841e-01 -1.534898132085800171e-01 -2.493980526924133301e-01 1.137356087565422058e-01
-2.812786698341369629e-01 -1.602418720722198486e-01 9.724318981170654297e-02 -5.431544408202171326e-02 4.131370410323143005e-02 3.083479702472686768e-01 -1.044484302401542664e-01 1.282220631837844849e-01 -2.259405106306076050e-01 -5.188451334834098816e-02 8.537069708108901978e-02 -2.520649731159210205e-01 -3.065245747566223145e-01 -1.628293991088867188e-01 -8.743374794721603394e-02 -3.456374630331993103e-02 3.189652264118194580e-01 -2.537662684917449951e-01 -1.475429385900497437e-01 -1.878759562969207764e-01 1.349220424890518188e-01 2.814033329486846924e-01 1.617075353860855103e-01 1.424044370651245117e-03 3.065396100282669067e-02 -1.457950621843338013e-01 1.946474909782409668e-01 -1.174382567405700684e-01 2.319278381764888763e-02 1.993315070867538452e-01 -1.239087879657745361e-01 -1.689421832561492920e-01
8.233286440372467041e-03 6.933608651161193848e-02 1.049880161881446838e-01 -2.964479327201843262e-01 6.236050650477409363e-02 -6.201824545860290527e-02 7.038953155279159546e-02 8.219318091869354248e-02 -6.327739101834595203e-04 -1.224823445081710815e-01 2.119666934013366699e-01 -6.721828877925872803e-02 -3.941068947315216064e-01 -3.398125469684600830e-01 1.009584739804267883e-01 -1.160699222236871719e-02 3.861070871353149414e-01 -3.079305887222290039e-01 -1.430596262216567993e-01 -3.215792775154113770e-01 -8.384558372199535370e-03 -1.484148502349853516e-01 1.134884506464004517e-01 2.241024933755397797e-02 -1.819142401218414307e-01 1.095665693283081055e-01 -6.479605287313461304e-02 -1.133548617362976074e-01 -8.707647025585174561e-02 -1.553136557340621948e-01 7.769840955734252930e-02 1.675082147121429443e-01
6.101272627711296082e-02 -2.787701189517974854e-01 -1.993438974022865295e-02 -1.390270888805389404e-01 -1.778036952018737793e-01 9.125656448304653168e-03 -1.068204790353775024e-01 -2.192131131887435913e-01 -1.138503476977348328e-01 9.042879194021224976e-02 3.626530766487121582e-01 -3.448607623577117920e-01 -1.169930025935173035e-01 -1.925992220640182495e-01 3.628622740507125854e-02 2.826786227524280548e-02 2.186881005764007568e-01 3.660758584737777710e-02 -1.605249494314193726e-01 -9.272788465023040771e-02 -5.874787643551826477e-02 -3.691413104534149170e-01 5.155939981341362000e-02 -1.547838598489761353e-01 2.643673121929168701e-01 2.554290369153022766e-02 1.691106893122196198e-02 3.263725340366363525e-01 2.120025306940078735e-01 -9.961261600255966187e-02 -2.994845155626535416e-03 -3.323715552687644958e-02
-3.318163752555847168e-01 3.328522667288780212e-02 3.686588406562805176e-01 -1.891010999679565430e-01 -1.143354550004005432e-01 1.540972143411636353e-01 -1.129728183150291443e-01 1.197749823331832886e-01 -2.771160602569580078e-01 -1.193675398826599121e-01 1.579052358865737915e-01 -1.609124243259429932e-01 -3.141840100288391113e-01 3.991943225264549255e-02 -1.172778010368347168e-01 8.785798400640487671e-02 3.224449157714843750e-01 -1.897478252649307251e-01 -2.704715430736541748e-01 -3.686117380857467651e-02 1.274872869253158569e-01 1.788314431905746460e-01 1.080207824707031250e-01 7.084225863218307495e-02 7.234200835227966309e-02 -7.773553580045700073e-02 2.151938527822494507e-01 -1.351353973150253296e-01 -3.000611998140811920e-02 1.294517219066619873e-01 -6.837525963783264160e-02 -1.093524172902107239e-01
-2.733563818037509918e-02 1.580218225717544556e-02 1.952694505453109741e-01 2.900497056543827057e-02 -2.184088826179504395e-01 4.205894470214843750e-01 -2.180073708295822144e-01 -1.259546875953674316e-01 -3.329207003116607666e-02 -2.702208422124385834e-02 1.098367571830749512e-01 -1.704172044992446899e-01 -2.233544588088989258e-01 -3.520189225673675537e-01 3.719669533893465996e-03 -4.697217792272567749e-02 3.355588316917419434e-01 1.992568224668502808e-01 -2.761501073837280273e-01 6.495973467826843262e-02 -9.041238576173782349e-02 6.504765897989273071e-02 4.663834720849990845e-02 -6.266424898058176041e-03 -3.183501586318016052e-02 -1.644350737333297729e-01 -6.371422857046127319e-02 -3.748718798160552979e-01 1.044998615980148315e-01 -1.167928054928779602e-01 2.470087446272373199e-02 8.865159749984741211e-02
-1.710612885653972626e-02 1.966119743883609772e-03 4.754070937633514404e-02 -6.109384074807167053e-02 -5.114771053194999695e-02 2.227452099323272705e-01 -2.346898615360260010e-01 -3.896053135395050049e-01 1.103043928742408752e-02 -2.341788411140441895e-01 2.512566447257995605e-01 -2.400365099310874939e-02 -1.229981426149606705e-02 -3.368759453296661377e-01 6.231388077139854431e-02 -1.331293582916259766e-01 7.749708741903305054e-02 1.989413797855377197e-02 -1.481594145298004150e-01 -2.745322883129119873e-01 5.402170866727828979e-02 -2.177858911454677582e-02 -3.573856875300407410e-02 2.216770313680171967e-02 -2.515922114253044128e-02 3.733735680580139160e-01 1.695537418127059937e-01 8.225035667419433594e-02 2.285395711660385132e-01 -1.927477866411209106e-01 -1.748609542846679688e-01 -2.762290835380554199e-01
-5.163781642913818359e-01 -2.166605889797210693e-01 1.657076030969619751e-01 -1.852750033140182495e-01 4.070473089814186096e-02 2.197659313678741455e-01 3.716226667165756226e-02 -1.676582694053649902e-01 -1.663067378103733063e-02 2.416654676198959351e-01 3.124741911888122559e-01 -2.203208059072494507e-01 -1.790160126984119415e-02 -9.424977749586105347e-02 2.118463516235351562e-01 -9.506554901599884033e-02 9.139691293239593506e-02 -1.741241849958896637e-02 7.024158840067684650e-04 2.191218547523021698e-02 5.824767053127288818e-02 -5.663423240184783936e-02 7.380761951208114624e-02 -2.379202842712402344e-01 1.181790307164192200e-01 2.290387302637100220e-01 2.096555940806865692e-02 -1.793193370103836060e-01 1.588068455457687378e-01 2.392482757568359375e-01 1.099002454429864883e-02 -1.334559917449951172e-01
-1.924994140863418579e-01 -2.053574472665786743e-01 -9.725371748208999634e-02 -1.283666789531707764e-01 -1.049175709486007690e-01 1.805451214313507080e-01 -1.958742290735244751e-01 -1.580937057733535767e-01 -2.341400980949401855e-01 -1.073408657248364761e-05 -3.749994561076164246e-03 -2.351746559143066406e-01 -1.462359279394149780e-01 -1.680464148521423340e-01 -3.226242959499359131e-02 -4.550498444586992264e-03 2.287243157625198364e-01 -5.867206305265426636e-02 -4.368682801723480225e-01 6.053184717893600464e-02 1.756137423217296600e-02 -3.266779780387878418e-01 -7.396325469017028809e-03 -5.408390238881111145e-02 2.369754761457443237e-01 8.210817724466323853e-02 3.714084923267364502e-01 1.765683144330978394e-01 6.576352566480636597e-02 -5.013305693864822388e-02 -1.538705080747604370e-01 -6.501178443431854248e-02
1.563211157917976379e-02 -2.721890211105346680e-01 2.025250159204006195e-02 -3.570217490196228027e-01 2.737516909837722778e-02 6.456767674535512924e-03 -1.692016571760177612e-01 -1.098804548382759094e-01 -1.125414967536926270e-01 -1.810687631368637085e-01 1.181716769933700562e-01 1.000411063432693481e-01 -2.854013741016387939e-01 -4.774099588394165039e-01 2.843714058399200439e-01 2.075600437819957733e-02 1.369594931602478027e-01 4.864436760544776917e-02 -1.208271086215972900e-01 1.423625200986862183e-01 2.545287609100341797e-01 2.126959338784217834e-02 -4.954542964696884155e-02 -3.504054546356201172e-01 5.461486056447029114e-02 -1.245030909776687622e-01 -6.564723700284957886e-02 -9.504356235265731812e-02 -2.462134696543216705e-03 1.234801933169364929e-01 -4.761488363146781921e-02 1.974458806216716766e-02
-3.103769123554229736e-01 -8.264552056789398193e-02 1.442054957151412964e-01 -1.629449576139450073e-01 -7.317791134119033813e-02 2.070269286632537842e-01 -4.092061817646026611e-01 -1.128144264221191406e-01 1.647208482027053833e-01 -3.343435227870941162e-01 8.807473629713058472e-02 7.266484200954437256e-02 4.722060402855277061e-04 -1.019495055079460144e-01 2.493383139371871948e-01 -2.226649373769760132e-01 2.737264633178710938e-01 1.175384745001792908e-01 -2.590258419513702393e-01 -8.588729053735733032e-02 -1.113992333412170410e-01 -1.326512098312377930e-01 -6.576424092054367065e-02 -1.147164180874824524e-01 -1.065710857510566711e-01 -3.492871299386024475e-02 -2.729915827512741089e-02 -6.196519359946250916e-02 3.778849914669990540e-02 -1.711775660514831543e-01 -2.960455417633056641e-01 -2.756898477673530579e-02
7.816552370786666870e-02 -2.439296431839466095e-02 1.170233450829982758e-02 -6.441234145313501358e-04 1.653296798467636108e-01 1.710725873708724976e-01 -2.094404213130474091e-02 -1.520633846521377563e-01 -2.292273938655853271e-01 1.488039940595626831e-01 3.526731431484222412e-01 -4.711952805519104004e-02 -1.029527410864830017e-01 -4.039335250854492188e-01 6.663399934768676758e-02 -1.712558567523956299e-01 2.517783939838409424e-01 -1.102261990308761597e-01 -2.770791351795196533e-01 1.735506206750869751e-02 2.888943254947662354e-01 -8.553222566843032837e-02 -3.070135414600372314e-01 -1.934751272201538086e-01 1.446832418441772461e-01 1.377058625221252441e-01 1.229004114866256714e-01 4.818608611822128296e-02 -1.348019093275070190e-01 2.741252630949020386e-02 1.834686100482940674e-01 1.385328620672225952e-01
-1.423523426055908203e-01 -1.159465834498405457e-01 -1.042277738451957703e-01 -1.995007097721099854e-01 6.626000255346298218e-02 1.217775195837020874e-01 -7.172060012817382812e-02 1.508916728198528290e-02 1.590919196605682373e-01 1.092388033866882324e-01 2.522988617420196533e-01 -2.930431067943572998e-01 -2.440508306026458740e-01 7.591437548398971558e-02 -1.368827372789382935e-01 -1.254633218050003052e-01 3.637337088584899902e-01 -3.868291154503822327e-02 -1.242054849863052368e-01 -4.439502209424972534e-02 4.690423905849456787e-01 -1.655793190002441406e-01 1.196333169937133789e-01 -1.989695876836776733e-01 2.637518942356109619e-01 -1.535539478063583374e-01 -1.334507763385772705e-01 -1.410656869411468506e-01 5.328046530485153198e-02 1.002264097332954407e-01 -7.418199628591537476e-02 5.203819274902343750e-02
-1.796555668115615845e-01 8.917307853698730469e-02 -6.436564493924379349e-03 -1.220768764615058899e-01 1.848390549421310425e-01 -1.964142322540283203e-01 -4.187047481536865234e-02 -5.339500680565834045e-02 -4.889928549528121948e-02 1.950775533914566040e-01 3.465324640274047852e-01 -2.320619523525238037e-01 -3.100555539131164551e-01 -1.451714485883712769e-01 1.704659610986709595e-01 -2.115507237613201141e-02 4.093473255634307861e-01 -2.512288689613342285e-01 -1.381971091032028198e-01 -1.710866540670394897e-01 4.621065780520439148e-02 -1.528042405843734741e-01 -5.649018660187721252e-02 7.155634462833404541e-02 -2.697673141956329346e-01 -1.326309889554977417e-01 1.284169405698776245e-01 -1.299509853124618530e-01 -6.265934556722640991e-02 -9.552217274904251099e-02 -1.153573170304298401e-01 2.084043473005294800e-01
-1.615102589130401611e-01 -1.492230743169784546e-01 2.762260735034942627e-01 -9.369543939828872681e-02 -1.529810875654220581e-01 2.330116331577301025e-01 -1.846058517694473267e-01 -2.512164413928985596e-01 -1.694999337196350098e-01 9.066198766231536865e-02 2.051177918910980225e-01 -1.694920659065246582e-01 -2.927739322185516357e-01 -4.424338638782501221e-01 8.971389383077621460e-02 1.122259721159934998e-01 -2.159693278372287750e-02 1.747305542230606079e-01 -7.170568406581878662e-02 5.745967105031013489e-02 2.169751226902008057e-01 8.235340565443038940e-02 -2.583331763744354248e-01 -9.996166080236434937e-02 -1.000753790140151978e-02 -3.525327518582344055e-02 -6.670954078435897827e-02 6.248782575130462646e-02 -8.988355845212936401e-02 9.314271807670593262e-02 -1.357981562614440918e-01 -2.586495578289031982e-01
1.249550841748714447e-02 -1.485304832458496094e-01 1.463064998388290405e-01 -1.959010511636734009e-01 -5.463166534900665283e-02 1.613262444734573364e-01 7.480951398611068726e-02 -7.191634178161621094e-02 -4.007374495267868042e-02 -1.251890510320663452e-01 3.908182084560394287e-01 -2.648613750934600830e-01 -2.418037652969360352e-01 -1.285658329725265503e-01 4.572639241814613342e-02 1.397061944007873535e-01 -3.504231199622154236e-02 1.932294368743896484e-01 -3.164816796779632568e-01 -1.389067471027374268e-01 -3.040901012718677521e-02 -6.546700000762939453e-02 -3.303872942924499512e-01 -1.184615790843963623e-01 2.905962243676185608e-02 -2.445636987686157227e-01 -1.706480681896209717e-01 -6.984983384609222412e-02 -2.913407087326049805e-01 -2.297372221946716309e-01 -2.981477603316307068e-02 1.477195471525192261e-01
8.729701489210128784e-02 -2.973673343658447266e-01 1.115388572216033936e-01 -2.640843391418457031e-01 1.968583166599273682e-01 1.228035688400268555e-01 -9.584823995828628540e-02 -1.183084547519683838e-01 2.287145890295505524e-02 -2.123925536870956421e-01 2.951492667198181152e-01 -1.967927664518356323e-01 -2.217787504196166992e-01 5.814813543111085892e-03 2.098623067140579224e-01 -2.092032134532928467e-01 7.104735355824232101e-03 1.611532568931579590e-01 -1.853910982608795166e-01 -5.046686530113220215e-02 9.023667313158512115e-03 -1.384499520063400269e-01 -1.718943715095520020e-01 -1.969464868307113647e-01 -1.956101208925247192e-01 -1.629263013601303101e-01 2.717286944389343262e-01 2.820710092782974243e-02 -2.261618375778198242e-01 1.320991315878927708e-03 -2.562183439731597900e-01 -1.717221885919570923e-01
-8.680039644241333008e-02 -1.322410721331834793e-02 1.824929416179656982e-01 -3.704426586627960205e-01 -5.885511264204978943e-02 2.366883307695388794e-02 7.404574006795883179e-02 5.640289932489395142e-02 1.132573261857032776e-01 2.599719762802124023e-01 1.582394987344741821e-01 -3.348764479160308838e-01 -2.143820226192474365e-01 6.557602435350418091e-02 2.381451874971389771e-01 -2.235061079263687134e-01 8.805951476097106934e-02 -9.964012540876865387e-03 -1.639862358570098877e-01 8.762316778302192688e-03 1.607244610786437988e-01 -1.082941889762878418e-02 -1.827696263790130615e-01 -2.308701872825622559e-01 -1.811612546443939209e-01 3.167950212955474854e-01 3.297649323940277100e-02 -1.904345303773880005e-01 1.618985235691070557e-01 1.427637338638305664e-01 -2.422218173742294312e-01 -1.061881110072135925e-01
-1.442331913858652115e-02 -1.120681911706924438e-01 1.995022743940353394e-01 -1.966614872217178345e-01 -4.475370794534683228e-02 2.693098485469818115e-01 -1.428876370191574097e-01 5.596769601106643677e-02 1.778459735214710236e-02 3.160555660724639893e-02 8.397167921066284180e-02 -2.614936828613281250e-01 -8.058486878871917725e-02 -5.438138917088508606e-02 -1.175124943256378174e-01 -4.956722855567932129e-01 1.453130692243576050e-01 1.551691144704818726e-01 -2.966735363006591797e-01 -1.604464501142501831e-01 1.601804196834564209e-01 -7.090821862220764160e-02 -2.290305867791175842e-02 -2.330982685089111328e-02 2.119244039058685303e-01 4.404357448220252991e-02 2.284225076436996460e-02 4.836468491703271866e-03 3.165882825851440430e-01 2.369397878646850586e-01 -7.975915074348449707e-02 -2.532718181610107422e-01
-2.509993128478527069e-02 8.644460886716842651e-02 -1.203204020857810974e-01 -2.174182236194610596e-01 1.726678572595119476e-02 2.789321839809417725e-01 -9.537618607282638550e-02 -2.754155099391937256e-01 8.553010970354080200e-02 1.318696290254592896e-01 3.976112604141235352e-01 -1.206948682665824890e-01 -3.159710168838500977e-01 -1.842985302209854126e-01 -3.859918564558029175e-02 -1.140276193618774414e-01 3.048610985279083252e-01 2.520691752433776855e-01 -9.322860091924667358e-02 -1.219881102442741394e-01 1.222249791026115417e-01 -1.337404251098632812e-01 -2.053588032722473145e-01 1.822364777326583862e-01 1.821792721748352051e-01 1.476811170578002930e-01 6.873089820146560669e-02 -3.053479595109820366e-04 -5.410827696323394775e-02 1.100047826766967773e-01 1.964149177074432373e-01 1.408719718456268311e-01
-2.713481187820434570e-01 -1.882262714207172394e-02 2.184620201587677002e-01 -1.020970568060874939e-01 2.439123690128326416e-01 5.286800116300582886e-02 -4.353147745132446289e-02 -2.644732594490051270e-01 -1.864646561443805695e-02 -6.250225752592086792e-02 1.986700296401977539e-01 -2.663211226463317871e-01 3.814242407679557800e-02 -1.762088090181350708e-01 -8.451261557638645172e-03 -3.406888544559478760e-01 1.123906821012496948e-01 -7.266574352979660034e-02 -3.170887753367424011e-02 2.183636277914047241e-01 2.581101655960083008e-01 -8.629731833934783936e-02 -6.268738210201263428e-02 -2.030781060457229614e-01 -1.213002726435661316e-01 -3.693469241261482239e-02 1.137568801641464233e-01 -2.970235943794250488e-01 -2.678319439291954041e-02 -1.016577333211898804e-01 -2.251671105623245239e-01 -3.249759078025817871e-01
-3.593884706497192383e-01 1.932186819612979889e-02 1.897973865270614624e-01 -2.348913252353668213e-01 -4.915760084986686707e-02 3.284819722175598145e-01 1.306656897068023682e-01 -1.380900852382183075e-02 3.002466857433319092e-01 2.890236377716064453e-01 1.433833092451095581e-01 -1.485688686370849609e-01 -2.036838531494140625e-01 -7.192809879779815674e-02 2.988454699516296387e-01 -3.833100572228431702e-02 1.838287264108657837e-01 1.112850531935691833e-01 -1.535484343767166138e-01 9.090203791856765747e-02 2.902820408344268799e-01 6.166211143136024475e-02 -6.276517361402511597e-02 -2.186835557222366333e-01 -5.431232973933219910e-03 3.925835713744163513e-03 5.787630006670951843e-02 -1.124463453888893127e-01 -5.524864420294761658e-02 -1.143181845545768738e-01 -1.648150086402893066e-01 -1.441055089235305786e-01
-1.870860308408737183e-01 -1.997834444046020508e-01 9.112656116485595703e-02 -2.773776352405548096e-01 2.967290394008159637e-02 -1.837108284235000610e-02 6.568083912134170532e-02 -2.146954536437988281e-01 -8.981479704380035400e-02 -8.346197009086608887e-02 3.538492918014526367e-01 -8.126911520957946777e-02 -1.398433595895767212e-01 -2.991743385791778564e-02 -3.005773425102233887e-01 -1.417575683444738388e-02 1.679488420486450195e-01 -1.317542344331741333e-01 -3.281928300857543945e-01 -9.353076107800006866e-03 1.200850978493690491e-01 -4.872719570994377136e-02 -1.083075031638145447e-01 -2.372018992900848389e-01 -6.614145636558532715e-02 -2.752267010509967804e-02 -1.804683655500411987e-01 -3.400456607341766357e-01 2.701489329338073730e-01 1.732013225555419922e-01 6.730417162179946899e-02 -1.771340370178222656e-01
-3.283662199974060059e-01 -1.292102336883544922e-01 2.292492687702178955e-01 -2.768874466419219971e-01 -7.412674278020858765e-02 3.771936893463134766e-01 -5.664560198783874512e-02 1.150577678345143795e-03 -1.610303670167922974e-01 1.226629987359046936e-01 -1.001654490828514099e-01 -5.466673374176025391e-01 3.615012392401695251e-02 -1.352163553237915039e-01 1.345632225275039673e-01 -1.551902592182159424e-01 -6.415005773305892944e-02 2.439348548650741577e-01 -9.115300141274929047e-03 -1.040285378694534302e-01 8.163282647728919983e-03 -1.312655955553054810e-01 -2.295483648777008057e-02 1.557524353265762329e-01 1.601658761501312256e-01 -7.278547435998916626e-02 1.147632002830505371e-01 2.183194644749164581e-02 -1.054850220680236816e-01 5.761337466537952423e-03 2.939961850643157959e-02 1.020369082689285278e-01
-1.544490754604339600e-01 1.035839691758155823e-02 -1.372811794281005859e-01 -2.178373187780380249e-01 -2.269384823739528656e-02 1.537322998046875000e-01 -1.316439062356948853e-01 4.976923391222953796e-02 9.763567708432674408e-03 -1.863304525613784790e-01 3.458530604839324951e-01 -1.338195055723190308e-01 -3.123412653803825378e-02 -2.723741903901100159e-02 -1.968648433685302734e-01 -1.013769209384918213e-01 3.104816973209381104e-01 -1.931648850440979004e-01 -2.433111816644668579e-01 -2.584445104002952576e-02 6.446368992328643799e-02 -4.121717065572738647e-02 1.395717612467706203e-03 -2.182193845510482788e-01 1.225218083709478378e-02 4.949313774704933167e-02 -1.627078354358673096e-01 -4.925278425216674805e-01 2.258331477642059326e-01 -1.258279234170913696e-01 -4.819250851869583130e-02 -2.341527193784713745e-01
-9.368852712213993073e-03 -1.700433939695358276e-01 -1.290642917156219482e-01 -2.002692520618438721e-01 4.789958521723747253e-02 1.652169525623321533e-01 1.206678077578544617e-01 -3.250902593135833740e-01 -5.105210840702056885e-02 6.072688847780227661e-02 4.099364578723907471e-01 -2.312285453081130981e-01 -1.011887118220329285e-01 -1.341407746076583862e-01 1.129262372851371765e-01 1.316064447164535522e-01 3.697273433208465576e-01 6.262066960334777832e-02 -1.971133500337600708e-01 -1.025893762707710266e-01 -5.045258998870849609e-02 -8.048359304666519165e-02 -1.503552645444869995e-01 1.788573339581489563e-02 3.533167541027069092e-01 -3.827624721452593803e-03 8.674950152635574341e-02 -1.402496248483657837e-01 6.949921697378158569e-02 -5.218656733632087708e-02 1.400804221630096436e-01 2.776976525783538818e-01
-2.777400016784667969e-01 -2.925072908401489258e-01 -2.432738430798053741e-02 -2.894381582736968994e-01 4.147981852293014526e-02 2.133182287216186523e-01 -1.719778031110763550e-01 1.293866336345672607e-02 -4.289329051971435547e-02 -1.798803806304931641e-01 1.064866781234741211e-01 -2.860243916511535645e-01 4.807627946138381958e-02 1.299273371696472168e-01 -7.224804721772670746e-03 2.039667218923568726e-02 2.402786910533905029e-01 -1.413541883230209351e-01 -2.375458627939224243e-01 -2.545838057994842529e-01 1.364666968584060669e-01 3.369821608066558838e-01 -6.682626157999038696e-02 -2.007276117801666260e-01 1.565994769334793091e-01 -1.511477082967758179e-01 1.591785997152328491e-01 -2.051349282264709473e-01 -1.801168173551559448e-01 -1.824605278670787811e-02 -7.295902818441390991e-02 -1.339440047740936279e-02
-3.220654278993606567e-02 -3.071705400943756104e-01 1.023953408002853394e-01 -2.782291769981384277e-01 -1.070660129189491272e-01 1.207386255264282227e-01 -4.219942912459373474e-02 -1.825996488332748413e-01 1.194560602307319641e-01 1.406327039003372192e-01 3.274241685867309570e-01 -1.456804126501083374e-01 -8.294954150915145874e-02 -4.326116144657135010e-01 2.480443269014358521e-01 6.101196259260177612e-02 1.837288774549961090e-02 1.599823497235774994e-02 1.829906739294528961e-02 1.033055037260055542e-01 2.192939370870590210e-01 2.712841033935546875e-01 -3.315374851226806641e-01 2.718227170407772064e-02 -1.004678606986999512e-01 6.564374268054962158e-02 -4.851559922099113464e-02 -6.058953702449798584e-02 -5.851855129003524780e-02 -9.117040783166885376e-02 -4.511219635605812073e-02 -2.359007894992828369e-01
-3.029606640338897705e-01 -1.782064735889434814e-01 9.633442386984825134e-03 -3.102912604808807373e-01 -6.291761249303817749e-02 -1.973484456539154053e-02 -3.709243983030319214e-02 -1.390445828437805176e-01 -5.478419363498687744e-02 -1.734232157468795776e-01 2.867484688758850098e-01 4.154179245233535767e-02 -2.953172028064727783e-01 -9.807208180427551270e-02 1.245230361819267273e-01 -2.980261743068695068e-01 2.444486320018768311e-01 -3.751588985323905945e-03 -1.557772904634475708e-01 3.546053469181060791e-01 6.417509913444519043e-02 3.153713792562484741e-02 3.096118941903114319e-02 -1.449919342994689941e-01 -1.715751551091670990e-02 -1.938248127698898315e-01 -2.886503636837005615e-01 -1.437010020017623901e-01 -1.334997862577438354e-01 -1.625497639179229736e-01 -3.772919997572898865e-02 1.116630882024765015e-01
-5.641844272613525391e-01 4.249692335724830627e-02 2.186857610940933228e-01 -8.007315546274185181e-02 -5.239406600594520569e-02 2.617714405059814453e-01 2.797875367105007172e-02 -1.213544607162475586e-01 1.322550792247056961e-02 1.344020217657089233e-01 3.870876133441925049e-01 -1.440089344978332520e-01 -8.541362732648849487e-02 1.555872848257422447e-03 1.554146111011505127e-01 -1.747630536556243896e-01 1.014318391680717468e-01 -1.272547394037246704e-01 -8.194560557603836060e-02 5.092560127377510071e-02 1.098342537879943848e-01 5.814054608345031738e-02 9.174583852291107178e-02 -1.396042704582214355e-01 9.312397986650466919e-02 6.476051360368728638e-02 5.023371428251266479e-02 -3.221367597579956055e-01 1.048336625099182129e-01 1.891065090894699097e-01 -1.815586388111114502e-01 -1.002493128180503845e-01
-2.332193106412887573e-01 -2.394450753927230835e-01 5.405405163764953613e-02 1.492967903614044189e-01 -1.798457801342010498e-01 1.238773539662361145e-01 -7.366668432950973511e-02 -3.293436169624328613e-01 6.436780095100402832e-02 2.444697916507720947e-01 3.639503121376037598e-01 -3.617677092552185059e-01 -2.472849190235137939e-01 -2.692738175392150879e-01 1.809303015470504761e-01 4.704583901911973953e-03 1.028789728879928589e-01 1.858371645212173462e-01 -1.232379600405693054e-01 9.001151472330093384e-02 1.168387681245803833e-01 3.749864920973777771e-02 -2.086505144834518433e-01 1.167033389210700989e-01 1.004772558808326721e-01 -9.403184801340103149e-02 -9.125407040119171143e-02 7.248463481664657593e-02 5.616905912756919861e-02 -1.537391096353530884e-01 -8.657927811145782471e-02 -1.979602687060832977e-02
3.669890016317367554e-02 -2.310294359922409058e-01 3.834219872951507568e-01 -2.498418390750885010e-01 6.771919317543506622e-03 1.303593814373016357e-01 -8.266367763280868530e-02 1.975436806678771973e-01 9.645441174507141113e-02 6.971483677625656128e-02 1.179229393601417542e-01 -2.032291740179061890e-01 -3.207693696022033691e-01 -1.438949257135391235e-01 -4.687665402889251709e-02 -2.115785181522369385e-01 2.631935179233551025e-01 2.789870500564575195e-01 -1.613803803920745850e-01 -7.913890480995178223e-02 1.389213278889656067e-02 2.163626402616500854e-01 8.029977232217788696e-02 -3.022935092449188232e-01 -5.990964546799659729e-02 -3.558560833334922791e-02 -1.826299726963043213e-01 -4.747080430388450623e-02 -3.815777599811553955e-02 -1.544012576341629028e-01 2.047287672758102417e-01 -3.311786800622940063e-02
-5.754012987017631531e-02 -2.164563834667205811e-01 2.831370532512664795e-01 -4.664119184017181396e-01 -4.639582708477973938e-02 7.061927765607833862e-02 -1.878172531723976135e-02 -1.191473333165049553e-03 2.303175926208496094e-01 -1.110069081187248230e-02 4.474453628063201904e-02 -2.733068466186523438e-01 -2.613690197467803955e-01 -2.341550290584564209e-01 6.798696517944335938e-02 2.666878327727317810e-02 1.856097579002380371e-02 1.779641658067703247e-01 -1.891293525695800781e-01 7.177553139626979828e-03 2.117690742015838623e-01 -1.326929479837417603e-01 2.549573965370655060e-02 3.102141804993152618e-02 -1.601854562759399414e-01 -4.815024510025978088e-02 -4.932529479265213013e-02 -3.287601172924041748e-01 2.144805341958999634e-01 -1.366074979305267334e-01 1.575035750865936279e-01 -1.625528335571289062e-01
-4.906973242759704590e-01 5.156569555401802063e-02 2.006169706583023071e-01 2.445460064336657524e-03 7.834955304861068726e-02 -1.031588986515998840e-01 2.477432489395141602e-01 -2.144823968410491943e-01 -1.508722752332687378e-01 1.194100677967071533e-01 2.760361731052398682e-01 -3.029302954673767090e-01 4.158771783113479614e-02 -1.745901852846145630e-01 9.600782394409179688e-02 -1.990426331758499146e-01 1.961179673671722412e-01 1.222889404743909836e-02 -3.648630082607269287e-01 3.284770622849464417e-02 -9.587832540273666382e-02 -2.001518011093139648e-02 1.147609427571296692e-01 1.137284711003303528e-01 1.566059142351150513e-02 -6.902378797531127930e-02 1.800255104899406433e-02 1.340981479734182358e-02 1.357058137655258179e-01 1.754755228757858276e-01 3.265135362744331360e-02 2.044821083545684814e-01
-1.249600946903228760e-01 -3.408281207084655762e-01 1.204993650317192078e-01 -1.557731479406356812e-01 -3.364631235599517822e-01 3.653003275394439697e-02 -2.035314589738845825e-01 -2.983936667442321777e-01 -9.637787938117980957e-02 7.510999590158462524e-02 2.327738255262374878e-01 -2.346531003713607788e-01 -1.639024466276168823e-01 -2.001360058784484863e-01 1.102899238467216492e-01 -1.847186386585235596e-01 -8.485808223485946655e-02 -6.396572291851043701e-02 -4.209212958812713623e-02 -6.653328984975814819e-02 2.483612596988677979e-01 2.180140912532806396e-01 -1.945824921131134033e-01 1.570128649473190308e-01 2.223272994160652161e-02 -1.382547765970230103e-01 -1.436328440904617310e-01 -7.942778617143630981e-02 -1.057105511426925659e-01 -1.911143213510513306e-01 -1.395901441574096680e-01 -2.099964022636413574e-01
6.987139582633972168e-02 -1.375888939946889877e-02 6.245070695877075195e-02 -3.484851121902465820e-01 -7.516239583492279053e-02 1.478208042681217194e-02 -6.688147038221359253e-02 -1.491131931543350220e-01 -2.327130287885665894e-01 -7.264608889818191528e-02 2.718149423599243164e-01 -1.398907154798507690e-01 -1.079682856798171997e-01 -1.474978178739547729e-01 4.471145197749137878e-02 -2.675699256360530853e-02 1.366169601678848267e-01 2.641034722328186035e-01 -1.611528694629669189e-01 -2.910332083702087402e-01 -3.278384730219841003e-02 -4.098687469959259033e-01 2.931024730205535889e-01 -8.217503875494003296e-02 4.392162431031465530e-03 -4.279961436986923218e-02 1.387435942888259888e-01 -1.408827453851699829e-01 3.244403600692749023e-01 -1.679136306047439575e-01 -8.407071977853775024e-02 7.556422799825668335e-02
6.419164687395095825e-02 -2.054885774850845337e-02 2.112289331853389740e-02 -1.957529336214065552e-01 4.711456596851348877e-02 -5.386513471603393555e-02 1.579837128520011902e-02 -5.380508955568075180e-03 1.431229412555694580e-01 9.212794713675975800e-03 3.007173538208007812e-01 -2.227645069360733032e-01 -3.585900962352752686e-01 -3.292083144187927246e-01 1.932909712195396423e-02 6.424196064472198486e-03 4.176375567913055420e-01 -2.272657155990600586e-01 -1.067378669977188110e-01 -2.199365943670272827e-01 2.769076265394687653e-02 -3.903409093618392944e-02 -9.617568552494049072e-02 4.196391254663467407e-02 -1.306488960981369019e-01 -2.261677682399749756e-01 1.193796321749687195e-01 -7.607458531856536865e-02 -1.888923794031143188e-01 -1.128068659454584122e-02 1.046468541026115417e-01 3.451559841632843018e-01
6.662047654390335083e-02 -1.370984762907028198e-01 4.023499786853790283e-02 -2.270897179841995239e-01 -5.865534767508506775e-02 1.458891481161117554e-01 -5.659680813550949097e-02 -7.796508073806762695e-02 -3.078770041465759277e-01 2.350393086671829224e-01 1.457430720329284668e-01 -5.207036137580871582e-01 -1.901734620332717896e-02 1.150344731286168098e-03 -7.280741631984710693e-02 1.493949908763170242e-02 1.487714797258377075e-01 8.888463675975799561e-02 -4.656727612018585205e-02 -2.387351542711257935e-01 -2.406876906752586365e-02 -3.504429161548614502e-01 -1.416842937469482422e-01 -9.269344806671142578e-02 7.137980312108993530e-02 7.795504480600357056e-02 2.260995507240295410e-01 -1.465237289667129517e-01 2.602283656597137451e-01 3.344261320307850838e-03 -1.863022595643997192e-01 -1.175831556320190430e-01
-1.027302443981170654e-01 -4.068836197257041931e-02 2.784492373466491699e-01 -5.127647519111633301e-01 4.295970872044563293e-02 8.662265609018504620e-04 -2.146169096231460571e-01 -1.523512154817581177e-01 2.116824239492416382e-01 7.072815299034118652e-02 1.024914532899856567e-01 -7.054827362298965454e-02 -2.600979208946228027e-01 7.311873137950897217e-02 -5.689336732029914856e-02 -1.004855856299400330e-01 1.323997378349304199e-01 -8.866317570209503174e-02 -2.976531088352203369e-01 2.734756562858819962e-04 3.176029324531555176e-01 -7.363817840814590454e-02 -1.808462738990783691e-01 -1.470117121934890747e-01 -1.038032583892345428e-02 2.086188048124313354e-01 -1.970516517758369446e-02 -6.857410818338394165e-02 6.821102648973464966e-02 1.014157906174659729e-01 -2.778560221195220947e-01 9.552161395549774170e-02
-2.248336225748062134e-01 1.205470785498619080e-02 1.428810507059097290e-02 -1.253109127283096313e-01 7.895671762526035309e-03 -1.047226116061210632e-01 -1.345189064741134644e-01 4.559591040015220642e-02 -1.577994823455810547e-01 -1.588580906391143799e-01 1.769367307424545288e-01 -4.458131492137908936e-01 -2.266878634691238403e-01 -3.067096173763275146e-01 2.608427405357360840e-01 -2.655848264694213867e-01 2.044690400362014771e-01 -2.356632202863693237e-01 7.638623472303152084e-03 1.749562770128250122e-01 1.023080274462699890e-01 -1.218346133828163147e-01 -1.212519854307174683e-01 -3.227292299270629883e-01 -3.508778661489486694e-02 -1.102323085069656372e-01 1.384027153253555298e-01 8.429107069969177246e-02 -7.406399399042129517e-02 2.013592608273029327e-02 1.119410339742898941e-02 1.418832391500473022e-01
-1.848707348108291626e-01 3.991562128067016602e-02 8.276558667421340942e-02 -3.298906236886978149e-02 -2.139991223812103271e-01 6.231192871928215027e-02 1.092283334583044052e-02 -9.949996322393417358e-02 2.739135548472404480e-02 -1.717745661735534668e-01 2.522247731685638428e-01 -8.806650340557098389e-02 1.915564574301242828e-02 -1.454387456178665161e-01 -8.183045685291290283e-02 -3.134530037641525269e-02 3.194375634193420410e-01 -8.060166984796524048e-02 -3.725653290748596191e-01 7.171953469514846802e-02 3.102976977825164795e-01 2.140085026621818542e-02 3.195273503661155701e-02 -3.309361636638641357e-01 -4.366511851549148560e-02 1.004820689558982849e-02 -1.474679708480834961e-01 -4.086901545524597168e-01 4.578757658600807190e-02 -1.456360816955566406e-01 1.926119066774845123e-02 -3.025519847869873047e-01
-1.898613572120666504e-01 -1.927001178264617920e-01 -1.336319446563720703e-01 -1.340098232030868530e-01 -1.525304168462753296e-01 -4.027786664664745331e-03 -1.672109663486480713e-01 -4.902147948741912842e-01 -3.318730890750885010e-01 -1.179890781641006470e-01 2.119297087192535400e-01 -1.693930476903915405e-01 1.013333722949028015e-01 -1.706593781709671021e-01 1.050296053290367126e-01 -4.072888195514678955e-02 2.132062166929244995e-01 -4.909954033792018890e-03 -3.319948017597198486e-01 -2.986545488238334656e-02 9.229451417922973633e-02 4.358485341072082520e-02 -5.410283803939819336e-02 -8.241910487413406372e-02 3.055736422538757324e-01 1.667305678129196167e-01 1.498076319694519043e-01 9.341109544038772583e-02 4.230097867548465729e-03 3.502569347620010376e-02 -1.377482563257217407e-01 2.014604769647121429e-02
-2.258815057575702667e-02 -1.748175323009490967e-01 4.892500489950180054e-02 -5.890091136097908020e-02 2.865334451198577881e-01 1.014028638601303101e-01 6.006692722439765930e-02 -8.574553579092025757e-02 -4.470172896981239319e-02 -4.003261029720306396e-01 2.777076363563537598e-01 -1.793329864740371704e-01 -2.060026973485946655e-01 -2.469420433044433594e-01 9.175811707973480225e-02 -3.397795259952545166e-01 1.216670796275138855e-01 -1.075818240642547607e-01 -1.066554039716720581e-01 6.804878264665603638e-02 4.066788852214813232e-01 8.319594711065292358e-02 1.850419491529464722e-02 -1.573135554790496826e-01 -7.702940702438354492e-02 9.108255803585052490e-02 4.455087333917617798e-02 -2.340800464153289795e-01 3.076500259339809418e-02 6.577072292566299438e-02 -1.637462228536605835e-01 -1.342323124408721924e-01
-1.886019259691238403e-01 1.820884831249713898e-02 2.594218552112579346e-01 3.283763304352760315e-02 -5.708113685250282288e-02 7.224638015031814575e-02 -1.666515767574310303e-01 -2.624814808368682861e-01 1.566966474056243896e-01 -1.761085726320743561e-02 5.368167757987976074e-01 6.937555223703384399e-02 -1.678870767354965210e-01 -4.662968218326568604e-02 1.988440565764904022e-02 -5.736216157674789429e-02 1.773019582033157349e-01 -1.553061604499816895e-01 -1.248148307204246521e-01 -3.707147538661956787e-01 2.494300454854965210e-01 -7.658401131629943848e-02 -5.585826560854911804e-02 1.361409574747085571e-01 1.048321574926376343e-01 -1.499732285737991333e-01 -2.958815358579158783e-02 -1.763805449008941650e-01 -5.889642611145973206e-02 -1.265321820974349976e-01 2.054178416728973389e-01 1.150452122092247009e-01
-2.627654373645782471e-01 -7.120526582002639771e-02 6.733833998441696167e-02 -9.952773153781890869e-02 -1.003940124064683914e-02 -9.639902040362358093e-03 -6.695051491260528564e-02 -7.023771107196807861e-02 1.436254084110260010e-01 -1.150296851992607117e-01 3.314257562160491943e-01 1.560061518102884293e-02 -1.501110494136810303e-01 -3.129467368125915527e-01 1.417777538299560547e-01 -2.169594466686248779e-01 1.847051531076431274e-01 -2.891010046005249023e-01 -1.079143583774566650e-01 -4.321727752685546875e-01 8.967301249504089355e-02 -1.723798777675256133e-04 -1.840603202581405640e-01 1.841770708560943604e-01 -2.888915129005908966e-02 -7.700052112340927124e-02 2.418278008699417114e-01 -1.409690678119659424e-01 -2.406140416860580444e-02 -8.487781882286071777e-02 -6.895364820957183838e-02 2.839670777320861816e-01
9.115017205476760864e-02 -7.021808624267578125e-02 -1.041914671659469604e-01 -2.631938755512237549e-01 -2.713357210159301758e-01 1.811310052871704102e-01 8.391441777348518372e-03 -2.499476224184036255e-01 -1.009347960352897644e-01 8.498433232307434082e-02 3.372080624103546143e-01 -2.114737331867218018e-01 -1.292076706886291504e-01 -1.649657338857650757e-01 -1.375802457332611084e-01 -4.413678497076034546e-02 2.968626320362091064e-01 -1.245501041412353516e-01 -3.321043848991394043e-01 1.826606877148151398e-02 -1.737893372774124146e-02 -4.243173450231552124e-02 -6.018768623471260071e-02 1.178054884076118469e-01 3.207899630069732666e-01 1.907390803098678589e-01 -1.098691765218973160e-02 -1.417205482721328735e-01 -2.538159489631652832e-01 1.485707014799118042e-01 1.289092451333999634e-01 -2.358944714069366455e-02
2.618864877149462700e-03 -2.799032926559448242e-01 -6.946705281734466553e-02 -1.687684804201126099e-01 -1.381970793008804321e-01 5.121165141463279724e-02 7.484649866819381714e-02 -1.574900001287460327e-01 -4.501121118664741516e-02 -9.543393552303314209e-02 8.765714615583419800e-02 -2.931997179985046387e-01 -1.669349670410156250e-01 -8.507346361875534058e-02 -2.620143592357635498e-01 -2.338741570711135864e-01 3.091495931148529053e-01 -3.330549225211143494e-02 -3.024146556854248047e-01 -5.422160774469375610e-02 9.946032613515853882e-02 -7.721319794654846191e-02 1.177379563450813293e-01 -2.741863131523132324e-01 4.727958887815475464e-02 2.108717802911996841e-03 -1.184005960822105408e-01 -1.467490494251251221e-01 2.542936503887176514e-01 2.255307137966156006e-01 -9.926042705774307251e-02 -3.373838961124420166e-01
3.728720173239707947e-02 -1.065802946686744690e-02 -1.038105860352516174e-01 -3.769008815288543701e-01 -3.868658542633056641e-01 1.580507904291152954e-01 -1.379223018884658813e-01 -8.376597613096237183e-02 -3.694881452247500420e-03 -3.825603052973747253e-02 2.011340409517288208e-01 -3.899400532245635986e-01 3.104550950229167938e-02 3.953269496560096741e-02 5.422577634453773499e-02 -2.080864459276199341e-01 2.437223196029663086e-01 1.551512032747268677e-01 -1.153729259967803955e-01 -3.086411058902740479e-01 3.510198369622230530e-02 -9.084942936897277832e-02 -1.164232194423675537e-01 -1.107157319784164429e-01 -2.835211455821990967e-01 -4.479556810110807419e-03 -1.294435560703277588e-01 1.899866610765457153e-01 1.142792105674743652e-01 8.663336932659149170e-02 5.925176665186882019e-02 -1.325017958879470825e-01
-1.259088665246963501e-01 -1.921320259571075439e-01 7.408318668603897095e-02 -1.621953547000885010e-01 -2.319280058145523071e-01 8.575015515089035034e-02 -3.651983663439750671e-02 8.649589866399765015e-02 7.355864346027374268e-02 7.515407353639602661e-02 3.250272870063781738e-01 -3.203284144401550293e-01 -5.628158897161483765e-02 -1.104453653097152710e-01 7.094324380159378052e-02 -3.538941740989685059e-01 2.558204531669616699e-01 6.397957354784011841e-02 -1.880313903093338013e-01 6.872357428073883057e-02 4.032840207219123840e-02 -4.189985990524291992e-02 -6.587575376033782959e-02 -1.167249958962202072e-02 3.752471506595611572e-01 -3.964736685156822205e-02 -1.226971149444580078e-01 -2.278677746653556824e-02 3.518352508544921875e-01 -8.301322162151336670e-02 1.643030792474746704e-01 -2.177632302045822144e-01
-4.717578366398811340e-02 -2.984508872032165527e-01 -1.314357668161392212e-01 -2.930106818675994873e-01 -1.592917591333389282e-01 7.604516297578811646e-02 -1.539723016321659088e-02 -2.274906337261199951e-01 1.189654543995857239e-01 1.243712753057479858e-01 1.034151390194892883e-01 -3.226150274276733398e-01 -2.228820919990539551e-01 -2.259836643934249878e-01 -1.606564521789550781e-01 -4.352389872074127197e-01 7.937877625226974487e-02 1.800803542137145996e-01 -2.202720046043395996e-01 -1.970812305808067322e-02 8.731340616941452026e-02 2.112800329923629761e-01 -1.354992091655731201e-01 -1.302371546626091003e-02 6.818240880966186523e-02 1.489344239234924316e-01 1.368531435728073120e-01 1.077671870589256287e-01 9.204793721437454224e-02 -1.453207340091466904e-02 -7.676888257265090942e-02 -1.784923076629638672e-01
-1.072808429598808289e-01 -1.528104022145271301e-02 2.168744802474975586e-01 -2.181964516639709473e-01 -4.185571148991584778e-02 2.285451442003250122e-01 5.340726580470800400e-03 -3.482541069388389587e-03 -8.882327377796173096e-02 2.606627941131591797e-01 4.048183858394622803e-01 -1.285209804773330688e-01 -9.277763962745666504e-02 -2.779679372906684875e-02 7.117158174514770508e-02 1.276460569351911545e-02 2.359312772750854492e-01 -8.022062480449676514e-02 -1.594403535127639771e-01 -2.048636972904205322e-01 4.351970180869102478e-02 -2.857652008533477783e-01 -3.696500957012176514e-01 -2.534084254875779152e-03 -1.497581694275140762e-02 2.039703875780105591e-01 3.108663670718669891e-02 -1.976840198040008545e-01 -2.232194691896438599e-01 1.294121891260147095e-02 -1.498380750417709351e-01 2.544345557689666748e-01
2.018875926733016968e-01 -9.198743849992752075e-02 4.614059254527091980e-02 -3.585838079452514648e-01 -6.659028586000204086e-03 2.744781374931335449e-01 9.205731004476547241e-02 -1.398295313119888306e-01 1.076996400952339172e-01 -1.844422817230224609e-01 2.162111848592758179e-01 -2.406492978334426880e-01 -3.182159364223480225e-02 -1.282554566860198975e-01 2.460052259266376495e-03 -3.059314787387847900e-01 1.383683532476425171e-01 8.302683942019939423e-03 3.417169302701950073e-02 -1.794802248477935791e-01 1.947895735502243042e-01 -2.673267573118209839e-02 -3.200085163116455078e-01 -1.365374624729156494e-01 2.769947946071624756e-01 -2.137256413698196411e-01 1.439816802740097046e-01 -1.013536527752876282e-01 8.912414312362670898e-02 -2.301578670740127563e-01 1.402044445276260376e-01 -9.506338834762573242e-02
-1.664070039987564087e-01 -3.294000923633575439e-01 2.583530247211456299e-01 -1.200524866580963135e-01 9.444867819547653198e-02 2.693831920623779297e-02 -2.478739023208618164e-01 -7.275717705488204956e-02 -6.949995458126068115e-02 1.510203927755355835e-01 1.730736643075942993e-01 9.936325997114181519e-02 -2.034193426370620728e-01 -1.973489820957183838e-01 1.466532424092292786e-02 -2.426674067974090576e-01 1.271907389163970947e-01 -2.204878479242324829e-01 -1.164701506495475769e-01 -2.263944596052169800e-01 5.825394764542579651e-02 6.476961821317672729e-02 -2.339723141631111503e-04 -1.441084295511245728e-01 -2.184558100998401642e-02 1.990019232034683228e-01 -3.486587852239608765e-02 -3.425401076674461365e-02 1.079701185226440430e-01 1.529709100723266602e-01 2.222754806280136108e-01 -4.631096720695495605e-01
-2.168682217597961426e-02 -1.310891360044479370e-01 1.766030043363571167e-01 -1.901429444551467896e-01 9.704325348138809204e-02 -5.157694965600967407e-02 -4.948942363262176514e-02 -2.264242023229598999e-01 -1.400333344936370850e-01 7.401626557111740112e-02 3.611741960048675537e-01 -1.124147623777389526e-01 -5.827389284968376160e-02 -3.898924887180328369e-01 -1.133828684687614441e-01 -1.748735755681991577e-01 2.210732549428939819e-01 -4.292262494564056396e-01 -1.202168986201286316e-01 -2.430971115827560425e-01 -6.874784827232360840e-02 -1.051319614052772522e-01 -2.336913198232650757e-01 1.973955333232879639e-01 -2.200554311275482178e-02 -1.065530329942703247e-01 -5.520436097867786884e-04 -2.721077390015125275e-02 1.329921092838048935e-02 2.986178034916520119e-03 -3.534436970949172974e-02 2.283893674612045288e-01
-2.502289116382598877e-01 -1.588014699518680573e-02 3.504548072814941406e-01 -3.668677508831024170e-01 -8.108854293823242188e-03 2.969058752059936523e-01 9.690520167350769043e-02 7.590954005718231201e-02 -3.405042737722396851e-02 1.535819917917251587e-01 1.994882673025131226e-01 -1.269721239805221558e-01 -4.458782821893692017e-02 -2.920235097408294678e-01 3.509532809257507324e-01 -1.724746376276016235e-01 4.922483116388320923e-02 3.564758598804473877e-02 -1.922938972711563110e-01 3.037717938423156738e-01 1.705577038228511810e-02 -4.988826066255569458e-02 -2.131671272218227386e-02 -1.218615695834159851e-01 1.206822097301483154e-01 1.927217990159988403e-01 3.496333211660385132e-02 -1.531088054180145264e-01 3.901213780045509338e-02 9.155499748885631561e-03 -1.442896574735641479e-01 -7.534438371658325195e-02
-6.016267091035842896e-02 -1.820792853832244873e-01 1.173029765486717224e-01 -3.928443044424057007e-02 -5.469648540019989014e-02 2.035096436738967896e-01 -2.266865819692611694e-01 -1.410196721553802490e-01 -3.259081244468688965e-01 -2.778739631175994873e-01 4.327131062746047974e-02 -7.119119167327880859e-02 -2.993158102035522461e-01 -3.266450166702270508e-01 -1.747217029333114624e-02 -1.217622905969619751e-01 1.306297630071640015e-01 8.866023272275924683e-02 -4.620189666748046875e-01 -2.610511519014835358e-02 -7.743211090564727783e-02 2.164856940507888794e-01 -6.779277324676513672e-02 1.173088625073432922e-01 -1.512598842382431030e-01 1.207078993320465088e-01 9.420770406723022461e-02 -2.492903023958206177e-01 -9.077538549900054932e-02 -3.703027265146374702e-03 5.079578608274459839e-02 2.937344089150428772e-02
5.743446201086044312e-02 -1.053177490830421448e-01 6.125176697969436646e-02 -2.743660211563110352e-01 1.256641000509262085e-01 3.432027399539947510e-01 -2.138474583625793457e-01 -4.453957676887512207e-01 8.004806190729141235e-02 1.026020105928182602e-02 2.365190535783767700e-01 -1.586170792579650879e-01 -1.579475849866867065e-01 -1.379283666610717773e-01 1.720872819423675537e-01 -2.545391768217086792e-02 -1.475820094347000122e-01 3.739614784717559814e-02 -2.404964417219161987e-01 -1.008563041687011719e-01 5.164899677038192749e-02 6.165877729654312134e-02 -7.960728369653224945e-03 -3.140068650245666504e-01 -1.918626278638839722e-01 -2.004633545875549316e-01 1.719509959220886230e-01 -7.768997550010681152e-02 -5.827586725354194641e-02 1.408836245536804199e-01 -1.769616454839706421e-01 5.970175936818122864e-02
-3.860305547714233398e-01 -1.927664577960968018e-01 2.672880887985229492e-01 -8.907911181449890137e-02 7.064935564994812012e-02 2.606226205825805664e-01 -2.043121457099914551e-01 1.717830449342727661e-01 -1.182936728000640869e-01 8.033252507448196411e-02 -5.458062049001455307e-03 -2.533923983573913574e-01 -2.267923504114151001e-01 -6.618123501539230347e-02 -2.991226501762866974e-02 -7.354011386632919312e-02 3.963448703289031982e-01 -1.527533680200576782e-01 -9.914267808198928833e-02 -1.217259615659713745e-01 5.826117843389511108e-02 1.668276637792587280e-01 1.763689219951629639e-01 6.390053778886795044e-02 -8.788112550973892212e-02 -2.344615310430526733e-01 1.124077886343002319e-01 -3.908817842602729797e-02 -1.269585192203521729e-01 7.226441800594329834e-02 -4.325698129832744598e-03 -2.716079950332641602e-01
-3.958689793944358826e-02 -2.102325707674026489e-01 1.585497409105300903e-01 -3.304551243782043457e-01 2.667127549648284912e-02 1.926532089710235596e-01 -1.290207915008068085e-02 -9.031451493501663208e-02 4.724660515785217285e-02 1.168825328350067139e-01 8.171080052852630615e-02 -1.906372010707855225e-01 -1.293256878852844238e-01 -3.713561221957206726e-02 -2.376546561717987061e-01 -3.222083747386932373e-01 -3.765190020203590393e-02 1.418326050043106079e-01 -1.117930784821510315e-01 -2.348870187997817993e-01 2.861483097076416016e-01 -2.037104815244674683e-01 -2.774466015398502350e-02 -2.806382477283477783e-01 -8.980087935924530029e-02 5.014413967728614807e-02 2.158028036355972290e-01 2.941772900521755219e-02 2.986609339714050293e-01 -2.275325059890747070e-01 -1.645743846893310547e-01 -1.351018697023391724e-01
-1.699025928974151611e-01 1.042494550347328186e-01 -1.152958022430539131e-03 -1.702475249767303467e-01 -9.408307075500488281e-02 -1.679136902093887329e-01 2.479128092527389526e-01 -1.157612800598144531e-01 -1.743146628141403198e-01 -3.038033545017242432e-01 1.877165287733078003e-01 -2.597486376762390137e-01 -3.140402138233184814e-01 -1.175833791494369507e-01 1.024306565523147583e-01 -3.778400719165802002e-01 1.339572072029113770e-01 -9.484440833330154419e-02 -3.513139486312866211e-01 6.619242578744888306e-02 6.705619394779205322e-02 3.097345121204853058e-02 -1.549848765134811401e-01 -2.377201318740844727e-01 -1.211310103535652161e-01 7.878088206052780151e-02 1.028171852231025696e-01 6.100659072399139404e-02 9.885518252849578857e-02 1.502820551395416260e-01 1.134529486298561096e-01 8.455441892147064209e-02
8.627597242593765259e-03 -3.298628032207489014e-01 3.615929484367370605e-01 3.284261003136634827e-02 2.080803364515304565e-01 3.471637889742851257e-02 -8.647404611110687256e-02 3.474561870098114014e-02 6.387565284967422485e-02 -1.637349128723144531e-01 2.421671003103256226e-01 -1.560716032981872559e-01 -2.423594295978546143e-01 -1.050237789750099182e-01 -1.197738759219646454e-02 -1.409227252006530762e-01 3.027269542217254639e-01 1.476688534021377563e-01 -4.101961851119995117e-02 -3.302317857742309570e-01 -6.155929714441299438e-02 -5.790916085243225098e-02 6.705360859632492065e-02 -2.950013875961303711e-01 -1.407174766063690186e-01 1.262145191431045532e-01 2.641512155532836914e-01 -9.578409045934677124e-02 -3.328535705804824829e-02 1.532180421054363251e-02 -2.454762905836105347e-01 5.747729912400245667e-02
-3.018187880516052246e-01 -9.558068215847015381e-02 1.625192016363143921e-01 -3.915211558341979980e-01 -2.415294498205184937e-01 1.890904754400253296e-01 1.413091365247964859e-02 -9.554778225719928741e-04 1.180847883224487305e-01 7.042969763278961182e-02 2.187144309282302856e-01 -1.021387130022048950e-01 -2.056565433740615845e-01 -9.872012585401535034e-02 1.734117716550827026e-01 -1.272555440664291382e-01 3.158303350210189819e-02 2.390345633029937744e-01 4.139465838670730591e-02 -1.509401202201843262e-01 2.548139393329620361e-01 -5.689409002661705017e-02 -2.320758067071437836e-02 3.984466940164566040e-02 1.594368815422058105e-01 -3.285893425345420837e-02 2.029761970043182373e-01 -1.413380950689315796e-01 1.800412870943546295e-02 3.240653276443481445e-01 -2.690197527408599854e-01 -1.788384914398193359e-01
-1.978190541267395020e-01 -5.385510623455047607e-02 1.524475216865539551e-01 -2.913767099380493164e-01 -2.257495373487472534e-01 -1.237049847841262817e-01 9.779887646436691284e-02 -7.131262123584747314e-02 -3.236652910709381104e-02 4.114499315619468689e-02 2.890055775642395020e-01 -9.488282725214958191e-03 -1.661886125802993774e-01 4.476555064320564270e-02 2.157004475593566895e-01 -4.142101109027862549e-01 1.738409996032714844e-01 -1.893984526395797729e-01 -2.785686850547790527e-01 9.370313584804534912e-02 2.453871369361877441e-01 -1.213931068778038025e-01 -1.766145527362823486e-01 -1.777890920639038086e-01 -1.692879647016525269e-01 -7.032371126115322113e-03 5.525658652186393738e-02 -6.041856855154037476e-02 1.205776557326316833e-01 -2.423653495498001575e-05 2.515966892242431641e-01 -1.770852059125900269e-01
-2.101213783025741577e-01 -9.989798069000244141e-02 7.022204995155334473e-02 -2.842228114604949951e-01 3.021252900362014771e-02 2.590676769614219666e-02 3.863100707530975342e-02 -6.115390732884407043e-02 3.066033497452735901e-02 -4.435877501964569092e-02 5.161986947059631348e-01 1.940108276903629303e-02 -2.042847573757171631e-01 -2.208005040884017944e-01 6.100806593894958496e-02 -1.931567341089248657e-01 7.136715203523635864e-02 -1.659122556447982788e-01 -8.798867464065551758e-02 -3.893356919288635254e-01 -9.307750314474105835e-02 2.562597207725048065e-02 -1.884345710277557373e-01 1.465124636888504028e-01 -1.076990365982055664e-01 -1.545949876308441162e-01 1.229361668229103088e-01 -1.769166141748428345e-01 -2.527383565902709961e-01 1.017570868134498596e-01 -5.975725501775741577e-02 1.847324818372726440e-01
3.391076251864433289e-02 -4.007165506482124329e-02 -3.438948467373847961e-02 -1.654641479253768921e-01 -1.848120689392089844e-01 2.664136290550231934e-01 -1.732891201972961426e-01 -3.245947360992431641e-01 -1.470700800418853760e-01 1.403084844350814819e-01 2.598079442977905273e-01 -4.355749189853668213e-01 1.041120812296867371e-01 -2.370672076940536499e-01 -5.046257004141807556e-02 1.344454474747180939e-02 2.796330153942108154e-01 -4.017801955342292786e-02 -1.735426634550094604e-01 9.474472701549530029e-02 9.811909496784210205e-02 -1.966134458780288696e-01 5.852266773581504822e-02 -2.622033469378948212e-02 7.076880335807800293e-02 1.746105551719665527e-01 1.659760475158691406e-01 1.556764692068099976e-01 1.283338963985443115e-01 2.254314953461289406e-03 -2.577750682830810547e-01 -1.354606151580810547e-01
-1.416225582361221313e-01 -7.781572639942169189e-02 3.256291151046752930e-01 -3.245886415243148804e-02 -3.595864772796630859e-02 7.576014846563339233e-02 -9.074509143829345703e-02 -2.571922242641448975e-01 -1.238756403326988220e-01 -1.355706006288528442e-01 3.739842474460601807e-01 -1.571296602487564087e-01 -1.994641274213790894e-01 1.502084173262119293e-02 -4.924695193767547607e-02 2.111546881496906281e-02 1.773409098386764526e-01 1.209077984094619751e-01 -2.197181433439254761e-01 -2.332015633583068848e-01 -1.994546800851821899e-01 6.359058618545532227e-02 -1.553964987397193909e-02 -1.558223366737365723e-01 -3.079401254653930664e-01 -8.460587263107299805e-02 2.046030312776565552e-01 4.958841204643249512e-02 9.185239672660827637e-02 -2.544317394495010376e-03 -4.144710898399353027e-01 -2.473028004169464111e-02
-3.034073114395141602e-01 -1.234880015254020691e-01 2.512650191783905029e-01 -1.654115766286849976e-01 1.598732918500900269e-02 2.283904552459716797e-01 -1.991152316331863403e-01 8.575477451086044312e-02 -8.665033429861068726e-02 -1.231068931519985199e-02 1.653008311986923218e-01 -1.936843544244766235e-01 -1.290368288755416870e-01 -1.005682628601789474e-02 -2.845642901957035065e-02 -7.383017241954803467e-02 3.370523750782012939e-01 -3.114969730377197266e-01 -2.060943841934204102e-01 -5.892743915319442749e-02 8.741000294685363770e-02 2.732481956481933594e-01 2.805469036102294922e-01 7.202444970607757568e-02 1.709673106670379639e-01 -1.430011242628097534e-01 2.485133260488510132e-01 -1.745369136333465576e-01 -1.152302473783493042e-01 -4.411219432950019836e-02 1.406032145023345947e-01 -8.715161681175231934e-02
-8.791276067495346069e-02 -1.653529107570648193e-01 1.148640364408493042e-01 -5.672683939337730408e-02 -6.525470316410064697e-02 2.259154021739959717e-01 8.417508006095886230e-02 -2.681949138641357422e-01 -1.997832357883453369e-01 -2.851094007492065430e-01 1.664129495620727539e-01 -1.275779455900192261e-01 -1.836441159248352051e-01 -2.067661434412002563e-01 3.876627981662750244e-02 -1.619615554809570312e-01 3.468391299247741699e-01 1.253939568996429443e-01 -2.440939545631408691e-01 1.340094208717346191e-01 1.356976330280303955e-01 6.096237897872924805e-02 -5.773349199444055557e-03 2.110525369644165039e-01 1.304511427879333496e-01 5.930299684405326843e-02 -3.260568380355834961e-01 -2.756719291210174561e-01 1.155449226498603821e-01 2.048560976982116699e-02 -9.643454849720001221e-02 1.965855211019515991e-01
-2.874152064323425293e-01 -1.853830367326736450e-02 1.620836672373116016e-03 -9.382237493991851807e-02 2.738461196422576904e-01 -1.241032183170318604e-01 1.324148327112197876e-01 3.635414317250251770e-02 -4.256131127476692200e-02 -1.434097141027450562e-01 2.482928037643432617e-01 -1.718525886535644531e-01 -4.181922376155853271e-01 -3.449943959712982178e-01 1.835114061832427979e-01 -5.950737372040748596e-02 2.987272441387176514e-01 -1.290467828512191772e-01 -2.804882451891899109e-02 -2.419717758893966675e-01 8.699216693639755249e-02 -4.487975686788558960e-02 -1.678534001111984253e-01 -2.151700854301452637e-01 -1.913035847246646881e-02 -3.119522891938686371e-02 5.799470469355583191e-02 1.467189867980778217e-03 -1.222460493445396423e-01 -6.648538261651992798e-02 -1.079341173171997070e-01 2.632670104503631592e-01
-5.330467820167541504e-01 -3.847984075546264648e-01 5.330346897244453430e-02 -2.167669981718063354e-01 -1.351732015609741211e-01 1.176521182060241699e-02 -1.991749852895736694e-01 4.053805023431777954e-02 3.248893842101097107e-02 -1.927470266819000244e-01 1.906740665435791016e-01 -2.528019845485687256e-01 -1.236133947968482971e-01 -1.780329272150993347e-02 2.525798790156841278e-02 4.304409772157669067e-02 7.702074199914932251e-02 -1.307009011507034302e-01 -1.539281755685806274e-01 -5.382448434829711914e-02 2.012558281421661377e-02 -2.555038630962371826e-01 -7.421883195638656616e-02 -1.935985684394836426e-01 -9.112158417701721191e-02 -6.166946887969970703e-02 1.075919494032859802e-01 -2.939324080944061279e-01 3.993029892444610596e-02 1.133763790130615234e-01 1.337973624467849731e-01 -3.108817152678966522e-02
-5.697917193174362183e-02 -5.199452862143516541e-03 2.940871566534042358e-02 -1.820706576108932495e-01 -1.586420089006423950e-01 3.090746700763702393e-01 3.063446655869483948e-02 -1.923219710588455200e-01 -1.154397502541542053e-01 1.132601276040077209e-01 3.371831774711608887e-01 -1.381956040859222412e-01 -2.131984978914260864e-01 -2.018098831176757812e-01 -1.285038292407989502e-01 -1.274708807468414307e-01 3.797099888324737549e-01 -1.325332820415496826e-01 -1.692670732736587524e-01 -1.674505770206451416e-01 1.523023843765258789e-01 -6.548923254013061523e-02 -1.944533884525299072e-01 1.773766875267028809e-01 3.193825781345367432e-01 2.318711429834365845e-01 -1.257492452859878540e-01 1.164008527994155884e-01 -1.124475672841072083e-01 4.790286347270011902e-02 -9.766289591789245605e-02 3.741046413779258728e-02
-1.356842517852783203e-01 -3.485023975372314453e-02 -8.774402551352977753e-03 4.591957107186317444e-02 -6.375209242105484009e-02 -6.413593888282775879e-02 -1.603265404701232910e-01 -1.868671327829360962e-01 -2.450833022594451904e-01 -1.025010049343109131e-01 1.802448034286499023e-01 -2.524387538433074951e-01 -2.680851817131042480e-01 -7.900847494602203369e-02 1.780936308205127716e-02 -1.927299499511718750e-01 5.721868202090263367e-02 1.428695768117904663e-01 -3.158746361732482910e-01 -1.588756591081619263e-01 3.973033428192138672e-01 1.400859355926513672e-01 1.392091214656829834e-01 2.214047685265541077e-02 -8.175473660230636597e-03 -2.181356400251388550e-01 3.168624341487884521e-01 -1.504542082548141479e-01 6.049939244985580444e-02 1.501096785068511963e-01 -2.756174206733703613e-01 -9.019150584936141968e-02
-2.930737100541591644e-02 -7.228653132915496826e-02 3.708094591274857521e-04 -6.490350514650344849e-02 -1.064768657088279724e-01 1.238287761807441711e-01 -1.206181272864341736e-01 -2.434186488389968872e-01 -9.212993830442428589e-02 -4.766985028982162476e-02 3.572731912136077881e-01 -4.188478365540504456e-02 -2.687208056449890137e-01 -1.145522817969322205e-01 9.585184603929519653e-02 -1.112625189125537872e-02 3.322988152503967285e-01 -1.985509097576141357e-01 -9.364405274391174316e-02 4.639368876814842224e-02 3.011901974678039551e-01 8.826087415218353271e-02 -1.691760420799255371e-01 -2.236650586128234863e-01 1.526602804660797119e-01 1.036091893911361694e-02 -1.145032644271850586e-01 -4.620441496372222900e-01 1.777889430522918701e-01 1.712769865989685059e-01 3.604909777641296387e-02 -6.524237990379333496e-02
-9.723293036222457886e-02 -9.764004498720169067e-02 1.320197731256484985e-01 5.084654316306114197e-02 -1.276480257511138916e-01 -6.100590527057647705e-02 3.161983564496040344e-02 -1.817581653594970703e-01 -8.402432501316070557e-02 -2.598380297422409058e-02 4.404609277844429016e-02 -2.147490680217742920e-01 -7.790369540452957153e-02 -2.525229156017303467e-01 -2.439671903848648071e-01 -1.454172423109412193e-03 3.148612976074218750e-01 -1.391503363847732544e-01 -2.428616881370544434e-01 -1.197015345096588135e-01 3.699315488338470459e-01 -1.289265155792236328e-01 1.409868746995925903e-01 -3.087130784988403320e-01 2.232515513896942139e-01 -1.217335984110832214e-01 1.246123947203159332e-02 -2.877441048622131348e-01 1.513004004955291748e-01 5.099590867757797241e-02 1.923276335000991821e-01 -2.263559550046920776e-01
-2.730931639671325684e-01 -1.669652312994003296e-01 1.575721055269241333e-01 -2.577059268951416016e-01 4.574700444936752319e-02 -7.790081202983856201e-02 2.577068097889423370e-02 -1.375249028205871582e-01 6.593800336122512817e-02 9.027675539255142212e-02 4.534307420253753662e-01 -9.251799434423446655e-03 -1.859994381666183472e-01 -3.152209222316741943e-01 6.918109953403472900e-02 -2.456963062286376953e-02 8.581265807151794434e-02 -2.020195126533508301e-01 -1.673839688301086426e-01 -3.925420343875885010e-01 -5.231915414333343506e-02 -1.563552394509315491e-02 -2.005679905414581299e-01 1.365197896957397461e-01 -1.712961047887802124e-01 -1.067056730389595032e-01 1.230456903576850891e-01 -4.911045357584953308e-02 -1.091988459229469299e-01 2.243429794907569885e-02 -1.166204139590263367e-01 2.111696451902389526e-01
-1.064272820949554443e-01 -1.063705459237098694e-01 -2.373745664954185486e-03 -1.873421669006347656e-02 -2.079584747552871704e-01 1.682613492012023926e-01 2.844334021210670471e-02 -2.059912830591201782e-01 1.756648719310760498e-01 9.510640054941177368e-02 1.933699846267700195e-01 -2.998001575469970703e-01 -1.125293970108032227e-01 1.765923351049423218e-01 1.485286802053451538e-01 5.365040153264999390e-02 2.945753335952758789e-01 8.485757559537887573e-02 -3.178429305553436279e-01 -4.137948453426361084e-01 3.296862542629241943e-02 -1.719081252813339233e-01 5.820636451244354248e-02 9.667193144559860229e-02 8.643385767936706543e-02 -1.335267126560211182e-01 -1.695310622453689575e-01 -1.395310461521148682e-01 1.766474843025207520e-01 -1.799105852842330933e-01 -5.063562095165252686e-02 -2.774800658226013184e-01
-9.713658690452575684e-02 4.064983129501342773e-02 2.227493375539779663e-01 -3.248812556266784668e-01 -1.457851473242044449e-02 2.493122071027755737e-01 -2.869861721992492676e-01 7.750853151082992554e-02 -1.505706161260604858e-01 -6.735392659902572632e-02 1.331025660037994385e-01 -1.690243035554885864e-01 7.430229336023330688e-02 -1.234488263726234436e-01 9.767361730337142944e-02 -3.217712640762329102e-01 9.431239217519760132e-02 2.730652131140232086e-02 8.013326674699783325e-02 -3.965224027633666992e-01 9.264890104532241821e-03 -1.308215409517288208e-01 -2.569279372692108154e-01 -2.446597069501876831e-01 -2.008659206330776215e-02 5.345263332128524780e-02 2.554015517234802246e-01 6.942417472600936890e-02 2.691473960876464844e-01 -5.803128704428672791e-02 1.077559404075145721e-02 -1.004077047109603882e-01
-4.220923483371734619e-01 -7.177125662565231323e-02 1.271772980690002441e-01 -4.130981266498565674e-01 -5.263840034604072571e-02 1.524822711944580078e-01 -4.313488677144050598e-02 -7.543483376502990723e-02 -6.207984685897827148e-02 -4.504276730585843325e-04 1.924776881933212280e-01 -1.508059203624725342e-01 -3.382876217365264893e-01 -9.142046794295310974e-03 3.662828505039215088e-01 -2.755189538002014160e-01 3.602396324276924133e-02 -6.905048340559005737e-02 5.663463100790977478e-02 -2.731493115425109863e-02 1.212500110268592834e-01 -6.098676100373268127e-02 1.248481944203376770e-01 -2.483937293291091919e-01 1.918739974498748779e-01 9.042394906282424927e-02 -1.343304365873336792e-01 -1.254075169563293457e-01 7.009030133485794067e-02 -5.550591647624969482e-02 9.906926006078720093e-02 -7.583622634410858154e-02
-2.253050655126571655e-01 -2.723322510719299316e-01 -2.079251259565353394e-01 -3.286260962486267090e-01 -2.203601449728012085e-01 1.479634493589401245e-01 5.246419087052345276e-02 -1.936445981264114380e-01 2.635183185338973999e-02 3.258631229400634766e-01 1.714624017477035522e-01 -1.325931102037429810e-01 -4.200097918510437012e-02 -1.890828907489776611e-01 5.638567358255386353e-02 -1.918859481811523438e-01 1.430391818284988403e-01 8.262697607278823853e-02 4.455312713980674744e-02 -2.222522944211959839e-01 -6.614531576633453369e-02 -1.331205219030380249e-01 2.049423903226852417e-01 -1.652719080448150635e-01 -9.031426161527633667e-02 -7.654856424778699875e-03 2.134865075349807739e-01 -1.717890501022338867e-01 -2.299043238162994385e-01 1.438104920089244843e-02 -5.382061004638671875e-02 -2.691123187541961670e-01
-5.262375622987747192e-02 -1.140702366828918457e-01 3.483847901225090027e-02 -1.781675517559051514e-01 -1.484814882278442383e-01 9.734089672565460205e-02 -3.195672035217285156e-01 6.981994956731796265e-02 -7.221049070358276367e-02 4.548607394099235535e-03 3.294979631900787354e-01 -2.946840524673461914e-01 1.484559625387191772e-01 5.348951369524002075e-02 6.409039348363876343e-02 -2.974978983402252197e-01 2.109709829092025757e-01 -1.571422815322875977e-01 -4.658948164433240891e-03 -2.391366213560104370e-01 -5.181474611163139343e-02 -9.031877852976322174e-03 -2.548048198223114014e-01 -2.115739136934280396e-01 -1.137906610965728760e-01 -1.886098980903625488e-01 -5.275032669305801392e-02 2.925397753715515137e-01 1.927722692489624023e-01 6.920793559402227402e-03 1.187605708837509155e-01 -2.598511278629302979e-01
-1.452452689409255981e-01 -1.302123218774795532e-01 1.597441434860229492e-01 -2.441483289003372192e-01 -1.992263086140155792e-02 -1.408170908689498901e-01 -8.662189543247222900e-02 1.313687488436698914e-02 -1.783678233623504639e-01 -8.365710824728012085e-02 1.578089781105518341e-02 -9.382655471563339233e-02 -2.504887282848358154e-01 -1.248492673039436340e-01 -3.674352541565895081e-02 6.488361954689025879e-02 1.551574617624282837e-01 -4.210436716675758362e-02 -2.920412123203277588e-01 -3.676677346229553223e-01 3.735831677913665771e-01 6.021748483180999756e-02 1.170707866549491882e-01 -1.017441391013562679e-03 -5.357845500111579895e-02 -3.290534615516662598e-01 9.102939069271087646e-02 4.460191726684570312e-02 1.247269436717033386e-01 8.537860214710235596e-02 3.001329004764556885e-01 -2.821380198001861572e-01
-2.066230475902557373e-01 -1.285087466239929199e-01 -1.589866429567337036e-01 1.367274224758148193e-01 5.723025649785995483e-02 1.946950256824493408e-01 -2.663309276103973389e-01 -2.287034988403320312e-01 -2.826260328292846680e-01 1.755228340625762939e-01 2.715107500553131104e-01 -3.519081473350524902e-01 -1.747758537530899048e-01 -2.143078744411468506e-01 1.575185544788837433e-02 9.301657229661941528e-02 1.954790800809860229e-01 2.347907125949859619e-01 -3.516688942909240723e-01 -1.552195847034454346e-01 6.772477179765701294e-02 -6.092434376478195190e-02 -2.301508337259292603e-01 3.207616508007049561e-02 1.376124173402786255e-01 -3.421398287173360586e-04 -9.967168793082237244e-03 -4.400721192359924316e-02 4.894269630312919617e-02 -3.605733066797256470e-02 1.035193204879760742e-01 -1.664538285695016384e-04
-4.075832664966583252e-01 -6.513910740613937378e-02 -7.676737755537033081e-02 -3.424764275550842285e-01 1.520845741033554077e-01 1.309243738651275635e-01 6.337992101907730103e-02 -2.683150582015514374e-02 -2.348608225584030151e-01 1.029344797134399414e-01 -2.710371650755405426e-02 -2.519591450691223145e-01 -1.000816151499748230e-01 -3.352295160293579102e-01 1.305851340293884277e-01 -3.216657340526580811e-01 1.737925708293914795e-01 -1.241990402340888977e-01 -2.670507729053497314e-01 -4.259825125336647034e-02 -2.265640348196029663e-01 -3.678691014647483826e-02 -8.029305189847946167e-02 -7.742318511009216309e-02 4.092449694871902466e-02 2.399200573563575745e-02 -1.532665640115737915e-01 -4.671588912606239319e-02 5.822060629725456238e-02 2.358850538730621338e-01 1.321939677000045776e-01 -1.536766905337572098e-02
-3.500182032585144043e-01 -5.717448890209197998e-02 2.225318923592567444e-02 -2.007082104682922363e-02 7.030270248651504517e-02 2.344416379928588867e-01 -1.738789863884449005e-02 2.085938677191734314e-02 -1.671658605337142944e-01 1.416568905115127563e-01 4.633388668298721313e-02 -2.721205651760101318e-01 -8.492193371057510376e-02 -3.271433115005493164e-01 3.707607090473175049e-01 -2.206588238477706909e-01 1.833110749721527100e-01 8.761207014322280884e-02 -1.704935133457183838e-01 1.290006637573242188e-01 2.071753889322280884e-01 2.409912645816802979e-01 -7.633725553750991821e-02 -1.021531876176595688e-02 -6.047287955880165100e-03 1.126227527856826782e-01 2.484412342309951782e-01 -1.574199646711349487e-01 1.672061085700988770e-01 1.895433664321899414e-01 -3.854187205433845520e-02 1.719564199447631836e-01
-1.571825742721557617e-01 -1.606046110391616821e-01 -3.319858387112617493e-02 -8.775917440652847290e-02 -1.730891764163970947e-01 2.061501294374465942e-01 -1.079990342259407043e-01 -3.629042804241180420e-01 -1.272023767232894897e-01 -3.188032284379005432e-02 3.180010318756103516e-01 -3.418382108211517334e-01 8.469453081488609314e-03 -1.924995779991149902e-01 -9.266544133424758911e-02 1.848912686109542847e-01 2.740442156791687012e-01 -5.821124091744422913e-02 -2.997341156005859375e-01 1.317358016967773438e-01 1.730456799268722534e-01 -1.972732841968536377e-01 6.763377785682678223e-02 1.776401512324810028e-02 1.238858625292778015e-01 9.897986799478530884e-02 2.448852509260177612e-01 1.103536263108253479e-01 1.630011200904846191e-01 1.229500472545623779e-01 -9.628372639417648315e-02 -4.601635038852691650e-02
-2.439561998471617699e-03 -4.094414412975311279e-02 -1.911058872938156128e-01 9.851516783237457275e-02 -2.591952085494995117e-01 -4.579437151551246643e-02 1.890965551137924194e-01 -1.174151077866554260e-01 -5.705443397164344788e-02 2.207876183092594147e-03 6.554007530212402344e-02 -5.723302066326141357e-02 -9.940917044878005981e-02 -1.674117147922515869e-01 1.143810823559761047e-01 -9.290974587202072144e-02 3.525964617729187012e-01 -5.305191501975059509e-03 -5.342660546302795410e-01 -4.030599296092987061e-01 2.066353857517242432e-01 1.334747970104217529e-01 1.055464893579483032e-02 -1.956008821725845337e-01 -7.210034877061843872e-02 4.081821814179420471e-02 1.434384882450103760e-01 4.517150670289993286e-02 -7.308640051633119583e-04 -9.754484891891479492e-02 5.207186937332153320e-02 -2.235423177480697632e-01
-5.089903473854064941e-01 -1.370994448661804199e-01 1.361536681652069092e-01 -1.718032658100128174e-01 2.461887896060943604e-01 -2.769382670521736145e-02 -6.951878964900970459e-02 1.167094409465789795e-01 -2.172094583511352539e-02 1.515246462076902390e-02 3.686214387416839600e-01 -3.026650547981262207e-01 -2.315349280834197998e-01 -4.935694113373756409e-02 1.572906412184238434e-02 -1.547244936227798462e-01 7.055838406085968018e-02 -1.632039695978164673e-01 -2.290725708007812500e-01 7.420427352190017700e-02 1.582929044961929321e-01 -2.119599729776382446e-01 1.754927635192871094e-01 -1.665969938039779663e-01 -3.883573412895202637e-02 1.101203076541423798e-02 1.235096715390682220e-02 -9.527234733104705811e-02 6.363617628812789917e-02 1.281513571739196777e-01 1.495389044284820557e-01 -1.183395460247993469e-01
-2.656018435955047607e-01 -3.949775695800781250e-01 1.343086212873458862e-01 -1.319232285022735596e-01 -9.884755313396453857e-02 1.792588979005813599e-01 -1.710955500602722168e-01 1.074884310364723206e-01 1.963860355317592621e-02 -1.490623354911804199e-01 1.830851286649703979e-01 -1.992097795009613037e-01 -1.645140945911407471e-01 1.735516190528869629e-01 2.463669702410697937e-02 -1.253695636987686157e-01 2.783516943454742432e-01 -1.035362929105758667e-01 -1.653639078140258789e-01 -6.823098659515380859e-02 1.756793260574340820e-01 8.005111664533615112e-02 -2.607682645320892334e-01 -3.379163742065429688e-01 5.807704478502273560e-02 3.415171988308429718e-03 1.322613358497619629e-01 -2.747636437416076660e-01 -7.559692859649658203e-02 2.059964686632156372e-01 -8.949155919253826141e-03 4.114541783928871155e-02
1.020911801606416702e-02 -2.400966882705688477e-01 -1.919080615043640137e-01 -1.798778325319290161e-01 -1.434176415205001831e-01 7.363642007112503052e-02 7.691486924886703491e-02 -2.402659971266984940e-03 2.007157169282436371e-02 -5.774173140525817871e-02 2.419508695602416992e-01 -4.362070858478546143e-01 -8.444669097661972046e-02 -2.810926437377929688e-01 1.543654352426528931e-01 -3.521312773227691650e-01 2.276687920093536377e-01 2.166680097579956055e-01 -1.975622400641441345e-02 1.002694070339202881e-01 2.100081741809844971e-01 -1.326618492603302002e-01 3.656677901744842529e-02 2.067988514900207520e-01 2.291242331266403198e-01 -8.815082162618637085e-02 -1.333385556936264038e-01 -1.434998959302902222e-01 -1.261844933032989502e-01 2.755920961499214172e-02 -1.499082148075103760e-01 4.250030219554901123e-02
-2.051126770675182343e-02 -6.679590046405792236e-02 -1.734034419059753418e-01 -3.624642491340637207e-01 -3.315797746181488037e-01 -9.478724747896194458e-02 -3.560112416744232178e-02 -1.486030966043472290e-01 1.420922875404357910e-01 8.310712128877639771e-02 6.498155742883682251e-02 -3.308769166469573975e-01 -8.075229078531265259e-02 -5.861838161945343018e-02 8.625544607639312744e-02 -3.567977249622344971e-01 1.216486766934394836e-01 2.484548240900039673e-01 -2.957179248332977295e-01 -2.414359748363494873e-01 -2.923901192843914032e-02 5.990261584520339966e-02 3.749506920576095581e-02 -2.138364017009735107e-01 1.519131660461425781e-01 2.130835503339767456e-02 2.262452244758605957e-01 8.521722257137298584e-02 1.256116330623626709e-01 7.401408255100250244e-02 -1.122039407491683960e-01 1.273460239171981812e-01
3.309901105239987373e-03 -3.193396702408790588e-02 -5.736342072486877441e-02 -1.591911613941192627e-01 -6.362390518188476562e-02 1.445272117853164673e-01 1.391540616750717163e-01 -7.036132365465164185e-02 -3.364986553788185120e-02 9.318530559539794922e-02 3.314903974533081055e-01 -2.465963065624237061e-01 -4.606651142239570618e-02 -2.072372883558273315e-01 -1.784421950578689575e-01 -6.392757594585418701e-02 3.884540498256683350e-01 2.044154107570648193e-01 -2.327315807342529297e-01 -2.583435922861099243e-02 3.222602307796478271e-01 -2.277866899967193604e-01 -2.694519758224487305e-01 2.358972132205963135e-01 9.581182897090911865e-02 2.649185955524444580e-01 9.316251426935195923e-02 -4.219099506735801697e-02 -1.395988315343856812e-01 2.248834446072578430e-02 1.345816701650619507e-01 -1.209833100438117981e-02
-1.728230714797973633e-01 -8.067163638770580292e-03 3.841417655348777771e-02 -4.137596860527992249e-02 -1.047238484025001526e-01 3.708116114139556885e-01 4.597737267613410950e-02 -1.888223588466644287e-01 -1.828371286392211914e-01 -5.843584984540939331e-02 3.033027648925781250e-01 -3.395543396472930908e-01 -1.622122339904308319e-02 -3.579148352146148682e-01 -2.461464703083038330e-02 9.721393696963787079e-03 1.502300500869750977e-01 -4.076451063156127930e-02 2.518916688859462738e-02 -1.603559255599975586e-01 -4.144313186407089233e-02 1.154097691178321838e-01 6.740620732307434082e-02 4.858589917421340942e-02 -9.692056477069854736e-02 2.245112359523773193e-01 9.403323382139205933e-02 -3.505559563636779785e-01 2.239995300769805908e-01 -1.143991723656654358e-01 -2.233567982912063599e-01 -1.738985329866409302e-01
-2.763199852779507637e-03 -1.144390031695365906e-01 2.140793949365615845e-01 -3.432084321975708008e-01 -6.905473768711090088e-02 1.860863119363784790e-01 -6.034252792596817017e-02 8.465086668729782104e-02 2.271206527948379517e-01 4.919790662825107574e-03 2.736095488071441650e-01 -2.692071199417114258e-01 -2.294877916574478149e-01 -5.752502009272575378e-02 5.298358201980590820e-02 -1.328825652599334717e-01 9.916861355304718018e-02 1.375545412302017212e-01 -2.911413311958312988e-01 1.690240353345870972e-01 7.442600280046463013e-02 -1.219806149601936340e-01 -1.103577315807342529e-01 -1.845193058252334595e-01 -1.341231614351272583e-01 -1.056665629148483276e-01 -2.133646458387374878e-01 -2.830950915813446045e-01 -1.509850472211837769e-02 -1.547024305909872055e-02 -2.426346763968467712e-02 -3.647992312908172607e-01
-9.684312343597412109e-02 -4.102270677685737610e-02 -2.396382205188274384e-02 -3.536548614501953125e-01 -1.450325101613998413e-01 1.488867700099945068e-01 6.996651738882064819e-02 -3.700354397296905518e-01 1.275778859853744507e-01 -1.607216447591781616e-01 2.906474173069000244e-01 -2.216626256704330444e-01 9.023059904575347900e-02 -2.302726805210113525e-01 -7.694442570209503174e-02 -2.380708605051040649e-01 2.097380310297012329e-01 1.039557754993438721e-01 -1.156261563301086426e-02 -1.455726772546768188e-01 -8.413747698068618774e-02 2.835517227649688721e-01 1.546937320381402969e-02 -5.720357224345207214e-02 -1.902743875980377197e-01 1.919796317815780640e-01 -3.445271775126457214e-02 -2.018849849700927734e-01 1.426250785589218140e-01 -2.858602814376354218e-02 -1.006567105650901794e-01 -2.556875646114349365e-01
-1.403960585594177246e-01 4.171181842684745789e-02 -3.664119169116020203e-02 -2.054389715194702148e-01 1.530381012707948685e-02 -1.487494111061096191e-01 2.540850639343261719e-02 -7.628504186868667603e-02 3.133814781904220581e-03 -6.868328899145126343e-02 3.560278415679931641e-01 -1.627618819475173950e-01 -2.278658747673034668e-01 -3.406618833541870117e-01 1.485403906553983688e-02 -1.494730561971664429e-01 4.683501124382019043e-01 -2.106310874223709106e-01 -7.856836169958114624e-02 -1.650209873914718628e-01 5.250185728073120117e-02 -1.729964166879653931e-01 -2.453717887401580811e-01 9.350179135799407959e-02 -1.709462553262710571e-01 -1.709298491477966309e-01 2.226496040821075439e-01 8.925923705101013184e-02 -3.109046444296836853e-02 -1.047664433717727661e-01 -6.445440649986267090e-02 1.638047993183135986e-01
1.575182825326919556e-01 -1.857440918684005737e-02 1.725282967090606689e-01 -4.009944200515747070e-02 1.525208950042724609e-01 4.921074211597442627e-01 -1.612166464328765869e-01 -1.984648257493972778e-01 -7.863293588161468506e-02 -2.548037283122539520e-02 2.980741858482360840e-01 -2.996086478233337402e-01 -1.724458485841751099e-01 -9.607897140085697174e-03 2.821712195873260498e-01 -1.343587189912796021e-01 1.430008932948112488e-02 2.665383741259574890e-02 -2.568510472774505615e-01 -1.472439989447593689e-02 7.115771621465682983e-02 -1.571898907423019409e-01 -1.351484358310699463e-01 -1.482250839471817017e-01 -1.130490228533744812e-01 -1.945920735597610474e-01 1.070628911256790161e-01 -4.175513237714767456e-02 -1.080649942159652710e-01 -2.268850803375244141e-01 -1.809393465518951416e-01 5.339348316192626953e-02
-1.972570270299911499e-01 -2.567138671875000000e-01 1.610992550849914551e-01 -1.043843775987625122e-01 -2.572860121726989746e-01 1.399748176336288452e-01 1.749727278947830200e-01 -1.480645835399627686e-01 -2.663899362087249756e-01 8.838248997926712036e-02 3.048135340213775635e-01 -1.273594498634338379e-01 -6.388035416603088379e-02 -1.888136565685272217e-01 3.933532908558845520e-02 -3.693538308143615723e-01 2.205788791179656982e-01 7.508789747953414917e-02 -8.092476427555084229e-02 3.355460986495018005e-02 2.631145715713500977e-01 -4.930133372545242310e-02 -4.137543216347694397e-02 2.395922541618347168e-01 2.877992689609527588e-01 1.096972301602363586e-01 -1.269050538539886475e-01 5.263602361083030701e-02 3.573917970061302185e-02 -2.002583891153335571e-01 -3.355344384908676147e-02 7.358913868665695190e-02
-2.577733993530273438e-01 -3.808167576789855957e-02 4.810528829693794250e-02 -1.966662108898162842e-01 7.175147533416748047e-02 -8.817633986473083496e-02 -3.113128244876861572e-03 -2.102241516113281250e-01 -6.006343662738800049e-02 -2.383113279938697815e-02 2.133351862430572510e-01 -1.318158954381942749e-01 -3.886540532112121582e-01 -2.875766158103942871e-01 -9.032960981130599976e-02 1.680061593651771545e-02 4.527252912521362305e-01 -1.172473281621932983e-01 -4.752490669488906860e-02 -2.944161295890808105e-01 -5.228689685463905334e-02 -1.042700260877609253e-01 -1.079374551773071289e-01 -1.244240626692771912e-02 -2.179507762193679810e-01 -5.214608833193778992e-02 5.899948067963123322e-03 5.967128276824951172e-02 1.028048247098922729e-01 2.483065240085124969e-02 4.544709250330924988e-02 3.529883325099945068e-01
-1.065301299095153809e-01 -2.377834320068359375e-01 1.923655122518539429e-01 -8.117631822824478149e-02 -4.765354096889495850e-02 -1.307558547705411911e-02 -2.042517811059951782e-01 -5.826621875166893005e-02 -7.921461015939712524e-02 2.746215462684631348e-02 2.188968360424041748e-01 -4.178209230303764343e-02 -3.302348405122756958e-02 -3.528366982936859131e-02 9.996048361063003540e-02 -1.029177904129028320e-01 3.080761432647705078e-01 2.893566899001598358e-02 1.067907661199569702e-01 -3.726493418216705322e-01 1.123525351285934448e-01 3.527303785085678101e-02 -4.069346562027931213e-02 -7.985458523035049438e-02 -4.532833695411682129e-01 2.455580085515975952e-01 3.446564972400665283e-01 -1.605522632598876953e-01 1.909107714891433716e-01 -1.432641893625259399e-01 -4.169479012489318848e-02 -1.561754196882247925e-01
1.078188568353652954e-01 -3.183903992176055908e-01 2.030228674411773682e-01 -1.468422263860702515e-01 1.235230267047882080e-02 3.551640212535858154e-01 3.118371777236461639e-02 -1.608333289623260498e-01 -1.683267392218112946e-02 -3.429708182811737061e-01 1.359800398349761963e-01 -1.386660337448120117e-01 -7.483064662665128708e-03 -3.394092023372650146e-01 -2.042761445045471191e-01 -4.769494757056236267e-02 8.836250007152557373e-02 1.414932496845722198e-02 -1.310116201639175415e-01 -9.157581627368927002e-02 2.175546288490295410e-01 -1.348500140011310577e-02 -2.177932113409042358e-01 -7.587468624114990234e-02 2.073697894811630249e-01 1.460768748074769974e-02 -8.558591455221176147e-02 1.286006532609462738e-02 -5.946964491158723831e-03 -3.600242435932159424e-01 -2.034354805946350098e-01 1.388322375714778900e-02
-1.478349715471267700e-01 -9.896070510149002075e-02 -2.528875172138214111e-01 -2.854143977165222168e-01 -1.726878434419631958e-01 2.104151248931884766e-01 -1.768427789211273193e-01 -1.295957714319229126e-01 5.163780599832534790e-02 -5.291511118412017822e-02 3.768198490142822266e-01 -4.025042355060577393e-01 2.246329560875892639e-02 -1.736786216497421265e-01 1.188480481505393982e-01 -9.254645556211471558e-02 -5.500326305627822876e-02 -2.925896644592285156e-02 1.621044054627418518e-02 -1.768649071455001831e-01 -1.460047215223312378e-01 1.440274715423583984e-02 1.900070607662200928e-01 -9.409786015748977661e-02 -2.864467799663543701e-01 1.385654062032699585e-01 -1.965269744396209717e-01 -5.317038670182228088e-02 1.857037246227264404e-01 -7.079509645700454712e-02 5.199294164776802063e-02 -2.261320501565933228e-01
3.709620609879493713e-02 -7.857181876897811890e-02 2.635834515094757080e-01 -4.119730889797210693e-01 2.617466449737548828e-02 -1.045250967144966125e-01 4.960219841450452805e-03 6.555639207363128662e-02 2.513040900230407715e-01 1.152957603335380554e-01 1.573829501867294312e-01 -2.428539246320724487e-01 -1.840643286705017090e-01 4.906239733099937439e-02 8.831202238798141479e-02 -2.671650983393192291e-02 4.263123497366905212e-02 -3.589623048901557922e-02 -5.289706587791442871e-01 -1.249110028147697449e-01 8.507681638002395630e-02 -2.633157372474670410e-01 -5.734900012612342834e-02 -4.543181136250495911e-02 -1.401372402906417847e-01 1.524580121040344238e-01 -1.766628026962280273e-02 -2.895653545856475830e-01 6.425689905881881714e-02 7.512135803699493408e-02 -8.579871058464050293e-02 -8.777820318937301636e-02
-1.677709072828292847e-02 -1.996991038322448730e-01 -1.415821611881256104e-01 -2.453959435224533081e-01 -3.919780254364013672e-03 1.626639515161514282e-01 -9.701483696699142456e-02 1.659069657325744629e-01 2.611063607037067413e-02 5.318648368120193481e-02 1.819215714931488037e-01 -4.143013954162597656e-01 3.259619697928428650e-02 -4.360903054475784302e-03 3.157219290733337402e-01 -2.160602957010269165e-01 2.683244347572326660e-01 2.032963000237941742e-02 4.533210396766662598e-02 -2.689647674560546875e-01 7.394272089004516602e-02 9.506890550255775452e-03 -8.107974380254745483e-02 -1.175025179982185364e-01 -7.237617671489715576e-02 -1.720220148563385010e-01 -5.643164739012718201e-02 3.897638022899627686e-01 3.974199295043945312e-02 1.858307607471942902e-02 9.546370059251785278e-02 -2.945357859134674072e-01
1.544633060693740845e-01 -2.416787445545196533e-01 8.240652829408645630e-02 -2.210705131292343140e-01 -2.299524694681167603e-01 1.737802922725677490e-01 -1.478645354509353638e-01 -1.608710363507270813e-02 -1.239358410239219666e-01 -2.679043114185333252e-01 2.573244869709014893e-01 -1.938304007053375244e-01 -1.231682673096656799e-01 -7.473848760128021240e-02 2.110791765153408051e-02 -1.116046607494354248e-01 1.339469105005264282e-01 -1.845079511404037476e-01 -2.281641662120819092e-01 -1.786773204803466797e-01 -5.968819186091423035e-02 -4.427507147192955017e-02 3.799397647380828857e-01 -1.558517813682556152e-01 -9.919518232345581055e-02 -1.791447773575782776e-02 -4.050043597817420959e-02 -1.016570404171943665e-01 3.480335175991058350e-01 -7.976225018501281738e-02 -1.039704829454421997e-01 -2.484391927719116211e-01
-2.952361665666103363e-02 -1.755050271749496460e-01 -1.819895654916763306e-01 8.050579577684402466e-02 -2.577928602695465088e-01 -1.289522945880889893e-01 3.322583390399813652e-03 -1.366452872753143311e-01 6.653682887554168701e-02 2.193373441696166992e-01 3.434535264968872070e-01 -3.441118299961090088e-01 -1.228937581181526184e-01 -1.065519973635673523e-01 1.278109699487686157e-01 -4.028559476137161255e-02 3.720281124114990234e-01 1.224395334720611572e-01 -2.508588731288909912e-01 -2.569676935672760010e-01 -8.336697518825531006e-02 -7.127442955970764160e-02 -1.493470072746276855e-01 3.334689512848854065e-02 1.263433545827865601e-01 -1.569885164499282837e-01 2.345052808523178101e-01 -2.366371452808380127e-02 4.360067844390869141e-02 -6.526686251163482666e-02 1.164516434073448181e-01 -2.448344677686691284e-01
-1.491309106349945068e-01 4.398624971508979797e-02 2.586240693926811218e-02 -3.513059318065643311e-01 -1.676379144191741943e-02 -6.522839516401290894e-02 5.929841473698616028e-02 -3.485477268695831299e-01 -1.374515444040298462e-01 3.946216404438018799e-02 3.800181150436401367e-01 -4.186072051525115967e-01 1.020334288477897644e-01 -1.949359029531478882e-01 -1.240038126707077026e-01 5.860901623964309692e-02 1.389030069112777710e-01 -1.922988295555114746e-01 -4.188191518187522888e-02 -1.938610672950744629e-01 -4.826028272509574890e-02 5.839569866657257080e-02 -3.978130593895912170e-02 -1.475621759891510010e-01 1.875849962234497070e-01 2.697308957576751709e-01 -1.828601509332656860e-01 7.787094265222549438e-02 7.450823485851287842e-02 -1.044525578618049622e-01 1.610837727785110474e-01 -1.800834387540817261e-02
-2.141258120536804199e-01 -3.092037439346313477e-01 -1.298017241060733795e-02 -8.318065851926803589e-02 2.848163247108459473e-01 1.456821113824844360e-01 -3.068861085921525955e-03 -3.104678355157375336e-02 -8.714520186185836792e-02 -2.776932716369628906e-01 2.223795652389526367e-01 -2.066308259963989258e-01 -7.290188223123550415e-02 -2.154269665479660034e-01 9.073527157306671143e-02 -1.714882403612136841e-01 1.231068819761276245e-01 -1.748891323804855347e-01 -1.345518976449966431e-01 5.332682654261589050e-02 4.355027079582214355e-01 2.508277818560600281e-02 7.205324620008468628e-02 -1.806647926568984985e-01 -1.579886078834533691e-01 1.612201184034347534e-01 1.107631325721740723e-01 -1.368048042058944702e-01 1.540891975164413452e-01 -2.430478483438491821e-02 -1.426809132099151611e-01 -2.459193617105484009e-01
6.638575345277786255e-02 -2.554427385330200195e-01 1.178202405571937561e-01 -4.192692637443542480e-01 1.810781657695770264e-01 1.804185360670089722e-01 -6.633335351943969727e-02 -6.849976629018783569e-02 2.568993270397186279e-01 1.050560399889945984e-01 4.838489368557929993e-02 -3.298079371452331543e-01 1.401579286903142929e-02 9.225377440452575684e-02 1.552933454513549805e-01 -3.267682716250419617e-02 8.131061494350433350e-02 -1.210180819034576416e-01 -3.892582058906555176e-01 1.989165879786014557e-02 2.552520036697387695e-01 -1.247937306761741638e-01 -1.302232146263122559e-01 -8.578512817621231079e-02 -1.199063956737518311e-01 1.142304204404354095e-02 -2.403009682893753052e-01 -2.069952785968780518e-01 -6.736146658658981323e-02 3.864657506346702576e-02 -1.248290315270423889e-01 -1.710848957300186157e-01
1.087661311030387878e-01 -1.003294438123703003e-01 -5.801362171769142151e-02 -9.815727174282073975e-02 2.175465971231460571e-02 1.305429339408874512e-01 9.114593267440795898e-02 1.834554970264434814e-02 -1.947315782308578491e-01 2.054723910987377167e-03 3.697955608367919922e-01 -3.279229998588562012e-01 -3.446405753493309021e-02 -3.097622096538543701e-01 2.971768677234649658e-01 -4.404204338788986206e-02 3.741456270217895508e-01 -3.876443207263946533e-02 2.343940921127796173e-02 -1.606414765119552612e-01 -9.862986207008361816e-02 -1.235547438263893127e-01 -2.514268755912780762e-01 -7.763457298278808594e-02 8.786885440349578857e-02 -1.374979764223098755e-01 -1.878490149974822998e-01 1.357401609420776367e-01 -3.363670110702514648e-01 -7.117767632007598877e-02 -1.064620073884725571e-02 9.275253117084503174e-02
-1.169920191168785095e-01 -5.994979664683341980e-02 4.403117671608924866e-02 -3.171744989231228828e-03 -2.542431056499481201e-01 -1.922512352466583252e-01 -2.845264673233032227e-01 -9.757943451404571533e-02 3.464844226837158203e-01 -4.353367164731025696e-02 1.640521287918090820e-01 -3.648892939090728760e-01 1.545233651995658875e-02 -1.977512845769524574e-03 2.565875649452209473e-01 -3.600772917270660400e-01 1.672033965587615967e-01 -8.882468193769454956e-02 -3.536365032196044922e-01 -1.011620759963989258e-01 -1.459960192441940308e-01 -9.282474964857101440e-02 2.300333976745605469e-02 7.349107414484024048e-02 -1.505559235811233521e-01 1.615417897701263428e-01 4.024161770939826965e-02 7.065456360578536987e-02 -1.848855316638946533e-01 -1.409199181944131851e-02 1.797159947454929352e-02 -1.177897527813911438e-01
2.112399600446224213e-02 -3.000306189060211182e-01 9.234204143285751343e-02 -5.072117596864700317e-02 -1.078673871234059334e-03 3.365301340818405151e-02 -4.139398783445358276e-02 5.699003487825393677e-02 4.168121959082782269e-04 8.766838163137435913e-02 4.234347045421600342e-01 -3.581142425537109375e-01 -7.605341821908950806e-02 -1.848577409982681274e-01 -5.117785185575485229e-02 -4.831192791461944580e-01 1.429350823163986206e-01 2.111393660306930542e-01 -6.524235755205154419e-02 4.317134618759155273e-02 1.742637604475021362e-01 2.360950261354446411e-01 1.497500091791152954e-01 -1.782281883060932159e-02 8.551201224327087402e-02 -1.830017007887363434e-02 -2.787721753120422363e-01 -1.214778125286102295e-01 6.988794356584548950e-02 3.968314453959465027e-02 -9.925775229930877686e-02 6.870660185813903809e-02
-9.804587811231613159e-02 -1.645452342927455902e-02 3.433271870017051697e-02 -2.741340398788452148e-01 -1.224994063377380371e-01 2.384985387325286865e-01 1.850169748067855835e-01 -3.291860222816467285e-02 -4.317696020007133484e-02 4.470709245651960373e-03 3.040572106838226318e-01 -7.689651846885681152e-02 -1.637838929891586304e-01 -2.705318331718444824e-01 -7.019432261586189270e-03 5.974535644054412842e-02 6.042320281267166138e-02 4.537022858858108521e-02 -3.204707205295562744e-01 -3.023965358734130859e-01 1.243239790201187134e-01 -1.018340662121772766e-01 -3.621627986431121826e-01 -8.203057199716567993e-02 -7.360041886568069458e-02 -3.347686305642127991e-02 -7.073080539703369141e-02 -1.864245682954788208e-01 -2.743362188339233398e-01 -2.113140374422073364e-01 1.272305697202682495e-01 2.381963729858398438e-01
-4.872220456600189209e-01 -3.414123877882957458e-02 9.273038804531097412e-02 -1.955327689647674561e-01 -1.183142587542533875e-01 -1.218129992485046387e-01 1.873341053724288940e-01 1.253238413482904434e-02 -4.671726375818252563e-02 1.577173024415969849e-01 2.332793921232223511e-01 -1.278004348278045654e-01 -1.012215614318847656e-01 -2.844683527946472168e-01 1.526467949151992798e-01 -2.528684735298156738e-01 1.557891964912414551e-01 -2.018739730119705200e-01 -1.832488924264907837e-01 -1.027784273028373718e-01 -8.737905323505401611e-02 -4.437877982854843140e-02 1.766206920146942139e-01 -2.568133473396301270e-01 -7.461114972829818726e-02 2.564987540245056152e-01 -7.959119975566864014e-02 -2.059826850891113281e-01 1.679807715117931366e-02 9.042216837406158447e-02 6.114694103598594666e-02 -1.614606082439422607e-01
-2.517964541912078857e-01 -2.077733725309371948e-01 -9.545328468084335327e-02 -3.488074541091918945e-01 3.880551084876060486e-02 7.821858860552310944e-03 -1.249644905328750610e-01 -6.773450970649719238e-02 4.699968546628952026e-02 -2.360836416482925415e-02 8.708666265010833740e-02 -3.537769317626953125e-01 -2.552809715270996094e-01 2.138746976852416992e-01 -1.948236078023910522e-01 -1.452359408140182495e-01 3.774551153182983398e-01 4.427398089319467545e-03 -2.407905012369155884e-01 -6.668182462453842163e-02 3.041406571865081787e-01 5.612075328826904297e-02 1.126386374235153198e-01 -1.341779381036758423e-01 1.455167382955551147e-01 -5.237913876771926880e-02 -8.217960596084594727e-02 -2.214758843183517456e-01 1.365001052618026733e-01 6.437058001756668091e-02 3.136107698082923889e-02 2.582097798585891724e-02
1.495051663368940353e-03 4.032319784164428711e-02 7.365746051073074341e-02 -1.963037997484207153e-01 -8.119378983974456787e-02 -1.967214420437812805e-02 -1.518842726945877075e-01 -8.185052871704101562e-02 -1.815325468778610229e-01 1.308452636003494263e-01 3.942849040031433105e-01 -2.022841423749923706e-01 -4.978860542178153992e-02 2.403741478919982910e-01 3.075594007968902588e-01 -4.134545102715492249e-02 3.236964643001556396e-01 1.355879306793212891e-01 -4.164882898330688477e-01 -1.759023368358612061e-01 -6.249584257602691650e-02 -7.253097742795944214e-02 -1.617858931422233582e-02 2.808928862214088440e-02 2.652246356010437012e-01 -7.261278480291366577e-02 6.069356948137283325e-02 -1.004517823457717896e-01 1.429740935564041138e-01 2.109266258776187897e-02 7.810226827859878540e-02 -2.459399849176406860e-01
-2.946629226207733154e-01 6.766848731786012650e-03 1.279666721820831299e-01 -1.953672766685485840e-01 -8.234267681837081909e-02 1.033279392868280411e-02 -1.040432881563901901e-02 -1.080747344531118870e-03 -1.425066143274307251e-01 -1.734814643859863281e-01 1.244802176952362061e-01 -1.347586810588836670e-01 -1.349195092916488647e-01 -2.621678113937377930e-01 -7.119818031787872314e-02 -1.440918445587158203e-02 1.438918560743331909e-01 2.298649698495864868e-01 -3.358104825019836426e-01 3.916171379387378693e-03 4.474169313907623291e-01 8.675577491521835327e-02 2.170723974704742432e-01 -1.811369359493255615e-01 -3.189834356307983398e-01 7.910580933094024658e-02 2.073694318532943726e-01 -1.970389336347579956e-01 -8.109034597873687744e-02 -7.975975051522254944e-03 -4.148561879992485046e-02 5.617112666368484497e-02
-1.752236187458038330e-01 -9.849850088357925415e-02 2.137779444456100464e-01 -2.892584204673767090e-01 3.825763985514640808e-02 -1.552111096680164337e-02 -5.315344780683517456e-02 1.223788931965827942e-01 1.012292727828025818e-01 1.868334114551544189e-01 2.364812791347503662e-01 -4.931336268782615662e-02 -1.277434527873992920e-01 5.521765351295471191e-02 6.050667911767959595e-02 -1.599199026823043823e-01 1.171669736504554749e-01 6.881064176559448242e-02 -4.750652313232421875e-01 -1.751070171594619751e-01 2.238771468400955200e-01 -3.692787587642669678e-01 -1.492917090654373169e-01 -9.832271933555603027e-02 -4.237821325659751892e-02 -8.671031892299652100e-02 -9.879339486360549927e-02 3.731353208422660828e-02 1.934161484241485596e-01 2.323911488056182861e-01 -2.125799357891082764e-01 9.097490459680557251e-02
-1.436977088451385498e-01 -8.136782050132751465e-02 1.438830345869064331e-01 -2.612235844135284424e-01 1.611576415598392487e-03 3.899696096777915955e-02 6.357225775718688965e-02 -2.183480709791183472e-01 6.810345500707626343e-02 2.985916798934340477e-03 4.323249757289886475e-01 3.373005613684654236e-02 -6.762714684009552002e-02 -3.438957929611206055e-01 5.089755728840827942e-02 -1.352128982543945312e-01 8.131568133831024170e-02 -2.063565254211425781e-01 -1.871580183506011963e-01 -4.042499363422393799e-01 -5.944202467799186707e-02 -4.291709139943122864e-02 -2.376120984554290771e-01 1.332871615886688232e-01 -6.313046813011169434e-02 -1.131215915083885193e-01 2.374705672264099121e-01 -1.186677441000938416e-01 -2.760658860206604004e-01 2.700395882129669189e-02 5.110970139503479004e-02 9.865991771221160889e-03
-2.035828381776809692e-01 -1.996623352169990540e-02 9.104328602552413940e-02 5.114435777068138123e-02 -2.111313492059707642e-02 8.297334425151348114e-03 -3.639226257801055908e-01 -1.543252612464129925e-03 -1.350678652524948120e-01 1.323532313108444214e-01 2.697242200374603271e-01 -2.494965940713882446e-01 -3.932698667049407959e-01 -3.659041821956634521e-01 1.082504242658615112e-01 -3.380552232265472412e-01 -1.266664415597915649e-01 1.817149221897125244e-01 -3.109576404094696045e-01 2.485911175608634949e-02 1.206053886562585831e-02 8.991943672299385071e-03 -8.940412104129791260e-02 2.548079378902912140e-02 -3.504203632473945618e-02 6.555052101612091064e-02 1.716650128364562988e-01 6.625311076641082764e-02 1.326645761728286743e-01 9.147146344184875488e-02 -1.913851127028465271e-02 8.958066254854202271e-02
-1.529182344675064087e-01 1.554879099130630493e-01 9.942692518234252930e-02 -2.856319248676300049e-01 -9.741390123963356018e-03 -5.897100269794464111e-02 3.246420249342918396e-02 -1.660231798887252808e-01 4.746155068278312683e-02 -9.941363334655761719e-02 3.450771868228912354e-01 4.882666841149330139e-02 -2.107727676630020142e-01 -3.399353027343750000e-01 9.053628891706466675e-02 -1.410330384969711304e-01 1.771804690361022949e-01 -2.267323583364486694e-01 -1.749173253774642944e-01 -4.029836058616638184e-01 2.993488125503063202e-02 1.624432206153869629e-02 -2.779777646064758301e-01 6.030688062310218811e-02 -7.579475641250610352e-02 -6.651477515697479248e-02 2.338504344224929810e-01 -8.134182542562484741e-02 -9.486132860183715820e-02 -1.294392906129360199e-02 -1.107218712568283081e-01 2.373896092176437378e-01
2.249835059046745300e-02 -9.844743460416793823e-02 7.790943980216979980e-02 3.112841956317424774e-02 -3.323619663715362549e-01 1.616057157516479492e-01 -1.237306520342826843e-01 -2.554321885108947754e-01 -1.470807492733001709e-01 -2.800026834011077881e-01 4.229490458965301514e-01 -3.375301659107208252e-01 -1.994068920612335205e-01 -2.080098986625671387e-01 -2.562054619193077087e-02 -3.415263444185256958e-02 1.973997056484222412e-01 1.150369942188262939e-01 -2.104391455650329590e-01 8.959850668907165527e-02 9.157241322100162506e-03 1.515634655952453613e-01 -1.260279417037963867e-01 2.493030875921249390e-01 -1.042714491486549377e-01 -1.695140004158020020e-01 4.468057677149772644e-02 -1.085199937224388123e-01 -1.290092896670103073e-02 1.121653765439987183e-01 -9.318298846483230591e-02 8.667349070310592651e-02
-2.104981094598770142e-01 -4.157579839229583740e-01 1.966760009527206421e-01 -4.050767794251441956e-02 -5.893017805647104979e-05 1.070658266544342041e-01 -9.967930614948272705e-02 -6.933668255805969238e-02 -8.725459873676300049e-02 -2.043543756008148193e-01 3.755010664463043213e-01 -2.167122513055801392e-01 8.189076930284500122e-02 1.107138097286224365e-01 -1.761382371187210083e-01 -5.918858945369720459e-02 1.721804738044738770e-01 -1.671678423881530762e-01 -2.205942571163177490e-01 -1.307508647441864014e-01 2.439021319150924683e-01 2.403458952903747559e-01 6.653821561485528946e-03 -3.306692466139793396e-02 7.843609154224395752e-02 -3.636401146650314331e-02 2.774665653705596924e-01 -5.776952952146530151e-02 -1.548911780118942261e-01 2.146615684032440186e-01 -5.163344368338584900e-02 -1.523107737302780151e-01
-7.971242070198059082e-02 6.468796730041503906e-02 1.215504948049783707e-02 -1.741395294666290283e-01 -1.942167878150939941e-01 3.109562397003173828e-01 -5.532141029834747314e-02 -3.208859860897064209e-01 -2.519026398658752441e-01 -4.431096464395523071e-02 2.502943277359008789e-01 -2.210037410259246826e-01 -6.724675744771957397e-02 -1.808989495038986206e-01 1.111941505223512650e-02 1.193560138344764709e-01 4.015370905399322510e-01 -8.606759458780288696e-02 -1.648483872413635254e-01 -2.132579237222671509e-01 1.179664954543113708e-01 -1.994310766458511353e-01 -1.704479455947875977e-01 1.022133044898509979e-03 2.297369539737701416e-01 4.953551292419433594e-02 5.613069608807563782e-02 1.831016391515731812e-01 7.572495192289352417e-02 -6.152839213609695435e-02 1.571423709392547607e-01 1.996576488018035889e-01
-1.847070008516311646e-01 -1.919300854206085205e-01 5.108328908681869507e-02 -2.343325316905975342e-01 2.134480327367782593e-02 3.203025460243225098e-02 -1.726755201816558838e-01 -1.136212348937988281e-01 -2.155802547931671143e-01 2.397485775873064995e-03 1.639282405376434326e-01 5.038025323301553726e-03 -4.792875796556472778e-02 9.913189709186553955e-02 3.437266498804092407e-02 -1.249080374836921692e-01 3.198872208595275879e-01 2.473555654287338257e-01 -2.766921818256378174e-01 -2.716005146503448486e-01 2.115903943777084351e-01 8.148782700300216675e-02 7.811612915247678757e-03 -3.028356470167636871e-02 -3.846158683300018311e-01 -6.547538191080093384e-02 3.360851705074310303e-01 4.780649766325950623e-02 3.781729191541671753e-02 -2.017876654863357544e-01 -9.220651537179946899e-02 -2.017381489276885986e-01
3.742715716361999512e-02 -5.228653177618980408e-02 4.503440111875534058e-02 -4.067360460758209229e-01 -2.536947429180145264e-01 1.470526903867721558e-01 -1.833321452140808105e-01 -1.206166446208953857e-01 -1.866398006677627563e-01 -1.781763881444931030e-01 -1.417833659797906876e-02 -5.266003608703613281e-01 -1.202771365642547607e-01 -1.160117164254188538e-01 2.751391232013702393e-01 -6.824202090501785278e-02 3.568362072110176086e-02 -1.531639546155929565e-01 -3.382828086614608765e-02 -1.785518378019332886e-01 -4.058223275933414698e-04 8.827936835587024689e-03 1.556957978755235672e-02 -1.715182214975357056e-01 -1.807332485914230347e-01 -1.148684620857238770e-01 -1.007344871759414673e-01 1.921161860227584839e-01 -3.425162285566329956e-02 -3.656559437513351440e-02 1.891056001186370850e-01 -1.523200273513793945e-01
-1.378619223833084106e-01 -1.767841279506683350e-01 8.913764357566833496e-02 1.255065202713012695e-01 -1.675137728452682495e-01 1.126637682318687439e-02 -9.866867214441299438e-02 -5.329129844903945923e-02 -8.799671381711959839e-02 -5.937227234244346619e-02 1.833594739437103271e-01 -2.236848622560501099e-01 -3.181394934654235840e-01 -1.455348730087280273e-01 3.869593739509582520e-01 -9.652514755725860596e-02 2.282207906246185303e-01 -2.928369343280792236e-01 -8.543699979782104492e-02 -2.857887744903564453e-01 7.136653643101453781e-03 1.000345051288604736e-01 1.823660172522068024e-02 -2.148349881172180176e-01 -1.526415199041366577e-01 -3.080282174050807953e-02 -2.422282844781875610e-01 3.053573891520500183e-02 -1.825230866670608521e-01 -7.976920902729034424e-02 2.015022188425064087e-01 2.478213608264923096e-01
-2.514086365699768066e-01 -1.928770095109939575e-01 7.004023343324661255e-02 -2.727188766002655029e-01 -1.422251760959625244e-01 2.323880493640899658e-01 2.354690879583358765e-01 -2.042190730571746826e-01 -1.793243549764156342e-02 -9.067395149031654000e-05 6.458356231451034546e-02 -1.286744028329849243e-01 -5.854052677750587463e-02 -1.996201090514659882e-02 -1.687989085912704468e-01 -3.811092972755432129e-01 2.242313921451568604e-01 -6.461011618375778198e-02 -2.815633416175842285e-01 -7.670710980892181396e-02 4.616571590304374695e-02 -3.595755696296691895e-01 -2.090745568275451660e-01 -1.678819768130779266e-02 -5.706638470292091370e-02 4.427578300237655640e-03 -6.055582687258720398e-02 1.706349700689315796e-01 2.661318480968475342e-01 6.102770566940307617e-02 8.786612190306186676e-03 -1.568177342414855957e-01
-1.397741436958312988e-01 -1.063882932066917419e-01 3.932206705212593079e-02 -1.084836497902870178e-01 -4.860582202672958374e-02 2.419467270374298096e-01 1.245054602622985840e-01 1.720080524682998657e-01 -1.831146329641342163e-01 -1.107530221343040466e-01 5.352518558502197266e-01 -2.013819515705108643e-01 -2.888812124729156494e-01 -1.725918650627136230e-01 3.686672821640968323e-02 1.687532812356948853e-01 -9.930518269538879395e-02 -1.109724044799804688e-01 -1.046548560261726379e-01 -2.163724154233932495e-01 1.785931736230850220e-02 2.135763317346572876e-01 -1.298439353704452515e-01 -4.508771002292633057e-03 2.948365211486816406e-01 1.327595859766006470e-01 4.597794613800942898e-04 -2.075070589780807495e-01 -8.825171738862991333e-02 4.356903024017810822e-03 -8.553569763898849487e-02 -1.685846298933029175e-01
-2.818926572799682617e-01 -9.293883293867111206e-02 -2.425107955932617188e-01 7.534108310937881470e-02 9.417983889579772949e-02 2.059204131364822388e-01 -1.935773938894271851e-01 -1.594424992799758911e-01 -2.843143045902252197e-01 1.291882842779159546e-01 3.022517263889312744e-01 -2.141649723052978516e-01 -1.759665161371231079e-01 -3.198247551918029785e-01 -1.225211005657911301e-02 1.810904145240783691e-01 5.555507168173789978e-02 1.452890187501907349e-01 -2.763127386569976807e-01 -1.367902904748916626e-01 2.014755010604858398e-01 -1.252235472202301025e-01 -2.656489312648773193e-01 -1.012535393238067627e-01 5.268469080328941345e-02 -1.021488755941390991e-02 8.665886521339416504e-02 4.252233728766441345e-02 -7.670980691909790039e-02 1.575395464897155762e-02 9.839425235986709595e-02 -2.189489006996154785e-01
-3.937790393829345703e-01 -4.255481362342834473e-01 1.266306042671203613e-01 -2.669261991977691650e-01 -1.876101791858673096e-01 1.326907277107238770e-01 6.689173728227615356e-02 8.936525881290435791e-02 -6.330674886703491211e-02 -9.749754518270492554e-02 1.689124405384063721e-01 -3.297685980796813965e-01 -1.280217915773391724e-01 -1.026794873178005219e-02 1.087789386510848999e-01 -9.778519719839096069e-02 -4.268035665154457092e-02 -3.970782831311225891e-02 -1.118817850947380066e-01 -1.134451180696487427e-01 9.856733679771423340e-02 -1.204093545675277710e-01 -1.578556150197982788e-01 -2.169287502765655518e-01 -1.046169549226760864e-01 -3.250451758503913879e-02 -1.591768711805343628e-01 -2.769156396389007568e-01 -1.736482605338096619e-02 2.744803130626678467e-01 5.800615996122360229e-02 6.791469454765319824e-02
1.408653110265731812e-01 -3.342747390270233154e-01 1.848694235086441040e-01 -1.771707981824874878e-01 2.218813747167587280e-01 2.027550041675567627e-01 -1.850781887769699097e-01 3.948310762643814087e-02 3.637829795479774475e-02 -9.325802326202392578e-03 3.387831747531890869e-01 -6.661137193441390991e-02 -1.301232725381851196e-01 -1.480399668216705322e-01 1.103473231196403503e-01 -1.091733202338218689e-01 2.443107366561889648e-01 6.331068277359008789e-02 -2.539641223847866058e-02 -2.046133279800415039e-01 5.371888726949691772e-02 -1.432470381259918213e-01 1.678896993398666382e-01 -3.571086227893829346e-01 -3.199438154697418213e-01 -1.807366013526916504e-01 1.146848723292350769e-01 7.676699012517929077e-02 -1.405236572027206421e-01 -2.527892217040061951e-02 -1.041520610451698303e-01 -1.499901264905929565e-01
7.204074412584304810e-02 -9.449747949838638306e-02 2.942809462547302246e-01 -4.095818102359771729e-01 9.001983702182769775e-02 1.251211762428283691e-01 -1.235233470797538757e-01 5.657127127051353455e-03 1.231008842587471008e-01 -7.292418926954269409e-02 1.419165879487991333e-01 -1.583745032548904419e-01 7.587694376707077026e-02 -2.571868598461151123e-01 -3.200840950012207031e-02 -3.549919724464416504e-01 1.869068443775177002e-01 2.404868155717849731e-01 -1.636468023061752319e-01 -2.350483089685440063e-03 3.106543421745300293e-01 1.006506159901618958e-01 -1.160284653306007385e-01 -3.705543577671051025e-01 -9.697476401925086975e-03 4.595169797539710999e-02 -1.366616934537887573e-01 -4.416618868708610535e-02 4.822827503085136414e-02 -1.350064724683761597e-01 7.935786992311477661e-02 3.443014621734619141e-02
-5.466267839074134827e-02 -3.235557377338409424e-01 9.197892504744231701e-04 -2.797626852989196777e-01 -1.801910400390625000e-01 2.818435430526733398e-01 2.092899382114410400e-02 -6.342063099145889282e-02 -8.877891302108764648e-02 -1.292729005217552185e-02 4.027880430221557617e-01 -1.330409497022628784e-01 -2.161469757556915283e-01 -2.954123318195343018e-01 -2.032136321067810059e-01 -1.918408870697021484e-01 4.687548056244850159e-02 8.468440175056457520e-02 -1.207436844706535339e-01 -7.431507110595703125e-03 1.408361047506332397e-01 -2.249166928231716156e-02 -2.970370650291442871e-01 1.234607324004173279e-01 3.101273477077484131e-01 5.877115204930305481e-02 -1.104792058467864990e-01 1.307554244995117188e-01 5.509830638766288757e-02 -7.228922098875045776e-02 -7.531753182411193848e-02 8.324677497148513794e-02
-1.556878536939620972e-01 -2.339323163032531738e-01 2.265773713588714600e-01 -3.362266719341278076e-01 8.343016356229782104e-02 1.347134411334991455e-01 -1.674132198095321655e-01 4.213917255401611328e-02 1.108085364103317261e-01 1.113952398300170898e-01 1.219149604439735413e-01 -3.946995362639427185e-02 1.844205856323242188e-01 -2.034835368394851685e-01 -1.773706525564193726e-01 -4.452683925628662109e-01 2.481244206428527832e-01 3.131411969661712646e-01 -1.734170913696289062e-01 -1.619733721017837524e-01 1.361431181430816650e-01 4.516685381531715393e-02 -1.668850332498550415e-01 -3.301813080906867981e-02 3.472347557544708252e-02 3.993221744894981384e-02 1.169710755348205566e-01 -1.998866945505142212e-01 1.409448776394128799e-02 -1.486895792186260223e-02 -1.509100496768951416e-01 -1.020392924547195435e-01
-2.885624170303344727e-01 -3.863209784030914307e-01 1.521936804056167603e-01 -3.155825734138488770e-01 1.606332510709762573e-01 -1.523852944374084473e-01 1.214553564786911011e-01 1.022309362888336182e-01 -1.640982809476554394e-03 -1.316184103488922119e-01 1.021001860499382019e-01 -9.812287986278533936e-02 -2.787148356437683105e-01 -2.743074893951416016e-01 -2.725101541727781296e-03 -1.307445019483566284e-02 3.306067883968353271e-01 -8.937105536460876465e-02 -2.337947785854339600e-01 1.047489419579505920e-01 -1.883049160242080688e-01 -1.173277013003826141e-02 6.615705043077468872e-02 -2.640362679958343506e-01 -5.399972945451736450e-02 -1.494489144533872604e-02 -2.519396506249904633e-02 7.654063403606414795e-02 7.531110942363739014e-02 1.458325050771236420e-02 2.668728530406951904e-01 -2.599368803203105927e-02
9.126047790050506592e-02 3.051532246172428131e-02 6.077914312481880188e-02 -2.843255400657653809e-01 2.668217010796070099e-02 -8.801663666963577271e-02 -9.383178502321243286e-02 -1.248096451163291931e-01 -3.203650414943695068e-01 -2.102274447679519653e-02 3.137101829051971436e-01 -1.456425189971923828e-01 5.780699104070663452e-02 -3.675770387053489685e-02 1.175435259938240051e-01 -1.712951362133026123e-01 3.120829164981842041e-01 1.537108272314071655e-01 -2.734949588775634766e-01 -2.167613655328750610e-01 2.647659555077552795e-02 -2.373168021440505981e-01 1.196538656949996948e-01 -1.928287595510482788e-01 2.046999633312225342e-01 1.760021746158599854e-01 1.261036098003387451e-01 -1.747133433818817139e-01 3.337095975875854492e-01 -5.691459774971008301e-02 -1.119377836585044861e-01 7.103945314884185791e-02
-3.817541897296905518e-01 -2.870025038719177246e-01 1.534531861543655396e-01 -1.621324121952056885e-01 6.132754683494567871e-02 8.275625109672546387e-02 -4.097947850823402405e-02 1.167334839701652527e-01 -9.089572727680206299e-02 5.770252272486686707e-02 3.801041245460510254e-01 -1.265528798103332520e-01 -4.177824854850769043e-01 -2.900386750698089600e-01 6.509901583194732666e-02 2.006814628839492798e-01 9.888967126607894897e-02 -8.409771323204040527e-02 -1.858287304639816284e-01 1.224322393536567688e-01 2.701449096202850342e-01 -2.387147210538387299e-02 -3.414244577288627625e-02 -5.716275423765182495e-02 5.024530738592147827e-02 1.010643690824508667e-01 1.092997193336486816e-01 5.406451597809791565e-02 -2.297069318592548370e-02 1.634473800659179688e-01 8.370891958475112915e-02 -1.211119666695594788e-01
-7.776816934347152710e-02 -1.412279605865478516e-01 -8.516699075698852539e-02 -9.513273090124130249e-02 -2.153983712196350098e-02 1.802544146776199341e-01 -4.248714074492454529e-02 -2.828218340873718262e-01 -2.810421884059906006e-01 1.435799598693847656e-01 3.536204695701599121e-01 -2.290585190057754517e-01 -6.876556575298309326e-02 -2.858626246452331543e-01 4.409592598676681519e-02 1.235414575785398483e-02 3.487079739570617676e-01 -1.103252768516540527e-01 -1.726074516773223877e-01 -1.192675307393074036e-01 2.240256518125534058e-01 -3.506200388073921204e-02 -1.655234545469284058e-01 1.235801503062248230e-01 2.549649477005004883e-01 2.494080811738967896e-01 3.111886419355869293e-02 1.098607778549194336e-01 -1.690404117107391357e-01 -2.949641644954681396e-02 -2.905332949012517929e-03 1.889958530664443970e-01
-1.393600255250930786e-01 -1.239685341715812683e-01 1.235989201813936234e-02 -8.931599557399749756e-02 -1.227461844682693481e-01 2.897524833679199219e-01 -1.082252711057662964e-02 -3.547424972057342529e-01 -1.374753117561340332e-01 1.297498494386672974e-01 2.666701674461364746e-01 -3.133677542209625244e-01 1.909443736076354980e-02 -1.281454563140869141e-01 -1.173920705914497375e-01 9.959419071674346924e-02 3.179821968078613281e-01 7.810676097869873047e-02 -1.410298645496368408e-01 1.086886003613471985e-01 1.710977107286453247e-01 -4.231046438217163086e-01 6.346695870161056519e-02 -1.322224289178848267e-01 8.604963123798370361e-02 1.104786321520805359e-01 2.203613072633743286e-01 -5.422839522361755371e-02 7.182179391384124756e-02 4.286511242389678955e-02 -1.383161544799804688e-01 1.435604840517044067e-01
-1.749430230120196939e-04 -1.385140419006347656e-01 7.563526928424835205e-02 -5.340566113591194153e-02 -3.756897896528244019e-02 -3.710952587425708771e-03 -2.855861186981201172e-01 -1.016435027122497559e-01 -2.392322868108749390e-01 -2.785834483802318573e-02 4.826769232749938965e-02 -2.594193220138549805e-01 -4.856835305690765381e-02 -2.967938184738159180e-01 5.948075279593467712e-02 -3.225824534893035889e-01 1.733839809894561768e-01 -4.354215785861015320e-02 -2.477843910455703735e-01 -2.411863207817077637e-01 5.998021364212036133e-02 -4.452994167804718018e-01 7.967730611562728882e-02 -9.720345027744770050e-03 9.034857898950576782e-02 9.907700121402740479e-02 7.057433575391769409e-02 -5.590412765741348267e-02 -1.522540748119354248e-01 2.204848080873489380e-01 7.117138057947158813e-02 -3.007365167140960693e-01
-8.109502494335174561e-03 -1.836397200822830200e-01 2.095872759819030762e-01 -2.372919768095016479e-01 2.111334204673767090e-01 -1.303237974643707275e-01 -1.617096215486526489e-01 -2.359421402215957642e-01 -1.093252524733543396e-01 7.081549149006605148e-03 2.584545910358428955e-01 -2.504756152629852295e-01 1.847030073404312134e-01 2.529805302619934082e-01 -7.832292467355728149e-02 -3.142476081848144531e-01 2.867130339145660400e-01 2.960306592285633087e-02 -1.133952885866165161e-01 -3.418043851852416992e-01 5.341171845793724060e-02 -3.172676265239715576e-02 8.072894066572189331e-02 -5.076183751225471497e-02 8.596773445606231689e-02 2.340145707130432129e-01 1.348087787628173828e-01 -1.808465570211410522e-01 -5.773980170488357544e-02 -2.064958773553371429e-02 -1.954481005668640137e-02 -1.875083893537521362e-01
-7.313658297061920166e-02 -3.578003346920013428e-01 -8.849224448204040527e-02 -5.668513849377632141e-02 -2.935475111007690430e-01 2.210395634174346924e-01 -5.367498472332954407e-02 -2.365825464949011803e-03 1.457229554653167725e-01 1.982206553220748901e-01 1.779347658157348633e-01 -4.332440793514251709e-01 -7.959443330764770508e-02 5.531546846032142639e-02 -9.659332223236560822e-03 2.199967158958315849e-03 2.735878825187683105e-01 1.695571094751358032e-02 -1.825973987579345703e-01 -2.923544645309448242e-01 -1.243493407964706421e-01 -1.609835326671600342e-01 -7.494430989027023315e-02 -1.499749347567558289e-02 1.367419511079788208e-01 -1.800880953669548035e-02 -1.013316866010427475e-02 3.095079585909843445e-02 1.223737001419067383e-01 -3.568881452083587646e-01 1.217387169599533081e-01 -9.935207664966583252e-02
-2.534854710102081299e-01 -9.148915857076644897e-02 2.171289473772048950e-01 -3.997339904308319092e-01 -1.565059572458267212e-01 -1.410387158393859863e-01 -2.351470589637756348e-01 -2.487397752702236176e-02 2.494137920439243317e-02 -7.752718031406402588e-02 2.549516558647155762e-01 -3.265179097652435303e-01 1.477684974670410156e-01 3.430010750889778137e-02 2.194839566946029663e-01 -2.161921113729476929e-01 3.131877630949020386e-02 1.224705651402473450e-01 1.951477490365505219e-02 -2.870675325393676758e-01 2.946100197732448578e-02 1.101501379162073135e-02 -1.438201963901519775e-01 -3.135156333446502686e-01 -1.211522594094276428e-01 -2.095486409962177277e-02 -3.382523730397224426e-02 3.287142515182495117e-02 1.298422664403915405e-01 1.135568991303443909e-01 2.299241870641708374e-01 -7.264555990695953369e-02
-3.525290787220001221e-01 -1.399778109043836594e-02 8.261505514383316040e-02 -2.054258435964584351e-01 9.460596740245819092e-02 1.801444441080093384e-01 -1.856265962123870850e-01 -1.734753884375095367e-02 -3.751976415514945984e-02 -1.341497451066970825e-01 7.039059698581695557e-02 -6.896403431892395020e-02 -3.912443667650222778e-02 -3.001275360584259033e-01 3.549355641007423401e-02 -9.662131220102310181e-02 1.622179299592971802e-01 1.093127056956291199e-01 -3.012495338916778564e-01 8.550250530242919922e-02 3.853702843189239502e-01 -3.199428319931030273e-02 6.324465572834014893e-02 -4.176410436630249023e-01 -2.666519880294799805e-01 8.485089987516403198e-02 4.214285686612129211e-02 -8.631774038076400757e-02 1.205768361687660217e-01 1.435230076313018799e-01 -1.052302569150924683e-01 -1.449128687381744385e-01
-2.041694968938827515e-01 -1.530539393424987793e-01 5.903081968426704407e-02 -2.845762372016906738e-01 7.834768295288085938e-02 2.317430377006530762e-01 -1.675112098455429077e-01 1.422255933284759521e-01 -2.976785898208618164e-01 -1.707271337509155273e-01 1.774364262819290161e-01 -1.780919730663299561e-01 -2.626005113124847412e-01 2.252782881259918213e-02 -1.652070879936218262e-02 -1.935945004224777222e-01 2.440440654754638672e-01 -2.211572080850601196e-01 -1.152916178107261658e-01 -5.931339040398597717e-02 1.584213078022003174e-01 2.679733932018280029e-01 1.110618263483047485e-01 -1.727912276983261108e-01 1.416644267737865448e-02 -1.876016557216644287e-01 2.402594387531280518e-01 -1.903118789196014404e-01 -1.628996580839157104e-01 4.372268542647361755e-02 5.972012504935264587e-02 -1.684664338827133179e-01
-5.420306324958801270e-02 -2.215288728475570679e-01 5.118843540549278259e-02 -3.507531881332397461e-01 -2.152089402079582214e-02 -1.354894191026687622e-01 -7.194890081882476807e-02 -1.274684518575668335e-01 -1.074814125895500183e-01 1.394700556993484497e-01 3.850962221622467041e-01 -3.369871079921722412e-01 -1.053424328565597534e-01 -3.596115112304687500e-01 -1.612038165330886841e-01 2.608254253864288330e-01 1.826325207948684692e-01 1.144727505743503571e-02 -3.775401040911674500e-02 -2.313467711210250854e-01 -1.037677098065614700e-02 1.129910871386528015e-01 3.026889637112617493e-02 -9.997347369790077209e-03 1.021873429417610168e-01 1.307911425828933716e-01 -1.970230937004089355e-01 1.864731609821319580e-01 4.109816625714302063e-02 -1.901679784059524536e-01 1.148537024855613708e-01 -1.700965501368045807e-02
-1.428419649600982666e-01 -2.985719591379165649e-02 -3.148294240236282349e-02 -1.321496069431304932e-01 -7.197667658329010010e-02 1.073067262768745422e-01 -2.008889764547348022e-01 -1.840293705463409424e-01 -1.403910517692565918e-01 2.362222820520401001e-01 2.095319479703903198e-01 -2.179923951625823975e-01 -2.016271203756332397e-01 -2.342706546187400818e-02 -2.721222490072250366e-02 -3.755426704883575439e-01 2.662098705768585205e-01 8.687847107648849487e-02 -2.355994433164596558e-01 -2.471593171358108521e-01 -1.206128001213073730e-01 -1.539943069219589233e-01 2.749590873718261719e-01 -3.655381128191947937e-02 1.310080476105213165e-02 4.526179656386375427e-02 3.358505368232727051e-01 -7.395213097333908081e-02 2.410279959440231323e-01 -3.592048585414886475e-02 -8.827578276395797729e-02 -1.467943787574768066e-01
-1.872270405292510986e-01 -1.323097199201583862e-01 1.898578852415084839e-01 -4.112606868147850037e-02 -4.107630811631679535e-03 8.002690039575099945e-03 -1.507685184478759766e-01 -4.973459988832473755e-02 -1.901897639036178589e-01 8.305788785219192505e-02 -6.626323610544204712e-02 -2.998207807540893555e-01 -2.132935076951980591e-01 -3.231708705425262451e-01 2.543453872203826904e-01 -1.103317737579345703e-01 1.155203431844711304e-01 2.196443229913711548e-01 -3.190650045871734619e-01 -3.583019971847534180e-02 1.557999998331069946e-01 1.515339910984039307e-01 1.339521557092666626e-01 -2.167547345161437988e-01 -8.958507329225540161e-02 8.766005933284759521e-02 -3.923680633306503296e-02 -1.419013887643814087e-01 3.831553459167480469e-01 -2.038982063531875610e-01 -4.504193738102912903e-02 1.250258237123489380e-01
-7.627319544553756714e-02 -4.875736311078071594e-02 4.815664887428283691e-02 -1.017160564661026001e-01 -1.640722453594207764e-01 1.791622303426265717e-02 -4.033142700791358948e-02 -1.718174815177917480e-01 -5.434381589293479919e-02 -1.356504857540130615e-01 2.098908573389053345e-01 -3.239223957061767578e-01 -6.099594756960868835e-02 -2.873775362968444824e-01 5.109016969799995422e-02 -2.767286896705627441e-01 3.857328593730926514e-01 7.162320613861083984e-02 -1.509648412466049194e-01 2.124331146478652954e-01 3.292573988437652588e-02 2.337082922458648682e-01 1.848541796207427979e-01 6.122022867202758789e-02 3.128083348274230957e-01 -1.401682943105697632e-02 -1.275059431791305542e-01 -3.855715095996856689e-01 -3.422743082046508789e-02 -6.676801294088363647e-02 1.740291528403759003e-02 2.366801723837852478e-02
-2.520817220211029053e-01 -3.611689433455467224e-02 2.979738116264343262e-01 -2.570426464080810547e-01 -2.493135631084442139e-02 3.087535202503204346e-01 -3.672960400581359863e-01 3.077840507030487061e-01 -1.255813688039779663e-01 -8.651768416166305542e-02 6.855459511280059814e-02 -2.894739806652069092e-01 -7.776594161987304688e-02 -1.573717445135116577e-01 1.391751021146774292e-01 -3.704445958137512207e-01 9.259510040283203125e-02 1.281437873840332031e-01 -4.786149039864540100e-02 4.436878114938735962e-02 2.372541837394237518e-02 -9.580294787883758545e-02 -3.771572187542915344e-02 -2.020901739597320557e-01 -1.045481637120246887e-01 3.412681072950363159e-02 8.605317771434783936e-02 1.446170806884765625e-01 -1.603491306304931641e-01 4.359728097915649414e-02 -3.028306365013122559e-02 7.306430488824844360e-02
-1.004591882228851318e-01 5.215352773666381836e-02 1.389193087816238403e-01 -8.638368546962738037e-02 -1.598458439111709595e-01 2.054344564676284790e-01 -1.897511333227157593e-01 -1.081005036830902100e-01 -2.339704930782318115e-01 -7.685674726963043213e-02 2.857083380222320557e-01 -1.904004812240600586e-01 -2.128643393516540527e-01 -4.316222071647644043e-01 3.787456750869750977e-01 2.359167113900184631e-02 4.361669719219207764e-02 3.905421495437622070e-02 -1.432566344738006592e-01 2.617339231073856354e-02 2.509766817092895508e-01 4.800749942660331726e-02 -1.893288344144821167e-01 -2.186907082796096802e-01 7.754286378622055054e-02 -4.662779625505208969e-03 -1.071326360106468201e-01 1.897080540657043457e-01 -1.882545351982116699e-01 3.739353641867637634e-02 3.288932889699935913e-02 1.606746613979339600e-01
-6.481582671403884888e-02 -2.750810086727142334e-01 2.863495349884033203e-01 -3.417659401893615723e-01 7.926268503069877625e-03 2.155081480741500854e-01 -1.727949827909469604e-01 -4.915731959044933319e-03 -1.038997843861579895e-01 -2.706136927008628845e-02 -1.909178793430328369e-01 -4.092164933681488037e-01 -8.153516799211502075e-02 -2.188178449869155884e-01 2.556560933589935303e-01 -1.194614171981811523e-01 1.362961828708648682e-01 2.152248322963714600e-01 -6.043327227234840393e-02 -1.089350432157516479e-01 1.604487150907516479e-01 2.033779956400394440e-02 1.466798335313796997e-01 1.595822721719741821e-01 9.588206559419631958e-02 9.749867022037506104e-02 -1.700877845287322998e-01 4.567104205489158630e-02 -4.833710379898548126e-03 1.508880853652954102e-01 7.096697390079498291e-02 2.534694671630859375e-01
-3.070990443229675293e-01 -1.593990437686443329e-02 2.804608047008514404e-01 1.097291987389326096e-02 -1.595544517040252686e-01 -3.917097672820091248e-02 -2.056587189435958862e-01 -1.786894947290420532e-01 1.342500001192092896e-01 1.854006350040435791e-01 8.087250590324401855e-02 -4.444755315780639648e-01 1.331035494804382324e-01 7.993026822805404663e-02 2.248082906007766724e-01 -1.582925766706466675e-01 2.071572095155715942e-01 8.428034186363220215e-02 -2.956347167491912842e-01 -4.708268120884895325e-02 -1.716104149818420410e-01 -1.786537170410156250e-01 2.332827299833297729e-01 -7.533955574035644531e-02 2.713173441588878632e-02 1.224091276526451111e-01 -1.422718614339828491e-01 -1.207590326666831970e-01 -1.772632002830505371e-01 -1.906763762235641479e-02 1.128489971160888672e-01 1.143726035952568054e-01
-2.722164988517761230e-01 -1.685927510261535645e-01 1.221124157309532166e-01 -3.520923852920532227e-01 -8.815275877714157104e-02 1.243458315730094910e-01 -2.927146255970001221e-01 -2.382582873106002808e-01 1.917137950658798218e-02 4.212694615125656128e-02 4.723656550049781799e-02 8.627144247293472290e-02 -2.006151080131530762e-01 -1.464535146951675415e-01 1.551213562488555908e-01 -1.598789542913436890e-01 2.524926364421844482e-01 -3.120479583740234375e-01 -7.186901569366455078e-02 -1.097442284226417542e-01 4.739034175872802734e-02 -1.714188903570175171e-01 2.580676227807998657e-02 -2.416482418775558472e-01 -8.232846856117248535e-02 2.920475900173187256e-01 3.641969291493296623e-03 -3.265468776226043701e-02 5.825791507959365845e-02 2.046144157648086548e-01 1.188264489173889160e-01 -2.195944935083389282e-01
6.926057487726211548e-02 -5.209652241319417953e-03 8.647044748067855835e-02 -2.941249012947082520e-01 1.325204968452453613e-01 2.566533684730529785e-01 -1.146861445158720016e-02 7.965350896120071411e-02 -3.255298733711242676e-02 6.565053015947341919e-02 8.077022433280944824e-02 -3.064963519573211670e-01 9.323687106370925903e-02 -8.697292953729629517e-02 -1.814811825752258301e-01 -1.236933618783950806e-01 4.108168780803680420e-01 -1.155280396342277527e-01 -2.162307798862457275e-01 -1.106198802590370178e-01 -6.806959211826324463e-02 -3.681596517562866211e-01 2.578952610492706299e-01 -2.813107371330261230e-01 -4.413386806845664978e-02 2.593409828841686249e-02 1.270435005426406860e-01 -5.005626007914543152e-02 1.281354874372482300e-01 -1.844405382871627808e-01 -1.839389353990554810e-01 9.212473034858703613e-02
-8.939499408006668091e-02 -5.359054803848266602e-01 1.394844949245452881e-01 -3.000560700893402100e-01 8.192388713359832764e-02 1.313791796565055847e-02 -2.611502408981323242e-01 2.746994048357009888e-02 -1.350875496864318848e-01 4.092275351285934448e-02 1.177632585167884827e-01 -1.268428564071655273e-01 -6.164673715829849243e-02 -1.344799548387527466e-01 -1.322692167013883591e-02 -2.786641716957092285e-01 1.038089990615844727e-01 2.625321745872497559e-01 -1.384592056274414062e-01 -1.786846518516540527e-01 -1.127279996871948242e-01 -1.441035419702529907e-02 -1.135661676526069641e-01 2.841977216303348541e-02 -7.223250716924667358e-02 5.524699576199054718e-03 -9.096468240022659302e-02 2.937074601650238037e-01 -2.883712947368621826e-01 1.018794551491737366e-01 1.359247267246246338e-01 -2.594390697777271271e-02
-3.424431756138801575e-02 -1.722421646118164062e-01 3.028099536895751953e-01 -3.818527460098266602e-01 4.433258250355720520e-02 2.598111927509307861e-01 -2.587970197200775146e-01 6.386810541152954102e-02 1.623758077621459961e-01 1.419064551591873169e-01 8.975382149219512939e-02 -2.734586000442504883e-01 -2.523007988929748535e-01 -1.841629594564437866e-01 5.918220151215791702e-03 -2.934373021125793457e-01 1.671798974275588989e-01 1.240097358822822571e-01 2.924568019807338715e-02 3.940797969698905945e-02 1.552718132734298706e-01 9.335827827453613281e-02 -3.861658275127410889e-02 -3.621406853199005127e-01 -1.009396463632583618e-01 8.244940079748630524e-03 -1.673771291971206665e-01 -9.551251679658889771e-02 7.107428461313247681e-02 2.605981566011905670e-02 5.221490561962127686e-02 1.050327122211456299e-01
-1.399931162595748901e-01 -3.285041451454162598e-01 8.260090649127960205e-02 -3.302888572216033936e-01 -7.674533873796463013e-02 2.552319765090942383e-01 -1.436350792646408081e-01 1.410206854343414307e-01 6.828436255455017090e-02 -1.365202218294143677e-01 7.469473034143447876e-02 -3.932250663638114929e-02 1.919293217360973358e-02 -1.832002401351928711e-01 -1.549825668334960938e-01 -3.419088423252105713e-01 3.590655326843261719e-01 2.567642331123352051e-01 -1.347679942846298218e-01 -1.482881009578704834e-01 6.852982193231582642e-02 -1.668813526630401611e-01 -1.033989861607551575e-01 -2.996068820357322693e-02 2.923075109720230103e-02 -1.799946464598178864e-02 2.017854601144790649e-01 -2.044109553098678589e-01 1.711927950382232666e-01 1.884243339300155640e-01 -5.385915935039520264e-02 9.597291052341461182e-02
1.149295829236507416e-03 -1.023187264800071716e-01 -8.834814280271530151e-02 -4.012209773063659668e-01 1.116922348737716675e-01 4.508317410945892334e-01 4.348364844918251038e-02 -3.239840269088745117e-02 8.479208499193191528e-02 -1.910878270864486694e-01 4.196538403630256653e-02 -2.725611329078674316e-01 -2.920225448906421661e-02 -2.404872179031372070e-01 -1.781335175037384033e-01 -1.620579808950424194e-01 9.686623513698577881e-02 1.385088413953781128e-01 -2.400881201028823853e-01 -1.737862378358840942e-01 1.023692861199378967e-01 -2.184977233409881592e-01 -1.472416371107101440e-01 -1.026978418231010437e-01 2.810199260711669922e-01 -1.364544034004211426e-01 -4.046713002026081085e-03 4.485510662198066711e-02 2.232944518327713013e-01 -9.030320495367050171e-02 -2.743266522884368896e-03 -3.380141407251358032e-02
-9.202176332473754883e-02 -7.206671684980392456e-02 3.727741539478302002e-01 1.268956344574689865e-02 1.548198908567428589e-01 -4.361524060368537903e-02 -1.730670481920242310e-01 -1.490220129489898682e-01 1.652738153934478760e-01 -1.290641725063323975e-01 3.413896262645721436e-01 -1.434354931116104126e-01 -2.011214792728424072e-01 -2.002175450325012207e-01 -3.784932941198348999e-02 -1.350130438804626465e-01 1.622389853000640869e-01 1.082300469279289246e-01 -2.076293900609016418e-02 -3.180510997772216797e-01 -6.087530776858329773e-02 5.724860355257987976e-02 3.645438700914382935e-02 -3.185147941112518311e-01 -1.525126695632934570e-01 -2.090620063245296478e-02 3.825107514858245850e-01 -8.972693979740142822e-02 -1.082673594355583191e-01 -1.199864502996206284e-02 -1.881094276905059814e-01 -1.148635968565940857e-01
-3.103332221508026123e-01 -2.360334694385528564e-01 -6.059030815958976746e-02 -1.896882206201553345e-01 -1.003831624984741211e-01 6.996720284223556519e-02 -1.920705139636993408e-01 -3.282301723957061768e-01 3.175403550267219543e-02 -8.756017684936523438e-02 2.140437252819538116e-02 -2.793432772159576416e-01 -9.573392570018768311e-02 -1.314819008111953735e-01 4.695323109626770020e-01 -1.611508056521415710e-02 1.701240688562393188e-01 -1.239149570465087891e-01 -8.259089291095733643e-02 -1.588220894336700439e-01 -1.927824467420578003e-01 3.202227503061294556e-02 1.085904426872730255e-03 -2.861766377463936806e-03 -3.469367027282714844e-01 1.517483890056610107e-01 -1.729570776224136353e-01 5.847893282771110535e-02 -1.283992230892181396e-01 -7.452623546123504639e-02 3.029510937631130219e-02 -1.281092688441276550e-02
-5.371305346488952637e-01 -1.778839975595474243e-01 -5.138286575675010681e-02 -3.721693456172943115e-01 2.326926589012145996e-01 -5.976259708404541016e-02 -8.622714132070541382e-02 -1.096997410058975220e-01 -1.508472859859466553e-01 -6.223814561963081360e-03 9.652055799961090088e-02 -2.390096187591552734e-01 -6.258962303400039673e-02 1.172966957092285156e-01 1.732727512717247009e-02 3.831559419631958008e-02 2.515140771865844727e-01 2.099972069263458252e-01 -1.753915548324584961e-01 -4.564174264669418335e-02 2.113915532827377319e-01 -8.760405331850051880e-02 6.294446438550949097e-02 -4.424770548939704895e-02 -1.640474647283554077e-01 -2.248908877372741699e-01 -2.389697358012199402e-02 -7.403174042701721191e-02 4.659291729331016541e-02 1.397861242294311523e-01 3.828492760658264160e-02 2.182458192110061646e-01
-8.110833168029785156e-02 -2.264693081378936768e-01 2.489187568426132202e-01 -2.407612204551696777e-01 -2.985652983188629150e-01 4.752446711063385010e-02 1.282174438238143921e-01 -2.348558232188224792e-02 -2.703251540660858154e-01 -2.427764423191547394e-02 2.941171228885650635e-01 -2.007810920476913452e-01 -3.976425826549530029e-01 -2.322091609239578247e-01 -5.098362639546394348e-02 -1.476168632507324219e-01 2.044683247804641724e-01 7.062461972236633301e-02 -9.666377678513526917e-03 6.342443823814392090e-02 -1.149747893214225769e-01 3.609668090939521790e-02 -3.734308108687400818e-02 -2.184227406978607178e-01 8.961161971092224121e-02 7.444301247596740723e-02 -1.425001919269561768e-01 -1.571108102798461914e-01 5.466024577617645264e-02 2.405331283807754517e-01 1.953698545694351196e-01 6.920943409204483032e-02
-4.113186895847320557e-02 -5.991442501544952393e-02 2.876558303833007812e-01 -3.311901986598968506e-01 2.473035827279090881e-02 -2.291354164481163025e-02 5.507481470704078674e-02 -2.139602452516555786e-01 3.627232015132904053e-01 1.467763334512710571e-01 2.956093847751617432e-01 -9.254018217325210571e-02 -2.974777519702911377e-01 -1.722178608179092407e-01 8.467448502779006958e-02 -1.728877872228622437e-01 2.659966349601745605e-01 9.276755899190902710e-02 -2.407235465943813324e-02 9.005101025104522705e-02 2.563148438930511475e-01 -2.377067506313323975e-01 -6.570827960968017578e-02 -1.140787005424499512e-01 -5.350289866328239441e-02 -6.247351691126823425e-02 -2.495656162500381470e-01 -1.000528410077095032e-01 5.012792721390724182e-02 1.355419158935546875e-01 5.672577768564224243e-03 -1.432036012411117554e-01
-5.517290905117988586e-02 -1.528903990983963013e-01 3.586943745613098145e-01 -3.187667429447174072e-01 1.252473890781402588e-01 -8.568238466978073120e-02 -1.474074423313140869e-01 5.294584110379219055e-02 -2.225792407989501953e-01 -7.084242999553680420e-02 2.080900967121124268e-02 -1.432664245367050171e-01 -7.317521423101425171e-02 -1.931767016649246216e-01 7.874687761068344116e-02 -1.650880277156829834e-01 1.151078939437866211e-01 2.958124876022338867e-01 -3.943668603897094727e-01 -1.591731011867523193e-01 -5.931409448385238647e-02 -1.653963029384613037e-01 -7.845714688301086426e-02 7.035721838474273682e-02 -8.506535738706588745e-02 2.188957929611206055e-01 -5.770447477698326111e-02 3.058796226978302002e-01 -1.968849897384643555e-01 1.572249084711074829e-01 -1.671328395605087280e-02 6.854429095983505249e-02
-8.977021276950836182e-02 -1.149082705378532410e-01 1.031412184238433838e-01 -4.932679235935211182e-01 1.778336316347122192e-01 1.302201896905899048e-01 -9.619592875242233276e-02 1.087252423167228699e-02 5.457608029246330261e-02 -1.228922232985496521e-01 1.525982618331909180e-01 -1.602762043476104736e-01 -2.119306474924087524e-01 -2.362573593854904175e-01 6.470541656017303467e-02 -3.692219853401184082e-01 -1.161564514040946960e-02 1.043931394815444946e-01 -1.553064137697219849e-01 2.851458452641963959e-02 2.727929651737213135e-01 6.138430908322334290e-02 -2.192972153425216675e-01 -2.707117497920989990e-01 4.971291124820709229e-02 -8.462601900100708008e-02 -2.081113308668136597e-01 -2.035536319017410278e-01 7.676761597394943237e-02 -4.807309806346893311e-02 4.422898590564727783e-02 -1.358989328145980835e-01
-1.477297544479370117e-01 -1.747145056724548340e-01 -2.877060174942016602e-01 -3.628301620483398438e-01 -1.023466661572456360e-01 8.737588673830032349e-02 -1.151544414460659027e-02 -2.008775174617767334e-01 -1.530393064022064209e-01 1.040048450231552124e-01 1.498143523931503296e-01 -2.335644513368606567e-01 7.781191915273666382e-02 -1.362695097923278809e-01 1.119942367076873779e-01 -4.124359190464019775e-01 9.289464354515075684e-02 9.658472239971160889e-02 -2.063969671726226807e-01 -1.091025024652481079e-01 1.159047409892082214e-01 1.250874251127243042e-01 -2.071513086557388306e-01 8.181761018931865692e-03 3.860355913639068604e-01 8.160093426704406738e-02 -9.775646030902862549e-02 -4.668880999088287354e-02 1.778701841831207275e-01 -2.909740246832370758e-02 -9.063374251127243042e-02 5.910966172814369202e-02
-8.118014782667160034e-02 -1.125658899545669556e-01 3.639141097664833069e-02 -7.777531631290912628e-03 -6.300949305295944214e-02 1.290908157825469971e-01 -1.770398914813995361e-01 -2.928892672061920166e-01 -3.220964372158050537e-01 1.103498414158821106e-01 3.339311480522155762e-01 -2.225820273160934448e-01 -3.009893000125885010e-01 -3.192525506019592285e-01 -3.545007668435573578e-03 8.524791896343231201e-02 2.115989029407501221e-01 -2.870107442140579224e-02 -2.088607698678970337e-01 -9.976061433553695679e-02 1.112108454108238220e-01 -4.723607003688812256e-02 -1.607071757316589355e-01 -1.092979907989501953e-01 4.200446009635925293e-01 1.309828162193298340e-01 -2.993993274867534637e-02 3.560024872422218323e-02 5.361196771264076233e-02 1.127721071243286133e-01 -4.023906961083412170e-02 1.749044097959995270e-02
8.337914198637008667e-02 -1.456607431173324585e-01 6.001600623130798340e-02 -1.664895713329315186e-01 1.123938411474227905e-01 -6.448540091514587402e-02 -2.316647619009017944e-01 1.981492713093757629e-02 2.055777460336685181e-01 8.798062056303024292e-02 2.920299768447875977e-01 -1.771011352539062500e-01 -2.543330192565917969e-01 -4.243782162666320801e-01 2.695220150053501129e-02 1.695737242698669434e-01 1.772727817296981812e-01 -5.803506448864936829e-02 -1.075079664587974548e-01 -3.134975135326385498e-01 1.092511638998985291e-01 -1.166403964161872864e-01 -2.296349704265594482e-01 -4.481414332985877991e-02 3.587647899985313416e-02 2.289065569639205933e-01 -3.018918931484222412e-01 5.791136249899864197e-02 -2.867929078638553619e-02 6.934997439384460449e-02 -1.149359568953514099e-01 1.918636560440063477e-01
3.834349289536476135e-02 2.718440489843487740e-03 5.820557102560997009e-02 -1.695313155651092529e-01 -8.180419355630874634e-02 1.095075160264968872e-01 -1.805316098034381866e-02 -3.759703934192657471e-01 -2.490169703960418701e-01 1.734770983457565308e-01 3.135796785354614258e-01 -1.459377110004425049e-01 -1.017326340079307556e-01 -8.565436000935733318e-04 -4.777821525931358337e-02 -1.527049690485000610e-01 4.733523130416870117e-01 -8.607574552297592163e-02 -2.382253259420394897e-01 -8.669783174991607666e-02 2.305523902177810669e-01 -5.632068216800689697e-02 -2.694500386714935303e-01 1.479741632938385010e-01 2.489134818315505981e-01 1.257327944040298462e-01 -6.709200143814086914e-02 1.201404929161071777e-01 -8.018738776445388794e-02 3.431452810764312744e-02 7.525885850191116333e-02 -4.249651357531547546e-02
-1.808290183544158936e-02 -2.899470329284667969e-01 2.124921604990959167e-02 2.309579253196716309e-01 -1.977221220731735229e-01 6.186364218592643738e-02 1.413704603910446167e-01 -3.160451054573059082e-01 -1.387171298265457153e-01 2.390946149826049805e-01 3.646782934665679932e-01 -3.953139185905456543e-01 -9.645017236471176147e-02 -1.311356723308563232e-01 -7.134917378425598145e-02 -7.142585515975952148e-02 2.127207815647125244e-01 -5.335237458348274231e-02 -2.069856375455856323e-01 -6.824348121881484985e-02 4.516110941767692566e-02 7.950048893690109253e-02 -2.869177842512726784e-04 1.575993746519088745e-01 -1.644212603569030762e-01 -1.376717630773782730e-02 -2.159907855093479156e-02 6.664454936981201172e-03 -2.325551807880401611e-01 -2.679165303707122803e-01 1.604617387056350708e-02 1.183560863137245178e-01
2.852668613195419312e-02 1.555697293952107430e-03 1.958546973764896393e-02 -2.028271555900573730e-01 1.857548654079437256e-01 3.596641421318054199e-01 -7.968305051326751709e-02 -1.956375539302825928e-01 -2.974009513854980469e-01 2.352868616580963135e-01 3.298776149749755859e-01 -6.419102847576141357e-02 -1.202007010579109192e-01 -2.726355195045471191e-01 1.556606497615575790e-02 -2.154341936111450195e-01 2.113501727581024170e-01 -8.747240900993347168e-02 -1.788350045680999756e-01 -8.190095424652099609e-02 1.692231595516204834e-01 -1.410163789987564087e-01 -1.841102838516235352e-01 -1.288011223077774048e-01 1.765611022710800171e-01 1.782403439283370972e-01 -5.845503881573677063e-02 9.416349232196807861e-02 -1.550513803958892822e-01 -1.431987583637237549e-01 4.320607334375381470e-02 2.129227817058563232e-01
-1.007836610078811646e-01 -1.128267310559749603e-02 2.504553459584712982e-02 -5.080874636769294739e-02 8.258188515901565552e-02 2.150631546974182129e-01 -5.847738683223724365e-02 -1.584213525056838989e-01 -1.969279795885086060e-01 2.855896055698394775e-01 3.698438405990600586e-01 -1.400722563266754150e-01 -5.412845686078071594e-02 -1.884625554084777832e-01 1.720567233860492706e-02 -1.527839004993438721e-01 4.380468130111694336e-01 -1.966523081064224243e-01 -2.945401370525360107e-01 -4.366006329655647278e-02 1.444033235311508179e-01 2.017864771187305450e-02 -2.434934675693511963e-01 9.686973690986633301e-02 2.717383801937103271e-01 2.463161200284957886e-01 -7.528714369982481003e-03 7.820917665958404541e-02 -1.098365336656570435e-01 -5.340944603085517883e-02 -5.696966312825679779e-03 3.603636100888252258e-02
-3.721591532230377197e-01 -2.205895930528640747e-01 -4.977612197399139404e-02 -1.944940239191055298e-01 5.538503080606460571e-02 1.141280867159366608e-02 1.993965208530426025e-01 -2.941335141658782959e-01 4.403297603130340576e-02 -2.813561260700225830e-01 3.553497195243835449e-01 -1.312180012464523315e-01 -8.672664873301982880e-03 -5.074824392795562744e-02 9.091291576623916626e-02 -3.172408938407897949e-01 4.244934767484664917e-03 -1.574679315090179443e-01 -3.853505253791809082e-01 1.338529288768768311e-01 -8.104074001312255859e-02 -1.487431526184082031e-01 -2.141732163727283478e-02 2.512289211153984070e-02 -1.632579416036605835e-02 7.674507796764373779e-02 -3.992366045713424683e-02 1.939369887113571167e-01 5.623641610145568848e-02 1.238622292876243591e-01 1.451793015003204346e-01 -3.099370561540126801e-02
4.025699570775032043e-02 5.799466744065284729e-02 5.480706691741943359e-02 -3.351942300796508789e-01 2.512963302433490753e-02 -5.633967742323875427e-02 -9.516382962465286255e-02 -1.709675937891006470e-01 -1.202111914753913879e-01 2.047234624624252319e-01 2.696402072906494141e-01 -1.708724498748779297e-01 -1.192599162459373474e-01 -3.591350317001342773e-01 -1.315527409315109253e-01 -7.962621003389358521e-02 1.175360977649688721e-01 -9.754317998886108398e-02 -2.715050578117370605e-01 -4.420640319585800171e-02 3.296607732772827148e-01 -1.486411094665527344e-01 -1.281036138534545898e-01 2.712136209011077881e-01 3.118097186088562012e-01 1.793159544467926025e-01 -8.276931196451187134e-02 -6.202099099755287170e-02 -1.040812879800796509e-01 -8.201546221971511841e-02 -1.658291816711425781e-01 8.706545829772949219e-02
9.534393250942230225e-02 -1.731251776218414307e-01 1.459620594978332520e-01 -8.976740390062332153e-02 -4.787739366292953491e-02 8.529715240001678467e-02 -1.876789927482604980e-01 -8.820646442472934723e-03 -2.190508246421813965e-01 -6.249125674366950989e-02 1.344893425703048706e-01 -3.162558972835540771e-01 -2.308645099401473999e-01 -3.378123939037322998e-01 1.868849853053689003e-03 -1.067721545696258545e-01 1.954297423362731934e-01 -1.017804145812988281e-01 -2.553787827491760254e-01 1.093326229602098465e-02 -1.387937068939208984e-01 1.454386711120605469e-01 7.821960747241973877e-02 2.240455299615859985e-01 -1.949943155050277710e-01 1.442561000585556030e-01 -1.341928243637084961e-01 -4.421772956848144531e-01 1.406826972961425781e-01 4.925701394677162170e-02 1.796294003725051880e-01 -2.063269726932048798e-02
-1.890280246734619141e-01 -1.388359218835830688e-01 1.425359547138214111e-01 -2.817196846008300781e-01 1.459098309278488159e-01 -1.022065877914428711e-01 -1.351877301931381226e-01 8.402342349290847778e-02 -4.871043190360069275e-02 -2.228818084404338151e-05 -8.777093887329101562e-02 -3.712670207023620605e-01 -9.761947393417358398e-02 9.692524373531341553e-02 -1.623890399932861328e-01 -1.928525567054748535e-01 2.242227345705032349e-01 -3.537107706069946289e-01 -2.278586924076080322e-01 -3.343274295330047607e-01 1.950537264347076416e-01 1.418118029832839966e-01 -8.529317378997802734e-02 3.259685263037681580e-02 -2.038878761231899261e-02 2.675182884559035301e-03 1.472679674625396729e-01 -3.179594278335571289e-01 -5.345509201288223267e-02 -1.333218067884445190e-01 3.564767539501190186e-03 -9.169304370880126953e-02
1.553653925657272339e-01 -6.799509376287460327e-02 2.142282128334045410e-01 -3.440589606761932373e-01 -2.051095366477966309e-01 1.009156405925750732e-01 -4.906232282519340515e-02 -1.039899587631225586e-01 -2.780027315020561218e-02 9.698294848203659058e-02 8.557459712028503418e-02 -2.327522784471511841e-01 1.160765141248703003e-01 1.200773939490318298e-02 -1.779141128063201904e-01 -2.422704845666885376e-01 4.936901926994323730e-01 -1.341070234775543213e-02 -2.635796666145324707e-01 1.189135983586311340e-01 -1.523829400539398193e-01 -4.232791960239410400e-01 4.604631289839744568e-02 -1.538646072149276733e-01 -4.129019379615783691e-02 4.032522067427635193e-02 9.166963398456573486e-03 1.292724348604679108e-02 -3.443286567926406860e-02 -6.810475140810012817e-02 3.252580296248197556e-03 2.701846510171890259e-02
-7.181195169687271118e-02 -9.049496613442897797e-03 1.436590701341629028e-01 -1.147149875760078430e-01 9.845137596130371094e-02 -1.388550698757171631e-01 -2.084693908691406250e-01 -1.573086380958557129e-01 1.282396018505096436e-01 1.494103670120239258e-01 2.992759048938751221e-01 -1.329306662082672119e-01 1.198163777589797974e-01 -4.710033833980560303e-01 -4.783588647842407227e-02 -1.122794896364212036e-01 1.881693899631500244e-01 -1.279798448085784912e-01 -2.284332066774368286e-01 -2.659896314144134521e-01 8.206620067358016968e-02 -1.521342843770980835e-01 -2.144576609134674072e-01 1.353830546140670776e-01 1.182143986225128174e-01 4.390397667884826660e-02 1.529114786535501480e-02 -7.472746074199676514e-02 -1.642050445079803467e-01 -1.013461723923683167e-01 -2.297407686710357666e-01 2.933082878589630127e-01
-5.391301512718200684e-01 -1.572581529617309570e-01 6.010753288865089417e-02 -3.042446970939636230e-01 1.879866570234298706e-01 5.214793607592582703e-02 -5.357676744461059570e-02 -1.163917109370231628e-01 3.576483204960823059e-02 -1.617346107959747314e-01 2.902632653713226318e-01 -1.525172442197799683e-01 -3.405844569206237793e-01 9.701824188232421875e-02 3.348183631896972656e-02 -2.840807475149631500e-02 2.498822212219238281e-01 -9.087451547384262085e-02 -1.661574393510818481e-01 5.545765906572341919e-02 1.156581118702888489e-01 -8.318787813186645508e-02 1.176473349332809448e-01 -2.973866648972034454e-02 2.210372872650623322e-02 -5.934061482548713684e-02 3.926473855972290039e-02 -2.855769991874694824e-01 1.021020561456680298e-01 5.458780750632286072e-02 1.726745069026947021e-01 7.023338973522186279e-02
-6.566339731216430664e-02 -1.901974529027938843e-02 1.628780066967010498e-01 -2.475271224975585938e-01 -1.125141605734825134e-01 2.435525804758071899e-01 3.729298710823059082e-02 -1.491449177265167236e-01 4.606253001838922501e-03 -6.601904518902301788e-03 3.661029040813446045e-01 -1.640215665102005005e-01 -9.133360534906387329e-02 -2.671715021133422852e-01 8.139450848102569580e-02 1.459737569093704224e-01 5.071524903178215027e-02 1.645297557115554810e-01 -2.800271511077880859e-01 -1.834023296833038330e-01 -3.306141123175621033e-03 -8.348321169614791870e-02 -3.346301615238189697e-01 -1.528792381286621094e-01 9.667156264185905457e-03 -8.951675146818161011e-02 -3.634829772636294365e-03 -2.362518310546875000e-01 -3.001916408538818359e-01 -2.500509023666381836e-01 2.601438760757446289e-02 2.049020677804946899e-01
5.346299707889556885e-02 -1.733395457267761230e-01 4.192691743373870850e-01 -3.744221627712249756e-01 2.525178901851177216e-02 2.379785776138305664e-01 -1.000641137361526489e-01 1.402022987604141235e-01 1.358826607465744019e-01 3.513161092996597290e-02 8.989469707012176514e-02 -3.157921731472015381e-01 -1.599696129560470581e-01 -2.590888142585754395e-01 -1.800360716879367828e-02 -1.939149051904678345e-01 1.321067661046981812e-01 2.009226977825164795e-01 -1.481623738072812557e-03 -1.098638251423835754e-01 1.414871811866760254e-01 7.525733113288879395e-02 7.462050765752792358e-02 -2.792223095893859863e-01 5.708956718444824219e-02 -2.596895582973957062e-02 -2.401710599660873413e-01 -1.637624651193618774e-01 -6.390180438756942749e-02 1.671083271503448486e-01 -2.166470512747764587e-03 -8.043526113033294678e-02
-1.884057670831680298e-01 -6.141574680805206299e-02 1.997064799070358276e-01 -3.469451069831848145e-01 5.185902118682861328e-02 1.630657315254211426e-01 6.928718835115432739e-02 1.251051127910614014e-01 -1.753934472799301147e-02 -2.386436611413955688e-01 9.713543578982353210e-03 -1.573448479175567627e-01 -2.433745861053466797e-01 -6.434256583452224731e-02 1.363804042339324951e-01 -7.814373821020126343e-02 2.854940295219421387e-01 2.947229426354169846e-03 -2.449784129858016968e-01 -1.310001909732818604e-01 1.825419664382934570e-01 -1.520323455333709717e-01 2.290219962596893311e-01 -1.378634274005889893e-01 -4.173957407474517822e-01 -1.665223985910415649e-01 1.453470438718795776e-01 -1.165000796318054199e-01 1.940965801477432251e-01 1.343857683241367340e-02 1.368454396724700928e-01 -2.733383886516094208e-02
-2.259997427463531494e-01 -2.105008959770202637e-01 4.057687893509864807e-02 -8.739615231752395630e-02 -1.218782812356948853e-01 4.913986474275588989e-02 2.438480108976364136e-01 -5.103144049644470215e-02 2.414021454751491547e-02 -1.610082536935806274e-01 2.057038247585296631e-01 -3.461170196533203125e-01 -1.673733741044998169e-01 -2.027694284915924072e-01 9.427881985902786255e-02 -3.912178575992584229e-01 6.966402381658554077e-02 3.864412605762481689e-01 -1.045335903763771057e-01 -1.047301217913627625e-01 1.025790274143218994e-01 1.063128411769866943e-01 -2.785772681236267090e-01 1.431018859148025513e-01 1.604071110486984253e-01 2.196303009986877441e-02 3.727416694164276123e-02 3.112972900271415710e-02 -1.846802979707717896e-01 -6.084430031478404999e-03 -1.638329923152923584e-01 1.037157699465751648e-01
-7.550685852766036987e-02 1.078693475574254990e-02 3.607673570513725281e-02 -1.567172408103942871e-01 2.787006832659244537e-02 2.905358076095581055e-01 -6.660571787506341934e-03 -1.077401116490364075e-01 9.785717725753784180e-02 -1.538991481065750122e-01 3.412303626537322998e-01 -1.980352252721786499e-01 1.543800383806228638e-01 -3.205240666866302490e-01 2.312727086246013641e-02 -2.288408875465393066e-01 3.055268824100494385e-01 7.537882775068283081e-02 -1.502707898616790771e-01 -1.115802377462387085e-01 -8.563106507062911987e-02 1.862185448408126831e-01 1.894035935401916504e-02 -3.104146122932434082e-01 -1.413975059986114502e-01 7.086955755949020386e-02 -8.705066889524459839e-02 -9.248321503400802612e-02 9.932828694581985474e-02 2.146391421556472778e-01 -2.379579693078994751e-01 -2.767646312713623047e-01
5.532902479171752930e-02 -2.029606699943542480e-01 4.611338973045349121e-01 -9.676246903836727142e-03 1.730904281139373779e-01 7.751020789146423340e-02 -1.832434087991714478e-01 -1.220691353082656860e-01 -6.796605302952229977e-04 -9.523759037256240845e-02 2.565547823905944824e-01 -8.019646257162094116e-02 -1.531390696763992310e-01 -6.921185553073883057e-02 -5.898365285247564316e-03 -6.881399452686309814e-02 2.625699639320373535e-01 1.123790442943572998e-01 -1.233696416020393372e-01 -2.597250640392303467e-01 3.528769686818122864e-02 -4.230872914195060730e-02 -3.815114730969071388e-03 -4.544150531291961670e-01 -2.032113373279571533e-01 -1.868397295475006104e-01 1.315367370843887329e-01 -1.350600551813840866e-02 -1.170019507408142090e-01 -2.322244457900524139e-02 -2.134318798780441284e-01 -1.302457004785537720e-01
2.641935274004936218e-02 -2.441647797822952271e-01 -1.240709051489830017e-01 2.354727871716022491e-02 -3.169338703155517578e-01 4.460125789046287537e-02 -6.755009293556213379e-03 -1.628129333257675171e-01 -5.237498879432678223e-02 1.106732264161109924e-01 2.271087914705276489e-01 -3.240207135677337646e-01 -1.474822871387004852e-03 -5.730008706450462341e-02 1.465539783239364624e-01 -3.167480602860450745e-02 3.188628554344177246e-01 1.523526757955551147e-01 -4.469722509384155273e-01 -2.782324850559234619e-01 -1.394584178924560547e-01 -6.299728900194168091e-02 -1.833387315273284912e-01 3.567742928862571716e-02 6.396870315074920654e-02 -1.282655894756317139e-01 7.713440060615539551e-02 1.147579550743103027e-01 7.768641412258148193e-02 -1.970366686582565308e-01 7.025102525949478149e-02 -2.181248068809509277e-01
7.509579509496688843e-02 -1.226983219385147095e-01 2.278403192758560181e-01 -1.242506690323352814e-02 8.973225019872188568e-03 -4.435587674379348755e-02 -3.357279598712921143e-01 -2.372494898736476898e-02 -3.439961746335029602e-02 -4.264684021472930908e-02 5.626760423183441162e-02 -2.869237959384918213e-01 -1.326715573668479919e-02 -3.050336837768554688e-01 5.213498696684837341e-02 -5.322842672467231750e-02 3.158423006534576416e-01 -2.297861874103546143e-01 -3.511184453964233398e-01 -2.347132563591003418e-01 1.027215570211410522e-01 -2.482010126113891602e-01 1.436688750982284546e-01 1.066241487860679626e-01 1.286424398422241211e-01 1.112168072722852230e-03 -3.017854876816272736e-02 -2.525597997009754181e-02 -8.519550785422325134e-03 2.426079362630844116e-01 1.293546110391616821e-01 -3.094993233680725098e-01
-2.477709501981735229e-01 -1.861805617809295654e-01 -1.956185102462768555e-01 -2.563338577747344971e-01 -1.615210808813571930e-02 5.199360474944114685e-02 -8.659799396991729736e-02 -1.519018262624740601e-01 -1.792443334124982357e-03 8.302563428878784180e-02 1.402426660060882568e-01 -1.775641292333602905e-01 -8.230082690715789795e-02 -3.283997774124145508e-01 -2.913738228380680084e-02 -3.913591504096984863e-01 1.211756318807601929e-01 1.522792130708694458e-01 -3.255845904350280762e-01 1.472842395305633545e-01 2.068345546722412109e-01 2.308425605297088623e-01 -8.045798167586326599e-03 1.064101383090019226e-01 1.138424575328826904e-01 7.572907954454421997e-02 2.766122519969940186e-01 -2.548024640418589115e-04 1.142118647694587708e-01 -1.854757815599441528e-01 -2.604869380593299866e-02 -1.528067141771316528e-01
5.488957837224006653e-02 -2.867204546928405762e-01 -5.108550563454627991e-02 -1.790243983268737793e-01 -2.026837617158889771e-01 2.892105877399444580e-01 -2.977831363677978516e-01 -1.423549056053161621e-01 -2.012978643178939819e-01 1.143427193164825439e-01 2.422968000173568726e-01 -3.563898503780364990e-01 4.795186594128608704e-02 -1.217402592301368713e-01 -1.950624398887157440e-02 7.679705321788787842e-02 1.581034511327743530e-01 -1.339405924081802368e-01 -3.268395364284515381e-01 1.398327387869358063e-02 1.595664471387863159e-01 -2.309191972017288208e-01 -1.039575133472681046e-02 -7.862713187932968140e-02 2.719777524471282959e-01 7.647725194692611694e-02 2.062327712774276733e-01 3.282438265159726143e-03 1.270347386598587036e-01 2.244446985423564911e-02 9.529537521302700043e-03 -9.804754704236984253e-02
-1.957405805587768555e-01 -2.876456826925277710e-02 1.951009035110473633e-01 -1.986147910356521606e-01 -9.590717405080795288e-02 1.734444946050643921e-01 -3.518930971622467041e-01 -1.535544395446777344e-01 1.445131655782461166e-02 5.778540670871734619e-02 4.239526391029357910e-02 -2.245563119649887085e-01 2.788154873996973038e-03 8.772402256727218628e-02 1.277244240045547485e-01 -4.291464090347290039e-01 1.070262119174003601e-01 9.794498980045318604e-02 -3.630327284336090088e-01 -9.040793031454086304e-02 -1.553988158702850342e-01 2.999432384967803955e-02 -1.228137165307998657e-01 -1.834011822938919067e-01 -2.135140448808670044e-01 2.266066335141658783e-02 -2.090415954589843750e-01 7.840651273727416992e-02 -1.915965825319290161e-01 1.584918051958084106e-01 -6.972046103328466415e-03 2.002393901348114014e-01
-2.373927831649780273e-01 1.789188198745250702e-02 4.738631471991539001e-02 -3.182176873087882996e-02 1.182139739394187927e-01 5.252917483448982239e-02 -7.755193114280700684e-02 -1.880053430795669556e-01 -1.422281563282012939e-01 1.048229401931166649e-03 7.026216387748718262e-02 -4.446044862270355225e-01 -2.353864461183547974e-01 -1.013983413577079773e-01 -8.885527402162551880e-02 -1.688536852598190308e-01 2.227981761097908020e-02 1.951238811016082764e-01 -4.229980111122131348e-01 -6.388098746538162231e-02 2.303579896688461304e-01 -4.468629509210586548e-02 2.987343072891235352e-01 -3.908673301339149475e-02 -1.643903106451034546e-01 -1.223336160182952881e-01 3.348745405673980713e-01 -3.285761177539825439e-02 1.118020638823509216e-01 1.449859738349914551e-01 -2.025047130882740021e-02 -2.206544578075408936e-02
-1.992365568876266479e-01 -1.492915898561477661e-01 -2.249881997704505920e-02 -2.873592674732208252e-01 -1.218815296888351440e-01 1.698053814470767975e-02 -7.233662158250808716e-02 1.213345453143119812e-01 2.625682950019836426e-01 1.424270123243331909e-01 3.140204548835754395e-01 -2.145448029041290283e-01 -2.024409174919128418e-01 -2.265734374523162842e-01 -2.478113323450088501e-01 -3.183458149433135986e-01 3.058750182390213013e-02 1.584204882383346558e-01 -3.056086599826812744e-01 -1.307765543460845947e-01 2.070316225290298462e-01 2.209024578332901001e-01 8.849335461854934692e-02 -2.426121197640895844e-02 1.503874510526657104e-01 1.765826940536499023e-01 1.173333600163459778e-01 -2.769334986805915833e-02 1.466529220342636108e-01 1.454841811209917068e-02 5.141011252999305725e-02 -3.992300853133201599e-02
1.716434210538864136e-01 -1.629550904035568237e-01 2.010561376810073853e-01 -1.044613793492317200e-01 9.096246212720870972e-02 3.485600948333740234e-01 -3.288278728723526001e-02 -2.167970314621925354e-02 -1.879839748144149780e-01 1.040326282382011414e-01 3.651627302169799805e-01 -5.273796990513801575e-02 3.041928447782993317e-02 -2.925737798213958740e-01 -2.549150958657264709e-02 -2.308605760335922241e-01 -1.024520862847566605e-02 -3.614342585206031799e-02 -3.801051080226898193e-01 -1.245571449398994446e-01 2.030254006385803223e-01 -1.841908320784568787e-02 -1.610192358493804932e-01 -1.393869072198867798e-01 1.388944387435913086e-01 9.599515050649642944e-02 -4.020382836461067200e-02 2.859929949045181274e-02 -2.788676321506500244e-01 -1.404166128486394882e-02 1.944920420646667480e-01 2.086126059293746948e-01
-2.062787562608718872e-01 -5.521691404283046722e-03 -8.427030593156814575e-02 -2.088446766138076782e-01 8.264873176813125610e-02 -1.123940572142601013e-01 6.472969055175781250e-02 -1.625272333621978760e-01 6.788519676774740219e-03 1.787841022014617920e-01 1.546564698219299316e-01 -2.126916646957397461e-01 -2.509748637676239014e-01 -3.914524316787719727e-01 1.543381065130233765e-01 -1.163933873176574707e-01 2.949399352073669434e-01 -2.742257118225097656e-01 -4.954128339886665344e-02 -3.025720417499542236e-01 1.102274507284164429e-01 -2.465755343437194824e-01 -2.480590343475341797e-01 -5.926497653126716614e-02 -2.067278772592544556e-01 -5.311239138245582581e-02 1.531653106212615967e-01 2.458249777555465698e-02 -8.572924882173538208e-03 -8.618804812431335449e-02 -3.035430051386356354e-02 1.721692085266113281e-01
-1.000317856669425964e-01 -2.222743630409240723e-01 2.923928797245025635e-01 6.342497467994689941e-02 2.675605751574039459e-02 1.880456805229187012e-01 -1.143274083733558655e-01 5.563862994313240051e-02 -9.860198944807052612e-03 -1.401100903749465942e-01 1.545447111129760742e-01 -9.954901784658432007e-02 1.680418998003005981e-01 -3.318312168121337891e-01 2.511664330959320068e-01 -3.503375947475433350e-01 2.153549790382385254e-01 5.910767242312431335e-02 -1.918593943119049072e-01 1.190193649381399155e-02 4.860117286443710327e-02 1.484233587980270386e-01 1.307644397020339966e-01 -8.226217329502105713e-02 7.999692857265472412e-02 -3.551658093929290771e-01 -1.381708383560180664e-01 -2.590320408344268799e-01 6.436403840780258179e-02 1.103719994425773621e-01 -8.946465700864791870e-02 -2.073500901460647583e-01
-3.316917717456817627e-01 -2.438310235738754272e-01 -5.313637480139732361e-02 -2.605954110622406006e-01 1.068836897611618042e-01 5.935431923717260361e-03 -2.924343645572662354e-01 3.241386637091636658e-02 3.457405045628547668e-02 1.130102127790451050e-01 4.578930139541625977e-02 -3.045196831226348877e-01 -1.504919230937957764e-01 1.473547816276550293e-01 -1.601141244173049927e-01 -3.967897221446037292e-02 3.679556548595428467e-01 -1.785272508859634399e-01 -1.848288029432296753e-01 -2.341116815805435181e-01 3.858868479728698730e-01 8.531481027603149414e-02 4.521279782056808472e-02 -7.113259285688400269e-02 -2.175108902156352997e-02 1.223112866282463074e-01 -1.743877977132797241e-01 -8.964339643716812134e-02 5.517240613698959351e-02 5.381497368216514587e-02 2.776907384395599365e-02 -3.580531477928161621e-02
-9.233725816011428833e-02 -8.073772490024566650e-02 -6.717348098754882812e-02 -3.147967457771301270e-01 1.826961636543273926e-01 -9.207784384489059448e-02 -1.454723533242940903e-02 -1.360935717821121216e-01 8.245082572102546692e-03 1.483283787965774536e-01 2.019201368093490601e-01 -1.248624622821807861e-01 -3.281868398189544678e-01 -3.004819750785827637e-01 2.399312853813171387e-01 -7.307961583137512207e-02 2.820962071418762207e-01 -2.286106050014495850e-01 -7.672859728336334229e-02 -2.526379525661468506e-01 -7.431069761514663696e-02 -2.060164362192153931e-01 -3.585439920425415039e-01 9.318359941244125366e-02 -1.672522127628326416e-01 -7.916554808616638184e-02 1.248607710003852844e-01 1.391572225838899612e-02 -1.766535043716430664e-01 -4.955643042922019958e-02 -4.919314756989479065e-02 9.251340478658676147e-02
-6.202019378542900085e-02 -3.040657043457031250e-01 -1.740972138941287994e-02 2.434539981186389923e-02 -2.382358461618423462e-01 8.478785306215286255e-02 -1.058574020862579346e-01 -2.163725197315216064e-01 -2.724602222442626953e-01 1.037938967347145081e-01 2.537206709384918213e-01 -3.731089234352111816e-01 -1.451079100370407104e-01 -1.486137956380844116e-01 8.605156838893890381e-02 4.362677782773971558e-02 2.071052789688110352e-01 7.901383936405181885e-02 -2.834660112857818604e-01 -1.292696893215179443e-01 -2.413867413997650146e-02 -3.314997553825378418e-01 1.041518449783325195e-01 -1.513813287019729614e-01 2.104083001613616943e-01 -1.147698909044265747e-01 5.642231926321983337e-02 2.231513857841491699e-01 1.269989013671875000e-01 1.353751961141824722e-02 1.228831931948661804e-01 -8.669870346784591675e-02
3.416248783469200134e-02 -3.763557970523834229e-02 2.349604666233062744e-01 -2.498050928115844727e-01 -1.071839705109596252e-01 -1.292059868574142456e-01 -3.782320320606231689e-01 -5.039008334279060364e-03 -1.271892935037612915e-01 -9.943011403083801270e-02 3.260175287723541260e-01 -9.075999259948730469e-02 -2.192734777927398682e-01 -1.442288160324096680e-01 1.769652515649795532e-01 -1.244008913636207581e-01 3.763107657432556152e-01 -7.284937798976898193e-02 -2.906543202698230743e-02 -1.976243257522583008e-01 7.645840942859649658e-02 -1.414406001567840576e-01 -4.890419915318489075e-02 1.364713758230209351e-01 1.790623366832733154e-01 -3.967848420143127441e-02 -1.259443759918212891e-01 2.829318046569824219e-01 -2.570146620273590088e-01 1.036232188344001770e-01 -9.415873140096664429e-02 5.815509706735610962e-02
7.571217417716979980e-02 -1.575575768947601318e-01 1.571812778711318970e-01 -4.900496304035186768e-01 1.153365448117256165e-01 -1.347080171108245850e-01 4.780375957489013672e-02 -3.887196257710456848e-02 2.064373046159744263e-01 2.888431400060653687e-02 1.880348771810531616e-01 -2.765941917896270752e-01 -6.965300440788269043e-02 1.252103131264448166e-02 1.241779103875160217e-01 -9.853504598140716553e-02 9.553209692239761353e-02 8.272482454776763916e-02 -4.485010206699371338e-01 -1.113198790699243546e-02 1.393046379089355469e-01 -8.596128225326538086e-02 -1.514846235513687134e-01 -1.657590419054031372e-01 -3.534186258912086487e-02 8.703481405973434448e-02 -2.042082995176315308e-01 -2.827776074409484863e-01 -1.313630491495132446e-01 5.121038109064102173e-02 2.324184216558933258e-02 -1.962679177522659302e-01
-2.566341757774353027e-01 -1.577380001544952393e-01 4.230524897575378418e-01 -2.749007381498813629e-02 -7.425731420516967773e-02 2.422763854265213013e-01 -1.610228419303894043e-01 -1.728191375732421875e-01 -1.114453300833702087e-01 -1.145779937505722046e-01 -4.898408055305480957e-02 -2.563576698303222656e-01 -2.073356956243515015e-01 -2.845362126827239990e-01 2.169244736433029175e-02 6.234631408005952835e-03 1.675303727388381958e-01 1.098100692033767700e-01 -3.929348886013031006e-01 1.274505108594894409e-01 -1.264914721250534058e-01 1.054212972521781921e-01 9.875930100679397583e-02 2.159660905599594116e-01 -9.083299338817596436e-02 1.178131774067878723e-01 -1.563123078085482121e-03 -2.083988040685653687e-01 -5.524588748812675476e-02 -1.415538191795349121e-01 -4.006551206111907959e-02 8.284858614206314087e-02
8.155053108930587769e-02 -2.075766399502754211e-02 2.978183701634407043e-02 -4.043142497539520264e-01 4.638390243053436279e-02 3.628934323787689209e-01 4.264451935887336731e-02 -2.582150045782327652e-03 1.671457886695861816e-01 -1.225160062313079834e-01 8.509262651205062866e-02 -1.674318462610244751e-01 -1.103555485606193542e-01 -2.899064123630523682e-02 6.078069284558296204e-02 -1.407123804092407227e-01 2.114214152097702026e-01 2.881292700767517090e-01 -1.693171709775924683e-01 -2.396603971719741821e-01 2.191229760646820068e-01 -3.942393884062767029e-02 -1.463584452867507935e-01 -4.254190623760223389e-01 1.347044706344604492e-01 -1.865802854299545288e-01 -9.500084817409515381e-02 -2.988363243639469147e-02 1.116408482193946838e-01 5.130471289157867432e-02 -1.771160215139389038e-01 -5.497697740793228149e-02
1.755446493625640869e-01 -3.315962851047515869e-02 6.872801482677459717e-02 -1.181790158152580261e-01 4.414743557572364807e-02 3.209328353404998779e-01 -1.726162731647491455e-01 -2.436284720897674561e-01 -3.302615135908126831e-02 -4.599059373140335083e-02 9.569652378559112549e-02 -3.784188032150268555e-01 -9.617330878973007202e-02 -2.549124658107757568e-01 2.256864756345748901e-01 1.138689694926142693e-03 -6.375420838594436646e-02 2.997756004333496094e-02 -6.050350517034530640e-02 -3.588398993015289307e-01 1.579151153564453125e-01 -8.699317276477813721e-02 -1.790876984596252441e-01 -3.008149564266204834e-01 -5.007536336779594421e-02 -2.480694055557250977e-01 -1.520364638417959213e-02 6.671239156275987625e-03 -1.637864559888839722e-01 -2.463038265705108643e-01 -6.345448642969131470e-02 -1.620802581310272217e-01
-1.250606402754783630e-02 -7.407964672893285751e-03 6.533858180046081543e-02 -6.233076751232147217e-02 8.606015890836715698e-02 1.832070797681808472e-01 1.013965904712677002e-01 -8.777964115142822266e-02 -9.109277278184890747e-03 3.515622615814208984e-01 4.600734710693359375e-01 -1.404363382607698441e-02 -1.316438168287277222e-01 -3.673002123832702637e-01 6.701406091451644897e-02 -1.249964013695716858e-01 2.753495573997497559e-01 -8.584261685609817505e-02 -2.419397383928298950e-01 -8.939958363771438599e-02 1.428580135107040405e-01 -3.440402215346693993e-03 -2.516071498394012451e-01 -2.127025872468948364e-01 1.867174953222274780e-01 2.126758247613906860e-01 1.372096594423055649e-02 8.264695107936859131e-02 -2.715932019054889679e-02 -1.248468011617660522e-01 1.491917576640844345e-02 2.060004323720932007e-01
-2.408567816019058228e-01 1.212369874119758606e-01 1.934174895286560059e-01 6.006674468517303467e-02 -9.622767567634582520e-02 2.360644191503524780e-01 -6.832456588745117188e-02 -7.435400784015655518e-02 -1.817846000194549561e-01 1.577020436525344849e-01 9.408529847860336304e-03 -2.408019155263900757e-01 -2.164354920387268066e-01 -3.415708616375923157e-02 -2.937528491020202637e-02 6.473459303379058838e-02 5.782175064086914062e-01 1.088447272777557373e-01 -1.215694472193717957e-01 -3.364640474319458008e-01 9.438096731901168823e-02 -1.993112266063690186e-01 3.502196166664361954e-03 9.000890702009201050e-02 -5.819167941808700562e-02 1.219216287136077881e-01 -1.832457929849624634e-01 1.240892782807350159e-01 -4.363155923783779144e-03 3.898518532514572144e-02 -1.193358153104782104e-01 -1.676582545042037964e-01
-2.952565252780914307e-01 -2.980626225471496582e-01 -2.987411804497241974e-02 -7.782997190952301025e-02 -1.123373862355947495e-02 1.918436139822006226e-01 4.215297475457191467e-02 -1.755750775337219238e-01 3.383020684123039246e-02 -9.025514125823974609e-02 4.078993797302246094e-01 -1.189457159489393234e-02 7.578527089208364487e-03 -3.001672327518463135e-01 1.960521191358566284e-01 9.654033929109573364e-02 5.518835410475730896e-02 2.877251803874969482e-01 2.418612502515316010e-02 -4.566113054752349854e-01 -1.022665388882160187e-02 1.251956969499588013e-01 -2.521010581403970718e-03 -7.974731922149658203e-02 -1.429952234029769897e-01 -1.243302449584007263e-01 -8.172440528869628906e-02 1.079098209738731384e-01 1.385536193847656250e-01 -3.525465354323387146e-02 -2.006119191646575928e-01 -4.244103655219078064e-02
-1.499973535537719727e-01 -3.054155707359313965e-01 3.190118446946144104e-02 -3.361908197402954102e-01 6.180886551737785339e-02 -1.829447150230407715e-01 1.409100145101547241e-01 -3.311606356874108315e-03 2.813200354576110840e-01 8.344361186027526855e-02 2.504924833774566650e-01 -2.732061147689819336e-01 -9.591235220432281494e-02 -7.408739626407623291e-02 1.899310015141963959e-02 -1.759340167045593262e-01 7.021859288215637207e-02 9.173390269279479980e-02 -4.035554826259613037e-01 1.446031779050827026e-02 1.338492780923843384e-01 -9.221366047859191895e-02 -8.345781266689300537e-02 -2.623682320117950439e-01 -7.793235033750534058e-02 8.921269327402114868e-02 -3.033924698829650879e-01 -8.745732903480529785e-02 1.622981727123260498e-01 -5.087913945317268372e-02 -1.448431164026260376e-01 -3.550755977630615234e-02
-1.162326112389564514e-01 -1.392304301261901855e-01 9.294111281633377075e-02 -2.596301436424255371e-01 1.076674982905387878e-01 -1.379719376564025879e-01 -2.794937193393707275e-01 -2.705526947975158691e-01 1.827773302793502808e-01 2.720959186553955078e-01 2.538229823112487793e-01 -1.608926206827163696e-01 9.789806790649890900e-03 -3.812188208103179932e-01 -1.172118857502937317e-01 5.330221727490425110e-02 1.403904706239700317e-01 -2.720917761325836182e-02 -1.237920224666595459e-01 -2.666764855384826660e-01 1.836928725242614746e-02 5.225712433457374573e-02 -2.497717142105102539e-01 1.320597529411315918e-01 7.822605967521667480e-02 5.544753745198249817e-02 2.179595082998275757e-02 -1.678842008113861084e-01 -1.732020229101181030e-01 8.143632858991622925e-02 -1.854750514030456543e-01 2.251333147287368774e-01
-4.694032371044158936e-01 -3.277794718742370605e-01 1.160233095288276672e-01 -1.360115259885787964e-01 -3.203829005360603333e-02 7.875949889421463013e-02 -2.145298123359680176e-01 1.237242892384529114e-01 6.204404309391975403e-02 -1.179843116551637650e-02 2.206872403621673584e-01 -1.995892971754074097e-01 -2.869397774338722229e-02 7.872143387794494629e-02 -8.509411662817001343e-02 -1.678385436534881592e-01 3.421970307826995850e-01 -1.578670740127563477e-01 -1.400800049304962158e-01 -9.908118844032287598e-02 1.051454693078994751e-01 1.066214814782142639e-01 -1.549183875322341919e-01 -2.537120282649993896e-01 1.709439456462860107e-01 4.285285249352455139e-02 2.119626700878143311e-01 -1.298679858446121216e-01 1.137325167655944824e-02 2.377890795469284058e-01 -2.390826120972633362e-02 6.626929342746734619e-02
-2.899117469787597656e-01 -1.957879066467285156e-01 1.196489930152893066e-01 -9.864669293165206909e-03 -9.361663460731506348e-02 -1.175619885325431824e-01 -1.485565006732940674e-01 3.929370269179344177e-02 -9.836258739233016968e-02 -2.277224212884902954e-01 -9.706734679639339447e-03 -1.282794922590255737e-01 1.009360998868942261e-01 -3.962754607200622559e-01 4.711875319480895996e-02 -5.451772361993789673e-02 -1.626006700098514557e-02 -1.265717297792434692e-01 -5.136976242065429688e-01 -4.370178282260894775e-01 3.072868101298809052e-02 -1.037424579262733459e-01 3.433869034051895142e-02 5.028863996267318726e-02 1.869395226240158081e-01 8.123814314603805542e-02 -4.998791217803955078e-02 -5.352204665541648865e-02 -1.161233410239219666e-01 7.125492393970489502e-02 2.491065859794616699e-02 -1.176806986331939697e-01
2.804139815270900726e-02 -3.031907975673675537e-01 1.956234872341156006e-01 1.782543212175369263e-02 4.843630641698837280e-02 4.221412539482116699e-02 8.705568313598632812e-02 -1.264433413743972778e-01 -1.918825209140777588e-01 -1.692497283220291138e-01 -8.951248228549957275e-02 -5.178805589675903320e-01 -4.750989004969596863e-02 -3.035250008106231689e-01 -3.808376938104629517e-02 -1.110261678695678711e-01 7.635751366615295410e-02 6.517709046602249146e-02 -2.503709495067596436e-01 2.601947821676731110e-02 1.781471967697143555e-01 -7.186283916234970093e-02 -2.542022168636322021e-01 6.342130154371261597e-02 -1.992330998182296753e-01 -6.208332628011703491e-02 1.318147480487823486e-01 -2.414633929729461670e-01 1.044948250055313110e-01 -1.974657773971557617e-01 2.911640517413616180e-02 2.054233849048614502e-01
9.742727875709533691e-02 7.326702773571014404e-02 8.818254619836807251e-02 -1.943321973085403442e-01 1.220781281590461731e-01 -1.085047703236341476e-02 -7.379642128944396973e-02 -8.140692859888076782e-02 -2.583921253681182861e-01 2.100116312503814697e-01 3.011703789234161377e-01 -1.752667576074600220e-01 4.206248000264167786e-02 -1.957938820123672485e-01 2.142014354467391968e-01 2.914396487176418304e-02 4.114742279052734375e-01 3.297081589698791504e-01 -2.681194432079792023e-02 -2.270141541957855225e-01 1.837168037891387939e-01 -1.298479288816452026e-01 -1.135557051748037338e-02 -1.781002432107925415e-01 1.294984966516494751e-01 1.277339458465576172e-01 6.574063748121261597e-02 -9.946146607398986816e-02 2.279582172632217407e-01 2.631625905632972717e-02 -2.140527367591857910e-01 -1.867224872112274170e-01
-7.734972983598709106e-02 -3.021517992019653320e-01 4.281261861324310303e-01 -2.009923607110977173e-01 9.174344688653945923e-02 9.428498893976211548e-02 3.429194912314414978e-02 -3.419426679611206055e-01 -6.838113814592361450e-02 -2.847558557987213135e-01 2.150808423757553101e-01 -5.463347211480140686e-02 -2.449356578290462494e-02 -6.235174462199211121e-02 -7.335410267114639282e-02 -1.355345100164413452e-01 6.856744736433029175e-02 -8.404985815286636353e-02 -1.868223547935485840e-01 -1.424253582954406738e-01 1.171002388000488281e-01 -5.872917547821998596e-02 3.076540827751159668e-01 -2.028803229331970215e-01 -2.188638895750045776e-01 7.317163795232772827e-02 -4.436852037906646729e-02 2.963748760521411896e-02 2.313242405652999878e-01 -2.183031141757965088e-01 -3.375180065631866455e-02 4.521344229578971863e-02
2.925169095396995544e-02 -1.020678356289863586e-01 3.996076434850692749e-02 -1.993678659200668335e-01 1.183243170380592346e-01 -1.342029869556427002e-01 -4.239416122436523438e-02 -1.212750673294067383e-01 -3.300768509507179260e-02 1.970326453447341919e-01 4.307627081871032715e-01 -4.091450572013854980e-01 4.129180312156677246e-02 -2.923035323619842529e-01 -1.322693228721618652e-01 1.509905010461807251e-01 1.871265470981597900e-01 -3.294100612401962280e-02 -1.902286857366561890e-01 -2.371344119310379028e-01 1.034043505787849426e-01 -7.805601507425308228e-02 -8.268277347087860107e-02 -4.273206368088722229e-02 2.098101824522018433e-01 2.066038846969604492e-01 -1.688901335000991821e-01 1.919642984867095947e-01 1.035325005650520325e-01 -7.946398854255676270e-02 1.874397844076156616e-01 1.426301151514053345e-01
-2.627257108688354492e-01 -4.226815700531005859e-01 2.759731113910675049e-01 -1.679698973894119263e-01 -5.393259599804878235e-02 6.927976757287979126e-02 8.366930484771728516e-02 -3.537676855921745300e-02 -2.847107052803039551e-01 1.523279547691345215e-01 1.731608361005783081e-01 -4.563171043992042542e-02 -2.399038895964622498e-02 -3.581646364182233810e-03 -8.669653534889221191e-02 -1.416930695995688438e-03 1.604919433593750000e-01 -2.571657672524452209e-02 -2.504729032516479492e-01 -1.138115525245666504e-01 1.208124756813049316e-01 -1.049968600273132324e-01 -8.626410365104675293e-02 -2.657547891139984131e-01 1.106753051280975342e-01 3.264771997928619385e-01 3.122688084840774536e-02 -1.413827687501907349e-01 -1.370836198329925537e-01 2.105027437210083008e-01 1.933575980365276337e-02 -2.801226675510406494e-01
-1.441915631294250488e-01 -2.555299699306488037e-01 -3.291296958923339844e-02 -1.574381291866302490e-01 -8.674001321196556091e-03 1.855024844408035278e-01 -1.686104089021682739e-01 -6.199817731976509094e-02 -7.934504002332687378e-02 -1.943008750677108765e-01 1.859175227582454681e-02 -4.895719587802886963e-01 -4.912008345127105713e-02 -1.356013268232345581e-01 3.297045528888702393e-01 1.705352514982223511e-01 2.497117817401885986e-01 -2.038235664367675781e-01 -8.864461630582809448e-02 -8.464756608009338379e-02 4.190890118479728699e-03 -2.534139156341552734e-01 7.167159765958786011e-02 -3.261398151516914368e-02 -2.475809603929519653e-01 2.563392221927642822e-01 -1.262566745281219482e-01 1.770879030227661133e-01 -4.601623117923736572e-02 -1.125541403889656067e-01 -1.167692057788372040e-02 5.636135116219520569e-03
-6.156620755791664124e-02 -1.170091181993484497e-01 -7.933825999498367310e-02 -1.180730164051055908e-01 -1.611271351575851440e-01 1.413804739713668823e-01 1.486229747533798218e-01 -2.847856581211090088e-01 -2.214783579111099243e-01 -6.130049005150794983e-02 2.520127594470977783e-01 -2.165199220180511475e-01 -1.073976531624794006e-01 -7.880335301160812378e-02 1.564379222691059113e-02 -3.440743088722229004e-01 1.421103179454803467e-01 -2.288399962708353996e-03 -1.742043197154998779e-01 -1.185396909713745117e-01 1.115429308265447617e-02 -2.958731949329376221e-01 -5.171106383204460144e-02 -2.254122346639633179e-01 -8.688817918300628662e-02 -3.589668497443199158e-02 -8.836121857166290283e-02 2.554662525653839111e-01 3.824307024478912354e-01 9.073651582002639771e-02 1.946535110473632812e-01 -1.831069439649581909e-01
-4.277439415454864502e-01 -4.277416765689849854e-01 1.167462989687919617e-01 -1.601830869913101196e-01 -2.656391076743602753e-02 5.951665714383125305e-02 -2.584964931011199951e-01 -2.546362765133380890e-02 5.345265194773674011e-02 -6.124673411250114441e-02 1.269733905792236328e-01 -1.978885382413864136e-01 3.229490667581558228e-02 -3.344281017780303955e-02 -2.112827152013778687e-01 -1.448371112346649170e-01 9.469839930534362793e-02 -6.921922415494918823e-02 -2.958784699440002441e-01 -1.723250895738601685e-01 1.371259093284606934e-01 1.305274665355682373e-01 -2.456031590700149536e-01 -1.909274756908416748e-01 6.184833869338035583e-02 -1.446829177439212799e-03 1.505756229162216187e-01 -1.370824426412582397e-01 4.625441506505012512e-02 2.547525167465209961e-01 1.033748090267181396e-01 8.225768804550170898e-02
-2.307728864252567291e-02 -2.027484923601150513e-01 3.020290434360504150e-01 -8.896360546350479126e-02 -8.207348734140396118e-02 1.126034650951623917e-02 8.602822571992874146e-02 6.958378851413726807e-02 3.054656684398651123e-01 1.493567973375320435e-01 1.395157426595687866e-01 -2.649187743663787842e-01 -9.262517839670181274e-02 -1.849326640367507935e-01 2.243384420871734619e-01 -3.121119141578674316e-01 3.112452328205108643e-01 1.061216145753860474e-01 -1.731409877538681030e-01 3.510145097970962524e-02 3.566589355468750000e-01 1.597607391886413097e-03 -1.349735260009765625e-01 7.850396633148193359e-02 7.829226553440093994e-02 7.565446663647890091e-03 -1.699730455875396729e-01 3.571530431509017944e-02 2.231960445642471313e-01 6.657367944717407227e-02 -2.103161960840225220e-01 -1.362553238868713379e-01
1.218450721353292465e-02 -2.879004478454589844e-01 2.401314973831176758e-01 -3.063314259052276611e-01 3.451415002346038818e-01 -9.357398748397827148e-02 9.740858338773250580e-03 7.561117410659790039e-02 1.140751838684082031e-01 3.021509349346160889e-01 2.000177502632141113e-01 -3.036690056324005127e-01 2.243138151243329048e-03 1.756707206368446350e-02 1.459789276123046875e-02 -8.749222755432128906e-02 -9.730927646160125732e-03 -2.098388783633708954e-02 -4.596506059169769287e-01 -4.351947084069252014e-02 1.578887403011322021e-01 -1.048393398523330688e-01 -9.700047224760055542e-02 -1.094949543476104736e-01 -1.913128942251205444e-01 -3.123810328543186188e-02 -1.406122744083404541e-01 -1.402174830436706543e-01 6.181316450238227844e-03 9.644230455160140991e-02 -9.840730577707290649e-02 -1.414271891117095947e-01
-5.314405076205730438e-03 -2.207705564796924591e-02 -4.212575405836105347e-02 -3.958408236503601074e-01 4.318315908312797546e-02 7.960451394319534302e-02 6.664007157087326050e-02 -4.873143509030342102e-03 -1.818952113389968872e-01 2.085508555173873901e-01 1.767868250608444214e-01 -1.878661289811134338e-02 -1.656203567981719971e-01 -2.288779467344284058e-01 6.674647331237792969e-02 -2.546703219413757324e-01 2.796754837036132812e-01 1.223486661911010742e-01 -2.527318196371197701e-03 -2.432779371738433838e-01 6.917665898799896240e-02 -2.923062145709991455e-01 -2.022271417081356049e-02 -2.509714663028717041e-01 -1.454131752252578735e-01 1.298778504133224487e-02 3.787955939769744873e-01 -2.361108511686325073e-01 1.145627275109291077e-01 8.830286562442779541e-02 -7.547139376401901245e-02 -1.336868256330490112e-01
-1.349141448736190796e-01 -9.233554452657699585e-02 7.510668784379959106e-02 -9.007508307695388794e-02 7.718561589717864990e-02 3.107964992523193359e-01 1.385464668273925781e-01 -8.897051215171813965e-02 -1.135250478982925415e-01 2.958082556724548340e-01 2.883400321006774902e-01 -1.567759811878204346e-01 -1.173676401376724243e-01 -4.193105995655059814e-01 -9.986449778079986572e-02 -8.550456911325454712e-02 2.247630953788757324e-01 -4.726259037852287292e-02 -3.102321624755859375e-01 -1.584967374801635742e-01 6.395776569843292236e-02 -8.117393404245376587e-02 -1.402929574251174927e-01 2.486627781763672829e-03 2.112158387899398804e-01 2.280593216419219971e-01 1.008841395378112793e-01 -1.758079230785369873e-01 6.966026127338409424e-02 -9.027588367462158203e-02 1.926359832286834717e-01 1.501987725496292114e-01
-2.376689165830612183e-01 6.789009273052215576e-02 -5.641447752714157104e-02 -9.105163812637329102e-02 -1.051416173577308655e-01 7.787330448627471924e-02 -2.745382860302925110e-02 -6.286595761775970459e-02 -9.849099814891815186e-02 -7.293052971363067627e-02 1.803200244903564453e-01 -1.625281423330307007e-01 -1.511385291814804077e-01 -8.570440858602523804e-02 -3.045973777770996094e-01 -5.219944939017295837e-02 4.806359708309173584e-01 -9.456437081098556519e-02 -2.927941977977752686e-01 -1.258783787488937378e-01 1.405149251222610474e-01 4.465349484235048294e-04 -1.240505725145339966e-01 -2.410495132207870483e-01 -4.529092460870742798e-02 -1.464792788028717041e-01 -8.076111972332000732e-02 -3.296845555305480957e-01 1.787832528352737427e-01 1.909956783056259155e-01 -1.222139522433280945e-01 -2.215808331966400146e-01
-1.688145399093627930e-01 7.827821187674999237e-03 1.285198703408241272e-02 -2.318028360605239868e-01 -7.861427031457424164e-03 1.042416468262672424e-01 -2.562998794019222260e-02 -9.820830821990966797e-02 -2.343249469995498657e-01 -2.035514079034328461e-02 -7.811199873685836792e-02 -7.591079920530319214e-02 -1.326888203620910645e-01 -3.521283268928527832e-01 -1.195318531244993210e-02 -2.930731140077114105e-02 3.292113542556762695e-01 9.109859913587570190e-02 -3.565361797809600830e-01 2.063486352562904358e-02 3.501635491847991943e-01 5.843176692724227905e-02 -5.949469283223152161e-03 1.432865206152200699e-02 -1.769558936357498169e-01 -1.491327583789825439e-01 3.601790070533752441e-01 -5.159527063369750977e-02 -9.130957722663879395e-02 1.245665475726127625e-01 -2.336253672838211060e-01 -2.272692173719406128e-01
-9.190122783184051514e-02 -1.225537732243537903e-01 1.460611671209335327e-01 -1.351663023233413696e-01 4.079462587833404541e-02 1.108372434973716736e-01 1.349348872900009155e-01 1.832901500165462494e-02 4.225993901491165161e-02 2.682769596576690674e-01 2.288795858621597290e-01 -6.051382422447204590e-02 -6.765383481979370117e-02 -5.671628564596176147e-02 2.464700192213058472e-01 -3.671811521053314209e-01 2.561704218387603760e-01 1.385797113180160522e-01 -2.892528474330902100e-01 -1.593938022851943970e-01 3.159049153327941895e-01 -7.415120303630828857e-02 -1.534044593572616577e-01 4.328527301549911499e-02 -4.411979019641876221e-02 3.362013399600982666e-02 6.826844811439514160e-02 2.222614735364913940e-01 4.041770994663238525e-01 1.263649463653564453e-01 1.539903972297906876e-02 -9.982452541589736938e-02
-2.388682663440704346e-01 -1.160005629062652588e-01 2.960456609725952148e-01 -3.329102098941802979e-01 4.481202363967895508e-02 1.885624080896377563e-01 3.304236382246017456e-02 -1.569587886333465576e-01 1.206711530685424805e-01 1.034027487039566040e-01 5.465677380561828613e-01 2.719361148774623871e-02 -1.452839970588684082e-01 -1.248827949166297913e-01 2.179321646690368652e-02 -3.442940115928649902e-02 1.049783378839492798e-01 -2.366957068443298340e-01 -4.846719652414321899e-02 -2.026671171188354492e-01 6.676845997571945190e-02 -8.885286748409271240e-03 -1.139020547270774841e-01 2.282911092042922974e-01 6.230420246720314026e-02 -8.709520101547241211e-02 1.101950481534004211e-01 -4.006233811378479004e-02 -2.620639503002166748e-01 -1.383735090494155884e-01 -1.615475863218307495e-02 -1.059823036193847656e-01
-1.869668364524841309e-01 -3.477558493614196777e-01 9.887488186359405518e-02 -1.252183169126510620e-01 -1.576422452926635742e-01 -5.671964958310127258e-03 1.311902403831481934e-01 1.460819393396377563e-01 -3.031473755836486816e-01 -6.803391873836517334e-02 1.842869073152542114e-01 -1.343496888875961304e-01 -3.158386647701263428e-01 -2.825691998004913330e-01 2.438919842243194580e-01 6.969325244426727295e-02 2.752312421798706055e-01 2.834657132625579834e-01 -1.624590903520584106e-01 9.554194286465644836e-03 3.463722392916679382e-02 1.648965030908584595e-01 1.040917038917541504e-01 2.098801732063293457e-02 9.036377817392349243e-02 1.012910753488540649e-01 -1.208803057670593262e-01 -2.766179144382476807e-01 -6.957843154668807983e-02 1.491215527057647705e-01 3.693898767232894897e-02 4.987420514225959778e-02
6.292562186717987061e-02 -1.374704688787460327e-01 3.036915063858032227e-01 -5.188564658164978027e-01 2.978683114051818848e-01 1.117475181818008423e-01 -1.191856488585472107e-01 4.320110753178596497e-02 6.527927517890930176e-02 -4.093079268932342529e-02 2.261464744806289673e-01 -1.391090154647827148e-01 -1.181378737092018127e-01 -1.041287258267402649e-01 -3.725255280733108521e-02 -2.975284755229949951e-01 9.236430376768112183e-02 2.903403639793395996e-01 -2.581765949726104736e-01 2.637559548020362854e-02 5.093006417155265808e-02 1.871957629919052124e-01 -2.091852873563766479e-01 -1.918945759534835815e-01 3.590582683682441711e-02 2.325384877622127533e-02 -1.164178848266601562e-01 -4.295835271477699280e-02 6.499493867158889771e-02 -8.596830815076828003e-02 5.800971295684576035e-03 -1.380528905428946018e-03
-1.348278969526290894e-01 -2.557486593723297119e-01 3.494943976402282715e-01 -3.621492087841033936e-01 -9.627979993820190430e-02 -4.531010985374450684e-03 -2.125727087259292603e-01 -1.431139409542083740e-01 -1.533240824937820435e-01 1.345731914043426514e-01 -3.878751397132873535e-02 -2.349538058042526245e-01 -2.169280201196670532e-01 -2.842195332050323486e-02 -2.776048704981803894e-02 -6.244985759258270264e-02 -4.537435248494148254e-02 2.113007903099060059e-01 -1.513818949460983276e-01 -3.545960187911987305e-01 -2.521225064992904663e-02 1.800170354545116425e-02 1.024940684437751770e-01 -4.328593611717224121e-02 -7.750799506902694702e-02 1.797796972095966339e-02 -1.613001674413681030e-01 2.496787309646606445e-01 -2.939771115779876709e-01 8.576971292495727539e-02 -1.489501446485519409e-01 -1.339455842971801758e-01
-1.690507382154464722e-01 -3.073238432407379150e-01 1.033081114292144775e-01 1.421852707862854004e-01 -1.232247054576873779e-01 2.738282680511474609e-01 9.355134516954421997e-02 -2.003329247236251831e-01 -1.808280348777770996e-01 -1.256814002990722656e-01 2.110047638416290283e-01 -1.915405876934528351e-02 -3.075833804905414581e-02 -2.040221244096755981e-01 2.181742489337921143e-01 -4.610960781574249268e-01 8.798956125974655151e-02 -2.296427264809608459e-02 -6.807097792625427246e-02 -9.628226049244403839e-03 3.816878795623779297e-01 1.372844278812408447e-01 -1.939268261194229126e-01 -2.569189993664622307e-03 -3.563593327999114990e-02 -1.443312224000692368e-02 -8.141527324914932251e-02 7.412279490381479263e-03 9.588991105556488037e-02 1.835128813982009888e-01 -1.468776911497116089e-01 -1.520491540431976318e-01
-1.460952460765838623e-01 -1.857094615697860718e-01 1.201638430356979370e-01 -3.013659119606018066e-01 -1.075975745916366577e-01 6.325910985469818115e-02 1.368196308612823486e-02 -8.160723745822906494e-02 -1.239464133977890015e-01 1.418326050043106079e-01 1.411379873752593994e-01 2.010907605290412903e-02 -1.135581955313682556e-01 -2.698155865073204041e-02 -1.257217228412628174e-01 -3.047757446765899658e-01 2.220998704433441162e-01 4.728411138057708740e-02 -3.307805657386779785e-01 -1.785385310649871826e-01 3.579380363225936890e-02 -3.982974588871002197e-01 -7.278507947921752930e-02 -2.609796822071075439e-01 -3.846277249976992607e-03 5.844651535153388977e-02 -1.196261262521147728e-03 -2.934850007295608521e-02 4.346905350685119629e-01 7.749664038419723511e-02 -3.850512579083442688e-02 -1.069411188364028931e-01
1.879665534943342209e-03 -1.438149362802505493e-01 2.773177623748779297e-01 -3.821116387844085693e-01 8.992221951484680176e-02 2.426792494952678680e-02 8.214313536882400513e-03 -2.018352597951889038e-01 -1.938389688730239868e-01 4.291003942489624023e-02 1.631269752979278564e-01 -2.219387441873550415e-01 -1.518256366252899170e-01 7.505323737859725952e-02 2.115360926836729050e-03 -1.102342456579208374e-01 3.503991961479187012e-01 -6.014184560626745224e-03 4.963572323322296143e-02 4.206888005137443542e-02 1.177656501531600952e-01 -3.333325088024139404e-01 2.611010149121284485e-02 -2.476139962673187256e-01 -5.581124126911163330e-02 5.666491389274597168e-02 3.013638854026794434e-01 9.877703338861465454e-02 1.986199915409088135e-01 -2.420682609081268311e-01 8.115262538194656372e-02 -1.588673591613769531e-01
-2.395580559968948364e-01 -3.741448223590850830e-01 -2.473263069987297058e-02 -1.685566902160644531e-01 -5.343734100461006165e-02 -5.330408457666635513e-03 2.733317017555236816e-02 -6.781729310750961304e-02 -9.378486871719360352e-02 3.534695208072662354e-01 2.120159119367599487e-01 -1.339369714260101318e-01 -9.427518397569656372e-02 -2.000982128083705902e-02 3.145473077893257141e-02 -2.704632282257080078e-01 3.429427146911621094e-01 1.446436643600463867e-01 1.625128835439682007e-01 -3.185687959194183350e-01 1.684503108263015747e-01 -9.774258732795715332e-02 -1.389359384775161743e-01 -2.277544587850570679e-01 9.364478290081024170e-02 7.636768370866775513e-02 1.996541917324066162e-01 -2.486332319676876068e-02 5.287285521626472473e-02 2.001424878835678101e-01 -1.088458299636840820e-01 2.538106637075543404e-03
-2.206315696239471436e-01 -6.245869770646095276e-02 -1.548128016293048859e-02 -1.779636889696121216e-01 1.141668185591697693e-01 -1.016259938478469849e-01 1.643127799034118652e-01 -3.599658906459808350e-01 -2.070440649986267090e-01 2.023232132196426392e-01 2.525558173656463623e-01 -1.754685491323471069e-01 -4.843078553676605225e-02 -4.559899270534515381e-01 1.420276761054992676e-01 -1.373738646507263184e-01 2.564560472965240479e-01 -1.460586786270141602e-01 -2.624897062778472900e-01 9.909695386886596680e-02 -2.301833331584930420e-01 3.539794124662876129e-03 1.591345667839050293e-01 6.705131381750106812e-02 4.813813790678977966e-02 -7.351019978523254395e-02 5.505597591400146484e-02 -4.720409214496612549e-02 1.504524201154708862e-01 -4.992950707674026489e-03 1.308922749012708664e-02 1.530671119689941406e-01
1.772461272776126862e-02 -2.906905114650726318e-02 -1.825866103172302246e-01 -1.212852597236633301e-01 -8.722796291112899780e-02 1.285323351621627808e-01 -4.220595583319664001e-02 -1.931250244379043579e-01 -3.101973831653594971e-01 2.642029225826263428e-01 4.507764875888824463e-01 -1.903515011072158813e-01 -1.399637609720230103e-01 -1.003326848149299622e-01 -8.451711386442184448e-02 -2.951212227344512939e-02 2.388518303632736206e-01 8.569920808076858521e-02 -2.162273079156875610e-01 -1.123412400484085083e-01 2.178047895431518555e-01 1.826897449791431427e-02 -5.320261418819427490e-02 -3.106127679347991943e-02 1.446943879127502441e-01 -1.745406389236450195e-01 -2.165645062923431396e-01 -2.458447068929672241e-01 2.653067372739315033e-02 7.881433516740798950e-02 2.627545595169067383e-01 1.855320632457733154e-01
-2.070905417203903198e-01 1.388558745384216309e-01 -9.170205146074295044e-02 -2.376671582460403442e-01 3.233282268047332764e-02 2.577312290668487549e-01 -2.491790801286697388e-01 -3.484135866165161133e-01 -2.129780650138854980e-01 1.179701015353202820e-01 3.984764218330383301e-01 -6.924739480018615723e-02 -5.409843102097511292e-02 -5.690288171172142029e-02 -1.154999658465385437e-01 -7.012930698692798615e-03 1.930328160524368286e-01 -1.405528653413057327e-02 -2.640514373779296875e-01 7.327173650264739990e-02 2.840119227766990662e-02 2.060876041650772095e-02 -5.239411070942878723e-02 1.461655795574188232e-01 -6.730015575885772705e-02 8.191888779401779175e-02 -2.799822688102722168e-01 -2.590996921062469482e-01 2.326912805438041687e-02 -2.595652639865875244e-01 -5.273265391588211060e-02 1.192653626203536987e-01
-3.054367005825042725e-01 -3.484843075275421143e-01 1.212598010897636414e-01 -2.608521580696105957e-01 1.578702926635742188e-01 3.714950010180473328e-02 8.996266871690750122e-02 -2.953486330807209015e-02 -5.076644569635391235e-02 2.221405804157257080e-01 1.725404411554336548e-01 -8.081758767366409302e-02 -2.274316549301147461e-01 2.417977899312973022e-01 2.321075275540351868e-02 -1.577494740486145020e-01 2.378458678722381592e-01 8.639489114284515381e-02 -1.523948907852172852e-01 -9.728673845529556274e-02 2.170374095439910889e-01 -3.668941855430603027e-01 1.018320247530937195e-01 -1.932899504899978638e-01 -2.540599405765533447e-01 -5.572545900940895081e-02 1.686008870601654053e-01 -3.647831326816231012e-04 5.695531517267227173e-02 -5.904866009950637817e-02 1.086875423789024353e-01 -5.116188898682594299e-02
-1.010095924139022827e-01 -3.104085624217987061e-01 1.933452337980270386e-01 -3.858382403850555420e-01 5.124005954712629318e-03 4.106375575065612793e-02 -1.851847022771835327e-01 8.396880328655242920e-02 -1.109806820750236511e-01 -2.047020494937896729e-01 8.800610154867172241e-02 -5.918943509459495544e-02 -8.795971423387527466e-02 -1.426044553518295288e-01 5.187856778502464294e-02 -1.953095793724060059e-01 2.304414100944995880e-02 1.642898470163345337e-01 -1.948926746845245361e-01 -3.747282028198242188e-01 2.569695003330707550e-02 5.370890349149703979e-02 1.155448704957962036e-01 -1.529819704592227936e-02 7.205734401941299438e-02 2.181208282709121704e-01 1.715481653809547424e-02 3.354192972183227539e-01 -3.431340754032135010e-01 -6.121231615543365479e-02 -3.720586001873016357e-02 1.351199150085449219e-01
-1.382640600204467773e-01 -1.518001407384872437e-01 -1.296152919530868530e-02 -4.620330408215522766e-02 -3.133651614189147949e-01 2.592253312468528748e-02 -1.046980731189250946e-03 -3.257317095994949341e-02 1.116599440574645996e-01 1.497229933738708496e-01 2.030153274536132812e-01 -2.030704468488693237e-01 7.197576761245727539e-02 1.235195398330688477e-01 2.473702132701873779e-01 -2.429609000682830811e-01 3.286433219909667969e-01 -4.724326357245445251e-02 -4.138714075088500977e-01 -3.663215935230255127e-01 -1.110591590404510498e-01 -6.067202612757682800e-02 2.647230587899684906e-02 -1.979313492774963379e-01 5.139648169279098511e-02 -4.574096202850341797e-02 -1.300226002931594849e-01 -2.453504689037799835e-02 2.597383409738540649e-02 -5.289593711495399475e-02 1.860877871513366699e-01 -2.562275230884552002e-01
-3.116255998611450195e-01 -2.329916656017303467e-01 6.869249045848846436e-02 -3.421497046947479248e-01 4.099331796169281006e-02 -5.476680397987365723e-02 -1.707558482885360718e-01 3.955099731683731079e-02 1.570137590169906616e-01 -1.400402784347534180e-01 3.462635576725006104e-01 -3.184905052185058594e-01 -2.578095495700836182e-01 1.158332750201225281e-01 -3.708706051111221313e-02 -2.010229229927062988e-02 -1.265540905296802521e-02 8.193023502826690674e-02 -2.800301313400268555e-01 2.741472236812114716e-02 1.605826914310455322e-01 -1.911053508520126343e-01 -8.427390456199645996e-02 1.154524162411689758e-01 -2.133763432502746582e-01 -4.887184500694274902e-02 -6.051795929670333862e-02 -2.689661681652069092e-01 4.156861826777458191e-02 5.713412165641784668e-02 1.533764880150556564e-02 -2.149987816810607910e-01
-4.134099930524826050e-02 1.938500069081783295e-02 6.010892987251281738e-02 -3.305334150791168213e-01 -2.017002403736114502e-01 -1.719860360026359558e-02 -2.113154083490371704e-01 -4.391546174883842468e-02 -6.591945141553878784e-02 1.046561002731323242e-01 9.068024903535842896e-02 -2.515041530132293701e-01 3.067092783749103546e-02 -2.409649342298507690e-01 4.315613582730293274e-02 3.681315854191780090e-02 2.676240205764770508e-01 -1.318645030260086060e-01 -1.153632104396820068e-01 -3.626118004322052002e-01 4.248158261179924011e-02 -1.858578473329544067e-01 -2.718099057674407959e-01 -9.629496186971664429e-02 7.972875237464904785e-02 -2.564281225204467773e-01 -3.648254573345184326e-01 2.147903144359588623e-01 -9.418170899152755737e-02 1.012136191129684448e-01 1.467053294181823730e-01 -5.657515674829483032e-02
-2.731160223484039307e-01 -1.318270713090896606e-01 2.119690924882888794e-01 -2.701586782932281494e-01 -9.739514440298080444e-02 1.497370749711990356e-01 4.621239006519317627e-02 -1.619524359703063965e-01 1.367623060941696167e-01 1.384418606758117676e-01 5.714271068572998047e-01 7.107590883970260620e-02 -1.021803170442581177e-01 -8.903029561042785645e-02 7.871038466691970825e-02 -3.718589665368199348e-03 9.544293582439422607e-02 -2.199573069810867310e-01 -9.442062675952911377e-02 -1.629852354526519775e-01 1.427494883537292480e-01 -2.309661060571670532e-01 -2.422625720500946045e-01 3.964116424322128296e-02 1.191993504762649536e-01 -6.486286967992782593e-02 5.654869228601455688e-02 -1.804012991487979889e-02 -2.326660305261611938e-01 -5.734336376190185547e-02 -1.165628656744956970e-01 1.261411160230636597e-01
-1.952929645776748657e-01 -3.256859183311462402e-01 2.749353051185607910e-01 -1.046896725893020630e-01 -1.240979284048080444e-01 7.769947405904531479e-03 6.455325335264205933e-02 -2.344695925712585449e-01 6.901617348194122314e-02 2.514526247978210449e-01 3.895957171916961670e-01 1.382180005311965942e-01 -7.572654634714126587e-03 -2.052652388811111450e-01 2.572822272777557373e-01 -2.223188988864421844e-02 6.792416423559188843e-02 5.276261270046234131e-02 -1.839120835065841675e-01 -2.002760767936706543e-01 -3.161717578768730164e-02 -1.951123028993606567e-01 -2.021266222000122070e-01 2.542000263929367065e-02 1.626798808574676514e-01 2.212681174278259277e-01 -3.232844406738877296e-03 -3.119420111179351807e-01 -6.764326244592666626e-02 -6.297541409730911255e-02 1.476451102644205093e-02 5.892734974622726440e-02
-1.603199243545532227e-01 -1.708054989576339722e-01 1.626609414815902710e-01 -1.867232024669647217e-01 1.783856451511383057e-01 -1.851422935724258423e-01 1.038883477449417114e-01 -8.382172882556915283e-02 -2.731047868728637695e-01 -8.413474261760711670e-02 2.573833167552947998e-01 -2.410091906785964966e-01 -1.300832778215408325e-01 -4.051710665225982666e-01 2.623872458934783936e-01 -2.380282990634441376e-02 6.310506910085678101e-02 -3.316822275519371033e-02 1.200539022684097290e-01 -8.603227138519287109e-02 7.666138559579849243e-02 -2.613790631294250488e-01 -3.321754038333892822e-01 -2.587125599384307861e-01 -1.108958870172500610e-01 7.782134413719177246e-02 9.211045503616333008e-02 8.590077608823776245e-02 -1.504287421703338623e-01 -5.864842608571052551e-02 5.769656971096992493e-02 3.748982772231101990e-02
4.151551052927970886e-02 -2.362547665834426880e-01 -3.251519426703453064e-02 -1.395933181047439575e-01 -1.109959408640861511e-01 9.937510639429092407e-02 -2.357709035277366638e-02 -6.482045352458953857e-02 -3.355293348431587219e-02 -3.078298456966876984e-02 2.295109033584594727e-01 -2.506476640701293945e-02 -2.710813283920288086e-02 -5.631484463810920715e-02 7.596968114376068115e-02 8.613384515047073364e-02 3.742459416389465332e-01 -1.441097855567932129e-01 -9.677471965551376343e-02 -2.436040639877319336e-01 2.392089664936065674e-01 4.342968389391899109e-02 1.234319433569908142e-01 -5.260507017374038696e-02 -5.986714363098144531e-01 2.567736506462097168e-01 2.152197957038879395e-01 -6.616829335689544678e-02 -1.248522102832794189e-01 -5.966169014573097229e-02 -6.044065207242965698e-02 -1.341843158006668091e-01
4.056093469262123108e-02 -2.663029730319976807e-01 -2.528415061533451080e-02 -2.205402106046676636e-01 -2.100558280944824219e-01 3.650032877922058105e-01 -2.337725162506103516e-01 -2.838412225246429443e-01 -1.555658578872680664e-01 1.199989318847656250e-01 1.321050226688385010e-01 -3.457233905792236328e-01 1.000214368104934692e-01 -1.679978817701339722e-01 2.599859610199928284e-02 1.196061074733734131e-01 1.671125441789627075e-01 -1.791391372680664062e-01 -2.917216122150421143e-01 -1.394457183778285980e-03 1.004446372389793396e-01 -5.276167392730712891e-02 6.679122895002365112e-02 -2.337684854865074158e-02 1.894637495279312134e-01 2.764356136322021484e-01 -9.286598302423954010e-03 2.638132544234395027e-03 -1.486810147762298584e-01 1.175479590892791748e-01 1.385766565799713135e-01 -7.920376211404800415e-02
9.415052086114883423e-02 -2.575603127479553223e-01 -1.814125627279281616e-01 -6.722711026668548584e-02 3.260382637381553650e-02 4.677448049187660217e-02 6.733173877000808716e-02 1.371372491121292114e-02 -2.093005180358886719e-01 2.632489800453186035e-01 3.867980837821960449e-01 -2.749981880187988281e-01 -1.027618348598480225e-01 -2.625773549079895020e-01 -3.318694233894348145e-02 -1.092349365353584290e-01 6.933061033487319946e-02 1.648399233818054199e-02 -3.314549326896667480e-01 -2.571245729923248291e-01 1.573165208101272583e-01 -1.327657848596572876e-01 5.711932480335235596e-02 -5.246703326702117920e-02 4.135575592517852783e-01 3.889213502407073975e-02 3.935567662119865417e-02 1.356754153966903687e-01 -2.673732861876487732e-02 1.567195206880569458e-01 -2.474574744701385498e-02 -2.607908844947814941e-02
-2.066221088171005249e-01 -1.927979439496994019e-01 -7.196860015392303467e-02 -8.435539156198501587e-02 -1.678623445332050323e-02 -5.946628376841545105e-02 6.658433377742767334e-02 -1.191501785069704056e-02 -5.906919483095407486e-03 1.149945482611656189e-01 2.628701031208038330e-01 -2.710775434970855713e-01 -2.347876280546188354e-01 -3.697775304317474365e-01 2.136462740600109100e-02 2.987821213901042938e-02 1.592807173728942871e-01 3.472666814923286438e-02 -3.564529120922088623e-01 4.514255002140998840e-02 2.484675943851470947e-01 7.303220778703689575e-02 2.484944462776184082e-01 7.341303676366806030e-02 -2.326565086841583252e-01 -6.576631218194961548e-02 2.885353267192840576e-01 -4.493876919150352478e-02 2.533138990402221680e-01 9.748046100139617920e-02 -1.639671474695205688e-01 -1.274038702249526978e-01
-7.829226553440093994e-03 -7.173483073711395264e-02 -2.707456424832344055e-02 -2.365165948867797852e-01 -1.352361440658569336e-01 2.328226417303085327e-01 4.606422036886215210e-02 -3.186336457729339600e-01 -1.755723655223846436e-01 -4.403789713978767395e-02 2.169794887304306030e-01 -2.706565856933593750e-01 -2.115355283021926880e-01 -1.498142033815383911e-01 -2.188462466001510620e-01 -1.324541419744491577e-01 2.711796760559082031e-01 -1.475379765033721924e-01 -9.571960568428039551e-02 -2.595376968383789062e-01 8.225481957197189331e-03 -4.339271038770675659e-02 -1.274950951337814331e-01 1.560127288103103638e-01 2.502399682998657227e-01 4.295258522033691406e-01 5.629034712910652161e-02 -5.166716873645782471e-02 -4.388225451111793518e-02 7.072556763887405396e-02 3.972838819026947021e-02 -2.038844302296638489e-02
-1.551115810871124268e-01 -1.739675998687744141e-01 7.460358738899230957e-02 -3.705058991909027100e-01 -6.976487487554550171e-02 1.881854832172393799e-01 -1.908885687589645386e-01 -8.154829591512680054e-02 1.025184839963912964e-01 3.722311556339263916e-02 2.576085925102233887e-02 -2.458100169897079468e-01 -4.171985983848571777e-01 -2.650677599012851715e-02 -5.406139791011810303e-02 7.813592255115509033e-02 9.876918047666549683e-02 1.672323942184448242e-01 -9.579711407423019409e-02 -2.485862672328948975e-01 4.607453346252441406e-01 -1.472537405788898468e-02 -1.244762241840362549e-01 4.109103605151176453e-02 -7.514710724353790283e-02 -2.673661336302757263e-02 -6.545696407556533813e-02 -2.807994782924652100e-01 -5.215527862310409546e-02 -3.442086651921272278e-02 7.212702929973602295e-02 -1.603647172451019287e-01
-1.566347181797027588e-01 -1.199349611997604370e-01 1.419487688690423965e-02 -7.403236627578735352e-02 2.094566375017166138e-01 2.372021526098251343e-01 -2.062794119119644165e-01 -2.470836192369461060e-01 1.557139158248901367e-01 1.016659289598464966e-01 2.403997182846069336e-01 -1.624820008873939514e-02 -4.160879552364349365e-01 -1.147548556327819824e-01 2.495906054973602295e-01 6.354428827762603760e-02 5.473763868212699890e-02 -2.276304811239242554e-01 -2.167929112911224365e-01 -2.722460329532623291e-01 2.225066907703876495e-02 8.847472816705703735e-02 4.750292748212814331e-02 -1.976946927607059479e-02 2.476360499858856201e-01 3.667616099119186401e-02 -3.882213681936264038e-02 -2.660363018512725830e-01 -2.717323005199432373e-01 6.039724685251712799e-03 3.868728503584861755e-02 -9.575180709362030029e-02
-1.041579768061637878e-01 -3.363045752048492432e-01 1.347219794988632202e-01 -2.262693643569946289e-01 1.161610186100006104e-01 -3.794972086325287819e-03 1.202050447463989258e-01 5.914186313748359680e-02 -2.390335947275161743e-01 2.012920230627059937e-01 1.380090713500976562e-01 -3.549558520317077637e-01 1.914936751127243042e-01 -2.970460951328277588e-01 2.900469861924648285e-02 -5.102821812033653259e-02 8.494734764099121094e-02 -2.966270744800567627e-01 -2.433662712574005127e-01 -1.667549014091491699e-01 -1.404666155576705933e-01 -1.535069942474365234e-01 -1.331205219030380249e-01 1.605146378278732300e-01 2.807015776634216309e-01 -1.368259340524673462e-01 -2.719457261264324188e-02 1.051270067691802979e-01 4.210691154003143311e-02 -1.418439447879791260e-01 5.667088553309440613e-02 -2.776829153299331665e-02
-1.040899753570556641e-01 -7.250166684389114380e-02 1.953703463077545166e-01 -3.172837197780609131e-01 -6.264389306306838989e-02 2.988803759217262268e-02 -1.184615027159452438e-02 -1.571489274501800537e-01 -3.338153939694166183e-03 4.630727693438529968e-03 4.112595915794372559e-01 9.156453609466552734e-02 -2.070660442113876343e-01 -3.186985850334167480e-01 7.136780023574829102e-02 -1.839174479246139526e-01 1.865097880363464355e-01 -1.185926198959350586e-01 -1.216996759176254272e-01 -3.505086004734039307e-01 1.334721222519874573e-02 -1.732235550880432129e-01 -1.624532938003540039e-01 1.514462828636169434e-01 -3.613292425870895386e-02 -2.002880722284317017e-01 1.332494616508483887e-01 -6.624826043844223022e-02 -2.075538486242294312e-01 9.360117465257644653e-02 -9.682887792587280273e-02 2.523727416992187500e-01
1.867904216051101685e-01 -1.348818242549896240e-01 9.728119522333145142e-02 -6.872949749231338501e-02 2.085335701704025269e-01 2.677933573722839355e-01 -2.425285130739212036e-01 -2.641215622425079346e-01 7.114256918430328369e-02 -2.552748620510101318e-01 1.226923242211341858e-01 -2.646710574626922607e-01 -1.707148253917694092e-01 -1.844224184751510620e-01 1.816338598728179932e-01 -1.085377037525177002e-01 1.009564101696014404e-01 -6.578054279088973999e-02 -4.341958165168762207e-01 -1.035722494125366211e-01 -5.126402154564857483e-02 1.886951774358749390e-01 6.611081212759017944e-02 3.855233639478683472e-02 -1.590007394552230835e-01 9.556658565998077393e-02 3.104322552680969238e-01 6.759185343980789185e-02 1.341167092323303223e-01 3.135121986269950867e-02 -8.280503749847412109e-02 8.155218511819839478e-02
-2.607718408107757568e-01 -4.539122432470321655e-02 5.883837118744850159e-02 -2.919533550739288330e-01 -7.420620415359735489e-03 -9.191165119409561157e-02 6.970594823360443115e-02 -1.258167028427124023e-01 9.494971483945846558e-02 2.741804718971252441e-02 3.813970088958740234e-01 -2.088264934718608856e-02 -1.574119180440902710e-01 -3.746143877506256104e-01 9.977788478136062622e-02 -6.784074753522872925e-02 1.901395916938781738e-01 -1.691818684339523315e-01 -6.686674803495407104e-02 -4.479151070117950439e-01 -3.918798640370368958e-02 -1.205855309963226318e-01 -2.001762241125106812e-01 8.426273614168167114e-02 -9.492676705121994019e-02 -1.411496549844741821e-01 2.321209609508514404e-01 -1.026317998766899109e-01 -8.091603219509124756e-02 -3.554810583591461182e-02 -1.449199393391609192e-02 2.054683715105056763e-01
2.613289654254913330e-01 1.122741326689720154e-01 1.913921386003494263e-01 -2.129183113574981689e-01 -1.134878993034362793e-01 -7.604262232780456543e-02 -2.033045440912246704e-01 -1.876307874917984009e-01 1.161435320973396301e-01 -1.661177277565002441e-01 4.783017933368682861e-01 -1.846150159835815430e-01 4.236797243356704712e-02 -1.872318834066390991e-01 6.930974870920181274e-02 -3.923408314585685730e-02 2.380003035068511963e-01 -1.393928471952676773e-02 -1.859499067068099976e-01 -3.880650550127029419e-02 1.937765255570411682e-02 2.075445055961608887e-01 1.497653871774673462e-01 -2.310441881418228149e-01 2.170537970960140228e-02 -7.367909699678421021e-02 1.294196397066116333e-01 -4.865502938628196716e-02 2.285124659538269043e-01 -1.185135096311569214e-01 -3.006041944026947021e-01 3.125760704278945923e-02
-1.982174068689346313e-01 -6.516947597265243530e-02 5.318862944841384888e-02 -1.474842727184295654e-01 2.838759124279022217e-01 1.885447949171066284e-01 4.689245298504829407e-02 -8.167403936386108398e-02 -2.285094559192657471e-02 -1.868228018283843994e-01 4.504729807376861572e-01 -9.108692407608032227e-02 -2.377237565815448761e-02 -1.291466355323791504e-01 4.162803292274475098e-02 -2.816472053527832031e-01 9.779419004917144775e-02 -6.996160838752985001e-03 -4.125458747148513794e-02 4.149253666400909424e-02 1.561471372842788696e-01 -5.725101009011268616e-02 8.435458689928054810e-02 -2.100286185741424561e-01 -1.937006860971450806e-01 -8.953816443681716919e-02 4.230697453022003174e-02 -3.428416550159454346e-01 -8.973277360200881958e-02 -7.361076772212982178e-02 -8.505874127149581909e-02 -4.294555187225341797e-01
-2.646615207195281982e-01 -2.229437530040740967e-01 3.520303070545196533e-01 -2.289210557937622070e-01 4.166836291551589966e-02 3.564547747373580933e-02 -3.171774446964263916e-01 -2.156860381364822388e-02 1.332449819892644882e-02 6.936888396739959717e-02 9.408602863550186157e-02 -3.833032250404357910e-01 -1.448148116469383240e-02 -1.984864473342895508e-02 1.102539971470832825e-01 -4.150081276893615723e-01 -2.499441802501678467e-01 -1.445078402757644653e-01 -1.243575736880302429e-01 -1.287924200296401978e-01 2.483005449175834656e-02 2.115009166300296783e-02 -5.174296349287033081e-02 -1.323756426572799683e-01 -1.626320332288742065e-01 5.350792780518531799e-03 -1.801927387714385986e-01 1.160659268498420715e-01 -5.406220257282257080e-02 -6.352736055850982666e-02 -1.732137352228164673e-01 -8.966934680938720703e-02
-1.790319830179214478e-01 -2.911076247692108154e-01 -1.174165052361786366e-03 -9.090101718902587891e-02 -2.323469668626785278e-01 -2.335395105183124542e-02 -1.906646043062210083e-01 -8.438026905059814453e-02 -1.061588078737258911e-01 -2.564917206764221191e-01 3.675865232944488525e-01 -2.616682648658752441e-01 1.448485106229782104e-01 -1.874216347932815552e-01 1.039625629782676697e-01 4.085494205355644226e-02 3.430307209491729736e-01 -1.192339137196540833e-01 -1.530380994081497192e-01 1.120438501238822937e-01 1.681971102952957153e-01 1.025549471378326416e-01 1.283821016550064087e-01 1.904936730861663818e-01 -1.518907248973846436e-01 -2.222328260540962219e-02 1.699796766042709351e-01 -2.497991546988487244e-02 2.982701063156127930e-01 1.587596833705902100e-01 2.348863333463668823e-02 -2.146636135876178741e-02
-3.291733935475349426e-02 -1.844836622476577759e-01 2.885308861732482910e-01 -1.181891188025474548e-01 -2.137197852134704590e-01 2.460051774978637695e-01 -3.576607559807598591e-04 -1.205845847725868225e-01 -1.264392584562301636e-02 -1.836555749177932739e-01 2.911500334739685059e-01 -3.446105122566223145e-01 -7.385603338479995728e-02 -5.151645541191101074e-01 -1.096658036112785339e-01 -4.699706658720970154e-02 9.987778030335903168e-03 -2.752822637557983398e-02 -1.738501638174057007e-01 8.077675104141235352e-02 -6.984163820743560791e-02 1.459926813840866089e-01 -1.999145895242691040e-01 1.061003580689430237e-01 -5.259239301085472107e-02 -2.129904180765151978e-01 3.391144052147865295e-02 -1.021409481763839722e-01 1.530599743127822876e-01 -2.734744362533092499e-02 6.141052767634391785e-02 1.474726796150207520e-01
-1.238590776920318604e-01 2.588236238807439804e-03 -2.785230462905019522e-04 -2.432974874973297119e-01 -2.037076801061630249e-01 2.796674668788909912e-01 7.715371996164321899e-02 -2.919275760650634766e-01 -1.624506562948226929e-01 9.627892635762691498e-03 2.791643440723419189e-01 -2.219594717025756836e-01 -6.578220427036285400e-02 -2.841872572898864746e-01 -1.045700758695602417e-01 -6.442660093307495117e-02 3.422677814960479736e-01 -2.327574230730533600e-02 -2.242677360773086548e-01 -6.681431084871292114e-02 1.219800710678100586e-01 -4.343921691179275513e-02 -1.589351594448089600e-01 3.375637829303741455e-01 1.926789134740829468e-01 2.867529690265655518e-01 4.277485609054565430e-02 5.844061449170112610e-02 -7.168942131102085114e-03 1.960024796426296234e-02 8.515667170286178589e-02 -2.614422934129834175e-03
1.029999852180480957e-01 2.518766000866889954e-02 1.580872684717178345e-01 1.852165721356868744e-02 1.953419297933578491e-01 2.070718556642532349e-01 -4.584120120853185654e-03 -8.302259445190429688e-02 -8.204601705074310303e-02 4.286084175109863281e-01 3.902715444564819336e-01 -1.846801340579986572e-01 -1.222689971327781677e-01 -2.561311125755310059e-01 7.574392855167388916e-02 -1.266969889402389526e-01 2.900407016277313232e-01 -2.215521484613418579e-01 -2.147108614444732666e-01 -5.004220828413963318e-02 1.975337862968444824e-01 3.386437892913818359e-02 -2.188108861446380615e-01 -1.971949487924575806e-01 1.225712448358535767e-01 1.581376940011978149e-01 -1.332495268434286118e-02 7.045270502567291260e-02 -3.188892826437950134e-02 -1.094873920083045959e-01 2.836116403341293335e-02 1.689615547657012939e-01
-4.214106202125549316e-01 -1.036744564771652222e-01 3.305970132350921631e-02 -2.734162211418151855e-01 1.548362225294113159e-01 -1.719072274863719940e-02 -2.723292820155620575e-02 -9.103824943304061890e-02 4.220106080174446106e-02 6.360939890146255493e-02 4.020236060023307800e-02 -3.533166348934173584e-01 -1.588553786277770996e-01 8.258715271949768066e-02 -1.103530228137969971e-01 -1.295723170042037964e-01 4.296979308128356934e-01 -6.940205395221710205e-02 -2.453345060348510742e-01 5.772050470113754272e-02 2.984299957752227783e-01 1.690190881490707397e-01 -2.034142427146434784e-02 -1.763074398040771484e-01 1.377388983964920044e-01 -6.346431327983736992e-04 -2.525722794234752655e-02 -1.558758020401000977e-01 2.057519257068634033e-01 1.163036655634641647e-02 1.105682179331779480e-01 -9.225950390100479126e-02
-3.970837295055389404e-01 -1.810468733310699463e-01 4.321644455194473267e-02 -1.700321733951568604e-01 2.813834249973297119e-01 -2.289801687002182007e-01 -8.345394395291805267e-03 -1.938223540782928467e-01 -7.612179219722747803e-02 -1.400915682315826416e-01 2.318182438611984253e-01 -1.474084705114364624e-01 -3.516575694084167480e-01 -2.757103741168975830e-01 1.126897614449262619e-02 -2.125601321458816528e-01 1.704015880823135376e-01 -1.229943856596946716e-01 -1.537142544984817505e-01 -1.726473681628704071e-02 -9.433604031801223755e-02 -3.187563270330429077e-02 6.872715055942535400e-02 -1.396882981061935425e-01 -5.282235890626907349e-02 -2.426819801330566406e-01 -2.574555575847625732e-01 1.344742178916931152e-01 5.448226258158683777e-02 5.135802179574966431e-02 5.531547218561172485e-02 8.176900446414947510e-02
-4.936621710658073425e-02 -3.271194696426391602e-01 8.543866127729415894e-02 -4.057746529579162598e-01 8.533825725317001343e-02 -1.213634088635444641e-01 -6.762950867414474487e-02 -2.564414963126182556e-02 2.088617682456970215e-01 1.925446391105651855e-01 2.765224874019622803e-01 -3.008239567279815674e-01 -2.350730001926422119e-01 2.743091285228729248e-01 -7.932320237159729004e-03 -1.641094982624053955e-01 1.652799546718597412e-02 -1.082666814327239990e-01 -3.307117819786071777e-01 -1.598560065031051636e-01 2.056209184229373932e-02 -3.618406131863594055e-02 -1.576628684997558594e-01 -1.197616308927536011e-01 -1.293317973613739014e-01 6.816575676202774048e-02 1.282020378857851028e-02 -2.187600880861282349e-01 -1.344416588544845581e-01 7.540758699178695679e-02 -6.439388543367385864e-02 3.241851925849914551e-02
-2.484195381402969360e-01 -1.520928274840116501e-02 8.710619807243347168e-02 -5.737162753939628601e-02 -9.558723121881484985e-02 1.043178662657737732e-01 7.820849120616912842e-02 9.567804634571075439e-02 5.776742845773696899e-02 6.922203302383422852e-02 2.572175562381744385e-01 -2.609954476356506348e-01 -1.662042923271656036e-02 -3.570268154144287109e-01 5.120814591646194458e-02 -7.256367802619934082e-02 2.240368723869323730e-01 -1.044602394104003906e-01 -2.847156524658203125e-01 7.639774680137634277e-02 2.523640692234039307e-01 1.375344842672348022e-01 3.344904482364654541e-01 -1.532131806015968323e-02 -2.333684414625167847e-01 -3.933588787913322449e-02 2.518080472946166992e-01 -8.805730938911437988e-02 2.379712313413619995e-01 6.341914832592010498e-02 -2.193604260683059692e-01 -1.875642240047454834e-01
-3.160594403743743896e-01 -6.891773641109466553e-02 8.658535080030560493e-04 6.572759896516799927e-02 2.415059208869934082e-01 9.186343848705291748e-02 -6.345396395772695541e-03 -2.323445975780487061e-01 9.629740566015243530e-02 -9.198251366615295410e-02 2.401269078254699707e-01 -3.018324673175811768e-01 -7.166448235511779785e-02 -1.625505536794662476e-01 1.592101752758026123e-01 -4.947150349617004395e-01 5.555077642202377319e-02 4.218544065952301025e-02 -2.069550193846225739e-02 -7.477323710918426514e-02 1.426476240158081055e-01 -1.349563449621200562e-01 -2.061854749917984009e-01 -2.076179534196853638e-01 -2.356306612491607666e-01 -1.138954684138298035e-01 1.528449952602386475e-01 5.767431482672691345e-02 -1.553598344326019287e-01 -3.776130452752113342e-02 2.025564461946487427e-01 -7.254699617624282837e-02
1.656730026006698608e-01 -1.769126206636428833e-01 2.674483954906463623e-01 -1.701708137989044189e-02 4.305105283856391907e-02 8.384510874748229980e-02 -9.205237030982971191e-02 -1.532887518405914307e-01 1.252698828466236591e-03 -1.819767206907272339e-01 5.591650605201721191e-01 -1.505348831415176392e-01 -2.644512802362442017e-02 5.280058830976486206e-02 -5.332618579268455505e-02 -2.931880950927734375e-01 2.603862620890140533e-02 5.122283846139907837e-02 -1.087251603603363037e-01 -3.325666487216949463e-02 2.314516603946685791e-01 -1.010208204388618469e-01 1.134069915860891342e-02 -2.777237296104431152e-01 -3.144907951354980469e-01 2.670632302761077881e-02 1.257761120796203613e-01 3.450186923146247864e-02 9.626509994268417358e-02 -1.973349004983901978e-01 -5.744867026805877686e-02 -2.060312628746032715e-01
3.602356836199760437e-02 -1.349152475595474243e-01 -7.347598206251859665e-03 -2.407541275024414062e-01 -7.047758996486663818e-02 2.632973790168762207e-01 1.545115932822227478e-02 -6.433132290840148926e-02 -1.616034209728240967e-01 1.603698432445526123e-01 2.487040311098098755e-01 -1.470099240541458130e-01 -6.034400686621665955e-02 -4.349811747670173645e-02 -2.065464556217193604e-01 -1.852763295173645020e-01 2.892473936080932617e-01 -1.495657116174697876e-01 -4.002732038497924805e-01 -1.832969188690185547e-01 -4.304136615246534348e-03 8.953879028558731079e-02 -2.638534009456634521e-01 1.996148526668548584e-01 1.127397045493125916e-01 3.899695277214050293e-01 1.095881238579750061e-01 8.964103460311889648e-02 -1.296359300613403320e-01 3.396760672330856323e-02 7.579097896814346313e-02 1.029789447784423828e-02
-4.020250439643859863e-01 -8.101636171340942383e-02 2.032285928726196289e-01 -1.639611721038818359e-01 -6.301597505807876587e-02 -1.004218123853206635e-02 -2.542704530060291290e-02 -3.504779562354087830e-02 -1.501186341047286987e-01 -5.616779997944831848e-02 -2.002000808715820312e-02 -1.276450157165527344e-01 -2.150064706802368164e-01 -1.897926777601242065e-01 4.421771690249443054e-02 -9.547828882932662964e-02 2.055618464946746826e-01 2.344601005315780640e-01 -3.374953866004943848e-01 -1.401729695498943329e-02 3.883301019668579102e-01 1.262748986482620239e-01 1.129690036177635193e-01 -2.654716372489929199e-01 -2.378548979759216309e-01 5.234645307064056396e-02 1.672140210866928101e-01 3.975282888859510422e-03 9.624339640140533447e-02 -4.102905839681625366e-02 -2.236672788858413696e-01 -1.113603711128234863e-01
-2.586606740951538086e-01 -1.169446557760238647e-01 1.314309984445571899e-02 -2.746446728706359863e-01 -6.080609187483787537e-02 2.080251425504684448e-01 1.257098913192749023e-01 -2.520990967750549316e-01 -1.968894749879837036e-01 2.242545597255229950e-02 3.731398582458496094e-01 -2.014729380607604980e-01 -1.016726940870285034e-01 -2.370027303695678711e-01 -3.702531754970550537e-02 1.061388850212097168e-01 2.351508587598800659e-01 -6.929068267345428467e-02 -1.464442312717437744e-01 4.611827805638313293e-02 -7.452003657817840576e-02 -1.998354643583297729e-01 -1.441047787666320801e-01 9.239897876977920532e-02 2.233994603157043457e-01 2.829527556896209717e-01 -1.147110667079687119e-02 -1.076237037777900696e-01 -1.819967925548553467e-01 1.430422067642211914e-01 1.248624920845031738e-01 2.234516292810440063e-01
-1.442076861858367920e-01 -1.746768355369567871e-01 1.321563273668289185e-01 -5.128140002489089966e-02 -7.665760070085525513e-02 1.458909213542938232e-01 -1.434087455272674561e-01 -2.202778309583663940e-01 1.123269721865653992e-01 4.788283258676528931e-02 2.001730948686599731e-01 -1.508285552263259888e-01 -1.940381675958633423e-01 -1.134761199355125427e-01 -4.742733761668205261e-02 -7.104633748531341553e-02 2.643822431564331055e-01 -3.127267360687255859e-01 -1.046953648328781128e-01 -4.226383566856384277e-01 1.064474657177925110e-01 -2.347005754709243774e-01 -2.661754004657268524e-02 1.998553872108459473e-01 1.425752043724060059e-01 -1.225419938564300537e-01 -2.722196280956268311e-01 1.263176202774047852e-01 -1.383975520730018616e-02 -1.641442775726318359e-01 1.292841732501983643e-01 2.513870894908905029e-01
-6.316647678613662720e-02 -3.335020318627357483e-02 2.026344090700149536e-01 -4.222523868083953857e-01 2.304151281714439392e-02 2.209775447845458984e-01 -4.141963645815849304e-02 -1.642428152263164520e-02 -1.043603792786598206e-01 2.331217080354690552e-01 2.792381942272186279e-01 -9.369389712810516357e-02 -2.620252072811126709e-01 -2.419997155666351318e-01 1.167658567428588867e-01 3.890442848205566406e-02 1.480055451393127441e-01 -2.499794065952301025e-01 -7.960960268974304199e-02 -2.418291270732879639e-01 1.105092912912368774e-01 -6.809175014495849609e-02 -1.580956876277923584e-01 1.867592334747314453e-01 1.792160421609878540e-01 -7.549001276493072510e-02 -2.311062440276145935e-02 -1.633806675672531128e-01 -1.246352270245552063e-01 -2.548956573009490967e-01 -1.879612170159816742e-02 2.408203333616256714e-01
1.997985094785690308e-01 -2.638630867004394531e-01 6.530254334211349487e-02 -1.833158880472183228e-01 4.304464906454086304e-02 1.788987517356872559e-01 -3.243521451950073242e-01 -2.970277369022369385e-01 1.324240267276763916e-01 -2.366678416728973389e-01 1.649732291698455811e-01 6.893408019095659256e-03 -2.514920532703399658e-01 -1.852490007877349854e-01 2.138390839099884033e-01 -1.798818409442901611e-01 2.077680230140686035e-01 4.179695993661880493e-02 -6.560686975717544556e-02 -2.178530693054199219e-01 1.165359243750572205e-01 -1.923554390668869019e-01 8.326222002506256104e-02 -1.657697409391403198e-01 -2.402987331151962280e-01 -1.944776922464370728e-01 1.208220422267913818e-01 -3.355649858713150024e-02 -1.922643557190895081e-02 -9.217356890439987183e-02 -1.335623115301132202e-01 -1.708004772663116455e-01
-3.589515388011932373e-01 2.527820691466331482e-02 -1.222268640995025635e-01 -5.248389765620231628e-02 9.021113626658916473e-03 1.308530569076538086e-01 -2.632304728031158447e-01 1.662837415933609009e-01 3.298381716012954712e-02 1.625412702560424805e-01 1.967919766902923584e-01 -3.639949560165405273e-01 -2.521933913230895996e-01 -4.467158615589141846e-01 3.370909094810485840e-01 1.737648807466030121e-02 1.425377875566482544e-01 5.609255656599998474e-02 -8.252666890621185303e-02 -7.951218634843826294e-02 1.722763180732727051e-01 -3.959762305021286011e-02 1.014677211642265320e-01 2.781634218990802765e-02 -1.391892135143280029e-01 1.353724952787160873e-02 -1.011468563228845596e-02 9.772273153066635132e-02 -1.079603284597396851e-01 1.313739567995071411e-01 1.601400673389434814e-01 -1.340039912611246109e-02
-1.287252455949783325e-01 -2.580184862017631531e-02 -1.170533671975135803e-01 -3.621725142002105713e-01 -1.792947351932525635e-01 -2.159283906221389771e-01 -2.769966982305049896e-02 -1.906524598598480225e-01 -1.078326031565666199e-01 2.291222661733627319e-01 -7.393348496407270432e-03 -1.671382635831832886e-01 1.097999606281518936e-02 -1.831396222114562988e-01 1.802785247564315796e-01 -1.819906681776046753e-01 6.345365196466445923e-02 1.497982591390609741e-01 -2.310861498117446899e-01 -1.482587158679962158e-01 4.897000193595886230e-01 1.926151514053344727e-01 4.019958898425102234e-02 -2.118984311819076538e-01 6.251160800457000732e-02 1.571516096591949463e-01 1.140581965446472168e-01 7.436471059918403625e-03 -1.197379082441329956e-02 -1.600269228219985962e-01 -1.474221050739288330e-01 -1.272201091051101685e-01
-9.413844347000122070e-02 -1.355929765850305557e-02 1.667436808347702026e-01 -2.348774224519729614e-01 -3.011569082736968994e-01 1.563259512186050415e-01 -2.046938687562942505e-01 -2.485088855028152466e-01 -4.055974632501602173e-02 1.299316287040710449e-01 2.789828479290008545e-01 -2.778107523918151855e-01 -1.245486065745353699e-01 -2.033121436834335327e-01 3.505611717700958252e-01 -1.228840872645378113e-01 -4.020173475146293640e-02 -9.914697706699371338e-02 -1.630386896431446075e-02 -1.811466179788112640e-02 1.604413031600415707e-03 9.979316592216491699e-02 -1.243841424584388733e-01 -2.303475886583328247e-02 1.748526543378829956e-01 -2.746271789073944092e-01 -3.485093116760253906e-01 -2.358439378440380096e-03 -2.158661633729934692e-01 8.261530660092830658e-03 -1.209086924791336060e-02 -9.241385757923126221e-02
1.982400119304656982e-01 -1.470421552658081055e-01 -9.642329812049865723e-02 -2.534923255443572998e-01 -2.075639553368091583e-02 3.401146531105041504e-01 -2.503773868083953857e-01 -3.452394008636474609e-01 1.161055415868759155e-01 -1.099673882126808167e-01 2.118753641843795776e-01 -2.480080574750900269e-01 -2.682107985019683838e-01 -2.049095034599304199e-01 3.007237911224365234e-01 -6.771886348724365234e-02 -1.458487063646316528e-01 2.644354104995727539e-02 -3.087205588817596436e-01 -6.592138111591339111e-02 -1.144803687930107117e-02 1.391908675432205200e-01 1.148878186941146851e-01 -5.699923634529113770e-02 -1.000622585415840149e-01 2.736988849937915802e-02 1.454335898160934448e-01 -1.096686162054538727e-02 1.091742590069770813e-01 -4.935280233621597290e-02 -6.585130095481872559e-02 1.353350579738616943e-01
-7.683240622282028198e-02 -1.582135558128356934e-01 1.998976171016693115e-01 -5.107112973928451538e-02 -1.950294524431228638e-01 -1.754573434591293335e-01 -2.822748720645904541e-01 -2.806642651557922363e-01 -2.216746211051940918e-01 -9.609613567590713501e-02 9.432366490364074707e-02 -1.697253137826919556e-01 -1.127508841454982758e-02 -3.544678986072540283e-01 -1.210767123848199844e-02 -9.861201792955398560e-02 1.908786147832870483e-01 -1.309679895639419556e-01 -2.981074452400207520e-01 -1.599000692367553711e-01 4.948548972606658936e-02 -3.165648281574249268e-01 -2.982347644865512848e-02 1.685047745704650879e-01 1.766196340322494507e-01 2.098904401063919067e-01 2.456223964691162109e-02 -1.230678781867027283e-01 1.551561895757913589e-02 1.730423420667648315e-01 1.156705394387245178e-01 -1.815788000822067261e-01
-3.272034525871276855e-01 -6.443916261196136475e-02 1.585810631513595581e-01 -1.555536538362503052e-01 1.603614836931228638e-01 -1.597432792186737061e-02 1.548590883612632751e-02 -2.582881450653076172e-01 -2.551949918270111084e-01 8.692716062068939209e-02 1.526057571172714233e-01 -1.877302676439285278e-01 1.554254293441772461e-01 -4.195743203163146973e-01 2.827425897121429443e-01 -1.820933818817138672e-01 2.437946647405624390e-01 -1.747051626443862915e-01 -5.701396614313125610e-03 -1.351975351572036743e-01 -3.057052791118621826e-01 -1.298661381006240845e-01 -6.421300768852233887e-02 -9.899701923131942749e-02 -9.027584642171859741e-02 6.440510600805282593e-02 -1.187973022460937500e-01 8.465516567230224609e-02 -2.386106410995125771e-03 -1.704703569412231445e-01 3.658900409936904907e-02 7.422374188899993896e-02
2.322927466593682766e-04 -5.006667599081993103e-02 4.899671673774719238e-02 -1.845678538084030151e-01 1.472384929656982422e-01 3.310233354568481445e-01 3.069599904119968414e-02 -1.809297949075698853e-01 3.049845620989799500e-02 3.758473694324493408e-01 4.056488275527954102e-01 -1.367164403200149536e-01 -2.050781548023223877e-01 -2.400001585483551025e-01 9.856174699962139130e-03 -2.807183749973773956e-02 2.237883359193801880e-01 -3.905484825372695923e-02 -2.567223310470581055e-01 2.717510983347892761e-02 8.268524706363677979e-02 -3.855527192354202271e-02 -2.098794579505920410e-01 -3.085774742066860199e-02 2.738695740699768066e-01 1.535638570785522461e-01 1.072006374597549438e-01 -1.899032108485698700e-02 9.760247170925140381e-02 -2.277867682278156281e-02 1.422353088855743408e-01 2.404713630676269531e-01
-1.280062645673751831e-01 -5.580046772956848145e-02 2.788946926593780518e-01 -2.563519477844238281e-01 8.646317571401596069e-02 3.357856348156929016e-02 1.864587813615798950e-01 -3.271180391311645508e-02 6.031139288097620010e-03 -1.493640691041946411e-01 2.890209257602691650e-01 -7.111851125955581665e-02 -1.690410822629928589e-01 1.680552512407302856e-01 3.305769860744476318e-01 -2.033706456422805786e-01 2.821096777915954590e-01 2.467866986989974976e-02 -1.904485374689102173e-01 -1.687613129615783691e-02 4.026875197887420654e-01 -2.023093253374099731e-01 8.270383626222610474e-02 3.645417094230651855e-02 -1.239161267876625061e-01 -1.041374206542968750e-01 -9.239982813596725464e-02 -1.045436412096023560e-01 2.248626202344894409e-01 1.200343966484069824e-01 1.878079026937484741e-01 1.584525778889656067e-02
-1.719027757644653320e-01 -3.107940778136253357e-02 8.589051663875579834e-02 -1.154788024723529816e-02 -1.277040690183639526e-01 2.513902187347412109e-01 6.473267823457717896e-02 -1.375336945056915283e-01 -5.835348367691040039e-02 -2.679860591888427734e-01 4.746511876583099365e-01 -8.238745504058897495e-04 -9.263326972723007202e-02 -3.035950362682342529e-01 1.932250410318374634e-01 -1.214614436030387878e-01 1.075650900602340698e-01 2.773972749710083008e-01 -1.474154293537139893e-01 -3.727739155292510986e-01 6.491429358720779419e-02 1.593168079853057861e-02 -1.504438649863004684e-02 -1.803979426622390747e-01 -1.657856553792953491e-01 -1.598391495645046234e-02 -1.414040923118591309e-01 1.040848121047019958e-01 1.741607934236526489e-01 -8.546454459428787231e-02 1.397652626037597656e-01 -6.178850680589675903e-02
-2.892422974109649658e-01 6.332929711788892746e-03 2.045546025037765503e-01 -3.185378611087799072e-01 -3.251250833272933960e-02 6.932837516069412231e-02 1.288197338581085205e-01 9.593911468982696533e-03 1.085398495197296143e-01 4.136218922212719917e-04 5.442994236946105957e-01 1.056825090199708939e-02 -2.172570377588272095e-01 -1.722586899995803833e-01 4.802087321877479553e-02 -4.292805492877960205e-02 8.220869116485118866e-03 -1.940319687128067017e-01 -7.408428192138671875e-02 -3.078321516513824463e-01 1.435034275054931641e-01 -1.569959074258804321e-01 -3.030581586062908173e-02 1.631102710962295532e-01 1.301022320985794067e-01 1.025895960628986359e-02 1.211605891585350037e-01 -1.560152769088745117e-01 -2.372928559780120850e-01 -1.899685859680175781e-01 2.861701697111129761e-02 -3.557853773236274719e-02
1.961257075890898705e-03 7.303522434085607529e-03 2.659816667437553406e-02 -1.492076665163040161e-01 -2.194367796182632446e-01 2.035438269376754761e-02 -2.431836575269699097e-01 9.884440898895263672e-02 -1.873897463083267212e-01 -1.831774562597274780e-01 3.472728729248046875e-01 -3.776931166648864746e-01 5.161135643720626831e-02 1.108262389898300171e-01 5.284808576107025146e-02 -2.191770523786544800e-01 3.654407858848571777e-01 2.409787178039550781e-01 -3.789173811674118042e-02 -2.883711755275726318e-01 9.240688383579254150e-02 -3.168582320213317871e-01 -9.226889908313751221e-02 7.029613107442855835e-02 1.502249538898468018e-01 -1.603488028049468994e-01 -1.018490716814994812e-01 -2.306168153882026672e-02 2.262247912585735321e-02 4.587001726031303406e-02 -3.382660448551177979e-02 -1.583700068295001984e-02
-9.864074178040027618e-03 -9.470880962908267975e-03 8.950914442539215088e-02 -1.683144271373748779e-01 -7.383362948894500732e-02 7.244656793773174286e-03 -1.124627739191055298e-01 -1.207229197025299072e-01 -1.996781527996063232e-01 1.632073819637298584e-01 3.638243377208709717e-01 -2.074162662029266357e-01 -4.016379266977310181e-02 1.882484555244445801e-01 3.277058601379394531e-01 -6.825768947601318359e-02 3.820845186710357666e-01 1.981168240308761597e-01 -2.544418573379516602e-01 -1.726412028074264526e-01 -6.750664324499666691e-04 -4.263846203684806824e-02 -3.868334367871284485e-02 -1.303712427616119385e-01 5.760329961776733398e-02 1.553044617176055908e-01 -1.975513622164726257e-02 -1.602020710706710815e-01 6.594347953796386719e-02 1.434785574674606323e-01 -1.079474668949842453e-02 -4.013819992542266846e-01
1.174025237560272217e-01 -9.407075494527816772e-02 -5.255515873432159424e-02 -1.226413100957870483e-01 -6.931615620851516724e-02 2.539483308792114258e-01 -2.606430351734161377e-01 -2.848016917705535889e-01 4.421186074614524841e-02 -1.316086500883102417e-01 6.822415441274642944e-02 -2.925291359424591064e-01 -1.891489923000335693e-01 -1.325156241655349731e-01 2.641779184341430664e-01 3.896266967058181763e-02 1.827877387404441833e-02 5.231703072786331177e-02 -1.025127694010734558e-01 -3.476811051368713379e-01 1.680309474468231201e-01 -2.745966017246246338e-01 -1.269180923700332642e-01 -2.546061575412750244e-01 -1.624373942613601685e-01 -5.606012046337127686e-02 6.991407275199890137e-02 1.165486201643943787e-01 1.965849250555038452e-01 2.178355008363723755e-01 -2.260054349899291992e-01 5.352439731359481812e-02
-6.753221899271011353e-02 -2.026247233152389526e-01 1.725447624921798706e-01 -1.486956775188446045e-01 1.828948408365249634e-01 -1.212520245462656021e-02 -1.290638148784637451e-01 -1.170602440834045410e-01 -2.089584805071353912e-02 1.373722553253173828e-01 4.014615416526794434e-01 -4.127754867076873779e-01 5.006030946969985962e-02 -2.863239347934722900e-01 -1.745836883783340454e-01 2.446005195379257202e-01 1.917167156934738159e-01 -5.090403929352760315e-02 -4.559870064258575439e-02 -2.990103662014007568e-01 4.752447456121444702e-02 7.305255532264709473e-02 -4.572062939405441284e-02 9.797095507383346558e-02 1.602974086999893188e-01 1.481896638870239258e-01 -2.172936350107192993e-01 8.683625608682632446e-02 -8.647276088595390320e-03 -9.210109710693359375e-02 1.924533396959304810e-01 1.214842274785041809e-01
-2.746504545211791992e-01 -2.541006505489349365e-01 1.305814385414123535e-01 -1.803411245346069336e-01 1.351501047611236572e-01 -2.802941016852855682e-02 2.499342896044254303e-02 -1.279184520244598389e-01 -5.250736698508262634e-02 -2.650590240955352783e-01 1.291668415069580078e-01 -2.607557475566864014e-01 -3.877007961273193359e-01 -2.037090510129928589e-01 2.254525870084762573e-01 1.902721822261810303e-02 1.856806427240371704e-01 -1.259662210941314697e-02 -1.518364101648330688e-01 1.894192099571228027e-01 1.728648692369461060e-01 2.183835394680500031e-02 -1.499132364988327026e-01 -3.250969052314758301e-01 3.162648901343345642e-02 -1.357370764017105103e-01 -1.047846004366874695e-01 2.015389949083328247e-01 3.564869612455368042e-02 2.186327576637268066e-01 3.611024841666221619e-02 -1.438123453408479691e-02
5.586742609739303589e-02 -2.023910433053970337e-01 5.536001175642013550e-02 -1.289153844118118286e-01 -1.907642632722854614e-01 2.981331646442413330e-01 -1.117639839649200439e-01 -2.814182937145233154e-01 -2.240943312644958496e-01 3.333238884806632996e-03 1.302876025438308716e-01 -3.184221684932708740e-01 2.371990308165550232e-02 -2.218736112117767334e-01 -1.083836108446121216e-01 6.747857481241226196e-02 1.251290142536163330e-01 -1.526515185832977295e-01 -3.859266638755798340e-01 2.768727019429206848e-02 2.823090180754661560e-02 -8.842000365257263184e-02 -1.252419799566268921e-01 -1.051585525274276733e-01 1.959693133831024170e-01 3.177174329757690430e-01 3.275164961814880371e-02 6.517842411994934082e-02 -1.966956108808517456e-01 2.356635034084320068e-01 -9.032200090587139130e-03 -1.469049751758575439e-01
-1.940246671438217163e-01 -1.250175982713699341e-01 2.010364830493927002e-01 -1.649584770202636719e-01 -8.602509647607803345e-02 1.739347130060195923e-01 -1.665490865707397461e-01 2.408260107040405273e-01 -1.849140822887420654e-01 6.664240360260009766e-02 1.477014124393463135e-01 -2.755570709705352783e-01 -3.359441161155700684e-01 3.920026496052742004e-02 -5.344861373305320740e-02 1.866378076374530792e-02 2.446871399879455566e-01 -3.669431805610656738e-01 -2.644842267036437988e-01 -1.138746961951255798e-01 7.616072893142700195e-02 2.078084349632263184e-01 2.192645519971847534e-01 -1.093848347663879395e-01 1.251028943806886673e-02 -1.447762399911880493e-01 2.706856727600097656e-01 -5.975587666034698486e-02 -5.508908256888389587e-02 -3.989037126302719116e-03 9.778028726577758789e-02 -6.849529594182968140e-02
-5.272986292839050293e-01 -4.603586494922637939e-01 7.532722502946853638e-02 -8.178465068340301514e-02 -1.909024640917778015e-02 9.294892847537994385e-02 7.416467647999525070e-03 4.001142084598541260e-02 1.483136266469955444e-01 -1.652503013610839844e-01 2.273322343826293945e-01 -3.624309003353118896e-01 -2.797675430774688721e-01 -4.869242757558822632e-02 -1.770430989563465118e-02 -2.331492304801940918e-02 7.345170527696609497e-02 -1.334774494171142578e-01 -1.337832510471343994e-01 -8.502727746963500977e-02 8.583256974816322327e-03 -1.611993610858917236e-01 -9.115083515644073486e-02 -2.162613868713378906e-01 -5.659442022442817688e-02 -4.968696087598800659e-02 3.251380473375320435e-02 -1.106386184692382812e-01 3.698652610182762146e-02 1.261805891990661621e-01 1.134824566543102264e-02 -8.544795215129852295e-02
-2.008829116821289062e-01 -6.657315790653228760e-02 2.038834095001220703e-01 -3.212768733501434326e-01 2.353659132495522499e-03 1.827286905609071255e-04 -3.242041915655136108e-02 -1.200393512845039368e-01 4.862138256430625916e-02 6.467048078775405884e-02 4.047233462333679199e-01 9.332705289125442505e-02 -8.884198963642120361e-02 -3.583442866802215576e-01 1.175307333469390869e-01 -9.288541227579116821e-02 2.008769661188125610e-01 -1.337404400110244751e-01 -1.423251628875732422e-01 -3.441603183746337891e-01 -1.679642498493194580e-02 5.003155092708766460e-04 -2.042102068662643433e-01 1.780205518007278442e-01 -1.061471700668334961e-01 -2.336405068635940552e-01 6.184330955147743225e-02 -8.386884629726409912e-02 -2.261775285005569458e-01 1.200067922472953796e-01 -1.262155026197433472e-01 1.683461070060729980e-01
-1.744151264429092407e-01 -1.580253541469573975e-01 8.558522164821624756e-02 -4.114926159381866455e-01 2.415147274732589722e-01 -4.215309023857116699e-02 4.324585944414138794e-02 -6.418867409229278564e-02 -9.674011170864105225e-02 -1.087951213121414185e-01 8.164298534393310547e-02 -1.716393828392028809e-01 -2.181639969348907471e-01 8.649712800979614258e-02 1.489134579896926880e-01 -4.644498527050018311e-01 2.071854323148727417e-01 1.626856774091720581e-01 -1.037337779998779297e-01 -2.710973918437957764e-01 7.176727801561355591e-02 -2.607363462448120117e-01 -1.366744376718997955e-02 -3.065740168094635010e-01 1.348708476871252060e-02 -9.048750996589660645e-02 -1.309658680111169815e-02 -8.488447405397891998e-03 4.532616212964057922e-02 -8.876989781856536865e-02 -1.047239452600479126e-01 -3.320109844207763672e-02
-5.404505506157875061e-02 -1.793985962867736816e-01 1.663091480731964111e-01 1.838649809360504150e-02 -3.107166290283203125e-01 1.612786054611206055e-01 2.844507694244384766e-01 -1.837510764598846436e-01 1.482354290783405304e-02 -1.124341413378715515e-01 2.494641542434692383e-01 -2.885733842849731445e-01 -2.781230807304382324e-01 6.766597181558609009e-02 2.282278239727020264e-01 -2.550722956657409668e-01 3.218633234500885010e-01 6.630887091159820557e-02 -9.932208061218261719e-02 -2.992030382156372070e-01 -1.271212100982666016e-01 1.207449808716773987e-01 1.588256061077117920e-01 -8.182324469089508057e-02 4.739357903599739075e-02 -2.192618139088153839e-02 4.482321813702583313e-02 1.721776127815246582e-01 1.496226787567138672e-01 -5.349450185894966125e-02 2.270277030766010284e-02 -1.096905097365379333e-01
-1.302221715450286865e-01 -1.663043648004531860e-01 1.136520132422447205e-01 -1.135719120502471924e-01 -7.703893631696701050e-02 2.176506668329238892e-01 -2.704432904720306396e-01 -4.028924703598022461e-01 -2.377513200044631958e-01 4.312590509653091431e-02 1.679500192403793335e-01 -2.748470902442932129e-01 -4.894175007939338684e-02 -1.590890884399414062e-01 6.424711644649505615e-02 1.109682694077491760e-01 1.870351433753967285e-01 -2.120615839958190918e-01 -2.527768313884735107e-01 1.839597076177597046e-01 2.641134262084960938e-01 -6.165380775928497314e-02 3.936686739325523376e-02 -1.193959042429924011e-01 2.206642180681228638e-01 1.009482815861701965e-01 2.032557278871536255e-01 1.245470121502876282e-01 3.130496293306350708e-02 6.304452568292617798e-02 -1.681687086820602417e-01 1.361095905303955078e-01
3.688968345522880554e-02 -1.386397182941436768e-01 2.343099266290664673e-01 -1.369421184062957764e-01 -2.098503410816192627e-01 4.149959087371826172e-01 -1.710679084062576294e-01 -1.816600859165191650e-01 -1.464944630861282349e-01 -1.117911487817764282e-01 1.942994296550750732e-01 -2.003473192453384399e-01 -2.776495814323425293e-01 -9.795340150594711304e-02 -2.670100890100002289e-02 -1.000499650835990906e-01 1.869436353445053101e-01 -9.089219570159912109e-02 -2.060199230909347534e-01 -5.841309577226638794e-02 -1.338258534669876099e-01 -2.957301959395408630e-02 3.220689892768859863e-01 -1.288132667541503906e-01 4.523992165923118591e-02 -2.570839785039424896e-02 7.891310751438140869e-02 -3.220656886696815491e-02 3.770334422588348389e-01 -1.004794389009475708e-01 -8.698802441358566284e-02 -1.415067613124847412e-01
6.824968010187149048e-02 -2.697117924690246582e-01 1.373437494039535522e-01 -6.188700720667839050e-02 -1.149313673377037048e-01 7.766554504632949829e-02 -9.196025878190994263e-02 -2.930657863616943359e-01 2.831070870161056519e-02 -1.302232891321182251e-01 8.386741578578948975e-02 -4.483936429023742676e-01 2.555557526648044586e-02 -2.330329269170761108e-01 3.029808215796947479e-02 5.255115032196044922e-02 1.449842303991317749e-01 2.175033278763294220e-02 1.576980948448181152e-01 -1.247180253267288208e-01 4.257154762744903564e-01 -1.894207298755645752e-02 -1.673350855708122253e-02 -3.451083973050117493e-02 -1.530452668666839600e-01 1.177105754613876343e-01 2.726014852523803711e-01 -2.011892944574356079e-01 2.253970205783843994e-01 8.947317302227020264e-02 -3.032938949763774872e-02 2.122618257999420166e-01
-5.219297111034393311e-02 -1.576656401157379150e-01 1.604236066341400146e-01 -2.736229598522186279e-01 -1.078218668699264526e-01 1.506775617599487305e-01 -1.830353774130344391e-02 1.107008233666419983e-01 1.907131820917129517e-01 1.043492853641510010e-01 2.366975396871566772e-01 -3.356090486049652100e-01 -3.431417644023895264e-01 -1.898253858089447021e-01 1.347688399255275726e-02 -2.598164975643157959e-01 3.081210255622863770e-01 2.040957212448120117e-01 6.799227092415094376e-03 4.351272433996200562e-02 3.669320046901702881e-01 -6.210362538695335388e-02 8.767314255237579346e-02 -9.491706639528274536e-02 1.242653951048851013e-01 1.759309470653533936e-01 2.071575494483113289e-03 1.573067344725131989e-02 5.996536836028099060e-02 1.073559746146202087e-01 -1.073040068149566650e-01 -1.431853473186492920e-01
-1.686713248491287231e-01 -3.574992120265960693e-01 9.995458275079727173e-02 -1.581997871398925781e-01 -1.382814198732376099e-01 1.694503985345363617e-02 5.164258927106857300e-02 6.878332048654556274e-02 6.318911910057067871e-03 3.858205676078796387e-02 3.012746274471282959e-01 -2.961903810501098633e-01 6.062417104840278625e-02 -1.189021766185760498e-01 1.884354799985885620e-01 -9.347093105316162109e-02 1.626656353473663330e-01 -2.087031751871109009e-01 -2.349082231521606445e-01 8.284370601177215576e-02 1.929886937141418457e-01 1.354951411485671997e-01 3.064175248146057129e-01 3.136818856000900269e-02 1.121095567941665649e-01 5.074793472886085510e-02 4.369972646236419678e-01 6.429041922092437744e-02 -2.109236866235733032e-01 -1.000603102147579193e-02 1.880256831645965576e-02 -4.593864455819129944e-02
-2.213065177202224731e-01 -2.817537188529968262e-01 -2.435374632477760315e-02 1.242585629224777222e-01 -2.699458897113800049e-01 8.207893371582031250e-02 2.777851186692714691e-02 -5.010673999786376953e-01 9.349943697452545166e-02 1.354214847087860107e-01 2.276735007762908936e-01 -3.649473488330841064e-01 1.042910292744636536e-01 -1.776307970285415649e-01 2.144774198532104492e-01 -5.922807753086090088e-02 3.968474268913269043e-02 -2.921520359814167023e-02 -2.485190033912658691e-01 3.136348724365234375e-02 1.678582727909088135e-01 -7.325495779514312744e-02 -1.357435733079910278e-01 1.770701855421066284e-01 -1.356375776231288910e-02 -1.487213820219039917e-01 -8.089148253202438354e-02 5.521789565682411194e-02 1.122625991702079773e-01 -1.192726343870162964e-01 -2.710160333663225174e-04 -1.135615333914756775e-01
-4.884712994098663330e-01 -2.832665145397186279e-01 2.023448944091796875e-01 -7.148430496454238892e-02 1.886089444160461426e-01 8.206199109554290771e-02 -5.545354634523391724e-02 -3.662455826997756958e-02 7.844115048646926880e-02 -1.509404927492141724e-01 3.019791543483734131e-01 -3.720379471778869629e-01 -1.859890669584274292e-01 5.450204759836196899e-02 1.319979578256607056e-01 -8.618257194757461548e-02 6.223522126674652100e-02 -2.635432183742523193e-01 -1.977288722991943359e-01 1.935359206981956959e-03 4.092349112033843994e-02 -9.629599750041961670e-02 -8.219158649444580078e-02 -1.787879317998886108e-01 1.142853684723377228e-02 -6.398001685738563538e-03 -9.343722462654113770e-02 -9.383182972669601440e-02 6.651513278484344482e-02 2.430756390094757080e-01 1.552764624357223511e-01 -1.119291060604155064e-03
-4.020847752690315247e-02 -3.024656772613525391e-01 -3.600302385166287422e-03 -1.446108520030975342e-01 -1.359721422195434570e-01 3.884918615221977234e-02 4.488080367445945740e-02 2.403828781098127365e-03 5.924241244792938232e-02 2.513122931122779846e-02 1.467244476079940796e-01 -3.086351752281188965e-01 4.783544316887855530e-02 -2.633279860019683838e-01 2.418149113655090332e-01 -9.395961463451385498e-02 1.024831384420394897e-01 -2.830214500427246094e-01 -3.313434720039367676e-01 3.166732564568519592e-02 1.653088033199310303e-01 1.223586127161979675e-01 3.365340232849121094e-01 -2.514970488846302032e-02 2.004925757646560669e-01 -1.393188908696174622e-02 3.414060473442077637e-01 -9.364862740039825439e-02 -2.376692146062850952e-01 8.208272606134414673e-02 7.400690019130706787e-02 1.099765598773956299e-01
-1.892459839582443237e-01 -1.301641911268234253e-01 2.922204732894897461e-01 -1.575521081686019897e-01 -1.179236471652984619e-01 2.130202502012252808e-01 -9.996898472309112549e-02 8.937550336122512817e-02 -1.128736734390258789e-01 2.213346585631370544e-02 2.054357677698135376e-01 -1.191199272871017456e-01 -1.355186253786087036e-01 -1.327105164527893066e-01 5.186581611633300781e-02 -1.641241461038589478e-02 -8.236513473093509674e-03 -5.580522865056991577e-02 -1.735391914844512939e-01 -3.864357173442840576e-01 8.965580165386199951e-02 -2.648961544036865234e-01 -4.566317498683929443e-01 -7.656951434910297394e-03 -2.877860702574253082e-02 3.565345704555511475e-02 3.677346929907798767e-02 -2.518860101699829102e-01 -1.806883513927459717e-01 -2.237834185361862183e-01 -6.000516936182975769e-02 1.690140813589096069e-01
-2.458443790674209595e-01 -6.966146826744079590e-02 4.212458059191703796e-02 -2.347257733345031738e-02 -1.466765999794006348e-02 -1.199499219655990601e-01 5.213151499629020691e-02 1.310955137014389038e-01 -1.183619126677513123e-01 -6.012159958481788635e-02 2.263085842132568359e-01 -2.061810493469238281e-01 -5.964975431561470032e-02 -2.793911099433898926e-01 -2.458246424794197083e-03 -2.432008273899555206e-02 2.880473732948303223e-01 8.271171152591705322e-02 -4.160237312316894531e-01 3.389512002468109131e-02 3.733877837657928467e-01 5.772636458277702332e-02 2.282873988151550293e-01 1.512152403593063354e-01 -1.797441542148590088e-01 -2.153140157461166382e-01 3.234868049621582031e-01 -5.555943027138710022e-02 3.933334350585937500e-02 -8.473841100931167603e-02 -1.332928091287612915e-01 -9.822294116020202637e-02
-9.015869349241256714e-02 -1.909383200109004974e-02 9.166180156171321869e-03 -3.860931098461151123e-01 9.759977459907531738e-02 4.866267740726470947e-02 -1.823712438344955444e-01 -1.086582764983177185e-01 -1.206605974584817886e-02 5.999904498457908630e-02 9.555046260356903076e-02 -3.942022919654846191e-01 -1.402055919170379639e-01 -2.092362791299819946e-01 -3.632520884275436401e-02 -1.308009866625070572e-02 3.552042320370674133e-02 1.759402006864547729e-01 -8.244982361793518066e-02 -1.543302983045578003e-01 4.324349761009216309e-01 -1.229256689548492432e-01 -1.100916489958763123e-01 -1.964909024536609650e-02 -7.210195809602737427e-02 -7.382784038782119751e-02 -4.587440565228462219e-02 -3.968908786773681641e-01 7.431426644325256348e-02 -6.154918670654296875e-02 1.882361620664596558e-01 -2.443912029266357422e-01
-2.883690297603607178e-01 8.963294327259063721e-02 2.344069033861160278e-01 -1.428379863500595093e-02 5.003229156136512756e-02 2.118223756551742554e-01 -9.181470423936843872e-02 -1.602104455232620239e-01 8.280780911445617676e-02 -1.786345094442367554e-01 3.801803886890411377e-01 -2.035737037658691406e-01 -9.550622664391994476e-03 -5.416918545961380005e-02 1.996624916791915894e-01 5.441453307867050171e-02 2.119560688734054565e-01 -8.496239036321640015e-02 -2.251521050930023193e-01 -1.711249798536300659e-01 -1.759664565324783325e-01 7.950212061405181885e-02 4.871696978807449341e-02 -2.679775953292846680e-01 -1.755656450986862183e-01 1.265626102685928345e-01 2.771840691566467285e-01 -1.775485724210739136e-01 2.150668203830718994e-01 9.646300971508026123e-02 -2.172084003686904907e-01 8.083483204245567322e-03
-2.212298102676868439e-02 -3.811908960342407227e-01 1.455659419298171997e-01 -1.009576097130775452e-01 2.500868774950504303e-02 3.325385227799415588e-02 -8.248759433627128601e-03 -1.365413069725036621e-01 -3.122672252357006073e-02 -3.661789000034332275e-01 3.281373381614685059e-01 -2.177594304084777832e-01 7.780106365680694580e-02 -5.614319816231727600e-02 5.815425515174865723e-02 2.129890397191047668e-02 1.472549140453338623e-01 3.006010353565216064e-01 -2.971495389938354492e-01 -1.971774995326995850e-01 6.441722065210342407e-02 -4.698868095874786377e-02 7.610470801591873169e-02 -1.164450198411941528e-01 -3.614277839660644531e-01 8.171742409467697144e-02 -1.469016913324594498e-02 1.720075379125773907e-03 1.703436672687530518e-01 -6.812740862369537354e-02 -2.028338611125946045e-01 -1.480754464864730835e-01
-9.344252943992614746e-02 -2.094103693962097168e-01 1.635527014732360840e-01 -2.160732001066207886e-01 1.921693533658981323e-01 1.908837407827377319e-01 1.450927108526229858e-01 7.544308155775070190e-02 1.311748176813125610e-01 -2.723095417022705078e-01 2.741134166717529297e-01 -1.538909524679183960e-01 -2.879796922206878662e-01 -1.412180215120315552e-01 5.004908144474029541e-02 -1.809864342212677002e-01 1.706680469214916229e-02 9.077211469411849976e-02 -2.607607543468475342e-01 -6.769561674445867538e-03 2.016163468360900879e-01 -1.059687584638595581e-01 -5.732485279440879822e-02 -1.665802001953125000e-01 -1.629019379615783691e-01 -1.797310262918472290e-02 -2.115439474582672119e-01 -4.033991098403930664e-01 -5.872338637709617615e-02 8.436883240938186646e-02 -1.183837875723838806e-01 -1.647553890943527222e-01
-1.639734357595443726e-01 1.461342256516218185e-02 -1.944702863693237305e-01 -1.600774750113487244e-02 -2.524072825908660889e-01 5.529129505157470703e-02 -3.540754020214080811e-01 -1.194417551159858704e-01 -5.072560906410217285e-02 -1.354309320449829102e-01 1.736663579940795898e-01 -2.982856631278991699e-01 -1.854439638555049896e-02 -1.138065159320831299e-01 1.894246786832809448e-01 -2.671672999858856201e-01 1.253983080387115479e-01 8.643788285553455353e-03 -2.900753319263458252e-01 -1.220212429761886597e-01 1.813798844814300537e-01 -1.856625527143478394e-01 6.671198457479476929e-02 -3.723072409629821777e-01 -7.516429573297500610e-02 1.745867878198623657e-01 8.803832530975341797e-02 1.315132677555084229e-01 4.962983354926109314e-02 -2.312326431274414062e-01 -1.501116752624511719e-01 5.395122617483139038e-02
-3.270307183265686035e-02 7.164733111858367920e-02 2.117353826761245728e-01 -1.738211661577224731e-01 -1.829998344182968140e-01 1.483233422040939331e-01 1.350570172071456909e-01 -2.301226854324340820e-01 -1.773342192173004150e-01 -2.097163051366806030e-01 3.796829283237457275e-01 -3.220179080963134766e-01 -1.817740797996520996e-01 -4.477961957454681396e-01 1.164648458361625671e-01 7.667384296655654907e-02 7.605545967817306519e-02 1.020423397421836853e-01 -2.807872556149959564e-02 -4.457043111324310303e-02 1.900548934936523438e-01 -1.069754436612129211e-01 -1.027172803878784180e-01 4.061241820454597473e-02 1.056034713983535767e-01 -1.660393625497817993e-01 -1.313899159431457520e-01 1.327191144227981567e-01 -6.898904591798782349e-02 -2.189876139163970947e-01 -1.032883748412132263e-01 -7.587049156427383423e-03
-1.520514637231826782e-01 -1.333585232496261597e-01 5.398268997669219971e-02 -2.566036880016326904e-01 -6.807425618171691895e-02 2.001196444034576416e-01 -1.040896959602832794e-02 -1.765699982643127441e-01 6.612551212310791016e-02 1.327836364507675171e-01 5.579036474227905273e-01 -7.403816282749176025e-02 -1.682495176792144775e-01 -3.432995676994323730e-01 6.369830574840307236e-03 -2.411292865872383118e-02 1.498105078935623169e-01 8.935884386301040649e-02 1.175587698817253113e-01 -8.047719299793243408e-02 7.861795276403427124e-02 -1.963088661432266235e-01 -3.240386843681335449e-01 7.385193835943937302e-03 1.682680994272232056e-01 1.993801444768905640e-01 6.577230989933013916e-02 1.417144387960433960e-01 -9.153088927268981934e-02 3.869112953543663025e-02 1.607049107551574707e-01 -1.293400209397077560e-02
3.058801293373107910e-01 5.671374499797821045e-02 -1.714934036135673523e-02 -7.790213823318481445e-02 -2.625724971294403076e-01 2.755385637283325195e-01 -1.274434924125671387e-01 -1.802470684051513672e-01 -1.707384437322616577e-01 -7.538054883480072021e-02 8.680772781372070312e-02 -3.923275768756866455e-01 -2.363779693841934204e-01 -1.517366021871566772e-01 1.079289466142654419e-01 -1.675885021686553955e-01 -1.024906709790229797e-01 2.595347538590431213e-02 -1.867153942584991455e-01 -3.740964829921722412e-01 1.174521669745445251e-01 -4.440269898623228073e-03 -2.210635505616664886e-02 -2.692133188247680664e-01 -1.340258866548538208e-01 -1.873007044196128845e-02 -4.547571390867233276e-02 -9.462340176105499268e-02 2.884562313556671143e-02 1.305966526269912720e-01 -2.608582675457000732e-01 -1.731885597109794617e-02
3.517806902527809143e-02 -1.471559703350067139e-01 -1.338398754596710205e-01 -2.449117451906204224e-01 3.015029989182949066e-02 2.682043612003326416e-01 6.198225542902946472e-02 -1.060772761702537537e-01 -2.561807632446289062e-01 9.817582368850708008e-02 2.356024533510208130e-01 -2.334673851728439331e-01 2.409196458756923676e-02 -8.602382987737655640e-02 -7.352694869041442871e-02 -1.567305028438568115e-01 3.902024626731872559e-01 -2.009336054325103760e-01 -2.163035273551940918e-01 -2.134182900190353394e-01 1.027944087982177734e-01 7.467833906412124634e-02 -2.377657294273376465e-01 1.463977843523025513e-01 1.808115839958190918e-01 3.787582516670227051e-01 8.672381937503814697e-02 5.687424913048744202e-02 -1.333681344985961914e-01 5.612403154373168945e-02 -8.044737391173839569e-03 3.253845125436782837e-02
1.337788403034210205e-01 -1.694629490375518799e-01 1.926039457321166992e-01 -4.494391009211540222e-02 -7.022420316934585571e-02 -5.247674416750669479e-03 -2.318955212831497192e-01 1.112590730190277100e-01 -1.834584176540374756e-01 -1.931900382041931152e-01 1.417018007487058640e-02 -1.521481424570083618e-01 -1.909849792718887329e-02 -4.041807353496551514e-01 6.376247853040695190e-02 -1.880946904420852661e-01 2.782670557498931885e-01 -1.958264857530593872e-01 -3.799557685852050781e-01 -2.495068460702896118e-01 3.291182592511177063e-02 -3.018492758274078369e-01 -7.051277160644531250e-02 3.829924389719963074e-02 2.131473273038864136e-01 1.073324903845787048e-01 8.036749437451362610e-03 4.211479052901268005e-02 -1.190160140395164490e-01 1.343780308961868286e-01 6.092328112572431564e-03 -1.832199096679687500e-01
-1.435612589120864868e-01 -3.067492879927158356e-02 2.340851575136184692e-01 -2.682259976863861084e-01 8.212124556303024292e-02 2.074087411165237427e-01 1.319152861833572388e-01 -1.022794097661972046e-01 3.370351856574416161e-03 1.765704154968261719e-01 2.879419624805450439e-01 -1.002900600433349609e-01 -1.199169158935546875e-01 -3.447490036487579346e-01 1.253593713045120239e-01 8.459658920764923096e-02 8.679853379726409912e-02 -4.123384505510330200e-02 -1.624213159084320068e-01 -2.154484242200851440e-01 2.998405992984771729e-01 -1.337525546550750732e-01 -2.333336770534515381e-01 2.001325488090515137e-01 2.467021942138671875e-01 -2.429191395640373230e-02 5.696313083171844482e-02 -1.139136478304862976e-01 -1.556679904460906982e-01 -2.764249444007873535e-01 -2.221497334539890289e-02 1.751799732446670532e-01
1.094006234779953957e-03 1.000928133726119995e-01 -2.382680401206016541e-02 -1.893157958984375000e-01 -1.510366350412368774e-01 -4.468398913741111755e-02 -1.398869305849075317e-01 -1.378048658370971680e-01 1.030918285250663757e-01 1.353420615196228027e-01 1.049460321664810181e-01 -2.610513567924499512e-01 -3.796205222606658936e-01 -3.376758098602294922e-02 3.355108499526977539e-01 -2.312056533992290497e-02 3.096224069595336914e-01 1.681625097990036011e-01 -1.853076666593551636e-01 -3.926368057727813721e-01 -4.203614592552185059e-02 -8.858217298984527588e-02 6.404901295900344849e-02 -2.458612769842147827e-01 1.112606152892112732e-01 1.507003903388977051e-01 2.543924935162067413e-02 3.056028485298156738e-02 7.066577672958374023e-02 -7.855097204446792603e-02 1.742238700389862061e-01 -2.423722445964813232e-01
-6.712854653596878052e-02 8.733581006526947021e-02 2.506280243396759033e-01 -9.140592068433761597e-02 1.984872482717037201e-02 -1.364180296659469604e-01 3.318414557725191116e-03 -1.086503341794013977e-01 -2.034955173730850220e-01 -1.976066082715988159e-01 2.401100099086761475e-01 -2.661954462528228760e-01 -3.429810404777526855e-01 -3.016471266746520996e-01 2.913710176944732666e-01 -4.130049049854278564e-02 2.769071757793426514e-01 -1.800524592399597168e-01 1.035026162862777710e-01 -1.719016581773757935e-01 1.901701241731643677e-01 -8.011640608310699463e-02 1.037971377372741699e-01 -2.214323729276657104e-01 -8.941286057233810425e-02 6.895709782838821411e-03 -2.961849421262741089e-02 1.386574357748031616e-01 -4.882882535457611084e-02 1.473119296133518219e-02 1.717112362384796143e-01 2.639987468719482422e-01
-2.122812271118164062e-01 -9.188289195299148560e-02 2.238724678754806519e-01 -9.551054984331130981e-02 -8.913410454988479614e-02 -1.833095848560333252e-01 -1.969418302178382874e-02 -1.460669748485088348e-02 -3.690566495060920715e-02 4.825376346707344055e-02 2.070099711418151855e-01 -2.302987277507781982e-01 -2.096890062093734741e-01 -3.267709314823150635e-01 2.855772972106933594e-01 -1.120885387063026428e-01 1.150021180510520935e-01 -1.854459643363952637e-01 -2.245387881994247437e-01 -2.809131741523742676e-01 -1.203797459602355957e-01 -6.670416891574859619e-02 4.943296685814857483e-02 5.666452273726463318e-02 1.720580160617828369e-01 -3.648795187473297119e-02 -4.079774320125579834e-01 2.822979092597961426e-01 -4.597226902842521667e-02 1.403783112764358521e-01 1.494402252137660980e-02 1.903523079818114638e-04
-5.694606900215148926e-02 -1.848067641258239746e-01 1.290396414697170258e-02 -6.649890542030334473e-02 -5.538410693407058716e-02 1.143355853855609894e-02 -5.535804852843284607e-02 -3.001777529716491699e-01 8.968479000031948090e-03 -5.176593735814094543e-02 2.486597299575805664e-01 -2.197936624288558960e-01 2.846513641998171806e-03 -2.684568762779235840e-01 4.748809337615966797e-02 -2.590759992599487305e-01 4.773391783237457275e-01 1.243475452065467834e-01 5.517734587192535400e-02 -7.053618878126144409e-02 -1.483845114707946777e-01 2.378921210765838623e-01 -1.066715046763420105e-01 -1.300391368567943573e-02 -2.779430449008941650e-01 1.297286897897720337e-01 -2.025436758995056152e-01 -2.361098378896713257e-01 1.394160240888595581e-01 4.310460016131401062e-02 -1.464583277702331543e-01 -1.794434636831283569e-01
4.977394826710224152e-03 6.683298945426940918e-02 2.313964515924453735e-01 -1.506050229072570801e-01 -8.915164321660995483e-02 1.571190804243087769e-01 -9.149475395679473877e-02 -1.255519539117813110e-01 -5.251532793045043945e-02 1.360151618719100952e-01 -1.608916521072387695e-01 -2.969239056110382080e-01 -1.300743073225021362e-01 -1.323725581169128418e-01 -1.938722282648086548e-02 5.846474692225456238e-02 4.597853124141693115e-01 3.157433494925498962e-02 -2.026619017124176025e-01 -1.695662289857864380e-01 4.292142391204833984e-01 2.145873308181762695e-01 1.380069553852081299e-01 -1.408451888710260391e-02 -2.059834003448486328e-01 -3.223406383767724037e-03 2.857596874237060547e-01 -4.188661277294158936e-02 -1.226884685456752777e-02 -5.758673325181007385e-02 2.960669994354248047e-02 -1.644163280725479126e-01
-3.435328900814056396e-01 -3.676469027996063232e-01 1.901968270540237427e-01 -1.015365496277809143e-01 1.287800669670104980e-01 -3.125273063778877258e-02 3.709228476509451866e-03 1.950477436184883118e-02 3.039686679840087891e-01 7.571049779653549194e-02 1.882736831903457642e-01 -2.601284980773925781e-01 -2.275804877281188965e-01 -1.079709306359291077e-01 -4.530053585767745972e-03 -1.911965012550354004e-02 1.663656979799270630e-01 -2.248228490352630615e-01 -2.707059979438781738e-01 -7.294842600822448730e-02 6.728790700435638428e-02 -2.378523051738739014e-01 1.069873794913291931e-01 -1.935740187764167786e-02 -1.648473888635635376e-01 9.471868164837360382e-03 -2.831893973052501678e-02 -2.468495815992355347e-01 -2.154419012367725372e-02 2.805867493152618408e-01 1.391351968050003052e-01 5.552941584028303623e-04
-4.948904365301132202e-02 -3.110749125480651855e-01 -2.593164704740047455e-02 -2.114557474851608276e-01 -1.899369955062866211e-01 -5.533142480999231339e-03 4.389907419681549072e-02 -1.104998365044593811e-01 -1.776005327701568604e-01 6.754387170076370239e-02 1.925921291112899780e-01 -4.895687401294708252e-01 8.337463438510894775e-02 -4.020571112632751465e-01 -8.816076070070266724e-02 1.467300057411193848e-01 1.775436103343963623e-01 -1.141310036182403564e-01 -9.187169373035430908e-02 -2.991320788860321045e-01 -3.287491202354431152e-02 -6.415168941020965576e-02 3.927673399448394775e-02 -9.464000910520553589e-02 1.034285724163055420e-01 4.570076242089271545e-03 4.318483173847198486e-02 2.291552126407623291e-01 3.196476399898529053e-02 -1.692869067192077637e-01 2.007872462272644043e-01 3.350102528929710388e-02
-3.516578078269958496e-01 -3.782805502414703369e-01 -3.956875950098037720e-02 -3.750483989715576172e-01 1.093044430017471313e-01 2.806110866367816925e-02 1.144916657358407974e-02 -2.529040575027465820e-01 -5.114886909723281860e-03 2.714795060455799103e-02 -9.656468778848648071e-02 -5.697962641716003418e-02 1.064480245113372803e-01 -1.137274131178855896e-01 -8.193375915288925171e-02 5.061262100934982300e-02 1.553556472063064575e-01 -2.120683342218399048e-01 -2.376955300569534302e-01 -3.366205096244812012e-01 2.519341111183166504e-01 6.743998080492019653e-02 -2.199307829141616821e-02 2.201720923185348511e-01 -8.918269723653793335e-02 -1.541403401643037796e-02 -4.028194770216941833e-02 -2.175008505582809448e-01 6.448045372962951660e-02 1.790309846401214600e-01 -1.204824000597000122e-01 -5.972552672028541565e-02
-5.419328343123197556e-03 -2.449431121349334717e-01 1.489924490451812744e-01 -1.409680694341659546e-01 -9.952988475561141968e-02 2.732011675834655762e-02 -2.233360558748245239e-01 4.491266980767250061e-02 5.914808064699172974e-02 -1.433005928993225098e-01 1.959794014692306519e-01 3.985004965215921402e-03 1.690760701894760132e-01 -2.804300487041473389e-01 2.686490416526794434e-01 2.490110695362091064e-02 3.088746070861816406e-01 1.572423428297042847e-02 -1.363003700971603394e-01 -2.848897278308868408e-01 1.357134580612182617e-01 -4.235680401325225830e-02 3.456994891166687012e-02 -1.406006366014480591e-01 -4.663323163986206055e-01 2.958012744784355164e-02 2.700549662113189697e-01 -1.100713759660720825e-01 2.255948483943939209e-01 -4.129642248153686523e-02 1.098694931715726852e-02 1.430492568761110306e-02
-1.608192920684814453e-01 7.973809540271759033e-02 9.144682437181472778e-02 -3.580375313758850098e-01 -2.488493025302886963e-01 1.315639615058898926e-01 -5.357655510306358337e-02 -1.201450005173683167e-01 -1.434183865785598755e-01 -3.869327157735824585e-02 3.310667574405670166e-01 3.998031839728355408e-03 -8.327347040176391602e-02 -2.621081769466400146e-01 2.193690277636051178e-02 7.415479514747858047e-03 9.204133599996566772e-02 -8.085647970438003540e-02 -1.660555750131607056e-01 -3.054644465446472168e-01 -9.123511612415313721e-02 -1.544712930917739868e-01 -2.533058822154998779e-01 -1.470569521188735962e-01 -4.772035777568817139e-02 1.346714943647384644e-01 -1.495837867259979248e-01 -2.618686258792877197e-01 -3.024072647094726562e-01 -1.026469245553016663e-01 -1.056977435946464539e-01 2.200835049152374268e-01
-1.948775947093963623e-01 -3.984655737876892090e-01 1.347502768039703369e-01 5.815958231687545776e-02 1.798696517944335938e-01 2.715702652931213379e-01 -2.252286523580551147e-01 -5.320298671722412109e-02 -3.865687549114227295e-01 -1.810803078114986420e-02 2.020371258258819580e-01 -2.397581189870834351e-01 -1.480102422647178173e-03 -4.243511706590652466e-02 -1.872614398598670959e-02 -1.949992030858993530e-02 1.135817319154739380e-01 -1.898412257432937622e-01 -3.340849876403808594e-01 1.079578027129173279e-01 1.593521833419799805e-01 1.716348826885223389e-01 2.174912840127944946e-01 -1.012441217899322510e-01 6.746439635753631592e-02 -9.376664459705352783e-02 6.792707741260528564e-02 -1.487348377704620361e-01 -8.270061016082763672e-02 4.583894740790128708e-03 4.698272049427032471e-02 -1.941269189119338989e-01
-3.299745321273803711e-01 -3.467500805854797363e-01 2.190135717391967773e-01 -3.166269958019256592e-01 2.902048639953136444e-02 2.475995868444442749e-01 5.031400546431541443e-02 -3.774727880954742432e-02 -5.494403839111328125e-02 -1.372743844985961914e-01 8.746476471424102783e-02 5.608170107007026672e-02 -4.258227720856666565e-02 1.368792802095413208e-01 1.980870962142944336e-01 -1.565921157598495483e-01 1.565042287111282349e-01 4.628746211528778076e-02 -2.106314450502395630e-01 -4.208360612392425537e-02 2.260681837797164917e-01 -4.187289774417877197e-01 8.776966482400894165e-02 -4.065761715173721313e-02 -1.382671743631362915e-01 -1.402249326929450035e-03 2.636229991912841797e-01 -1.321719288825988770e-01 7.958675920963287354e-02 -5.251836031675338745e-02 1.199815794825553894e-01 3.802912309765815735e-02
-1.536813527345657349e-01 -5.059243366122245789e-02 1.976099312305450439e-01 -3.347384333610534668e-01 -2.214513532817363739e-02 -1.516735404729843140e-01 -1.751810908317565918e-01 2.992851845920085907e-02 6.758783012628555298e-02 5.374618619680404663e-02 4.045802056789398193e-01 -2.916199527680873871e-02 -6.151452288031578064e-02 -2.368239760398864746e-01 -6.243665143847465515e-02 4.037242010235786438e-02 2.669692039489746094e-01 -2.388714402914047241e-01 -1.550278216600418091e-01 -2.805224359035491943e-01 1.361289713531732559e-02 -2.146615684032440186e-01 -1.087174266576766968e-01 1.986142843961715698e-01 -1.913377195596694946e-01 -1.546670347452163696e-01 -5.470782145857810974e-02 5.921152606606483459e-02 -1.508307009935379028e-01 1.558144856244325638e-02 -2.984386980533599854e-01 1.502446532249450684e-01
-2.967565059661865234e-01 5.076049268245697021e-02 1.365269869565963745e-01 -1.984423100948333740e-01 -2.307338565587997437e-01 1.437793523073196411e-01 -2.251701056957244873e-01 -1.468630284070968628e-01 3.796042129397392273e-02 5.760336061939597130e-04 2.135129868984222412e-01 -3.773168921470642090e-01 1.029245778918266296e-01 1.124828159809112549e-01 1.363309770822525024e-01 -3.970157504081726074e-01 -8.275323361158370972e-02 -1.630935631692409515e-02 -3.465110957622528076e-01 -2.147107943892478943e-02 -8.397278934717178345e-02 -1.658362299203872681e-01 3.681603819131851196e-02 -2.914186753332614899e-02 -1.535185426473617554e-01 1.538816988468170166e-01 -1.204470023512840271e-01 2.353545129299163818e-01 -1.769351661205291748e-01 -5.229635909199714661e-02 2.523022331297397614e-02 -9.010770358145236969e-03
-1.258102059364318848e-01 -1.289598494768142700e-01 -7.974330335855484009e-03 -3.016824126243591309e-01 2.216176688671112061e-01 -1.146231144666671753e-01 4.753272514790296555e-03 -2.069898545742034912e-01 1.338273845613002777e-02 -5.062115844339132309e-03 2.099058479070663452e-01 -1.943134814500808716e-01 -2.360100299119949341e-01 1.756163388490676880e-01 2.072740197181701660e-01 -4.898432791233062744e-01 2.520038783550262451e-01 -1.058642640709877014e-01 -8.532818406820297241e-02 -2.103483080863952637e-01 1.514301002025604248e-01 -5.751463025808334351e-02 6.247820705175399780e-02 -1.223728358745574951e-01 1.615562587976455688e-01 1.108852177858352661e-01 -5.006862338632345200e-03 -1.991231739521026611e-01 1.094588711857795715e-01 1.228140592575073242e-01 1.288460642099380493e-01 -1.636347174644470215e-01
-2.133325114846229553e-02 2.901847474277019501e-02 1.137787625193595886e-01 -4.528040885925292969e-01 2.213681861758232117e-02 -3.776444494724273682e-02 -6.185739114880561829e-02 -2.876229882240295410e-01 -6.150114908814430237e-02 5.237408727407455444e-02 2.481520175933837891e-01 -4.457941055297851562e-01 -6.976515799760818481e-02 -2.431983351707458496e-01 -2.599911689758300781e-01 2.419682145118713379e-01 1.422856301069259644e-01 1.551400497555732727e-02 -2.452683448791503906e-01 -7.620755583047866821e-02 -8.050413429737091064e-02 1.233375817537307739e-01 9.479349851608276367e-02 -1.116757541894912720e-01 1.459189206361770630e-01 1.486341208219528198e-01 -2.105366811156272888e-02 2.057339847087860107e-01 -4.918081313371658325e-02 -5.981887876987457275e-02 6.634062528610229492e-02 -9.544443339109420776e-02
-2.160580456256866455e-01 -9.728435426950454712e-02 1.332723498344421387e-01 -1.018164232373237610e-01 2.298016846179962158e-02 -9.766468405723571777e-02 7.039488852024078369e-02 -1.060029193758964539e-01 -3.972562495619058609e-03 6.734196096658706665e-02 5.312938690185546875e-01 -3.605581447482109070e-02 -3.265788406133651733e-02 -2.291872501373291016e-01 4.066177457571029663e-02 -1.621816605329513550e-01 1.990085840225219727e-01 -2.104165554046630859e-01 -5.411139130592346191e-02 -4.280700087547302246e-01 7.995815575122833252e-02 -9.542771428823471069e-02 -2.036486864089965820e-01 1.091129779815673828e-01 -1.142357885837554932e-01 -1.499221920967102051e-01 4.731357097625732422e-02 -2.073330879211425781e-01 -2.030246555805206299e-01 -6.219153106212615967e-02 -1.474931836128234863e-01 1.824047863483428955e-01
-1.796911507844924927e-01 -2.416857481002807617e-01 3.437359258532524109e-02 -1.200858578085899353e-01 -2.208059877157211304e-01 4.039289429783821106e-02 -3.297657966613769531e-01 -3.769960999488830566e-01 -2.516489923000335693e-01 -1.147875189781188965e-01 1.113464534282684326e-01 -2.977167665958404541e-01 2.042515203356742859e-02 -9.099385887384414673e-02 -4.649161547422409058e-02 -1.183127835392951965e-01 1.619446724653244019e-01 -2.063255906105041504e-01 -1.351703405380249023e-01 -3.041522949934005737e-02 1.028085947036743164e-01 -3.356661498546600342e-01 5.775897763669490814e-03 1.463355869054794312e-01 9.825239330530166626e-02 2.722223401069641113e-01 2.308596223592758179e-01 -7.071173191070556641e-02 8.593338541686534882e-03 1.227025836706161499e-01 -1.075094565749168396e-03 -1.335808355361223221e-02
-1.724172979593276978e-01 -2.087790369987487793e-01 1.742981672286987305e-01 -1.411980539560317993e-01 2.206668853759765625e-01 -3.227282315492630005e-02 -4.103107750415802002e-02 2.992131933569908142e-02 2.511924803256988525e-01 1.463189870119094849e-01 3.185425996780395508e-01 -3.064370751380920410e-01 -3.033775985240936279e-01 -1.365181207656860352e-01 -8.461635559797286987e-02 -3.513111174106597900e-02 -5.376075208187103271e-02 -1.281836479902267456e-01 -3.450739681720733643e-01 -3.790279477834701538e-02 -1.841231435537338257e-02 -2.469808012247085571e-01 7.548229396343231201e-02 -1.009135469794273376e-01 -7.216154038906097412e-02 -5.797394365072250366e-02 -1.578712612390518188e-01 -3.138349950313568115e-01 -9.230242669582366943e-02 1.329058706760406494e-01 2.553961798548698425e-02 -2.218781858682632446e-01
-1.773931533098220825e-01 -3.461270332336425781e-01 -9.897579252719879150e-02 -3.369297981262207031e-01 2.762823700904846191e-01 -1.857681125402450562e-01 3.393938392400741577e-02 -7.644379138946533203e-02 5.828445404767990112e-02 -1.203900203108787537e-01 1.393279433250427246e-01 -1.580010503530502319e-01 -6.300857663154602051e-02 1.344086974859237671e-01 1.636225432157516479e-01 -3.499812185764312744e-01 6.763502955436706543e-02 2.233115769922733307e-02 -3.269105851650238037e-01 -3.784047067165374756e-01 1.112554669380187988e-01 -4.188962280750274658e-02 -3.990466892719268799e-02 -6.467828899621963501e-02 -1.098544448614120483e-01 -6.272302940487861633e-03 -9.884423762559890747e-02 -1.048633009195327759e-01 7.468197494745254517e-02 1.350260078907012939e-01 -1.980326175689697266e-01 -5.539054796099662781e-02
-2.689492106437683105e-01 4.801831021904945374e-02 9.283073246479034424e-03 -1.033410876989364624e-01 -9.181638062000274658e-02 -2.677679620683193207e-02 -7.296457141637802124e-02 1.266754567623138428e-01 1.597713977098464966e-01 2.934830635786056519e-02 2.140628397464752197e-01 -4.600056409835815430e-01 4.798291623592376709e-02 -2.518219649791717529e-01 3.152732551097869873e-01 -8.995283278636634350e-04 2.346699684858322144e-01 -1.623784303665161133e-01 -2.737820744514465332e-01 9.688397496938705444e-02 1.153106987476348877e-01 1.726447045803070068e-01 1.217670738697052002e-01 -3.748749941587448120e-02 -2.892979681491851807e-01 1.294709835201501846e-02 1.350226253271102905e-01 -3.349936008453369141e-02 1.860456913709640503e-01 1.614560373127460480e-02 -2.678408324718475342e-01 1.429819874465465546e-02
-3.237609863281250000e-01 -8.782959729433059692e-02 -5.371836479753255844e-03 -5.836753547191619873e-02 1.230669990181922913e-01 9.315405040979385376e-02 -1.628527790307998657e-02 -2.617074549198150635e-01 -6.901940703392028809e-02 -2.470082342624664307e-01 3.495552390813827515e-02 -4.213016331195831299e-01 4.048270359635353088e-02 -1.591757982969284058e-01 2.883195281028747559e-01 -4.574390351772308350e-01 7.864879071712493896e-02 5.565708503127098083e-02 -3.764429315924644470e-02 -4.459889605641365051e-02 1.861330866813659668e-01 -2.700815796852111816e-01 -1.390569061040878296e-01 -1.982290893793106079e-01 -1.140924319624900818e-01 8.409149944782257080e-02 7.944355905055999756e-02 3.766059875488281250e-02 -1.023655235767364502e-01 8.271953463554382324e-02 2.882445417344570160e-02 -5.216663330793380737e-02
1.918844995088875294e-03 2.133920975029468536e-02 -8.256144821643829346e-02 -2.342403084039688110e-01 2.484497241675853729e-02 2.315413802862167358e-01 1.160767152905464172e-01 -4.141603708267211914e-01 -2.528022527694702148e-01 2.539940364658832550e-02 3.256449401378631592e-01 -1.542049199342727661e-01 -5.426716431975364685e-02 -1.209635287523269653e-01 -1.341259628534317017e-01 -1.302949935197830200e-01 1.133316010236740112e-01 -2.081080973148345947e-01 -2.599689662456512451e-01 -2.794601917266845703e-01 3.089592754840850830e-01 1.018599420785903931e-01 -2.333387918770313263e-02 1.597646027803421021e-01 2.022324353456497192e-01 1.861969232559204102e-01 7.444859296083450317e-02 1.582733690738677979e-01 -5.536459758877754211e-02 1.787874475121498108e-02 8.859671652317047119e-02 2.394308522343635559e-02
-2.549128830432891846e-01 -1.551747918128967285e-01 3.007049858570098877e-01 -2.373680025339126587e-01 3.954292461276054382e-02 2.320863157510757446e-01 1.585995852947235107e-01 -6.472806632518768311e-02 -5.474173277616500854e-02 6.107828021049499512e-02 4.187273979187011719e-01 7.399810105562210083e-02 -1.414387226104736328e-01 -1.564213037490844727e-01 1.995393633842468262e-02 -2.874504774808883667e-03 1.009242609143257141e-01 -1.500611007213592529e-01 -2.079891413450241089e-01 -1.585696190595626831e-01 1.705363541841506958e-01 -8.726274967193603516e-02 -1.803211569786071777e-01 8.110760152339935303e-02 -8.719279430806636810e-03 7.442528009414672852e-02 7.238034158945083618e-02 -1.149877682328224182e-01 -3.967440128326416016e-01 -1.748239547014236450e-01 -6.906419247388839722e-02 2.308087199926376343e-01
1.888909563422203064e-02 -2.237967848777770996e-01 3.111861050128936768e-01 -1.603040397167205811e-01 -5.412504076957702637e-02 2.459174394607543945e-01 -1.513596624135971069e-01 -1.026787757873535156e-01 -1.526249796152114868e-01 -1.170635595917701721e-01 2.856160700321197510e-01 -2.969365119934082031e-01 -1.003620252013206482e-01 -3.617841303348541260e-01 -1.486200541257858276e-01 -9.520380944013595581e-02 -3.494426980614662170e-02 1.250892430543899536e-01 -2.211505472660064697e-01 1.271913945674896240e-01 7.919386029243469238e-02 1.389102488756179810e-01 -2.272323668003082275e-01 1.445939242839813232e-01 -3.814195841550827026e-02 -1.220387518405914307e-01 1.190994158387184143e-01 -2.244676053524017334e-01 2.122385501861572266e-01 -9.526668488979339600e-02 1.898550987243652344e-01 -1.267267856746912003e-02
-3.094280064105987549e-01 -6.682350300252437592e-03 -2.283013015985488892e-01 -5.168332904577255249e-02 1.903395801782608032e-01 1.488186717033386230e-01 -1.079910174012184143e-01 -8.593077212572097778e-02 -1.284872591495513916e-01 -2.490479871630668640e-02 2.496036738157272339e-01 -1.230521947145462036e-01 -8.288536965847015381e-02 -5.048534274101257324e-01 1.306307166814804077e-01 2.460364997386932373e-01 5.273323878645896912e-02 1.292120963335037231e-01 -3.096021413803100586e-01 -1.050902977585792542e-01 1.648737192153930664e-01 -1.154825091361999512e-01 -7.153289765119552612e-02 -1.303494274616241455e-01 -8.851375430822372437e-03 4.283756390213966370e-02 2.188433557748794556e-01 9.557792544364929199e-02 -1.376910209655761719e-01 9.802569448947906494e-02 1.464633196592330933e-01 -2.002859860658645630e-01
-1.597132682800292969e-01 -8.791270852088928223e-02 1.568067073822021484e-02 -1.272870004177093506e-01 1.139246821403503418e-01 7.054892182350158691e-02 6.179083511233329773e-02 -1.295070648193359375e-01 -6.579082924872636795e-03 -2.361231446266174316e-01 1.734766066074371338e-01 -3.438708186149597168e-01 -2.358856052160263062e-02 -1.895294040441513062e-01 3.440156579017639160e-02 -2.687487304210662842e-01 1.509397625923156738e-01 -3.101960122585296631e-01 -1.352380812168121338e-01 1.075681075453758240e-01 3.379077911376953125e-01 -1.679121330380439758e-02 2.455260008573532104e-01 -2.595686316490173340e-01 -8.536244183778762817e-02 5.709963291883468628e-02 2.736665904521942139e-01 -2.092061787843704224e-01 3.810719773173332214e-02 -5.714196339249610901e-02 -2.629696726799011230e-01 -6.064645200967788696e-02
6.121705472469329834e-02 -1.706681996583938599e-01 3.882898949086666107e-03 -1.494370251893997192e-01 1.009364873170852661e-01 1.975004523992538452e-01 -1.044402867555618286e-01 -3.765820562839508057e-01 -7.717306166887283325e-02 -1.252624243497848511e-01 3.486705422401428223e-01 -3.648244142532348633e-01 -2.820518910884857178e-01 -8.860948681831359863e-02 2.242645174264907837e-01 -3.281182348728179932e-01 -9.365765005350112915e-02 1.678798161447048187e-02 3.938300535082817078e-03 -2.473318427801132202e-01 -5.256414413452148438e-02 2.301363460719585419e-02 9.711707383394241333e-02 -1.341600418090820312e-01 -1.387733817100524902e-01 -6.442656368017196655e-02 2.365492433309555054e-01 -2.701883669942617416e-03 1.480987071990966797e-01 6.142238155007362366e-02 -1.073536947369575500e-01 -6.015560030937194824e-02
-1.387065947055816650e-01 -5.750222876667976379e-02 8.893483132123947144e-02 -2.460074983537197113e-02 -1.900339126586914062e-01 4.732638970017433167e-02 -3.139256441500037909e-04 -1.073842868208885193e-01 -7.389704138040542603e-02 -2.690344452857971191e-01 1.538609266281127930e-01 -2.573911249637603760e-01 -4.199039563536643982e-02 -1.286292076110839844e-01 4.003082811832427979e-01 8.524096757173538208e-02 2.758490443229675293e-01 -3.388311862945556641e-01 -2.841172218322753906e-01 -1.313303112983703613e-01 2.540521621704101562e-01 6.548626720905303955e-02 -7.083377242088317871e-02 1.816995255649089813e-02 -1.250347942113876343e-01 1.490245014429092407e-01 -2.903156876564025879e-01 3.317300602793693542e-02 -8.028949797153472900e-02 -2.125599533319473267e-01 5.050545092672109604e-03 1.659598201513290405e-01
-1.555213481187820435e-01 -5.792619660496711731e-02 -9.944970905780792236e-02 -4.664473235607147217e-01 -3.695511072874069214e-02 8.492767065763473511e-02 -6.556052714586257935e-02 6.617160141468048096e-02 1.551614794880151749e-02 -3.307513892650604248e-02 3.369679450988769531e-01 -2.170852012932300568e-02 -3.711090385913848877e-01 -2.741506099700927734e-01 -6.873561535030603409e-03 -3.330936729907989502e-01 5.305736139416694641e-02 1.671363115310668945e-01 -2.001490890979766846e-01 1.054832935333251953e-01 1.013955846428871155e-01 2.714439295232295990e-03 -2.311461716890335083e-01 -7.121098786592483521e-02 -6.980273127555847168e-02 -1.508020758628845215e-01 6.694643944501876831e-02 -5.442750826478004456e-02 1.629245877265930176e-01 -6.148898229002952576e-02 -1.065380722284317017e-01 -2.470810860395431519e-01
-8.322019875049591064e-02 -1.353301703929901123e-01 9.206036478281021118e-02 -6.400161236524581909e-02 -5.626922845840454102e-02 1.187741011381149292e-01 1.435605734586715698e-01 -2.774026989936828613e-01 -1.616160124540328979e-01 3.083648979663848877e-01 2.722212076187133789e-01 -3.365877270698547363e-02 -2.235592752695083618e-01 -4.391801953315734863e-01 2.798913717269897461e-01 1.632479578256607056e-02 1.798721253871917725e-01 -3.078840486705303192e-02 -1.205885857343673706e-01 -1.425682753324508667e-01 9.498370438814163208e-02 4.454728588461875916e-02 -1.733232140541076660e-01 -1.518049538135528564e-01 2.016973197460174561e-01 2.453128546476364136e-01 5.833835341036319733e-03 -1.746675521135330200e-01 1.646500229835510254e-01 1.767692863941192627e-01 1.777326501905918121e-02 -8.430007845163345337e-02
-3.083818554878234863e-01 -8.381347358226776123e-02 -1.145399827510118484e-02 -4.018157720565795898e-01 7.629065960645675659e-02 -2.129783853888511658e-02 -6.910336017608642578e-02 -3.933005407452583313e-02 2.536291778087615967e-01 -2.661205530166625977e-01 2.524480521678924561e-01 -3.559385612607002258e-02 -7.886274904012680054e-02 -8.307304233312606812e-02 -2.181130796670913696e-01 -8.206127583980560303e-02 1.605197489261627197e-01 -6.233336031436920166e-02 -4.095721840858459473e-01 -1.745895147323608398e-01 4.909172281622886658e-02 -2.448983043432235718e-01 3.769958019256591797e-02 -1.515226066112518311e-01 -1.300113052129745483e-01 8.588148653507232666e-02 -1.433182060718536377e-01 -9.756810963153839111e-02 2.241440117359161377e-01 6.671383231878280640e-02 1.385743319988250732e-01 1.150620803236961365e-01
2.719073742628097534e-02 -1.479579359292984009e-01 1.093987002968788147e-01 -3.844063282012939453e-01 4.699746612459421158e-03 3.141293227672576904e-01 -2.986918389797210693e-02 -9.145609289407730103e-02 -5.392794311046600342e-02 1.231789309531450272e-02 3.001859188079833984e-01 -5.642707273364067078e-02 -2.402026765048503876e-02 -2.109001874923706055e-01 -1.179105043411254883e-01 1.200944744050502777e-02 3.822188973426818848e-01 1.281981263309717178e-02 -2.628801465034484863e-01 -8.069443702697753906e-02 6.096689961850643158e-03 -1.223347522318363190e-02 -2.332501858472824097e-01 3.450825214385986328e-01 2.569635212421417236e-01 2.265223264694213867e-01 -1.355495154857635498e-01 -3.984681516885757446e-02 2.980731613934040070e-02 -7.159599661827087402e-02 9.020714461803436279e-02 -8.494270592927932739e-02
4.785232618451118469e-02 -1.756236404180526733e-01 3.200275003910064697e-01 -2.374256551265716553e-01 -3.316730260848999023e-02 -1.464835251681506634e-03 -2.635997720062732697e-02 6.701993942260742188e-02 1.188053637742996216e-01 1.225842088460922241e-01 1.960644721984863281e-01 -2.946060597896575928e-01 -2.921704053878784180e-01 -2.179023474454879761e-01 9.461224079132080078e-02 -2.275937050580978394e-01 2.208060920238494873e-01 7.394060492515563965e-02 -1.010862737894058228e-01 1.140694320201873779e-01 2.258084118366241455e-01 -2.643687427043914795e-01 -1.605121344327926636e-01 -1.944299638271331787e-01 -1.679694801568984985e-01 1.049389466643333435e-01 -2.656314671039581299e-01 -1.504910141229629517e-01 1.828189194202423096e-01 -6.570721417665481567e-02 -9.856662154197692871e-02 -1.096763759851455688e-01
-3.251945674419403076e-01 -6.997975707054138184e-02 1.851689815521240234e-01 -4.917047619819641113e-01 -5.086589977145195007e-02 -1.120357364416122437e-01 1.540803611278533936e-01 -2.552593946456909180e-01 6.923034042119979858e-02 1.056384220719337463e-01 1.001972332596778870e-01 -1.123183593153953552e-01 -2.625853195786476135e-02 -2.354315668344497681e-01 2.188809067010879517e-01 -1.322491317987442017e-01 2.309406697750091553e-01 -8.086408674716949463e-02 -1.664282828569412231e-01 -4.151820018887519836e-02 -1.585350185632705688e-01 7.603610306978225708e-02 -1.006029769778251648e-01 -1.514305919408798218e-01 2.090383917093276978e-01 -1.854663789272308350e-01 -1.182315498590469360e-01 2.329139709472656250e-01 -1.176529750227928162e-01 1.716307401657104492e-01 -2.939913235604763031e-02 7.336053252220153809e-02
-9.562803804874420166e-02 -2.684760987758636475e-01 -5.144151672720909119e-02 -1.058837249875068665e-01 -7.454887777566909790e-02 -1.066962406039237976e-01 -1.422461271286010742e-01 -2.070021815598011017e-02 -2.376160025596618652e-01 2.217234671115875244e-01 1.420517414808273315e-01 -3.166538774967193604e-01 -1.680263876914978027e-01 -4.363901913166046143e-03 -1.066285148262977600e-01 -2.018420845270156860e-01 2.421329468488693237e-01 -8.213105797767639160e-02 -2.143140882253646851e-01 -2.056084275245666504e-01 2.806118726730346680e-01 -1.776900738477706909e-01 1.387661695480346680e-02 -1.923242360353469849e-01 3.770055472850799561e-01 -1.017630174756050110e-01 7.700417935848236084e-02 5.012640729546546936e-02 5.889822170138359070e-02 3.060966730117797852e-01 -1.813515834510326385e-02 3.714752197265625000e-02
-9.570392221212387085e-02 3.731882199645042419e-02 1.256626546382904053e-01 -4.895476102828979492e-01 2.399644255638122559e-01 -4.812315106391906738e-02 5.904997233301401138e-03 -1.590647250413894653e-01 2.240795195102691650e-01 1.690535843372344971e-01 2.198399305343627930e-01 -1.924179196357727051e-01 -2.292628288269042969e-01 4.036808758974075317e-02 6.000622361898422241e-02 -7.561642210930585861e-03 1.274055540561676025e-01 3.211688250303268433e-02 -3.936007022857666016e-01 -1.290015876293182373e-02 2.301904410123825073e-01 -7.085444033145904541e-02 -2.370323240756988525e-02 -6.493544578552246094e-02 -1.780128479003906250e-01 9.541559964418411255e-02 -4.539737105369567871e-02 -2.066282927989959717e-01 -2.854701317846775055e-02 2.382807433605194092e-01 -1.793538630008697510e-01 1.277641505002975464e-01
-1.083331033587455750e-01 -5.257508903741836548e-02 -1.108012497425079346e-01 -9.441243857145309448e-02 -3.319194540381431580e-02 9.511905163526535034e-02 -1.239959821105003357e-01 -8.947643637657165527e-02 -2.376797050237655640e-01 1.152231320738792419e-01 2.910712063312530518e-01 -2.836889624595642090e-01 -1.849441230297088623e-01 -1.301560699939727783e-01 -9.741232544183731079e-02 -1.834160834550857544e-02 2.892627120018005371e-01 -2.016540020704269409e-01 -3.110715150833129883e-01 -2.446141093969345093e-02 2.157176882028579712e-01 1.027058139443397522e-01 -2.305262684822082520e-01 6.665475666522979736e-02 2.350016981363296509e-01 -1.196180284023284912e-01 -3.579791188240051270e-01 -2.529284358024597168e-01 -5.290906131267547607e-02 -1.063188239932060242e-01 4.949241504073143005e-02 1.423401683568954468e-01
4.260800406336784363e-02 -2.302106618881225586e-01 2.087168693542480469e-01 -1.283797323703765869e-01 -2.420040369033813477e-01 -3.030174411833286285e-02 -2.472309172153472900e-01 4.685551300644874573e-02 -2.703624665737152100e-01 8.039782755076885223e-03 2.077202349901199341e-01 -1.992117464542388916e-01 -1.711283624172210693e-01 -3.347231447696685791e-01 -1.022396683692932129e-01 9.697663784027099609e-02 2.489563226699829102e-01 -1.214618086814880371e-01 -3.248715400695800781e-01 -1.787925362586975098e-01 -4.201975092291831970e-02 -1.963627636432647705e-01 1.132839843630790710e-01 6.915111094713211060e-02 3.324608802795410156e-01 8.625777065753936768e-02 -3.184675369993783534e-05 1.187991872429847717e-01 -5.337152630090713501e-02 1.340613812208175659e-01 1.034650951623916626e-01 -9.682921320199966431e-02
-5.318831205368041992e-01 -8.239836990833282471e-02 -1.331079006195068359e-01 6.569018587470054626e-04 -1.558571755886077881e-01 2.150065004825592041e-01 -1.372024416923522949e-01 3.948266152292490005e-03 1.608118563890457153e-01 -3.735540062189102173e-02 -9.269205480813980103e-02 -3.463648855686187744e-01 1.550442874431610107e-01 -4.147778749465942383e-01 2.233724594116210938e-01 -6.872713565826416016e-03 4.478999972343444824e-02 5.613780766725540161e-02 -2.667480409145355225e-01 -2.416234165430068970e-01 6.399423629045486450e-02 -6.261010468006134033e-02 -7.995399087667465210e-02 -2.108671516180038452e-02 -6.951589137315750122e-02 2.966883592307567596e-02 4.318952560424804688e-03 -2.087690867483615875e-02 -1.419353932142257690e-01 -4.318380355834960938e-02 1.067564487457275391e-01 -1.107885986566543579e-01
-5.459983646869659424e-02 -1.960679441690444946e-01 2.639521285891532898e-02 -2.701993584632873535e-01 -2.514937147498130798e-02 2.875144183635711670e-01 -1.374381482601165771e-01 1.305583771318197250e-02 5.799118801951408386e-02 1.209786012768745422e-01 4.159562587738037109e-01 8.392993360757827759e-02 2.939828112721443176e-02 -1.856897026300430298e-01 2.296672165393829346e-01 8.202401548624038696e-02 9.121915698051452637e-02 -4.437061771750450134e-02 -2.570134699344635010e-01 -1.358072310686111450e-01 1.494303941726684570e-01 -2.207801043987274170e-01 -3.904804587364196777e-01 5.330773815512657166e-02 -9.988090023398399353e-03 1.191632822155952454e-01 7.645917683839797974e-02 -2.662277519702911377e-01 -1.638165563344955444e-01 -6.680892314761877060e-03 -5.771771445870399475e-02 2.172984927892684937e-01
-1.425156444311141968e-01 -9.522299468517303467e-02 1.356660127639770508e-01 -1.961985826492309570e-01 -1.301606465131044388e-02 3.686145320534706116e-02 1.235878989100456238e-01 -4.277592524886131287e-02 5.541796982288360596e-02 7.150470465421676636e-02 4.350353777408599854e-01 -6.390010565519332886e-02 -2.908688783645629883e-01 -3.245425522327423096e-01 1.785613596439361572e-01 -1.459403038024902344e-01 1.408896297216415405e-01 -2.629610896110534668e-01 -9.042994678020477295e-02 -3.777523040771484375e-01 -1.497771292924880981e-01 1.359306392259895802e-03 -2.458566129207611084e-01 9.625234454870223999e-02 -7.580837607383728027e-02 -1.593966037034988403e-01 1.388803720474243164e-01 -1.101169660687446594e-01 -1.682863086462020874e-01 9.778626263141632080e-02 -7.047136127948760986e-02 1.140984222292900085e-01
-1.041270717978477478e-01 5.035803094506263733e-02 4.418199956417083740e-01 1.361299157142639160e-01 6.774862855672836304e-02 1.091740205883979797e-01 -5.895004607737064362e-03 -2.068990021944046021e-01 -1.335271820425987244e-02 -2.401384115219116211e-01 3.621180653572082520e-01 -1.164876818656921387e-01 -7.399252057075500488e-02 -1.240893304347991943e-01 6.662011891603469849e-02 3.803061321377754211e-02 2.297595441341400146e-01 -2.362677082419395447e-02 -1.892588883638381958e-01 -2.738149762153625488e-01 -5.772643536329269409e-02 3.579754754900932312e-02 -1.272833496332168579e-01 -2.079247683286666870e-01 -1.414745450019836426e-01 5.849351733922958374e-02 3.134735822677612305e-01 -2.048427611589431763e-01 5.225907266139984131e-02 2.182276099920272827e-01 -1.459125578403472900e-01 -1.440033018589019775e-01
-1.338480859994888306e-01 -1.703877002000808716e-01 1.333948969841003418e-01 -2.434298396110534668e-01 -9.084150940179824829e-02 1.636026352643966675e-01 -1.195370852947235107e-01 -3.524787351489067078e-02 1.319010704755783081e-01 2.976270020008087158e-02 1.899795532226562500e-01 -4.946816563606262207e-01 -2.719088196754455566e-01 -6.865015625953674316e-02 -2.257044427096843719e-02 3.294280543923377991e-02 3.778700903058052063e-02 1.112766787409782410e-01 2.268446981906890869e-02 -1.331816017627716064e-01 4.900643229484558105e-01 -2.504950761795043945e-01 -4.618503525853157043e-02 -1.293756514787673950e-01 -1.981647312641143799e-02 -1.109594181180000305e-01 -1.500063538551330566e-01 -1.936701387166976929e-01 5.203460901975631714e-02 -9.524130076169967651e-02 6.638427823781967163e-02 -5.812584236264228821e-02
-1.980147957801818848e-01 -1.039495617151260376e-01 1.149572432041168213e-01 -4.149504005908966064e-01 -6.602698564529418945e-02 -7.396332919597625732e-03 -1.245233714580535889e-01 8.460873365402221680e-02 1.832662224769592285e-01 1.171166896820068359e-01 2.267076522111892700e-01 -3.590905666351318359e-01 -1.895694136619567871e-01 -3.704229369759559631e-02 -4.501996934413909912e-02 6.321751326322555542e-02 9.403085708618164062e-02 -3.455332666635513306e-02 -8.750518411397933960e-02 -1.832453012466430664e-01 3.752554357051849365e-01 -3.505459427833557129e-02 -1.025314927101135254e-01 -5.833524093031883240e-02 -4.098326340317726135e-02 4.540813714265823364e-02 -1.070809438824653625e-01 -3.212347328662872314e-01 1.929927431046962738e-02 1.456824243068695068e-01 2.356580942869186401e-01 -2.525202631950378418e-01
3.691911324858665466e-02 9.453442692756652832e-02 -5.444142967462539673e-02 -2.940084338188171387e-01 -1.011541858315467834e-01 1.075875386595726013e-01 -6.329602748155593872e-02 -9.889435768127441406e-02 -2.134821861982345581e-01 9.848734736442565918e-02 3.315528035163879395e-01 -2.931187748908996582e-01 -3.816178068518638611e-02 2.473630756139755249e-01 2.711359560489654541e-01 -2.014627009630203247e-01 1.919804811477661133e-01 -1.191623043268918991e-03 -1.990660279989242554e-01 -3.898004889488220215e-01 5.334259942173957825e-02 -1.046469733119010925e-01 6.161892414093017578e-02 -1.093558147549629211e-01 1.291279196739196777e-01 8.861991763114929199e-02 -4.524134472012519836e-02 1.214699074625968933e-01 6.076641380786895752e-02 1.197509095072746277e-01 4.660928249359130859e-02 -3.425178825855255127e-01
-2.072915732860565186e-01 -3.402991890907287598e-01 5.707715824246406555e-02 -4.264379665255546570e-02 1.473229974508285522e-01 2.670986354351043701e-01 -9.431406855583190918e-02 -1.472937017679214478e-01 -2.833680808544158936e-01 -7.308702170848846436e-02 1.774012446403503418e-01 -2.335656434297561646e-01 -1.268478035926818848e-01 -8.183854073286056519e-02 -3.508589416742324829e-02 -7.584459334611892700e-02 1.609628349542617798e-01 -2.079387158155441284e-01 -3.204089701175689697e-01 2.129220589995384216e-02 4.320273175835609436e-02 1.839257031679153442e-01 3.021031916141510010e-01 1.779459603130817413e-02 1.492664515972137451e-01 -1.454612016677856445e-01 2.607748508453369141e-01 -2.219963222742080688e-01 -1.657285541296005249e-01 1.034277081489562988e-01 1.022821590304374695e-01 -4.678160697221755981e-02
2.127477712929248810e-02 -2.903093695640563965e-01 -2.808402990922331810e-03 -1.682821214199066162e-01 -1.375064998865127563e-01 5.590913072228431702e-02 -3.695004582405090332e-01 -3.877010941505432129e-01 -2.854228317737579346e-01 -5.763480812311172485e-02 8.788799494504928589e-02 -2.766432762145996094e-01 2.731025591492652893e-02 -1.601131260395050049e-01 3.520234674215316772e-02 2.333058044314384460e-02 2.309154272079467773e-01 -3.205045461654663086e-01 -4.964591935276985168e-02 -1.264344453811645508e-01 1.444612741470336914e-01 -2.391412407159805298e-01 2.294506132602691650e-02 9.033671021461486816e-02 1.357051879167556763e-01 1.689989119768142700e-01 6.582747399806976318e-02 -1.486050933599472046e-01 -1.349614351056516171e-03 5.767615512013435364e-02 -1.253534108400344849e-01 -1.648627817630767822e-01
8.445113152265548706e-02 -6.271880120038986206e-02 1.583655625581741333e-01 -2.175319790840148926e-01 -3.896393626928329468e-02 2.647150456905364990e-01 3.158172592520713806e-02 -1.264557689428329468e-01 -1.676952689886093140e-01 -4.195124655961990356e-02 3.008493222296237946e-02 -5.918726921081542969e-01 -1.435317248106002808e-01 -1.879074722528457642e-01 3.211655616760253906e-01 1.246626824140548706e-01 1.366515606641769409e-01 -2.407600581645965576e-01 -5.440019816160202026e-02 -1.812850087881088257e-01 1.693006791174411774e-02 -1.618145108222961426e-01 -1.330842673778533936e-01 1.672046631574630737e-02 -2.301060780882835388e-02 -5.445310380309820175e-03 -1.197993606328964233e-01 2.287906557321548462e-01 6.279164552688598633e-02 -1.107459664344787598e-01 1.343132406473159790e-01 -1.175898462533950806e-01
-8.615866303443908691e-02 -3.357282876968383789e-01 2.367876172065734863e-01 -2.432807087898254395e-01 -3.012745678424835205e-01 -4.922323278151452541e-04 -6.050245463848114014e-02 -2.533245086669921875e-01 -4.942997545003890991e-02 1.149492412805557251e-01 2.893309593200683594e-01 -2.099006175994873047e-01 -3.899023309350013733e-02 -2.121093869209289551e-01 2.544153034687042236e-01 -8.446606993675231934e-02 2.277912339195609093e-03 -4.050055146217346191e-02 -1.006094366312026978e-01 9.181813895702362061e-02 2.512147128582000732e-01 2.129768431186676025e-01 -2.058112323284149170e-01 1.008679792284965515e-01 5.841246619820594788e-02 -2.224323749542236328e-01 -1.481178551912307739e-01 -1.142851561307907104e-01 -6.148310005664825439e-02 -2.648361623287200928e-01 3.469626978039741516e-02 2.844572882167994976e-04
-1.340261697769165039e-01 -4.464970901608467102e-02 2.272336930036544800e-01 -1.621974706649780273e-01 4.283787310123443604e-02 -1.082876324653625488e-01 5.341465026140213013e-02 -1.598282456398010254e-01 -7.592028472572565079e-03 1.590211093425750732e-01 2.247631847858428955e-01 -1.038736626505851746e-01 -1.969372034072875977e-01 -2.755542993545532227e-01 1.262542307376861572e-01 -1.398641914129257202e-01 3.477890193462371826e-01 -3.708012104034423828e-01 -1.815002411603927612e-01 -2.227337956428527832e-01 -1.862168312072753906e-01 -5.109972134232521057e-02 -4.446593299508094788e-02 8.286316692829132080e-02 -1.768697649240493774e-01 -1.398165076971054077e-01 1.222219970077276230e-02 9.101641178131103516e-02 -1.874343007802963257e-01 -1.002395004034042358e-01 -2.075041979551315308e-01 2.977133393287658691e-01
2.930880524218082428e-02 -9.813511371612548828e-02 2.548598647117614746e-01 -3.595511019229888916e-01 -6.129785999655723572e-02 7.693562656641006470e-02 7.500315085053443909e-03 1.490225344896316528e-01 1.000336557626724243e-01 6.866092234849929810e-02 2.408327758312225342e-01 -2.870059907436370850e-01 -5.142585188150405884e-02 9.587727487087249756e-02 1.407213062047958374e-01 -1.506195366382598877e-01 2.379511892795562744e-01 -1.143809705972671509e-01 -3.447504639625549316e-01 1.156860515475273132e-01 3.469846397638320923e-02 -4.542876034975051880e-02 -1.581168472766876221e-01 -1.196538805961608887e-01 -1.136340200901031494e-02 -6.323607265949249268e-02 -3.220776021480560303e-01 -3.121371269226074219e-01 1.302706450223922729e-01 1.771429479122161865e-01 1.577807664871215820e-01 -1.756635010242462158e-01
-2.392369806766510010e-01 -6.391476839780807495e-02 -1.437929719686508179e-01 -1.424150019884109497e-01 1.153055503964424133e-01 -6.697827577590942383e-02 9.188049286603927612e-02 -1.069106236100196838e-01 -1.943471878767013550e-01 -1.027137637138366699e-01 5.228324979543685913e-02 -4.567244052886962891e-01 -2.197535932064056396e-01 -1.959193497896194458e-01 3.232059255242347717e-02 -1.978068798780441284e-01 1.782342940568923950e-01 -2.408575266599655151e-01 -1.517663151025772095e-01 1.775887608528137207e-01 1.749565005302429199e-01 2.264808490872383118e-02 -2.307891994714736938e-01 -2.458756417036056519e-01 -1.964624673128128052e-01 1.202924293465912342e-03 1.009689643979072571e-01 7.302489131689071655e-02 1.971810013055801392e-01 -2.076378464698791504e-01 -2.162029594182968140e-01 -3.890125080943107605e-02
-1.517297923564910889e-01 -1.854859292507171631e-01 1.850197315216064453e-01 -4.089483618736267090e-01 -9.838144481182098389e-02 -4.411678016185760498e-02 4.147246107459068298e-02 -6.492261588573455811e-02 6.873210519552230835e-02 -2.332401424646377563e-01 2.344415485858917236e-01 -2.496424019336700439e-01 -3.990326523780822754e-01 -5.735766887664794922e-02 3.547378182411193848e-01 -3.210945427417755127e-02 7.578966766595840454e-02 -2.677361294627189636e-02 -1.270627230405807495e-01 1.149993464350700378e-01 2.133117290213704109e-03 4.322488605976104736e-02 -5.100945383310317993e-02 -3.454206585884094238e-01 1.215438023209571838e-01 -1.032009124755859375e-01 -6.707082688808441162e-02 3.538795188069343567e-02 -1.131902858614921570e-01 1.755809038877487183e-01 7.584331929683685303e-02 -1.325060576200485229e-01
-2.368913292884826660e-01 -1.313645392656326294e-01 8.931687474250793457e-02 -1.613668054342269897e-01 8.384089916944503784e-02 5.697381496429443359e-02 -2.103314846754074097e-01 8.905208110809326172e-02 -3.032018803060054779e-02 -1.925871223211288452e-01 3.296400308609008789e-01 -2.136498242616653442e-01 6.945223547518253326e-03 -2.793110013008117676e-01 2.261823713779449463e-01 -1.056616678833961487e-01 1.892442405223846436e-01 2.354354411363601685e-01 1.636754423379898071e-01 -3.286181390285491943e-01 1.492802752181887627e-03 -9.140209853649139404e-02 1.109230071306228638e-01 -2.777803540229797363e-01 -2.986791431903839111e-01 2.612265013158321381e-02 -2.427806705236434937e-02 -4.632536321878433228e-02 1.515229642391204834e-01 -1.649040132761001587e-01 1.712140291929244995e-01 3.900743648409843445e-02
1.220710799098014832e-01 -1.912432610988616943e-01 2.876370400190353394e-02 -9.890931844711303711e-02 2.267822921276092529e-01 -3.126375377178192139e-02 -2.677661180496215820e-01 8.427276462316513062e-02 1.336786001920700073e-01 7.506387680768966675e-02 3.870851695537567139e-01 -3.334583044052124023e-01 -1.266119778156280518e-01 -4.056135416030883789e-01 -1.338872462511062622e-01 8.710359781980514526e-02 1.070843189954757690e-01 -1.104144454002380371e-01 -1.544858813285827637e-01 -1.790386885404586792e-01 3.405172377824783325e-02 -4.391218349337577820e-02 -2.679938673973083496e-01 5.191018317418638617e-07 -4.821504466235637665e-03 1.163918450474739075e-01 -1.533917337656021118e-01 -1.066138222813606262e-01 -2.204668223857879639e-01 -1.121333912014961243e-01 -8.887619525194168091e-02 2.099389433860778809e-01
7.107813656330108643e-02 -2.102830410003662109e-01 4.363448917865753174e-02 -2.807219512760639191e-02 -1.027955263853073120e-01 1.699127405881881714e-01 -9.539509564638137817e-02 6.571055948734283447e-02 -2.398937344551086426e-01 -3.796523436903953552e-02 8.003378659486770630e-02 -2.391241937875747681e-01 -1.325405091047286987e-01 -4.517653882503509521e-01 6.181566417217254639e-02 -2.390175685286521912e-02 1.984134018421173096e-01 -2.740439400076866150e-02 -3.314890265464782715e-01 6.135153770446777344e-02 1.377068907022476196e-01 -8.058387041091918945e-02 -2.556848339736461639e-02 3.773004934191703796e-02 -2.374014109373092651e-01 1.406067889183759689e-02 6.786634773015975952e-02 -3.716665804386138916e-01 6.486473232507705688e-02 -2.566494047641754150e-01 2.931578457355499268e-01 -9.967406839132308960e-02
2.758031897246837616e-02 4.853871464729309082e-02 3.590308874845504761e-02 -2.728596031665802002e-01 1.222916617989540100e-01 3.229436278343200684e-02 1.250225701369345188e-03 -1.529877334833145142e-01 -2.821796536445617676e-01 -7.486194372177124023e-02 2.952503561973571777e-01 -3.025804460048675537e-01 6.364756822586059570e-02 1.674829870462417603e-01 1.102933809161186218e-01 -2.030087262392044067e-01 4.114845991134643555e-01 2.799767255783081055e-01 -1.799959093332290649e-01 -9.208243340253829956e-02 7.973188906908035278e-02 3.791485447436571121e-03 2.018573880195617676e-01 -2.212731242179870605e-01 -8.952098339796066284e-02 2.746253460645675659e-02 -3.967233374714851379e-02 -1.029853299260139465e-01 3.275971114635467529e-02 2.343064695596694946e-01 -8.632259815931320190e-02 -2.515245378017425537e-01
-3.841732442378997803e-01 1.704091206192970276e-02 1.165299792774021626e-03 -3.123722672462463379e-01 1.223303452134132385e-01 4.322046786546707153e-02 -1.229234933853149414e-01 -3.126448765397071838e-02 -9.730736166238784790e-02 -2.843302488327026367e-01 8.247362077236175537e-02 -2.009544521570205688e-01 -7.648647576570510864e-02 -1.150289103388786316e-01 -1.966265961527824402e-02 -1.020246967673301697e-01 2.631076276302337646e-01 2.041687443852424622e-02 -3.672568202018737793e-01 -7.171917706727981567e-02 3.934066295623779297e-01 5.279884114861488342e-02 1.897637248039245605e-01 -1.014873292297124863e-02 -9.739243984222412109e-02 -2.850056886672973633e-01 2.092453241348266602e-01 5.703307315707206726e-02 5.099863931536674500e-02 -6.123419106006622314e-02 4.554038867354393005e-02 -6.884911656379699707e-02
-2.556907534599304199e-01 7.231844216585159302e-02 -7.923066616058349609e-02 -2.562745511531829834e-01 9.107144176959991455e-02 6.452009081840515137e-02 -1.297509372234344482e-01 -1.061420291662216187e-01 -1.083245053887367249e-01 -1.236438378691673279e-01 3.858283162117004395e-02 -3.197976350784301758e-01 -1.838788688182830811e-01 -7.485805451869964600e-02 7.523487508296966553e-02 -4.637968540191650391e-02 3.458262383937835693e-01 2.395169436931610107e-02 -3.138942718505859375e-01 -2.049890011548995972e-01 2.300143539905548096e-01 2.151714116334915161e-01 2.867521047592163086e-01 2.969371080398559570e-01 -1.001468002796173096e-01 -1.522135138511657715e-01 1.798354238271713257e-01 8.739914000034332275e-02 -6.362999230623245239e-02 1.551910638809204102e-01 7.978334277868270874e-02 2.953841909766197205e-02
-3.348844647407531738e-01 -2.391403019428253174e-01 1.626659482717514038e-01 -3.031874895095825195e-01 9.040717035531997681e-02 2.433321326971054077e-01 -6.582842022180557251e-02 -9.081113152205944061e-03 -1.523472666740417480e-01 -1.620381623506546021e-01 1.168407872319221497e-01 -4.315654337406158447e-01 -6.118466332554817200e-02 -8.656534552574157715e-02 1.850731670856475830e-01 -4.628408849239349365e-01 -4.706783220171928406e-02 1.562707871198654175e-01 7.177005708217620850e-02 8.528688549995422363e-02 1.267506033182144165e-01 -8.784459531307220459e-02 -1.088792644441127777e-02 -4.038957506418228149e-02 1.488934457302093506e-01 -1.108057051897048950e-01 -2.880116738379001617e-02 -7.232601195573806763e-02 -7.997365295886993408e-02 -6.611856073141098022e-02 -9.989446401596069336e-02 7.454589754343032837e-02
-1.819776594638824463e-01 -4.465758055448532104e-02 1.518366336822509766e-01 -1.753055602312088013e-01 -1.775479465723037720e-01 3.744449838995933533e-02 -3.107864176854491234e-03 -1.043289080262184143e-01 -3.745907545089721680e-01 5.446522310376167297e-02 9.464260935783386230e-02 -1.229381859302520752e-01 5.559261888265609741e-02 1.128922495990991592e-02 2.487652190029621124e-02 -1.259875297546386719e-01 3.136298954486846924e-01 1.073015704751014709e-01 -1.092266440391540527e-01 -5.295968055725097656e-01 1.589703112840652466e-01 -1.813678443431854248e-01 8.247260749340057373e-02 -9.298022836446762085e-02 -3.235143423080444336e-01 -1.428366303443908691e-01 1.208701878786087036e-01 -2.650757320225238800e-02 -1.156879682093858719e-02 -2.282930910587310791e-01 -5.409596115350723267e-02 -9.365344792604446411e-02
-1.070013269782066345e-01 -2.574033141136169434e-01 1.061022952198982239e-01 -4.033143818378448486e-01 3.283498063683509827e-02 2.432221919298171997e-01 -8.708260953426361084e-02 -1.561015397310256958e-01 2.960989251732826233e-02 2.158365547657012939e-01 1.630267798900604248e-01 -1.522628813982009888e-01 -5.886269733309745789e-02 -1.045006364583969116e-01 1.372839510440826416e-02 -2.807023227214813232e-01 2.055000513792037964e-01 2.450548410415649414e-01 1.086130365729331970e-01 -6.114822253584861755e-02 8.594206720590591431e-02 1.642345041036605835e-01 2.775024175643920898e-01 -2.836767435073852539e-01 2.800877951085567474e-02 9.199333190917968750e-02 -1.506590247154235840e-01 -1.637888699769973755e-01 -2.233648151159286499e-01 1.957493424415588379e-01 5.724161490797996521e-02 7.537232339382171631e-02
-5.516942217946052551e-02 -5.128518491983413696e-02 1.318366732448339462e-02 7.949529588222503662e-02 1.478448212146759033e-01 2.721724808216094971e-01 -2.326902151107788086e-01 -2.745935022830963135e-01 -9.967870265245437622e-02 2.262303791940212250e-02 1.339782774448394775e-01 -2.873393893241882324e-01 -1.742290891706943512e-02 -1.903046220541000366e-01 4.103690981864929199e-01 -1.565705537796020508e-01 2.221373468637466431e-01 -3.061545081436634064e-02 -6.566580384969711304e-02 -1.163677945733070374e-01 -2.509246580302715302e-02 -3.534810245037078857e-01 1.462075300514698029e-02 -1.580599397420883179e-01 -3.408129513263702393e-01 5.643294379115104675e-02 -9.488847106695175171e-02 -1.357600092887878418e-01 2.729884907603263855e-02 1.091241836547851562e-02 -2.031869739294052124e-01 -1.188244521617889404e-01
-2.020528316497802734e-01 -5.273285880684852600e-02 2.308812886476516724e-01 -1.577956676483154297e-01 2.712894678115844727e-01 1.437720209360122681e-01 -1.791586279869079590e-01 8.673219382762908936e-02 -2.270166575908660889e-01 -7.129599899053573608e-02 1.246664598584175110e-01 -2.102545052766799927e-01 6.000970676541328430e-02 -1.566737294197082520e-01 -1.118476912379264832e-01 -8.093635551631450653e-03 3.023058176040649414e-01 1.487107872962951660e-01 -2.812668085098266602e-01 2.971327397972345352e-03 7.872181385755538940e-02 1.570161879062652588e-01 2.030703611671924591e-02 -4.607648253440856934e-01 -1.982240825891494751e-01 5.922211334109306335e-02 -1.265376806259155273e-01 -2.459439039230346680e-01 -5.444257520139217377e-03 -1.479568425565958023e-02 -4.183214902877807617e-02 -1.723889857530593872e-01
-3.152871131896972656e-01 -1.385113224387168884e-03 2.989146411418914795e-01 -1.332249492406845093e-01 1.343148946762084961e-01 2.686064243316650391e-01 -3.967856168746948242e-01 8.429813385009765625e-02 -1.674559563398361206e-01 -1.338993012905120850e-01 1.694696247577667236e-01 -2.215747982263565063e-01 4.845589864999055862e-03 -8.379464596509933472e-02 -2.361825108528137207e-02 -6.079154461622238159e-02 5.759542807936668396e-02 4.624413326382637024e-02 -1.243148073554039001e-01 6.764043122529983521e-02 3.220534622669219971e-01 -2.162460684776306152e-01 -1.126013398170471191e-01 -2.963348627090454102e-01 -2.769472002983093262e-01 -8.778975903987884521e-02 3.580782935023307800e-02 -1.392001360654830933e-01 1.427851170301437378e-01 -6.540700793266296387e-03 2.815333195030689240e-02 3.043271973729133606e-02
-1.761608757078647614e-02 -2.143994271755218506e-01 3.535241186618804932e-01 -3.157724440097808838e-01 3.972580656409263611e-03 -1.861710846424102783e-01 -1.149351894855499268e-01 -1.884484887123107910e-01 9.284175932407379150e-03 -7.833995670080184937e-02 -1.530904136598110199e-02 -3.231246471405029297e-01 1.312756836414337158e-01 -1.537991315126419067e-01 2.504511773586273193e-01 -1.062884479761123657e-01 1.086913049221038818e-01 -1.325533092021942139e-01 -1.320811510086059570e-01 -9.247498959302902222e-02 -1.290056761354207993e-02 -5.635655298829078674e-02 1.766315549612045288e-01 5.752690508961677551e-02 -9.260323643684387207e-02 3.488114476203918457e-01 1.100184768438339233e-01 1.103742718696594238e-01 -3.344311416149139404e-01 2.085520923137664795e-01 -1.884973794221878052e-02 1.280564665794372559e-01
-5.050244554877281189e-02 -3.159519135951995850e-01 -1.260793060064315796e-01 -2.049938216805458069e-02 -7.672631740570068359e-02 2.467837631702423096e-01 -2.704341113567352295e-01 -6.577227730304002762e-03 -1.756893247365951538e-01 1.757189929485321045e-01 3.345972299575805664e-01 -4.546686708927154541e-01 -1.215822622179985046e-02 -1.708866953849792480e-01 -3.643699362874031067e-02 -6.904074456542730331e-03 8.913464844226837158e-02 -6.743507087230682373e-02 -3.249623775482177734e-01 6.172167882323265076e-02 4.560279194265604019e-03 -2.281997948884963989e-01 1.200582608580589294e-01 9.408993646502494812e-03 2.925931513309478760e-01 -4.786659032106399536e-02 1.573646217584609985e-01 3.996531665325164795e-02 8.803388476371765137e-02 1.738993264734745026e-02 3.702588379383087158e-02 -1.341838985681533813e-01
-1.128529105335474014e-02 -3.056800663471221924e-01 -6.418564170598983765e-02 -2.989609837532043457e-01 -1.245819702744483948e-01 1.263561099767684937e-01 -5.986730381846427917e-02 -1.353960186243057251e-01 5.943507328629493713e-02 -1.724959164857864380e-01 6.085781008005142212e-02 4.004859924316406250e-02 -2.992200851440429688e-01 -7.546411454677581787e-02 -1.146243438124656677e-01 -1.604719161987304688e-01 2.235837280750274658e-02 -4.226258024573326111e-02 -4.816259145736694336e-01 -2.574118673801422119e-01 2.392191253602504730e-02 -1.139785945415496826e-01 -2.818332612514495850e-01 -7.769725751131772995e-03 -9.243410080671310425e-02 5.326706171035766602e-02 -1.905544251203536987e-01 -2.837211787700653076e-01 1.916868686676025391e-01 7.869144529104232788e-02 1.450233608484268188e-01 -3.312986344099044800e-02
-1.034801751375198364e-01 -3.306012973189353943e-02 2.788847684860229492e-01 -4.776590690016746521e-02 2.832188457250595093e-02 1.674149185419082642e-01 -7.643928378820419312e-02 -2.656141817569732666e-01 -1.029120162129402161e-01 -1.630776673555374146e-01 2.401420921087265015e-01 -3.526295125484466553e-01 9.970957785844802856e-02 -9.873502701520919800e-02 6.937396526336669922e-02 1.633199118077754974e-02 2.795915901660919189e-01 1.251236442476511002e-02 -1.435961276292800903e-01 -1.613887846469879150e-01 -1.510288715362548828e-01 3.059190213680267334e-01 5.256047938019037247e-03 -3.485727310180664062e-02 1.992554031312465668e-02 -1.637738198041915894e-02 3.647323846817016602e-01 -2.383225113153457642e-01 2.622454464435577393e-01 2.086968868970870972e-01 -1.150016784667968750e-01 -1.636405289173126221e-02
-2.832816839218139648e-01 -8.177506923675537109e-02 2.002348303794860840e-01 -3.894967138767242432e-01 -1.006970852613449097e-01 2.211510539054870605e-01 -6.393706798553466797e-02 4.455248266458511353e-02 -2.811592817306518555e-01 -2.762398123741149902e-02 5.597576498985290527e-02 -2.034647762775421143e-01 -2.422160059213638306e-01 -1.459728181362152100e-01 3.819652199745178223e-01 -3.750554025173187256e-01 -4.763423651456832886e-02 -1.085520759224891663e-01 -2.876690402626991272e-02 -9.047339670360088348e-03 -2.323983423411846161e-02 -1.130072548985481262e-01 -4.990746453404426575e-02 -9.303621202707290649e-02 1.063661053776741028e-01 -5.756540223956108093e-02 -1.331633925437927246e-01 -1.576704829931259155e-01 -9.085644036531448364e-03 -3.292706608772277832e-02 5.996268615126609802e-02 -2.526957690715789795e-01
-1.547645330429077148e-01 -2.283504903316497803e-01 -3.419585153460502625e-02 -3.260126709938049316e-01 -4.431835561990737915e-02 8.722552657127380371e-02 -1.395259350538253784e-01 5.422904714941978455e-02 1.677319966256618500e-02 1.152014508843421936e-01 3.532108664512634277e-01 -3.540914356708526611e-01 -1.798083931207656860e-01 2.402499318122863770e-01 -1.745938509702682495e-01 -9.612312167882919312e-02 6.417797505855560303e-02 -7.547397166490554810e-03 -2.405629158020019531e-01 -1.206453144550323486e-01 4.014409780502319336e-01 -1.052092239260673523e-01 5.638084560632705688e-02 -1.565565541386604309e-02 -9.792778640985488892e-02 -6.189917773008346558e-02 -1.277780383825302124e-01 -2.143671810626983643e-01 2.186096012592315674e-01 6.686481833457946777e-02 1.019625812768936157e-01 -1.989956013858318329e-02
-3.148585557937622070e-01 -2.447383850812911987e-01 2.280218526721000671e-02 -3.567536473274230957e-01 1.919271945953369141e-01 3.755356371402740479e-02 -3.497968912124633789e-01 8.132562786340713501e-02 -4.039361327886581421e-02 -9.105668962001800537e-02 1.156844124197959900e-01 -2.616201937198638916e-01 -1.803119108080863953e-02 -1.096474304795265198e-01 -7.213667500764131546e-03 -1.621458828449249268e-01 -5.028465762734413147e-02 1.051733642816543579e-01 -4.648592323064804077e-02 -1.313819587230682373e-01 1.797804534435272217e-01 4.295291006565093994e-02 -2.070995271205902100e-01 -2.039560526609420776e-01 -3.543999195098876953e-01 -2.109779603779315948e-02 1.575810462236404419e-01 -2.457797527313232422e-01 1.006771847605705261e-01 1.300871931016445160e-02 -2.031766623258590698e-01 3.127706795930862427e-02
-7.133004069328308105e-02 -1.932944357395172119e-01 3.007935583591461182e-01 -3.058808147907257080e-01 2.070103026926517487e-02 -1.262125074863433838e-01 7.387264072895050049e-02 9.792790748178958893e-03 3.246026337146759033e-01 2.553589940071105957e-01 5.606058612465858459e-02 -2.001909166574478149e-01 -2.484219670295715332e-01 7.703791558742523193e-02 9.809198230504989624e-02 -1.612494289875030518e-01 1.967544704675674438e-01 -1.377320587635040283e-01 -4.046441316604614258e-01 -3.701170906424522400e-02 1.884656995534896851e-01 -1.347058415412902832e-01 -2.005225867033004761e-01 -1.932258754968643188e-01 -1.026254221796989441e-01 4.778471216559410095e-02 -1.182110235095024109e-01 -1.645309031009674072e-01 -3.129193559288978577e-02 -5.028839409351348877e-02 -2.534662932157516479e-02 -1.500748842954635620e-01
[truncated: 3,282,852 more chars]
