# Supplementary material for: The Language of Innovation
Source: PLoS One. 2020 Apr 30;15(4):e0230107. doi: 10.1371/journal.pone.0230107 (PMC7194493; doi:10.1371/journal.pone.0230107)
Supplement: S9 File — (GZ) [file pone.0230107.s009.tar.gz › 1987-1991/V2Run_25_VS_4500_embeddings1987-1991ED32.txt]

5.683527141809463501e-02 6.499920785427093506e-02 -2.152854017913341522e-02 8.919523656368255615e-02 -3.377728760242462158e-01 -9.501837939023971558e-02 2.570090591907501221e-01 -3.356293588876724243e-02 2.138597965240478516e-01 1.392017602920532227e-01 -9.308660775423049927e-02 3.880819678306579590e-02 -1.785606890916824341e-01 -5.546465143561363220e-02 -1.498818099498748779e-01 5.594371631741523743e-02 9.009026922285556793e-03 -3.633670210838317871e-01 -5.607957020401954651e-02 -4.116377532482147217e-01 -3.285652957856655121e-03 2.702249884605407715e-01 2.703694440424442291e-02 1.344236135482788086e-01 2.681864798069000244e-01 1.373523101210594177e-02 -5.374489724636077881e-02 -5.865022540092468262e-02 2.151566445827484131e-01 -2.204068005084991455e-01 2.645775079727172852e-01 -1.346606612205505371e-01
1.117304414510726929e-01 1.508561074733734131e-01 2.524339854717254639e-01 5.564344301819801331e-02 -1.870064251124858856e-02 -8.218635618686676025e-02 1.801932752132415771e-01 7.382044941186904907e-02 4.109322130680084229e-01 7.195270806550979614e-02 2.327484637498855591e-01 -4.134152084589004517e-02 3.055948615074157715e-01 6.827525049448013306e-02 1.059942878782749176e-02 -6.471963226795196533e-02 -1.558113843202590942e-01 -1.958559304475784302e-01 4.823176190257072449e-02 -1.953640580177307129e-01 3.915942460298538208e-02 3.538770675659179688e-01 1.040990054607391357e-01 -1.808118373155593872e-01 2.762703597545623779e-01 -2.854924201965332031e-01 -1.741088330745697021e-01 -1.725327074527740479e-01 1.348878145217895508e-01 -3.478529676795005798e-02 -6.457955390214920044e-02 -7.571052014827728271e-02
2.269706428050994873e-01 8.248126506805419922e-02 6.814112514257431030e-02 1.688006669282913208e-01 -3.514661192893981934e-01 -1.136279255151748657e-01 1.105144694447517395e-01 -7.378330826759338379e-02 -4.704759269952774048e-02 1.186873987317085266e-01 3.186755999922752380e-02 -1.137890219688415527e-01 1.417577266693115234e-01 -1.986969113349914551e-01 4.232418239116668701e-01 -1.631274521350860596e-01 3.684271499514579773e-02 -2.487584948539733887e-02 1.713450551033020020e-01 -1.269172430038452148e-01 1.770377010107040405e-01 3.879515230655670166e-01 1.945015043020248413e-01 -6.993601471185684204e-02 1.246747225522994995e-01 -6.899135559797286987e-02 -5.867492780089378357e-02 -1.366319358348846436e-01 2.750293910503387451e-01 8.907509595155715942e-02 2.425756603479385376e-01 -4.490693658590316772e-02
1.829748898744583130e-01 -2.479216456413269043e-01 3.753774985671043396e-02 1.588195264339447021e-01 -2.527550458908081055e-01 -2.696611881256103516e-01 -2.285528741776943207e-02 -3.834278089925646782e-03 3.440169095993041992e-01 2.132542133331298828e-01 -1.918230950832366943e-02 -5.150715261697769165e-02 -2.544871531426906586e-02 1.753807216882705688e-01 1.223594620823860168e-01 7.579094916582107544e-02 1.126523837447166443e-01 6.011857092380523682e-02 2.212398797273635864e-01 -1.327383816242218018e-01 1.407341659069061279e-01 3.300446867942810059e-01 -2.224184200167655945e-02 1.599862128496170044e-01 3.395442068576812744e-01 1.621824949979782104e-01 -1.766728460788726807e-01 -2.169331759214401245e-01 2.250825911760330200e-01 -3.503658995032310486e-02 1.041819974780082703e-01 -4.480395838618278503e-02
2.028535455465316772e-01 -8.555285632610321045e-02 1.846917420625686646e-01 -1.104566976428031921e-01 -2.701758742332458496e-01 -2.255122810602188110e-01 2.721216380596160889e-01 -2.045585960149765015e-02 1.651245355606079102e-01 6.769578903913497925e-02 1.163521483540534973e-01 -2.201901227235794067e-01 1.581129878759384155e-01 -4.306835308670997620e-02 1.878344267606735229e-01 -1.714311391115188599e-01 -1.006168499588966370e-02 2.064922302961349487e-01 3.536301255226135254e-01 6.789185106754302979e-02 1.011960506439208984e-01 3.506714999675750732e-01 -1.423673182725906372e-01 -6.849874276667833328e-03 2.375227361917495728e-01 -1.295588612556457520e-01 -2.310061603784561157e-01 -3.536964207887649536e-02 1.025975272059440613e-01 -1.543973982334136963e-01 1.505115777254104614e-01 -1.036256179213523865e-01
-1.909168064594268799e-01 -1.630551367998123169e-02 2.673110067844390869e-01 -2.989663369953632355e-02 -2.268046885728836060e-01 -2.150761187076568604e-01 1.443716138601303101e-02 1.229503005743026733e-01 2.316824793815612793e-01 1.137638390064239502e-01 1.740444302558898926e-01 2.256846427917480469e-02 8.141778409481048584e-02 -1.166256740689277649e-01 -2.431800365447998047e-01 1.525358669459819794e-02 2.669223584234714508e-03 -3.060567378997802734e-01 1.923424899578094482e-01 -3.570524752140045166e-01 -3.667811676859855652e-02 4.355944097042083740e-01 -1.302803903818130493e-01 1.931747198104858398e-01 1.604586243629455566e-01 -3.159112483263015747e-02 -2.435476034879684448e-01 -2.220991253852844238e-02 -3.933961503207683563e-03 -1.627309434115886688e-02 3.275149315595626831e-02 9.720847755670547485e-02
9.432734549045562744e-02 -8.682434260845184326e-02 3.944293409585952759e-02 1.144714131951332092e-01 -3.505321145057678223e-01 -2.569925487041473389e-01 7.439967244863510132e-02 -2.011953890323638916e-01 5.570925772190093994e-02 2.802718954626470804e-04 2.370169013738632202e-01 5.307861720211803913e-04 1.838880181312561035e-01 -2.059106081724166870e-01 -1.522258520126342773e-01 2.841880545020103455e-02 1.414255648851394653e-01 -2.202835306525230408e-02 2.770794928073883057e-01 -3.256030008196830750e-02 1.099037285894155502e-02 2.294871807098388672e-01 -8.963045477867126465e-02 -1.451277285814285278e-01 4.503380954265594482e-01 1.201572343707084656e-01 -1.511181592941284180e-01 -1.877427250146865845e-01 6.618229299783706665e-02 -2.463958561420440674e-01 2.286866754293441772e-01 -3.976128995418548584e-02
-3.568751364946365356e-02 5.777148902416229248e-02 2.010875195264816284e-01 2.524624168872833252e-01 -1.212092563509941101e-01 -3.953247144818305969e-02 -7.648829370737075806e-02 1.705590784549713135e-01 6.954782456159591675e-02 3.393663167953491211e-01 -1.800796389579772949e-02 -4.690646752715110779e-02 2.580516040325164795e-01 -9.978806972503662109e-02 -2.927731163799762726e-02 -8.332679420709609985e-02 1.280729770660400391e-01 -2.660352885723114014e-01 3.431163728237152100e-01 -3.922550380229949951e-01 3.651744872331619263e-02 4.145414829254150391e-01 -1.573664397001266479e-01 8.432842046022415161e-02 5.772369354963302612e-02 -7.735352963209152222e-02 2.031875215470790863e-02 -1.980550736188888550e-01 -9.010430425405502319e-02 -8.681026846170425415e-02 4.878652095794677734e-02 -4.824210703372955322e-02
8.512327820062637329e-02 4.345130920410156250e-02 3.119379468262195587e-02 7.808791100978851318e-02 -2.634603083133697510e-01 -1.157670393586158752e-01 2.608023881912231445e-01 1.843617856502532959e-01 2.315540015697479248e-01 4.208934903144836426e-01 3.698156774044036865e-02 -1.487169712781906128e-01 1.581678539514541626e-01 6.138950586318969727e-02 -2.009395360946655273e-01 -1.879253238439559937e-01 -2.379526756703853607e-02 -2.410110831260681152e-01 2.109500765800476074e-01 -1.417233794927597046e-01 -1.376197785139083862e-01 2.762866318225860596e-01 5.222839862108230591e-02 2.712558023631572723e-02 1.745729744434356689e-01 -1.352198868989944458e-01 -3.153346851468086243e-02 -1.678154170513153076e-01 1.900660097599029541e-01 2.383217513561248779e-01 -8.469296246767044067e-02 2.006406784057617188e-01
5.921888351440429688e-02 6.035252008587121964e-04 -2.855581464245915413e-03 7.217217981815338135e-02 -4.175097346305847168e-01 -4.472032934427261353e-02 6.491285562515258789e-02 1.026411578059196472e-01 4.284982383251190186e-01 3.423745930194854736e-01 1.134098693728446960e-01 1.454950273036956787e-01 2.926734089851379395e-01 5.821424350142478943e-02 1.382673084735870361e-01 -3.149411082267761230e-02 -1.200998350977897644e-01 -1.910826861858367920e-01 1.287645995616912842e-01 6.049377843737602234e-02 -2.855198383331298828e-01 2.738136649131774902e-01 1.237011253833770752e-01 -5.427970364689826965e-02 1.041860058903694153e-01 -1.007621735334396362e-01 -7.169908285140991211e-02 -1.725322455167770386e-01 7.029888778924942017e-02 2.199160866439342499e-02 1.041062772274017334e-01 1.951787471771240234e-01
1.805285513401031494e-01 -1.797092109918594360e-01 2.579346001148223877e-01 -1.971602588891983032e-01 -1.770642101764678955e-01 -3.011581897735595703e-01 -1.159559842199087143e-02 -2.681648731231689453e-01 -5.641939863562583923e-02 1.449494808912277222e-01 -2.574357017874717712e-02 1.276106238365173340e-01 1.474261283874511719e-02 3.015143610537052155e-02 -1.386036425828933716e-01 -5.553485080599784851e-02 -5.857071653008460999e-02 -2.050141692161560059e-01 3.442710638046264648e-01 -3.549560010433197021e-01 -1.941410303115844727e-01 -1.053457986563444138e-02 -8.202939480543136597e-02 -1.293998509645462036e-01 -4.059219732880592346e-02 -1.249581947922706604e-01 -2.504199557006359100e-02 2.206917293369770050e-02 3.901970759034156799e-02 -3.548189401626586914e-01 -2.539001703262329102e-01 -9.767981618642807007e-02
-5.257173255085945129e-02 -1.656173169612884521e-01 1.501300930976867676e-01 1.733010448515415192e-02 -1.932294517755508423e-01 -2.291784286499023438e-01 1.044048517942428589e-01 -1.093085389584302902e-02 1.303192824125289917e-01 1.494476646184921265e-01 1.731867939233779907e-01 -4.855910688638687134e-02 3.365378677845001221e-01 -1.887038648128509521e-01 4.678567871451377869e-02 -1.524361665360629559e-03 -2.364544272422790527e-01 -1.792864054441452026e-01 2.966663837432861328e-01 -2.005413621664047241e-01 2.796030640602111816e-01 1.614356040954589844e-01 1.664392463862895966e-02 2.962676584720611572e-01 1.387960612773895264e-01 9.632885456085205078e-02 -1.315736770629882812e-01 -9.060725569725036621e-02 1.192329376935958862e-01 -2.912459373474121094e-01 -2.236794233322143555e-01 -1.079313382506370544e-01
5.925409123301506042e-02 1.310510337352752686e-01 2.948456704616546631e-01 1.694699972867965698e-01 -3.538680672645568848e-01 -2.347304075956344604e-01 2.255843281745910645e-01 -4.858162719756364822e-03 1.352794747799634933e-02 -7.244555652141571045e-02 2.591874003410339355e-01 4.443762358278036118e-03 9.955608844757080078e-02 -2.719178609549999237e-02 -9.451267868280410767e-02 -4.092442989349365234e-01 -9.778855741024017334e-02 -9.749726206064224243e-02 3.990329205989837646e-01 -1.558845937252044678e-01 1.624202579259872437e-01 5.319626256823539734e-02 -1.073355041444301605e-02 7.584479451179504395e-02 2.101602703332901001e-01 -2.751534804701805115e-03 -1.122569218277931213e-01 -8.529112488031387329e-02 1.048059538006782532e-01 5.058618634939193726e-02 2.040538638830184937e-01 -1.258104890584945679e-01
1.067137420177459717e-01 7.841170579195022583e-02 -4.065667092800140381e-02 4.095642641186714172e-02 -4.687188565731048584e-01 -5.798119818791747093e-04 1.549092233180999756e-01 -4.075336828827857971e-02 9.386105835437774658e-02 4.592820405960083008e-01 2.127269506454467773e-01 -5.342049989849328995e-03 1.701266169548034668e-01 5.381482467055320740e-02 -8.694006502628326416e-02 7.022161781787872314e-02 6.419826298952102661e-02 -4.837688207626342773e-01 1.315632611513137817e-01 -7.949364185333251953e-02 1.402524113655090332e-01 2.323564738035202026e-01 -4.514524340629577637e-02 1.863086596131324768e-02 5.356570333242416382e-02 -1.698868423700332642e-01 -8.152026683092117310e-02 -1.626753211021423340e-01 5.818150937557220459e-02 1.161837428808212280e-01 -3.056685812771320343e-02 6.271523982286453247e-02
-1.084110885858535767e-01 -1.483020931482315063e-01 -2.775450935587286949e-03 2.349154651165008545e-01 -1.148499324917793274e-01 -1.113727316260337830e-01 2.471348941326141357e-01 -2.623601816594600677e-02 1.636192798614501953e-01 -9.993269341066479683e-04 9.263980388641357422e-02 -1.307921409606933594e-01 1.783682964742183685e-02 -1.245355457067489624e-01 -3.727505728602409363e-02 7.025133073329925537e-02 -8.006352186203002930e-02 -2.813919186592102051e-01 4.339967072010040283e-01 -2.041679993271827698e-02 -5.829383432865142822e-02 3.142421841621398926e-01 -1.527414321899414062e-01 4.086941108107566833e-02 3.884482979774475098e-01 1.572438031435012817e-01 7.425659801810979843e-03 -8.475657552480697632e-02 2.617858946323394775e-01 -2.099433392286300659e-01 3.269624337553977966e-02 -2.259369194507598877e-01
1.239365562796592712e-01 1.167327910661697388e-01 1.764976382255554199e-01 -2.027893811464309692e-02 -3.638042211532592773e-01 -2.090239077806472778e-01 -3.621964156627655029e-02 -1.321472972631454468e-01 2.885995991528034210e-02 1.313221305608749390e-01 -7.778786122798919678e-02 2.203923463821411133e-02 -1.517407149076461792e-01 -7.329089194536209106e-02 2.063813656568527222e-01 -2.210829555988311768e-01 -6.401184946298599243e-02 -3.761251866817474365e-01 9.383992850780487061e-02 3.545048879459500313e-03 -8.395753800868988037e-03 3.347640037536621094e-01 -1.136078536510467529e-01 -1.633754968643188477e-01 2.480502873659133911e-01 -1.786805689334869385e-01 1.016464456915855408e-01 -3.260066807270050049e-01 -2.234410196542739868e-01 -1.072792187333106995e-01 -1.021478772163391113e-01 1.099529340863227844e-01
-2.295293100178241730e-02 -2.141656130552291870e-01 1.757195964455604553e-02 8.282001316547393799e-02 -7.851683348417282104e-02 1.146139055490493774e-01 1.162030994892120361e-01 -2.139575928449630737e-01 2.309814840555191040e-01 1.425548642873764038e-01 2.526252269744873047e-01 -1.388943791389465332e-01 1.042767763137817383e-01 -1.919206380844116211e-01 -1.257819384336471558e-01 -3.523041307926177979e-02 1.333103179931640625e-01 -1.121606975793838501e-01 4.832782745361328125e-01 -2.098535746335983276e-01 -3.795858472585678101e-02 1.963133811950683594e-01 -1.730821132659912109e-01 6.523626297712326050e-02 3.199637532234191895e-01 4.484079033136367798e-02 -2.175398170948028564e-01 9.820193797349929810e-02 1.702265590429306030e-01 -9.030477702617645264e-02 -3.067897632718086243e-02 -2.544251978397369385e-01
-1.093731746077537537e-01 7.458394020795822144e-02 -1.028777658939361572e-01 1.275540888309478760e-01 -2.137071192264556885e-01 -1.186647415161132812e-01 -1.678152568638324738e-02 -5.250559374690055847e-02 1.500768512487411499e-01 2.913904190063476562e-01 -1.533714383840560913e-01 -5.095650255680084229e-02 2.492252141237258911e-01 -1.076573356986045837e-01 -1.782444864511489868e-01 1.276804953813552856e-01 1.455256044864654541e-01 -1.631603538990020752e-01 3.161661326885223389e-01 -3.353483080863952637e-01 -1.064109615981578827e-02 2.883604466915130615e-01 -6.729950010776519775e-02 -1.221853271126747131e-01 4.198711216449737549e-01 -7.694118469953536987e-02 -1.374420970678329468e-01 2.964422851800918579e-02 2.466922104358673096e-01 9.977801144123077393e-02 -3.177572274580597878e-03 4.192038252949714661e-02
-8.223515748977661133e-02 5.290571972727775574e-02 1.900478601455688477e-01 2.978025972843170166e-01 -3.477066159248352051e-01 -2.407868057489395142e-01 2.724230987951159477e-03 -1.310914009809494019e-01 2.130137532949447632e-01 -2.824519015848636627e-02 -1.918102502822875977e-01 2.799770832061767578e-01 9.498053044080734253e-02 7.151342183351516724e-02 -1.514711324125528336e-02 4.683507606387138367e-03 -9.597976505756378174e-02 -1.128614023327827454e-01 1.076107993721961975e-01 -2.735025882720947266e-01 -3.963774740695953369e-01 1.275239139795303345e-01 1.821967363357543945e-01 7.971144467592239380e-02 3.854177892208099365e-02 -1.172577515244483948e-01 -1.775209419429302216e-02 -1.487263292074203491e-01 2.032461464405059814e-01 6.455650553107261658e-03 -1.117254514247179031e-02 -3.056468367576599121e-01
-1.019978448748588562e-01 -1.361398398876190186e-01 2.203916311264038086e-01 1.255490034818649292e-01 -1.211358606815338135e-01 2.658423595130443573e-02 1.762031614780426025e-01 -2.302764356136322021e-01 1.681402474641799927e-01 6.593823432922363281e-02 1.767851561307907104e-01 -1.069138664752244949e-02 7.663299143314361572e-02 6.691081076860427856e-02 -2.137953639030456543e-01 -9.413702785968780518e-02 4.694963991641998291e-02 -1.053371578454971313e-01 5.344691872596740723e-01 -2.184848338365554810e-01 -1.463456898927688599e-01 2.570514976978302002e-01 4.568158090114593506e-02 -1.735648065805435181e-01 2.992572188377380371e-01 2.904298603534698486e-01 -1.201577186584472656e-01 -6.972494721412658691e-02 7.956054061651229858e-02 4.558504745364189148e-02 8.946767076849937439e-03 -1.013750359416007996e-01
3.450831770896911621e-02 -1.625567823648452759e-01 2.448471486568450928e-01 1.305260509252548218e-01 -1.823770105838775635e-01 -2.741811871528625488e-01 1.734099835157394409e-01 -1.424086838960647583e-01 3.156977891921997070e-01 -2.017594277858734131e-01 2.394368872046470642e-02 -1.326958299614489079e-03 -2.147267106920480728e-03 1.729688644409179688e-01 1.076198220252990723e-01 1.387436836957931519e-01 2.396859601140022278e-02 -2.135567665100097656e-01 4.999852478504180908e-01 -6.200814153999090195e-03 7.594548910856246948e-02 2.594511806964874268e-01 6.806011497974395752e-02 -7.538180053234100342e-02 2.114125490188598633e-01 -6.078115478157997131e-02 -2.047986984252929688e-01 -1.308762282133102417e-01 -1.234098523855209351e-01 -1.464270204305648804e-01 5.602997168898582458e-02 -8.963806182146072388e-02
2.274986654520034790e-01 2.832288620993494987e-03 3.196002840995788574e-01 -1.319909244775772095e-01 -2.953392565250396729e-01 -8.673557639122009277e-02 1.611133217811584473e-01 -8.802179247140884399e-02 1.227005794644355774e-01 2.651327550411224365e-01 5.357107892632484436e-02 1.471338123083114624e-01 -1.864493042230606079e-01 -1.430627554655075073e-01 2.763571031391620636e-02 -9.836660325527191162e-02 -9.828142076730728149e-02 -3.218783065676689148e-02 1.145347207784652710e-01 -1.494182795286178589e-01 2.585100829601287842e-01 2.357796132564544678e-01 9.929564781486988068e-03 -2.680117636919021606e-02 4.769361913204193115e-01 -9.021215140819549561e-02 5.544573999941349030e-03 -2.376969754695892334e-01 8.910986036062240601e-02 -2.620636299252510071e-02 -2.255753725767135620e-01 -6.044410169124603271e-02
2.164324522018432617e-01 2.375312894582748413e-01 2.712886333465576172e-01 -6.502851098775863647e-02 -3.350486755371093750e-01 -2.728099524974822998e-01 6.912935525178909302e-02 8.318692445755004883e-02 2.760597467422485352e-01 2.510951161384582520e-01 -1.470917612314224243e-01 1.234690472483634949e-01 2.800131738185882568e-01 5.956145375967025757e-02 1.173015385866165161e-01 2.894250862300395966e-02 2.046680599451065063e-01 2.110231108963489532e-02 2.670254409313201904e-01 -7.831361889839172363e-02 -2.820276468992233276e-02 7.118742167949676514e-02 1.772818863391876221e-01 1.612723469734191895e-01 7.229185849428176880e-02 2.615446448326110840e-01 -1.048274859786033630e-01 -1.007921770215034485e-01 1.972743421792984009e-01 -1.010531112551689148e-01 1.278196871280670166e-01 -6.723374128341674805e-02
3.034635633230209351e-02 -1.666402369737625122e-01 1.497517377138137817e-01 1.568963825702667236e-01 -3.478825986385345459e-01 -2.357755154371261597e-01 7.473318278789520264e-02 -2.559570074081420898e-01 8.455248922109603882e-02 3.283504024147987366e-02 2.073356360197067261e-01 -1.779652684926986694e-01 1.340128630399703979e-01 6.010586395859718323e-02 2.321105897426605225e-01 -2.820251286029815674e-01 -7.139785587787628174e-02 -1.153078898787498474e-01 1.255608648061752319e-01 -8.354863524436950684e-02 1.467868834733963013e-01 1.964897215366363525e-01 1.481925994157791138e-01 -7.533011585474014282e-02 2.901395559310913086e-01 -1.604805290699005127e-01 -1.749157160520553589e-01 1.539411544799804688e-01 2.372624278068542480e-01 -1.275537163019180298e-02 2.498190701007843018e-01 -1.632795929908752441e-01
2.064100801944732666e-01 -2.355374544858932495e-01 3.726357966661453247e-02 1.535016745328903198e-01 -3.728444129228591919e-02 -1.344210654497146606e-01 8.738116919994354248e-02 -2.232210189104080200e-01 2.597073018550872803e-01 3.267101943492889404e-02 1.804629862308502197e-01 -2.362198382616043091e-01 1.726205646991729736e-01 -2.418925017118453979e-01 -1.426273882389068604e-01 -1.691866666078567505e-02 -1.086959894746541977e-02 -2.138517796993255615e-01 3.865366280078887939e-01 -9.025077521800994873e-02 -1.675235182046890259e-01 3.597638607025146484e-01 6.501847505569458008e-02 -1.860115677118301392e-01 2.282933741807937622e-01 1.283500492572784424e-01 2.756586484611034393e-02 -3.140820655971765518e-03 2.125704139471054077e-01 -2.835666388273239136e-02 -5.695895850658416748e-02 1.260896623134613037e-01
5.469445511698722839e-02 -7.034844905138015747e-02 1.204467639327049255e-01 2.635961584746837616e-02 -2.749925553798675537e-01 -1.311072260141372681e-01 3.857823833823204041e-02 2.252329699695110321e-02 8.094227313995361328e-02 4.212337136268615723e-01 3.188328992109745741e-04 1.144801825284957886e-02 8.308329433202743530e-02 -4.393769055604934692e-02 -1.506660282611846924e-01 -1.713850051164627075e-01 -4.281953573226928711e-01 -6.415934860706329346e-02 2.277134656906127930e-01 -8.951506763696670532e-02 5.047193914651870728e-02 3.147667646408081055e-01 1.997648477554321289e-01 3.256259560585021973e-01 2.666197717189788818e-01 -2.509872913360595703e-01 2.292185090482234955e-02 -1.118975225836038589e-02 4.355600476264953613e-02 6.673070788383483887e-02 1.081495080143213272e-02 3.047150559723377228e-02
1.898876875638961792e-01 -1.363504827022552490e-01 -3.141149180009961128e-03 2.273481935262680054e-01 -1.323647946119308472e-01 1.689006201922893524e-02 1.652852743864059448e-01 -1.214547827839851379e-01 2.093406468629837036e-01 -2.791725285351276398e-02 1.717789918184280396e-01 7.836544513702392578e-02 -7.864280790090560913e-02 -1.613229811191558838e-01 -1.216937089338898659e-03 -2.842617034912109375e-01 1.131148934364318848e-01 -1.663857102394104004e-01 4.394907653331756592e-01 -2.065294384956359863e-01 -1.011223345994949341e-01 3.850330412387847900e-01 -1.170634552836418152e-01 -1.440717726945877075e-01 3.466765284538269043e-01 1.932694017887115479e-02 -1.949448734521865845e-01 -1.063062902539968491e-02 6.042441725730895996e-02 -5.611098371446132660e-03 -8.037603646516799927e-02 -4.969874024391174316e-02
-2.264267504215240479e-01 -1.138275861740112305e-01 6.358145922422409058e-02 2.723799645900726318e-01 -2.036546021699905396e-01 -1.843321919441223145e-01 -6.020611524581909180e-02 1.292403340339660645e-01 3.468513488769531250e-01 6.555926054716110229e-02 -1.031850427389144897e-01 3.057079389691352844e-02 1.198140755295753479e-01 -2.009010016918182373e-01 -7.200168818235397339e-02 1.691391766071319580e-01 -2.207016795873641968e-01 2.054081298410892487e-02 2.841208875179290771e-01 -9.110077470541000366e-02 4.584756866097450256e-02 1.033978015184402466e-01 -1.299255806952714920e-02 4.920329153537750244e-02 1.242210939526557922e-01 -2.726688385009765625e-01 -9.408020973205566406e-02 7.185551524162292480e-02 2.511879801750183105e-01 -2.209120988845825195e-01 1.719243824481964111e-01 -3.718571960926055908e-01
1.228186339139938354e-01 3.137121722102165222e-02 1.649112105369567871e-01 1.237058490514755249e-01 -2.060091048479080200e-01 -8.572366833686828613e-02 2.438070625066757202e-01 -1.032372415065765381e-01 1.991700530052185059e-01 -9.248903393745422363e-02 1.970549486577510834e-02 -2.797336578369140625e-01 1.053689867258071899e-01 -1.241664811968803406e-01 -7.502884417772293091e-02 -1.658281832933425903e-01 7.998959720134735107e-02 -1.050384417176246643e-01 3.801016211509704590e-01 -2.388191223144531250e-01 -2.238665521144866943e-01 2.220237255096435547e-01 2.037707716226577759e-02 -4.471331834793090820e-02 3.941318988800048828e-01 1.697038710117340088e-01 -1.204332038760185242e-01 -2.527209930121898651e-02 1.332605630159378052e-01 -2.665247917175292969e-01 -1.552490592002868652e-01 -4.568576067686080933e-02
-1.407256126403808594e-01 -7.271230965852737427e-02 3.121881373226642609e-02 -8.924272656440734863e-02 -2.017024755477905273e-01 -1.720833778381347656e-01 -2.606745064258575439e-02 4.117705672979354858e-02 1.651172786951065063e-01 2.287658601999282837e-01 -9.441408514976501465e-02 2.016088217496871948e-01 1.166396886110305786e-01 1.777305155992507935e-01 -2.263831347227096558e-01 -4.067708849906921387e-01 -2.129014767706394196e-02 -1.006328612565994263e-01 -5.978833138942718506e-02 -2.357330024242401123e-01 1.159593239426612854e-01 2.831923775374889374e-02 -1.255550086498260498e-01 2.083190949633717537e-03 1.327506750822067261e-01 -1.354305297136306763e-01 -4.368539154529571533e-01 -1.821483969688415527e-01 2.513940632343292236e-01 -2.421332299709320068e-01 1.328829377889633179e-01 -5.500520393252372742e-02
2.249218970537185669e-01 7.731369882822036743e-02 5.207419022917747498e-02 -5.598829127848148346e-03 -9.218629449605941772e-02 4.888640344142913818e-02 2.216489762067794800e-01 -1.259203851222991943e-01 1.815893501043319702e-01 -2.076497487723827362e-02 1.547171324491500854e-01 4.826554656028747559e-02 8.038160204887390137e-02 2.704233229160308838e-01 -6.633982807397842407e-02 -3.931057825684547424e-02 5.857044458389282227e-02 -2.163022160530090332e-01 3.430272638797760010e-01 -3.239428102970123291e-01 8.204252272844314575e-02 -4.948459193110466003e-02 1.776434630155563354e-01 2.208891361951828003e-01 -2.515044212341308594e-01 -2.123301476240158081e-01 -1.747162789106369019e-01 -3.347401618957519531e-01 1.797844171524047852e-01 -1.422543525695800781e-01 1.381382159888744354e-02 2.314963787794113159e-01
-5.013675987720489502e-02 -2.179255485534667969e-01 1.984126567840576172e-01 1.923195421695709229e-01 -4.077641963958740234e-01 -8.591303974390029907e-02 1.081261560320854187e-01 -1.022004708647727966e-01 1.138489916920661926e-01 -1.992090605199337006e-02 1.536934524774551392e-01 -1.073725223541259766e-01 2.965707890689373016e-02 -3.933281078934669495e-02 -2.444517016410827637e-01 2.734245955944061279e-01 -1.710097342729568481e-01 -9.074567258358001709e-02 3.996833860874176025e-01 -4.572442173957824707e-02 8.513239026069641113e-02 3.273633420467376709e-01 3.881448879837989807e-02 5.318965762853622437e-02 2.776141464710235596e-01 -1.844097226858139038e-01 -1.382419466972351074e-02 -1.208110451698303223e-01 5.730773136019706726e-02 -2.708320505917072296e-03 8.558692038059234619e-02 -1.945560276508331299e-01
5.140351131558418274e-02 1.915512233972549438e-01 -7.342335581779479980e-02 -1.438796073198318481e-01 -1.210528761148452759e-01 -2.387842386960983276e-01 4.580486565828323364e-02 -1.752965152263641357e-01 4.662398621439933777e-02 3.530976176261901855e-01 5.737122148275375366e-02 2.520083785057067871e-01 2.001180499792098999e-01 1.584848165512084961e-01 -1.789535433053970337e-01 -2.638859450817108154e-01 4.487663879990577698e-02 -3.427860140800476074e-02 2.741397321224212646e-01 -2.700622677803039551e-01 8.260715752840042114e-02 3.359228670597076416e-01 2.466179281473159790e-01 -1.414793450385332108e-02 1.907335408031940460e-02 -1.011642143130302429e-01 -9.148655086755752563e-02 -3.352988138794898987e-02 5.103458464145660400e-02 -2.524199783802032471e-01 -2.139560729265213013e-01 -7.379080355167388916e-02
-4.384711012244224548e-02 -1.003624424338340759e-01 2.296955734491348267e-01 3.100437819957733154e-01 -9.036498516798019409e-02 -3.307935893535614014e-01 2.294848263263702393e-01 -1.262426823377609253e-01 2.790117859840393066e-01 3.056491911411285400e-01 2.426647394895553589e-01 1.002898216247558594e-01 9.769751131534576416e-02 -1.985770277678966522e-02 -5.814765766263008118e-02 -9.281166642904281616e-02 -3.686881437897682190e-02 -2.641721442341804504e-02 3.378555774688720703e-01 -2.749858982861042023e-02 2.507779300212860107e-01 2.285531014204025269e-01 -1.667456626892089844e-01 3.432741388678550720e-02 7.813496142625808716e-02 1.469788104295730591e-01 -2.118682861328125000e-01 7.653500884771347046e-02 1.272559463977813721e-01 -7.717829942703247070e-02 1.042521372437477112e-01 1.350501626729965210e-01
-1.960210353136062622e-01 1.581921875476837158e-01 4.019372165203094482e-02 2.234879881143569946e-03 -2.243086397647857666e-01 -6.999763846397399902e-02 5.105179175734519958e-02 -3.829512596130371094e-01 7.670723646879196167e-02 4.311868250370025635e-01 -1.539453119039535522e-01 -9.510074742138385773e-03 -2.455539442598819733e-02 -8.352798968553543091e-02 2.782152965664863586e-03 -1.205616593360900879e-01 1.013356521725654602e-01 -2.309120446443557739e-01 2.187584713101387024e-02 -4.349362477660179138e-02 1.534812748432159424e-01 1.508510410785675049e-01 1.949337869882583618e-01 3.294261172413825989e-02 4.263313412666320801e-01 4.349236190319061279e-02 1.774614602327346802e-01 -1.327425837516784668e-01 2.025809884071350098e-01 -2.149252444505691528e-01 1.419567912817001343e-01 3.516638651490211487e-02
-1.401459127664566040e-01 7.444811612367630005e-02 7.698369771242141724e-02 1.095860078930854797e-01 -1.428403705358505249e-01 1.402275916188955307e-02 2.995974719524383545e-01 -2.228170260787010193e-02 -2.105410248041152954e-01 -3.799447324126958847e-03 -1.384864151477813721e-01 1.881472393870353699e-02 1.763247400522232056e-01 4.867463721893727779e-04 -1.620011925697326660e-01 -1.887759268283843994e-01 -2.383845448493957520e-01 -2.293223328888416290e-02 1.624185591936111450e-01 -2.758547067642211914e-01 -7.141028344631195068e-02 3.538559973239898682e-01 9.863854944705963135e-02 2.625889778137207031e-01 -2.810609042644500732e-01 -3.617652878165245056e-02 -2.996872663497924805e-01 8.644014596939086914e-03 6.104565039277076721e-02 -2.476865053176879883e-01 1.571703851222991943e-01 -2.457365989685058594e-01
-3.928072750568389893e-02 1.292495876550674438e-01 -2.948559224605560303e-01 2.243008911609649658e-01 -2.149129658937454224e-01 -1.405260860919952393e-01 1.982675492763519287e-01 -4.340742900967597961e-02 -9.453949169255793095e-04 5.357499718666076660e-01 1.896530389785766602e-01 4.706024192273616791e-03 -1.326343268156051636e-01 -5.649443715810775757e-02 -1.538440026342868805e-02 -1.244950592517852783e-01 2.035378274740651250e-04 -8.987441658973693848e-03 2.701011598110198975e-01 -8.241549134254455566e-02 7.249949872493743896e-02 9.490673243999481201e-02 1.986698508262634277e-01 1.297345161437988281e-01 7.926808297634124756e-02 -1.181420981884002686e-01 -2.250607907772064209e-01 -2.163444161415100098e-01 1.619244217872619629e-01 -2.827332615852355957e-01 5.685007572174072266e-02 -1.878358796238899231e-02
-1.237279176712036133e-01 9.679444134235382080e-02 8.901484310626983643e-02 1.590431481599807739e-01 -3.180083632469177246e-01 -1.068669185042381287e-01 2.066622972488403320e-01 5.571860820055007935e-02 1.478837579488754272e-01 1.257775723934173584e-01 1.821690946817398071e-01 -2.219626307487487793e-01 1.124158203601837158e-01 1.017410233616828918e-01 5.927168205380439758e-02 -5.252043902873992920e-02 3.594016283750534058e-02 -3.567114770412445068e-01 2.440181970596313477e-01 -3.012695312500000000e-01 1.641943603754043579e-01 -6.168433651328086853e-02 6.194184534251689911e-03 -3.382113948464393616e-02 3.286519646644592285e-01 -1.356809213757514954e-02 -9.819060564041137695e-02 -5.533057823777198792e-02 1.441839039325714111e-01 -3.099349141120910645e-01 -1.744362642057240009e-03 2.929109632968902588e-01
-1.116119995713233948e-01 -1.676182001829147339e-01 5.614934116601943970e-02 -1.218099053949117661e-02 9.667648933827877045e-03 -1.851548552513122559e-01 2.686508893966674805e-01 -9.432235360145568848e-02 1.388404965400695801e-01 1.583458632230758667e-01 -1.079063192009925842e-01 -1.293724179267883301e-01 9.715884178876876831e-02 -2.809689044952392578e-01 -2.204729765653610229e-01 -2.874477505683898926e-01 -1.108622178435325623e-01 -4.339673742651939392e-02 -8.525445312261581421e-02 -2.066800892353057861e-01 -1.778602004051208496e-01 8.829998970031738281e-02 3.494964540004730225e-01 1.574092656373977661e-01 1.249326169490814209e-01 -9.829747676849365234e-02 -4.005355536937713623e-01 1.502164304256439209e-01 1.282915920019149780e-01 -2.013558298349380493e-01 1.758021265268325806e-01 -4.076840355992317200e-02
1.156937181949615479e-01 -1.213437095284461975e-01 5.894323438405990601e-02 1.752380281686782837e-01 -2.413008064031600952e-01 -2.417389750480651855e-01 8.644340187311172485e-02 -1.927137821912765503e-01 1.444787830114364624e-01 -5.022207275032997131e-02 2.415034025907516479e-01 -2.027616202831268311e-01 -8.777009695768356323e-02 -1.232101246714591980e-01 -1.447645574808120728e-01 -3.450338914990425110e-02 -1.082598045468330383e-01 -2.308682538568973541e-03 3.588481843471527100e-01 -4.759061336517333984e-02 1.506538316607475281e-02 4.050932526588439941e-01 -2.194020748138427734e-01 -3.922084346413612366e-02 3.288559615612030029e-02 1.135497316718101501e-01 -3.622737228870391846e-01 -2.223715335130691528e-01 1.717561483383178711e-01 -2.803840860724449158e-02 -7.172369211912155151e-02 -1.473312973976135254e-01
-3.229692280292510986e-01 3.216974437236785889e-02 2.683483362197875977e-01 -1.185708716511726379e-01 -1.481279879808425903e-01 1.056825891137123108e-01 -8.713790029287338257e-02 -4.919368028640747070e-02 2.162899374961853027e-01 1.899565458297729492e-01 1.712294667959213257e-01 -1.605353802442550659e-01 -4.501930624246597290e-02 2.500024624168872833e-02 3.575634583830833435e-02 1.965679526329040527e-01 9.437156468629837036e-02 -1.660023927688598633e-01 2.309748381376266479e-01 -1.096277162432670593e-01 -3.344753086566925049e-01 2.176352292299270630e-01 5.277077853679656982e-02 -4.157963022589683533e-02 1.737871915102005005e-01 -2.441454827785491943e-01 -2.371022291481494904e-02 -6.658516079187393188e-02 3.586652874946594238e-02 -3.379618525505065918e-01 3.122202157974243164e-01 -1.075342521071434021e-01
1.066237688064575195e-01 7.562924921512603760e-02 -1.267804056406021118e-01 3.554301708936691284e-02 -1.353096812963485718e-01 -1.082020774483680725e-01 9.625088423490524292e-02 -4.157979488372802734e-01 -1.106678619980812073e-01 7.160096615552902222e-02 7.287323474884033203e-02 2.509443461894989014e-02 -2.293505370616912842e-01 -1.688849776983261108e-01 -1.175680011510848999e-01 5.638493970036506653e-02 -3.464224934577941895e-01 -3.847052752971649170e-01 1.325265318155288696e-02 -1.552197784185409546e-01 -3.380594849586486816e-01 1.094358637928962708e-01 1.789737641811370850e-01 -3.035480678081512451e-01 1.392894387245178223e-01 -1.194671615958213806e-01 -1.237476691603660583e-01 -6.714635342359542847e-02 9.372960031032562256e-02 -1.592343747615814209e-01 3.940228745341300964e-02 -8.261200040578842163e-03
-3.285680413246154785e-01 1.241114437580108643e-01 -1.086540222167968750e-01 -4.999358952045440674e-02 -2.429530024528503418e-01 -8.496614173054695129e-03 1.832017749547958374e-01 -3.373346924781799316e-01 1.745262295007705688e-01 3.885833323001861572e-01 1.849685162305831909e-01 8.868492394685745239e-02 -2.005532234907150269e-01 6.735923141241073608e-02 -8.453406393527984619e-03 -1.607774049043655396e-01 1.921558938920497894e-02 -2.153054475784301758e-01 1.759229600429534912e-01 -9.976570308208465576e-02 2.029716223478317261e-01 2.295146584510803223e-01 2.562177777290344238e-01 -3.593421727418899536e-02 -4.436765238642692566e-02 -1.170442346483469009e-02 -8.365024626255035400e-02 -2.030466496944427490e-01 1.992801576852798462e-01 8.798527717590332031e-02 1.236568540334701538e-01 -1.213108282536268234e-02
1.932818740606307983e-01 3.558862209320068359e-02 3.127228096127510071e-02 -4.958505183458328247e-02 -9.946089982986450195e-02 -3.409410715103149414e-01 1.618372350931167603e-01 -3.560754358768463135e-01 -3.547525405883789062e-02 -3.364511067047715187e-03 -6.651938706636428833e-02 1.868604123592376709e-01 2.659820765256881714e-02 -2.893173098564147949e-01 -4.709783568978309631e-02 -6.809794902801513672e-02 -4.861176386475563049e-02 -5.913878604769706726e-02 3.032063245773315430e-01 -3.478367924690246582e-01 -2.450277209281921387e-01 2.205271720886230469e-01 1.452494412660598755e-01 -7.718268036842346191e-02 -1.261499971151351929e-01 -1.578950881958007812e-01 1.299731582403182983e-01 8.497998118400573730e-02 1.515925228595733643e-01 -8.018917590379714966e-02 2.726718187332153320e-01 -1.539981514215469360e-01
8.815661817789077759e-02 1.040696501731872559e-01 2.809175550937652588e-01 -1.173833571374416351e-02 -1.387708932161331177e-01 -3.174111247062683105e-01 -8.580707758665084839e-02 -1.867090463638305664e-01 3.502862453460693359e-01 1.159131824970245361e-01 1.024500429630279541e-01 -2.570367753505706787e-01 -2.565688788890838623e-01 6.674313917756080627e-03 -3.385904058814048767e-02 -1.325184106826782227e-01 -3.126792609691619873e-02 -7.657191902399063110e-02 2.058377265930175781e-01 -1.678817421197891235e-01 -1.512573212385177612e-01 1.870914250612258911e-01 -2.973791360855102539e-01 7.414159178733825684e-02 3.399109840393066406e-01 8.523091673851013184e-02 -8.943306654691696167e-02 -1.246901527047157288e-01 -7.770777493715286255e-02 -2.143718600273132324e-01 -9.026379138231277466e-02 -8.447823673486709595e-02
1.058878004550933838e-01 -1.373911499977111816e-01 -2.488527819514274597e-02 2.564888074994087219e-02 -2.860474586486816406e-01 -1.131296008825302124e-01 1.076239347457885742e-01 1.030923947691917419e-01 -3.089778684079647064e-02 2.577627897262573242e-01 5.060340836644172668e-02 1.729461401700973511e-01 -5.614895746111869812e-02 -1.548726111650466919e-01 -3.309959173202514648e-01 -1.159764528274536133e-01 -1.822792291641235352e-01 -2.562400512397289276e-02 3.401381373405456543e-01 -2.503202557563781738e-01 -2.604159414768218994e-01 9.779853373765945435e-02 9.345326572656631470e-02 -3.346414864063262939e-01 -1.707608550786972046e-01 1.005468666553497314e-01 -1.312586963176727295e-01 -1.265657246112823486e-01 -6.665573269128799438e-02 -2.301952540874481201e-01 1.327776815742254257e-02 -2.476402968168258667e-01
7.942779362201690674e-02 -5.172686651349067688e-02 1.840122342109680176e-01 6.567163765430450439e-02 -9.993706643581390381e-02 1.978313624858856201e-01 1.233368143439292908e-01 -3.657586574554443359e-01 3.258692026138305664e-01 2.004166096448898315e-01 7.284372299909591675e-02 -2.437299787998199463e-01 8.719385415315628052e-02 1.913698948919773102e-02 -7.205118238925933838e-02 8.577488362789154053e-02 -7.940343767404556274e-02 -4.867227375507354736e-02 1.967321485280990601e-01 -1.325597707182168961e-02 4.166904091835021973e-02 3.251688778400421143e-01 -1.728305667638778687e-01 -1.038235127925872803e-01 4.227706193923950195e-01 -9.832175076007843018e-02 5.049622152000665665e-03 4.659963399171829224e-02 2.278706878423690796e-01 -9.389602346345782280e-04 2.885812819004058838e-01 -4.077208414673805237e-02
9.310717135667800903e-02 -2.193028479814529419e-02 1.221189573407173157e-01 -3.260983899235725403e-02 -3.841448128223419189e-01 -2.290356308221817017e-01 9.560189396142959595e-02 -6.606555730104446411e-02 1.930916607379913330e-01 3.891471028327941895e-02 -1.073325201869010925e-01 -2.471616119146347046e-01 -6.054234877228736877e-02 1.309118866920471191e-01 1.566180139780044556e-01 -2.115300670266151428e-02 3.272475600242614746e-01 -2.702455520629882812e-01 3.112047910690307617e-01 -1.280067563056945801e-01 -2.403997629880905151e-02 3.035189509391784668e-01 -2.053214758634567261e-01 1.078073158860206604e-01 -3.563127946108579636e-03 1.920884549617767334e-01 -1.138732060790061951e-01 -6.116979941725730896e-02 3.216143697500228882e-02 -2.497654408216476440e-01 -2.154311984777450562e-01 2.951188385486602783e-02
2.284529805183410645e-01 -1.933337748050689697e-02 9.224938601255416870e-02 2.650408446788787842e-01 -2.913108170032501221e-01 3.680731728672981262e-02 5.623897537589073181e-02 -1.274317651987075806e-01 1.347883790731430054e-01 2.764557898044586182e-01 1.545982807874679565e-01 -3.408502340316772461e-01 4.227925837039947510e-02 -4.856409132480621338e-02 -3.836600109934806824e-02 -6.407921016216278076e-02 1.620068773627281189e-02 -1.326129287481307983e-01 2.285744547843933105e-01 -2.832281291484832764e-01 -7.182887941598892212e-02 2.511667013168334961e-01 -1.424353867769241333e-01 -9.381909854710102081e-03 4.056039750576019287e-01 1.662959903478622437e-01 -8.106306195259094238e-02 4.568585008382797241e-02 1.949429810047149658e-01 -5.636157095432281494e-02 -1.837230026721954346e-01 6.298758089542388916e-02
-1.040102615952491760e-01 2.983376197516918182e-02 -1.312486380338668823e-01 1.720697134733200073e-01 -1.786926686763763428e-01 -2.136134505271911621e-01 1.529544889926910400e-01 -7.524917833507061005e-03 3.147110641002655029e-01 4.695490598678588867e-01 1.353691667318344116e-01 2.493170499801635742e-01 -8.854760974645614624e-02 2.486965432763099670e-02 -1.121321916580200195e-01 -2.346137762069702148e-01 -4.695454239845275879e-02 -2.281160801649093628e-01 2.249320298433303833e-01 -1.619209349155426025e-01 -7.094978820532560349e-03 1.767048984766006470e-02 2.913436889648437500e-01 5.544388666749000549e-02 7.931576669216156006e-02 -3.605750948190689087e-02 -7.116670161485671997e-02 -2.686929106712341309e-01 -9.342400729656219482e-02 -2.032081484794616699e-01 -5.059370398521423340e-02 -8.694395422935485840e-02
6.667700596153736115e-03 -1.838293671607971191e-01 1.212893277406692505e-01 7.586625963449478149e-02 -3.971141278743743896e-01 -1.691835820674896240e-01 1.715971529483795166e-01 -3.064634501934051514e-01 -2.540961094200611115e-02 6.190703250467777252e-03 -1.903309971094131470e-01 1.332532763481140137e-01 7.512690871953964233e-02 -6.542464345693588257e-02 9.175609797239303589e-02 1.181459128856658936e-01 1.577904373407363892e-01 -1.623221039772033691e-01 8.551448583602905273e-02 -1.377807836979627609e-02 1.426940411329269409e-01 2.523061633110046387e-01 -2.183102965354919434e-01 -8.619233965873718262e-02 5.809032544493675232e-02 -1.521169692277908325e-01 -9.415422379970550537e-02 -1.957067102193832397e-01 3.089787662029266357e-01 -5.178715288639068604e-02 -1.764311939477920532e-01 -3.849984109401702881e-01
-6.785646080970764160e-02 8.723975159227848053e-03 2.869336605072021484e-01 8.928170800209045410e-02 -2.316756248474121094e-01 -2.103533744812011719e-01 8.812059462070465088e-02 1.598069071769714355e-01 1.236104220151901245e-01 -4.739442840218544006e-02 1.942835748195648193e-01 2.984647080302238464e-02 -1.977018266916275024e-01 -1.090574543923139572e-02 2.216255515813827515e-01 -1.343436241149902344e-01 -1.431725323200225830e-01 3.875501919537782669e-03 2.779760360717773438e-01 -1.471719741821289062e-01 1.588063836097717285e-01 4.056169688701629639e-01 2.766608819365501404e-02 7.302233576774597168e-02 1.127897948026657104e-01 -1.149046719074249268e-01 -1.861925870180130005e-01 1.139841154217720032e-01 3.504703342914581299e-01 -1.031757444143295288e-01 2.954308390617370605e-01 -4.041431844234466553e-02
1.007438916712999344e-02 7.079356163740158081e-02 -2.289527505636215210e-01 3.834065794944763184e-02 -2.185871601104736328e-01 -4.432193934917449951e-01 1.837316453456878662e-01 -4.964737966656684875e-02 2.031889855861663818e-01 2.811632454395294189e-01 6.484583020210266113e-02 1.170283779501914978e-01 5.588975921273231506e-02 1.199199482798576355e-01 -4.550375416874885559e-02 -3.942642211914062500e-01 -2.199520319700241089e-01 -2.566145360469818115e-02 8.868480473756790161e-02 -1.303615719079971313e-01 5.093935877084732056e-02 1.960293054580688477e-01 -2.666639089584350586e-01 -2.033373899757862091e-02 4.565703868865966797e-02 -1.458499878644943237e-01 7.140343636274337769e-02 -1.699618399143218994e-01 -5.914886668324470520e-02 -3.129172921180725098e-01 2.339207008481025696e-02 3.931451588869094849e-02
-1.202483028173446655e-01 1.126025021076202393e-01 2.004911005496978760e-01 8.687994629144668579e-02 -4.462137520313262939e-01 -1.406059861183166504e-01 -1.494364887475967407e-01 7.491383701562881470e-02 3.136534988880157471e-01 1.718634963035583496e-01 -8.101942390203475952e-02 -9.588498622179031372e-02 8.128862828016281128e-03 -2.370434701442718506e-01 -4.849535226821899414e-02 1.207253187894821167e-01 -1.577488929033279419e-01 2.425634115934371948e-02 4.905118942260742188e-01 2.809372544288635254e-02 -5.106889456510543823e-02 2.439267039299011230e-01 5.362518876791000366e-02 -6.014320999383926392e-02 -1.441519055515527725e-02 -2.105098068714141846e-01 -6.161275133490562439e-02 -1.919982284307479858e-01 1.917399019002914429e-01 4.080518707633018494e-02 7.454616948962211609e-03 -4.804630205035209656e-02
4.516472574323415756e-03 6.440311670303344727e-02 -1.586596369743347168e-01 2.958334609866142273e-02 -2.643704116344451904e-01 -3.052699267864227295e-01 1.203922927379608154e-01 -4.058987647294998169e-02 6.863526254892349243e-02 2.960328757762908936e-01 1.205709949135780334e-01 6.985929608345031738e-02 -1.151473075151443481e-02 3.747206553816795349e-02 -3.235454261302947998e-01 -2.006851583719253540e-01 -5.767706781625747681e-02 -1.364322304725646973e-01 1.248789429664611816e-01 -3.077850341796875000e-01 2.326592504978179932e-01 2.425793707370758057e-01 1.997188180685043335e-01 -8.806268870830535889e-02 -6.023402512073516846e-02 -5.361002683639526367e-02 -1.986634433269500732e-01 -3.499560952186584473e-01 -7.481227815151214600e-02 -1.825180947780609131e-01 -1.773602217435836792e-01 -2.478471398353576660e-02
1.586808562278747559e-01 6.815107166767120361e-02 5.744885280728340149e-02 2.613153308629989624e-02 -4.160258769989013672e-01 -3.089627921581268311e-01 1.651614308357238770e-01 -2.861306369304656982e-01 2.672829329967498779e-01 1.140368431806564331e-01 1.466703116893768311e-01 -2.208586186170578003e-01 1.426055189222097397e-02 -4.926604405045509338e-02 3.415567874908447266e-01 1.454699039459228516e-01 1.351588964462280273e-01 -1.171148717403411865e-01 7.044699788093566895e-02 -2.048050910234451294e-01 -2.518228292465209961e-01 1.779570877552032471e-01 1.528035104274749756e-01 1.078796479851007462e-02 1.511421799659729004e-01 1.755963563919067383e-01 -1.290179342031478882e-01 5.132771655917167664e-02 7.674380671232938766e-03 -1.264645010232925415e-01 -2.229056507349014282e-02 7.982524484395980835e-02
6.153143197298049927e-02 1.328088045120239258e-01 1.326005905866622925e-01 8.427371084690093994e-02 -3.170422017574310303e-01 -2.315884977579116821e-01 2.252913564443588257e-01 -2.558051645755767822e-01 1.338273435831069946e-01 4.662584140896797180e-02 4.268463551998138428e-01 -2.537975907325744629e-01 1.060097056324593723e-04 -1.697905808687210083e-01 1.230398863554000854e-01 -2.171636372804641724e-01 1.453030556440353394e-01 -2.368217892944812775e-02 1.483509540557861328e-01 -3.412824124097824097e-02 2.752160280942916870e-02 2.276399433612823486e-01 7.785083353519439697e-02 -6.541930139064788818e-02 1.363824009895324707e-01 1.193741429597139359e-02 -1.834699660539627075e-01 -7.246188819408416748e-02 3.205244243144989014e-01 -1.425885967910289764e-02 1.175895705819129944e-01 -2.086655944585800171e-01
2.594883739948272705e-01 -1.208983212709426880e-01 1.656169258058071136e-02 6.995210796594619751e-02 -1.293607950210571289e-01 -3.093821406364440918e-01 6.857154518365859985e-02 6.978309154510498047e-02 2.071245163679122925e-01 -7.386985421180725098e-02 1.295728376135230064e-03 -1.227628812193870544e-02 -4.918338358402252197e-02 1.818977855145931244e-02 1.060953587293624878e-01 -2.161017246544361115e-02 -1.017335206270217896e-01 -5.788796767592430115e-02 3.748890459537506104e-01 -2.483308315277099609e-01 1.979194730520248413e-01 1.855088770389556885e-01 -2.809057831764221191e-01 1.749852895736694336e-01 3.173570334911346436e-01 2.041541785001754761e-02 -2.961347997188568115e-01 -1.942698210477828979e-01 1.603498160839080811e-01 -2.680582106113433838e-01 4.295805841684341431e-02 -5.357037112116813660e-02
2.985970973968505859e-01 -4.627224057912826538e-02 1.596069186925888062e-01 -3.837573109194636345e-03 -2.514164745807647705e-01 -9.728657454252243042e-02 2.868722081184387207e-01 -1.018758788704872131e-01 4.046975374221801758e-01 2.854249440133571625e-02 7.816987112164497375e-03 -9.556162357330322266e-02 -1.189219951629638672e-01 2.003041356801986694e-01 -1.062470674514770508e-01 7.931149750947952271e-02 9.080611914396286011e-02 -1.167468354105949402e-01 2.582072913646697998e-01 -1.826764196157455444e-01 -2.334846854209899902e-01 3.529118001461029053e-01 -1.456774920225143433e-01 1.178453769534826279e-02 -1.643491722643375397e-02 2.001866698265075684e-01 -1.345208138227462769e-01 2.328121215105056763e-01 -1.702314801514148712e-02 -1.545154303312301636e-01 -4.742728918790817261e-02 1.040829420089721680e-01
1.607684195041656494e-01 -1.300366073846817017e-01 2.125509083271026611e-01 -2.794394269585609436e-02 -2.584507875144481659e-02 -2.476427406072616577e-01 1.503671109676361084e-01 -2.770686745643615723e-01 1.646877825260162354e-01 6.543871760368347168e-02 -2.243672311305999756e-02 2.199025154113769531e-01 -2.187297213822603226e-03 -2.315781414508819580e-01 -2.693843841552734375e-01 1.283255815505981445e-01 1.267852783203125000e-01 -2.544356286525726318e-01 1.621579229831695557e-01 -3.653100430965423584e-01 -3.227097094058990479e-01 1.375322639942169189e-01 1.535324305295944214e-01 1.340458169579505920e-02 6.774799525737762451e-02 -1.009417176246643066e-01 1.256273090839385986e-01 -1.349385976791381836e-01 -8.355006575584411621e-03 -7.981015741825103760e-02 2.244230508804321289e-01 -1.844925582408905029e-01
-6.355804204940795898e-02 -1.239182874560356140e-01 2.216282635927200317e-01 9.344225749373435974e-03 -6.701081991195678711e-02 -2.899072468280792236e-01 3.877905383706092834e-02 -2.366457730531692505e-01 8.446773886680603027e-02 -1.472366973757743835e-02 -3.004543110728263855e-02 3.878410458564758301e-01 -9.740387648344039917e-02 -7.487157732248306274e-02 -2.104558795690536499e-01 -1.127999350428581238e-01 1.198929771780967712e-01 -2.724400162696838379e-01 2.483706027269363403e-01 -3.522038757801055908e-01 -3.070833683013916016e-01 8.680192381143569946e-02 1.616633832454681396e-01 -5.558078736066818237e-02 -2.694775164127349854e-02 -1.643949896097183228e-01 -1.546865701675415039e-01 1.792418211698532104e-01 1.214535906910896301e-01 -1.237110793590545654e-01 1.544216275215148926e-01 -1.071050167083740234e-01
4.665292426943778992e-02 -2.187624275684356689e-01 1.316296216100454330e-02 -1.345184445381164551e-01 1.119855120778083801e-01 -1.420319229364395142e-01 2.736284136772155762e-01 -2.443985268473625183e-02 2.448596358299255371e-01 1.780213862657546997e-01 1.186345368623733521e-01 1.718779653310775757e-01 -6.355155259370803833e-03 -1.316755264997482300e-01 1.251626908779144287e-01 -5.480302125215530396e-02 -2.758582532405853271e-01 -1.697341501712799072e-01 2.559479773044586182e-01 -4.898263216018676758e-01 -5.081351473927497864e-02 1.345704644918441772e-01 -1.106270123273134232e-02 -1.314670741558074951e-01 1.684865206480026245e-01 -1.774386614561080933e-01 -1.386901587247848511e-01 -2.288090251386165619e-02 -1.838838905096054077e-01 -2.532346248626708984e-01 2.917776815593242645e-02 -1.591716408729553223e-01
1.255639195442199707e-01 -8.076997101306915283e-02 1.253575272858142853e-02 1.398325115442276001e-01 -3.502477109432220459e-01 -1.539613455533981323e-01 1.860061436891555786e-01 -5.910499766469001770e-02 2.170092053711414337e-02 -9.665146470069885254e-02 -1.692301928997039795e-01 -2.155664414167404175e-01 -1.550109982490539551e-01 7.034339755773544312e-02 1.035779342055320740e-02 5.544606596231460571e-02 8.038112521171569824e-02 -8.092224597930908203e-02 3.886149227619171143e-01 -2.914431989192962646e-01 -1.701680272817611694e-01 3.258675634860992432e-01 -1.442779437638819218e-03 4.885780159384012222e-03 2.116555124521255493e-01 1.439793258905410767e-01 -3.811536729335784912e-01 1.767398416996002197e-01 6.096529215574264526e-02 -9.704480320215225220e-02 1.214244067668914795e-01 4.886166006326675415e-02
6.924010068178176880e-02 1.061073318123817444e-01 1.735682934522628784e-01 1.494205743074417114e-01 -6.015535816550254822e-02 -2.422748208045959473e-01 -1.511201113462448120e-01 4.639500752091407776e-03 9.611903876066207886e-02 3.777384459972381592e-01 -3.272943198680877686e-02 9.785493463277816772e-02 6.114598363637924194e-02 -1.835803836584091187e-01 -1.900088340044021606e-01 -3.518722653388977051e-01 -3.402007371187210083e-02 -3.101664483547210693e-01 4.519975185394287109e-02 -3.002364421263337135e-03 2.344597429037094116e-01 2.100196778774261475e-01 -1.145675107836723328e-01 1.936357282102108002e-02 1.188341230154037476e-01 -3.205002471804618835e-02 -9.824781119823455811e-02 -2.803960144519805908e-01 2.767691016197204590e-01 -2.156467437744140625e-01 2.187889367341995239e-01 7.521231891587376595e-04
1.828219592571258545e-01 -1.860968619585037231e-01 1.745343059301376343e-01 -8.622763305902481079e-02 -2.974442839622497559e-01 -4.015280902385711670e-01 -8.194974623620510101e-03 -1.686208099126815796e-01 1.553301960229873657e-01 -2.809694036841392517e-02 1.562960073351860046e-02 2.183336913585662842e-01 -1.273371428251266479e-01 -1.062427684664726257e-01 -1.411403529345989227e-02 -6.118784099817276001e-02 1.099739409983158112e-02 -1.447545886039733887e-01 6.263906508684158325e-02 -3.610018789768218994e-01 -2.988242208957672119e-01 -2.864973433315753937e-02 1.911321431398391724e-01 -1.332880407571792603e-01 -7.718996703624725342e-02 -8.612611144781112671e-02 4.759031813591718674e-03 3.072334511671215296e-04 1.144380792975425720e-01 -3.149928450584411621e-01 1.012646332383155823e-01 -2.754412293434143066e-01
-1.559517346322536469e-02 -1.223900392651557922e-01 -3.089728392660617828e-02 -2.657858729362487793e-01 4.703862965106964111e-02 6.472637504339218140e-02 6.668859720230102539e-02 -1.074798777699470520e-01 6.538629531860351562e-02 1.252447664737701416e-01 -5.544295161962509155e-02 5.998612567782402039e-02 1.003014221787452698e-01 -9.280598163604736328e-02 2.037564665079116821e-02 -1.750953197479248047e-01 -1.793083846569061279e-01 -2.295455634593963623e-01 4.198940098285675049e-01 -4.074769318103790283e-01 -6.844462454319000244e-02 2.174488604068756104e-01 1.308765560388565063e-01 6.576097011566162109e-02 2.143063545227050781e-01 -1.396342515945434570e-01 -2.685126066207885742e-01 1.013183221220970154e-01 -1.333077400922775269e-01 -3.585339486598968506e-01 -1.105916500091552734e-01 -8.630323410034179688e-02
-1.205879375338554382e-01 -1.160851567983627319e-01 -8.883027732372283936e-02 8.456781506538391113e-02 -4.919828176498413086e-01 -1.414848119020462036e-01 3.627809882164001465e-01 -1.483305264264345169e-02 1.726562380790710449e-01 1.767950654029846191e-01 -3.228042647242546082e-02 -1.643042564392089844e-01 2.111373394727706909e-01 -1.011141017079353333e-01 1.256511360406875610e-01 -5.817382410168647766e-02 8.546598255634307861e-02 -1.760911643505096436e-01 9.297968447208404541e-02 -1.439708620309829712e-01 1.169314682483673096e-01 1.408544331789016724e-01 -1.926616132259368896e-01 -1.676774471998214722e-01 9.191983938217163086e-02 -1.287182420492172241e-01 -8.505667001008987427e-02 7.791420817375183105e-02 2.511563301086425781e-01 -2.284866720438003540e-01 -2.403511554002761841e-01 1.488472968339920044e-01
-2.190501689910888672e-01 -6.159993261098861694e-02 3.581215441226959229e-02 1.878830641508102417e-01 -2.676663696765899658e-01 -2.536680400371551514e-01 9.412914514541625977e-02 8.346501737833023071e-02 2.092220187187194824e-01 -1.050070598721504211e-01 -1.350007057189941406e-01 2.369912564754486084e-01 2.406913489103317261e-01 -2.541128396987915039e-01 -2.672587931156158447e-01 1.749641001224517822e-01 -8.363605290651321411e-02 -3.326834440231323242e-01 5.538800358772277832e-02 -1.875993311405181885e-01 -1.641698926687240601e-02 1.131043881177902222e-01 1.725694090127944946e-01 -1.161407753825187683e-01 6.084982678294181824e-02 -1.671099103987216949e-02 -2.463959902524948120e-01 -1.001798287034034729e-01 1.714097708463668823e-01 -1.549001336097717285e-01 2.203999459743499756e-01 -1.309150159358978271e-01
-1.110223159193992615e-01 -1.337474286556243896e-01 -7.010649889707565308e-02 2.904785573482513428e-01 -8.877262473106384277e-02 -6.282083224505186081e-03 7.666092365980148315e-02 5.725278519093990326e-03 2.795164287090301514e-01 -1.077840551733970642e-01 3.418324515223503113e-02 -3.812270611524581909e-02 -1.670771688222885132e-01 -1.075777970254421234e-02 5.733879655599594116e-02 -1.228382736444473267e-01 6.489958614110946655e-03 1.349561661481857300e-02 3.545715510845184326e-01 -4.534856975078582764e-01 2.286839485168457031e-01 4.272205233573913574e-01 1.498559415340423584e-01 -2.194859385490417480e-01 -8.498749881982803345e-02 4.473462700843811035e-02 1.978332102298736572e-01 2.752688713371753693e-03 5.851304531097412109e-02 -1.085186675190925598e-01 1.608996540307998657e-01 3.727731481194496155e-02
1.556584239006042480e-01 1.274486780166625977e-01 1.597392112016677856e-01 -3.116622380912303925e-02 -2.899216413497924805e-01 -1.600690782070159912e-01 -1.278438866138458252e-01 -2.643066346645355225e-01 7.710754126310348511e-02 2.510406374931335449e-01 3.600411415100097656e-01 8.945950865745544434e-02 -1.134055759757757187e-02 -2.764693498611450195e-01 1.206754818558692932e-01 -2.227645516395568848e-01 -2.688958346843719482e-01 -8.897665143013000488e-02 1.801412999629974365e-01 3.836246579885482788e-02 -1.588292121887207031e-01 1.290488690137863159e-01 1.158688887953758240e-01 1.700713187456130981e-01 1.720722764730453491e-01 -1.382937878370285034e-01 -2.651914954185485840e-01 -8.627890609204769135e-03 -7.526637637056410313e-05 -2.525865733623504639e-01 -3.644564375281333923e-02 -8.469190448522567749e-02
-3.418629290536046028e-03 -6.101518124341964722e-02 3.143665194511413574e-01 -1.988407224416732788e-03 -2.454796582460403442e-01 -1.237396225333213806e-01 -2.223336547613143921e-01 4.007140547037124634e-02 2.857045531272888184e-01 9.714721143245697021e-02 1.236035488545894623e-02 -1.468486785888671875e-01 -1.315499991178512573e-01 -1.042032167315483093e-01 1.016100421547889709e-01 4.048579558730125427e-02 -1.095176637172698975e-01 -1.311832219362258911e-01 5.924775004386901855e-01 -9.259814769029617310e-02 2.666412889957427979e-01 4.217575117945671082e-02 7.800065726041793823e-02 2.023462206125259399e-01 9.146640449762344360e-02 -1.216198801994323730e-01 -1.121756434440612793e-01 -9.395284950733184814e-02 -1.696865633130073547e-02 -2.309113293886184692e-01 1.042571961879730225e-01 1.260681916028261185e-02
-1.093928050249814987e-02 -1.948724389076232910e-01 6.404226273298263550e-02 1.065699160099029541e-01 -3.467832505702972412e-01 1.396941244602203369e-01 5.182920396327972412e-02 -3.171265423297882080e-01 3.774938583374023438e-01 1.537264883518218994e-01 -9.522417932748794556e-02 1.086585521697998047e-01 1.558404862880706787e-01 -1.198468357324600220e-01 4.547929391264915466e-02 -1.050372868776321411e-01 4.357335343956947327e-02 1.053942665457725525e-01 9.178823977708816528e-02 -4.735527932643890381e-01 1.078503504395484924e-01 2.390818148851394653e-01 6.167878955602645874e-02 -3.280704915523529053e-01 -1.563613116741180420e-02 7.830569148063659668e-02 6.944932043552398682e-02 -3.347098827362060547e-02 9.371295571327209473e-03 1.113643795251846313e-01 -3.646569326519966125e-02 -1.122931241989135742e-01
-2.608789689838886261e-02 1.069290637969970703e-01 -2.647715806961059570e-01 1.541935503482818604e-01 -2.209947407245635986e-01 -3.780774399638175964e-02 7.104035466909408569e-02 -3.904282674193382263e-02 1.010186672210693359e-01 2.813585400581359863e-01 2.421519309282302856e-01 -5.126966536045074463e-02 -9.772934019565582275e-03 -2.505153045058250427e-02 -9.326029568910598755e-02 -3.294749259948730469e-01 -2.122437059879302979e-01 -3.073864281177520752e-01 2.459178268909454346e-01 -2.286453917622566223e-02 1.461596637964248657e-01 -4.280167073011398315e-02 1.669020652770996094e-01 1.511626392602920532e-01 7.795836776494979858e-02 -1.807872653007507324e-01 -1.888124495744705200e-01 -2.061641514301300049e-01 6.870722770690917969e-02 -3.698669373989105225e-01 6.229292601346969604e-02 1.783473491668701172e-01
4.084011539816856384e-02 1.412450056523084641e-02 1.109161898493766785e-01 2.300960719585418701e-01 -1.794355362653732300e-01 -5.191544070839881897e-02 -1.557794362306594849e-01 3.057986311614513397e-02 -2.661417126655578613e-01 3.818338215351104736e-01 1.551044285297393799e-01 -1.061489358544349670e-01 3.984346613287925720e-02 6.105324253439903259e-02 -9.053611755371093750e-02 1.310492306947708130e-01 1.457833498716354370e-01 -1.425745338201522827e-01 9.326526522636413574e-02 -1.828991025686264038e-01 -1.335497349500656128e-01 2.187697291374206543e-01 5.133722722530364990e-02 -3.837077319622039795e-02 7.425432652235031128e-02 -2.995064258575439453e-01 -5.252816900610923767e-02 -2.639735937118530273e-01 2.624438107013702393e-01 -4.147239625453948975e-01 -1.629850119352340698e-01 -3.901252895593643188e-02
1.821941435337066650e-01 3.258192166686058044e-02 -9.001973271369934082e-02 -1.327421665191650391e-01 -2.787085771560668945e-01 -2.078750357031822205e-02 5.711589008569717407e-02 -2.923252061009407043e-02 8.280762284994125366e-02 3.114228248596191406e-01 4.293482005596160889e-02 1.226716041564941406e-01 3.817182481288909912e-01 -2.895432114601135254e-01 -1.759580522775650024e-01 -7.942368090152740479e-02 1.649370193481445312e-01 -5.381855368614196777e-02 1.349243074655532837e-01 -3.930407017469406128e-02 1.603551506996154785e-01 1.543750762939453125e-01 1.204708125442266464e-02 -1.249034106731414795e-01 6.232783570885658264e-02 -4.159536361694335938e-01 -1.503913551568984985e-01 -2.982201874256134033e-01 1.595607548952102661e-01 -5.953346192836761475e-02 1.894265860319137573e-01 -4.198851436376571655e-02
5.116702243685722351e-02 8.746883831918239594e-03 4.105238318443298340e-01 2.383145391941070557e-01 -7.690148055553436279e-02 -1.818349361419677734e-01 9.952218085527420044e-02 9.782820940017700195e-02 1.080340817570686340e-01 2.378517687320709229e-01 3.524556290358304977e-03 2.697345428168773651e-02 2.015558034181594849e-01 -1.061078086495399475e-01 -1.012899652123451233e-01 -7.049828302115201950e-03 1.587260216474533081e-01 -3.575104475021362305e-01 2.336654216051101685e-01 -1.220559701323509216e-01 2.451819032430648804e-01 2.838214337825775146e-01 9.798816591501235962e-02 2.093152999877929688e-01 2.189083546400070190e-01 -2.022548019886016846e-01 -2.007950246334075928e-01 6.342285126447677612e-02 4.860905185341835022e-02 -1.510121673345565796e-01 6.652403622865676880e-02 5.478093400597572327e-02
6.503594666719436646e-02 -1.963366121053695679e-01 1.045374572277069092e-01 3.357318043708801270e-02 -3.836833238601684570e-01 -5.697175115346908569e-02 -6.872016238048672676e-04 -2.649229764938354492e-01 1.649607867002487183e-01 4.343876242637634277e-02 -7.469952851533889771e-02 -2.136135548353195190e-01 8.091601729393005371e-02 1.876771077513694763e-02 -5.516088753938674927e-02 4.353224113583564758e-02 -2.027249895036220551e-03 -2.033475637435913086e-01 5.068721175193786621e-01 -1.579728275537490845e-01 -1.480359137058258057e-01 2.222649753093719482e-01 6.135780364274978638e-02 -1.044867783784866333e-01 1.885813325643539429e-01 3.230608999729156494e-01 -1.329050213098526001e-01 2.016235738992691040e-01 -4.008775204420089722e-02 -1.090330183506011963e-01 1.050325185060501099e-01 1.935512199997901917e-02
-2.664997875690460205e-01 -7.125540822744369507e-02 -1.159926578402519226e-01 -8.445018529891967773e-02 -3.830402493476867676e-01 1.809791289269924164e-02 9.718966484069824219e-02 -2.623094320297241211e-01 2.286874651908874512e-01 5.059956312179565430e-01 -1.021366380155086517e-02 1.881345361471176147e-02 -1.854650527238845825e-01 -6.579154729843139648e-02 -5.612774565815925598e-02 -8.103605359792709351e-03 -2.937496639788150787e-03 -1.256060600280761719e-01 -5.141839757561683655e-02 6.117019336670637131e-03 2.403501272201538086e-01 1.448854953050613403e-01 1.713554561138153076e-01 1.139908954501152039e-01 1.010234653949737549e-01 -2.968503721058368683e-02 -6.111195310950279236e-02 -9.965125471353530884e-02 3.529413044452667236e-01 -1.791726499795913696e-01 3.614384680986404419e-02 7.052078843116760254e-02
1.846497505903244019e-02 -2.033235281705856323e-01 1.556334048509597778e-01 2.413844317197799683e-01 -2.313468456268310547e-01 -2.079467326402664185e-01 4.642578959465026855e-02 1.841386258602142334e-01 2.372788041830062866e-01 1.347970217466354370e-01 -1.169383991509675980e-02 -1.721090823411941528e-01 2.037395685911178589e-01 -1.573147177696228027e-01 -2.612042706459760666e-03 -7.438153773546218872e-02 1.581735312938690186e-01 -1.656038612127304077e-01 1.223668903112411499e-01 -4.481663703918457031e-01 3.885667026042938232e-02 1.840953230857849121e-01 -1.496307551860809326e-01 4.075841978192329407e-02 3.789619207382202148e-01 -8.573730476200580597e-03 -9.685800969600677490e-02 8.026122301816940308e-02 1.331127732992172241e-01 -1.150107830762863159e-01 1.784490197896957397e-01 1.302171796560287476e-01
1.416904013603925705e-02 -6.445100158452987671e-02 4.268235340714454651e-02 -9.758374094963073730e-02 -1.211995109915733337e-01 -2.592278718948364258e-01 2.988235279917716980e-02 -3.800885379314422607e-01 5.312325060367584229e-02 1.962873488664627075e-01 1.637698411941528320e-01 1.436496078968048096e-01 -3.013299107551574707e-01 -5.732922349125146866e-03 -1.783412545919418335e-01 6.196439638733863831e-02 -2.672406733036041260e-01 -2.401131689548492432e-01 2.126427888870239258e-01 -1.410001367330551147e-01 -1.223727911710739136e-01 7.009775191545486450e-02 9.731746464967727661e-02 -1.622930616140365601e-01 -2.096150070428848267e-01 1.807404309511184692e-01 -2.849494218826293945e-01 -3.396461531519889832e-02 9.582131356000900269e-02 -2.066527158021926880e-01 -1.178679708391427994e-02 -2.844611704349517822e-01
1.555163711309432983e-01 -2.365152984857559204e-01 -2.247562110424041748e-01 9.291488677263259888e-02 -3.912694752216339111e-01 1.895699650049209595e-02 2.309047430753707886e-01 -4.056752845644950867e-02 2.857528328895568848e-01 5.270615592598915100e-02 3.997039049863815308e-03 -8.847188949584960938e-02 -4.461373388767242432e-02 -1.610014438629150391e-01 -2.300165221095085144e-02 -3.509800136089324951e-02 -1.327498108148574829e-01 -7.039202749729156494e-02 8.259271085262298584e-02 -2.370935231447219849e-01 3.383740782737731934e-02 8.536427468061447144e-02 2.462669014930725098e-01 -6.769585423171520233e-03 2.793430909514427185e-02 -1.419800966978073120e-01 7.060015201568603516e-02 -3.765392303466796875e-01 2.010917216539382935e-01 5.274968221783638000e-02 6.130145862698554993e-02 4.011775255203247070e-01
1.811215132474899292e-01 1.021257229149341583e-02 -1.213392838835716248e-01 9.060511738061904907e-02 -3.318004012107849121e-01 -6.907485425472259521e-02 1.491070240736007690e-01 -4.940025508403778076e-02 2.669272422790527344e-01 -2.530082128942012787e-03 7.670383900403976440e-02 -3.030274808406829834e-01 9.439614601433277130e-03 -3.748882096260786057e-03 -2.145000034943223000e-03 1.195871010422706604e-01 1.645794510841369629e-01 -9.879599511623382568e-02 2.573099434375762939e-01 -2.125176936388015747e-01 -2.473359704017639160e-01 2.935542166233062744e-01 5.106002837419509888e-02 -1.593705564737319946e-01 1.263379454612731934e-01 1.798758506774902344e-01 -4.258269965648651123e-01 7.591652870178222656e-02 -7.781309634447097778e-02 -2.160143703222274780e-01 8.637749403715133667e-02 -4.567718505859375000e-02
2.562572360038757324e-01 -8.233266323804855347e-02 2.768073976039886475e-01 1.643012613058090210e-01 -2.742026746273040771e-01 4.626380652189254761e-02 1.775497049093246460e-01 -2.623391747474670410e-01 6.515193730592727661e-02 4.807850718498229980e-02 -7.413750141859054565e-02 -2.543706297874450684e-01 3.181054815649986267e-02 -8.809792995452880859e-02 -3.668041899800300598e-02 3.221667706966400146e-01 3.915933147072792053e-02 -1.836631298065185547e-01 3.052177727222442627e-01 -1.808342784643173218e-01 1.279016584157943726e-01 5.017680302262306213e-02 -1.555790752172470093e-01 -1.409928053617477417e-01 2.977256178855895996e-01 -2.940112166106700897e-02 -1.921806484460830688e-01 1.973175071179866791e-02 -3.987540025264024734e-03 -2.969399988651275635e-01 8.324402570724487305e-02 9.779822826385498047e-02
-2.042199969291687012e-01 -1.377162709832191467e-02 -1.919976472854614258e-01 -8.267731219530105591e-02 -1.616331934928894043e-01 -3.722522780299186707e-02 9.008960425853729248e-02 -3.795337378978729248e-01 4.441644251346588135e-01 3.373602330684661865e-01 -6.023828871548175812e-03 1.020552515983581543e-01 -9.600891172885894775e-02 -1.243591010570526123e-01 -7.954744249582290649e-02 -2.859426662325859070e-02 -1.257667839527130127e-01 -1.384578994475305080e-03 1.078039109706878662e-01 1.475346684455871582e-01 1.211818009614944458e-01 1.496299058198928833e-01 2.207673192024230957e-01 -1.089880019426345825e-01 3.095504939556121826e-01 -7.062604278326034546e-02 -8.138959109783172607e-02 -1.341392099857330322e-01 5.469739437103271484e-02 -2.751258313655853271e-01 1.295229047536849976e-01 -1.164975389838218689e-01
7.830183207988739014e-02 1.500407010316848755e-01 -2.365470528602600098e-01 9.118736535310745239e-02 -3.053834438323974609e-01 -3.173681199550628662e-01 -2.467767521739006042e-02 -6.141439452767372131e-02 1.557185798883438110e-01 2.557044029235839844e-01 -4.320071637630462646e-02 2.012196332216262817e-01 -1.283418834209442139e-01 3.233429789543151855e-02 -1.054923683404922485e-01 -5.981214344501495361e-02 -1.314094942063093185e-02 -1.504817605018615723e-02 2.579505145549774170e-01 -3.030326962471008301e-01 1.971192508935928345e-01 1.266350448131561279e-01 4.213775992393493652e-01 -1.138083189725875854e-01 -1.701362878084182739e-01 -2.366790473461151123e-01 -1.016585826873779297e-01 -1.760702580213546753e-01 4.941764473915100098e-02 -9.706265479326248169e-02 -4.519661515951156616e-02 1.174664963036775589e-02
-6.040745414793491364e-03 1.968663632869720459e-01 1.744657754898071289e-02 2.477928996086120605e-01 -3.575149178504943848e-01 -6.172447279095649719e-02 2.092580795288085938e-01 -6.681057810783386230e-02 -6.933902949094772339e-02 3.618971407413482666e-01 1.284809410572052002e-01 1.454223394393920898e-01 -1.626858413219451904e-01 -4.416626319289207458e-02 3.891039639711380005e-02 -7.496707886457443237e-02 -3.290273994207382202e-02 -2.583605647087097168e-01 2.527340948581695557e-01 -6.427739560604095459e-02 2.008152455091476440e-01 -6.170439999550580978e-03 1.198727861046791077e-01 3.304856643080711365e-02 -4.274664819240570068e-02 -1.016042903065681458e-01 -2.358206808567047119e-01 -3.822954893112182617e-01 1.373623013496398926e-01 -2.717787027359008789e-01 -2.824848517775535583e-03 1.109986901283264160e-01
4.981230944395065308e-02 -2.864977903664112091e-02 3.072924017906188965e-01 3.270767033100128174e-01 -1.748691946268081665e-01 -1.797554045915603638e-01 2.197714447975158691e-01 -2.887629903852939606e-02 2.533605992794036865e-01 1.699244976043701172e-01 2.438168525695800781e-01 9.258514642715454102e-02 2.513167634606361389e-02 -7.843726873397827148e-02 9.595931507647037506e-03 1.135021820664405823e-01 -1.434820145368576050e-01 -4.711792245507240295e-02 1.934521645307540894e-01 -1.951771378517150879e-01 1.963425576686859131e-01 2.719373106956481934e-01 -3.036246597766876221e-01 -3.955706954002380371e-02 1.622831970453262329e-01 2.176230847835540771e-01 -2.032756060361862183e-01 -4.207990132272243500e-03 3.235301747918128967e-02 -1.873687654733657837e-01 2.158664762973785400e-01 -7.594310212880373001e-03
5.271519720554351807e-02 -6.179964169859886169e-02 4.756483063101768494e-02 2.745758891105651855e-01 -2.922108769416809082e-01 -1.447473764419555664e-01 -9.723309427499771118e-03 -8.387754857540130615e-02 1.704783737659454346e-02 3.407280147075653076e-01 2.728338837623596191e-01 -4.218747466802597046e-02 -1.647195369005203247e-01 -8.654729276895523071e-02 1.105109695345163345e-02 -2.292641550302505493e-01 8.815375715494155884e-02 -1.665737032890319824e-01 2.914920747280120850e-01 1.377651095390319824e-01 8.326085656881332397e-02 3.264294564723968506e-01 -1.520419586449861526e-02 -5.503598600625991821e-02 2.702137529850006104e-01 -1.384913474321365356e-01 -1.425775587558746338e-01 1.405802965164184570e-01 8.000081777572631836e-02 -2.833194732666015625e-01 -2.047581970691680908e-01 -7.260203361511230469e-02
-3.243244811892509460e-02 -2.093405090272426605e-02 -1.047684699296951294e-01 -1.222055107355117798e-01 -3.365813493728637695e-01 -1.222522109746932983e-01 1.174148693680763245e-01 3.625282645225524902e-02 6.311557255685329437e-03 1.447137445211410522e-02 -4.904905706644058228e-02 -1.352316439151763916e-01 3.402674198150634766e-01 -8.739809691905975342e-02 -2.134377062320709229e-01 -3.612328693270683289e-02 3.725958615541458130e-02 -3.946166038513183594e-01 -2.815269865095615387e-02 -2.355090230703353882e-01 1.315377354621887207e-01 3.383014202117919922e-01 -6.260922551155090332e-02 1.623760312795639038e-01 3.399769961833953857e-02 -1.766469031572341919e-01 -2.936311066150665283e-01 -2.361406981945037842e-01 2.632978856563568115e-01 -1.342993974685668945e-01 -1.100388355553150177e-03 -3.056460991501808167e-02
-2.351059764623641968e-02 -1.381326168775558472e-01 1.839158982038497925e-01 -3.295909613370895386e-02 -2.262431681156158447e-01 -4.319349527359008789e-01 5.551388859748840332e-02 -1.666112244129180908e-01 2.333601266145706177e-01 1.251820921897888184e-01 1.674227267503738403e-01 -1.490636914968490601e-01 -2.579281032085418701e-01 2.167635969817638397e-02 9.015066176652908325e-02 -5.757107213139533997e-02 1.372346580028533936e-01 1.563480496406555176e-01 1.248451992869377136e-01 -1.875035464763641357e-01 1.229386925697326660e-01 2.032141089439392090e-01 -3.314104080200195312e-01 -1.680189669132232666e-01 2.394065409898757935e-01 -1.539996862411499023e-01 1.987087540328502655e-02 -2.295385897159576416e-01 1.338814049959182739e-01 -1.559434086084365845e-01 6.519294530153274536e-02 9.456433355808258057e-02
1.617337763309478760e-02 1.394541561603546143e-01 5.214075371623039246e-02 3.188409507274627686e-01 -2.931940555572509766e-01 -1.793830841779708862e-01 5.635286495089530945e-02 -1.293748617172241211e-01 -1.612998098134994507e-01 2.285540997982025146e-01 -5.742426216602325439e-02 -7.558549940586090088e-02 -1.088996753096580505e-01 2.519872486591339111e-01 -1.046618372201919556e-01 5.792092066258192062e-03 -6.857688724994659424e-02 -2.084735631942749023e-01 2.038345038890838623e-01 -3.713580965995788574e-02 -1.377663016319274902e-01 6.354667991399765015e-02 2.706027328968048096e-01 -1.162328198552131653e-01 7.772929966449737549e-02 -7.383026182651519775e-02 -2.776296734809875488e-01 -1.185919269919395447e-01 -3.511847183108329773e-02 -4.735387563705444336e-01 1.876223087310791016e-01 9.689060039818286896e-03
-2.066589444875717163e-01 1.946232169866561890e-01 1.326124370098114014e-01 5.033367127180099487e-02 -3.024876415729522705e-01 -2.115097194910049438e-01 4.101662430912256241e-03 -6.746236234903335571e-02 2.967260181903839111e-01 -1.282011624425649643e-02 5.546523258090019226e-02 -1.059566810727119446e-01 1.830416768789291382e-01 3.017712235450744629e-01 3.254705667495727539e-02 -1.355936229228973389e-01 -2.988009527325630188e-02 -1.680436134338378906e-01 3.019932508468627930e-01 8.471981436014175415e-02 -2.734260261058807373e-01 3.045207560062408447e-01 8.251883089542388916e-02 -1.811591982841491699e-01 1.810954213142395020e-01 -1.872996389865875244e-01 6.928788125514984131e-02 -1.022058948874473572e-01 2.946180701255798340e-01 -5.185449868440628052e-02 -6.320786196738481522e-03 6.840047985315322876e-02
3.244490623474121094e-01 1.174199022352695465e-02 -3.515663743019104004e-02 6.333386152982711792e-02 -3.171837031841278076e-01 -3.088430874049663544e-02 2.293802350759506226e-01 -2.201373577117919922e-01 2.141487598419189453e-01 1.055792905390262604e-02 2.504611574113368988e-02 -1.922558397054672241e-01 -3.577648848295211792e-02 6.478142738342285156e-02 5.063999444246292114e-02 1.044902279973030090e-01 6.575814634561538696e-02 -1.984982788562774658e-01 5.708279609680175781e-01 -1.681736856698989868e-01 -1.047870218753814697e-01 1.073872596025466919e-01 5.431165173649787903e-02 -1.160199865698814392e-01 2.575076520442962646e-01 1.938571035861968994e-01 -2.256492339074611664e-02 9.533880650997161865e-02 6.026511639356613159e-02 -8.419705182313919067e-02 1.002211645245552063e-01 -1.147281304001808167e-01
1.634835004806518555e-01 1.188577264547348022e-01 2.534148991107940674e-01 1.851418763399124146e-01 -2.138188034296035767e-01 -2.838909029960632324e-01 3.996700420975685120e-02 -2.685518004000186920e-02 3.235206604003906250e-01 2.876344919204711914e-01 5.188998207449913025e-02 4.702540114521980286e-02 2.268617972731590271e-02 -1.383277177810668945e-01 1.850135922431945801e-01 4.448284953832626343e-02 -1.669224500656127930e-01 -1.986693441867828369e-01 3.930669426918029785e-01 -7.964001595973968506e-02 3.275883197784423828e-01 1.122402623295783997e-01 7.513399422168731689e-02 2.763416171073913574e-01 3.392744436860084534e-02 -3.395770117640495300e-02 -1.186825707554817200e-01 -1.403191685676574707e-01 1.195809245109558105e-02 -1.030203551054000854e-01 7.514687627553939819e-02 -3.572356700897216797e-02
1.041662171483039856e-01 -1.166753992438316345e-01 2.139410674571990967e-01 1.122845783829689026e-01 8.245792239904403687e-02 -1.411098390817642212e-01 3.327358141541481018e-02 8.827803283929824829e-02 1.337172538042068481e-01 1.713192760944366455e-01 1.819336265325546265e-01 -9.268009662628173828e-02 8.513590693473815918e-02 -2.053407877683639526e-01 -2.983644306659698486e-01 -6.560648232698440552e-02 2.656299769878387451e-01 -3.047842681407928467e-01 2.872712016105651855e-01 -1.072099655866622925e-01 -2.515909262001514435e-02 3.865333199501037598e-01 -1.654413938522338867e-01 -4.515026137232780457e-02 2.865093350410461426e-01 7.453543599694967270e-03 -7.006574422121047974e-02 -1.732780784368515015e-01 -2.124025113880634308e-02 -2.678631246089935303e-01 1.281769573688507080e-01 -8.518833667039871216e-02
1.788667589426040649e-02 -1.286513060331344604e-01 -3.693528100848197937e-02 -3.062168955802917480e-01 -2.012190520763397217e-01 -8.362468332052230835e-02 1.794473528861999512e-01 -1.154535487294197083e-01 8.391623944044113159e-02 1.421969383955001831e-01 -8.908919058740139008e-03 -9.642690420150756836e-02 3.763054609298706055e-01 -1.907738298177719116e-01 -2.221711166203022003e-02 -2.265354990959167480e-01 1.536760572344064713e-02 -3.944079279899597168e-01 1.570079177618026733e-01 -1.549523025751113892e-01 2.284773439168930054e-02 7.479953765869140625e-02 -1.631575673818588257e-01 -1.159639284014701843e-01 6.939275562763214111e-02 -2.033851891756057739e-01 -2.397973686456680298e-01 -3.380976915359497070e-01 1.176068782806396484e-01 -1.681615561246871948e-01 1.333678364753723145e-01 -4.278507258277386427e-04
-6.251522153615951538e-02 6.397834420204162598e-02 3.499735295772552490e-01 -4.752641543745994568e-02 -2.843333780765533447e-01 -2.198089212179183960e-01 -6.499865651130676270e-02 -4.600853845477104187e-02 3.816794231534004211e-02 2.863080203533172607e-01 1.537052094936370850e-01 1.222885921597480774e-01 1.116678863763809204e-02 1.126828938722610474e-01 6.891480088233947754e-02 -2.259389758110046387e-01 -3.643275201320648193e-01 3.117105178534984589e-02 2.290690541267395020e-01 -8.565710484981536865e-02 -9.652914106845855713e-02 2.661924660205841064e-01 1.091876905411481857e-02 3.235786259174346924e-01 -4.395306110382080078e-02 -1.867009699344635010e-01 1.335055660456418991e-02 -5.824388936161994934e-02 1.289955973625183105e-01 -2.567975819110870361e-01 -1.536223441362380981e-01 -1.267579495906829834e-01
1.026834845542907715e-01 6.819279491901397705e-02 -9.425047785043716431e-02 1.302514821290969849e-01 -3.278936073184013367e-02 -1.866739839315414429e-01 1.181654781103134155e-01 -5.403374135494232178e-02 1.134470403194427490e-01 5.116814374923706055e-01 -1.532727181911468506e-01 2.600395679473876953e-01 1.150095611810684204e-01 -1.982255280017852783e-01 -1.842225044965744019e-01 -2.600862681865692139e-01 -1.561385989189147949e-01 -1.057703122496604919e-01 1.802186667919158936e-01 -2.720548808574676514e-01 1.084280684590339661e-01 5.039954092353582382e-03 4.740543290972709656e-02 2.214632369577884674e-02 2.859736979007720947e-02 -3.634865581989288330e-01 8.382082730531692505e-02 -1.499962061643600464e-01 -9.253233671188354492e-03 -2.563075721263885498e-01 -2.999840676784515381e-02 -2.290024422109127045e-02
5.604376550763845444e-03 -9.402386099100112915e-02 2.471249252557754517e-01 -1.026665121316909790e-01 -2.662473320960998535e-01 -5.532979220151901245e-02 -7.106457650661468506e-02 -3.380960971117019653e-02 8.158373832702636719e-02 6.342431157827377319e-02 3.293088972568511963e-01 -1.423964500427246094e-01 -8.854373544454574585e-02 -1.918051987886428833e-01 7.147200405597686768e-02 -6.648956239223480225e-02 -6.711266934871673584e-02 -1.315506994724273682e-01 2.254361361265182495e-01 -7.225948572158813477e-02 -1.788724064826965332e-01 1.640471965074539185e-01 1.700334101915359497e-01 4.729811847209930420e-02 1.880649328231811523e-01 -3.799075186252593994e-01 -9.615307301282882690e-02 8.877001702785491943e-03 1.938737481832504272e-01 -1.667977571487426758e-01 4.426975250244140625e-01 1.658217012882232666e-01
1.406489759683609009e-01 6.542872637510299683e-02 -3.766710311174392700e-02 4.458317533135414124e-02 -3.252960741519927979e-02 -1.188107281923294067e-01 1.289135813713073730e-01 -3.700649142265319824e-01 5.597125366330146790e-02 -4.464137181639671326e-02 -2.019443176686763763e-02 1.355384886264801025e-01 9.594268351793289185e-02 -1.601349711418151855e-01 -2.278887033462524414e-01 6.413957476615905762e-02 -3.191681578755378723e-02 -1.760415583848953247e-01 1.919835656881332397e-01 -3.128689229488372803e-01 -3.627910017967224121e-01 1.118004843592643738e-01 5.524133797734975815e-03 1.790376454591751099e-01 -1.310631036758422852e-01 -1.753854751586914062e-01 1.415132358670234680e-02 4.771238192915916443e-02 7.971988618373870850e-02 -2.856065630912780762e-01 3.326216042041778564e-01 -3.115392029285430908e-01
-8.204112946987152100e-02 -9.952221810817718506e-02 -1.432461738586425781e-01 2.499039322137832642e-01 -3.187598586082458496e-01 7.950012572109699249e-03 2.680251598358154297e-01 -2.202389389276504517e-01 9.798149764537811279e-02 4.474390447139739990e-01 5.524605512619018555e-02 1.628870666027069092e-01 -8.147774636745452881e-02 -1.284923590719699860e-02 1.073215678334236145e-01 -1.487396955490112305e-01 7.158268243074417114e-02 -2.008409202098846436e-01 1.547828316688537598e-01 -1.910519320517778397e-03 8.270376920700073242e-02 2.172684110701084137e-02 1.548502594232559204e-01 1.641988754272460938e-01 -6.549370288848876953e-02 -2.056861519813537598e-01 -1.290580332279205322e-01 -2.951430380344390869e-01 1.310874223709106445e-01 -3.076929748058319092e-01 7.362222671508789062e-02 5.686025694012641907e-02
1.639957167208194733e-02 -3.063537776470184326e-01 9.029249846935272217e-02 1.033926475793123245e-02 -6.959467381238937378e-02 -1.457374840974807739e-01 -2.185059338808059692e-02 2.670929394662380219e-02 1.455226093530654907e-01 8.893121778964996338e-02 2.961030304431915283e-01 -1.537932604551315308e-01 -1.232207641005516052e-01 -1.515432298183441162e-01 3.745765984058380127e-02 -1.578004211187362671e-01 3.726498037576675415e-02 -1.205947548151016235e-01 4.487203359603881836e-01 1.778225973248481750e-02 -1.553627252578735352e-01 1.730745881795883179e-01 3.436366319656372070e-01 -1.322177471593022346e-03 1.708030253648757935e-01 -2.707045078277587891e-01 -1.172885522246360779e-01 -5.842823535203933716e-02 1.952712982892990112e-01 -6.949366629123687744e-02 3.311017155647277832e-01 5.903859809041023254e-02
8.968595415353775024e-02 2.065077424049377441e-01 -2.007042616605758667e-01 7.169193029403686523e-02 1.064427755773067474e-02 4.069072753190994263e-02 -2.225341945886611938e-01 -5.122489109635353088e-02 2.921401858329772949e-01 9.348757565021514893e-02 1.736103184521198273e-02 2.468863688409328461e-02 -1.480063498020172119e-01 -1.381055265665054321e-01 -9.625789523124694824e-02 -3.566502630710601807e-01 1.060107909142971039e-02 -2.496298402547836304e-01 2.443377524614334106e-01 -1.566649079322814941e-01 1.007627919316291809e-01 2.379207909107208252e-01 -2.554390132427215576e-01 -1.645054519176483154e-01 -1.037286594510078430e-01 2.919239923357963562e-02 -1.800353974103927612e-01 -2.056912332773208618e-01 2.148281335830688477e-01 -3.464517593383789062e-01 1.340910047292709351e-01 -3.601632639765739441e-02
3.476819396018981934e-02 -1.007986813783645630e-01 -3.824904933571815491e-02 1.214734371751546860e-02 -2.508365511894226074e-01 2.539959922432899475e-02 6.095738336443901062e-02 -9.486568719148635864e-02 3.717024922370910645e-01 3.446216881275177002e-01 1.898172544315457344e-03 -3.006099760532379150e-01 -1.525478214025497437e-01 -1.405132412910461426e-01 -1.036864295601844788e-01 -1.424802839756011963e-01 -1.496131420135498047e-01 -1.541032642126083374e-01 -1.205000430345535278e-01 -2.685521543025970459e-01 8.793012052774429321e-02 -9.465257823467254639e-02 1.449503563344478607e-02 -3.154859691858291626e-02 -1.974096298217773438e-01 1.631213910877704620e-02 1.689874827861785889e-01 -3.936716318130493164e-01 1.368432193994522095e-01 -2.810107767581939697e-01 -5.889830365777015686e-02 1.215579584240913391e-01
9.959306567907333374e-02 -3.891532868146896362e-02 3.250740170478820801e-01 1.962541230022907257e-02 -3.829377889633178711e-01 -1.431692689657211304e-01 -1.016856059432029724e-01 -7.855060696601867676e-02 1.576329916715621948e-01 1.314660459756851196e-01 1.068377643823623657e-01 8.821535855531692505e-02 4.792472720146179199e-02 -1.655542105436325073e-01 -6.843001395463943481e-02 2.201306074857711792e-01 -1.384880393743515015e-01 -2.519922703504562378e-02 3.938906192779541016e-01 1.665027113631367683e-03 2.902295589447021484e-01 1.162590384483337402e-01 -3.742343932390213013e-02 3.316789865493774414e-01 1.231542006134986877e-01 2.694827504456043243e-02 -1.266925930976867676e-01 -1.005046963691711426e-01 1.680847071111202240e-02 -2.602075338363647461e-01 2.263119518756866455e-01 -9.646969288587570190e-02
-2.555631399154663086e-01 2.061804383993148804e-01 -5.923988670110702515e-02 4.236416518688201904e-02 -3.308429121971130371e-01 3.136507049202919006e-02 2.348789870738983154e-01 -2.245384752750396729e-01 5.138238519430160522e-02 2.134227156639099121e-01 1.208753362298011780e-01 1.487350612878799438e-01 -5.097686313092708588e-03 3.658958524465560913e-02 7.729052752256393433e-02 -1.103460881859064102e-02 1.941735669970512390e-02 -1.982178390026092529e-01 1.218041032552719116e-01 -6.753515917807817459e-03 4.234668333083391190e-03 1.157261878252029419e-01 3.148826658725738525e-01 7.328875362873077393e-02 1.966015398502349854e-01 6.021694280207157135e-03 -1.683883927762508392e-02 -1.638326048851013184e-02 2.247733473777770996e-01 -5.115256309509277344e-01 2.335717082023620605e-01 2.018066821619868279e-03
4.740803316235542297e-02 1.417747586965560913e-01 2.167062461376190186e-01 1.707903742790222168e-01 9.132169932126998901e-02 -1.022323295474052429e-01 4.397996887564659119e-02 3.243147581815719604e-02 3.289355337619781494e-01 1.439192704856395721e-02 -1.940729916095733643e-01 2.473045438528060913e-01 -9.640767425298690796e-02 -2.499184459447860718e-01 -1.384330391883850098e-01 -1.241420358419418335e-01 -1.812468096613883972e-02 -4.052618443965911865e-01 1.340967416763305664e-01 -1.567939072847366333e-01 -1.674167625606060028e-02 3.515558242797851562e-01 -1.021884903311729431e-01 1.287408620119094849e-01 1.041573435068130493e-01 -2.276943475008010864e-01 4.545989260077476501e-02 -1.297092884778976440e-01 3.442678451538085938e-01 3.599998075515031815e-03 -8.770685642957687378e-02 -1.885622553527355194e-02
1.337833851575851440e-01 -2.676983773708343506e-01 2.047961056232452393e-01 8.125613629817962646e-02 -4.004448354244232178e-01 6.946074217557907104e-02 -4.233814030885696411e-02 6.205680314451456070e-03 5.112443491816520691e-02 2.991977147758007050e-02 -1.832155138254165649e-01 -1.860474348068237305e-01 2.073415815830230713e-01 6.618254631757736206e-02 1.452799737453460693e-01 -1.707053035497665405e-01 -9.494522958993911743e-02 4.626970738172531128e-02 2.801670432090759277e-01 -3.366287648677825928e-01 1.991555094718933105e-01 -1.019098758697509766e-01 4.553266614675521851e-02 -2.717377841472625732e-01 -1.946896165609359741e-01 -2.549457922577857971e-02 -9.333767928183078766e-03 -2.065425664186477661e-01 1.918752044439315796e-01 -1.073299124836921692e-01 2.471462637186050415e-01 7.698473334312438965e-02
5.403618142008781433e-02 3.294974863529205322e-01 -7.870484143495559692e-02 -3.802373632788658142e-02 -1.503765881061553955e-01 -3.766306042671203613e-01 2.059052437543869019e-01 3.905992209911346436e-02 1.989128589630126953e-01 2.270721197128295898e-01 -8.955166488885879517e-02 1.057960614562034607e-01 1.766553893685340881e-02 -8.621353656053543091e-02 2.885829471051692963e-02 -3.502197191119194031e-02 -2.311947047710418701e-01 -2.198940962553024292e-01 2.100125998258590698e-01 -2.174111753702163696e-01 3.255215659737586975e-02 3.993966877460479736e-01 1.976291090250015259e-01 -2.044766955077648163e-02 -8.141755312681198120e-02 -1.664804071187973022e-01 -2.567237988114356995e-02 1.095195189118385315e-01 -3.594427183270454407e-02 -2.743485569953918457e-01 2.269688434898853302e-02 -1.871842741966247559e-01
-1.376238316297531128e-01 1.524456590414047241e-01 5.844296887516975403e-02 8.419289439916610718e-02 -2.729524970054626465e-01 -2.064451575279235840e-01 1.050999984145164490e-01 3.408617898821830750e-02 8.183266967535018921e-02 2.096124738454818726e-01 2.966107726097106934e-01 3.829019516706466675e-02 -1.414847075939178467e-01 -3.175893053412437439e-02 1.943780807778239250e-05 -7.290533185005187988e-02 2.220506221055984497e-01 -6.010276451706886292e-02 4.537532627582550049e-01 -1.866028755903244019e-01 -4.178972542285919189e-02 3.654006123542785645e-01 -8.564148843288421631e-02 -3.756752610206604004e-02 3.185011148452758789e-01 6.954314559698104858e-02 -3.189087286591529846e-02 8.883941173553466797e-02 9.061666578054428101e-02 -2.379218786954879761e-01 -1.840857118368148804e-01 -5.480575375258922577e-03
-3.641105443239212036e-02 -5.083659291267395020e-02 2.391621321439743042e-01 6.964315474033355713e-02 -1.056100577116012573e-01 -3.834200501441955566e-01 7.974262116476893425e-04 -3.993947505950927734e-01 1.506338566541671753e-01 -3.809669241309165955e-02 4.280488064978271723e-04 2.146497517824172974e-01 -1.246964707970619202e-01 -1.192570403218269348e-01 -1.302955746650695801e-01 -1.158185824751853943e-01 9.243033826351165771e-02 -3.128659427165985107e-01 2.026929557323455811e-01 -3.631995022296905518e-01 -1.299426555633544922e-01 1.370126288384199142e-02 5.363383516669273376e-02 -2.941331826150417328e-02 -2.910151705145835876e-02 -5.476795509457588196e-02 9.035997837781906128e-02 5.239378660917282104e-02 3.013639897108078003e-02 -2.127727121114730835e-01 2.763651609420776367e-01 -2.200571447610855103e-01
-1.758890971541404724e-02 1.100655794143676758e-01 1.728270202875137329e-01 1.356711685657501221e-01 -9.023202210664749146e-02 -1.910600811243057251e-01 4.200503230094909668e-02 2.332855761051177979e-01 1.528994739055633545e-01 3.252033591270446777e-01 -2.315047532320022583e-01 7.935597002506256104e-02 1.397367119789123535e-01 -1.765785962343215942e-01 6.814738363027572632e-02 -2.645457684993743896e-01 -5.877280980348587036e-02 -2.607422173023223877e-01 -9.775767475366592407e-02 -1.538005173206329346e-01 6.885965913534164429e-02 2.874007225036621094e-01 -1.106365546584129333e-01 1.448930799961090088e-01 1.570278406143188477e-01 -2.226572334766387939e-01 -7.281858474016189575e-02 -1.569770872592926025e-01 1.975552290678024292e-01 -2.721983194351196289e-01 2.852214574813842773e-01 -1.513835787773132324e-02
3.955363482236862183e-02 -3.824329078197479248e-01 -8.067496120929718018e-02 6.500092893838882446e-02 1.140944212675094604e-01 6.208193488419055939e-03 2.012545801699161530e-02 -1.167912706732749939e-01 8.443842083215713501e-02 1.130555793642997742e-01 -1.534715294837951660e-01 2.093646228313446045e-01 4.529270157217979431e-02 -1.508179605007171631e-01 1.001367792487144470e-01 -2.333422750234603882e-01 -1.711442917585372925e-01 -2.257292717695236206e-01 2.510224878787994385e-01 -4.136645197868347168e-01 -7.447139918804168701e-02 3.410003483295440674e-01 1.997005343437194824e-01 -6.545804440975189209e-02 1.099982559680938721e-01 -1.403698176145553589e-01 -2.144323736429214478e-01 -2.267761081457138062e-01 2.654073014855384827e-02 -1.592301279306411743e-01 8.819758892059326172e-03 4.536792263388633728e-02
9.092369675636291504e-02 -2.532759308815002441e-01 2.760121822357177734e-01 2.961014509201049805e-01 -3.498198688030242920e-01 4.529712349176406860e-02 1.104329079389572144e-01 -1.209700778126716614e-01 3.471058011054992676e-01 5.859518051147460938e-02 -1.829495131969451904e-01 1.999433152377605438e-02 7.459431141614913940e-02 -7.795963436365127563e-02 -9.478580951690673828e-02 1.363725364208221436e-01 -2.048208191990852356e-02 -5.028991028666496277e-02 4.025082662701606750e-02 -4.317557215690612793e-01 6.553776562213897705e-02 2.948833107948303223e-01 1.216371655464172363e-01 -3.055838942527770996e-01 3.810829296708106995e-02 6.452265381813049316e-02 3.101386502385139465e-02 -6.263729929924011230e-02 -7.377481460571289062e-02 -7.321178168058395386e-02 -1.966670155525207520e-02 5.796672776341438293e-02
1.183806508779525757e-01 1.379950940608978271e-01 2.504819929599761963e-01 -2.138865888118743896e-01 -1.948875337839126587e-01 -1.541480869054794312e-01 2.125696390867233276e-01 -1.121690962463617325e-02 3.236407041549682617e-01 2.346523702144622803e-01 -7.364751398563385010e-02 -1.884986609220504761e-01 8.047443628311157227e-02 -2.934351935982704163e-02 -1.124828681349754333e-01 2.230721563100814819e-01 1.345461308956146240e-01 3.849644586443901062e-02 4.404538869857788086e-01 -2.912267744541168213e-01 1.058807298541069031e-01 9.608856588602066040e-02 -1.364479511976242065e-01 1.324300616979598999e-01 1.415202021598815918e-01 6.613889336585998535e-02 -2.120624333620071411e-01 1.644317209720611572e-01 9.989543259143829346e-02 -2.380976453423500061e-03 1.133042648434638977e-01 -8.160194009542465210e-02
-2.932834625244140625e-02 -1.503771245479583740e-01 4.508285224437713623e-02 1.658788621425628662e-01 -4.605465829372406006e-01 -1.182729899883270264e-01 1.479742676019668579e-01 -9.115269035100936890e-02 1.632545441389083862e-01 1.365586221218109131e-01 2.719116806983947754e-01 -1.507395058870315552e-01 2.124034054577350616e-02 1.095752418041229248e-01 -1.367289479821920395e-02 9.537612646818161011e-02 -2.935374714434146881e-02 -2.038423717021942139e-01 8.879438787698745728e-02 -1.794933229684829712e-01 3.437951207160949707e-02 -3.531394526362419128e-02 -8.700125664472579956e-02 9.533533826470375061e-03 2.194227129220962524e-01 3.402626514434814453e-02 -2.396588176488876343e-01 -9.229676425457000732e-02 2.884964942932128906e-01 -2.835934460163116455e-01 -1.218783929944038391e-01 3.749769628047943115e-01
-2.815233543515205383e-02 1.033687889575958252e-01 -1.878788471221923828e-01 -1.300125718116760254e-01 -1.846064478158950806e-01 -1.234837174415588379e-01 3.058338724076747894e-02 9.459332376718521118e-02 2.117897421121597290e-01 2.263822555541992188e-01 1.419494152069091797e-01 3.118525445461273193e-01 5.809458345174789429e-02 2.075705863535404205e-02 -1.067803651094436646e-01 -2.128386348485946655e-01 -1.212784275412559509e-01 -2.988896071910858154e-01 3.436307907104492188e-01 -2.986137270927429199e-01 1.271480619907379150e-01 2.582319974899291992e-01 2.479759752750396729e-01 -1.299072653055191040e-01 2.478241175413131714e-02 -9.372017532587051392e-02 5.947811063379049301e-03 7.431306689977645874e-02 -2.274728007614612579e-02 -2.738530933856964111e-01 -1.541769206523895264e-01 1.278395056724548340e-01
-1.457932125777006149e-02 1.293329596519470215e-01 2.524250447750091553e-01 1.371647566556930542e-01 -4.785857200622558594e-01 -3.549355268478393555e-02 -1.884766072034835815e-01 -1.236599385738372803e-01 3.302146792411804199e-01 5.305593833327293396e-03 -6.309329066425561905e-03 -4.539225995540618896e-02 4.247019067406654358e-02 -9.778262674808502197e-02 -2.541648447513580322e-01 4.260328784584999084e-02 1.270713508129119873e-01 -1.391070187091827393e-01 2.028054594993591309e-01 -2.391902357339859009e-01 2.388581931591033936e-01 2.173864245414733887e-01 -1.694574803113937378e-01 -1.306460350751876831e-01 1.613610684871673584e-01 -1.053831428289413452e-01 6.284431368112564087e-02 -1.721149086952209473e-01 -1.465659216046333313e-02 -1.175657138228416443e-01 -1.040379982441663742e-02 -2.483214437961578369e-01
1.646052151918411255e-01 4.846443608403205872e-02 3.476551771163940430e-01 -7.223817706108093262e-02 -1.379064619541168213e-01 -1.888914108276367188e-01 -1.084966957569122314e-01 -7.659368682652711868e-03 3.595634996891021729e-01 2.615135014057159424e-01 1.379182636737823486e-01 -2.706928178668022156e-02 2.493352293968200684e-01 -2.084432095289230347e-01 -1.430286020040512085e-01 2.263122610747814178e-02 5.960553139448165894e-02 -1.817158907651901245e-01 1.880590170621871948e-01 -6.235874816775321960e-02 1.799984127283096313e-01 2.757274210453033447e-01 1.780479401350021362e-01 2.135794162750244141e-01 8.732148259878158569e-02 1.188121363520622253e-01 -1.330341547727584839e-01 1.726245433092117310e-01 1.884777694940567017e-01 -2.054318487644195557e-01 1.477968692779541016e-01 -5.958798155188560486e-02
1.575392633676528931e-01 -1.066184043884277344e-01 2.326700538396835327e-01 1.622274816036224365e-01 -1.486478000879287720e-01 -4.081950783729553223e-01 -1.971699446439743042e-01 -3.482957482337951660e-01 1.910239607095718384e-01 -8.345025591552257538e-03 9.794583171606063843e-02 -1.157503277063369751e-01 -1.827259659767150879e-01 -1.497858553193509579e-03 -3.037570789456367493e-02 -1.706848591566085815e-01 1.274904012680053711e-01 -6.342614442110061646e-02 2.459163069725036621e-01 -9.854234755039215088e-02 -2.353359386324882507e-02 2.577564716339111328e-01 -1.759411394596099854e-01 1.002477481961250305e-01 3.426401317119598389e-01 -3.667156025767326355e-02 6.439833086915314198e-04 -1.814976483583450317e-01 4.430398344993591309e-02 -2.274927943944931030e-01 -8.235315233469009399e-02 2.848114073276519775e-02
-1.066038534045219421e-01 -1.093074232339859009e-01 -3.088379465043544769e-02 1.946806758642196655e-01 -2.354639917612075806e-01 -1.911285072565078735e-01 5.090106651186943054e-02 3.884548787027597427e-03 1.518684029579162598e-01 1.746655851602554321e-01 -1.831640303134918213e-02 -1.453749090433120728e-01 2.836879156529903412e-02 -4.135851748287677765e-03 2.783973934128880501e-03 1.113248337060213089e-02 -8.640806376934051514e-02 -3.319379985332489014e-01 4.080368950963020325e-02 1.753188297152519226e-02 2.943966090679168701e-01 1.320251375436782837e-01 1.697874367237091064e-01 -1.423518359661102295e-01 -1.264507174491882324e-01 -1.155594214797019958e-01 -4.159867167472839355e-01 9.939066320657730103e-02 2.685663700103759766e-01 -1.334667503833770752e-01 4.214381277561187744e-01 1.209420785307884216e-01
-1.057962477207183838e-01 2.884123940020799637e-03 1.658997088670730591e-01 -4.077889025211334229e-03 -2.282304912805557251e-01 -2.369538843631744385e-01 -7.969465106725692749e-02 -3.218672573566436768e-01 1.261996626853942871e-01 1.906640827655792236e-01 1.812933087348937988e-01 -2.101617306470870972e-01 -2.014683485031127930e-01 -1.967449486255645752e-01 1.893011033535003662e-01 -1.667514890432357788e-01 6.693835556507110596e-02 -7.317003607749938965e-02 2.354782521724700928e-01 -2.688759863376617432e-01 1.062407121062278748e-01 1.965592205524444580e-01 -2.270848602056503296e-01 -2.040275372564792633e-02 4.058116674423217773e-01 -1.886776238679885864e-01 1.270751059055328369e-01 -5.057589337229728699e-02 -5.031447857618331909e-02 -9.136361628770828247e-02 -3.041618317365646362e-02 2.328913472592830658e-02
-2.543476223945617676e-01 -1.186186447739601135e-01 -7.060274481773376465e-02 -1.149834915995597839e-01 -2.242248952388763428e-01 -2.777416706085205078e-01 2.768606245517730713e-01 -5.475647374987602234e-02 1.034552901983261108e-01 3.648554086685180664e-01 -1.026407480239868164e-01 3.658260703086853027e-01 -1.445262283086776733e-01 1.114530339837074280e-01 3.905607014894485474e-02 -1.567042768001556396e-01 -8.298274874687194824e-02 -1.670938432216644287e-01 1.518373936414718628e-01 -2.110862433910369873e-01 2.909480035305023193e-01 2.480850070714950562e-01 3.481165319681167603e-02 -1.034121289849281311e-01 -4.974070936441421509e-02 -6.295446306467056274e-02 -6.619767844676971436e-02 1.001755818724632263e-01 -7.347887754440307617e-02 -2.369227260351181030e-01 1.484460663050413132e-02 7.251279056072235107e-02
8.351086825132369995e-02 -2.093208730220794678e-01 2.804949581623077393e-01 -2.229584008455276489e-02 -4.004307389259338379e-01 -2.174408547580242157e-02 1.362919807434082031e-01 -4.349473118782043457e-02 7.046446949243545532e-02 9.274137765169143677e-02 3.408355712890625000e-01 -3.144329786300659180e-02 -1.810949444770812988e-01 -8.390188217163085938e-03 1.634509712457656860e-01 -2.743402421474456787e-01 6.234676390886306763e-02 1.025406941771507263e-01 1.916231215000152588e-01 -1.093826368451118469e-01 -1.849605292081832886e-01 7.997304946184158325e-02 8.887124806642532349e-02 -6.610994040966033936e-02 2.297669798135757446e-01 1.131750922650098801e-02 -1.652708202600479126e-01 -1.931385546922683716e-01 2.519952952861785889e-01 -5.761932954192161560e-02 2.937396466732025146e-01 -1.912596970796585083e-01
3.412955626845359802e-02 1.746660470962524414e-02 2.388370782136917114e-01 -1.327909529209136963e-01 1.528203487396240234e-01 -2.495259195566177368e-01 5.315653234720230103e-02 -2.296612970530986786e-02 2.722285985946655273e-01 1.931301504373550415e-01 -3.756225481629371643e-02 2.520589232444763184e-01 2.406350821256637573e-01 -2.760737538337707520e-01 -2.196527123451232910e-01 -2.887956500053405762e-01 1.240682825446128845e-01 -1.618101447820663452e-01 4.921671748161315918e-02 -1.166219636797904968e-01 6.889633834362030029e-03 3.524635136127471924e-01 -9.717422723770141602e-02 1.297435909509658813e-01 1.534193605184555054e-01 -1.391210854053497314e-01 -1.270072162151336670e-01 -1.281608790159225464e-01 2.273445874452590942e-01 -1.570819914340972900e-01 1.667872220277786255e-01 7.056662440299987793e-02
6.901210546493530273e-02 -3.101316392421722412e-01 6.837766617536544800e-02 2.043295502662658691e-01 -2.321343719959259033e-01 -3.672613203525543213e-01 -9.782554954290390015e-02 -2.903674170374870300e-02 2.527558505535125732e-01 1.021777912974357605e-01 -6.350959092378616333e-02 1.062241718173027039e-01 4.547081422060728073e-03 -1.832987070083618164e-01 -3.267859220504760742e-01 -8.330347388982772827e-02 5.902919545769691467e-02 -3.709885850548744202e-02 2.401577234268188477e-01 -2.308334112167358398e-01 4.245939850807189941e-02 -9.034151583909988403e-02 -2.097370624542236328e-01 -3.609894961118698120e-02 4.974011704325675964e-02 -1.527880132198333740e-01 -8.961060643196105957e-02 -2.594540715217590332e-01 3.159175217151641846e-01 8.606923371553421021e-02 -9.866006672382354736e-02 -1.651390641927719116e-01
1.416693720966577530e-02 5.919861793518066406e-02 2.527505159378051758e-01 -1.264164745807647705e-01 -4.963575005531311035e-01 -9.770646691322326660e-02 -1.686061769723892212e-01 -7.694817334413528442e-02 2.384719848632812500e-01 -1.512911915779113770e-02 1.931178718805313110e-01 6.016094237565994263e-03 -1.131061911582946777e-01 -2.454024106264114380e-01 -1.401118189096450806e-01 1.221413761377334595e-01 -1.435722857713699341e-01 -3.993419557809829712e-02 1.500274240970611572e-01 -1.068483218550682068e-01 2.919769287109375000e-01 1.838031858205795288e-01 1.005418300628662109e-01 2.388068735599517822e-01 9.328470379114151001e-02 4.857036843895912170e-02 -2.766204476356506348e-01 9.628061950206756592e-02 1.414182186126708984e-01 -1.603404283523559570e-01 1.738654673099517822e-01 -9.528511762619018555e-02
2.279690280556678772e-02 3.447155700996518135e-03 9.878736734390258789e-02 -1.649609394371509552e-02 -1.627845168113708496e-01 -1.900136321783065796e-01 4.760866612195968628e-02 7.454575598239898682e-02 2.042908072471618652e-01 4.090302586555480957e-01 -9.377040714025497437e-02 -3.565461188554763794e-02 2.577755749225616455e-01 8.730492554605007172e-03 -1.112323254346847534e-01 -2.805978059768676758e-01 -1.105910763144493103e-01 -1.872422546148300171e-01 3.955103829503059387e-02 -4.301957786083221436e-02 6.187178194522857666e-02 4.468995146453380585e-03 -1.379905641078948975e-01 1.903364956378936768e-01 6.090854760259389877e-03 -3.538275957107543945e-01 -2.322675585746765137e-01 -3.082469105720520020e-01 3.036123886704444885e-02 -3.803330063819885254e-01 9.136166423559188843e-02 -6.582566350698471069e-02
1.907675713300704956e-01 -8.114501088857650757e-02 1.838412135839462280e-01 1.442642975598573685e-02 -2.494160830974578857e-01 -1.063399855047464371e-02 -4.772607237100601196e-02 -2.707108110189437866e-02 2.199085056781768799e-01 2.207100838422775269e-01 7.703970372676849365e-02 -1.544570624828338623e-01 -4.056871682405471802e-02 2.375212684273719788e-02 -6.909828633069992065e-02 -1.282863318920135498e-01 1.661129146814346313e-01 -1.361196637153625488e-01 -6.189599633216857910e-03 -2.984129786491394043e-01 2.676778733730316162e-01 2.510001361370086670e-01 -3.028806746006011963e-01 -2.127923667430877686e-01 5.895062908530235291e-02 -1.293750256299972534e-01 -3.315688371658325195e-01 2.766750752925872803e-01 2.801003158092498779e-01 -5.479695275425910950e-02 1.103127673268318176e-01 1.305423025041818619e-02
1.601152867078781128e-01 -8.093699067831039429e-02 2.338645905256271362e-01 -7.348620891571044922e-02 -1.344472914934158325e-01 -8.277033269405364990e-02 3.720182925462722778e-02 8.344438672065734863e-02 1.727549582719802856e-01 2.085339725017547607e-01 1.135812699794769287e-01 -2.818516194820404053e-01 1.958125084638595581e-01 -8.668351173400878906e-02 -2.984668910503387451e-01 -9.502108395099639893e-02 1.915457248687744141e-01 -2.413566708564758301e-01 3.205907642841339111e-01 -2.297849208116531372e-01 -1.784593611955642700e-01 3.837370872497558594e-01 -2.635291218757629395e-01 -1.133740842342376709e-01 4.537051916122436523e-02 4.971110448241233826e-02 -1.141874194145202637e-01 -7.422752678394317627e-02 1.132238358259201050e-01 4.853000119328498840e-02 1.662104576826095581e-02 -1.197958588600158691e-01
2.730674743652343750e-01 -2.329214960336685181e-01 1.522248089313507080e-01 -1.543807834386825562e-01 -2.611572444438934326e-01 -2.366137355566024780e-01 2.680693566799163818e-01 -1.225895881652832031e-01 2.281366735696792603e-01 1.137378588318824768e-01 -1.480105519294738770e-01 -1.085531245917081833e-02 -1.777496486902236938e-01 3.446088358759880066e-02 -2.711595892906188965e-01 1.978757083415985107e-01 -4.556033387780189514e-02 -1.326102614402770996e-01 -2.870852313935756683e-02 7.140416651964187622e-02 -7.851596176624298096e-02 3.578163310885429382e-02 4.615056142210960388e-02 -6.547786295413970947e-03 -1.082035154104232788e-02 1.616502851247787476e-01 -1.417436003684997559e-01 -1.776068806648254395e-01 3.996454179286956787e-01 -2.362288385629653931e-01 -1.202612742781639099e-01 -1.937950253486633301e-01
1.444779485464096069e-01 5.660407710820436478e-03 1.455796658992767334e-01 -1.942306011915206909e-01 -2.711055576801300049e-01 -1.486208736896514893e-01 6.966982036828994751e-02 -5.438986048102378845e-02 -6.736033409833908081e-02 3.861161321401596069e-02 -1.811124682426452637e-01 3.949636965990066528e-02 3.311346471309661865e-01 -1.281239390373229980e-01 -1.705295592546463013e-01 -2.620984017848968506e-01 3.532010689377784729e-02 -2.634862065315246582e-01 1.888485997915267944e-01 -9.545249491930007935e-02 -9.241866320371627808e-02 2.311674505472183228e-01 -1.048416346311569214e-01 5.438873171806335449e-02 -5.767543613910675049e-02 -1.047062501311302185e-01 -3.321948647499084473e-01 -4.310316741466522217e-01 8.183178305625915527e-02 -1.742228120565414429e-01 6.839655339717864990e-02 9.491189569234848022e-02
-1.315182447433471680e-01 -3.540137037634849548e-02 -1.230716407299041748e-01 1.321888118982315063e-01 -1.690112203359603882e-01 2.173822820186614990e-01 1.456724703311920166e-01 -1.595015823841094971e-01 8.673804998397827148e-02 1.617489904165267944e-01 1.092116087675094604e-01 1.280388385057449341e-01 -4.316105693578720093e-02 -1.614169180393218994e-01 -9.266615845263004303e-03 1.421419531106948853e-01 1.230748593807220459e-01 4.601902037393301725e-04 6.425103545188903809e-02 -4.018112719058990479e-01 1.805605441331863403e-01 2.234965115785598755e-01 -4.378151148557662964e-02 1.334168948233127594e-02 -7.436247169971466064e-02 -2.110733836889266968e-02 -1.282801926136016846e-01 -4.165254831314086914e-01 2.375042438507080078e-01 -3.658552765846252441e-01 4.178030788898468018e-02 2.506551146507263184e-01
1.222715619951486588e-02 -7.325014565140008926e-03 1.307658404111862183e-01 2.497327513992786407e-02 -1.340325921773910522e-01 -1.408821493387222290e-01 1.053014248609542847e-01 -2.403286993503570557e-01 2.612617425620555878e-02 3.564675524830818176e-02 -1.109772548079490662e-02 2.540780305862426758e-01 5.348323029465973377e-04 -1.319583207368850708e-01 -2.351816147565841675e-01 -1.590685397386550903e-01 -5.375926941633224487e-02 -2.518455684185028076e-01 3.153842985630035400e-01 -3.368003964424133301e-01 -2.707192599773406982e-01 1.190622746944427490e-01 1.444837003946304321e-01 -4.162546247243881226e-02 9.249332547187805176e-02 -4.047525674104690552e-02 1.369966119527816772e-01 1.913140118122100830e-01 -7.776653859764337540e-03 -2.122975587844848633e-01 2.227253466844558716e-01 -4.014543592929840088e-01
4.304047673940658569e-02 3.195189237594604492e-01 3.321250155568122864e-02 1.490297019481658936e-01 -2.336561530828475952e-01 4.253838956356048584e-02 2.036048173904418945e-01 -1.516842842102050781e-01 2.308716028928756714e-01 1.738202273845672607e-01 7.188028097152709961e-02 2.168396264314651489e-01 -2.039452195167541504e-01 -1.859206110239028931e-01 1.404232829809188843e-01 -1.352621335536241531e-02 1.351123899221420288e-01 1.610086858272552490e-01 1.706898063421249390e-01 -7.717528939247131348e-02 1.198258548974990845e-01 1.617784053087234497e-01 1.625180691480636597e-01 -3.651246055960655212e-02 -1.919571310281753540e-01 4.169628769159317017e-02 -2.676043510437011719e-01 -1.508364826440811157e-01 1.895330101251602173e-01 -3.680870532989501953e-01 9.808230400085449219e-02 2.420423924922943115e-01
2.355928868055343628e-01 2.082667648792266846e-01 6.300169229507446289e-02 -3.187685459852218628e-02 -2.207765430212020874e-01 -1.447786092758178711e-01 1.225237920880317688e-01 -1.739060878753662109e-01 1.924236863851547241e-01 -8.990731090307235718e-02 5.924717709422111511e-02 -8.988334983587265015e-02 1.624687910079956055e-01 7.776773720979690552e-02 5.424404516816139221e-02 1.461064536124467850e-02 -2.938501723110675812e-02 -9.546240419149398804e-02 3.467066884040832520e-01 -2.136432677507400513e-01 7.006474584341049194e-02 4.152434170246124268e-01 -3.481088951230049133e-02 -1.458730995655059814e-01 2.334103435277938843e-01 5.139917880296707153e-02 -2.261367440223693848e-01 3.362378180027008057e-01 -4.145813360810279846e-02 -2.905647158622741699e-01 4.675335064530372620e-02 5.980570986866950989e-02
-1.468314677476882935e-01 -8.293157070875167847e-02 2.454905211925506592e-01 1.765909790992736816e-01 -1.916705518960952759e-01 -4.893939942121505737e-02 -5.574739724397659302e-02 -2.285078465938568115e-01 1.993770301342010498e-01 1.752206087112426758e-01 -1.765574812889099121e-01 1.433542370796203613e-01 7.700470089912414551e-02 -1.198357790708541870e-01 -2.245354205369949341e-01 1.183276176452636719e-01 -2.046015262603759766e-01 -1.384527795016765594e-02 6.647700816392898560e-02 -1.369640678167343140e-01 -4.172873497009277344e-02 7.050634920597076416e-02 1.883676797151565552e-01 -5.090825632214546204e-02 2.686216309666633606e-02 -1.521131843328475952e-01 -2.211812585592269897e-01 -2.016188204288482666e-01 3.987359702587127686e-01 -7.656249403953552246e-02 1.696062833070755005e-01 -4.021247625350952148e-01
5.918235704302787781e-02 -1.621635407209396362e-01 1.784030199050903320e-01 -1.024430096149444580e-01 -1.116783842444419861e-01 -2.304472029209136963e-01 -2.055701166391372681e-01 -3.697136044502258301e-01 3.373185992240905762e-01 2.761566936969757080e-01 1.027264446020126343e-01 -1.150984317064285278e-01 -1.889024227857589722e-01 -2.006591111421585083e-01 -5.890633538365364075e-02 -2.253974229097366333e-01 -4.291437193751335144e-02 7.713459432125091553e-02 2.789296805858612061e-01 -2.652123011648654938e-02 2.044080495834350586e-01 1.469120085239410400e-01 -1.855830997228622437e-01 -1.951757073402404785e-01 2.291742116212844849e-01 -1.756438016891479492e-01 4.394919425249099731e-02 -1.608522385358810425e-01 3.150312229990959167e-02 -5.470540001988410950e-02 -2.372349612414836884e-02 3.691649064421653748e-02
-2.500283122062683105e-01 2.970689833164215088e-01 -5.411985516548156738e-02 -4.477158188819885254e-02 -2.683622539043426514e-01 -2.399326711893081665e-01 1.412974745035171509e-01 -2.952438890933990479e-01 1.873021423816680908e-01 2.005183994770050049e-01 1.187668889760971069e-01 9.687045216560363770e-02 -8.338610827922821045e-02 -1.689533889293670654e-01 -6.357619166374206543e-02 -3.318104892969131470e-02 -5.134271457791328430e-02 -2.215034514665603638e-01 1.307581178843975067e-02 -3.046102821826934814e-02 1.739289611577987671e-01 7.412673532962799072e-02 3.005673587322235107e-01 -5.725307017564773560e-02 -2.391664311289787292e-02 3.319209069013595581e-02 -8.253022283315658569e-02 -3.699701726436614990e-01 9.754932671785354614e-02 -2.695801854133605957e-01 2.342655956745147705e-01 -5.971531197428703308e-02
-7.160031050443649292e-02 -1.369975805282592773e-01 1.131550222635269165e-01 2.623708546161651611e-01 -3.873243331909179688e-01 -1.145107671618461609e-01 -1.224557906389236450e-01 -4.418790712952613831e-02 4.288289248943328857e-01 1.785842329263687134e-01 -3.508704900741577148e-02 -5.948322266340255737e-02 -6.460235267877578735e-02 -2.100596129894256592e-01 -1.827483773231506348e-01 -4.192189127206802368e-02 -1.092960387468338013e-01 -8.305568993091583252e-02 1.672087609767913818e-01 -1.595907360315322876e-01 -3.749275952577590942e-02 1.425230801105499268e-01 4.413576796650886536e-02 -1.479849517345428467e-01 1.159540563821792603e-01 5.374452471733093262e-02 7.148876041173934937e-02 -4.257638752460479736e-01 2.199039906263351440e-01 1.406920105218887329e-01 5.434388667345046997e-02 -1.367857456207275391e-01
3.789965212345123291e-01 -2.764163911342620850e-01 -2.902114950120449066e-02 -4.596350342035293579e-02 -2.186377793550491333e-01 -6.304363161325454712e-02 6.909290701150894165e-02 -3.013863861560821533e-01 -3.583189845085144043e-02 1.652104109525680542e-01 1.350186914205551147e-01 -6.944791413843631744e-03 3.070575296878814697e-01 -6.069096922874450684e-02 -2.840021848678588867e-01 -7.953252643346786499e-02 -2.787188291549682617e-01 -7.041548192501068115e-02 1.456280499696731567e-01 -3.387971520423889160e-01 -7.790046185255050659e-02 1.358799338340759277e-01 8.026852458715438843e-02 1.051780488342046738e-02 5.778186023235321045e-02 -1.915129572153091431e-01 -8.162445574998855591e-02 1.826493591070175171e-01 -4.909199103713035583e-02 -2.089682966470718384e-01 -2.691770158708095551e-02 -1.457680612802505493e-01
3.158916234970092773e-01 -9.251658618450164795e-02 1.038889139890670776e-01 -7.934369891881942749e-02 -1.056555956602096558e-01 -2.069876194000244141e-01 -1.338480710983276367e-01 -4.364772439002990723e-01 -5.432465672492980957e-02 8.999529480934143066e-02 5.890075117349624634e-02 2.427881956100463867e-01 6.724862009286880493e-02 1.940078660845756531e-02 -4.864196851849555969e-02 -4.788572341203689575e-02 -4.442427307367324829e-03 -3.546588495373725891e-02 1.903702914714813232e-01 -4.341941773891448975e-01 -1.620051562786102295e-01 2.324903458356857300e-01 1.533774584531784058e-01 -2.716067992150783539e-02 -6.792105734348297119e-02 4.295997321605682373e-02 -6.630287319421768188e-02 -5.736748501658439636e-02 1.094829216599464417e-01 -1.786470413208007812e-01 4.104885458946228027e-02 -3.725205659866333008e-01
1.031365171074867249e-01 -6.004920974373817444e-02 -1.407272219657897949e-01 5.646742507815361023e-02 -1.917601227760314941e-01 -4.602131247520446777e-01 9.766907989978790283e-02 -4.452097043395042419e-02 1.845378577709197998e-01 3.797508180141448975e-01 5.668520182371139526e-02 2.733168005943298340e-02 -7.674461603164672852e-02 1.520001888275146484e-01 4.067549854516983032e-02 -3.189337253570556641e-01 -1.969776349142193794e-03 -3.423764184117317200e-02 1.764292567968368530e-01 -2.055552005767822266e-01 2.297116518020629883e-01 1.737605929374694824e-01 4.043203294277191162e-01 -6.774596124887466431e-02 6.467907875776290894e-02 -3.929335996508598328e-02 1.487444713711738586e-02 -1.075206547975540161e-01 1.656353920698165894e-01 -8.142004162073135376e-02 -8.894442021846771240e-02 -5.492530018091201782e-02
-4.632261022925376892e-02 7.902417331933975220e-02 1.988782137632369995e-01 7.904299348592758179e-02 -2.785958647727966309e-01 -4.260663688182830811e-01 1.138749066740274429e-02 -3.082681000232696533e-01 2.065347433090209961e-01 9.528042376041412354e-02 1.605778336524963379e-01 -7.496646791696548462e-02 -1.590932309627532959e-01 1.240249350666999817e-01 -6.910599023103713989e-02 -1.563486754894256592e-01 1.067418456077575684e-01 -3.033017180860042572e-02 9.888750314712524414e-02 -6.958803534507751465e-02 -7.557276636362075806e-03 1.085084825754165649e-01 -6.116614118218421936e-02 4.785396903753280640e-02 3.618229031562805176e-01 8.658906817436218262e-02 -5.569958686828613281e-02 -1.726865023374557495e-01 1.472629606723785400e-01 -2.464150786399841309e-01 2.402415499091148376e-03 3.740346133708953857e-01
-1.505421400070190430e-01 -1.034280806779861450e-01 1.759406924247741699e-01 1.388672590255737305e-01 9.180679917335510254e-03 -9.806288778781890869e-02 3.970684707164764404e-01 -2.216543704271316528e-01 3.438991606235504150e-01 1.752618402242660522e-01 3.600389882922172546e-02 -1.691873371601104736e-01 2.175282500684261322e-02 -2.340592909604310989e-03 -2.121538817882537842e-01 -1.429809629917144775e-01 1.127222925424575806e-01 3.648389875888824463e-02 1.005744263529777527e-01 -3.773345649242401123e-01 1.680886894464492798e-01 -1.376215666532516479e-01 1.426045447587966919e-01 1.656631007790565491e-02 -4.231405630707740784e-02 -1.728195101022720337e-01 -3.375247418880462646e-01 3.478344529867172241e-02 1.621163189411163330e-01 -1.617095470428466797e-01 -3.375165909528732300e-02 1.427291035652160645e-01
1.793783903121948242e-01 8.089966326951980591e-02 -1.143186241388320923e-01 2.205393016338348389e-01 -2.144215255975723267e-01 -3.528898954391479492e-01 2.264302819967269897e-01 -1.128709614276885986e-01 2.583064138889312744e-01 2.685353457927703857e-01 1.186854764819145203e-01 -1.084097251296043396e-01 1.120863333344459534e-01 6.160654872655868530e-02 -1.222767457365989685e-01 -2.747718244791030884e-02 9.825639426708221436e-02 -4.191251099109649658e-01 9.289747476577758789e-02 4.206335172057151794e-02 5.936352163553237915e-02 5.667123012244701385e-03 -1.004133820533752441e-01 2.606788277626037598e-02 2.056837379932403564e-01 -2.570110261440277100e-01 -2.079134583473205566e-01 -1.835173070430755615e-01 1.119111478328704834e-01 -1.473082602024078369e-01 5.301440600305795670e-03 1.968734860420227051e-01
2.190111018717288971e-02 2.907427586615085602e-02 -1.213646978139877319e-01 -4.641334712505340576e-02 -4.926875233650207520e-01 -4.428223520517349243e-02 2.815768122673034668e-01 -1.032751053571701050e-01 1.712937951087951660e-01 3.428613841533660889e-01 -1.572450809180736542e-02 2.625628374516963959e-02 2.803040444850921631e-01 -1.110391691327095032e-01 -2.293134294450283051e-02 -9.773700684309005737e-02 9.412351250648498535e-02 -2.038937509059906006e-01 2.324909716844558716e-01 -1.262592822313308716e-01 6.355497986078262329e-02 -4.296767711639404297e-02 -2.359590232372283936e-01 -8.374184370040893555e-02 1.654375791549682617e-01 -1.239411830902099609e-01 -9.679923951625823975e-02 4.325665161013603210e-02 2.873199582099914551e-01 -1.095850095152854919e-01 2.378950826823711395e-03 2.465522289276123047e-01
1.754611134529113770e-01 -2.545259892940521240e-02 -8.843156695365905762e-02 -1.375754028558731079e-01 -1.401146203279495239e-01 -1.661803871393203735e-01 8.982708305120468140e-02 -1.775249093770980835e-01 2.337502837181091309e-01 2.264949083328247070e-01 -3.623142465949058533e-02 2.103203982114791870e-01 1.096036955714225769e-01 -1.399930119514465332e-01 2.586468160152435303e-01 6.235347315669059753e-02 -2.668909728527069092e-01 -7.568535953760147095e-02 2.591418027877807617e-01 -2.519803941249847412e-01 -1.506553441286087036e-01 2.130038738250732422e-01 2.128093242645263672e-01 -2.362400740385055542e-01 7.676433771848678589e-02 1.459342688322067261e-01 -1.934984326362609863e-01 1.051304340362548828e-01 -7.428383827209472656e-02 -3.435789644718170166e-01 4.382437840104103088e-02 -1.521886289119720459e-01
1.762964874505996704e-01 1.600063443183898926e-01 3.500773757696151733e-02 5.648484081029891968e-02 3.415685147047042847e-02 -1.351166814565658569e-01 1.994401961565017700e-01 -8.491836488246917725e-02 2.397677004337310791e-01 2.584589421749114990e-01 1.576281636953353882e-01 1.582618616521358490e-02 -6.525245495140552521e-03 -5.647479370236396790e-02 6.353268027305603027e-02 -8.096911758184432983e-02 1.492550969123840332e-01 -3.123908638954162598e-01 -6.706775724887847900e-02 -3.196981251239776611e-01 -1.599548161029815674e-01 2.798022329807281494e-01 -2.110558934509754181e-02 -1.781061887741088867e-01 -7.169322669506072998e-02 3.356299400329589844e-01 -2.633240818977355957e-01 -2.075925320386886597e-01 3.285372257232666016e-01 7.145940512418746948e-02 -5.828817561268806458e-02 2.247787546366453171e-03
7.732734829187393188e-02 -8.535952866077423096e-02 4.278380274772644043e-01 1.978337168693542480e-01 -3.227053582668304443e-01 -2.003567665815353394e-01 -2.426012046635150909e-02 -1.274043973535299301e-02 1.181765273213386536e-01 1.406014710664749146e-01 -7.283466309309005737e-02 1.091795321553945541e-02 -1.080289557576179504e-01 3.255121409893035889e-01 8.719392120838165283e-02 -2.505276203155517578e-01 5.731798708438873291e-02 2.090795934200286865e-01 3.954477906227111816e-01 -1.706434190273284912e-01 9.066751599311828613e-02 1.865190267562866211e-01 -6.814084202051162720e-02 1.920950710773468018e-01 7.887339591979980469e-02 -1.111169680953025818e-01 -5.776766687631607056e-02 -1.023656353354454041e-01 6.710204482078552246e-02 9.086012840270996094e-03 6.352175027132034302e-02 1.852265000343322754e-01
1.210604757070541382e-01 7.874272018671035767e-02 3.352335467934608459e-02 2.599573321640491486e-02 -1.824512332677841187e-01 -4.351240396499633789e-01 1.383373886346817017e-01 -1.615025401115417480e-01 -9.255307377316057682e-04 2.468864172697067261e-01 -7.230407744646072388e-02 2.511328160762786865e-01 -1.269659996032714844e-01 8.472947031259536743e-02 -2.821542508900165558e-02 -1.143110636621713638e-02 -2.069944143295288086e-02 -1.574270576238632202e-01 1.127827391028404236e-01 -3.912845849990844727e-01 -3.124761283397674561e-01 1.622440218925476074e-01 2.801262773573398590e-02 -2.133464664220809937e-01 -1.148404777050018311e-01 1.305807232856750488e-01 -1.365650296211242676e-01 -5.313526839017868042e-02 8.315044641494750977e-02 -1.641308367252349854e-01 -3.741036402061581612e-03 -3.303725123405456543e-01
2.446850687265396118e-01 1.585996001958847046e-01 2.561745345592498779e-01 -9.018899500370025635e-02 -3.813686668872833252e-01 -1.947300136089324951e-01 -2.511071413755416870e-02 1.278642714023590088e-01 2.490103244781494141e-01 1.235366091132164001e-01 -1.608888506889343262e-01 2.338771224021911621e-01 8.492088317871093750e-02 -1.895113289356231689e-01 -1.831293255090713501e-01 3.779790177941322327e-02 -9.517545998096466064e-02 -2.229662239551544189e-01 1.854086965322494507e-01 -1.836743056774139404e-01 1.115925386548042297e-01 1.066825687885284424e-01 2.542285248637199402e-03 1.903610229492187500e-01 2.036038935184478760e-01 2.801716886460781097e-02 -2.087620645761489868e-01 1.736682504415512085e-01 1.828617304563522339e-01 -7.701589167118072510e-02 2.476730048656463623e-01 3.571521118283271790e-02
1.875924021005630493e-01 -1.498051080852746964e-02 6.292641162872314453e-03 4.682249948382377625e-02 -1.701803505420684814e-01 1.494603604078292847e-01 -2.813602983951568604e-01 -2.342827171087265015e-01 3.345857560634613037e-01 -9.782261401414871216e-02 2.324946224689483643e-02 1.007225513458251953e-01 9.070142172276973724e-03 1.625127345323562622e-01 -7.598512619733810425e-02 -3.796867728233337402e-01 -1.568602398037910461e-02 -3.815854489803314209e-01 1.617456972599029541e-01 8.746790140867233276e-02 -7.539028674364089966e-02 3.919120430946350098e-01 5.977903679013252258e-02 -8.453900367021560669e-02 2.676772419363260269e-03 -3.089998662471771240e-02 3.000899159815162420e-04 -6.062474101781845093e-02 1.382849216461181641e-01 -2.320825159549713135e-01 2.020984441041946411e-01 1.545466110110282898e-02
2.139637321233749390e-01 1.577654853463172913e-02 4.125422239303588867e-02 3.337649255990982056e-02 -2.595399320125579834e-01 1.139374002814292908e-01 1.546772420406341553e-01 -2.045760303735733032e-01 4.318381547927856445e-01 -1.597255170345306396e-01 -1.955236047506332397e-01 -4.004241898655891418e-02 -2.655620500445365906e-02 -1.486554592847824097e-01 -1.684309691190719604e-01 -2.118974626064300537e-01 -1.620672047138214111e-01 1.242555007338523865e-01 -3.525904938578605652e-02 -3.060369193553924561e-01 -1.127910334616899490e-02 4.351948201656341553e-01 -7.226277887821197510e-02 -1.465411186218261719e-01 2.927519008517265320e-02 -2.654601261019706726e-02 -1.794976741075515747e-01 -1.581541821360588074e-02 -8.950035274028778076e-02 -2.091081291437149048e-01 6.323925405740737915e-02 1.205870881676673889e-01
-1.866653095930814743e-03 -2.010015100240707397e-01 3.471935391426086426e-01 2.590004354715347290e-02 -2.431860268115997314e-01 -1.270032078027725220e-01 1.163417249917984009e-01 1.108753755688667297e-01 1.360694412142038345e-03 1.262983679771423340e-01 1.006043776869773865e-01 -3.217698335647583008e-01 -1.314747035503387451e-01 -3.668889030814170837e-02 7.716119289398193359e-02 -4.498429596424102783e-02 -6.851562857627868652e-02 -8.731539547443389893e-02 3.351854085922241211e-01 -3.730505704879760742e-02 -2.102400660514831543e-01 1.516395211219787598e-01 1.275131404399871826e-01 -3.902337700128555298e-02 1.981800347566604614e-01 -2.766501903533935547e-01 4.415535926818847656e-02 7.891298085451126099e-02 1.527294069528579712e-01 -2.873620986938476562e-01 3.742405772209167480e-01 -8.910505101084709167e-03
-3.608132479712367058e-03 -2.078294195234775543e-02 4.283177666366100311e-03 9.291322529315948486e-02 -2.885140180587768555e-01 4.699337482452392578e-02 2.303537130355834961e-01 -1.326782703399658203e-01 3.085010945796966553e-01 2.719864249229431152e-01 -3.971485421061515808e-02 -1.099595502018928528e-01 2.183797210454940796e-01 -1.623728275299072266e-01 -5.313244462013244629e-02 9.811054915189743042e-02 3.494693934917449951e-01 1.107994392514228821e-01 1.189171820878982544e-01 -2.705559730529785156e-01 1.153641417622566223e-01 2.300577461719512939e-01 -1.225906759500503540e-01 -1.156671270728111267e-01 1.587972491979598999e-01 2.762222588062286377e-01 -5.936529859900474548e-02 -1.573143601417541504e-01 2.467268705368041992e-01 -1.751903295516967773e-01 6.649918109178543091e-02 1.526504904031753540e-01
-4.950991645455360413e-02 -1.519219726324081421e-01 1.682914793491363525e-01 1.389228701591491699e-01 -3.855852484703063965e-01 -8.184632658958435059e-02 -3.219572454690933228e-02 -3.410749137401580811e-01 5.231622457504272461e-01 -1.322058886289596558e-01 4.312064126133918762e-02 1.044646725058555603e-01 -8.917850255966186523e-02 -1.626345962285995483e-01 -6.725572794675827026e-02 5.612199753522872925e-02 4.028215259313583374e-02 -2.120250165462493896e-01 9.194033592939376831e-02 1.119743883609771729e-01 -1.075785681605339050e-01 3.083963692188262939e-02 1.082345098257064819e-01 -7.771877944469451904e-02 -1.152853146195411682e-01 -7.702109962701797485e-02 -2.875021696090698242e-01 -1.403740346431732178e-01 2.570931017398834229e-01 -7.653876394033432007e-02 -3.531001508235931396e-03 -1.291413754224777222e-01
8.088921010494232178e-02 -5.908714234828948975e-02 2.378576993942260742e-02 2.983751893043518066e-01 -1.767265498638153076e-01 -2.469487674534320831e-02 5.516495555639266968e-02 -2.169254422187805176e-01 1.689415425062179565e-01 1.607598178088665009e-02 -6.326445192098617554e-02 -8.848310448229312897e-03 4.047384113073348999e-02 -2.242953777313232422e-01 -9.676916152238845825e-02 -8.281615376472473145e-02 4.708444699645042419e-03 -8.779956400394439697e-02 2.754113674163818359e-01 -2.871960103511810303e-01 2.681680321693420410e-01 3.270944654941558838e-01 -2.549105137586593628e-02 -1.766601651906967163e-01 -5.501485615968704224e-02 1.669728308916091919e-01 3.330696821212768555e-01 -1.396939456462860107e-01 -1.349227279424667358e-01 -2.343967407941818237e-01 3.254064023494720459e-01 -1.270575076341629028e-02
7.238881289958953857e-02 1.362262517213821411e-01 1.190958321094512939e-01 9.310979396104812622e-02 -3.877955079078674316e-01 -2.696535587310791016e-01 2.236261591315269470e-02 2.505348622798919678e-01 1.078846380114555359e-01 1.567434519529342651e-01 7.545948773622512817e-02 -1.869002282619476318e-01 2.860144674777984619e-01 -2.158403694629669189e-01 -4.858119040727615356e-02 7.014521956443786621e-02 -1.957522146403789520e-02 -7.341685146093368530e-02 9.688519686460494995e-02 -1.744923740625381470e-01 8.675507456064224243e-02 3.322046697139739990e-01 -1.689871307462453842e-03 2.593106925487518311e-01 2.345050498843193054e-02 2.390983700752258301e-02 -2.058213949203491211e-01 8.657050132751464844e-02 2.686873674392700195e-01 -2.973731756210327148e-01 4.786435887217521667e-02 9.922546893358230591e-02
3.444092869758605957e-01 -2.952459640800952911e-02 1.183504760265350342e-01 7.201353088021278381e-03 -2.559856772422790527e-01 -1.697913557291030884e-01 9.644610434770584106e-02 -4.745357483625411987e-02 5.369529128074645996e-01 -2.227652817964553833e-01 1.007889490574598312e-02 -1.235431134700775146e-01 -1.083617191761732101e-02 -1.373014748096466064e-01 -1.620141714811325073e-01 4.611407220363616943e-02 3.018633425235748291e-01 -8.517424017190933228e-02 1.131589263677597046e-01 -8.803004771471023560e-02 1.453102286905050278e-02 1.908028125762939453e-01 7.064338773488998413e-02 2.363744974136352539e-01 -3.624710440635681152e-02 -9.712622314691543579e-02 -2.626441419124603271e-01 -2.418436668813228607e-02 1.977734714746475220e-01 -1.015840768814086914e-01 4.084507003426551819e-02 -1.098269969224929810e-01
6.073042005300521851e-02 -1.645711660385131836e-01 3.171798959374427795e-02 -7.588386535644531250e-02 -1.574037671089172363e-01 -1.866382509469985962e-01 -3.723186999559402466e-02 -2.763641774654388428e-01 -5.371535196900367737e-02 1.331085246056318283e-02 9.877043962478637695e-02 2.154352217912673950e-01 -5.541615560650825500e-02 -1.228317543864250183e-01 -1.328392922878265381e-01 -7.560172677040100098e-02 -6.773796677589416504e-02 -7.212909311056137085e-02 1.476672440767288208e-01 -6.064749956130981445e-01 -5.345445126295089722e-02 1.692703217267990112e-01 2.255171164870262146e-02 -4.988242313265800476e-02 -1.943497220054268837e-03 -3.433468192815780640e-02 -4.290673881769180298e-02 1.778957098722457886e-01 1.288508325815200806e-01 -3.454678952693939209e-01 -1.289407908916473389e-01 -3.212126195430755615e-01
-2.333740890026092529e-02 3.015448525547981262e-02 -8.174373209476470947e-02 -1.260617226362228394e-01 -3.174660801887512207e-01 4.368989542126655579e-02 3.207559287548065186e-01 -2.067944407463073730e-01 2.871390879154205322e-01 3.052730262279510498e-01 1.528820693492889404e-01 1.184089854359626770e-01 -9.557262808084487915e-02 -6.501995027065277100e-02 -1.387731730937957764e-01 -7.173917442560195923e-02 8.543394505977630615e-02 -2.627672553062438965e-01 -1.049053668975830078e-01 -1.020334959030151367e-01 2.651428878307342529e-01 4.425499215722084045e-02 3.235167860984802246e-01 1.220924034714698792e-01 4.300537332892417908e-02 -8.759593963623046875e-02 9.542746469378471375e-03 -2.152944207191467285e-01 2.372282743453979492e-01 -2.299057990312576294e-01 1.469239592552185059e-01 2.353570982813835144e-02
4.355777055025100708e-02 -1.580539047718048096e-01 8.237600326538085938e-03 -1.347581744194030762e-01 -2.265638560056686401e-01 1.404054611921310425e-01 1.751115173101425171e-01 -1.092143952846527100e-01 1.950127482414245605e-01 -6.045873835682868958e-02 1.761551946401596069e-01 7.449033670127391815e-03 -7.118681073188781738e-02 9.423895739018917084e-03 -1.891791224479675293e-01 -1.502148993313312531e-02 -4.450785368680953979e-02 1.035840213298797607e-01 1.943446397781372070e-01 -4.745996594429016113e-01 2.463835328817367554e-01 2.968088388442993164e-01 3.435088694095611572e-02 -9.892879053950309753e-03 5.180312693119049072e-02 7.101640850305557251e-02 3.011228740215301514e-01 -2.699899971485137939e-01 1.022522430866956711e-02 -2.640874683856964111e-01 2.096752673387527466e-01 1.280813664197921753e-01
-3.775495802983641624e-03 -3.122654557228088379e-01 2.004414238035678864e-02 -1.502384692430496216e-01 -3.095053434371948242e-01 -1.806657612323760986e-01 1.229595094919204712e-01 4.608167335391044617e-03 6.680258363485336304e-02 1.100287809967994690e-01 1.920184493064880371e-01 -1.952443271875381470e-01 -2.034897357225418091e-01 -1.398763656616210938e-01 1.166409850120544434e-01 -1.182854101061820984e-01 -1.432856768369674683e-01 -3.091843612492084503e-02 3.208383023738861084e-01 -2.243272773921489716e-02 -1.793975532054901123e-01 1.654644012451171875e-01 2.211550921201705933e-01 1.814305223524570465e-02 2.367552220821380615e-01 -3.331982493400573730e-01 -2.573760459199547768e-03 -2.454822883009910583e-03 2.273644506931304932e-01 -9.705550968647003174e-02 3.060901463031768799e-01 -1.334799919277429581e-02
2.266892492771148682e-01 -4.869709908962249756e-02 -3.228391408920288086e-01 -5.644655227661132812e-02 -1.932746618986129761e-01 -3.489826321601867676e-01 -2.356343865394592285e-01 -1.293538212776184082e-01 1.730784028768539429e-01 1.524747759103775024e-01 -1.887293159961700439e-01 3.351630270481109619e-02 -1.303043067455291748e-01 -1.239613890647888184e-01 3.490655915811657906e-03 -3.538508415222167969e-01 -1.358829140663146973e-01 -3.855729997158050537e-01 2.140156924724578857e-01 -1.335800886154174805e-01 -5.094457883387804031e-03 1.866583526134490967e-01 -7.768872380256652832e-02 5.957903340458869934e-02 2.083145081996917725e-03 -9.979331493377685547e-02 -3.174028918147087097e-02 -1.437362283468246460e-01 1.341167241334915161e-01 9.132344275712966919e-02 1.434542834758758545e-01 7.840798050165176392e-02
8.278790116310119629e-02 -2.096143178641796112e-02 2.459630370140075684e-01 1.219209358096122742e-01 -1.401021331548690796e-01 -2.956770360469818115e-01 -3.182295337319374084e-02 -4.866740107536315918e-01 1.163908690214157104e-01 1.884305384010076523e-03 -2.460167706012725830e-01 3.505352139472961426e-01 1.135722771286964417e-01 -1.740644276142120361e-01 -9.321451187133789062e-02 -8.661190420389175415e-02 -8.863583207130432129e-02 -1.237953454256057739e-01 1.121044009923934937e-01 -1.597541421651840210e-01 -1.377448886632919312e-01 1.143833100795745850e-01 1.345226764678955078e-01 1.895358599722385406e-02 1.395637691020965576e-01 -2.143966406583786011e-01 -6.448766589164733887e-02 3.602113947272300720e-02 1.554871052503585815e-01 -1.416025608777999878e-01 4.261629655957221985e-02 -2.955711781978607178e-01
-3.375117853283882141e-02 -2.400341033935546875e-01 7.744575291872024536e-02 2.182549387216567993e-01 -2.286751568317413330e-01 -2.002120465040206909e-01 2.694367170333862305e-01 -1.844895184040069580e-01 2.710525095462799072e-01 -1.802615523338317871e-01 1.451696753501892090e-01 1.945265568792819977e-02 -1.665771193802356720e-02 -1.780576556921005249e-01 -1.273148506879806519e-01 -1.385086029767990112e-01 -1.111825481057167053e-01 -1.034602336585521698e-02 3.299329876899719238e-01 -4.279854521155357361e-02 -5.073855817317962646e-02 3.786466419696807861e-01 -2.002862095832824707e-02 2.088497281074523926e-01 2.457072138786315918e-01 5.743544548749923706e-02 -1.381440758705139160e-01 -1.093059331178665161e-01 1.660191714763641357e-01 6.144308950752019882e-03 1.575013101100921631e-01 -1.832414567470550537e-01
1.354644000530242920e-01 1.361309885978698730e-01 -1.290532201528549194e-01 5.975445732474327087e-02 -2.674592435359954834e-01 -4.380082786083221436e-01 8.535236865282058716e-02 -2.026321291923522949e-01 8.844470977783203125e-02 4.497493207454681396e-01 2.988867089152336121e-02 1.685596406459808350e-01 -4.590776748955249786e-03 6.303294096142053604e-03 -2.247868180274963379e-01 -1.689786612987518311e-01 -9.017603099346160889e-02 -1.092241480946540833e-01 4.542933404445648193e-02 -2.788181602954864502e-01 6.576855480670928955e-02 2.115019857883453369e-01 2.517573237419128418e-01 -5.754334107041358948e-02 2.687547169625759125e-02 -1.653169244527816772e-01 -1.838317066431045532e-01 -7.557307928800582886e-02 3.777490928769111633e-02 -8.344463258981704712e-02 -1.448733210563659668e-01 7.965733297169208527e-03
-9.230576455593109131e-02 -1.233908757567405701e-01 7.324057072401046753e-02 -1.930430904030799866e-02 -2.609266042709350586e-01 1.434890031814575195e-01 -2.045257017016410828e-02 -2.339079789817333221e-02 4.528938233852386475e-01 3.239197283983230591e-02 1.632411479949951172e-01 5.124245584011077881e-02 9.965503588318824768e-03 1.227624341845512390e-01 -1.718504428863525391e-01 1.140894554555416107e-02 -1.275582313537597656e-01 -5.505276843905448914e-02 2.450274080038070679e-01 -9.523098915815353394e-02 -1.919437199831008911e-01 5.859667807817459106e-02 8.738315850496292114e-02 -3.159406483173370361e-01 1.059368923306465149e-01 -2.992966175079345703e-01 6.613785028457641602e-02 -9.888979047536849976e-02 3.377669453620910645e-01 -2.998976111412048340e-01 1.626222021877765656e-02 2.126693278551101685e-01
1.727042198181152344e-01 1.111940294504165649e-01 -1.469281781464815140e-02 -1.271519660949707031e-01 -1.736786067485809326e-01 -2.791610360145568848e-01 -1.246550530195236206e-01 -2.307755947113037109e-01 1.098502352833747864e-01 2.209418565034866333e-01 -8.275330811738967896e-02 2.067109011113643646e-02 -1.201081275939941406e-01 -2.303510457277297974e-01 6.418167799711227417e-02 -1.666439175605773926e-01 -1.482973098754882812e-01 -8.123235404491424561e-02 2.804564535617828369e-01 -8.120407164096832275e-02 1.251341700553894043e-01 2.086977362632751465e-01 -1.292684674263000488e-01 -2.789460308849811554e-02 4.105343520641326904e-01 -2.966504991054534912e-01 -1.262449473142623901e-01 -2.221719771623611450e-01 2.178179919719696045e-01 -1.101933717727661133e-01 -1.580925732851028442e-01 6.204220931977033615e-03
2.715770900249481201e-02 1.274123042821884155e-01 7.344137877225875854e-02 1.355726458132266998e-02 -1.379876583814620972e-01 -2.626512944698333740e-01 -8.325573056936264038e-02 -2.336085736751556396e-01 1.287925243377685547e-01 2.835485935211181641e-01 1.880653053522109985e-01 -2.509977817535400391e-01 -2.468614131212234497e-01 5.630948394536972046e-02 1.448619216680526733e-01 -2.728982567787170410e-01 -6.170019879937171936e-02 6.802232470363378525e-03 1.688116490840911865e-01 -6.065315008163452148e-02 -1.097933277487754822e-01 2.791871130466461182e-01 7.470686454325914383e-03 -5.686594545841217041e-02 4.275230467319488525e-01 -7.224418222904205322e-02 -1.188091933727264404e-01 -2.411749958992004395e-01 1.433691382408142090e-02 -2.068724334239959717e-01 -3.463998064398765564e-02 1.979853510856628418e-01
1.079357936978340149e-01 -1.352112591266632080e-01 7.740653306245803833e-02 -1.150105968117713928e-01 -1.304506212472915649e-01 -2.758816182613372803e-01 6.286347657442092896e-02 -2.943811714649200439e-01 8.552670478820800781e-03 7.034782320261001587e-02 1.211554408073425293e-01 2.158160358667373657e-01 3.183323144912719727e-02 -1.049049198627471924e-01 -1.167466416954994202e-01 -6.434935331344604492e-02 -1.024339869618415833e-01 -9.322299063205718994e-02 2.103960961103439331e-01 -5.266325473785400391e-01 -1.884033828973770142e-01 1.799150258302688599e-01 -1.532882638275623322e-02 -4.909764602780342102e-02 -1.493450403213500977e-01 -9.970140457153320312e-02 -5.110399797558784485e-02 4.331853985786437988e-02 1.630125790834426880e-01 -3.263715803623199463e-01 -1.125649139285087585e-01 -2.779299020767211914e-01
1.605057120323181152e-01 -1.312529295682907104e-02 -4.027506336569786072e-02 -1.035567652434110641e-02 -1.804785728454589844e-01 -9.495119005441665649e-02 1.656140387058258057e-01 -3.960474133491516113e-01 2.262432724237442017e-01 1.449622511863708496e-01 1.385669223964214325e-02 -3.281945362687110901e-02 1.562509685754776001e-01 7.604628056287765503e-02 7.574341446161270142e-02 1.532988548278808594e-01 -6.396522372961044312e-02 3.377149626612663269e-02 2.237921655178070068e-01 -1.636252552270889282e-01 -7.415191829204559326e-02 -1.409785151481628418e-01 2.389960177242755890e-02 2.221019417047500610e-01 -1.275902390480041504e-01 -4.442837238311767578e-01 -1.920773983001708984e-01 -1.500819474458694458e-01 3.356743156909942627e-01 -2.422583848237991333e-01 1.747572794556617737e-02 1.069709733128547668e-01
-3.312521800398826599e-02 -3.601665794849395752e-02 3.223966658115386963e-01 2.105775326490402222e-01 -3.122612237930297852e-01 2.510780002921819687e-03 6.167357787489891052e-02 -1.317178010940551758e-01 1.004308983683586121e-01 3.783241212368011475e-01 -3.217561244964599609e-01 -8.945646136999130249e-02 -1.453963220119476318e-01 -5.264034494757652283e-02 -2.842361479997634888e-02 -1.602231175638735294e-03 1.821001321077346802e-01 -8.915389329195022583e-02 1.848566383123397827e-01 -2.154426276683807373e-01 1.580461710691452026e-01 -4.720953479409217834e-02 2.401974797248840332e-01 -1.031387597322463989e-01 1.480627711862325668e-02 5.760450661182403564e-02 -5.095701292157173157e-02 -2.175484225153923035e-02 4.504401609301567078e-02 -8.765913546085357666e-02 2.696621119976043701e-01 3.673087954521179199e-01
6.775428075343370438e-03 -1.344834826886653900e-02 4.634948968887329102e-01 1.618777215480804443e-01 -1.893648654222488403e-01 -3.627242147922515869e-01 -1.460758298635482788e-01 5.952473357319831848e-02 2.996271550655364990e-01 1.069746818393468857e-02 -1.590236276388168335e-01 -2.827009372413158417e-02 1.627910733222961426e-01 6.011214107275009155e-02 -9.343276917934417725e-02 7.023087888956069946e-02 6.200604513287544250e-02 1.816500909626483917e-02 3.531743586063385010e-01 -8.931691199541091919e-02 1.459227949380874634e-01 2.537453174591064453e-01 1.030436381697654724e-01 -7.624650839716196060e-03 -6.672842055559158325e-02 -4.734398052096366882e-02 -3.305486142635345459e-01 4.972470551729202271e-02 1.079221218824386597e-01 -1.760305166244506836e-01 9.758071601390838623e-02 5.339732393622398376e-02
1.577634662389755249e-01 2.269667237997055054e-01 6.835411489009857178e-02 -1.539304573088884354e-02 -1.181981191039085388e-01 -2.996703982353210449e-01 1.479860097169876099e-01 -4.747950136661529541e-01 2.817030251026153564e-01 1.221976354718208313e-01 -6.019692122936248779e-02 -7.134088128805160522e-02 1.470921784639358521e-01 -6.873222440481185913e-02 1.993081159889698029e-02 7.893094420433044434e-02 -1.128186583518981934e-01 2.189531736075878143e-02 -2.385961636900901794e-02 -1.655988395214080811e-01 2.436129450798034668e-01 3.810363113880157471e-01 -1.307058483362197876e-01 1.093470230698585510e-01 -1.636777073144912720e-01 -5.924847908318042755e-03 1.119865220971405506e-03 4.396314173936843872e-02 2.296655476093292236e-01 -1.953414678573608398e-01 -4.501919820904731750e-02 1.874235272407531738e-01
8.641134947538375854e-02 -1.675757467746734619e-01 2.635822296142578125e-01 1.237990856170654297e-01 -1.576030701398849487e-01 -1.768308132886886597e-01 1.864320337772369385e-01 -3.754861652851104736e-01 1.481334120035171509e-01 3.434574604034423828e-01 -2.187878042459487915e-01 -2.942870557308197021e-01 6.164361909031867981e-02 1.386795938014984131e-01 -1.690945476293563843e-01 -1.280553042888641357e-01 -1.029494125396013260e-02 2.005109377205371857e-02 7.970370352268218994e-02 -2.129683792591094971e-01 8.070532977581024170e-02 -8.344741165637969971e-02 2.284301668405532837e-01 8.593775331974029541e-02 7.300963997840881348e-02 -7.871208712458610535e-03 -1.820875555276870728e-01 -1.822958141565322876e-01 1.587696969509124756e-01 -4.676867648959159851e-02 9.044010192155838013e-02 2.697764039039611816e-01
-7.178180664777755737e-02 -1.216421797871589661e-01 3.754369318485260010e-01 -2.907230705022811890e-02 2.161887288093566895e-02 9.105233103036880493e-02 1.934741623699665070e-02 -2.767434716224670410e-01 5.469863116741180420e-02 1.729084849357604980e-01 1.711273193359375000e-01 -1.876957118511199951e-01 -1.377929449081420898e-01 -1.172405555844306946e-01 1.072761230170726776e-02 1.234395131468772888e-01 1.704337447881698608e-01 -2.346035093069076538e-01 2.679203152656555176e-01 -2.788846148177981377e-03 -1.951128244400024414e-01 2.979018986225128174e-01 1.003588214516639709e-01 -6.785298883914947510e-02 1.021113172173500061e-01 -3.133501112461090088e-01 -7.580959796905517578e-02 -3.737377002835273743e-02 3.708696663379669189e-01 -1.911094635725021362e-01 -8.867708593606948853e-02 1.094959229230880737e-01
6.351377815008163452e-02 2.015888541936874390e-01 1.212760508060455322e-01 5.072973668575286865e-02 -9.875451773405075073e-02 -1.072505116462707520e-01 1.793327331542968750e-01 -1.249897107481956482e-01 1.027103811502456665e-01 4.643924236297607422e-01 1.958988606929779053e-02 9.736461937427520752e-02 1.620540469884872437e-01 1.118841692805290222e-01 1.984884962439537048e-02 -3.606610298156738281e-01 -1.776626557111740112e-01 -7.077982276678085327e-02 1.297073811292648315e-01 7.672064006328582764e-02 1.299453079700469971e-01 3.508841693401336670e-01 -3.128733858466148376e-02 2.725988067686557770e-02 -9.129375964403152466e-02 -1.381794661283493042e-01 1.836988329887390137e-02 -1.759956330060958862e-01 7.710699737071990967e-02 -3.968668282032012939e-01 1.293557137250900269e-01 1.541182547807693481e-01
1.823514997959136963e-01 -2.375689297914505005e-01 2.182317674160003662e-01 8.118723332881927490e-02 -3.492456972599029541e-01 -2.203967422246932983e-01 7.710948586463928223e-02 -1.279285363852977753e-02 3.398262560367584229e-01 1.219579502940177917e-01 -9.631324559450149536e-02 -1.119684502482414246e-01 -1.162715554237365723e-01 1.450414806604385376e-01 1.088266819715499878e-02 6.940034776926040649e-02 -2.520990073680877686e-01 -1.131472885608673096e-01 3.084167540073394775e-01 1.199310831725597382e-02 8.434301614761352539e-02 6.951043754816055298e-02 -1.175010725855827332e-01 1.159143820405006409e-01 -2.513991296291351318e-01 3.601427748799324036e-02 3.604085184633731842e-03 -1.567445248365402222e-01 2.517326772212982178e-01 -1.040552482008934021e-01 -2.429090440273284912e-01 -2.338479161262512207e-01
7.250416278839111328e-02 2.074404954910278320e-01 2.059307396411895752e-01 -2.242725342512130737e-02 -3.091368675231933594e-01 1.785243600606918335e-01 -2.180409245193004608e-02 1.084612905979156494e-01 3.475274145603179932e-01 2.195761352777481079e-01 -1.483439058065414429e-01 1.324716210365295410e-02 -7.674047350883483887e-02 -1.216057091951370239e-01 -9.034604579210281372e-02 -7.685872912406921387e-02 -2.156434506177902222e-01 -1.468752622604370117e-01 3.058001995086669922e-01 1.462321877479553223e-01 1.072193309664726257e-01 7.325719296932220459e-02 -1.047724112868309021e-02 8.253533393144607544e-03 1.133761778473854065e-01 3.954720869660377502e-02 -2.572412192821502686e-01 1.247277706861495972e-01 4.332562386989593506e-01 -1.776435375213623047e-01 1.533901691436767578e-01 -6.519619375467300415e-02
-1.444168686866760254e-01 7.310787588357925415e-02 -1.058499515056610107e-01 -1.223168224096298218e-01 -1.816931664943695068e-01 -2.024412713944911957e-02 4.168044310063123703e-03 -2.618370354175567627e-01 2.100232094526290894e-01 4.859712719917297363e-01 1.028080359101295471e-01 1.702695190906524658e-01 -2.281022518873214722e-01 2.713695727288722992e-02 -1.349763870239257812e-01 -9.322341531515121460e-02 1.591453328728675842e-02 -2.858171761035919189e-01 1.983903646469116211e-01 2.470562048256397247e-02 1.678513139486312866e-01 1.142809838056564331e-01 2.107406407594680786e-01 5.401794984936714172e-02 2.329858541488647461e-01 -1.704127155244350433e-02 -2.002726495265960693e-02 -2.574068307876586914e-01 7.414609938859939575e-02 -1.973298192024230957e-01 2.541146874427795410e-01 -7.347849756479263306e-02
-1.360612809658050537e-01 1.945351213216781616e-01 5.211305245757102966e-02 5.133042577654123306e-03 -8.210016787052154541e-02 -2.253547012805938721e-01 3.063831329345703125e-01 -5.926692858338356018e-02 2.296958118677139282e-01 -2.479858510196208954e-02 -2.516133189201354980e-01 -3.798622265458106995e-02 -8.988464251160621643e-03 1.704511791467666626e-01 -1.129786390811204910e-02 5.024300515651702881e-02 8.737755566835403442e-02 -1.311736740171909332e-02 4.374764859676361084e-01 -1.589606632478535175e-03 -1.134976297616958618e-01 2.257532477378845215e-01 4.121929407119750977e-02 2.614477835595607758e-02 -2.240268886089324951e-01 -2.660357356071472168e-01 3.148874267935752869e-02 -2.524051368236541748e-01 2.987255156040191650e-01 -1.579118221998214722e-01 2.161431610584259033e-01 1.552455276250839233e-01
-8.862388134002685547e-02 -3.991097401012666523e-05 2.080604732036590576e-01 1.563219428062438965e-01 -3.921829462051391602e-01 -1.208663135766983032e-01 7.949773222208023071e-03 2.441140590235590935e-03 1.342351287603378296e-01 -4.051089659333229065e-02 -3.223315253853797913e-02 8.590624481439590454e-02 5.948588252067565918e-02 4.729915037751197815e-02 -1.931759715080261230e-01 1.985522061586380005e-01 -2.027193829417228699e-02 1.653647981584072113e-02 5.529468059539794922e-01 -4.042341187596321106e-02 -1.701491326093673706e-01 2.988361716270446777e-01 -1.053161621093750000e-01 1.314889937639236450e-01 2.879596054553985596e-01 -1.335529536008834839e-01 -1.047561839222908020e-01 -6.794492155313491821e-02 7.989138364791870117e-02 -1.591456681489944458e-01 1.079242452979087830e-01 -1.758736968040466309e-01
1.504822969436645508e-01 5.633045732975006104e-02 1.707546114921569824e-01 2.313943803310394287e-01 -4.332142472267150879e-01 -1.955615133047103882e-01 2.639221549034118652e-01 -7.105186581611633301e-02 1.318899244070053101e-01 -1.878636702895164490e-02 3.439627885818481445e-01 -1.262392997741699219e-01 -2.183620445430278778e-02 -1.622164696455001831e-01 4.693882167339324951e-02 -2.468106150627136230e-01 -9.355038404464721680e-02 -4.039464518427848816e-02 2.726016938686370850e-01 -5.200745165348052979e-02 8.926234394311904907e-02 2.621319293975830078e-01 -1.097306162118911743e-01 -2.946596592664718628e-02 1.906668990850448608e-01 4.687791317701339722e-02 -5.771227180957794189e-02 -7.288189977407455444e-02 1.588268280029296875e-01 -5.961108952760696411e-02 2.152495831251144409e-01 -2.228439003229141235e-01
1.538692265748977661e-01 -2.605997622013092041e-01 -1.270131319761276245e-01 -7.323710713535547256e-03 -3.946782052516937256e-01 -4.114459827542304993e-02 -2.037708908319473267e-01 1.383179612457752228e-02 2.546439766883850098e-01 3.715888559818267822e-01 1.454863846302032471e-01 2.891174145042896271e-02 2.437122613191604614e-01 1.818095147609710693e-01 -7.076232880353927612e-02 -9.590123593807220459e-02 7.546772062778472900e-02 -3.965107202529907227e-01 2.185242176055908203e-01 -1.700982451438903809e-01 1.080901995301246643e-01 -1.300051901489496231e-02 1.592179946601390839e-02 1.812527328729629517e-02 8.177320659160614014e-02 -1.750708073377609253e-01 -9.601321071386337280e-02 -1.803294122219085693e-01 1.097518801689147949e-01 4.254423454403877258e-02 6.248069927096366882e-02 -1.122476309537887573e-01
1.701888740062713623e-01 -1.164103299379348755e-01 -9.946111822500824928e-04 3.589811734855175018e-03 -2.664237320423126221e-01 -1.209491118788719177e-01 3.261723518371582031e-01 5.522079300135374069e-04 2.341940999031066895e-01 3.701205849647521973e-01 4.853326082229614258e-02 -1.895161867141723633e-01 1.070216596126556396e-01 -5.052058026194572449e-02 -8.556436747312545776e-02 7.551298290491104126e-02 2.236067950725555420e-01 -1.344177573919296265e-01 2.522315084934234619e-01 -1.475898474454879761e-01 3.059000708162784576e-02 -2.616049349308013916e-01 -9.817911684513092041e-02 -1.117109060287475586e-01 -1.803940087556838989e-01 -2.310276962816715240e-02 -1.644460298120975494e-02 -6.372442469000816345e-03 2.730839848518371582e-01 -3.092474043369293213e-01 -4.958219826221466064e-02 2.394099831581115723e-01
-8.644217252731323242e-02 1.823224425315856934e-01 -5.259585008025169373e-02 -1.513942927122116089e-01 -2.511192262172698975e-01 -1.415956467390060425e-01 5.836578458547592163e-02 3.596369177103042603e-02 1.309138238430023193e-01 4.380871653556823730e-01 1.087483316659927368e-01 6.504049152135848999e-02 9.141874313354492188e-02 2.163588106632232666e-01 5.670014023780822754e-02 -1.741111725568771362e-01 -2.122317999601364136e-02 -3.068940043449401855e-01 1.346628218889236450e-01 -4.420994520187377930e-01 6.185070797801017761e-02 2.198147326707839966e-01 1.439917534589767456e-01 -1.437102854251861572e-01 -7.714698440395295620e-04 -2.414958328008651733e-01 -6.071785092353820801e-02 -6.621959805488586426e-02 -8.856750093400478363e-03 -1.362349092960357666e-01 -2.109481245279312134e-01 2.637106738984584808e-02
5.943642556667327881e-02 2.151280492544174194e-01 -9.698850661516189575e-02 -9.224237501621246338e-02 -3.852899372577667236e-01 2.677272818982601166e-02 -1.135402172803878784e-01 -9.073706716299057007e-02 3.439068496227264404e-01 6.285508722066879272e-02 -7.542598992586135864e-02 -9.700595587491989136e-02 -2.567517757415771484e-01 -3.270700573921203613e-01 -8.175904303789138794e-02 -3.870471715927124023e-01 -7.516048848628997803e-02 -4.656802490353584290e-02 1.322822570800781250e-01 -1.614805757999420166e-01 -5.647507961839437485e-03 1.589592844247817993e-01 4.480178654193878174e-02 1.863658577203750610e-01 -1.039073243737220764e-01 -1.224439069628715515e-01 1.471184641122817993e-01 -2.930219769477844238e-01 1.618288606405258179e-01 -1.155797988176345825e-01 -9.344790130853652954e-02 -1.635856181383132935e-02
6.750600785017013550e-02 -2.263359874486923218e-01 2.046568840742111206e-01 -8.738625049591064453e-02 -8.404264599084854126e-02 -3.600598871707916260e-01 -3.037295676767826080e-02 1.159302517771720886e-01 2.955606281757354736e-01 1.411890704184770584e-02 2.932650595903396606e-02 -2.256860435009002686e-01 5.928632244467735291e-02 -1.838142573833465576e-01 -8.602392673492431641e-02 -1.296484023332595825e-01 2.665444910526275635e-01 -2.873676121234893799e-01 3.654100298881530762e-01 -3.083756268024444580e-01 -2.825333550572395325e-02 1.754689067602157593e-01 -1.116779893636703491e-01 -9.420245140790939331e-02 2.434468269348144531e-01 5.132578685879707336e-02 -1.265508085489273071e-01 6.712909042835235596e-02 4.466246068477630615e-02 -1.292776912450790405e-01 2.926616743206977844e-02 -7.482439279556274414e-02
5.353227630257606506e-02 1.427330374717712402e-01 2.636181423440575600e-03 -1.103774309158325195e-01 -4.285988509654998779e-01 -1.277543902397155762e-01 -1.416741013526916504e-01 -2.411071769893169403e-02 2.671806812286376953e-01 2.971579134464263916e-02 1.735572218894958496e-01 -1.710785478353500366e-01 -5.392485484480857849e-02 -2.452464252710342407e-01 -2.063581347465515137e-01 -1.493866294622421265e-01 7.493603229522705078e-02 -5.292924121022224426e-02 7.766941189765930176e-02 -4.081398248672485352e-01 1.912945881485939026e-02 -6.042421609163284302e-02 6.393361091613769531e-02 4.002244397997856140e-02 1.984139718115329742e-02 -3.839868009090423584e-01 -2.781529910862445831e-02 8.972392970463261008e-05 1.225086003541946411e-01 -1.362195909023284912e-01 1.153979375958442688e-01 3.131455481052398682e-01
5.020996183156967163e-02 -1.253513097763061523e-01 2.028163969516754150e-01 -6.661262363195419312e-02 -1.615898460149765015e-01 -3.095808923244476318e-01 2.680197358131408691e-03 -3.691847026348114014e-01 2.323350012302398682e-01 2.251048088073730469e-01 -1.130681633949279785e-01 1.882793903350830078e-01 -6.856720894575119019e-02 -4.407062754034996033e-02 -3.307676641270518303e-03 -8.148682117462158203e-02 8.637808263301849365e-02 -2.319630086421966553e-01 8.800632506608963013e-02 -3.408426344394683838e-01 -3.126605451107025146e-01 -3.357152745593339205e-04 9.184393286705017090e-02 -1.533757448196411133e-01 -8.812460303306579590e-02 -1.531998515129089355e-01 2.343458496034145355e-02 1.249729916453361511e-01 1.014970019459724426e-01 -4.619706422090530396e-02 1.790151149034500122e-01 -3.239899575710296631e-01
2.998213656246662140e-02 -8.396089822053909302e-02 7.119262963533401489e-02 -2.378361672163009644e-02 -2.553336322307586670e-01 2.276036739349365234e-01 -5.642497912049293518e-02 -1.933981031179428101e-01 3.329634368419647217e-01 1.103028878569602966e-01 -3.754833042621612549e-01 8.722869306802749634e-02 1.028590127825737000e-01 -9.702172130346298218e-02 3.794065862894058228e-02 -3.887966647744178772e-02 -1.305889338254928589e-01 -1.934444308280944824e-01 -1.121724173426628113e-01 -5.058530569076538086e-01 5.227605998516082764e-02 3.404393196105957031e-01 3.291601687669754028e-02 -6.372650712728500366e-02 -9.230893850326538086e-02 2.781138010323047638e-02 -1.284144818782806396e-01 -6.303986161947250366e-02 3.848334029316902161e-02 -1.883071810007095337e-01 1.174826100468635559e-01 8.389414846897125244e-02
4.665242135524749756e-02 1.289434581995010376e-01 3.597596660256385803e-02 -1.443656384944915771e-01 -3.598660528659820557e-01 -2.512093484401702881e-01 -5.873361229896545410e-02 -6.348066031932830811e-02 3.216549754142761230e-01 3.879183828830718994e-01 -6.098808255046606064e-03 -6.433524936437606812e-02 1.806931197643280029e-01 -5.798803269863128662e-02 -5.362885817885398865e-02 -2.665433883666992188e-01 5.324312299489974976e-02 -3.856025636196136475e-01 1.503063142299652100e-01 -9.334942698478698730e-02 1.802027970552444458e-01 9.655412286520004272e-02 9.092152118682861328e-02 -3.433412685990333557e-02 -1.858283877372741699e-01 -8.931659162044525146e-02 -1.565738916397094727e-01 -1.425926238298416138e-01 -1.264257282018661499e-01 -1.435416489839553833e-01 -1.755791157484054565e-01 -4.554615914821624756e-02
6.671618670225143433e-02 -1.082068160176277161e-01 1.120209172368049622e-01 -1.554403901100158691e-01 -1.090796589851379395e-01 -3.110823333263397217e-01 1.123895943164825439e-01 -3.723828792572021484e-01 1.582491844892501831e-01 4.316512122750282288e-02 4.397755954414606094e-03 1.842499524354934692e-01 8.973408490419387817e-02 1.746602170169353485e-02 -3.168726563453674316e-01 9.289103746414184570e-02 4.128004983067512512e-02 -1.123037114739418030e-01 2.044570893049240112e-01 -9.905366599559783936e-02 -2.956283390522003174e-01 1.624301522970199585e-01 2.604173719882965088e-01 6.127160508185625076e-03 -3.389670327305793762e-02 8.125535212457180023e-03 -2.986970916390419006e-02 1.101146489381790161e-01 1.085099056363105774e-01 -1.694584339857101440e-01 3.020734190940856934e-01 -3.396393060684204102e-01
-8.842081576585769653e-02 1.085897460579872131e-01 1.410257071256637573e-01 1.099677756428718567e-02 -7.772236317396163940e-02 8.093065768480300903e-02 1.118844151496887207e-01 -2.140843272209167480e-01 1.029412820935249329e-01 -6.670892238616943359e-03 -2.407451868057250977e-01 -2.811328172683715820e-01 9.028147161006927490e-02 -1.991209685802459717e-01 1.352249644696712494e-02 5.189651623368263245e-02 1.968345493078231812e-01 -5.548403039574623108e-02 2.628262639045715332e-01 -3.000143766403198242e-01 2.276982069015502930e-01 2.417419552803039551e-01 -6.367907673120498657e-02 -1.042676270008087158e-01 2.877725847065448761e-02 -1.682778298854827881e-01 2.373116165399551392e-01 -3.104258477687835693e-01 -1.364469341933727264e-02 -3.707335591316223145e-01 1.909193247556686401e-01 9.540136903524398804e-02
2.448205500841140747e-01 -1.132337227463722229e-01 -1.644775718450546265e-01 -3.754067048430442810e-02 2.372388727962970734e-02 -1.301273405551910400e-01 9.697471559047698975e-02 -3.252252191305160522e-02 2.012870609760284424e-01 3.134796321392059326e-01 -2.864141575992107391e-02 -7.178783416748046875e-02 -1.580293923616409302e-01 -3.251448273658752441e-01 -1.319136172533035278e-01 -3.502445518970489502e-01 -5.295691639184951782e-02 -2.039781212806701660e-01 7.249899953603744507e-02 -1.102084293961524963e-01 -3.142758086323738098e-02 2.041551321744918823e-01 7.154930382966995239e-02 -1.506704743951559067e-02 9.390879422426223755e-02 2.124914675951004028e-01 -4.311670362949371338e-01 -1.737552322447299957e-02 2.990266382694244385e-01 -3.783365339040756226e-02 -1.113705709576606750e-01 4.516006633639335632e-02
-1.481146086007356644e-02 3.914012759923934937e-02 5.396895483136177063e-02 -2.635839022696018219e-02 -3.051683902740478516e-01 3.366615250706672668e-02 1.174852773547172546e-01 -1.430888772010803223e-01 2.150897681713104248e-01 3.417147696018218994e-01 -1.520133018493652344e-01 -2.831102907657623291e-01 -7.133943587541580200e-02 -2.471684068441390991e-01 -1.222576051950454712e-01 -3.013516664505004883e-01 -1.161593124270439148e-01 1.078657582402229309e-01 1.795439720153808594e-01 -3.263880610466003418e-01 -2.557484805583953857e-02 -6.385756283998489380e-02 4.885787516832351685e-02 6.824521720409393311e-02 -5.875645577907562256e-02 -3.987079858779907227e-01 -1.212975359521806240e-03 9.171388298273086548e-02 6.527818739414215088e-02 8.074884861707687378e-02 7.545735687017440796e-03 2.655712962150573730e-01
1.179203093051910400e-01 -9.964426048099994659e-03 2.200929448008537292e-02 -3.461257368326187134e-02 -1.237877681851387024e-01 -3.513567447662353516e-01 2.291681617498397827e-01 -7.594642788171768188e-02 2.466742843389511108e-01 6.881285458803176880e-02 -7.361083477735519409e-02 -4.436465203762054443e-01 -4.333230666816234589e-03 -6.772565096616744995e-02 -4.523233324289321899e-02 1.177963390946388245e-01 4.628729820251464844e-02 -1.604781001806259155e-01 3.952773213386535645e-01 -2.413728386163711548e-01 -4.087296873331069946e-02 2.331832498311996460e-01 6.753328442573547363e-02 -4.657641425728797913e-02 2.150483876466751099e-01 2.168249785900115967e-01 -5.624939501285552979e-02 1.282378882169723511e-01 -1.022769808769226074e-01 -2.105142921209335327e-01 1.090691238641738892e-01 -1.190960928797721863e-01
-7.379703223705291748e-02 -9.276911616325378418e-02 3.318575620651245117e-01 1.624086499214172363e-01 1.196568310260772705e-01 -2.242069691419601440e-01 3.098722994327545166e-01 -3.245980143547058105e-01 3.000310659408569336e-01 3.564209342002868652e-01 -1.571689397096633911e-01 -1.693854928016662598e-01 4.341148212552070618e-02 6.632621865719556808e-03 5.523430928587913513e-02 -1.218051686882972717e-01 3.828501701354980469e-02 -7.751252502202987671e-02 2.908917330205440521e-02 -1.948481053113937378e-01 -1.379601657390594482e-01 -6.249379366636276245e-02 1.095598638057708740e-01 -5.273026973009109497e-02 5.082422494888305664e-02 -2.493885904550552368e-02 -1.243446469306945801e-01 -2.656130352988839149e-03 3.001205027103424072e-01 3.683729097247123718e-02 1.821588873863220215e-01 2.567365169525146484e-01
1.281866878271102905e-01 -2.121551036834716797e-01 8.599342405796051025e-02 2.100945115089416504e-01 -2.097995281219482422e-01 2.803495340049266815e-02 -7.544193416833877563e-02 -3.522537350654602051e-01 1.646767705678939819e-01 -8.518598973751068115e-02 -9.707172214984893799e-02 1.568296253681182861e-01 -1.232861950993537903e-01 4.913362115621566772e-02 -2.113956063985824585e-01 -2.618611454963684082e-01 1.462977826595306396e-01 1.360316276550292969e-01 2.011883407831192017e-01 -1.592216193675994873e-01 2.438431382179260254e-01 4.707615450024604797e-02 1.219915300607681274e-01 -3.914799913763999939e-02 5.225502699613571167e-02 -1.678857058286666870e-01 2.080906368792057037e-02 -3.053338229656219482e-01 2.865803837776184082e-01 -2.762725949287414551e-01 7.464766502380371094e-02 2.018667310476303101e-01
8.091603219509124756e-02 1.255016773939132690e-01 -5.734390020370483398e-02 -2.163341268897056580e-03 9.513965249061584473e-02 -7.594151794910430908e-02 3.280293643474578857e-01 -8.338754624128341675e-02 2.101346552371978760e-01 2.749326229095458984e-01 -7.397833280265331268e-03 5.212089046835899353e-02 -1.136176511645317078e-01 2.100493013858795166e-01 1.789609156548976898e-02 -1.884305924177169800e-01 -1.578460447490215302e-02 -7.933211512863636017e-03 3.932671248912811279e-01 -2.664554491639137268e-02 1.255465298891067505e-01 1.083270758390426636e-01 -9.840041399002075195e-02 1.696255356073379517e-01 -1.228612512350082397e-01 -2.919002175331115723e-01 -3.121449947357177734e-01 -1.850548386573791504e-01 2.910016477108001709e-01 -2.568026185035705566e-01 9.106651693582534790e-02 1.308638304471969604e-01
-2.863333933055400848e-02 -2.342555671930313110e-01 1.129667907953262329e-01 8.041102439165115356e-03 -7.754503935575485229e-02 -3.450895547866821289e-01 3.155965805053710938e-01 4.181586205959320068e-02 2.240724563598632812e-01 4.037500023841857910e-01 1.519629955291748047e-01 9.976321458816528320e-02 -1.345269381999969482e-01 -8.745161443948745728e-02 -4.089093208312988281e-02 -3.414152860641479492e-01 2.792896330356597900e-01 -3.151698410511016846e-02 1.165458858013153076e-01 -1.206426993012428284e-01 -1.730241328477859497e-01 1.740744560956954956e-01 2.339914888143539429e-01 8.893721550703048706e-02 -1.564460247755050659e-01 1.161604886874556541e-03 -6.224124133586883545e-02 -1.523341685533523560e-01 -4.900231584906578064e-02 -1.210964098572731018e-01 1.808561757206916809e-02 -1.256785839796066284e-01
-6.134284287691116333e-02 -8.681099116802215576e-02 1.705643087625503540e-01 2.114116102457046509e-01 -3.782818913459777832e-01 -4.539583995938301086e-02 -7.897960394620895386e-02 -6.950637698173522949e-02 4.128570556640625000e-01 1.587518453598022461e-01 -3.558074310421943665e-02 -6.936553120613098145e-02 -6.572750210762023926e-02 -2.186560332775115967e-01 -2.888342142105102539e-01 3.333488851785659790e-02 -5.991628393530845642e-02 -5.720127373933792114e-02 2.458492517471313477e-01 5.283061414957046509e-02 6.572424620389938354e-02 1.688401252031326294e-01 1.063069999217987061e-01 -1.959959119558334351e-01 2.058199644088745117e-01 -6.482639163732528687e-02 1.287982314825057983e-01 -3.310262560844421387e-01 2.394924610853195190e-01 1.075972453691065311e-03 1.186183765530586243e-01 -1.532720327377319336e-01
2.875415384769439697e-01 -2.244935929775238037e-01 2.452895976603031158e-02 -2.125037610530853271e-01 -2.163111716508865356e-01 -1.982749253511428833e-01 2.106444686651229858e-01 -1.033733412623405457e-01 1.816392838954925537e-01 3.983742743730545044e-02 -8.804311044514179230e-03 -1.493609398603439331e-01 7.449075579643249512e-02 -3.089664280414581299e-01 -1.920330338180065155e-02 1.507715974003076553e-02 5.641497671604156494e-02 -2.450975030660629272e-01 3.846775889396667480e-01 -2.396574616432189941e-01 -4.145320132374763489e-02 2.047530412673950195e-01 -2.115663737058639526e-01 -1.131974384188652039e-01 1.755588054656982422e-01 1.677034497261047363e-01 -1.029598191380500793e-01 9.384807944297790527e-02 -1.198290213942527771e-01 -2.105002105236053467e-01 -5.299706012010574341e-02 -1.082384735345840454e-01
-6.765943020582199097e-03 4.018757492303848267e-03 8.549101650714874268e-02 5.316699668765068054e-02 9.846134483814239502e-02 -2.972200512886047363e-01 2.638527750968933105e-01 -2.378049939870834351e-01 2.393897809088230133e-02 1.601583808660507202e-01 -1.767876297235488892e-01 2.680876255035400391e-01 -2.051705121994018555e-01 -2.586199939250946045e-01 -3.655480965971946716e-02 -7.042960077524185181e-02 -1.535904407501220703e-01 -1.887165158987045288e-01 3.498983755707740784e-02 -3.098461329936981201e-01 -2.145766466856002808e-02 2.096626013517379761e-01 1.926436871290206909e-01 2.054203301668167114e-03 -1.093866229057312012e-01 -2.166139632463455200e-01 -4.256957769393920898e-01 -1.735492348670959473e-01 1.401392184197902679e-02 -1.088130772113800049e-01 2.386167272925376892e-02 -1.331827230751514435e-02
8.619043231010437012e-02 -3.483773022890090942e-02 2.475081235170364380e-01 2.000186964869499207e-02 -6.943120807409286499e-02 -5.278933048248291016e-02 3.436517715454101562e-01 -1.074067503213882446e-01 2.607643306255340576e-01 7.824327051639556885e-02 1.744129322469234467e-02 -4.427929222583770752e-01 -2.043415792286396027e-02 -4.776853322982788086e-02 5.218300223350524902e-02 -1.185747906565666199e-01 -1.343062072992324829e-01 -1.386565435677766800e-02 6.796949356794357300e-02 -7.378679513931274414e-02 2.440162375569343567e-02 1.398222404532134533e-03 9.574511647224426270e-02 1.579214483499526978e-01 -4.195564091205596924e-01 -4.576759412884712219e-02 -7.073328644037246704e-02 8.324659615755081177e-02 2.929233014583587646e-01 -3.667978048324584961e-01 1.479219645261764526e-01 -8.488347381353378296e-02
8.564063906669616699e-02 -1.491295099258422852e-01 -1.373525559902191162e-01 1.556214094161987305e-01 -3.072205185890197754e-01 -1.573901027441024780e-01 -3.594201430678367615e-02 -1.098769381642341614e-01 2.928757667541503906e-01 -2.261479618027806282e-03 2.883223816752433777e-02 -6.536644068546593189e-04 -5.852983449585735798e-04 6.904350966215133667e-02 -1.741085648536682129e-01 -3.038740456104278564e-01 -2.280604839324951172e-02 -3.711925446987152100e-01 2.184876203536987305e-01 -1.420890837907791138e-01 2.225628048181533813e-01 7.456590235233306885e-02 -2.031092643737792969e-01 -2.583890855312347412e-01 -4.632087424397468567e-03 -2.037940472364425659e-01 -1.570718437433242798e-01 7.986125349998474121e-02 3.010081946849822998e-01 -5.189595744013786316e-02 -1.693574637174606323e-01 1.298500150442123413e-01
1.261466592550277710e-01 -2.657670974731445312e-01 4.478804022073745728e-02 -6.607291847467422485e-02 1.204461697489023209e-02 -4.711904004216194153e-02 1.457192003726959229e-01 -7.785217463970184326e-02 1.788997501134872437e-01 2.536687850952148438e-01 -8.101736754179000854e-02 1.424704790115356445e-01 1.025682464241981506e-01 -1.259158644825220108e-02 1.365037262439727783e-01 -3.613741323351860046e-02 -1.042254045605659485e-01 -1.846444755792617798e-01 3.079549968242645264e-01 -4.084895253181457520e-01 -2.338575124740600586e-01 3.518519997596740723e-01 1.885824948549270630e-01 2.650405652821063995e-02 1.075825095176696777e-01 -8.291564136743545532e-02 -1.192569211125373840e-01 -2.143749594688415527e-01 -1.109517440199851990e-01 -2.403177469968795776e-01 -1.744034141302108765e-01 -1.518938988447189331e-01
6.781195104122161865e-02 -2.057123035192489624e-01 1.123646795749664307e-01 8.425793051719665527e-02 -4.305564165115356445e-01 -2.875162363052368164e-01 2.152724564075469971e-01 2.053557150065898895e-02 2.855550944805145264e-01 -8.320150524377822876e-02 -2.373080700635910034e-01 1.824565790593624115e-02 -4.497858881950378418e-02 1.085190325975418091e-01 -3.850317560136318207e-03 5.342644080519676208e-02 -1.797272562980651855e-01 1.298368573188781738e-01 2.334405183792114258e-01 -3.498860448598861694e-02 3.654166758060455322e-01 2.017246186733245850e-01 1.069129928946495056e-01 6.145215779542922974e-02 2.406641840934753418e-02 -1.553668826818466187e-01 -2.374855428934097290e-01 -1.026046723127365112e-01 1.508418917655944824e-01 -1.915481090545654297e-01 -8.407094329595565796e-02 -6.561479717493057251e-02
7.261721044778823853e-02 4.058413952589035034e-02 1.721825152635574341e-01 1.486371457576751709e-01 -2.943408787250518799e-01 -2.500278651714324951e-01 1.808016598224639893e-01 -9.197687357664108276e-02 2.088798880577087402e-01 9.981023520231246948e-02 2.542679905891418457e-01 -7.803522050380706787e-03 -1.287613064050674438e-01 -2.275973558425903320e-01 -1.623855158686637878e-02 -6.032370403409004211e-02 1.865394711494445801e-01 -2.410372719168663025e-02 3.465313613414764404e-01 -1.139162406325340271e-01 -1.532788872718811035e-01 2.916203439235687256e-01 -8.331175893545150757e-02 -7.811897248029708862e-02 3.876198232173919678e-01 -1.313006728887557983e-01 9.330866485834121704e-02 1.940289586782455444e-01 1.144954487681388855e-01 -1.697603166103363037e-01 -4.049405455589294434e-02 1.141151040792465210e-01
4.874448850750923157e-02 2.327050417661666870e-01 6.567203905433416367e-03 1.000433936715126038e-01 2.327405810356140137e-01 -1.308333575725555420e-01 1.290800571441650391e-01 -1.978495568037033081e-01 3.487574756145477295e-01 2.247982323169708252e-01 1.666860431432723999e-01 -9.696620702743530273e-02 -4.804431460797786713e-03 1.047071367502212524e-01 2.131692320108413696e-01 9.048136323690414429e-02 5.865841731429100037e-02 -4.266425594687461853e-02 3.067260682582855225e-01 -2.757936120033264160e-01 3.851278126239776611e-02 2.005495131015777588e-03 1.186380162835121155e-01 2.820581570267677307e-02 1.817412674427032471e-02 -9.227167069911956787e-02 -2.700867652893066406e-01 -1.997787654399871826e-01 2.909506559371948242e-01 -3.243476748466491699e-01 1.597065478563308716e-01 5.947313830256462097e-02
-7.602810859680175781e-02 -7.140269130468368530e-02 3.630522489547729492e-01 -8.652057498693466187e-02 -5.087687075138092041e-02 1.440620124340057373e-01 1.614037007093429565e-01 -1.792135685682296753e-01 3.637159466743469238e-01 1.588934957981109619e-01 4.738972336053848267e-02 -2.867734991014003754e-02 -1.648660451173782349e-01 -1.432691812515258789e-01 -2.193152159452438354e-01 -9.418446570634841919e-02 -2.601219154894351959e-02 -1.473475098609924316e-01 4.747168421745300293e-01 -9.844190441071987152e-03 -7.298342138528823853e-02 8.697684854269027710e-02 -1.063454896211624146e-01 -2.878913879394531250e-01 1.719714552164077759e-01 -1.447447985410690308e-01 1.562504842877388000e-02 -1.581580042839050293e-01 1.271722167730331421e-01 4.248207807540893555e-02 1.692114621400833130e-01 1.603734940290451050e-01
-1.831332594156265259e-02 -1.371090859174728394e-01 -4.410073533654212952e-02 -3.131595207378268242e-03 -2.928718924522399902e-01 -1.021799370646476746e-01 3.354120850563049316e-01 -2.024527788162231445e-01 2.340148985385894775e-01 4.674769565463066101e-02 -1.478572096675634384e-02 -1.594189703464508057e-01 -1.891924627125263214e-02 2.851512096822261810e-02 1.535548716783523560e-01 1.177474185824394226e-01 1.928842514753341675e-01 -2.411905825138092041e-01 1.598267704248428345e-01 -1.337569952011108398e-01 1.100724786520004272e-01 4.370350539684295654e-01 7.115330547094345093e-02 3.198933228850364685e-02 1.432246416807174683e-01 1.697675585746765137e-01 -1.564504504203796387e-01 2.201334387063980103e-01 -7.813145220279693604e-02 -3.550159335136413574e-01 5.994135886430740356e-02 -4.465382546186447144e-02
1.186649873852729797e-01 -1.152912527322769165e-01 9.340506047010421753e-02 -8.498442173004150391e-02 -2.122070938348770142e-01 -1.577527374029159546e-01 -4.751225933432579041e-02 -2.397648096084594727e-01 -3.080851025879383087e-02 5.187199637293815613e-02 1.655684411525726318e-01 1.868147552013397217e-01 1.862486079335212708e-02 -8.656067401170730591e-02 -1.499070823192596436e-01 -1.060599684715270996e-01 -1.721399575471878052e-01 -2.433300577104091644e-02 1.626212447881698608e-01 -5.961407423019409180e-01 -1.780858039855957031e-01 2.151726633310317993e-01 5.695197731256484985e-02 -8.282817155122756958e-02 -6.765235215425491333e-02 1.185820717364549637e-02 -1.361106634140014648e-01 1.254836970474570990e-04 1.226410791277885437e-01 -2.507159411907196045e-01 -2.103787064552307129e-01 -2.719019651412963867e-01
-3.429752215743064880e-02 5.090188235044479370e-02 -9.469444304704666138e-02 7.684994488954544067e-02 -4.120696783065795898e-01 1.981941163539886475e-01 6.563279312103986740e-03 1.110837422311306000e-02 1.922156810760498047e-01 1.099135428667068481e-01 -1.192839220166206360e-01 1.288630962371826172e-01 3.206765055656433105e-01 9.005492925643920898e-02 -2.227133810520172119e-01 -2.060534246265888214e-02 -3.549998104572296143e-01 -1.746426075696945190e-01 2.199608236551284790e-01 -6.216677278280258179e-02 9.699802100658416748e-02 1.426642239093780518e-01 3.869732469320297241e-02 -1.360755860805511475e-01 6.674114614725112915e-02 -2.437932044267654419e-01 -1.624243706464767456e-01 5.433447659015655518e-02 2.987147569656372070e-01 -2.242832332849502563e-01 1.606563180685043335e-01 1.190132200717926025e-01
1.064143776893615723e-01 -1.245569139719009399e-01 6.555065512657165527e-02 -3.692300990223884583e-03 -6.500757485628128052e-02 -1.866381913423538208e-01 -1.146810576319694519e-01 -4.151962697505950928e-01 5.089961364865303040e-02 1.885349005460739136e-01 3.936965763568878174e-02 9.874115139245986938e-02 -1.901007816195487976e-02 -5.361519008874893188e-02 -1.055367290973663330e-01 -1.290511041879653931e-01 -4.933901503682136536e-02 -4.503282532095909119e-02 2.475407123565673828e-01 -5.316082835197448730e-01 -2.890729308128356934e-01 1.192516312003135681e-01 8.747664093971252441e-02 -9.729011356830596924e-02 8.832567930221557617e-02 -2.526094578206539154e-02 -9.104666113853454590e-02 -9.437608532607555389e-03 1.060002073645591736e-01 -1.070215553045272827e-01 -6.507422029972076416e-02 -3.959763944149017334e-01
2.440315112471580505e-02 6.282153725624084473e-02 -1.932178139686584473e-01 -5.186494439840316772e-02 -2.118798345327377319e-01 2.916472218930721283e-02 -9.399154782295227051e-02 1.826592907309532166e-02 3.610849082469940186e-01 1.082219481468200684e-01 -8.345265686511993408e-02 6.484933942556381226e-02 -2.150533050298690796e-01 -2.239183895289897919e-02 -2.699224650859832764e-01 -1.992801725864410400e-01 3.526325151324272156e-02 -3.240674734115600586e-01 -4.484995827078819275e-02 -1.270701736211776733e-01 -1.216579228639602661e-01 1.308280974626541138e-01 4.164701700210571289e-02 -8.153193444013595581e-02 9.665013104677200317e-02 -1.995635032653808594e-01 -2.852839827537536621e-01 -3.635263442993164062e-01 8.439917862415313721e-02 -1.644076406955718994e-01 3.132077157497406006e-01 -1.681115329265594482e-01
1.891100406646728516e-01 -7.588124275207519531e-02 1.779545992612838745e-01 -4.925563931465148926e-02 -3.377105891704559326e-01 -1.045962348580360413e-01 1.289258599281311035e-01 -1.611830666661262512e-02 4.064435197506099939e-04 -9.622251987457275391e-02 2.394046187400817871e-01 -1.921784281730651855e-01 -1.567832380533218384e-02 -2.134825736284255981e-01 9.343483299016952515e-02 -3.200269639492034912e-01 -1.230761334300041199e-01 -5.553663149476051331e-02 1.401626616716384888e-01 -7.221841067075729370e-02 -7.096328586339950562e-02 2.339623421430587769e-01 2.416037023067474365e-01 -4.221852496266365051e-02 2.626960873603820801e-01 -4.213962238281965256e-03 9.495160728693008423e-02 -1.666213274002075195e-01 3.725851774215698242e-01 -2.606619000434875488e-01 8.060411363840103149e-02 -1.998797804117202759e-01
-1.255844235420227051e-01 -5.753407999873161316e-02 -1.696899235248565674e-01 -9.371887147426605225e-02 -2.736746966838836670e-01 -2.497817575931549072e-01 2.687667906284332275e-01 -3.481125533580780029e-01 1.282799392938613892e-01 4.861434400081634521e-01 -9.246493875980377197e-02 -1.785870641469955444e-02 2.724564075469970703e-02 -7.278171926736831665e-02 -6.609346717596054077e-02 -2.541460990905761719e-01 -8.631514012813568115e-02 -4.934072867035865784e-02 1.927677541971206665e-01 -1.267941668629646301e-03 3.004097007215023041e-02 3.243821114301681519e-02 3.448987007141113281e-01 4.684729501605033875e-02 -1.288962662220001221e-01 -3.819612786173820496e-02 -1.793789267539978027e-01 -1.041363850235939026e-01 -3.750385344028472900e-02 -1.602295190095901489e-01 4.683788400143384933e-03 -1.327752321958541870e-01
-2.291960418224334717e-01 -1.646466702222824097e-01 2.179412692785263062e-01 -1.241604685783386230e-01 -4.793534427881240845e-02 -1.272678375244140625e-01 1.768124252557754517e-01 2.444372326135635376e-02 2.110937982797622681e-01 4.569657146930694580e-02 -1.407078057527542114e-01 -1.683734804391860962e-01 -8.359310217201709747e-03 -1.248228130862116814e-03 -7.877586409449577332e-03 1.448476612567901611e-01 2.483987659215927124e-01 1.034059375524520874e-01 2.977498173713684082e-01 -2.014144957065582275e-01 -6.035262718796730042e-02 2.933525741100311279e-01 -2.095393650233745575e-02 -2.095632553100585938e-01 -1.055456791073083878e-02 3.493885323405265808e-02 1.220918297767639160e-01 -1.679337769746780396e-01 3.238792121410369873e-01 -3.733728528022766113e-01 2.003455311059951782e-01 1.631718277931213379e-01
-1.423932015895843506e-01 -1.255566179752349854e-01 2.482771873474121094e-01 1.187452860176563263e-02 -2.603213191032409668e-01 3.498763963580131531e-02 1.249419227242469788e-01 -3.113592863082885742e-01 1.341864913702011108e-01 2.706094384193420410e-01 -1.354470849037170410e-01 -1.819830238819122314e-01 6.139935553073883057e-02 -1.144955530762672424e-01 -6.586364656686782837e-02 -2.162867784500122070e-01 -5.744672194123268127e-02 6.429789215326309204e-02 -2.625536024570465088e-01 -2.529335618019104004e-01 -7.603663951158523560e-02 1.314985305070877075e-01 2.082684040069580078e-01 1.780045926570892334e-01 -1.076947972178459167e-01 -1.857492178678512573e-01 -2.733619213104248047e-01 -4.150978475809097290e-02 3.734654188156127930e-01 2.196541056036949158e-03 -1.802774332463741302e-02 9.538639336824417114e-02
4.641792178153991699e-02 -2.318057604134082794e-02 3.039391040802001953e-01 9.611775726079940796e-02 7.042080909013748169e-02 -4.595400765538215637e-02 2.820991873741149902e-01 -1.492346376180648804e-01 6.468594819307327271e-02 5.551603436470031738e-02 -2.684738039970397949e-01 -1.454060617834329605e-02 -1.605303287506103516e-01 1.165379881858825684e-01 1.724788337014615536e-03 -1.084408536553382874e-01 -1.998732835054397583e-01 -7.284004986286163330e-02 2.555065155029296875e-01 -2.458782643079757690e-01 -7.610233128070831299e-02 2.844063043594360352e-01 -1.756734959781169891e-02 7.248976826667785645e-02 -2.151684612035751343e-01 -8.258000761270523071e-02 -6.780704855918884277e-02 -1.059851050376892090e-01 5.761226639151573181e-04 -2.997460402548313141e-02 4.447685480117797852e-01 -3.538323342800140381e-01
-4.749360308051109314e-02 -3.424899578094482422e-01 9.397980570793151855e-02 1.291785836219787598e-01 -4.668180942535400391e-01 -2.081842869520187378e-01 2.116942703723907471e-01 -2.224951982498168945e-01 3.108370006084442139e-01 7.711399346590042114e-02 3.036695066839456558e-03 -1.884530670940876007e-02 -8.572494983673095703e-02 2.818415872752666473e-02 4.082400351762771606e-02 1.029479205608367920e-01 5.835094954818487167e-03 -1.435136198997497559e-01 -4.867221787571907043e-02 -5.372476205229759216e-02 -1.216017156839370728e-01 5.330662429332733154e-02 -8.217254281044006348e-02 2.884351611137390137e-01 2.823137864470481873e-02 -1.042897328734397888e-01 -2.333492189645767212e-01 -3.077015466988086700e-02 3.965050727128982544e-02 -2.835700809955596924e-01 -1.104783341288566589e-01 2.851068973541259766e-01
9.751374274492263794e-02 6.173879280686378479e-02 1.536041349172592163e-01 -3.395476341247558594e-01 -2.552411854267120361e-01 -1.862668395042419434e-01 -6.050242576748132706e-03 5.650189518928527832e-02 -1.826464384794235229e-01 2.425250560045242310e-01 2.484434396028518677e-01 -6.594974081963300705e-03 1.603423655033111572e-01 -1.162830516695976257e-01 -1.135027855634689331e-01 -1.131942123174667358e-01 -3.426527976989746094e-01 2.129415515810251236e-03 1.574261188507080078e-01 -2.922145724296569824e-01 2.639863826334476471e-02 2.333811074495315552e-01 2.233896255493164062e-01 9.955211728811264038e-02 1.506110429763793945e-01 -2.598757157102227211e-03 -2.871126234531402588e-01 -2.592677064239978790e-02 2.491849064826965332e-01 4.908151924610137939e-03 9.170617908239364624e-02 8.341839909553527832e-02
-3.789987415075302124e-02 1.703083887696266174e-02 2.070694267749786377e-01 2.102490514516830444e-02 -1.798281967639923096e-01 -1.723228543996810913e-01 6.978198140859603882e-02 -3.164174035191535950e-02 2.063315808773040771e-01 6.203545331954956055e-01 1.104063838720321655e-01 -2.282011508941650391e-02 6.202989816665649414e-02 -2.278281189501285553e-02 6.995177268981933594e-02 -1.508942842483520508e-01 -2.566806375980377197e-01 -4.926446080207824707e-02 8.141965419054031372e-02 1.322865635156631470e-01 1.612300127744674683e-01 2.514482438564300537e-01 -2.647695317864418030e-02 -3.829846531152725220e-02 -1.713614463806152344e-01 -1.438276618719100952e-01 3.336864337325096130e-02 -2.978948317468166351e-02 2.811327949166297913e-02 -3.910191655158996582e-01 1.585724800825119019e-01 1.357728056609630585e-02
2.024945430457592010e-02 -9.655386954545974731e-02 1.892028898000717163e-01 1.252738237380981445e-01 -3.362209796905517578e-01 -3.047752082347869873e-01 2.080660164356231689e-01 -1.074894964694976807e-01 2.038915902376174927e-01 -1.886081099510192871e-01 6.921337544918060303e-02 2.071369998157024384e-02 8.836831897497177124e-02 -3.380157425999641418e-02 -1.108669713139533997e-01 -2.616213858127593994e-01 1.600768044590950012e-02 -1.710071414709091187e-02 2.206054478883743286e-01 -1.867324858903884888e-01 6.425648182630538940e-02 3.350003957748413086e-01 -3.318639397621154785e-01 1.327091753482818604e-01 1.849748492240905762e-01 1.990614384412765503e-01 -1.638403683900833130e-01 -1.629942506551742554e-01 1.242277100682258606e-01 -1.175746023654937744e-01 1.164623126387596130e-01 -8.768815547227859497e-02
2.868653088808059692e-02 -2.261370271444320679e-01 2.107196897268295288e-01 1.087067797780036926e-01 -1.590054035186767578e-01 1.381236314773559570e-01 3.126851469278335571e-02 -1.495930701494216919e-01 2.975325882434844971e-01 6.709715723991394043e-02 -1.388170570135116577e-02 -8.340591192245483398e-02 1.139457002282142639e-01 -2.817825675010681152e-01 -1.552085131406784058e-01 -2.565098740160465240e-02 1.130087003111839294e-01 8.535382151603698730e-02 2.484520077705383301e-01 -4.189599454402923584e-01 7.369556277990341187e-02 4.030693173408508301e-01 1.076246201992034912e-01 -1.958485841751098633e-01 -1.950004696846008301e-01 1.119670197367668152e-01 1.662915199995040894e-01 1.760590076446533203e-02 6.348554044961929321e-02 -1.952288597822189331e-01 1.022379621863365173e-01 2.287423796951770782e-02
-2.736119925975799561e-02 -5.847547203302383423e-02 1.658956259489059448e-01 9.079474955797195435e-02 -2.875394225120544434e-01 -1.457688808441162109e-01 -3.859495744109153748e-02 -1.204390004277229309e-01 1.470646262168884277e-02 1.354613006114959717e-01 4.369200393557548523e-02 -2.349513918161392212e-01 1.469897925853729248e-01 -4.774979129433631897e-02 -2.231839671730995178e-02 -4.072507377713918686e-03 1.807129830121994019e-01 -3.252975940704345703e-01 8.144212514162063599e-02 -4.874257743358612061e-01 1.794583946466445923e-01 2.413196712732315063e-01 -6.952749192714691162e-02 -2.394527345895767212e-01 1.178125813603401184e-01 -3.448865935206413269e-02 -2.242362350225448608e-01 9.651736915111541748e-02 3.536142110824584961e-01 3.399769216775894165e-02 1.193065382540225983e-02 6.126793846487998962e-02
1.720431149005889893e-01 9.101985953748226166e-03 -2.090825289487838745e-01 3.382769599556922913e-02 -2.918848693370819092e-01 -3.138285577297210693e-01 4.728959500789642334e-02 -5.078606680035591125e-02 1.341081708669662476e-01 4.382078647613525391e-01 5.029184743762016296e-03 7.076053321361541748e-02 2.300138473510742188e-01 -1.073612868785858154e-01 -1.040058955550193787e-01 -2.810657024383544922e-01 -4.385848343372344971e-02 -3.868216574192047119e-01 1.737873405218124390e-01 -3.488364443182945251e-02 -8.782853186130523682e-02 1.222609058022499084e-01 1.314825117588043213e-01 -1.257694214582443237e-01 1.588577628135681152e-01 -3.449927084147930145e-03 -2.522888481616973877e-01 -1.318577826023101807e-01 -3.371848724782466888e-03 -1.180975735187530518e-01 -8.034785091876983643e-02 4.719954356551170349e-02
5.590384826064109802e-03 1.377165615558624268e-01 1.104379072785377502e-01 2.950412929058074951e-01 -4.170061051845550537e-01 -2.044783085584640503e-01 1.583213210105895996e-01 -8.157119899988174438e-02 1.664660573005676270e-01 8.301831781864166260e-02 1.857629269361495972e-01 -7.516589015722274780e-02 1.246203333139419556e-01 1.039708033204078674e-01 1.109178140759468079e-01 5.237714201211929321e-02 1.703704446554183960e-01 -7.073102891445159912e-02 1.931135207414627075e-01 -4.293785691261291504e-01 -1.083938684314489365e-02 -2.418132685124874115e-02 -2.519930601119995117e-01 -1.521093994379043579e-01 7.261337339878082275e-02 1.590726673603057861e-01 -5.712095648050308228e-02 -6.962787359952926636e-02 1.568923443555831909e-01 -1.205474063754081726e-01 2.966699600219726562e-01 9.648668766021728516e-02
1.652767956256866455e-01 -1.876774728298187256e-01 2.317098230123519897e-01 1.993640512228012085e-01 -2.262675613164901733e-01 -2.012216299772262573e-01 1.302123162895441055e-02 7.079304195940494537e-03 7.582727074623107910e-02 -1.693067699670791626e-01 -1.207121759653091431e-01 1.422476619482040405e-01 -1.849202960729598999e-01 2.721536159515380859e-02 -1.522625386714935303e-01 -7.008001208305358887e-02 9.460893459618091583e-03 -2.797206863760948181e-02 3.376305997371673584e-01 -1.127556562423706055e-01 -1.450917869806289673e-01 3.446319401264190674e-01 -1.789308637380599976e-01 1.439277976751327515e-01 4.729807376861572266e-02 -1.786970347166061401e-01 -2.699764072895050049e-01 -1.129342392086982727e-01 3.975294530391693115e-01 3.507027029991149902e-02 -1.360247582197189331e-01 -4.646332934498786926e-02
1.049455907195806503e-02 7.605578005313873291e-02 -1.658620983362197876e-01 1.216448694467544556e-01 -1.416858285665512085e-01 9.284640103578567505e-02 1.324665397405624390e-01 -2.131630778312683105e-01 1.380047500133514404e-01 2.138570994138717651e-01 9.377254545688629150e-02 -2.061430364847183228e-02 6.935538351535797119e-02 -2.364226579666137695e-01 2.813430428504943848e-01 9.438128769397735596e-02 1.122726947069168091e-01 4.503710195422172546e-02 9.591774642467498779e-02 -3.055199682712554932e-01 1.211186796426773071e-01 1.548039764165878296e-01 9.608890116214752197e-02 1.980406790971755981e-02 1.847414076328277588e-01 3.577773272991180420e-02 -1.338257342576980591e-01 -2.520188689231872559e-01 2.303448766469955444e-01 -4.404757618904113770e-01 2.442223280668258667e-01 2.199103832244873047e-01
-4.667640104889869690e-02 7.257935404777526855e-02 2.132056951522827148e-01 1.297546774148941040e-01 -2.867109477519989014e-01 -1.769774407148361206e-01 1.013908535242080688e-01 -3.063740953803062439e-02 1.427479088306427002e-01 2.014380693435668945e-01 3.782889246940612793e-02 1.804804950952529907e-01 1.529743522405624390e-01 -7.884043455123901367e-02 -1.862904615700244904e-02 -6.085746735334396362e-02 -2.212873250246047974e-01 -2.390631586313247681e-01 2.260848581790924072e-01 1.222306396812200546e-02 -1.195262745022773743e-01 4.933405220508575439e-01 5.999971926212310791e-02 2.628664076328277588e-01 2.658893764019012451e-01 -1.589920520782470703e-01 7.884483039379119873e-02 -1.095049828290939331e-01 2.364139854907989502e-01 3.650631755590438843e-02 1.245044637471437454e-02 -1.325724422931671143e-01
1.451585162431001663e-02 2.026596665382385254e-01 -1.276313364505767822e-01 -1.281610876321792603e-01 -2.318755984306335449e-01 -3.871166110038757324e-01 1.640428006649017334e-01 -1.962281912565231323e-01 8.622482419013977051e-02 4.433202445507049561e-01 -2.353518456220626831e-02 1.707604378461837769e-01 -1.659044250845909119e-02 -9.703993797302246094e-02 -1.528213471174240112e-01 -1.660923808813095093e-01 -1.085413172841072083e-01 -1.197375208139419556e-01 1.041002646088600159e-01 -2.051274627447128296e-01 -2.009355463087558746e-02 3.487020432949066162e-01 3.197611272335052490e-01 -3.726688772439956665e-02 -9.740195423364639282e-02 -2.430558763444423676e-02 -4.175472259521484375e-02 -1.733604371547698975e-01 -1.728707924485206604e-02 -3.950916230678558350e-02 2.939194068312644958e-02 -1.156912744045257568e-01
-1.132052298635244370e-02 7.359870523214340210e-02 -4.958618804812431335e-02 -1.619367301464080811e-01 -2.001716494560241699e-01 -2.151845954358577728e-02 1.088035255670547485e-01 -4.878743290901184082e-01 2.230313867330551147e-01 4.887500703334808350e-01 1.483599655330181122e-02 1.410682648420333862e-01 -2.015180140733718872e-02 -3.517517447471618652e-02 5.257082358002662659e-02 1.173961162567138672e-01 6.953922659158706665e-02 -1.878252327442169189e-01 1.872882395982742310e-01 9.897955507040023804e-02 1.311343312263488770e-01 1.376870423555374146e-01 2.739367187023162842e-01 -9.457441419363021851e-02 1.514162123203277588e-01 6.852244585752487183e-02 -8.284448087215423584e-02 -1.475901603698730469e-01 5.827132239937782288e-02 -2.206659615039825439e-01 1.809737235307693481e-01 4.708030819892883301e-02
8.485336601734161377e-02 9.860813617706298828e-02 2.668360434472560883e-02 3.129562139511108398e-01 -3.741234540939331055e-01 -2.412843517959117889e-02 1.394418030977249146e-01 -5.490935221314430237e-02 -7.082600146532058716e-02 3.252024352550506592e-01 -2.904746495187282562e-02 -3.427091538906097412e-01 -5.624855309724807739e-02 1.166382208466529846e-01 2.610996738076210022e-02 1.463248282670974731e-01 -8.465602248907089233e-02 6.941320747137069702e-02 -3.288852050900459290e-03 -1.047855541110038757e-01 -1.782657504081726074e-01 2.936606407165527344e-01 1.284038275480270386e-01 -2.811918221414089203e-02 4.657465219497680664e-02 -1.588069647550582886e-01 -4.428292065858840942e-02 -3.016760647296905518e-01 1.080840378999710083e-01 -3.850675523281097412e-01 -2.253387868404388428e-02 1.199632585048675537e-01
5.706298351287841797e-02 3.873493522405624390e-02 -1.633852720260620117e-01 9.958773106336593628e-02 -1.627083271741867065e-01 -1.719592213630676270e-01 -4.622887074947357178e-02 -3.104889988899230957e-01 8.115250617265701294e-02 -1.143635809421539307e-02 -5.826813355088233948e-02 -1.484608948230743408e-01 2.969325333833694458e-02 -1.026550233364105225e-01 -8.498319238424301147e-02 2.049792706966400146e-01 1.941418647766113281e-01 1.414805799722671509e-01 1.768728345632553101e-01 -1.729764789342880249e-01 9.259335696697235107e-02 1.432077586650848389e-01 -3.137850016355514526e-02 -6.660856306552886963e-02 1.972575783729553223e-01 -1.763157844543457031e-01 -9.959647059440612793e-02 4.321537911891937256e-02 2.326141297817230225e-01 -5.418124198913574219e-01 2.642195522785186768e-01 2.419771999120712280e-01
2.574403584003448486e-01 1.323584187775850296e-02 7.773140445351600647e-03 1.724030971527099609e-01 -2.119017839431762695e-01 1.490704528987407684e-02 4.815834760665893555e-01 -1.900608092546463013e-01 9.806048125028610229e-02 1.773218661546707153e-01 -9.275312535464763641e-03 5.721359327435493469e-02 1.662719249725341797e-01 2.334119528532028198e-01 1.808175444602966309e-02 -1.214769855141639709e-01 1.062921136617660522e-01 3.294873982667922974e-02 1.898570656776428223e-01 -8.198635280132293701e-02 1.187985762953758240e-01 -6.782753189327195287e-05 1.953999996185302734e-01 1.030296385288238525e-01 -8.574387058615684509e-03 -4.012022912502288818e-01 -2.258218377828598022e-01 -1.194049045443534851e-01 3.982660174369812012e-02 -2.672082781791687012e-01 9.200946241617202759e-02 1.521971374750137329e-01
7.837705314159393311e-03 -2.523876167833805084e-02 3.415471315383911133e-01 2.720144093036651611e-01 -8.145833015441894531e-02 -1.174259707331657410e-01 8.222084492444992065e-02 -3.582637012004852295e-01 1.345783621072769165e-01 1.539212279021739960e-02 -2.530328929424285889e-01 -3.310980200767517090e-01 3.509988635778427124e-02 5.654555186629295349e-02 -1.620018929243087769e-01 -1.949144452810287476e-01 2.000863999128341675e-01 -1.106995716691017151e-01 2.938989102840423584e-01 -2.370736151933670044e-01 9.985916316509246826e-02 1.103503257036209106e-01 2.027939409017562866e-01 -8.880876749753952026e-02 4.807382822036743164e-02 -1.514412164688110352e-01 -1.928836852312088013e-01 1.509535908699035645e-01 8.711457997560501099e-02 7.678963243961334229e-02 2.475162968039512634e-02 1.645797193050384521e-01
1.831317506730556488e-02 -2.997265383601188660e-02 4.540791213512420654e-01 -2.372997626662254333e-02 -1.408068239688873291e-01 -5.331901088356971741e-02 -4.225558042526245117e-02 -2.167318463325500488e-01 3.707339465618133545e-01 -1.477062143385410309e-02 -6.257003545761108398e-02 -7.859071344137191772e-02 1.149218995124101639e-02 -1.823717504739761353e-01 -6.270796805620193481e-02 -4.529292136430740356e-02 -2.483754232525825500e-02 -1.204495597630739212e-02 3.403804302215576172e-01 -8.138770610094070435e-02 1.122966781258583069e-01 2.383190244436264038e-01 -8.521656692028045654e-02 -1.429881155490875244e-01 2.727440297603607178e-01 -5.257707089185714722e-02 8.220889419317245483e-02 -1.076625958085060120e-01 3.858220875263214111e-01 -5.530276894569396973e-02 2.033886164426803589e-01 1.559263765811920166e-01
-3.819373622536659241e-02 -1.557280123233795166e-01 3.650616407394409180e-01 6.334894895553588867e-02 -4.117739796638488770e-01 -1.515990346670150757e-01 1.038555707782506943e-02 5.805341899394989014e-02 9.498685598373413086e-02 1.495512425899505615e-01 1.775058060884475708e-01 -1.635251939296722412e-01 1.472198031842708588e-02 -9.054563939571380615e-02 -4.127038642764091492e-03 -1.296229809522628784e-01 1.281815618276596069e-01 1.652237325906753540e-01 3.569068610668182373e-01 -1.054669991135597229e-01 -1.096474602818489075e-01 1.172628626227378845e-01 2.895389497280120850e-01 -8.273677527904510498e-02 1.624096184968948364e-01 -1.963097602128982544e-01 -5.353366956114768982e-02 -8.637405186891555786e-02 1.717170476913452148e-01 -1.349252462387084961e-02 3.435711264610290527e-01 -6.693612784147262573e-02
2.730334103107452393e-01 -1.686273813247680664e-01 -1.954135112464427948e-02 7.179692387580871582e-02 -1.846878081560134888e-01 -1.273730993270874023e-01 1.739279776811599731e-01 2.972557768225669861e-02 1.758998930454254150e-01 3.165504038333892822e-01 1.478960216045379639e-01 3.398734331130981445e-01 -1.519782654941082001e-02 -2.255509048700332642e-01 -1.527292132377624512e-01 -3.021594285964965820e-01 1.510042399168014526e-01 -5.567281320691108704e-02 7.030645757913589478e-02 -8.225876092910766602e-02 -9.336372464895248413e-02 1.406145989894866943e-01 2.177315503358840942e-01 1.463916003704071045e-01 -2.294410020112991333e-01 -2.680110037326812744e-01 -1.647040694952011108e-01 -5.462313070893287659e-02 1.590273380279541016e-01 -2.202346920967102051e-01 3.733691200613975525e-02 -1.050747111439704895e-01
-9.966079145669937134e-02 9.130787849426269531e-02 -1.030343398451805115e-01 6.739691644906997681e-02 -2.435812652111053467e-01 -2.075082063674926758e-02 1.480393260717391968e-01 -1.629667878150939941e-01 1.966435164213180542e-01 2.367665916681289673e-01 6.440251320600509644e-02 -3.354620561003684998e-02 -1.821899712085723877e-01 -3.953634575009346008e-02 5.548573099076747894e-03 -7.234467659145593643e-03 -3.466661728452891111e-04 -1.371262073516845703e-01 2.352307736873626709e-01 -2.116813510656356812e-01 -4.066582303494215012e-03 1.919628120958805084e-02 -1.646964997053146362e-01 1.811646968126296997e-01 -5.693837255239486694e-02 2.842976013198494911e-03 -1.481009740382432938e-02 -1.723103821277618408e-01 3.379051685333251953e-01 -3.792677223682403564e-01 -7.741586305201053619e-03 5.029666423797607422e-01
2.055320739746093750e-01 1.358148455619812012e-01 1.101085618138313293e-01 -1.817314326763153076e-02 -2.638489603996276855e-01 1.099642068147659302e-01 -1.178950071334838867e-03 -1.433609575033187866e-01 3.735688626766204834e-01 -1.616417802870273590e-02 -1.262523531913757324e-01 9.554917924106121063e-03 1.759436130523681641e-01 -6.074296683073043823e-02 -1.510209292173385620e-01 1.886670012027025223e-03 -1.097158417105674744e-01 -2.300271540880203247e-01 1.841747462749481201e-01 -2.087982185184955597e-02 -1.786433532834053040e-02 9.926832467317581177e-02 -9.254133701324462891e-02 -5.635018274188041687e-02 5.395630374550819397e-02 -7.059460133314132690e-02 -1.644411236047744751e-01 -4.879805445671081543e-02 3.827843070030212402e-01 -1.631201505661010742e-01 4.872131645679473877e-01 2.055411934852600098e-01
-3.988900408148765564e-02 -2.178646996617317200e-02 -1.553760617971420288e-01 -1.780858337879180908e-01 -1.445532292127609253e-01 -2.004266381263732910e-01 -1.196793541312217712e-01 -1.325062066316604614e-01 3.325665891170501709e-01 -5.583119112998247147e-03 9.706652909517288208e-02 2.573722004890441895e-01 -3.609260777011513710e-03 -7.750359922647476196e-02 5.398932844400405884e-02 -2.633185088634490967e-01 3.753584995865821838e-02 -4.040868282318115234e-01 1.666867136955261230e-01 -1.342217326164245605e-01 2.060847431421279907e-01 2.971187792718410492e-02 -1.215339228510856628e-01 -9.144631028175354004e-02 2.577672898769378662e-01 -1.490072607994079590e-01 -1.019406095147132874e-01 -9.696041792631149292e-02 3.914425969123840332e-01 -7.429942488670349121e-02 1.900851875543594360e-01 -6.529136747121810913e-02
-1.002299040555953979e-02 -6.030335649847984314e-02 2.857414484024047852e-01 2.944532334804534912e-01 -2.100755274295806885e-01 1.064347699284553528e-01 1.499034166336059570e-01 -4.113965108990669250e-02 1.405851542949676514e-01 1.277445554733276367e-01 -4.096782952547073364e-02 -1.309150159358978271e-01 3.238155320286750793e-02 -2.818894572556018829e-02 -1.124213635921478271e-01 -7.912451773881912231e-02 -5.927778407931327820e-02 -1.854361146688461304e-01 1.324464082717895508e-01 -9.957227110862731934e-02 2.940425574779510498e-01 6.821881234645843506e-02 2.193146646022796631e-01 -2.482143640518188477e-01 5.404435843229293823e-02 5.709590017795562744e-02 -3.285380303859710693e-01 3.021982014179229736e-01 3.045984506607055664e-01 -1.391697078943252563e-01 2.980154454708099365e-01 -7.845731452107429504e-03
3.254259005188941956e-03 7.889140397310256958e-02 1.441272348165512085e-01 1.150584816932678223e-01 2.571758255362510681e-02 -1.724458634853363037e-01 1.244902387261390686e-01 -1.179409176111221313e-01 6.452685594558715820e-02 3.779499232769012451e-01 -2.704426944255828857e-01 4.925389774143695831e-03 2.245093286037445068e-01 -1.945598572492599487e-01 -6.141990050673484802e-02 2.015382284298539162e-03 -3.073620498180389404e-01 -2.494599521160125732e-01 -1.347665339708328247e-01 -1.726234555244445801e-01 4.017218574881553650e-02 4.269353449344635010e-01 1.803182512521743774e-01 1.082863733172416687e-01 5.971322581171989441e-02 -2.567340731620788574e-01 -8.520426601171493530e-02 -2.463647909462451935e-02 6.424648314714431763e-02 -1.766571104526519775e-01 2.002454102039337158e-01 -4.658976942300796509e-02
4.439340159296989441e-02 -3.227205201983451843e-02 -4.954998940229415894e-02 2.906129658222198486e-01 -1.657853424549102783e-01 -1.983901560306549072e-01 -1.054983064532279968e-01 -8.775718510150909424e-02 1.564124822616577148e-01 2.296275645494461060e-01 1.233562454581260681e-02 -1.998075842857360840e-01 -6.329254806041717529e-02 1.048860922455787659e-01 1.710184663534164429e-01 -1.292057931423187256e-01 -9.088383615016937256e-02 -5.504496097564697266e-01 -1.069395169615745544e-01 -1.338936835527420044e-01 -5.519888922572135925e-02 1.641839444637298584e-01 -1.202567582367919385e-04 -5.361883714795112610e-02 1.349679101258516312e-02 -1.528677195310592651e-01 -1.746107190847396851e-01 6.649082899093627930e-02 3.111533820629119873e-01 -9.775611013174057007e-02 3.087281584739685059e-01 1.119896546006202698e-01
-9.481398388743400574e-03 -1.737558394670486450e-01 1.232232898473739624e-01 1.814586222171783447e-01 -1.144758090376853943e-01 5.780845135450363159e-02 3.914074301719665527e-01 -2.294645458459854126e-01 2.619246840476989746e-01 1.860742717981338501e-01 7.413560152053833008e-02 -2.620818912982940674e-01 -6.367892026901245117e-02 1.765476763248443604e-01 -4.398971050977706909e-02 1.270149499177932739e-01 -2.987523376941680908e-01 -4.402662441134452820e-02 1.049385741353034973e-01 -5.795282498002052307e-02 -5.160836130380630493e-02 6.609120965003967285e-02 2.202767133712768555e-02 2.740523517131805420e-01 -1.887566596269607544e-01 1.176163274794816971e-02 -3.563653230667114258e-01 9.987792372703552246e-02 1.386929452419281006e-01 -2.375038564205169678e-01 1.539907008409500122e-01 -9.124042838811874390e-02
-4.921087622642517090e-02 -3.951198235154151917e-02 3.011836111545562744e-01 -4.985275492072105408e-02 -3.028076589107513428e-01 3.158281370997428894e-02 -1.265669316053390503e-01 -1.542866975069046021e-01 3.385907113552093506e-01 -4.562876001000404358e-02 -1.211244314908981323e-01 4.691160097718238831e-02 -1.643634140491485596e-01 1.854286640882492065e-01 1.139639765024185181e-01 3.028455376625061035e-02 -1.945054978132247925e-01 5.379511043429374695e-02 3.148707747459411621e-01 -2.186194956302642822e-01 3.006907403469085693e-01 2.907993793487548828e-01 -9.337309002876281738e-02 2.190102040767669678e-01 7.512400299310684204e-02 -1.487264186143875122e-01 -2.320906817913055420e-01 -1.076883748173713684e-01 -3.065072931349277496e-02 -1.915518194437026978e-01 1.037636697292327881e-01 2.128814905881881714e-02
9.448469430208206177e-02 -1.892951130867004395e-01 -2.410576939582824707e-01 8.025414310395717621e-03 -2.556298971176147461e-01 -3.117649070918560028e-02 1.020697429776191711e-01 -2.526675164699554443e-01 1.434633880853652954e-01 6.110004708170890808e-02 -2.176270633935928345e-01 1.847233027219772339e-01 -1.283830553293228149e-01 -2.822464518249034882e-02 1.321518719196319580e-01 2.317094057798385620e-02 2.364811152219772339e-01 1.047415956854820251e-01 2.800729572772979736e-01 -1.196665838360786438e-01 1.213692650198936462e-01 2.523215711116790771e-01 1.539153754711151123e-01 -1.443926542997360229e-01 6.935252249240875244e-02 1.043656617403030396e-01 -9.212546050548553467e-02 -1.536307781934738159e-01 3.913366794586181641e-01 -4.120732843875885010e-02 2.052600979804992676e-01 2.967379093170166016e-01
2.365893125534057617e-01 -7.663885504007339478e-02 -1.269685104489326477e-02 4.356086552143096924e-01 -6.944003701210021973e-02 -1.545654386281967163e-01 -3.551459684967994690e-02 -2.232704013586044312e-01 1.275486201047897339e-01 2.444500476121902466e-01 -8.921243995428085327e-02 -1.859529465436935425e-01 -9.860544651746749878e-02 -5.600011721253395081e-02 3.215200453996658325e-02 5.220149178057909012e-03 5.002096667885780334e-02 -2.911670506000518799e-01 -1.628235727548599243e-01 -5.426498875021934509e-02 1.990292370319366455e-01 3.013868927955627441e-01 -1.948365755379199982e-02 -1.417108029127120972e-01 -9.288812428712844849e-02 -1.801151037216186523e-01 -9.353372454643249512e-02 1.690777093172073364e-01 2.209054678678512573e-01 -2.510070502758026123e-01 2.790466845035552979e-01 -1.447372790426015854e-02
1.140593290328979492e-01 -2.381298840045928955e-01 2.357154488563537598e-01 3.715360164642333984e-02 -3.018189072608947754e-01 -1.348409503698348999e-01 4.241438210010528564e-02 3.190147876739501953e-02 4.800755903124809265e-02 1.489242613315582275e-01 -3.855764493346214294e-02 -8.239691704511642456e-02 2.112147957086563110e-01 8.613794296979904175e-02 -2.718511037528514862e-02 -3.744372352957725525e-02 1.960978209972381592e-01 -2.463437318801879883e-01 7.572378963232040405e-02 -3.415699601173400879e-01 1.635843962430953979e-01 4.081757068634033203e-01 -1.290667057037353516e-01 -1.860170513391494751e-01 1.891386955976486206e-01 3.859805315732955933e-02 -2.170235663652420044e-01 8.694763481616973877e-02 2.992915809154510498e-01 7.956851273775100708e-03 1.229637563228607178e-01 1.070735752582550049e-01
-2.054333835840225220e-01 -2.105397544801235199e-02 1.193088814616203308e-01 4.055916368961334229e-01 -3.004887104034423828e-01 -5.821307748556137085e-02 2.472781836986541748e-01 -5.121471732854843140e-02 1.963172405958175659e-01 2.125630080699920654e-01 2.858412563800811768e-01 -1.545624881982803345e-01 -5.186785757541656494e-02 -1.746442914009094238e-01 1.599805802106857300e-01 -7.091916352510452271e-02 1.568724811077117920e-01 -1.456974893808364868e-01 1.394125521183013916e-01 -1.929202675819396973e-01 2.611511386930942535e-02 -8.959684520959854126e-03 -3.496081233024597168e-01 -2.595885097980499268e-02 4.752366617321968079e-02 4.151355475187301636e-02 -1.191007494926452637e-01 -7.177320122718811035e-02 8.967888355255126953e-02 -1.814617812633514404e-01 2.752009928226470947e-01 4.304930195212364197e-02
1.503512710332870483e-01 -7.853820919990539551e-02 3.548038750886917114e-02 1.368539035320281982e-01 -1.021041423082351685e-01 -5.515075102448463440e-02 2.862214446067810059e-01 1.726249605417251587e-02 6.697255373001098633e-02 3.889926671981811523e-01 7.845114916563034058e-02 -7.061912864446640015e-02 -1.325998604297637939e-01 -1.121810451149940491e-01 6.624891608953475952e-02 9.617597796022891998e-03 1.202576681971549988e-01 -4.680237770080566406e-01 3.974097594618797302e-02 -1.564503908157348633e-01 -4.393703117966651917e-02 1.421805471181869507e-01 2.869437821209430695e-02 -2.236578166484832764e-01 1.506726145744323730e-01 3.365963995456695557e-01 -1.788461804389953613e-01 -1.842496246099472046e-01 1.309352666139602661e-01 -2.203391343355178833e-01 -5.430755019187927246e-02 2.254502475261688232e-01
4.070831090211868286e-02 -1.737757325172424316e-01 -1.781489998102188110e-01 1.152567416429519653e-01 -2.892525494098663330e-01 -2.960128895938396454e-02 1.003653258085250854e-01 -1.091264113783836365e-01 1.296468675136566162e-01 -8.490789681673049927e-02 -1.425238791853189468e-02 3.239066526293754578e-02 1.767225377261638641e-02 -1.621391773223876953e-01 6.339401006698608398e-02 -6.862965226173400879e-02 2.798225171864032745e-02 -3.925476223230361938e-02 2.083966135978698730e-01 -3.710089325904846191e-01 2.635362446308135986e-01 4.337655603885650635e-01 5.375048145651817322e-02 -1.929951757192611694e-01 1.355415862053632736e-02 5.357878282666206360e-02 3.119774162769317627e-01 -7.712279260158538818e-02 3.912248462438583374e-02 -1.661768704652786255e-01 3.634793460369110107e-01 -8.522312343120574951e-02
-1.382196247577667236e-01 -1.226944103837013245e-01 2.437424808740615845e-01 6.613898277282714844e-02 -3.368177711963653564e-01 7.834893465042114258e-02 2.639967203140258789e-01 -1.362402439117431641e-01 -1.396294683218002319e-01 1.349329054355621338e-01 -1.637036502361297607e-01 -5.342569574713706970e-02 -6.323093920946121216e-02 -1.568624228239059448e-01 -3.491538763046264648e-02 -1.008952036499977112e-01 -2.732375264167785645e-01 -1.030839979648590088e-01 -1.286393105983734131e-01 -3.041861057281494141e-01 1.623148322105407715e-01 2.445477806031703949e-02 -8.847789466381072998e-02 2.494235783815383911e-01 -1.502120047807693481e-01 -1.982830613851547241e-01 -1.706784358248114586e-03 -9.947006404399871826e-02 1.869615614414215088e-01 -2.518328130245208740e-01 3.441879451274871826e-01 -8.302508294582366943e-02
-1.436159163713455200e-01 -2.275395542383193970e-01 1.473188549280166626e-01 9.701748192310333252e-02 -2.874047756195068359e-01 -4.893112927675247192e-02 2.219250500202178955e-01 -1.600509285926818848e-01 1.552035659551620483e-01 -1.012566760182380676e-01 6.445822864770889282e-02 1.428036838769912720e-01 -1.500172764062881470e-01 -3.494616597890853882e-03 -1.985932588577270508e-01 2.493935525417327881e-01 -1.360410749912261963e-01 1.860327459871768951e-02 3.188284039497375488e-01 -9.767267107963562012e-02 -1.915504634380340576e-01 2.027456462383270264e-01 -7.210237532854080200e-02 -9.744354337453842163e-02 3.199052214622497559e-01 1.088529899716377258e-01 -2.415661066770553589e-01 1.201088950037956238e-01 3.476771712303161621e-01 -1.494654864072799683e-01 2.582038938999176025e-02 -1.374394726008176804e-02
1.003360375761985779e-01 7.390457391738891602e-02 1.188293620944023132e-01 1.112767010927200317e-01 -1.751959323883056641e-01 -3.443479835987091064e-01 7.113443315029144287e-02 -4.902540147304534912e-02 2.411841154098510742e-01 4.729954153299331665e-02 -6.799590308219194412e-03 3.991398960351943970e-02 2.238243259489536285e-02 1.585308909416198730e-01 -6.468915939331054688e-02 -1.933829635381698608e-01 -2.253509908914566040e-01 -2.308264225721359253e-01 2.356568425893783569e-01 -2.555712498724460602e-02 1.158939003944396973e-01 3.770421147346496582e-01 -3.503180444240570068e-01 1.200333610177040100e-01 -1.539059132337570190e-01 1.707775890827178955e-01 -1.626976281404495239e-01 -2.959682047367095947e-01 1.732482314109802246e-01 1.994942314922809601e-02 1.370387375354766846e-01 5.373641848564147949e-02
9.647076576948165894e-02 -1.138895228505134583e-01 2.694129347801208496e-01 1.662445603869855404e-03 -2.621584832668304443e-01 -1.620931029319763184e-01 -8.933167159557342529e-02 5.963787436485290527e-02 2.910171449184417725e-01 1.941505968570709229e-01 -5.734755191951990128e-03 -2.234606295824050903e-01 1.116385385394096375e-01 1.860301792621612549e-01 -5.452118441462516785e-02 -7.863759249448776245e-02 1.996291875839233398e-01 -3.767727911472320557e-01 7.931316271424293518e-03 -2.046241760253906250e-01 -1.282355040311813354e-01 4.111745059490203857e-01 -2.001466900110244751e-01 1.449711471796035767e-01 1.805401742458343506e-01 1.533964462578296661e-02 -1.293284296989440918e-01 5.058611556887626648e-02 -2.463201060891151428e-02 -1.846290230751037598e-01 -4.187527671456336975e-02 -1.054883226752281189e-01
2.398210167884826660e-01 -3.772061318159103394e-02 6.668493896722793579e-02 4.915231466293334961e-01 -1.509412378072738647e-01 -1.738331168889999390e-01 1.725781708955764771e-02 -7.329757511615753174e-02 9.232591837644577026e-02 7.106766104698181152e-02 -7.582534849643707275e-02 -1.252569854259490967e-01 -1.214848756790161133e-01 1.020616069436073303e-01 2.614220418035984039e-02 6.534904986619949341e-02 -4.136723652482032776e-02 -3.093996942043304443e-01 -3.638827055692672729e-02 -3.310075029730796814e-02 5.580485239624977112e-02 1.218231022357940674e-01 -3.465757519006729126e-02 -2.972184419631958008e-01 -1.229704245924949646e-01 -2.539204359054565430e-01 -7.401297241449356079e-02 -6.494011729955673218e-02 4.864921793341636658e-02 -3.908815681934356689e-01 3.438434898853302002e-01 3.430549800395965576e-02
3.858431801199913025e-02 -1.533342450857162476e-01 1.585621386766433716e-01 1.119072362780570984e-01 -1.593943536281585693e-01 -2.590496242046356201e-01 -7.765828818082809448e-02 -1.919408738613128662e-01 2.401205003261566162e-01 1.940893232822418213e-01 7.440202683210372925e-02 -2.996446937322616577e-02 2.044228166341781616e-01 -1.331779509782791138e-01 -7.870541512966156006e-02 2.247162312269210815e-01 1.046849712729454041e-01 -3.890483975410461426e-01 6.788582354784011841e-02 -3.217729032039642334e-01 1.066376641392707825e-01 3.101199567317962646e-01 -1.605433821678161621e-01 -1.732313483953475952e-01 2.016556113958358765e-01 1.083080694079399109e-01 -5.235828086733818054e-02 -1.674517244100570679e-02 2.690509557723999023e-01 -2.193720312789082527e-03 4.565758630633354187e-03 -1.494850516319274902e-01
-4.071497917175292969e-02 1.010627746582031250e-01 -6.440706551074981689e-02 -7.023365050554275513e-02 -4.260796010494232178e-01 -2.476948201656341553e-01 1.474104672670364380e-01 -2.444400489330291748e-01 1.936104893684387207e-01 3.433069884777069092e-01 -1.299101114273071289e-01 2.231893688440322876e-01 2.040416151285171509e-01 -1.501477956771850586e-01 -1.894169300794601440e-01 -1.512176245450973511e-01 1.473102867603302002e-01 -2.739891111850738525e-01 2.215738445520401001e-01 -3.804028034210205078e-03 1.232050582766532898e-01 -3.941009752452373505e-03 -6.833776831626892090e-02 -2.458552457392215729e-02 1.327078510075807571e-02 1.830201409757137299e-02 -4.792637005448341370e-02 -9.891566634178161621e-02 2.215269580483436584e-02 -2.257233560085296631e-01 -2.452865988016128540e-01 1.384332329034805298e-01
-1.968683861196041107e-02 1.487029194831848145e-01 6.683706492185592651e-02 1.442585736513137817e-01 -2.512044012546539307e-01 -2.887402474880218506e-01 1.188445091247558594e-01 -9.841449558734893799e-02 1.310287564992904663e-01 3.686740100383758545e-01 1.475029438734054565e-01 2.002077251672744751e-01 -3.834154829382896423e-02 -9.106257557868957520e-02 -6.686477921903133392e-03 -2.543447911739349365e-01 -2.424534410238265991e-01 -3.233416080474853516e-01 3.136434406042098999e-02 7.703962735831737518e-03 1.777604967355728149e-01 2.024399787187576294e-01 2.258912622928619385e-01 1.252924650907516479e-01 -5.911657586693763733e-02 -3.397136554121971130e-02 1.114048995077610016e-02 -2.089115530252456665e-01 5.896590277552604675e-02 -3.670600056648254395e-01 -4.408130422234535217e-02 -1.605918072164058685e-02
3.346520662307739258e-01 -1.588274538516998291e-01 7.033652625977993011e-03 1.607338199391961098e-03 1.938154018716886640e-04 -1.890090703964233398e-01 2.749606966972351074e-01 -7.720068842172622681e-02 1.785772889852523804e-01 1.037161350250244141e-01 -1.778928749263286591e-02 3.083128929138183594e-01 9.412182122468948364e-02 -2.063001394271850586e-01 -1.900646835565567017e-01 -1.797357201576232910e-01 -2.936762869358062744e-01 -8.174923807382583618e-02 3.251004219055175781e-01 -1.029880437999963760e-02 -6.898956000804901123e-02 2.202640771865844727e-01 1.430334150791168213e-01 -1.638382524251937866e-01 -3.364991545677185059e-01 -1.331441998481750488e-01 -4.533148184418678284e-02 2.334243617951869965e-02 4.630079120397567749e-02 -2.009867131710052490e-01 4.987185075879096985e-02 -9.841568768024444580e-02
1.348979920148849487e-01 1.977672427892684937e-01 -8.041854202747344971e-02 1.116686314344406128e-01 -3.368028700351715088e-01 -3.325282335281372070e-01 4.565459489822387695e-02 -9.052979201078414917e-02 1.637659817934036255e-01 4.997148811817169189e-01 -4.791045933961868286e-02 7.053170353174209595e-02 -1.683444827795028687e-01 -2.627655677497386932e-02 -1.273838281631469727e-01 -1.947319209575653076e-01 -7.988096773624420166e-02 1.515867281705141068e-02 6.399977952241897583e-02 -2.815214693546295166e-01 1.618524938821792603e-01 1.157772615551948547e-01 3.063897788524627686e-01 -1.033158898353576660e-01 -8.211553096771240234e-02 -1.883960068225860596e-01 -4.362128302454948425e-02 -9.436389803886413574e-02 -3.045638091862201691e-02 -1.211531013250350952e-01 -6.216373667120933533e-02 1.259236782789230347e-01
1.366269141435623169e-01 1.782546751201152802e-02 -3.005841746926307678e-02 -1.282667517662048340e-01 -1.418449133634567261e-01 -1.481941789388656616e-01 2.378372550010681152e-01 -1.650958359241485596e-01 2.987261414527893066e-01 1.049675196409225464e-01 -1.576436758041381836e-01 -6.645044684410095215e-02 1.708356738090515137e-01 2.901014387607574463e-01 -5.703818798065185547e-02 -1.951663047075271606e-01 -2.877750992774963379e-02 8.618982136249542236e-02 2.505845129489898682e-01 -9.009636193513870239e-02 -1.477136928588151932e-02 1.980103254318237305e-01 2.825619652867317200e-02 4.069717228412628174e-02 -1.838132441043853760e-01 -3.327392041683197021e-01 -3.333105444908142090e-01 -2.896678447723388672e-01 -1.880524158477783203e-01 -1.373338550329208374e-01 1.569900065660476685e-01 -1.188322082161903381e-01
6.884505599737167358e-02 3.231413364410400391e-01 -9.322994947433471680e-02 -7.504490204155445099e-03 -6.976155191659927368e-02 -3.974037766456604004e-01 2.089115530252456665e-01 -9.230511635541915894e-02 2.195532470941543579e-01 2.779920101165771484e-01 -2.187676541507244110e-02 1.260869801044464111e-01 -9.313178807497024536e-02 -1.122845336794853210e-01 7.707245647907257080e-02 -1.059253588318824768e-01 -8.757649362087249756e-02 -2.151225507259368896e-01 1.777022480964660645e-01 -3.394483327865600586e-01 -2.435475960373878479e-02 3.565720915794372559e-01 1.496064513921737671e-01 8.946760743856430054e-02 -1.581971794366836548e-01 -1.620308756828308105e-01 -6.062887236475944519e-02 4.307284951210021973e-03 -1.568306684494018555e-01 -7.012509554624557495e-02 -4.811620712280273438e-02 -2.028609216213226318e-01
6.067170947790145874e-02 2.845368981361389160e-01 -8.122438937425613403e-02 3.252011537551879883e-02 -4.250776469707489014e-01 -4.502820372581481934e-01 1.998777538537979126e-01 -8.545217663049697876e-02 9.735109657049179077e-02 3.222582638263702393e-01 -6.716986000537872314e-02 1.610150337219238281e-01 -1.967392861843109131e-02 -6.557009764946997166e-04 -1.508315503597259521e-01 -1.762510538101196289e-01 -1.883949488401412964e-01 -9.155134856700897217e-02 1.250764131546020508e-01 -2.340707182884216309e-01 1.355173066258430481e-02 1.903862804174423218e-01 2.394827306270599365e-01 1.052678897976875305e-01 -6.579969078302383423e-02 -1.016820594668388367e-01 -1.356120407581329346e-01 -5.065366998314857483e-02 2.808431163430213928e-02 -1.226518079638481140e-01 -7.432474941015243530e-02 -5.370479822158813477e-02
1.390536427497863770e-01 -3.595665693283081055e-01 1.293970495462417603e-01 1.503001302480697632e-01 -1.868191510438919067e-01 -2.089020460844039917e-01 1.731896251440048218e-01 6.359217315912246704e-02 3.135786950588226318e-01 -1.722817271947860718e-01 -1.859263926744461060e-01 -6.206356454640626907e-03 -1.323510706424713135e-01 -2.147874385118484497e-01 1.839913427829742432e-02 -3.540224209427833557e-02 1.007406041026115417e-01 -2.689876854419708252e-01 1.907523572444915771e-01 2.218214608728885651e-02 -1.354061067104339600e-01 6.288040429353713989e-02 -4.399368539452552795e-03 1.766121834516525269e-01 -6.063468754291534424e-02 -5.373591184616088867e-02 -1.241319105029106140e-01 -2.679279446601867676e-01 1.827973723411560059e-01 -3.159398436546325684e-01 -1.299238651990890503e-01 -2.341953665018081665e-01
2.667403966188430786e-02 1.313108205795288086e-02 -1.197020336985588074e-01 -3.471334651112556458e-02 -2.020736485719680786e-01 -4.152947366237640381e-01 3.083801455795764923e-02 7.994454354047775269e-02 2.475874871015548706e-01 4.006035029888153076e-01 -5.976947024464607239e-02 3.007114827632904053e-01 4.591976758092641830e-03 -4.010453820228576660e-02 -1.271416544914245605e-01 -1.152591705322265625e-01 -1.181099414825439453e-01 4.550255252979695797e-04 1.044655740261077881e-01 -1.546018570661544800e-01 -9.649105370044708252e-02 1.599729061126708984e-01 2.051648348569869995e-01 -2.988748848438262939e-01 -1.965230256319046021e-01 -6.543572992086410522e-02 -1.296682953834533691e-01 -1.270052790641784668e-01 1.517497599124908447e-01 -3.081361651420593262e-01 -5.125002562999725342e-02 6.737773865461349487e-02
-7.241917401552200317e-02 1.197104677557945251e-01 -1.934481412172317505e-01 4.966487362980842590e-02 -1.873557269573211670e-01 6.306054443120956421e-02 -8.753373473882675171e-02 -2.822937965393066406e-01 1.587988585233688354e-01 -1.024595648050308228e-01 1.187191307544708252e-01 -7.808901369571685791e-02 -1.764594204723834991e-02 1.212045997381210327e-01 -5.483526363968849182e-02 -4.343458712100982666e-01 -1.652120053768157959e-01 -3.297215402126312256e-01 2.504032552242279053e-01 -2.728093415498733521e-02 5.176735669374465942e-02 3.660776615142822266e-01 -2.602733373641967773e-01 -4.252284765243530273e-02 -1.967163290828466415e-03 9.159689396619796753e-02 -1.117838025093078613e-01 -1.154888123273849487e-01 8.573377877473831177e-02 -2.172049731016159058e-01 2.329718619585037231e-01 -5.292850732803344727e-02
2.175282873213291168e-02 -2.341563701629638672e-01 1.640856638550758362e-02 1.929532587528228760e-01 -1.295226961374282837e-01 -6.815607100725173950e-02 7.964939624071121216e-02 -2.047514766454696655e-01 1.468947380781173706e-01 5.004678294062614441e-02 3.082968592643737793e-01 2.129532396793365479e-02 -1.897037923336029053e-01 -2.271078526973724365e-01 2.864560782909393311e-01 -1.277348846197128296e-01 1.251162886619567871e-01 -3.674424719065427780e-03 3.628216981887817383e-01 -4.141611605882644653e-02 -2.546583712100982666e-01 1.527561098337173462e-01 1.163106113672256470e-01 -2.039819657802581787e-01 1.969051659107208252e-01 -5.374919623136520386e-03 5.488314852118492126e-02 1.013192459940910339e-01 2.694869935512542725e-01 -2.626104056835174561e-01 1.920238882303237915e-01 -9.541142731904983521e-02
3.598277270793914795e-02 -1.326585710048675537e-01 -1.825092881917953491e-01 5.024292692542076111e-02 -2.765597999095916748e-01 1.971137821674346924e-01 1.100086718797683716e-01 -5.620067119598388672e-01 9.920154511928558350e-02 1.566169559955596924e-01 -4.852235689759254456e-02 5.846704542636871338e-02 3.124452754855155945e-02 -3.258234262466430664e-02 -4.497424140572547913e-02 2.379291877150535583e-02 1.140519231557846069e-01 -1.035409793257713318e-01 2.476481050252914429e-01 5.344600416719913483e-03 1.920374482870101929e-01 2.698119878768920898e-01 1.962656974792480469e-01 -9.304090403020381927e-03 -1.421447470784187317e-02 -1.331212073564529419e-01 -3.538334071636199951e-01 1.528710592538118362e-02 1.184312626719474792e-01 -1.262564659118652344e-01 1.483825501054525375e-02 2.242738157510757446e-01
2.211097627878189087e-01 -3.660845384001731873e-02 -4.292200505733489990e-02 6.086241919547319412e-03 -2.914698794484138489e-02 -1.435582637786865234e-01 1.438487619161605835e-01 -1.869128346443176270e-01 2.268473654985427856e-01 3.071646094322204590e-01 -7.036033272743225098e-02 3.330194056034088135e-01 -9.988152235746383667e-02 -4.319384694099426270e-02 -2.791129946708679199e-01 -5.627346411347389221e-02 -2.370736896991729736e-01 3.771437332034111023e-02 1.728789061307907104e-01 -1.587466597557067871e-01 -2.356199920177459717e-01 1.350691467523574829e-01 -1.721206121146678925e-02 -3.254657685756683350e-01 -1.444620192050933838e-01 -1.875746808946132660e-02 -1.506574153900146484e-01 1.571157947182655334e-02 1.671212166547775269e-01 -3.190675079822540283e-01 -1.010924298316240311e-02 -2.225497066974639893e-01
-9.675173461437225342e-02 -1.429386585950851440e-01 1.300177574157714844e-01 2.067881971597671509e-01 -3.641996979713439941e-01 -1.588677912950515747e-01 6.067914143204689026e-02 -3.672638162970542908e-02 2.599642872810363770e-01 -5.685633420944213867e-02 2.422802746295928955e-01 1.820268929004669189e-01 -6.643516570329666138e-02 -1.455864310264587402e-01 -1.186682656407356262e-01 5.620831996202468872e-02 4.788621887564659119e-02 3.188772872090339661e-02 5.220211148262023926e-01 -1.979831457138061523e-01 -1.608243584632873535e-01 1.942382752895355225e-01 -3.711208328604698181e-02 1.664198786020278931e-01 2.708514630794525146e-01 -1.479633748531341553e-01 -5.110792070627212524e-02 2.608602121472358704e-02 1.207176521420478821e-01 2.479210728779435158e-03 3.604745864868164062e-02 -1.415225863456726074e-01
3.608530759811401367e-02 -2.833687961101531982e-01 9.494698606431484222e-03 -1.011719927191734314e-01 4.185657948255538940e-02 3.999013081192970276e-02 4.627484083175659180e-02 -7.717894040979444981e-04 1.908473819494247437e-01 2.174180150032043457e-01 -1.962752640247344971e-02 1.768378913402557373e-01 1.805650889873504639e-01 -1.614442840218544006e-02 8.602823317050933838e-02 -8.639883249998092651e-02 -2.123067378997802734e-01 -2.138470113277435303e-01 2.416381239891052246e-01 -4.490093290805816650e-01 -1.100674793124198914e-01 3.540723621845245361e-01 1.803625226020812988e-01 -8.974893391132354736e-02 3.224921412765979767e-03 -2.476596981287002563e-01 -2.579711675643920898e-01 -5.606912076473236084e-02 -1.855119876563549042e-02 -2.633855342864990234e-01 -9.087264537811279297e-02 -4.021855443716049194e-02
1.515118926763534546e-01 -2.507638037204742432e-01 2.727203965187072754e-01 3.393843397498130798e-02 -3.166518211364746094e-01 -2.435962483286857605e-02 -1.304695457220077515e-01 -6.906649470329284668e-02 1.083223596215248108e-01 1.275881230831146240e-01 1.373462229967117310e-01 -1.411225050687789917e-01 1.235796213150024414e-01 -9.719057939946651459e-03 -1.466048955917358398e-01 -1.271737217903137207e-01 2.713593840599060059e-02 -2.516032457351684570e-01 1.136526688933372498e-01 -3.332194685935974121e-01 2.138675898313522339e-01 2.289576232433319092e-01 -2.476570159196853638e-01 -9.336440265178680420e-02 1.355661302804946899e-01 -1.996347680687904358e-02 -2.982158362865447998e-01 2.088033258914947510e-01 2.386796176433563232e-01 -8.677296340465545654e-02 6.680595874786376953e-02 1.402895897626876831e-01
-1.508774906396865845e-01 -1.757902354001998901e-01 4.808888956904411316e-02 1.124773453921079636e-02 -2.009856998920440674e-01 1.636010110378265381e-01 2.126428484916687012e-01 2.363420464098453522e-02 3.962402045726776123e-01 1.223068311810493469e-02 1.331133395433425903e-01 1.419541705399751663e-02 -1.597256958484649658e-01 -1.480412483215332031e-01 -2.783088982105255127e-01 2.075114697217941284e-01 1.868194639682769775e-01 5.914920940995216370e-02 3.383468091487884521e-01 -1.458898335695266724e-01 9.013238549232482910e-02 3.744397461414337158e-01 -1.998852044343948364e-01 -9.318390488624572754e-02 -8.018442243337631226e-02 -6.715562194585800171e-02 -9.820359200239181519e-02 -4.905490949749946594e-02 2.150268405675888062e-01 2.968267071992158890e-03 1.881316453218460083e-01 -1.103592291474342346e-01
3.190231323242187500e-02 -3.759777545928955078e-02 -9.482493996620178223e-02 1.877847909927368164e-01 -4.644101560115814209e-01 -1.303840726613998413e-01 -9.573480486869812012e-02 4.215263202786445618e-02 1.426272392272949219e-01 3.431722819805145264e-01 -2.710275165736675262e-02 -2.081783115863800049e-01 2.499182373285293579e-01 -1.086410321295261383e-02 1.186119858175516129e-02 -2.436708807945251465e-01 -2.494827285408973694e-02 -3.049669563770294189e-01 1.800126731395721436e-01 -1.685741096735000610e-01 1.185895502567291260e-01 1.806717365980148315e-01 -2.435708045959472656e-02 -1.069984138011932373e-01 -2.621305882930755615e-01 -1.780601404607295990e-02 -2.070241421461105347e-01 -5.044882744550704956e-02 2.781434915959835052e-02 1.885937303304672241e-01 4.318317770957946777e-02 -1.989544779062271118e-01
7.883630692958831787e-02 6.333679705858230591e-02 4.047057777643203735e-02 -1.220625936985015869e-01 -3.740091025829315186e-01 -4.540362581610679626e-02 -8.336242288351058960e-02 -1.730140000581741333e-01 2.759804427623748779e-01 8.865161798894405365e-03 2.069586217403411865e-01 -2.669540941715240479e-01 -1.693567335605621338e-01 -3.851363360881805420e-01 -6.820862740278244019e-02 -5.193789303302764893e-02 -9.420835971832275391e-02 -9.536110609769821167e-02 1.800173670053482056e-01 -4.224096536636352539e-01 2.055762559175491333e-01 -1.626827195286750793e-02 4.114969074726104736e-02 -3.712924942374229431e-02 9.196788072586059570e-02 -1.809749752283096313e-01 3.397409245371818542e-02 -2.252668701112270355e-02 6.724763661623001099e-02 -5.875629838556051254e-03 2.343588173389434814e-01 2.072464376688003540e-01
4.441681539901765063e-06 -2.337696850299835205e-01 7.709842920303344727e-02 1.791347563266754150e-02 -2.284464687108993530e-01 4.827710613608360291e-02 -5.527317058295011520e-03 -1.367124021053314209e-01 1.733835041522979736e-01 -2.456307411193847656e-02 -2.885780995711684227e-03 -1.010840199887752533e-02 1.833018064498901367e-01 -1.262613981962203979e-01 -2.114222049713134766e-01 9.616638533771038055e-03 2.361832112073898315e-01 -8.052402734756469727e-02 2.363399863243103027e-01 -4.145897030830383301e-01 1.688905358314514160e-01 4.114213883876800537e-01 1.631295382976531982e-01 -1.163061931729316711e-01 -8.333154767751693726e-02 1.263836473226547241e-01 2.573096752166748047e-01 5.819376185536384583e-02 4.530062433332204819e-03 -1.870198398828506470e-01 2.913564145565032959e-01 2.008981816470623016e-02
4.776804149150848389e-02 1.408102363348007202e-01 -3.197132050991058350e-02 2.532811835408210754e-03 -7.526501268148422241e-02 -3.031735867261886597e-02 3.231178522109985352e-01 -1.208234727382659912e-01 1.881759017705917358e-01 2.801164984703063965e-01 -9.623055160045623779e-02 -4.446451365947723389e-02 -2.452781610190868378e-02 2.519758641719818115e-01 1.284632682800292969e-01 -1.069665029644966125e-01 6.465525925159454346e-02 -1.673582196235656738e-01 3.293862342834472656e-01 -1.320023983716964722e-01 3.037208504974842072e-02 4.342376813292503357e-02 9.597373753786087036e-02 2.598141431808471680e-01 -1.325456351041793823e-01 -3.025262653827667236e-01 -3.220601081848144531e-01 -2.937265038490295410e-01 2.021555155515670776e-01 -1.503015309572219849e-01 1.162333860993385315e-01 1.429551839828491211e-01
-7.759846001863479614e-02 -1.182219851762056351e-02 -4.469885490834712982e-03 2.865167856216430664e-01 -1.760094463825225830e-01 -9.028958529233932495e-02 1.212534308433532715e-01 -1.751060336828231812e-01 -1.602796465158462524e-01 3.184315860271453857e-01 2.620125710964202881e-01 -2.658575475215911865e-01 -1.889119446277618408e-01 2.869995534420013428e-01 -1.135900057852268219e-02 -6.128037348389625549e-02 -8.597403019666671753e-02 -4.697732627391815186e-02 9.019944071769714355e-02 -1.923665404319763184e-01 -2.230500578880310059e-01 3.192971348762512207e-01 1.898162513971328735e-01 7.421310991048812866e-02 1.442481130361557007e-01 -1.765425205230712891e-01 -4.188261926174163818e-02 -1.651452034711837769e-01 1.411481052637100220e-01 -2.970578074455261230e-01 3.735177591443061829e-02 -1.813134737312793732e-02
-5.317093059420585632e-02 2.145655006170272827e-01 2.010969817638397217e-02 -1.962331682443618774e-01 -4.303956627845764160e-01 -5.383008345961570740e-02 2.035637646913528442e-01 2.257209829986095428e-02 3.779509365558624268e-01 3.162024617195129395e-01 5.871475487947463989e-02 -2.494087815284729004e-02 2.360619753599166870e-01 -3.741500154137611389e-02 5.689235031604766846e-02 3.466055030003190041e-03 7.279451191425323486e-02 -2.786933183670043945e-01 2.521768510341644287e-01 -8.547852048650383949e-04 -1.033699512481689453e-01 2.732693403959274292e-02 -1.692471206188201904e-01 -2.962165176868438721e-01 4.701912030577659607e-02 -1.726909540593624115e-02 6.662058085203170776e-02 -7.431060075759887695e-02 2.170129865407943726e-01 -1.370617896318435669e-01 1.098187342286109924e-01 1.003426462411880493e-01
-2.724742144346237183e-02 1.123263984918594360e-01 -7.964821159839630127e-02 9.165260940790176392e-02 -3.844195306301116943e-01 8.206447213888168335e-02 8.059073239564895630e-02 -2.415587902069091797e-01 2.381332367658615112e-01 4.283816516399383545e-01 2.350527644157409668e-01 1.389416158199310303e-01 -1.159983500838279724e-01 1.758916378021240234e-01 -8.163254708051681519e-03 -3.046045266091823578e-02 -1.142810955643653870e-01 -9.961138665676116943e-02 1.019715964794158936e-01 -6.760515272617340088e-02 1.813565194606781006e-01 1.148494035005569458e-01 3.353779315948486328e-01 1.222018599510192871e-01 1.875688880681991577e-02 -1.143114492297172546e-01 -2.814423106610774994e-02 -1.975376009941101074e-01 2.126300632953643799e-01 -2.312224358320236206e-01 1.042223200201988220e-01 -1.347734481096267700e-01
-1.891502551734447479e-02 -1.505079567432403564e-01 2.240577712655067444e-02 2.711805105209350586e-01 -1.526926904916763306e-01 1.583772003650665283e-01 3.244844079017639160e-01 -1.655487716197967529e-01 -9.078461444005370140e-04 -7.763511035591363907e-03 -1.914908587932586670e-01 -2.613195776939392090e-01 4.639865085482597351e-02 8.872037380933761597e-02 -9.025122225284576416e-02 -1.423802971839904785e-01 -1.673703454434871674e-02 -2.855682671070098877e-01 2.201515585184097290e-01 -1.969941854476928711e-01 1.598786562681198120e-01 2.227653264999389648e-01 7.101409882307052612e-02 2.310769818723201752e-02 -1.640870571136474609e-01 1.084574982523918152e-01 -2.775280177593231201e-01 2.086037844419479370e-01 1.040233895182609558e-01 -1.314665526151657104e-01 3.609666526317596436e-01 -1.044175475835800171e-01
-1.414099335670471191e-01 -1.494579911231994629e-01 5.196732934564352036e-03 -8.760304749011993408e-02 -3.293887674808502197e-01 1.987543255090713501e-01 1.137780472636222839e-01 -1.093683391809463501e-01 3.430451154708862305e-01 1.060637384653091431e-01 1.698607802391052246e-01 2.092199027538299561e-02 1.981818117201328278e-02 -7.990144193172454834e-02 -1.615667343139648438e-01 1.328671276569366455e-01 -2.015616297721862793e-01 3.158224048092961311e-03 1.440418511629104614e-01 -2.594393305480480194e-02 -1.967639923095703125e-01 3.124953620135784149e-02 -1.445600986480712891e-01 -1.242740824818611145e-01 2.995158135890960693e-01 -2.344268560409545898e-01 -3.873297199606895447e-02 -2.114692926406860352e-01 2.829643189907073975e-01 -3.096081018447875977e-01 1.589136868715286255e-01 1.953087002038955688e-01
4.705269262194633484e-02 6.231526285409927368e-02 -1.140531003475189209e-01 1.208477541804313660e-01 -4.958279728889465332e-01 -5.414563044905662537e-02 2.019124329090118408e-01 4.279053304344415665e-03 3.341100513935089111e-01 3.035398125648498535e-01 7.514121383428573608e-02 -1.352384835481643677e-01 1.696565300226211548e-01 -1.259643286466598511e-01 3.246930986642837524e-02 -1.256365478038787842e-01 -5.805069953203201294e-02 -1.701691746711730957e-01 2.976892590522766113e-01 -4.431937262415885925e-02 5.414420738816261292e-02 3.872905857861042023e-03 -1.683080345392227173e-01 -1.732149869203567505e-01 2.048308700323104858e-01 -8.902616053819656372e-02 1.322509627789258957e-02 1.383127421140670776e-01 1.669746041297912598e-01 -2.646512687206268311e-01 -1.165556460618972778e-01 1.505151540040969849e-01
1.436556130647659302e-01 9.134984761476516724e-02 -9.119369834661483765e-02 -1.095664575695991516e-01 -8.881583064794540405e-02 -2.473735511302947998e-01 1.993764638900756836e-01 1.184346303343772888e-01 3.552974015474319458e-02 6.300826370716094971e-02 -1.035798564553260803e-01 1.258899271488189697e-02 7.743982132524251938e-04 -4.701368138194084167e-02 -8.835371583700180054e-02 -2.712820470333099365e-02 -1.542230248451232910e-01 -2.801247239112854004e-01 3.608264327049255371e-01 -2.747316658496856689e-01 -2.420067973434925079e-02 4.252124726772308350e-01 3.363965451717376709e-01 2.291658371686935425e-01 -1.082024909555912018e-02 -1.785745620727539062e-01 7.706386595964431763e-02 -3.671231120824813843e-02 -2.021166086196899414e-01 -2.385817319154739380e-01 -6.554887443780899048e-02 -6.785445660352706909e-02
-6.754804402589797974e-02 -1.417765915393829346e-01 1.449390053749084473e-01 -6.817699223756790161e-02 -1.170944347977638245e-01 -2.360546290874481201e-01 6.288469769060611725e-03 -4.660354256629943848e-01 1.408061087131500244e-01 1.533365994691848755e-01 -2.149811573326587677e-02 2.236784547567367554e-01 -1.121308654546737671e-01 -2.841498851776123047e-01 -1.054519712924957275e-01 5.455007031559944153e-02 1.194921955466270447e-01 -1.967324614524841309e-01 2.114618122577667236e-01 -2.721545696258544922e-01 -3.612656891345977783e-01 3.026000782847404480e-02 5.212914943695068359e-02 6.766457110643386841e-02 -4.623925685882568359e-02 -4.462988302111625671e-02 -1.231815218925476074e-01 4.349899943917989731e-03 5.251017212867736816e-02 -1.421608626842498779e-01 1.428386569023132324e-01 -2.976470291614532471e-01
-1.165422052145004272e-01 -1.999528110027313232e-01 -1.038284525275230408e-01 6.526468694210052490e-02 -3.340397179126739502e-01 -1.157320961356163025e-01 -1.914730817079544067e-01 -1.392694003880023956e-02 1.087827160954475403e-01 -2.032764554023742676e-01 6.179625168442726135e-02 -3.016670420765876770e-02 -1.234968192875385284e-02 -2.153464704751968384e-01 -2.068816870450973511e-01 4.066895321011543274e-02 -1.970776915550231934e-01 -2.127873897552490234e-01 5.540908500552177429e-02 -2.570099532604217529e-01 1.680488586425781250e-01 -1.672786474227905273e-02 -2.250467538833618164e-01 7.732103019952774048e-02 1.026983708143234253e-01 -5.830915272235870361e-02 -1.289740502834320068e-01 -2.660715952515602112e-02 5.030750036239624023e-01 -2.972132861614227295e-01 9.475614875555038452e-02 -2.499921992421150208e-02
1.015866268426179886e-02 -9.186826646327972412e-02 1.299654394388198853e-01 2.534350454807281494e-01 -3.031938672065734863e-01 -7.589048892259597778e-02 1.241034567356109619e-01 2.338898554444313049e-02 1.575354635715484619e-01 2.737767100334167480e-01 1.830929368734359741e-01 5.202109366655349731e-02 -2.518052756786346436e-01 -1.151680573821067810e-01 -1.182893887162208557e-01 -4.748177155852317810e-02 1.372853219509124756e-01 2.548555135726928711e-01 2.205300331115722656e-01 -1.929238885641098022e-01 -1.925505846738815308e-01 2.016742825508117676e-01 1.866661570966243744e-02 -1.157696098089218140e-01 3.800214827060699463e-01 -6.676044315099716187e-02 -1.131452247500419617e-01 2.676449418067932129e-01 7.043645530939102173e-02 -2.372130900621414185e-01 1.071723178029060364e-01 -2.465789206326007843e-02
-1.243280246853828430e-01 6.214757636189460754e-02 1.137145459651947021e-01 -5.910418927669525146e-02 -7.448088377714157104e-02 -4.545797109603881836e-01 1.278020590543746948e-01 -2.847396135330200195e-01 2.386181950569152832e-01 4.110429435968399048e-02 -4.769757390022277832e-02 2.694119811058044434e-01 4.036375135183334351e-02 -1.427234411239624023e-01 -1.383657455444335938e-01 -4.631245508790016174e-02 -2.593900263309478760e-02 -2.329801321029663086e-01 -6.490463763475418091e-02 -3.427761793136596680e-01 -3.513460457324981689e-01 1.233097538352012634e-01 7.204748690128326416e-02 -3.456651791930198669e-02 6.447044759988784790e-02 -9.085504710674285889e-02 -7.573935389518737793e-02 9.702668339014053345e-02 1.063896925188601017e-03 -3.166519105434417725e-01 4.907586425542831421e-02 -1.610745191574096680e-01
4.943080991506576538e-02 -3.815803676843643188e-02 -1.101411506533622742e-01 2.390624880790710449e-01 -2.085706144571304321e-01 1.459134370088577271e-01 1.602102518081665039e-01 -1.968149244785308838e-01 1.399785429239273071e-01 4.105060994625091553e-01 1.324864625930786133e-01 3.964901342988014221e-02 -1.084927394986152649e-01 -1.943713636137545109e-03 7.020616531372070312e-02 -6.472101062536239624e-02 -1.295130699872970581e-02 -1.571623980998992920e-01 2.661074697971343994e-01 3.169273212552070618e-02 7.770285755395889282e-02 -4.858646716456860304e-04 1.772753596305847168e-01 1.510057002305984497e-01 -4.630180075764656067e-02 -2.726794779300689697e-01 -2.057648003101348877e-01 -3.394184708595275879e-01 1.283170729875564575e-01 -3.467808961868286133e-01 1.719451248645782471e-01 1.105188056826591492e-01
1.837269216775894165e-01 1.299368143081665039e-01 1.562766134738922119e-01 2.081704139709472656e-01 8.388539403676986694e-02 -2.386102220043540001e-03 1.605414003133773804e-01 -1.683775037527084351e-01 -1.344333589076995850e-02 9.549354761838912964e-02 9.477040171623229980e-02 1.572358310222625732e-01 -8.190107345581054688e-02 5.176141113042831421e-02 -2.914749085903167725e-01 1.874610930681228638e-01 -1.675474792718887329e-01 -3.743416368961334229e-01 -3.805857896804809570e-02 -2.075103670358657837e-01 -1.829071342945098877e-01 1.833992153406143188e-01 2.959639728069305420e-01 -2.037533521652221680e-01 -1.218695119023323059e-01 -1.195465773344039917e-01 -2.298057228326797485e-01 -4.977828636765480042e-02 7.426227629184722900e-02 -3.603568077087402344e-01 1.383323520421981812e-01 -9.649702347815036774e-03
3.586580753326416016e-01 -9.756846725940704346e-02 1.511120796203613281e-01 -1.524968445301055908e-02 -2.298629283905029297e-01 -2.956556081771850586e-01 1.077224463224411011e-01 -5.561485141515731812e-02 2.000318467617034912e-01 7.965872064232826233e-03 -1.466915607452392578e-01 -2.853870689868927002e-01 1.323359161615371704e-01 -6.270180642604827881e-02 -1.878673955798149109e-02 -5.790713056921958923e-02 2.364564985036849976e-01 -2.502793967723846436e-01 3.514603972434997559e-01 -2.542741298675537109e-01 -3.924195840954780579e-02 1.907008439302444458e-01 -1.341271251440048218e-01 -1.475246250629425049e-01 2.336752116680145264e-01 1.136082112789154053e-01 -2.747051417827606201e-02 2.477361820638179779e-02 -2.877680212259292603e-02 -2.074396163225173950e-01 1.106112916022539139e-02 -1.356012523174285889e-01
2.032463252544403076e-02 2.066827118396759033e-01 -4.508457332849502563e-02 3.915166109800338745e-02 3.659093007445335388e-02 1.627327799797058105e-01 -2.318032234907150269e-01 -1.291538327932357788e-01 4.436467587947845459e-01 1.383686363697052002e-01 -1.337108016014099121e-02 -1.706320345401763916e-01 -5.620683729648590088e-02 2.185925990343093872e-01 -2.390296012163162231e-01 -2.478120923042297363e-01 -1.111229136586189270e-01 -3.389335274696350098e-01 1.650554984807968140e-01 -1.216713264584541321e-01 -2.772988192737102509e-02 3.887787163257598877e-01 -1.123838797211647034e-01 -5.530406162142753601e-02 -5.517484992742538452e-02 -6.463052704930305481e-03 -1.672952324151992798e-01 -3.471422707661986351e-03 3.915361687541007996e-02 -1.328378766775131226e-01 1.823617964982986450e-01 -1.411412060260772705e-01
6.808894127607345581e-02 -2.969400882720947266e-01 1.416284590959548950e-01 2.598597854375839233e-02 -1.605415195226669312e-01 -3.677109256386756897e-02 1.146791875362396240e-01 1.421883236616849899e-02 1.927387565374374390e-01 1.916183829307556152e-01 1.051328852772712708e-01 -1.741419136524200439e-01 -3.466942906379699707e-02 -2.890731692314147949e-01 8.421902544796466827e-03 1.457520127296447754e-01 4.940664395689964294e-03 -2.775777876377105713e-01 5.519298836588859558e-02 -2.820824384689331055e-01 1.703037023544311523e-01 2.711837291717529297e-01 -7.282825559377670288e-02 -2.365193367004394531e-01 -7.523161172866821289e-02 1.696123778820037842e-01 -2.499484568834304810e-01 1.728108823299407959e-01 2.775981128215789795e-01 -1.483938694000244141e-01 -1.207393705844879150e-01 2.464713901281356812e-01
-4.492353275418281555e-02 -1.654001474380493164e-01 1.721096783876419067e-01 9.543840587139129639e-02 -1.560696493834257126e-02 4.350579902529716492e-02 2.528527677059173584e-01 -7.261916995048522949e-02 4.849368631839752197e-01 1.529100723564624786e-02 -1.768274009227752686e-01 1.418616175651550293e-01 8.994289487600326538e-02 -4.374952614307403564e-02 7.623708248138427734e-02 -2.978574633598327637e-01 -2.641620673239231110e-02 -6.110056117177009583e-02 -7.973008602857589722e-02 -3.423093557357788086e-01 -1.775070428848266602e-01 2.265143394470214844e-01 1.856310963630676270e-01 -2.435347437858581543e-02 -7.702374458312988281e-02 1.729649603366851807e-01 -2.076793611049652100e-01 -2.100348770618438721e-01 7.785686850547790527e-02 -1.413891613483428955e-01 1.544526070356369019e-01 2.244744300842285156e-01
5.210981518030166626e-02 2.366246432065963745e-01 -1.638907007873058319e-02 -1.014087796211242676e-01 -1.366309523582458496e-01 -4.426732361316680908e-01 2.955763041973114014e-01 1.268803887069225311e-02 2.666471898555755615e-01 3.187174797058105469e-01 -8.626999333500862122e-03 9.954217076301574707e-02 -1.059456765651702881e-01 -1.415203809738159180e-01 2.181874401867389679e-02 -4.911618679761886597e-02 -2.549742460250854492e-01 -2.436038404703140259e-01 2.002520710229873657e-01 -2.330011576414108276e-01 -3.688525781035423279e-02 1.653066873550415039e-01 5.672864988446235657e-02 1.758261770009994507e-01 1.319884508848190308e-02 -1.535993814468383789e-01 -1.393382400274276733e-01 1.533621400594711304e-01 -5.628738179802894592e-02 -1.922055482864379883e-01 -2.990759536623954773e-02 -1.500293910503387451e-01
-1.647232472896575928e-01 1.393831074237823486e-01 -9.705477952957153320e-02 9.490229189395904541e-02 -1.662854291498661041e-02 -1.034239232540130615e-01 3.057088851928710938e-01 -3.693139255046844482e-01 -9.969467669725418091e-02 8.270370960235595703e-02 1.742708683013916016e-01 -2.582580037415027618e-02 1.777459233999252319e-01 2.071821093559265137e-01 -8.038925006985664368e-03 4.191742837429046631e-02 -1.542600337415933609e-02 -6.356838345527648926e-02 4.307652413845062256e-01 -3.715569674968719482e-01 3.370994329452514648e-02 1.347099393606185913e-01 2.202037423849105835e-01 -1.412693560123443604e-01 -7.762616127729415894e-02 -2.476539462804794312e-01 -1.558743119239807129e-01 -8.676829189062118530e-02 3.345504403114318848e-02 1.082745101302862167e-02 1.273488253355026245e-01 1.943520903587341309e-01
3.720742166042327881e-01 1.198399141430854797e-01 1.187673211097717285e-02 2.160250395536422729e-01 -2.340323030948638916e-01 4.521135985851287842e-02 1.610959172248840332e-01 -6.252906471490859985e-02 2.424198538064956665e-01 -7.185775041580200195e-02 -8.991841226816177368e-02 -1.121314615011215210e-01 -1.777887195348739624e-01 -2.719033323228359222e-02 -1.337941884994506836e-01 -4.501319229602813721e-01 -4.301344230771064758e-02 -1.295454204082489014e-01 7.209542393684387207e-02 -3.949882388114929199e-01 -1.728450357913970947e-01 9.470868855714797974e-02 -6.284764409065246582e-02 7.019162178039550781e-03 -9.860749542713165283e-02 -1.356307268142700195e-01 1.718766242265701294e-01 -2.500632107257843018e-01 1.685686856508255005e-01 5.365165323019027710e-02 7.008489919826388359e-04 -4.560926184058189392e-02
1.770309954881668091e-01 -4.270708188414573669e-02 7.056311517953872681e-02 -5.765352025628089905e-02 -1.796584129333496094e-01 -2.938159406185150146e-01 1.256424486637115479e-01 -1.764832586050033569e-01 3.482441604137420654e-01 8.956064283847808838e-02 -2.573282122611999512e-01 -2.724273800849914551e-01 8.393292129039764404e-02 2.585757896304130554e-02 3.016079030930995941e-02 8.909408003091812134e-02 1.264916062355041504e-01 -2.623384594917297363e-01 3.134187757968902588e-01 -1.083954125642776489e-01 -1.623378992080688477e-01 2.209614217281341553e-01 -9.900552779436111450e-02 -9.144157171249389648e-03 2.809743881225585938e-01 9.577046334743499756e-02 -2.516402006149291992e-01 4.326778277754783630e-02 1.475084125995635986e-01 -1.482069939374923706e-01 -1.217645853757858276e-01 1.223742291331291199e-01
1.451755017042160034e-01 -1.384170502424240112e-01 -5.257904157042503357e-02 -4.513768851757049561e-02 -8.860249072313308716e-02 -1.322817355394363403e-01 5.863871425390243530e-02 -2.095692418515682220e-02 1.483854502439498901e-01 3.955164253711700439e-01 -2.466388233006000519e-02 3.462769687175750732e-01 -2.134893089532852173e-02 2.487237937748432159e-02 -2.451229691505432129e-01 -3.223727270960807800e-02 -9.134171903133392334e-02 4.964170604944229126e-02 3.158809244632720947e-01 -1.690999120473861694e-01 -1.959653645753860474e-01 1.597767919301986694e-01 -7.208291441202163696e-02 -1.740863174200057983e-01 -1.377443373203277588e-01 1.972922869026660919e-02 4.197077453136444092e-02 -1.355265974998474121e-01 1.071297451853752136e-01 -3.966720402240753174e-01 6.701914966106414795e-02 -3.363699018955230713e-01
-8.183508180081844330e-03 2.993234992027282715e-02 1.940353065729141235e-01 5.644103884696960449e-02 -4.419133067131042480e-01 -2.537659108638763428e-01 2.290043383836746216e-01 -8.693405985832214355e-02 -4.384240135550498962e-03 -1.325151789933443069e-02 3.218076527118682861e-01 -1.593624651432037354e-01 -3.022569790482521057e-02 -2.515682578086853027e-01 1.079470887780189514e-01 -2.271917164325714111e-01 -1.937125995755195618e-02 -6.482944637537002563e-02 2.243362367153167725e-01 -5.935709923505783081e-02 2.993976930156350136e-03 1.799731850624084473e-01 -9.286097250878810883e-03 1.366268396377563477e-01 2.843572497367858887e-01 -4.923987761139869690e-02 -1.730248332023620605e-01 -9.031839668750762939e-02 1.752823889255523682e-01 -1.859898418188095093e-01 2.871512621641159058e-02 -2.911987900733947754e-01
-8.704485744237899780e-02 -1.290974617004394531e-01 1.692357212305068970e-01 2.231027185916900635e-01 -1.246122270822525024e-01 -1.205718666315078735e-01 2.460809946060180664e-01 1.088772434741258621e-02 -2.041781097650527954e-01 2.040773034095764160e-01 9.384282678365707397e-02 -2.673376798629760742e-01 -1.196900829672813416e-01 2.725408673286437988e-01 -8.495848625898361206e-02 -2.599265575408935547e-01 -1.251379251480102539e-01 -1.126315351575613022e-02 2.188418805599212646e-01 -5.787075310945510864e-02 -1.965504512190818787e-02 2.960331439971923828e-01 5.799457803368568420e-02 -2.108812332153320312e-01 -3.708197548985481262e-02 -1.120883971452713013e-01 2.620996534824371338e-02 -5.961856245994567871e-02 1.832011938095092773e-01 -4.567090868949890137e-01 -9.925054013729095459e-02 -8.090159296989440918e-02
1.808897107839584351e-01 -1.032803878188133240e-01 -1.371130645275115967e-01 7.831130921840667725e-02 -9.562327712774276733e-02 -3.796884045004844666e-02 -1.526032239198684692e-01 -2.420191913843154907e-01 4.041068255901336670e-01 7.118216156959533691e-02 -1.714331097900867462e-02 -2.450011372566223145e-01 1.336008608341217041e-01 8.819977939128875732e-02 -1.557657122611999512e-01 -2.474884837865829468e-01 2.207131125032901764e-02 -2.207020670175552368e-01 8.512418717145919800e-02 1.709403693675994873e-01 -5.795856192708015442e-02 1.692364662885665894e-01 -5.347736552357673645e-02 -8.055060356855392456e-02 9.103180491365492344e-05 -1.824689954519271851e-01 -7.062136381864547729e-02 -3.029455542564392090e-01 1.964314281940460205e-01 -2.625119686126708984e-01 2.167004048824310303e-01 -2.964379489421844482e-01
5.986972898244857788e-02 8.353789150714874268e-02 -3.759857639670372009e-02 1.035325303673744202e-01 8.302539587020874023e-03 1.388549245893955231e-02 5.350468307733535767e-02 -2.117960900068283081e-01 3.293711841106414795e-01 3.925387561321258545e-01 1.282532662153244019e-01 1.979874819517135620e-02 3.087636316195130348e-03 -3.041013777256011963e-01 2.422388494014739990e-01 8.544366061687469482e-02 1.071910113096237183e-01 7.430773973464965820e-02 1.274005621671676636e-01 -2.715425491333007812e-01 2.928621768951416016e-01 1.157857999205589294e-01 7.322595920413732529e-03 -1.271425466984510422e-02 2.257231809198856354e-02 -3.225892037153244019e-02 -9.024871140718460083e-02 -2.819300591945648193e-01 2.905710041522979736e-01 -1.760167777538299561e-01 2.606552839279174805e-01 1.119825541973114014e-01
1.369631141424179077e-01 -2.613654136657714844e-01 3.632427453994750977e-01 1.086233928799629211e-01 -1.092202141880989075e-01 3.602850064635276794e-02 -1.328043173998594284e-02 -1.593915075063705444e-01 1.613367646932601929e-01 -1.086388900876045227e-02 8.425433933734893799e-02 -2.306871302425861359e-02 -1.403875201940536499e-01 -1.770525127649307251e-01 -1.333994418382644653e-01 -1.259484291076660156e-01 1.993390321731567383e-01 -1.582561731338500977e-01 1.958890557289123535e-01 -2.478321045637130737e-01 -2.794666215777397156e-02 -2.270818513352423906e-04 2.309575825929641724e-01 -1.647014319896697998e-01 2.663698233664035797e-02 1.374687701463699341e-01 1.481616199016571045e-01 -4.554150998592376709e-01 1.022282838821411133e-01 -3.139953315258026123e-01 8.528274483978748322e-03 8.933471143245697021e-02
1.275009810924530029e-01 -6.914812326431274414e-02 -5.036884546279907227e-02 8.657654374837875366e-02 -2.238997370004653931e-01 -1.180946305394172668e-01 2.635966837406158447e-01 7.627888768911361694e-02 8.070529997348785400e-02 4.285465776920318604e-01 4.660287499427795410e-02 2.270948737859725952e-01 -1.873047463595867157e-02 -6.634604930877685547e-02 -2.097027003765106201e-01 -3.013359904289245605e-01 1.486109197139739990e-01 -1.153561398386955261e-01 2.707509398460388184e-01 -9.625361114740371704e-02 -1.337915211915969849e-01 1.272056996822357178e-01 2.322846204042434692e-01 2.229344248771667480e-01 -1.705685108900070190e-01 -1.864790469408035278e-01 -8.945232629776000977e-02 4.731019586324691772e-02 -6.252861022949218750e-02 -3.159509003162384033e-01 4.221548512578010559e-02 -1.038468033075332642e-01
3.977216035127639771e-02 7.516278326511383057e-02 2.078683227300643921e-01 1.466024201363325119e-02 -3.235577642917633057e-01 -1.365915387868881226e-01 1.291862130165100098e-01 -2.876583933830261230e-01 7.762443274259567261e-02 1.192619130015373230e-01 2.911502420902252197e-01 -1.186210755258798599e-02 -3.527477616444230080e-03 5.089861154556274414e-02 1.330263465642929077e-01 1.068120226263999939e-01 -2.328850030899047852e-01 1.016510501503944397e-01 3.204675912857055664e-01 -1.678418517112731934e-01 3.102911114692687988e-01 3.159660398960113525e-01 -1.410939097404479980e-01 1.716705113649368286e-01 1.470381766557693481e-01 -9.893083572387695312e-02 -2.548563480377197266e-01 -1.812044531106948853e-01 -1.446511247195303440e-03 -2.744714030995965004e-03 1.290072351694107056e-01 5.400090292096138000e-02
-2.731129229068756104e-01 2.989165298640727997e-02 3.059397637844085693e-01 -4.696629941463470459e-03 -3.646666109561920166e-01 -8.951829373836517334e-02 2.418769001960754395e-01 -2.788305282592773438e-01 -7.379218935966491699e-02 1.587840029969811440e-03 -7.174155861139297485e-02 -7.583492994308471680e-02 -7.504703849554061890e-02 3.396494686603546143e-02 3.031812235713005066e-02 -2.869760394096374512e-01 -1.912205368280410767e-01 -7.353127002716064453e-02 -1.368882358074188232e-01 -2.605598866939544678e-01 7.693572342395782471e-02 8.788809925317764282e-02 7.908840477466583252e-02 2.016910165548324585e-01 1.025464385747909546e-02 -4.272998124361038208e-02 -5.378254503011703491e-02 -2.833966314792633057e-01 5.155399069190025330e-02 -2.035149931907653809e-01 2.941782772541046143e-01 -2.056919187307357788e-01
4.625517874956130981e-02 -2.272173315286636353e-01 8.022154867649078369e-02 1.716230064630508423e-01 -3.680763840675354004e-01 -8.816731721162796021e-02 2.490185946226119995e-01 -1.583689451217651367e-01 3.867241740226745605e-01 1.760183572769165039e-01 -9.499768167734146118e-02 -1.708950661122798920e-02 -2.060898840427398682e-01 -1.856157928705215454e-01 -1.782709807157516479e-01 8.449823409318923950e-02 -5.839884281158447266e-03 -1.446149647235870361e-01 -2.186858467757701874e-02 -2.486886642873287201e-02 -6.145154684782028198e-02 -2.005524933338165283e-01 1.309121847152709961e-01 2.806833386421203613e-01 1.045525968074798584e-01 -3.073705174028873444e-02 -1.687972396612167358e-01 -2.291235029697418213e-01 7.544381916522979736e-02 -1.758108884096145630e-01 -1.923765987157821655e-02 2.872212529182434082e-01
-4.193403571844100952e-02 -1.703202575445175171e-01 1.629647016525268555e-01 1.474582254886627197e-01 -4.750439524650573730e-01 -1.719162911176681519e-01 1.790008544921875000e-01 -2.278229892253875732e-01 -5.855500698089599609e-02 2.145196497440338135e-02 2.370775490999221802e-01 -2.715553715825080872e-02 6.455811858177185059e-02 -2.113635092973709106e-01 -8.446103893220424652e-03 -3.017744123935699463e-01 7.449106872081756592e-02 -3.411695733666419983e-02 2.682425081729888916e-01 -8.926422894001007080e-02 -5.842768400907516479e-02 2.082342952489852905e-01 -7.557824254035949707e-02 1.056376472115516663e-01 3.003703057765960693e-01 1.190740913152694702e-01 -7.583656162023544312e-02 -1.327032893896102905e-01 2.240403741598129272e-01 -1.086654663085937500e-01 2.666440047323703766e-02 -2.004838138818740845e-01
3.554858639836311340e-02 1.885842345654964447e-02 -3.382232785224914551e-02 -1.147379279136657715e-01 -1.699484437704086304e-01 -1.113407686352729797e-01 5.219808965921401978e-02 -2.743692509829998016e-02 4.761615097522735596e-01 9.616474807262420654e-02 5.945677682757377625e-02 -1.833828538656234741e-01 1.031845510005950928e-01 8.881626278162002563e-02 5.112634226679801941e-02 -1.237192302942276001e-01 1.234725713729858398e-01 -5.251682996749877930e-01 1.769557744264602661e-01 -2.595978975296020508e-01 -4.131015762686729431e-02 4.629660770297050476e-02 -2.056486606597900391e-01 2.523266971111297607e-01 8.970040082931518555e-02 -2.314811646938323975e-01 -1.269685029983520508e-01 1.718094795942306519e-01 1.255176812410354614e-01 -8.283653110265731812e-02 -1.317613944411277771e-02 -9.836536832153797150e-03
2.569312751293182373e-01 -7.325938344001770020e-02 -1.920727640390396118e-02 1.244286298751831055e-01 -1.562958061695098877e-01 -2.466370910406112671e-01 1.640918105840682983e-01 -3.158272206783294678e-01 2.656887173652648926e-01 1.255779117345809937e-01 -1.458827853202819824e-01 -2.464585304260253906e-01 -8.088470436632633209e-03 -8.844118565320968628e-02 -2.048657834529876709e-02 -2.905768901109695435e-02 1.581872403621673584e-01 -2.804659008979797363e-01 3.257279992103576660e-01 -1.878575682640075684e-01 -8.679074048995971680e-02 1.738421171903610229e-01 -1.471607107669115067e-02 5.290213972330093384e-02 3.187428712844848633e-01 1.430105865001678467e-01 -1.361969858407974243e-01 1.543862521648406982e-01 -1.782520264387130737e-01 -6.175837665796279907e-02 1.025402545928955078e-01 -1.640826612710952759e-01
1.101278588175773621e-01 1.143802329897880554e-01 1.367834061384201050e-01 1.574657559394836426e-01 -1.931045502424240112e-01 -1.239269897341728210e-01 8.848028630018234253e-02 -1.794427633285522461e-01 2.033921629190444946e-01 1.824379116296768188e-01 -8.847629278898239136e-02 5.962255597114562988e-02 -2.036477439105510712e-03 -4.478469491004943848e-01 1.190123111009597778e-01 1.086117997765541077e-01 1.616415977478027344e-01 -1.132979243993759155e-02 2.783108949661254883e-01 -3.644655942916870117e-01 1.228723302483558655e-01 1.290008872747421265e-01 -2.207428514957427979e-01 2.596983611583709717e-01 -7.357628643512725830e-02 5.321896821260452271e-02 1.380659639835357666e-01 -4.674008861184120178e-02 1.676652282476425171e-01 -1.984692662954330444e-01 5.058634653687477112e-02 2.050136625766754150e-01
-1.184157505631446838e-01 2.620397210121154785e-01 -4.825429990887641907e-02 -1.418808251619338989e-01 -3.012527227401733398e-01 -4.058867096900939941e-01 2.595196664333343506e-01 1.063208281993865967e-01 5.239781737327575684e-02 2.037853747606277466e-01 -5.875953286886215210e-02 1.535490006208419800e-01 -5.273880437016487122e-03 -1.546651311218738556e-02 1.689739376306533813e-01 -2.056096494197845459e-01 -1.479690670967102051e-01 -2.290781736373901367e-01 2.755674421787261963e-01 -2.808305621147155762e-01 6.360207498073577881e-02 1.942049413919448853e-01 1.322269290685653687e-01 2.045470029115676880e-01 7.613888382911682129e-02 -3.220104053616523743e-02 3.013299033045768738e-02 2.563922433182597160e-03 5.731621757149696350e-02 -2.726623117923736572e-01 7.375156506896018982e-03 -5.110691487789154053e-02
1.215243991464376450e-02 1.416851114481687546e-02 2.270790189504623413e-01 2.527939341962337494e-02 -3.462917506694793701e-01 -2.259685397148132324e-01 -1.198874339461326599e-01 -2.482645213603973389e-01 3.102697730064392090e-01 1.299334764480590820e-01 1.815466582775115967e-01 4.073778912425041199e-02 -2.870055139064788818e-01 -1.037857681512832642e-01 1.143883690237998962e-01 -1.388008892536163330e-01 1.305089443922042847e-01 1.164354905486106873e-01 8.191665261983871460e-02 -2.491057664155960083e-01 -1.171384379267692566e-01 1.493647992610931396e-01 -4.650995507836341858e-02 -3.240972384810447693e-02 3.962154388427734375e-01 -1.499920189380645752e-01 2.773542329668998718e-02 -2.304295450448989868e-01 9.270203858613967896e-02 -1.815089732408523560e-01 -2.644948661327362061e-02 1.140533313155174255e-01
-1.855419874191284180e-01 -5.110976472496986389e-02 2.878889739513397217e-01 8.554594218730926514e-02 -3.920140489935874939e-02 5.485820025205612183e-02 4.132029786705970764e-02 -2.530431747436523438e-02 3.359137177467346191e-01 3.554469347000122070e-01 -4.924599826335906982e-02 -5.832558870315551758e-02 -1.240092813968658447e-01 2.809527330100536346e-02 1.119846329092979431e-01 -1.518947631120681763e-01 7.694540172815322876e-02 -7.328395545482635498e-02 3.068048655986785889e-01 1.477824430912733078e-02 -2.686431407928466797e-01 1.318901926279067993e-01 -1.855058670043945312e-01 -2.086104005575180054e-01 1.125273853540420532e-01 -3.906723558902740479e-01 1.308681815862655640e-01 -1.866469830274581909e-01 1.965177059173583984e-01 -1.275092065334320068e-01 1.407586038112640381e-01 6.330001354217529297e-02
-7.986617833375930786e-02 2.920498326420783997e-02 -6.793671101331710815e-02 6.256540864706039429e-02 -6.057482957839965820e-02 -6.165640056133270264e-02 2.883802354335784912e-01 -2.002671509981155396e-01 5.773296952247619629e-01 1.054415758699178696e-02 -2.977213636040687561e-02 -3.093860112130641937e-02 -1.097657158970832825e-02 3.790293633937835693e-02 2.517337538301944733e-02 -4.982494935393333435e-02 2.417561858892440796e-01 -3.517701923847198486e-01 1.298285126686096191e-01 -1.308782994747161865e-01 1.912459135055541992e-01 2.941126823425292969e-01 -1.420919597148895264e-01 1.142944470047950745e-01 -2.335326746106147766e-02 -1.562752276659011841e-01 -1.242981031537055969e-01 1.782108843326568604e-01 -8.359203115105628967e-03 -1.770676076412200928e-01 -2.070450456812977791e-03 1.935277581214904785e-01
1.934534460306167603e-01 -2.582334876060485840e-01 1.868142485618591309e-01 -1.821991205215454102e-01 -1.384043991565704346e-01 -2.983388602733612061e-01 3.696150332689285278e-02 -2.259096950292587280e-01 -5.733823776245117188e-02 2.400148361921310425e-01 1.890962570905685425e-01 1.447237133979797363e-01 5.676015466451644897e-02 -9.103403240442276001e-02 -9.821405261754989624e-02 -1.318664848804473877e-01 -2.099780142307281494e-01 -8.658066391944885254e-02 9.974432736635208130e-02 -5.359133481979370117e-01 7.274056226015090942e-02 1.874015778303146362e-01 3.375796228647232056e-02 6.201461702585220337e-02 -4.138701036572456360e-02 9.556041657924652100e-02 1.421321779489517212e-01 3.462759405374526978e-02 1.525164693593978882e-01 -2.402124404907226562e-01 -1.142990216612815857e-02 -6.013997644186019897e-02
1.422495096921920776e-01 1.228905618190765381e-01 -4.757035151124000549e-02 2.001447081565856934e-01 -5.118722096085548401e-02 -1.613084822893142700e-01 3.767571970820426941e-02 1.959123462438583374e-01 2.642827033996582031e-01 -7.416299730539321899e-02 1.374972611665725708e-01 1.526206135749816895e-01 3.147847577929496765e-02 8.991411328315734863e-02 -2.812254615128040314e-02 -3.305616602301597595e-02 -1.547740548849105835e-01 -3.526178002357482910e-01 2.390774786472320557e-01 -1.215075924992561340e-01 1.746660470962524414e-01 3.770703971385955811e-01 -2.293235510587692261e-01 1.042763516306877136e-01 -1.038587000221014023e-02 -3.407615469768643379e-03 6.366210058331489563e-03 -2.591086924076080322e-01 1.552904993295669556e-01 -1.914853900671005249e-01 3.679420650005340576e-01 -7.461368292570114136e-02
1.860998719930648804e-01 -8.069892972707748413e-02 5.280390847474336624e-03 1.378612369298934937e-01 -1.317443847656250000e-01 -2.728154957294464111e-01 -5.157693102955818176e-02 -6.545776128768920898e-02 1.826307475566864014e-01 5.699447169899940491e-02 1.059969440102577209e-01 -1.713576167821884155e-01 2.279672622680664062e-01 6.827434059232473373e-03 -6.764391064643859863e-02 6.961621344089508057e-02 1.072016432881355286e-01 -1.504825502634048462e-01 2.285957038402557373e-01 -4.163472950458526611e-01 2.039082162082195282e-02 2.133131325244903564e-01 -1.947605162858963013e-01 -3.711928725242614746e-01 -6.808034610003232956e-03 8.543015271425247192e-02 -1.486718058586120605e-01 2.039184719324111938e-01 3.711229264736175537e-01 -4.751755297183990479e-02 9.882872551679611206e-02 1.708331517875194550e-02
5.278423428535461426e-02 -4.425515606999397278e-02 -1.620582193136215210e-01 3.819890916347503662e-01 2.671370655298233032e-02 -2.629531621932983398e-01 -5.192813277244567871e-02 -2.004186213016510010e-01 3.403142392635345459e-01 1.498627066612243652e-01 -6.305421888828277588e-02 -2.507897019386291504e-01 -1.676215380430221558e-01 2.822222746908664703e-02 -2.639224566519260406e-02 -1.620726287364959717e-01 -1.861245334148406982e-01 -1.667408943176269531e-01 4.842118173837661743e-02 -2.371709197759628296e-01 1.596765965223312378e-01 3.003503754734992981e-02 1.820809841156005859e-01 1.530339010059833527e-02 -6.547643244266510010e-02 -9.332951903343200684e-02 -2.889077365398406982e-01 2.298926115036010742e-01 1.927383542060852051e-01 -8.480980247259140015e-02 2.702188491821289062e-01 4.303953796625137329e-02
1.995966583490371704e-02 -1.953434646129608154e-01 5.248273909091949463e-02 -1.165434643626213074e-01 -4.041543900966644287e-01 -1.203371137380599976e-01 -2.072288542985916138e-01 1.818141900002956390e-02 4.556622803211212158e-01 6.665497273206710815e-02 6.207498535513877869e-02 -8.948043733835220337e-02 9.779752045869827271e-02 -3.250225186347961426e-01 1.214122176170349121e-01 -1.636753231287002563e-01 -6.312423199415206909e-02 -2.230703234672546387e-01 4.608509317040443420e-02 -1.412021666765213013e-01 1.078240275382995605e-01 1.034175138920545578e-02 1.919678896665573120e-01 1.123803108930587769e-01 1.023344695568084717e-02 -1.547568477690219879e-02 -1.558222770690917969e-01 -3.590615093708038330e-01 2.286143749952316284e-01 -1.811691746115684509e-02 5.434322170913219452e-03 1.228831801563501358e-02
1.654648780822753906e-01 -1.367678940296173096e-01 1.142351552844047546e-01 6.518535315990447998e-02 -3.361074626445770264e-01 3.662905469536781311e-02 1.464248448610305786e-01 -1.637776792049407959e-01 2.041016817092895508e-01 1.180877164006233215e-01 1.656460575759410858e-02 -1.167881414294242859e-01 -1.410075724124908447e-01 -6.269231438636779785e-02 7.524583488702774048e-02 1.606097668409347534e-01 2.349384576082229614e-01 -8.247230201959609985e-02 1.737890839576721191e-01 -1.293012946844100952e-01 4.439591616392135620e-02 1.422587335109710693e-01 -1.406476795673370361e-01 2.827917635440826416e-01 1.081110611557960510e-01 1.149598285555839539e-01 -2.401556670665740967e-01 -1.829756647348403931e-01 1.129550337791442871e-01 -3.844408690929412842e-01 7.015753537416458130e-02 3.699213862419128418e-01
1.931934654712677002e-01 2.556231431663036346e-02 1.724828332662582397e-01 2.146339416503906250e-01 -1.877987831830978394e-01 1.458964496850967407e-01 9.874502569437026978e-02 -1.083622351288795471e-01 2.502633631229400635e-01 2.798423469066619873e-01 -1.453812699764966965e-02 1.694354563951492310e-01 2.219551987946033478e-02 -1.669310629367828369e-01 7.618891075253486633e-03 1.303376257419586182e-01 4.827943146228790283e-01 5.697721615433692932e-02 1.651699841022491455e-01 -1.282627284526824951e-01 -3.497487306594848633e-02 2.598263025283813477e-01 1.061987653374671936e-01 1.290757507085800171e-01 -5.278522893786430359e-02 1.387767493724822998e-01 -9.647614322602748871e-03 -3.335332274436950684e-01 1.018559262156486511e-01 -8.565980195999145508e-02 2.523938417434692383e-01 3.675920888781547546e-02
1.285659372806549072e-01 1.429197788238525391e-01 1.086601018905639648e-01 2.547276616096496582e-01 -2.228585481643676758e-01 -1.172121167182922363e-01 1.207130327820777893e-01 -1.906111687421798706e-01 6.493064761161804199e-02 3.338896334171295166e-01 2.572407722473144531e-01 -6.372895091772079468e-02 1.028802394866943359e-01 -7.598831504583358765e-02 -4.338497668504714966e-02 2.470600903034210205e-01 5.541183054447174072e-02 -7.043284922838211060e-02 2.481375336647033691e-01 -9.223037958145141602e-02 2.775486707687377930e-01 3.632437586784362793e-01 -2.046269476413726807e-01 1.499952822923660278e-01 -2.072977721691131592e-01 -9.507310576736927032e-03 -2.084415555000305176e-01 -2.768631465733051300e-02 1.069606244564056396e-01 -1.835988461971282959e-01 1.090852394700050354e-01 1.050949096679687500e-01
3.336026519536972046e-02 -8.020582795143127441e-02 4.236209020018577576e-02 -1.226483378559350967e-02 -1.480314135551452637e-01 -1.831878125667572021e-01 2.906091511249542236e-01 -5.667059496045112610e-02 2.012071162462234497e-01 1.674726009368896484e-01 -1.855842024087905884e-01 2.007911056280136108e-01 -3.885314166545867920e-01 1.374073624610900879e-01 -2.948456108570098877e-01 -5.110002309083938599e-02 -1.341834943741559982e-02 -3.753421604633331299e-01 1.660653054714202881e-01 -8.352209627628326416e-02 1.485186368227005005e-01 5.436797440052032471e-02 1.056117564439773560e-01 8.049561828374862671e-02 -9.969839826226234436e-03 1.905808746814727783e-01 -1.330018509179353714e-02 -1.271131336688995361e-01 2.353935092687606812e-01 -7.782720029354095459e-02 -2.512281388044357300e-02 -3.340424299240112305e-01
1.337211728096008301e-01 1.744676195085048676e-02 -2.479999214410781860e-01 -2.107564806938171387e-01 -3.327688574790954590e-01 -3.852655291557312012e-01 6.952431052923202515e-02 4.331601783633232117e-02 5.411760881543159485e-02 4.060415029525756836e-01 -5.890092626214027405e-02 1.002914085984230042e-01 -8.090431243181228638e-02 5.250515788793563843e-02 1.376394480466842651e-01 -1.782296150922775269e-01 -7.572354376316070557e-02 -3.124237246811389923e-02 1.942554265260696411e-01 -1.190670877695083618e-01 1.143527328968048096e-01 1.009028404951095581e-01 -4.847899451851844788e-02 -2.731122635304927826e-02 3.068097308278083801e-02 -1.358770281076431274e-01 1.317088603973388672e-01 -1.820660568773746490e-02 -3.698439896106719971e-02 -4.262151122093200684e-01 2.323095202445983887e-01 9.810694307088851929e-02
1.621822118759155273e-01 -9.528525173664093018e-02 -1.866666376590728760e-01 1.486220303922891617e-02 -1.327510476112365723e-01 -6.400029361248016357e-02 -1.060084551572799683e-01 -1.147938147187232971e-01 3.179115951061248779e-01 3.215031921863555908e-01 1.309580728411674500e-02 4.332860559225082397e-02 -6.599606573581695557e-02 -3.780156001448631287e-02 6.716781854629516602e-02 -4.052423834800720215e-01 -9.020621329545974731e-02 2.087767980992794037e-02 -2.336634136736392975e-02 -2.585331499576568604e-01 8.692299947142601013e-03 4.140160679817199707e-01 -1.938090175390243530e-01 7.276401668787002563e-02 1.610147766768932343e-02 -2.918847203254699707e-01 1.396289169788360596e-01 3.294032812118530273e-02 -1.670303754508495331e-02 -2.852337360382080078e-01 -7.932659238576889038e-02 -1.347319930791854858e-01
2.707312256097793579e-02 -1.365031003952026367e-01 1.349396854639053345e-01 2.160327136516571045e-01 -1.364685893058776855e-01 -1.437085270881652832e-01 2.048887014389038086e-01 -1.608707457780838013e-01 3.047903478145599365e-01 9.617324173450469971e-02 -1.200982555747032166e-02 -2.472356334328651428e-02 -8.906000852584838867e-02 -2.076635509729385376e-01 4.384362138807773590e-03 2.056077271699905396e-01 2.843229472637176514e-01 4.277081415057182312e-02 3.088464438915252686e-01 -1.045052185654640198e-01 6.674601882696151733e-02 5.457176566123962402e-01 2.491122484207153320e-02 1.736324280500411987e-01 -5.179622396826744080e-02 1.655670553445816040e-01 -5.440302193164825439e-02 4.595008678734302521e-03 1.928711384534835815e-01 -1.325654089450836182e-01 -4.592192173004150391e-02 -2.007708698511123657e-02
1.403369456529617310e-01 -4.582206718623638153e-03 -1.656156182289123535e-01 2.366353124380111694e-01 -1.734933406114578247e-01 -1.187394708395004272e-01 -6.992312520742416382e-02 -3.145889937877655029e-02 9.831840544939041138e-02 1.323145329952239990e-01 -9.870905429124832153e-02 -1.833922117948532104e-01 -1.182413771748542786e-01 -1.676269322633743286e-01 1.413859277963638306e-01 4.698832705616950989e-02 2.368256915360689163e-03 -2.756185233592987061e-01 -5.742076784372329712e-02 -1.665620505809783936e-01 -7.481569051742553711e-02 1.119997203350067139e-01 1.337788105010986328e-01 -3.038802444934844971e-01 -2.255717366933822632e-01 -1.871181577444076538e-01 -2.423506826162338257e-01 1.690794378519058228e-01 1.617273837327957153e-01 -3.877391517162322998e-01 3.535531461238861084e-01 -4.297765716910362244e-02
1.581254750490188599e-01 -9.005773067474365234e-02 4.922333732247352600e-02 1.522932350635528564e-01 1.307999528944492340e-02 -2.337995320558547974e-01 4.246023297309875488e-01 -1.261887848377227783e-01 1.552629321813583374e-01 1.965865492820739746e-01 6.674398202449083328e-03 -2.190653681755065918e-01 1.112544629722833633e-02 -1.079184859991073608e-01 4.161195084452629089e-02 1.487938612699508667e-01 -3.768792375922203064e-02 -2.403746545314788818e-02 3.850114941596984863e-01 -2.067555338144302368e-01 -8.572995662689208984e-02 -8.179058134555816650e-02 4.731881618499755859e-02 2.672382295131683350e-01 -1.279947459697723389e-01 -2.292647212743759155e-01 -9.554193168878555298e-02 6.204664707183837891e-02 3.436165750026702881e-01 -1.306004524230957031e-01 1.313502639532089233e-01 1.697583496570587158e-01
6.218812242150306702e-02 -6.722461432218551636e-02 8.111403137445449829e-02 5.968312174081802368e-02 -1.153461635112762451e-01 -3.412876278162002563e-02 8.919928222894668579e-02 -1.540959626436233521e-01 3.771674335002899170e-01 -7.913172990083694458e-02 1.363099068403244019e-01 -1.289370059967041016e-01 1.077727824449539185e-01 -3.099856376647949219e-01 -2.391358464956283569e-01 -1.843557879328727722e-02 5.089192464947700500e-02 -1.694204509258270264e-01 3.512486219406127930e-01 -2.395217120647430420e-01 -2.593052089214324951e-01 2.831254601478576660e-01 1.355377584695816040e-02 6.729572266340255737e-02 4.092658460140228271e-01 5.510372668504714966e-02 -1.029410362243652344e-01 -1.336861103773117065e-01 -7.154747378081083298e-03 -9.305363893508911133e-02 -6.835653632879257202e-02 -9.903820604085922241e-02
2.389697916805744171e-02 -2.070472985506057739e-01 1.668848991394042969e-01 2.151969373226165771e-01 8.878799155354499817e-03 -2.894316613674163818e-01 2.409728467464447021e-01 -7.381742447614669800e-02 -2.044506072998046875e-01 4.209382236003875732e-01 -1.409371346235275269e-01 6.811997294425964355e-02 -4.815505445003509521e-02 -4.518605396151542664e-02 -1.565535515546798706e-01 -1.871143579483032227e-01 -6.725691258907318115e-02 5.770407617092132568e-03 1.267676800489425659e-01 -2.854917049407958984e-01 -5.083028692752122879e-03 -1.290153712034225464e-02 2.043265402317047119e-01 -4.294681549072265625e-02 -1.024151295423507690e-01 -4.533277451992034912e-02 -3.879084587097167969e-01 -2.671124879270792007e-03 2.404826283454895020e-01 -1.548284143209457397e-01 1.163117140531539917e-01 1.529216617345809937e-01
1.302999705076217651e-01 -2.662549912929534912e-01 9.553582221269607544e-02 -1.117623150348663330e-01 -1.519055217504501343e-01 -2.742728292942047119e-01 -5.872581154108047485e-02 -9.652028232812881470e-02 1.030877977609634399e-01 2.246311008930206299e-01 9.309480339288711548e-02 2.727730870246887207e-01 8.667571097612380981e-02 -8.809938281774520874e-02 -7.406688481569290161e-02 2.787695638835430145e-02 -3.610532581806182861e-01 -4.428393766283988953e-02 2.352808862924575806e-01 -4.784701168537139893e-01 1.931792311370372772e-02 1.251085400581359863e-01 8.515072055160999298e-03 -5.274412035942077637e-02 1.220289021730422974e-01 5.795444920659065247e-02 -1.579340100288391113e-01 6.774947792291641235e-02 8.355671539902687073e-03 -3.478110730648040771e-01 6.930282711982727051e-02 -6.806004792451858521e-02
-1.805478148162364960e-02 -5.309994891285896301e-02 -7.560467720031738281e-02 1.221150532364845276e-01 -1.070993170142173767e-01 -2.242088764905929565e-01 4.364548996090888977e-02 -1.686236560344696045e-01 5.241475999355316162e-02 3.529962599277496338e-01 7.812611013650894165e-02 2.829717397689819336e-01 2.426863014698028564e-01 -8.115497976541519165e-02 1.198974251747131348e-01 -1.100640743970870972e-02 -8.628959208726882935e-02 -4.797047376632690430e-02 4.624204635620117188e-01 -3.484360873699188232e-01 1.145264953374862671e-01 2.637690305709838867e-01 -5.968181788921356201e-02 -1.500857993960380554e-02 6.308262050151824951e-02 8.003943413496017456e-02 -8.097432553768157959e-02 -8.887398988008499146e-02 -2.223028391599655151e-01 -1.579110026359558105e-01 -3.839842230081558228e-02 -2.418738007545471191e-01
-3.010044097900390625e-01 2.389796674251556396e-01 2.691339850425720215e-01 1.580943614244461060e-01 -3.982265293598175049e-02 -1.826694011688232422e-01 7.935344427824020386e-02 -1.468820571899414062e-01 2.604193389415740967e-01 1.583052128553390503e-01 -3.592236638069152832e-01 1.818506121635437012e-01 -3.923033550381660461e-02 -1.299411207437515259e-01 -1.098323464393615723e-01 3.430455178022384644e-02 -1.386688798666000366e-01 -1.426726877689361572e-01 1.196308583021163940e-01 -3.109199702739715576e-01 -4.940223321318626404e-02 1.360271275043487549e-01 1.092580854892730713e-01 -1.637749932706356049e-02 9.129179269075393677e-02 -1.144762188196182251e-01 -1.846783608198165894e-01 -4.866356030106544495e-02 1.731808297336101532e-02 -1.850813031196594238e-01 -1.582057327032089233e-01 -3.227462470531463623e-01
-4.519418347626924515e-03 -7.576413452625274658e-02 1.225910265929996967e-03 -1.731127798557281494e-01 5.302432924509048462e-02 3.438787534832954407e-02 3.130169808864593506e-01 -1.332619190216064453e-01 1.667700409889221191e-01 7.608602195978164673e-02 -2.573099136352539062e-01 -1.447047889232635498e-01 -2.869395539164543152e-02 -9.771647304296493530e-02 -2.299372106790542603e-01 -2.910504676401615143e-02 2.247375100851058960e-01 -5.189850181341171265e-02 3.297180235385894775e-01 -1.727760881185531616e-01 1.141547262668609619e-01 2.367793917655944824e-01 -2.130975574254989624e-02 -2.015570849180221558e-01 -1.939031928777694702e-01 -8.146031945943832397e-02 1.917368173599243164e-01 -3.865771293640136719e-01 2.438350766897201538e-01 -6.292518973350524902e-02 1.727349162101745605e-01 -1.845688372850418091e-01
4.205846041440963745e-02 1.235914826393127441e-01 -8.307306468486785889e-02 1.251732856035232544e-01 -2.618710994720458984e-01 -2.143966853618621826e-01 -5.866115447133779526e-03 -1.522107422351837158e-01 2.040142118930816650e-01 4.073428511619567871e-01 2.037048935890197754e-01 1.475492417812347412e-01 -1.486947983503341675e-01 5.173528194427490234e-02 2.081723697483539581e-02 -2.848447263240814209e-01 1.051527727395296097e-02 -2.231862396001815796e-02 2.682746201753616333e-02 -2.212407588958740234e-01 1.190070286393165588e-01 8.774846792221069336e-02 3.987362682819366455e-01 1.804727613925933838e-01 4.222430288791656494e-02 -7.617201656103134155e-02 1.179672628641128540e-01 -1.865075975656509399e-01 2.714584469795227051e-01 -8.260829746723175049e-02 1.722191423177719116e-01 -1.237332820892333984e-01
-1.844325801357626915e-03 1.679593622684478760e-01 -1.257341504096984863e-01 1.569477319717407227e-01 -2.723986506462097168e-01 -2.026207745075225830e-01 2.109376043081283569e-01 3.824176266789436340e-02 1.704447343945503235e-02 6.018874645233154297e-01 5.423729121685028076e-02 5.638277903199195862e-02 2.341789193451404572e-02 9.162902086973190308e-02 6.379880011081695557e-02 6.498771160840988159e-02 1.758463121950626373e-02 -1.720653921365737915e-01 3.930466473102569580e-01 1.725075207650661469e-02 -1.482482105493545532e-01 1.867128759622573853e-01 4.591548442840576172e-02 6.304308027029037476e-02 -9.028320014476776123e-02 -9.548943489789962769e-02 -1.178933773189783096e-02 -8.614580333232879639e-02 8.915144950151443481e-02 -2.851597964763641357e-01 -1.247071325778961182e-01 -8.335196226835250854e-02
-2.686659805476665497e-02 1.462718546390533447e-01 9.914063662290573120e-02 -9.620358794927597046e-02 -1.110734045505523682e-01 -5.333174765110015869e-02 1.553033441305160522e-01 1.517810206860303879e-02 3.764996826648712158e-01 2.249641716480255127e-01 -7.804394513368606567e-02 4.691509064286947250e-03 -1.148207411170005798e-01 8.343034237623214722e-02 1.862821727991104126e-02 3.290551528334617615e-02 -2.178003340959548950e-01 -1.774430871009826660e-01 2.447551339864730835e-01 -1.237904801964759827e-01 -2.283966243267059326e-01 1.232763528823852539e-01 -4.972848668694496155e-02 -9.844720363616943359e-02 3.674386143684387207e-01 -5.530099943280220032e-02 2.655123770236968994e-01 -7.847207784652709961e-02 3.709168136119842529e-01 -1.619545519351959229e-01 2.702701687812805176e-01 1.181625574827194214e-01
-9.949336200952529907e-02 -2.357848361134529114e-02 -6.348077952861785889e-02 9.344389289617538452e-02 -3.799393177032470703e-01 -2.953249216079711914e-01 2.465037815272808075e-02 -6.274366378784179688e-02 1.888156384229660034e-01 3.419789671897888184e-01 1.100610792636871338e-01 1.301374286413192749e-01 -2.502213045954704285e-02 7.575490511953830719e-03 -1.723471581935882568e-01 -2.874446511268615723e-01 3.055003471672534943e-02 -1.125329658389091492e-01 5.024118348956108093e-02 -3.080623745918273926e-01 6.664780527353286743e-02 1.743554770946502686e-01 4.078570902347564697e-01 -9.558805823326110840e-02 -1.739655248820781708e-02 -1.713363826274871826e-02 -1.093039810657501221e-01 -7.316278666257858276e-02 -4.392655391711741686e-04 -2.085362374782562256e-01 -2.500381171703338623e-01 -2.745931409299373627e-02
6.829317659139633179e-02 -1.055659130215644836e-01 1.479089558124542236e-01 2.783081829547882080e-01 3.421547263860702515e-02 -8.663476258516311646e-02 5.232721939682960510e-02 7.137287408113479614e-02 3.223375380039215088e-01 1.886000484228134155e-01 1.716870665550231934e-01 -5.800545681267976761e-03 7.241045683622360229e-02 -7.839544117450714111e-02 -3.336898982524871826e-01 -2.335240244865417480e-01 1.880448460578918457e-01 -1.752112507820129395e-01 3.090320527553558350e-01 -3.101265430450439453e-01 -3.057237155735492706e-02 3.400563597679138184e-01 4.832822084426879883e-02 7.417012006044387817e-02 3.383207321166992188e-01 -5.894522741436958313e-02 5.221839621663093567e-02 4.827557504177093506e-02 7.552999258041381836e-02 -9.336861222982406616e-02 -4.983744025230407715e-02 7.077017799019813538e-03
3.057785332202911377e-01 -1.599939465522766113e-01 2.142024338245391846e-01 -4.689334705471992493e-02 -1.456229686737060547e-01 6.646121293306350708e-02 9.780903160572052002e-02 -6.259894371032714844e-02 8.708059787750244141e-03 2.320016771554946899e-01 2.664057016372680664e-01 8.607376366853713989e-02 -1.420751512050628662e-01 1.247973293066024780e-01 -7.490293937735259533e-04 -5.836276337504386902e-02 -2.848789989948272705e-01 -5.350803956389427185e-02 8.734408020973205566e-02 -2.654576599597930908e-01 -1.084491703659296036e-02 5.010208487510681152e-01 2.343264035880565643e-02 2.036813497543334961e-01 -4.531259462237358093e-02 -1.988319605588912964e-01 -2.089669555425643921e-01 2.225605845451354980e-01 9.270311892032623291e-02 -3.888597339391708374e-02 -1.222670078277587891e-01 -8.444065600633621216e-02
2.497616559267044067e-01 -3.460993245244026184e-02 -5.031714960932731628e-02 1.194613277912139893e-01 -3.422140777111053467e-01 -1.861740648746490479e-01 4.784096479415893555e-01 -1.989351063966751099e-01 -3.558240830898284912e-02 3.117758631706237793e-01 9.079859405755996704e-02 6.982510536909103394e-02 -1.693860441446304321e-01 1.077591478824615479e-01 -9.460151195526123047e-02 -3.600864112377166748e-02 1.141096372157335281e-02 -2.394788861274719238e-01 1.380385830998420715e-02 2.608446776866912842e-02 -2.399671971797943115e-01 5.711366236209869385e-02 1.087222993373870850e-01 -8.409010246396064758e-03 -1.007088124752044678e-01 1.860633306205272675e-02 -2.071717381477355957e-01 -5.267878621816635132e-02 1.947437971830368042e-01 -1.926143318414688110e-01 -1.323204636573791504e-01 -2.396864742040634155e-01
1.273980140686035156e-01 -4.423099011182785034e-02 2.843891084194183350e-02 -4.611356556415557861e-02 -5.495805665850639343e-02 -9.192234277725219727e-02 -2.476587332785129547e-02 -2.746774256229400635e-01 -4.279272258281707764e-02 8.675680309534072876e-02 1.536370217800140381e-01 2.034155577421188354e-01 -5.310634151101112366e-02 6.415120791643857956e-03 -7.181610167026519775e-02 2.389516681432723999e-02 -1.256178319454193115e-01 -1.170733124017715454e-01 1.589575558900833130e-01 -5.984748601913452148e-01 -2.143999934196472168e-01 2.306952476501464844e-01 -2.779387868940830231e-02 -2.276780903339385986e-01 -1.079264059662818909e-01 -1.981727927923202515e-01 -5.588019639253616333e-02 -4.454493522644042969e-02 6.074994057416915894e-02 -2.628708481788635254e-01 -1.229442730545997620e-01 -3.158470094203948975e-01
7.064393162727355957e-02 1.063944920897483826e-01 6.746868044137954712e-02 -1.366488337516784668e-01 -4.515596032142639160e-01 1.437232941389083862e-01 -3.352314978837966919e-02 8.479849249124526978e-02 4.199876487255096436e-01 -2.254602760076522827e-01 -1.288237571716308594e-01 -2.506425976753234863e-02 2.462790347635746002e-03 9.323690086603164673e-02 -1.879491955041885376e-01 -2.617983222007751465e-01 7.566419430077075958e-03 -4.857083410024642944e-02 -1.131214480847120285e-02 -2.586775720119476318e-01 1.543999742716550827e-02 3.303321897983551025e-01 1.327690929174423218e-01 -9.676254540681838989e-02 -4.394591972231864929e-02 1.011914759874343872e-02 -1.061981692910194397e-01 -4.365010187029838562e-02 4.751592501997947693e-02 -2.994616925716400146e-01 2.207432538270950317e-01 9.430299699306488037e-02
1.883696764707565308e-01 -1.436208486557006836e-01 2.102333754301071167e-01 -6.244977191090583801e-02 -1.037585213780403137e-01 -2.468006163835525513e-01 -2.724618464708328247e-02 -3.055030107498168945e-01 5.236622877418994904e-03 1.441641151905059814e-01 1.016658395528793335e-01 2.339430302381515503e-01 -1.707244664430618286e-02 -1.436321139335632324e-01 -6.168790161609649658e-02 -6.216427311301231384e-02 3.569094836711883545e-02 -1.764673925936222076e-02 2.580715417861938477e-01 -4.710552394390106201e-01 -2.165714800357818604e-01 1.280770897865295410e-01 -6.635622121393680573e-03 -6.752724200487136841e-02 -3.179511055350303650e-02 3.394210338592529297e-02 -1.146407350897789001e-01 2.992287650704383850e-02 1.064305678009986877e-01 -3.018413484096527100e-01 -1.974202692508697510e-02 -3.722327947616577148e-01
-5.585021153092384338e-02 -2.371679693460464478e-01 -1.498303860425949097e-01 -1.405771225690841675e-01 -2.192035317420959473e-01 9.408397972583770752e-02 -1.818583607673645020e-01 -6.701972335577011108e-02 2.085276395082473755e-01 1.209171414375305176e-01 -1.603715717792510986e-01 -1.643026620149612427e-01 -1.775034368038177490e-01 -5.541571229696273804e-02 -1.105983853340148926e-01 -1.204738542437553406e-01 1.356081068515777588e-01 -2.517788112163543701e-01 3.125893473625183105e-01 -2.915163040161132812e-01 2.460559606552124023e-01 -1.719186455011367798e-02 1.325355619192123413e-01 -9.634456783533096313e-02 1.401384174823760986e-01 -1.804871559143066406e-01 -5.526061169803142548e-03 -1.481849551200866699e-01 -1.900901347398757935e-01 -3.703004121780395508e-01 1.722758412361145020e-01 5.009238049387931824e-02
1.489626914262771606e-01 -1.288638710975646973e-01 1.649369448423385620e-01 1.186975762248039246e-01 -4.875718653202056885e-01 -1.539949327707290649e-01 -2.860684394836425781e-01 -1.865785419940948486e-01 3.334862291812896729e-01 4.903638735413551331e-02 -2.937308046966791153e-03 -1.217157095670700073e-01 -1.305946707725524902e-02 -2.845263481140136719e-01 -2.311523705720901489e-01 1.724824868142604828e-02 1.811286211013793945e-01 9.267281740903854370e-02 1.402614116668701172e-01 -2.602310180664062500e-01 2.089148461818695068e-01 2.409553974866867065e-01 6.344251334667205811e-02 -5.635998025536537170e-02 2.556711062788963318e-02 -5.471263453364372253e-02 1.082448586821556091e-01 -4.499319568276405334e-02 8.957431465387344360e-02 -2.359215728938579559e-02 -1.954511366784572601e-02 -1.203393489122390747e-01
-1.621974073350429535e-02 -3.385740220546722412e-01 1.012598127126693726e-01 1.476117968559265137e-01 -9.505608677864074707e-02 -3.537426888942718506e-02 6.338911503553390503e-02 -3.290950059890747070e-01 3.908749222755432129e-01 7.311349362134933472e-02 -7.445590198040008545e-02 -1.956279128789901733e-01 1.239392682909965515e-01 6.495606619864702225e-03 6.838043034076690674e-02 -2.969965711236000061e-02 3.846247564069926739e-04 -2.888316214084625244e-01 2.005296498537063599e-01 -1.630479097366333008e-01 1.985500603914260864e-01 -5.715115368366241455e-02 1.097396239638328552e-01 -1.541412621736526489e-01 -2.511123195290565491e-02 1.767186075448989868e-01 -2.532940506935119629e-01 7.845484465360641479e-02 6.889908760786056519e-02 2.194946864619851112e-03 3.852769434452056885e-01 -1.532140225172042847e-01
-9.185407310724258423e-02 3.604789823293685913e-02 -1.779745519161224365e-01 -1.189871206879615784e-01 -1.724058985710144043e-01 1.090223863720893860e-01 -9.726439416408538818e-02 -8.571075648069381714e-02 1.063525229692459106e-01 1.871224790811538696e-01 -2.530324459075927734e-01 4.908128082752227783e-02 -2.698363065719604492e-01 9.950572252273559570e-02 -8.507608622312545776e-02 -3.566145896911621094e-02 -2.814441360533237457e-02 -1.249476298689842224e-01 3.718449175357818604e-01 -1.426518708467483521e-01 1.305045932531356812e-01 3.336321189999580383e-02 1.941723227500915527e-01 -9.212302416563034058e-02 3.875939249992370605e-01 -1.133911535143852234e-01 -6.306961923837661743e-02 -1.740702688694000244e-01 2.447999864816665649e-01 -1.584938466548919678e-01 3.833438754081726074e-01 -1.153704375028610229e-01
2.212669849395751953e-01 8.946517854928970337e-02 -2.150517255067825317e-01 8.509173244237899780e-02 -1.810921430587768555e-01 8.287277072668075562e-03 -2.660434693098068237e-02 -2.682974375784397125e-02 2.331771254539489746e-01 1.407482028007507324e-01 -1.428598612546920776e-01 -1.407150272279977798e-02 -3.269946575164794922e-02 -1.477471590042114258e-01 -8.086577057838439941e-02 -3.066654801368713379e-01 -7.935075461864471436e-02 -2.053040564060211182e-01 -4.761721007525920868e-03 -1.756500303745269775e-01 -1.245042979717254639e-01 2.313285693526268005e-02 -2.441747039556503296e-01 -3.143618628382682800e-02 2.381676733493804932e-01 -5.558900162577629089e-02 -3.698697388172149658e-01 -2.985473275184631348e-01 1.810864508152008057e-01 -3.140411078929901123e-01 1.949601322412490845e-01 -1.607753783464431763e-01
-7.531344890594482422e-02 2.758154086768627167e-02 -1.682336181402206421e-01 -9.694220125675201416e-02 -2.448335736989974976e-01 -3.237011134624481201e-01 6.814634799957275391e-02 -5.133457854390144348e-02 8.712094277143478394e-02 2.972704768180847168e-01 1.311752945184707642e-01 7.528299838304519653e-02 6.652745883911848068e-03 4.174417257308959961e-02 -2.249742895364761353e-01 -3.169319331645965576e-01 8.079674839973449707e-02 -1.546472758054733276e-01 1.321540027856826782e-01 -2.489100843667984009e-01 1.397742182016372681e-01 2.742340862751007080e-01 3.503188490867614746e-01 5.657925736159086227e-03 9.229836612939834595e-02 -1.779065877199172974e-01 -2.007532417774200439e-01 -2.516005635261535645e-01 -4.929639399051666260e-02 -1.695004701614379883e-01 -6.106400489807128906e-02 7.846222817897796631e-02
9.811882674694061279e-02 3.257325291633605957e-01 4.209186881780624390e-02 2.864580787718296051e-02 -2.492710947990417480e-01 -4.266474545001983643e-01 3.349440693855285645e-01 3.180562332272529602e-02 2.504524290561676025e-01 2.619242072105407715e-01 -8.733148872852325439e-02 1.225880235433578491e-01 -1.082909256219863892e-01 -1.321153491735458374e-01 6.834746897220611572e-02 -1.438173353672027588e-01 -2.326442748308181763e-01 -2.016796916723251343e-01 1.716891825199127197e-01 -2.138595134019851685e-01 -1.250111609697341919e-01 8.123613893985748291e-02 1.041625365614891052e-01 1.215150877833366394e-01 -4.511817824095487595e-03 -7.690282166004180908e-02 -1.748827099800109863e-01 1.118345931172370911e-01 -1.148363798856735229e-01 -1.755744367837905884e-01 2.086550556123256683e-02 -6.682495772838592529e-02
7.276611030101776123e-02 1.135063841938972473e-01 1.409191787242889404e-01 1.066712662577629089e-01 -3.929168283939361572e-01 -1.532766520977020264e-01 4.547996819019317627e-02 -1.037542521953582764e-01 2.112672328948974609e-01 3.403891995549201965e-02 8.904796093702316284e-02 -5.678519234061241150e-02 -1.914215236902236938e-01 -2.316062450408935547e-01 -4.025856964290142059e-03 2.269012294709682465e-02 1.703427433967590332e-01 -6.954469531774520874e-02 4.060875177383422852e-01 1.878609694540500641e-02 5.981916561722755432e-02 2.603277266025543213e-01 -7.295454293489456177e-02 -2.624998427927494049e-02 3.940117657184600830e-01 -2.394981682300567627e-01 -1.049676612019538879e-01 2.318464368581771851e-01 1.865482777357101440e-01 -1.500086337327957153e-01 1.024429686367511749e-02 -2.924721501767635345e-02
-1.037932708859443665e-01 -3.071925044059753418e-01 8.049160242080688477e-02 8.623126149177551270e-02 -3.528730273246765137e-01 -2.242794185876846313e-01 7.155384123325347900e-02 -8.642639219760894775e-02 -5.645296722650527954e-02 -1.571668088436126709e-01 -2.588690519332885742e-01 1.992780417203903198e-01 -1.306816190481185913e-01 9.874197654426097870e-03 -1.048920527100563049e-01 1.577170491218566895e-01 6.796906888484954834e-02 -3.070172965526580811e-01 2.737326920032501221e-01 -1.663119643926620483e-01 7.368548959493637085e-02 2.226200997829437256e-01 -9.955372661352157593e-02 -2.909844182431697845e-02 3.308131918311119080e-02 -1.826288849115371704e-01 -1.487295925617218018e-01 -1.498087644577026367e-01 2.468792647123336792e-01 -4.801112413406372070e-02 -9.559068828821182251e-03 -3.103178143501281738e-01
2.180501669645309448e-01 -1.540202349424362183e-01 1.243279129266738892e-01 1.085155010223388672e-01 -1.825989633798599243e-01 -1.651073396205902100e-01 8.408208936452865601e-02 -1.928663402795791626e-01 8.411842584609985352e-02 4.908668925054371357e-04 9.916959330439567566e-03 -2.702746391296386719e-01 3.636126965284347534e-02 -1.123894974589347839e-01 -1.349511891603469849e-01 -3.867152705788612366e-02 1.787587404251098633e-01 -1.308955997228622437e-01 4.724755287170410156e-01 -2.323290705680847168e-01 -1.834675073623657227e-01 1.946082264184951782e-01 -2.798597142100334167e-02 3.469805046916007996e-02 2.081599831581115723e-01 2.380354255437850952e-01 -1.793647408485412598e-01 1.173731982707977295e-01 -1.173069104552268982e-01 -2.157694101333618164e-01 2.339495867490768433e-01 -1.481137722730636597e-01
1.473452895879745483e-01 -5.584886670112609863e-02 2.481355369091033936e-01 -1.363898515701293945e-01 -1.158178448677062988e-01 -2.951392531394958496e-02 -7.568001747131347656e-03 -8.407820016145706177e-02 5.073059201240539551e-01 1.854148358106613159e-01 7.402665168046951294e-02 -5.506179854273796082e-02 -2.228500396013259888e-01 -7.539658993482589722e-02 -1.002798303961753845e-01 9.803328663110733032e-03 -3.094606697559356689e-01 -1.019818037748336792e-01 2.281962931156158447e-01 -1.420811712741851807e-01 -7.007054984569549561e-02 -2.829605713486671448e-02 4.441846907138824463e-02 1.035877540707588196e-01 2.189041823148727417e-01 -2.001712471246719360e-01 2.535604834556579590e-01 -1.254826486110687256e-01 3.026205897331237793e-01 -1.111045330762863159e-01 1.803285628557205200e-01 8.079740405082702637e-02
-1.002178899943828583e-02 -1.560032963752746582e-01 2.111216336488723755e-01 2.400417178869247437e-01 -5.019136071205139160e-01 -1.553441286087036133e-01 3.546028211712837219e-02 -1.055997908115386963e-01 1.960112601518630981e-01 -2.456021010875701904e-01 -4.826263710856437683e-02 -2.038914710283279419e-01 2.035002708435058594e-01 -1.292891204357147217e-01 -1.773011386394500732e-01 -1.540813297033309937e-01 -5.909174308180809021e-02 -8.055676519870758057e-02 1.289465874433517456e-01 -2.356251031160354614e-01 7.418955862522125244e-02 1.084495186805725098e-01 1.631253659725189209e-01 -1.233478337526321411e-01 -2.541803419589996338e-01 -1.069686487317085266e-01 -1.345259100198745728e-01 -2.409300394356250763e-02 7.510238885879516602e-02 -7.232905179262161255e-02 -9.965834021568298340e-02 -2.687315940856933594e-01
2.887167967855930328e-02 -1.875154376029968262e-01 2.301533669233322144e-01 1.516715735197067261e-01 -1.612268835306167603e-01 1.633383929729461670e-01 -1.384326666593551636e-01 -1.188573315739631653e-01 1.711926013231277466e-01 1.049155220389366150e-01 5.624983832240104675e-02 -1.777507811784744263e-01 -1.149984747171401978e-01 -3.119421005249023438e-01 -4.861317574977874756e-02 7.847433909773826599e-03 2.421505749225616455e-01 -1.090940758585929871e-01 1.830259114503860474e-01 -5.091112852096557617e-01 1.743529736995697021e-01 1.382144540548324585e-01 1.211414560675621033e-01 -1.569234579801559448e-02 -7.561812549829483032e-02 1.494385451078414917e-01 1.656519323587417603e-01 -1.240247115492820740e-01 -8.642218075692653656e-03 -2.522038221359252930e-01 1.974565349519252777e-02 -2.267937809228897095e-01
-6.934858392924070358e-03 1.647105067968368530e-01 -1.673147082328796387e-01 4.196030274033546448e-02 -4.256905913352966309e-01 -3.668534755706787109e-01 1.013745293021202087e-01 -1.799908429384231567e-01 1.110035479068756104e-01 1.462774425745010376e-01 -9.491987526416778564e-02 9.199583530426025391e-02 1.063919663429260254e-01 8.531264960765838623e-03 -7.112724334001541138e-02 -2.239877432584762573e-01 -3.272192925214767456e-02 7.902880758047103882e-02 2.555958926677703857e-01 -1.843014806509017944e-01 1.492748130112886429e-02 3.172864019870758057e-01 3.881114423274993896e-01 8.068355172872543335e-02 -7.122438400983810425e-02 -9.216289222240447998e-02 -2.552070096135139465e-02 -8.176268637180328369e-02 5.554181337356567383e-02 -6.393361836671829224e-02 -2.638886868953704834e-01 6.653548032045364380e-02
-1.444851607084274292e-01 -1.703929342329502106e-02 3.855153620243072510e-01 8.513969182968139648e-02 3.593057626858353615e-03 -9.284576028585433960e-02 1.566181331872940063e-01 -7.888358086347579956e-02 5.293795466423034668e-01 6.728424131870269775e-02 2.102120406925678253e-02 -1.750555238686501980e-03 -4.896439239382743835e-02 -1.486073583364486694e-01 -1.227399855852127075e-01 -9.401291608810424805e-02 7.344724982976913452e-02 -1.977885514497756958e-02 3.890451192855834961e-01 -1.634731143712997437e-02 -5.595816299319267273e-02 7.047248631715774536e-02 -1.239749044179916382e-01 -2.205354571342468262e-01 1.842297762632369995e-01 -2.483836263418197632e-01 2.720449678599834442e-02 -1.103860884904861450e-01 1.563096493482589722e-01 -7.717222720384597778e-02 2.662100195884704590e-01 1.031943261623382568e-01
-1.143322885036468506e-01 -3.528391942381858826e-02 -1.178965643048286438e-01 -4.778246581554412842e-02 -2.979921102523803711e-01 -3.794185519218444824e-01 9.473583847284317017e-02 -3.101000934839248657e-02 1.104792505502700806e-01 3.035427331924438477e-01 9.670534729957580566e-02 1.154414042830467224e-01 -3.962373733520507812e-02 -1.959610357880592346e-02 1.692518740892410278e-01 -2.496933937072753906e-01 -4.320136830210685730e-02 -1.268392503261566162e-01 2.098625525832176208e-02 -2.808052003383636475e-01 9.095091372728347778e-02 1.094897165894508362e-01 2.983645498752593994e-01 -8.871145546436309814e-02 1.166275814175605774e-01 -1.564147323369979858e-01 -1.173799857497215271e-01 -6.627196073532104492e-02 -9.032016992568969727e-02 -3.211572766304016113e-01 -7.824315130710601807e-02 -3.446442484855651855e-01
3.618523478507995605e-01 -2.800077497959136963e-01 -1.238072365522384644e-01 1.128375008702278137e-01 -1.572140902280807495e-01 -1.960695385932922363e-01 2.577464282512664795e-01 -1.412156969308853149e-01 -1.423010230064392090e-01 2.203725427389144897e-01 1.074694748967885971e-02 1.619051545858383179e-01 1.110504642128944397e-01 1.848288476467132568e-01 -2.736368775367736816e-01 -1.260847002267837524e-01 -1.422925442457199097e-01 -1.211551576852798462e-01 1.418395042419433594e-01 -3.000015020370483398e-01 3.468410298228263855e-02 -6.525067985057830811e-02 1.860474497079849243e-01 -1.093767061829566956e-01 7.748043537139892578e-02 -1.465973258018493652e-01 -2.431208491325378418e-01 -7.281026989221572876e-02 -1.223523356020450592e-02 -2.340626418590545654e-01 1.783683747053146362e-01 -7.011776417493820190e-02
3.173758685588836670e-01 -2.095362395048141479e-01 -5.967517942190170288e-02 9.320078045129776001e-02 -1.607045084238052368e-01 -3.466553390026092529e-01 -3.189000068232417107e-03 -7.487117312848567963e-03 5.643951147794723511e-02 2.235807776451110840e-01 -4.822829365730285645e-02 2.084713578224182129e-01 1.217611506581306458e-01 -1.456205248832702637e-01 2.264375425875186920e-02 -2.186968773603439331e-01 -2.518118321895599365e-01 -2.707315087318420410e-01 9.193942695856094360e-02 -5.044044852256774902e-01 -2.157322615385055542e-01 1.632376909255981445e-01 8.950635790824890137e-03 -3.470848780125379562e-03 1.832832768559455872e-02 -5.424494668841362000e-02 3.396267816424369812e-02 -6.003591045737266541e-02 -1.388815697282552719e-02 -7.617502659559249878e-02 -5.312764551490545273e-03 -1.637217849493026733e-01
6.962973624467849731e-02 -2.039045244455337524e-01 2.600134313106536865e-01 5.634535104036331177e-02 -3.857608735561370850e-01 2.054556459188461304e-01 6.547698378562927246e-02 -1.471287757158279419e-01 3.255599737167358398e-01 9.379293769598007202e-02 -1.095242276787757874e-01 -9.257206320762634277e-02 8.689898997545242310e-02 -1.473803222179412842e-01 9.401726722717285156e-02 -1.494127959012985229e-01 5.094714462757110596e-02 9.755373746156692505e-02 1.629253327846527100e-01 -3.360379338264465332e-01 -5.002547428011894226e-02 2.873891294002532959e-01 1.179588660597801208e-01 -2.365304678678512573e-01 -2.853458821773529053e-01 5.978078022599220276e-02 1.219747588038444519e-01 3.821016848087310791e-02 6.841888278722763062e-02 -1.375772207975387573e-01 3.010879456996917725e-02 1.940733641386032104e-01
-2.850280106067657471e-01 -8.589554578065872192e-02 1.661513000726699829e-01 7.593358308076858521e-02 -5.470992624759674072e-02 -1.360404789447784424e-01 2.312337905168533325e-01 -2.098586112260818481e-01 2.193174362182617188e-01 2.710119187831878662e-01 4.740909207612276077e-03 -9.015032649040222168e-02 1.273223757743835449e-01 -2.245677709579467773e-01 -2.225255668163299561e-01 -6.324037164449691772e-02 -4.162522256374359131e-01 -1.726625263690948486e-01 8.893647789955139160e-02 1.072083562612533569e-01 -4.194948822259902954e-02 2.196403741836547852e-01 1.392998266965150833e-02 7.459134608507156372e-02 -7.796765863895416260e-02 -1.246564760804176331e-01 1.512296199798583984e-01 1.054836064577102661e-01 3.769281506538391113e-01 -1.528514623641967773e-01 5.210814997553825378e-02 -8.445623517036437988e-02
5.859552416950464249e-03 2.322272509336471558e-01 1.934153139591217041e-01 -2.545030415058135986e-01 -2.817924022674560547e-01 -5.356570705771446228e-02 2.645312249660491943e-01 -1.126887425780296326e-01 2.090720385313034058e-01 1.857181936502456665e-01 -7.414958626031875610e-02 -1.164293009787797928e-02 2.798685729503631592e-01 -1.220539733767509460e-01 -5.475987866520881653e-02 1.933680921792984009e-01 1.967272460460662842e-01 -1.412477791309356689e-01 2.116131782531738281e-01 1.779643073678016663e-02 6.958642601966857910e-02 1.034331172704696655e-01 5.704903602600097656e-02 -2.540345788002014160e-01 -1.923535168170928955e-01 -1.626995056867599487e-01 5.875899270176887512e-02 3.401186689734458923e-02 3.716605901718139648e-01 -2.518432736396789551e-01 -6.550285220146179199e-02 -2.115722186863422394e-02
6.999810226261615753e-03 -1.327061653137207031e-01 2.239994704723358154e-01 -4.669807851314544678e-02 -1.444786339998245239e-01 -2.222452312707901001e-01 1.900930404663085938e-01 -1.665813624858856201e-01 -1.443954408168792725e-01 2.371505498886108398e-01 -2.287827730178833008e-01 1.407188083976507187e-02 2.536051273345947266e-01 -1.872532814741134644e-01 -1.182683035731315613e-01 -1.934588551521301270e-01 -8.390916138887405396e-02 -2.556953132152557373e-01 -8.178979903459548950e-02 -7.354535162448883057e-02 1.508938381448388100e-03 2.316926568746566772e-01 5.180359259247779846e-02 -3.106115013360977173e-02 1.799449138343334198e-02 -1.877845525741577148e-01 -4.549569487571716309e-01 -2.316376417875289917e-01 1.665047556161880493e-01 -1.767556667327880859e-01 1.081705000251531601e-02 1.350747495889663696e-01
1.099395528435707092e-01 -4.123579338192939758e-02 3.230321034789085388e-02 -1.232298463582992554e-01 -4.095312654972076416e-01 1.512664705514907837e-01 1.034973934292793274e-01 -9.516075253486633301e-02 3.887252509593963623e-01 1.262545492500066757e-02 -1.466735452413558960e-01 6.714440882205963135e-02 1.272021085023880005e-01 -1.061119586229324341e-01 -2.705038785934448242e-01 -3.252658545970916748e-01 -4.652562364935874939e-02 7.735878229141235352e-02 -1.259790509939193726e-01 -2.377474457025527954e-01 -9.274365752935409546e-02 1.521635204553604126e-01 4.749393090605735779e-03 -2.308033704757690430e-01 1.621791869401931763e-01 -1.927937269210815430e-01 -1.263624280691146851e-01 -1.343633681535720825e-01 -8.397498726844787598e-02 -2.714558541774749756e-01 1.493365764617919922e-01 9.897026419639587402e-02
-7.328030467033386230e-02 3.683428093791007996e-02 1.378758624196052551e-02 2.514581382274627686e-01 -2.227524966001510620e-01 -6.387373805046081543e-02 3.238593041896820068e-02 -2.774816751480102539e-01 -3.434560075402259827e-02 2.723762392997741699e-01 1.216743662953376770e-01 -1.645254492759704590e-01 -2.183139622211456299e-01 3.131037950515747070e-01 -5.594891309738159180e-02 -1.101308390498161316e-01 -1.325320452451705933e-01 2.919125929474830627e-02 1.395746320486068726e-01 -1.066607609391212463e-01 4.868712648749351501e-02 3.079211711883544922e-01 3.155470788478851318e-01 -7.927517592906951904e-02 9.563157707452774048e-02 -1.101621985435485840e-01 -1.521530002355575562e-01 -3.486299812793731689e-01 -4.431305080652236938e-02 -3.049776256084442139e-01 -2.962440438568592072e-02 -7.596523314714431763e-02
-1.526191830635070801e-01 -6.659347563982009888e-02 1.514435857534408569e-01 5.097075551748275757e-02 -3.376781940460205078e-01 -2.406516224145889282e-01 2.974271774291992188e-01 -2.186902333050966263e-03 1.832947880029678345e-02 1.487348228693008423e-01 -3.528236746788024902e-01 -3.052701614797115326e-02 -3.176805377006530762e-01 -3.496676683425903320e-02 -3.829645738005638123e-02 -6.495733559131622314e-02 -6.919480860233306885e-02 -8.099602162837982178e-02 1.122769713401794434e-01 -2.389496564865112305e-01 -9.096508473157882690e-02 7.215479854494333267e-03 2.835206091403961182e-01 2.686920389533042908e-02 -1.056362241506576538e-01 3.072517178952693939e-02 -1.054846867918968201e-01 1.693251170217990875e-02 2.771317064762115479e-01 -7.729797065258026123e-02 -6.869803369045257568e-02 -3.861746788024902344e-01
-9.508683346211910248e-03 1.380200237035751343e-01 -5.358235910534858704e-02 -1.129450350999832153e-01 -2.516507208347320557e-01 -4.752987325191497803e-01 3.491503298282623291e-01 1.898285001516342163e-02 1.524064391851425171e-01 2.353560328483581543e-01 -3.652973845601081848e-02 1.818715780973434448e-01 1.333383750170469284e-02 9.060038626194000244e-02 1.248387843370437622e-01 -1.508716195821762085e-01 -2.335272729396820068e-01 -2.416226267814636230e-01 1.978927850723266602e-01 -1.171173676848411560e-01 6.017339974641799927e-02 3.001872897148132324e-01 1.219714134931564331e-01 3.645352274179458618e-02 1.067895665764808655e-01 -3.112287027761340141e-03 -1.512673050165176392e-01 1.487775593996047974e-01 7.958918064832687378e-02 -2.275648862123489380e-01 -6.064178049564361572e-02 -1.514467410743236542e-03
-4.822639003396034241e-02 -2.183652669191360474e-01 5.995476618409156799e-02 3.502016514539718628e-02 -2.782782912254333496e-01 -1.328358054161071777e-01 -2.848561853170394897e-03 -1.398349255323410034e-01 5.425850749015808105e-01 -3.670249134302139282e-02 5.619810521602630615e-02 -8.013486117124557495e-02 5.229907482862472534e-02 -1.678141206502914429e-01 -1.265583932399749756e-01 -3.737628832459449768e-02 3.075018525123596191e-01 -1.048711612820625305e-01 2.484236955642700195e-01 -1.056635472923517227e-02 -1.037763506174087524e-01 3.187705874443054199e-01 -1.064014881849288940e-01 1.735607981681823730e-01 -1.125038787722587585e-01 -7.084889709949493408e-02 1.572048524394631386e-03 2.733745276927947998e-01 4.051790386438369751e-02 -1.881664842367172241e-01 4.852366074919700623e-02 -1.544729322195053101e-01
2.831911146640777588e-01 2.131483405828475952e-01 1.543848812580108643e-01 1.228768378496170044e-01 -1.051536053419113159e-01 1.655337661504745483e-01 1.545485407114028931e-01 -7.062424719333648682e-02 1.899771839380264282e-01 2.104138955473899841e-02 -1.347157522104680538e-03 -6.430794298648834229e-02 -2.360829710960388184e-01 1.424839049577713013e-01 -7.784499228000640869e-02 -4.139262437820434570e-01 9.959242492914199829e-02 -1.829990893602371216e-01 -1.328963972628116608e-02 -5.653772354125976562e-01 1.345039065927267075e-02 5.926771089434623718e-02 -1.265541557222604752e-02 1.511401031166315079e-02 7.468277961015701294e-02 3.802054375410079956e-02 2.006521262228488922e-02 -1.604412645101547241e-01 2.343554943799972534e-01 -1.114162877202033997e-01 -7.147832214832305908e-02 3.274967521429061890e-02
3.201611042022705078e-01 -2.184514105319976807e-01 1.876207068562507629e-02 -5.316910520195960999e-02 -2.699413895606994629e-01 -1.792251318693161011e-01 -3.941671177744865417e-02 -1.682252138853073120e-01 -1.116026937961578369e-02 1.813558936119079590e-01 1.086082234978675842e-01 2.198591679334640503e-01 9.867297857999801636e-02 -1.067244932055473328e-01 -1.304192095994949341e-01 7.965520769357681274e-02 -3.260001540184020996e-01 -2.060627341270446777e-01 2.322399020195007324e-01 -4.406488835811614990e-01 1.891692355275154114e-02 6.489609181880950928e-02 1.266661137342453003e-01 6.921268999576568604e-02 1.007974669337272644e-01 4.336588084697723389e-02 2.578940801322460175e-02 9.717445075511932373e-02 1.930454522371292114e-01 -2.805758416652679443e-01 -8.630877733230590820e-02 -7.930177450180053711e-02
1.539223790168762207e-01 1.105012968182563782e-01 1.469274461269378662e-01 2.990332841873168945e-01 1.016737669706344604e-01 -9.961489588022232056e-02 7.439401000738143921e-02 -1.710025370121002197e-01 1.720011979341506958e-01 3.719764351844787598e-01 1.104500368237495422e-01 -1.864812225103378296e-01 -3.038058057427406311e-02 -8.477546274662017822e-02 -2.246273458003997803e-01 1.820315122604370117e-01 1.039066761732101440e-01 -9.741622954607009888e-02 5.206124112010002136e-02 -2.081678807735443115e-01 5.550050735473632812e-02 3.285793215036392212e-02 3.667385578155517578e-01 -1.044892370700836182e-01 -9.306451678276062012e-02 -1.828468404710292816e-02 -2.225541621446609497e-01 -1.191373318433761597e-01 1.621592342853546143e-01 -3.164066374301910400e-01 2.184304744005203247e-01 1.693447977304458618e-01
1.371144205331802368e-01 2.785722911357879639e-01 -2.340384945273399353e-02 2.805952131748199463e-01 1.150953695178031921e-01 -4.450608044862747192e-02 1.981101036071777344e-01 -1.599644720554351807e-01 2.960214018821716309e-01 1.925515085458755493e-01 8.274537324905395508e-02 5.457162857055664062e-03 -8.165126293897628784e-02 -1.494403332471847534e-01 2.659347355365753174e-01 1.400590687990188599e-01 7.499206811189651489e-02 -2.406919375061988831e-02 3.354150950908660889e-01 -2.990869581699371338e-01 8.636016398668289185e-02 4.915948957204818726e-02 6.997638940811157227e-02 9.266065806150436401e-02 9.674511104822158813e-02 -2.011870890855789185e-01 -2.747127115726470947e-01 8.754439651966094971e-03 2.918346524238586426e-01 -1.007350236177444458e-01 1.964744627475738525e-01 5.019634962081909180e-02
-1.638486236333847046e-01 1.660045087337493896e-01 2.330736517906188965e-01 -9.184238314628601074e-02 -3.019339144229888916e-01 3.735726326704025269e-02 3.857475519180297852e-01 -1.123648658394813538e-01 2.811545729637145996e-01 4.595291614532470703e-02 -9.820739924907684326e-02 -1.751490752212703228e-03 -4.856867343187332153e-02 -7.138039171695709229e-02 6.616353243589401245e-02 -2.636620700359344482e-01 -2.813122235238552094e-02 1.873015761375427246e-01 -3.282155375927686691e-03 -3.422892987728118896e-01 -1.203964352607727051e-01 2.154076695442199707e-01 1.497151851654052734e-01 -9.465890377759933472e-02 4.939493164420127869e-02 2.441802620887756348e-01 -1.033184975385665894e-01 -2.328293174505233765e-01 1.042022742331027985e-02 -2.102916240692138672e-01 7.767561078071594238e-02 1.845671832561492920e-01
1.428108066320419312e-01 -1.725367456674575806e-01 -1.451960671693086624e-02 1.054213121533393860e-01 -2.080261111259460449e-01 -8.128412067890167236e-02 1.408905833959579468e-01 1.015425473451614380e-01 6.008306518197059631e-02 2.626096010208129883e-01 1.579423695802688599e-01 3.591004312038421631e-01 3.063653595745563507e-02 -7.235722988843917847e-02 -1.331181973218917847e-01 -3.274903297424316406e-01 5.212293937802314758e-02 -1.304989159107208252e-01 2.976081967353820801e-01 -1.185790449380874634e-01 -2.302062464877963066e-03 1.039719879627227783e-01 2.010340094566345215e-01 1.398601979017257690e-01 -3.321613967418670654e-01 -1.811896413564682007e-01 -8.033112436532974243e-02 2.295133098959922791e-02 1.103693805634975433e-02 -3.597945868968963623e-01 4.106535390019416809e-02 -1.621143966913223267e-01
3.249272331595420837e-02 -1.970208138227462769e-01 1.956411898136138916e-01 2.487756907939910889e-01 -9.531094878911972046e-02 -1.644222289323806763e-01 -1.917713321745395660e-02 8.244692534208297729e-02 2.288366556167602539e-01 5.709807202219963074e-02 -1.813798099756240845e-01 2.331489771604537964e-01 -2.595372498035430908e-02 -4.865291714668273926e-02 -1.999529451131820679e-01 2.089705765247344971e-01 -1.174453198909759521e-01 -1.873883903026580811e-01 2.046045511960983276e-01 -7.482945173978805542e-02 -8.306081593036651611e-02 3.855704963207244873e-01 -2.616917341947555542e-02 -1.107950732111930847e-01 1.678328663110733032e-01 -1.978575736284255981e-01 -2.215343713760375977e-01 -3.330008685588836670e-01 2.930197119712829590e-01 -3.636794909834861755e-02 7.515856064856052399e-03 -8.767882734537124634e-02
-1.764227077364921570e-02 1.703557074069976807e-01 4.994860850274562836e-03 1.035155504941940308e-01 -2.290213853120803833e-01 -3.184384107589721680e-01 2.576971659436821938e-03 -1.242790967226028442e-01 1.299728155136108398e-01 3.022792637348175049e-01 3.070415854454040527e-01 6.728766858577728271e-02 -1.301209032535552979e-01 -2.659930661320686340e-02 6.160999462008476257e-02 -1.853697150945663452e-01 7.047253102064132690e-02 -1.915990561246871948e-01 8.369582146406173706e-02 -1.971704065799713135e-01 1.992094218730926514e-01 1.089430749416351318e-01 3.971543312072753906e-01 1.511140167713165283e-01 5.019243434071540833e-02 -1.205555647611618042e-01 9.877716749906539917e-02 -2.635974586009979248e-01 8.153957128524780273e-02 -2.238662242889404297e-01 1.541953235864639282e-01 -1.767619997262954712e-01
1.398719847202301025e-01 -2.722710072994232178e-01 7.420320063829421997e-02 -1.223175972700119019e-01 -2.653764784336090088e-01 -7.789748907089233398e-02 4.955611750483512878e-02 1.638734340667724609e-02 -7.365008443593978882e-02 1.338111460208892822e-01 2.236556261777877808e-01 -2.032636553049087524e-01 -4.421749711036682129e-02 3.492646291851997375e-02 3.075685724616050720e-02 -8.636181801557540894e-02 1.058174520730972290e-01 -5.587302893400192261e-02 3.743191063404083252e-01 -1.635213941335678101e-01 -2.299544513225555420e-01 7.611505687236785889e-02 2.229345291852951050e-01 1.820154860615730286e-02 2.805331945419311523e-01 -2.253604680299758911e-01 -6.535989046096801758e-02 1.047098711133003235e-01 3.339678943157196045e-01 -1.367464363574981689e-01 2.923592329025268555e-01 -1.733931303024291992e-01
-2.424411848187446594e-02 -1.626977920532226562e-01 1.260290592908859253e-01 1.877818852663040161e-01 -3.026051223278045654e-01 -1.516806483268737793e-01 2.083424329757690430e-01 -8.288504928350448608e-02 1.867478638887405396e-01 -1.728474944829940796e-01 1.397654563188552856e-01 -7.368612289428710938e-02 -8.383847028017044067e-02 -1.628357470035552979e-01 -1.220451369881629944e-01 1.775666698813438416e-02 -1.198964267969131470e-01 -4.258212819695472717e-02 3.732785284519195557e-01 -8.983156830072402954e-02 4.451449587941169739e-02 3.625257313251495361e-01 -5.056814849376678467e-02 1.248805001378059387e-01 2.831046283245086670e-01 -5.551475659012794495e-02 -2.111677825450897217e-01 -2.963618934154510498e-01 1.202767118811607361e-01 -9.637632220983505249e-02 1.372159868478775024e-01 -2.123297303915023804e-01
2.170387357473373413e-01 -1.284356713294982910e-01 1.071016713976860046e-01 -4.394770413637161255e-02 -7.485266774892807007e-02 -2.407359480857849121e-01 -8.390123397111892700e-02 -2.889024317264556885e-01 5.154061317443847656e-02 2.166855521500110626e-02 1.000746637582778931e-01 2.178682684898376465e-01 -7.090296596288681030e-02 6.619044393301010132e-02 -1.489889472723007202e-01 -2.572539262473583221e-02 -1.745405793190002441e-01 -1.034288480877876282e-02 2.085079848766326904e-01 -4.978996515274047852e-01 -1.395282149314880371e-01 2.173813730478286743e-01 -1.911148615181446075e-02 -2.413838952779769897e-01 1.090655196458101273e-02 -5.672200024127960205e-02 -1.390777677297592163e-01 -2.113663591444492340e-02 1.498857140541076660e-01 -2.803748846054077148e-01 -1.443737596273422241e-01 -2.893261611461639404e-01
-1.066265404224395752e-01 -9.903347492218017578e-02 1.177852153778076172e-01 3.799567818641662598e-01 -2.672576308250427246e-01 -8.958605676889419556e-02 4.742141440510749817e-02 -1.685452908277511597e-01 2.397834807634353638e-01 8.227726817131042480e-02 -1.339881271123886108e-01 -1.308431923389434814e-01 1.129741873592138290e-02 -1.889760643243789673e-01 1.116835847496986389e-01 3.721045851707458496e-01 2.318139672279357910e-01 -1.527608186006546021e-01 2.929621934890747070e-01 -2.411691248416900635e-01 3.121028468012809753e-02 1.756782978773117065e-01 -2.702052704989910126e-02 -4.719405993819236755e-02 -5.373167246580123901e-02 1.316146552562713623e-01 -1.978223770856857300e-01 7.696976512670516968e-02 2.391896396875381470e-01 -1.471833884716033936e-01 8.849898725748062134e-02 -1.285657733678817749e-01
1.277407109737396240e-01 -3.705969825387001038e-02 -5.412798374891281128e-03 4.040267765522003174e-01 -5.544317420572042465e-03 -1.145808249711990356e-01 3.318082392215728760e-01 -1.412397772073745728e-01 2.997806370258331299e-01 -1.128648668527603149e-01 6.913094967603683472e-02 3.246816620230674744e-02 2.960227057337760925e-02 -3.923432528972625732e-02 -8.248367905616760254e-02 -1.737366020679473877e-01 1.762060262262821198e-02 -2.644515633583068848e-01 3.428916931152343750e-01 -1.241253539919853210e-01 9.933216869831085205e-02 -1.462690345942974091e-02 1.853989958763122559e-01 3.862091153860092163e-02 -9.132964909076690674e-02 -3.378398716449737549e-01 5.419222265481948853e-02 -1.944486647844314575e-01 6.748542934656143188e-02 -1.340375244617462158e-01 1.654926128685474396e-02 3.046360611915588379e-01
-1.828306168317794800e-01 1.562410742044448853e-01 1.360201742500066757e-02 -5.936257541179656982e-02 -1.807538121938705444e-01 -1.573297977447509766e-01 9.477988630533218384e-02 -3.106662333011627197e-01 2.816804647445678711e-01 3.431392312049865723e-01 9.206023067235946655e-02 1.109228581190109253e-01 -1.082198098301887512e-01 1.190216913819313049e-01 -9.379458427429199219e-02 1.228467468172311783e-02 -8.765407837927341461e-03 -2.110792547464370728e-01 -4.453140310943126678e-03 6.335712224245071411e-02 2.493725270032882690e-01 3.898765146732330322e-01 3.372376263141632080e-01 1.485570333898067474e-02 4.185593873262405396e-02 -4.012555629014968872e-02 6.667686998844146729e-02 -4.438660293817520142e-02 1.830965876579284668e-01 -1.927205324172973633e-01 2.400560528039932251e-01 -8.923140168190002441e-02
1.176303774118423462e-01 -1.885356754064559937e-01 -2.042997777462005615e-01 1.700818389654159546e-01 -2.717652320861816406e-01 1.250462979078292847e-01 9.588315337896347046e-02 -2.810869216918945312e-01 2.483949214220046997e-01 -4.019689932465553284e-02 1.770886778831481934e-01 1.260665208101272583e-01 -7.229873538017272949e-02 -1.632817387580871582e-01 -1.211150512099266052e-01 -2.267797589302062988e-01 1.593579538166522980e-02 -1.135786473751068115e-01 2.052203416824340820e-01 -7.997329533100128174e-02 1.263053268194198608e-01 7.261636853218078613e-02 7.264056056737899780e-02 -8.243440836668014526e-02 2.321090921759605408e-02 -1.655470579862594604e-01 9.506261348724365234e-02 -4.155694842338562012e-01 1.686384975910186768e-01 -2.720489203929901123e-01 6.298013031482696533e-02 2.874730229377746582e-01
-5.495556164532899857e-03 -5.217806622385978699e-02 4.246529936790466309e-02 -1.624439209699630737e-01 3.367141261696815491e-02 1.241080760955810547e-01 8.556815236806869507e-02 -2.574509680271148682e-01 4.569609165191650391e-01 1.964376419782638550e-01 2.725717797875404358e-02 -1.957203000783920288e-01 -3.366624936461448669e-02 3.890095651149749756e-02 -4.717216640710830688e-02 -1.761325448751449585e-01 6.005951389670372009e-02 -2.285996638238430023e-02 -1.340169608592987061e-01 -1.221846137195825577e-02 1.614647209644317627e-01 3.125700950622558594e-01 4.535546153783798218e-02 -2.194847315549850464e-01 2.427046000957489014e-01 1.649188250303268433e-02 -1.852075755596160889e-01 -2.733102142810821533e-01 1.423408538103103638e-01 -2.918627560138702393e-01 7.043560594320297241e-02 -2.859134376049041748e-01
1.111342161893844604e-01 8.463419228792190552e-02 1.810897886753082275e-01 6.608808040618896484e-02 -3.755750060081481934e-01 -1.399758756160736084e-01 -1.181729510426521301e-02 1.361818015575408936e-01 2.540612816810607910e-01 3.065612018108367920e-01 2.204189002513885498e-01 -1.629774868488311768e-01 2.526414394378662109e-01 1.361372470855712891e-01 -1.385160535573959351e-01 -8.702666312456130981e-02 -2.978087589144706726e-02 -3.157564401626586914e-01 1.800592243671417236e-01 -2.534170448780059814e-01 1.062923595309257507e-01 2.226317375898361206e-01 4.404170811176300049e-02 5.058005452156066895e-02 2.379107177257537842e-01 -5.782982707023620605e-02 -9.477987885475158691e-02 3.661843016743659973e-02 8.025834709405899048e-02 -1.435232758522033691e-01 2.633372694253921509e-02 2.461717277765274048e-01
1.895206719636917114e-01 1.022586897015571594e-01 1.207695901393890381e-02 -1.662036180496215820e-01 -3.739312291145324707e-01 2.088314108550548553e-02 9.731471538543701172e-02 1.448832601308822632e-01 -4.687141627073287964e-02 1.282937228679656982e-01 1.575147062540054321e-01 -2.741243876516819000e-02 -2.492231130599975586e-01 -1.657245606184005737e-01 -2.565337419509887695e-01 2.058539390563964844e-01 -1.186901554465293884e-01 -8.353114128112792969e-02 1.757504791021347046e-01 -8.084314316511154175e-02 2.540197223424911499e-02 1.596535742282867432e-01 1.552516967058181763e-01 1.173115372657775879e-01 7.790562510490417480e-02 -2.443488538265228271e-01 6.730260699987411499e-02 -1.177290827035903931e-01 3.902158737182617188e-01 -1.792639642953872681e-01 2.832308411598205566e-01 -2.046345621347427368e-01
-5.821513477712869644e-04 1.468402892351150513e-01 9.925118833780288696e-02 -2.411597222089767456e-01 -2.759387195110321045e-01 -2.222424149513244629e-01 5.024896189570426941e-02 -2.239030748605728149e-01 1.342902928590774536e-01 1.982709169387817383e-01 -1.954740732908248901e-01 -4.247930273413658142e-02 9.843935072422027588e-02 1.735945492982864380e-01 -1.700066179037094116e-01 -6.231349706649780273e-02 3.710531070828437805e-02 -8.286160975694656372e-02 4.892540350556373596e-02 5.706960335373878479e-02 1.082435622811317444e-01 -2.929441258311271667e-02 5.638534668833017349e-03 1.277261674404144287e-01 -2.740375138819217682e-02 -2.402812540531158447e-01 -3.810388743877410889e-01 -3.487718105316162109e-01 1.746489405632019043e-01 -3.189860582351684570e-01 2.460528016090393066e-01 -3.658164665102958679e-02
1.422121524810791016e-01 -2.814705371856689453e-01 1.861761808395385742e-01 1.796297580003738403e-01 -3.161550760269165039e-01 -2.749924361705780029e-01 1.003301367163658142e-01 -5.264786258339881897e-02 1.369222849607467651e-01 -1.739058643579483032e-01 1.084198802709579468e-01 5.141726508736610413e-02 -7.078184280544519424e-04 -1.754546910524368286e-01 -2.865111827850341797e-02 -3.686998737975955009e-03 -1.619552075862884521e-01 -1.644073277711868286e-01 3.777762055397033691e-01 5.006596911698579788e-03 -6.725423783063888550e-02 3.771294057369232178e-01 -7.830314338207244873e-02 1.308128684759140015e-01 1.894266456365585327e-01 -9.173744916915893555e-02 -7.762834429740905762e-02 -1.503068953752517700e-01 9.797949343919754028e-02 -1.342914700508117676e-01 9.871559590101242065e-02 -2.718677520751953125e-01
1.699893921613693237e-01 1.265684068202972412e-01 4.743596538901329041e-02 -1.980189383029937744e-01 -3.785138130187988281e-01 -9.450897574424743652e-02 1.421350687742233276e-01 1.915187835693359375e-01 2.323986217379570007e-02 1.530943512916564941e-01 2.279830724000930786e-01 -1.300279051065444946e-01 -2.530815601348876953e-01 -4.067209362983703613e-02 -2.552682757377624512e-01 1.791152656078338623e-01 -4.089497029781341553e-02 -2.418652772903442383e-01 6.077615171670913696e-02 -7.333732396364212036e-02 -4.535511508584022522e-02 6.330448389053344727e-02 1.333488374948501587e-01 1.859046965837478638e-01 7.783102989196777344e-02 -1.742091625928878784e-01 -1.574486307799816132e-02 -1.743323653936386108e-01 1.930237114429473877e-01 -2.404594868421554565e-01 3.290472030639648438e-01 -2.251182794570922852e-01
1.535055488348007202e-01 -2.320723980665206909e-01 4.120768234133720398e-02 -1.589646041393280029e-01 -4.321513697504997253e-02 5.378092452883720398e-02 2.008237242698669434e-01 -9.399513155221939087e-02 1.638890653848648071e-01 2.261976003646850586e-01 -1.137720495462417603e-01 2.713697850704193115e-01 1.682054847478866577e-01 1.397224236279726028e-02 2.028356343507766724e-01 5.665288306772708893e-03 -2.169087827205657959e-01 -2.930277585983276367e-01 2.744837999343872070e-01 -2.737081348896026611e-01 -1.618879139423370361e-01 6.033340469002723694e-02 1.471367627382278442e-01 -1.611099243164062500e-01 2.200024574995040894e-01 -3.905064612627029419e-02 -2.274963557720184326e-01 -7.251841947436332703e-03 1.202288195490837097e-01 -3.222851157188415527e-01 -6.429618597030639648e-02 -1.503217667341232300e-01
-1.493018120527267456e-01 1.158817037940025330e-01 1.771836429834365845e-01 -1.476186513900756836e-01 -6.794202327728271484e-02 4.620470106601715088e-02 -1.890180632472038269e-02 -9.104081243276596069e-02 3.711243271827697754e-01 1.348150670528411865e-01 9.679118543863296509e-02 -4.945840686559677124e-02 -2.098687440156936646e-01 4.017180949449539185e-02 -4.359208396635949612e-04 4.474032670259475708e-02 -2.694686353206634521e-01 -1.526314318180084229e-01 3.666172921657562256e-01 -1.002097204327583313e-01 -2.563374638557434082e-01 1.167541444301605225e-01 -2.442256361246109009e-02 -2.048807293176651001e-01 2.052983194589614868e-01 -2.300719469785690308e-01 9.425374120473861694e-02 -7.715026289224624634e-02 3.039293587207794189e-01 -2.208622246980667114e-01 2.537440061569213867e-01 5.085723474621772766e-02
-6.633426994085311890e-02 1.121041644364595413e-02 -5.953435599803924561e-02 2.280088067054748535e-01 -2.917293831706047058e-02 -1.290799230337142944e-01 1.326004862785339355e-01 1.096399426460266113e-01 2.116091102361679077e-01 1.955991424620151520e-02 1.166831105947494507e-01 -2.231933176517486572e-01 3.044985979795455933e-02 -7.067139446735382080e-02 -2.874996066093444824e-01 -7.753156870603561401e-02 4.735213518142700195e-02 -1.987667977809906006e-01 3.585998117923736572e-01 -3.721495568752288818e-01 3.612906113266944885e-02 4.832415580749511719e-01 -1.130191385746002197e-01 -2.199424058198928833e-01 2.209457457065582275e-01 8.268636651337146759e-03 7.259288430213928223e-02 9.135451912879943848e-02 1.358417719602584839e-01 -2.682140842080116272e-02 4.163054749369621277e-03 -5.603042244911193848e-02
-1.451012045145034790e-01 -7.262160629034042358e-02 -1.629893667995929718e-02 -2.911359257996082306e-02 -3.653837442398071289e-01 -1.530344635248184204e-01 8.191806077957153320e-02 -9.070726484060287476e-02 2.662756145000457764e-01 -1.901459991931915283e-01 -3.589428216218948364e-02 -8.851546049118041992e-02 -1.917128711938858032e-01 -4.756161570549011230e-02 -2.970620691776275635e-01 -1.372243314981460571e-01 -1.249067783355712891e-01 1.078959032893180847e-01 1.090147495269775391e-01 -2.679386436939239502e-01 1.807598322629928589e-01 2.510105967521667480e-01 5.712242424488067627e-02 9.105764329433441162e-02 -6.182253733277320862e-02 -1.734686642885208130e-01 2.688151597976684570e-01 -2.064789086580276489e-02 6.948987394571304321e-02 -2.917761802673339844e-01 3.149687647819519043e-01 1.565214097499847412e-01
-1.814204603433609009e-01 -1.677545309066772461e-01 1.768789589405059814e-01 1.872817873954772949e-01 -2.342248260974884033e-01 2.618241868913173676e-02 5.307757854461669922e-02 -1.763089001178741455e-01 1.234634220600128174e-01 -1.651117578148841858e-02 -3.052429854869842529e-02 -6.673634797334671021e-02 -1.109539195895195007e-01 6.163790822029113770e-02 -7.934661954641342163e-02 -1.639441251754760742e-01 1.471167355775833130e-01 -7.909275591373443604e-02 -5.239014327526092529e-02 -5.022413134574890137e-01 4.393624514341354370e-02 2.011988312005996704e-01 -6.122293323278427124e-02 -1.150712370872497559e-01 3.158543631434440613e-02 -1.826495281420648098e-04 3.266173601150512695e-01 -2.750510871410369873e-01 3.803838193416595459e-01 -2.034640163183212280e-01 2.674051001667976379e-02 2.292153239250183105e-02
9.211853891611099243e-02 -2.577105462551116943e-01 2.802394330501556396e-01 1.851339638233184814e-01 -1.656444221735000610e-01 -3.385061621665954590e-01 -3.593512251973152161e-02 1.245076023042201996e-02 3.703197240829467773e-01 1.626501977443695068e-01 -4.527405649423599243e-02 -2.632738947868347168e-01 -3.370790928602218628e-02 -1.001626327633857727e-01 3.640203550457954407e-02 -2.827928587794303894e-02 1.798573285341262817e-01 -1.765141040086746216e-01 3.223131597042083740e-01 -2.851273715496063232e-01 -1.359326392412185669e-01 2.013112157583236694e-01 -9.545477479696273804e-02 -1.461343020200729370e-01 1.822128146886825562e-01 -8.323019370436668396e-03 4.104051738977432251e-02 -1.581683456897735596e-01 4.888905212283134460e-03 1.070559173822402954e-01 -4.265022650361061096e-02 -9.557957947254180908e-02
-2.438917756080627441e-01 -1.034959405660629272e-01 1.839718520641326904e-01 2.370698191225528717e-02 -3.987378776073455811e-01 2.409567385911941528e-01 2.226266562938690186e-01 -9.671901911497116089e-02 3.186409473419189453e-01 1.938705295324325562e-01 -2.460331842303276062e-02 -1.957101523876190186e-01 1.267367154359817505e-01 2.847716957330703735e-02 -2.828824706375598907e-02 -5.265117436647415161e-02 -2.071781456470489502e-01 -6.299202144145965576e-02 2.095186710357666016e-01 -1.605337858200073242e-01 1.282361596822738647e-01 -2.143023610115051270e-01 1.546166986227035522e-01 9.524770826101303101e-02 -1.588298194110393524e-02 4.121955018490552902e-03 5.951081588864326477e-02 -2.367293536663055420e-01 1.467821747064590454e-01 -3.245679140090942383e-01 3.935564309358596802e-02 -1.440805792808532715e-01
1.580132395029067993e-01 -1.470288038253784180e-01 6.128941103816032410e-02 1.733064837753772736e-02 4.838758707046508789e-02 -2.043391615152359009e-01 -6.987690180540084839e-02 7.261316478252410889e-02 1.942513734102249146e-01 4.031537473201751709e-01 -1.445427536964416504e-01 -3.490696102380752563e-02 -8.841257542371749878e-03 -2.390362620353698730e-01 -6.567058712244033813e-02 -1.315030753612518311e-01 -5.387658253312110901e-02 -3.057245314121246338e-01 -8.593337237834930420e-02 -2.121707201004028320e-01 -1.364319026470184326e-01 1.390294283628463745e-01 2.364947050809860229e-01 7.208686321973800659e-02 7.826106622815132141e-03 -1.044165641069412231e-01 -3.641657531261444092e-01 -3.405735492706298828e-01 1.576318442821502686e-01 -1.660333275794982910e-01 1.422611624002456665e-01 -1.176524534821510315e-01
-5.704093724489212036e-02 -3.965327981859445572e-03 8.079444617033004761e-02 -5.927139520645141602e-02 -1.627973318099975586e-01 -2.746740281581878662e-01 5.914689507335424423e-03 1.300894282758235931e-02 1.415636390447616577e-01 4.040432572364807129e-01 2.872005701065063477e-01 2.897984385490417480e-01 2.323558777570724487e-01 -1.401528120040893555e-01 1.070085465908050537e-01 -1.926202028989791870e-01 -1.591055542230606079e-01 -3.580180108547210693e-01 2.414485067129135132e-01 -2.749182879924774170e-01 -6.879299134016036987e-02 4.298065602779388428e-02 2.505280971527099609e-01 -1.735983043909072876e-02 -6.736504286527633667e-02 -7.265425473451614380e-02 -1.106315553188323975e-01 -6.143762543797492981e-02 4.048100486397743225e-02 -1.471635997295379639e-01 -4.968378320336341858e-02 -6.311442703008651733e-02
-1.041335836052894592e-01 -4.523239284753799438e-02 -6.531414389610290527e-02 -3.965822979807853699e-02 -1.822820007801055908e-01 2.251105755567550659e-01 1.616923958063125610e-01 -8.217724412679672241e-02 4.481750428676605225e-01 2.115100175142288208e-01 -8.614893257617950439e-02 -2.971976995468139648e-02 4.074387252330780029e-03 -7.256640587002038956e-03 -9.148300439119338989e-02 -2.362937331199645996e-01 2.314600534737110138e-02 1.594514548778533936e-01 6.469947099685668945e-02 -4.347144067287445068e-01 -6.173852831125259399e-02 9.852750599384307861e-02 2.247285693883895874e-01 6.869061291217803955e-02 3.331947140395641327e-03 2.258375138044357300e-01 -2.292508035898208618e-01 -1.328711956739425659e-01 -7.903030142188072205e-03 -2.646473050117492676e-01 1.312580853700637817e-01 2.233370542526245117e-01
-2.424068935215473175e-02 2.822912633419036865e-01 -4.764510318636894226e-02 7.994503527879714966e-02 -3.433836400508880615e-01 -2.030368745326995850e-01 4.332534037530422211e-03 -1.157846674323081970e-01 1.056955456733703613e-01 2.952258288860321045e-01 -7.775910943746566772e-02 1.504707038402557373e-01 -1.005580872297286987e-01 2.663752809166908264e-02 -5.640582740306854248e-02 -2.966641783714294434e-01 -7.574338465929031372e-02 2.716778963804244995e-02 2.639248073101043701e-01 -3.591218888759613037e-01 1.403753925114870071e-02 2.822269499301910400e-01 3.928307890892028809e-01 -4.001537163276225328e-04 -1.249469220638275146e-01 -4.773719981312751770e-02 -1.282418668270111084e-01 -4.281033203005790710e-02 9.917454421520233154e-02 6.878558546304702759e-02 -1.370241045951843262e-01 2.634441293776035309e-02
6.306809931993484497e-02 8.213706314563751221e-02 7.617916166782379150e-02 2.784631848335266113e-01 -2.577373087406158447e-01 -1.626973785459995270e-02 1.164347380399703979e-01 -4.984971880912780762e-02 -1.623848825693130493e-01 1.789149492979049683e-01 8.854559808969497681e-02 -7.528175413608551025e-02 -6.629382818937301636e-02 2.641674578189849854e-01 -1.060209609568119049e-02 -1.518772244453430176e-01 -1.258685812354087830e-02 1.927910372614860535e-02 1.173623930662870407e-02 -1.340523362159729004e-01 -1.535392403602600098e-01 2.624956071376800537e-01 1.906233429908752441e-01 -1.929021328687667847e-01 2.111061709001660347e-03 -1.856637448072433472e-01 -2.379083186388015747e-01 -2.362730652093887329e-01 1.999754458665847778e-01 -5.234548449516296387e-01 -5.818158388137817383e-02 -7.074167579412460327e-02
2.619261145591735840e-01 -1.302592754364013672e-01 -9.928260743618011475e-02 -1.932932138442993164e-01 -8.464355766773223877e-02 -3.878096640110015869e-01 4.696261137723922729e-02 3.128654137253761292e-02 1.165701895952224731e-01 1.939939409494400024e-01 -1.049901470541954041e-01 2.727302908897399902e-01 2.063744366168975830e-01 9.682735800743103027e-02 8.713062852621078491e-02 -1.615795046091079712e-01 -2.408557236194610596e-01 -4.677695408463478088e-02 2.734811007976531982e-01 -3.910582363605499268e-01 -8.389697968959808350e-02 2.430341392755508423e-01 4.766547307372093201e-02 -3.253004699945449829e-02 -9.733442217111587524e-02 1.544423028826713562e-02 -1.672646105289459229e-01 -1.639655977487564087e-01 1.681403666734695435e-01 -1.501468420028686523e-01 -5.949432961642742157e-03 -1.067335978150367737e-01
-3.967572003602981567e-03 2.797129191458225250e-02 -1.764252483844757080e-01 1.678494811058044434e-01 1.067920476198196411e-01 -1.477685943245887756e-02 3.886467814445495605e-01 -8.317269384860992432e-03 3.298373818397521973e-01 1.131885945796966553e-01 2.002628743648529053e-01 -8.665367960929870605e-02 1.972104012966156006e-01 -8.561871945858001709e-03 3.001337498426437378e-02 3.582508862018585205e-02 3.576720133423805237e-02 -6.856895238161087036e-02 2.470860332250595093e-01 -3.926670551300048828e-01 5.979486275464296341e-03 8.565486408770084381e-03 6.433423608541488647e-02 2.449837774038314819e-01 -7.906085252761840820e-02 -2.032990604639053345e-01 -1.294353455305099487e-01 -1.251728534698486328e-01 3.615810573101043701e-01 1.754186488687992096e-02 2.646946012973785400e-01 -1.401874981820583344e-02
3.788179159164428711e-02 1.144309192895889282e-01 1.078860759735107422e-01 1.516963094472885132e-01 -7.748153060674667358e-02 -1.461138278245925903e-01 1.246515214443206787e-01 -3.157562613487243652e-01 9.749224781990051270e-02 1.217714790254831314e-02 -2.902142703533172607e-01 6.544286012649536133e-02 2.277555316686630249e-02 -9.939092397689819336e-02 -5.715127661824226379e-02 8.315824717283248901e-02 -1.114134788513183594e-01 -1.322709918022155762e-01 2.650537788867950439e-01 -9.814460575580596924e-02 -2.175114303827285767e-01 3.316292762756347656e-01 3.718617260456085205e-01 2.371146157383918762e-02 -1.178172752261161804e-01 -1.327356398105621338e-01 -4.967647045850753784e-02 3.465216606855392456e-03 1.380251795053482056e-01 8.730861544609069824e-02 2.861567139625549316e-01 -3.755289316177368164e-01
1.876776814460754395e-01 -1.853550821542739868e-01 2.345346808433532715e-01 2.097839713096618652e-01 -8.186195045709609985e-02 -3.816377818584442139e-01 3.462886810302734375e-01 -7.175926864147186279e-02 -6.730484962463378906e-02 8.055362850427627563e-02 1.995557174086570740e-02 8.172070980072021484e-02 1.902430877089500427e-02 4.919768497347831726e-02 -2.008769512176513672e-01 6.537827104330062866e-02 -2.642433941364288330e-01 -2.460223734378814697e-01 -1.732083223760128021e-02 -3.078742139041423798e-02 -5.763589404523372650e-03 1.994932293891906738e-01 3.160619735717773438e-01 -2.596914209425449371e-02 -2.216181159019470215e-01 -1.361344940960407257e-02 -2.030400633811950684e-01 3.783264895901083946e-03 2.507553100585937500e-01 -2.099102884531021118e-01 1.028044447302818298e-01 -9.186311066150665283e-02
2.194528095424175262e-02 2.141602486371994019e-01 -1.107105016708374023e-01 -2.866790294647216797e-01 -3.536489307880401611e-01 -1.242524161934852600e-01 -2.262185066938400269e-01 -2.444131076335906982e-01 2.355203628540039062e-01 -3.570970520377159119e-02 9.594348818063735962e-02 -1.077659577131271362e-01 -7.872834056615829468e-02 -2.558707594871520996e-01 -1.549675911664962769e-01 -2.502871118485927582e-02 6.633260101079940796e-02 -1.961621493101119995e-01 3.282338678836822510e-01 -4.021356403827667236e-01 -2.839645743370056152e-02 2.915994636714458466e-02 6.411903072148561478e-03 -7.792045921087265015e-02 5.927076935768127441e-02 -2.517917454242706299e-01 -6.195431947708129883e-02 -1.506372243165969849e-01 -9.971951134502887726e-03 -1.226031780242919922e-02 -1.382724661380052567e-02 1.412017643451690674e-01
-1.906774640083312988e-01 2.207186669111251831e-01 2.849410474300384521e-01 -1.379668861627578735e-01 4.457311332225799561e-02 1.033373698592185974e-01 1.614755541086196899e-01 -1.488359421491622925e-01 5.698340758681297302e-02 8.106188848614692688e-03 2.178012952208518982e-02 -9.523005783557891846e-02 -1.863294839859008789e-01 2.922827936708927155e-02 7.278845459222793579e-02 -1.401105076074600220e-01 1.633888185024261475e-01 -1.682383418083190918e-01 5.845814347267150879e-01 -4.949969425797462463e-02 -6.587959825992584229e-02 1.237584650516510010e-01 -3.136122226715087891e-02 -1.353852003812789917e-01 -4.152863100171089172e-02 -2.118729352951049805e-01 -2.971178293228149414e-02 -2.507805526256561279e-01 2.565487623214721680e-01 -2.064351886510848999e-01 1.526059508323669434e-01 1.358936075121164322e-02
1.820522695779800415e-01 -2.968451566994190216e-02 -9.574177861213684082e-02 2.103308737277984619e-01 -2.316280305385589600e-01 -2.259892076253890991e-01 9.462828189134597778e-02 -1.012746691703796387e-01 2.575939595699310303e-01 -1.822936385869979858e-01 -3.662601346150040627e-03 -2.217733263969421387e-01 -6.529925763607025146e-02 -3.325935220345854759e-03 -1.757533475756645203e-02 1.307609230279922485e-01 -9.742662310600280762e-02 -9.590183198451995850e-02 3.585300445556640625e-01 -1.172771453857421875e-01 -1.121103912591934204e-01 4.632994234561920166e-01 -7.936642318964004517e-02 1.209068223834037781e-01 2.281621992588043213e-01 -1.361930221319198608e-01 -4.445753619074821472e-02 -2.410020381212234497e-01 -2.652261964976787567e-02 -9.997269511222839355e-02 1.381909847259521484e-01 -2.204369902610778809e-01
1.258263438940048218e-01 -9.094636142253875732e-02 1.274374127388000488e-01 2.037347480654716492e-02 -2.036858201026916504e-01 -6.226745992898941040e-02 2.821314036846160889e-01 -1.269736289978027344e-01 1.381769180297851562e-01 5.596656203269958496e-01 1.279415339231491089e-01 1.824157834053039551e-01 -2.475204914808273315e-01 -1.357689499855041504e-01 -2.620341256260871887e-02 -1.748415380716323853e-01 2.163666039705276489e-01 -1.826570779085159302e-01 -5.808364227414131165e-02 -9.148409962654113770e-02 -4.904953017830848694e-02 -3.989925235509872437e-02 1.021710336208343506e-01 4.970023036003112793e-02 -1.887127608060836792e-01 -1.466998010873794556e-01 -2.781239748001098633e-01 -1.520559042692184448e-01 1.387212723493576050e-01 -1.557043790817260742e-01 7.577306032180786133e-02 -9.783956408500671387e-02
4.219755902886390686e-02 -1.034488752484321594e-01 -8.847396820783615112e-02 4.181273877620697021e-01 -3.931687474250793457e-01 -6.191058550029993057e-03 -2.318210341036319733e-02 -1.386687010526657104e-01 -6.412576138973236084e-02 1.867252886295318604e-01 2.700794022530317307e-03 1.501765251159667969e-01 -2.292950451374053955e-01 -9.776473790407180786e-02 -6.413432955741882324e-02 -1.258956491947174072e-01 -6.374888122081756592e-02 9.374570846557617188e-02 3.828266263008117676e-01 -1.626342535018920898e-01 -1.789860725402832031e-01 3.655797541141510010e-01 -2.004366368055343628e-01 3.655947744846343994e-02 1.162347868084907532e-01 3.753226622939109802e-02 -5.590260773897171021e-02 8.046744763851165771e-02 3.061218187212944031e-02 -1.423445791006088257e-01 2.109145671129226685e-01 5.983187630772590637e-02
-7.013799250125885010e-02 -4.957468714565038681e-03 1.503738611936569214e-01 -1.173487007617950439e-01 -6.107159890234470367e-03 1.508548110723495483e-01 2.498580366373062134e-01 -8.097356557846069336e-02 2.018624991178512573e-01 4.605381563305854797e-02 -1.253931373357772827e-01 -2.307268381118774414e-01 -2.582409381866455078e-01 -1.681851893663406372e-01 -4.715889692306518555e-02 -2.727440744638442993e-02 2.669832855463027954e-02 1.957044191658496857e-02 2.440757304430007935e-01 -2.765591442584991455e-01 3.213561773300170898e-01 1.257126331329345703e-01 -1.701790653169155121e-02 -3.450150191783905029e-01 -8.751796185970306396e-02 -3.364953910931944847e-03 8.576852083206176758e-02 -2.891863584518432617e-01 2.032837122678756714e-01 -2.485335171222686768e-01 1.966091692447662354e-01 -2.028951793909072876e-01
3.771494701504707336e-02 -1.141535863280296326e-01 -4.431299492716789246e-02 -2.045663446187973022e-01 -4.223515465855598450e-02 3.400778863579034805e-03 2.438143044710159302e-01 -5.720377713441848755e-02 1.230032965540885925e-01 2.622033059597015381e-01 -7.421461865305900574e-03 -2.156648412346839905e-02 1.186840087175369263e-01 -1.731701642274856567e-01 2.897901535034179688e-01 -8.807031810283660889e-02 -1.219373121857643127e-01 -9.532483667135238647e-02 2.633949220180511475e-01 -4.794237315654754639e-01 -2.999049127101898193e-01 2.084288895130157471e-01 9.482811391353607178e-02 -8.003498613834381104e-02 -6.736497581005096436e-02 -1.682505570352077484e-02 -1.505307257175445557e-01 -8.076470345258712769e-02 -1.865483238361775875e-03 -1.582726687192916870e-01 -3.356257826089859009e-02 -3.533647358417510986e-01
1.081894636154174805e-01 3.657703474164009094e-02 2.063731700181961060e-01 -2.502124011516571045e-02 -3.088277280330657959e-01 -2.066337168216705322e-01 -2.097768783569335938e-01 -5.008567869663238525e-02 1.807874292135238647e-01 3.588936105370521545e-02 3.151047229766845703e-01 -1.499519199132919312e-01 -1.242930740118026733e-01 1.587617993354797363e-01 7.140785455703735352e-02 -2.674337625503540039e-01 1.425894796848297119e-01 -1.811677813529968262e-01 2.285618335008621216e-01 -6.347918417304754257e-03 -1.275675594806671143e-01 2.314644157886505127e-01 1.597639620304107666e-01 1.017003506422042847e-01 7.404559105634689331e-02 -5.354402121156454086e-03 8.728694915771484375e-02 -1.019805297255516052e-01 3.697986304759979248e-01 -5.853427108377218246e-03 3.133755624294281006e-01 -1.282998919486999512e-01
1.700516492128372192e-01 4.657226055860519409e-02 1.261178404092788696e-01 9.655550122261047363e-02 -3.434999883174896240e-01 -6.216297671198844910e-02 3.594564199447631836e-01 -2.175342291593551636e-01 2.995326220989227295e-01 -9.150864183902740479e-02 5.063419044017791748e-02 1.563881933689117432e-01 -4.376859217882156372e-02 -1.794548332691192627e-01 -3.114235401153564453e-01 1.415906250476837158e-01 1.755771636962890625e-01 3.944629803299903870e-02 3.138541281223297119e-01 -9.734144061803817749e-02 7.499799132347106934e-02 3.996729850769042969e-01 -9.724504500627517700e-02 1.067405119538307190e-01 -1.003009155392646790e-01 1.640647277235984802e-02 2.537999674677848816e-02 -1.082282513380050659e-01 6.756274029612541199e-03 -4.065548628568649292e-02 -1.314470618963241577e-01 -2.812519110739231110e-02
1.033857688307762146e-01 -5.674351006746292114e-02 9.874607622623443604e-02 -2.951811626553535461e-02 -4.190069809556007385e-02 -2.029958516359329224e-01 7.528597116470336914e-02 -2.626388967037200928e-01 -8.847137540578842163e-02 5.910702049732208252e-02 3.734761476516723633e-02 1.450046747922897339e-01 -1.516115218400955200e-01 2.395422197878360748e-02 -1.100931316614151001e-01 -5.775351449847221375e-02 -2.207405716180801392e-01 -2.185439020395278931e-01 2.417885810136795044e-01 -2.995586097240447998e-01 -3.202291131019592285e-01 5.010094866156578064e-02 -7.201711088418960571e-02 -3.223245441913604736e-01 -2.156798541545867920e-01 2.283755131065845490e-02 3.656560927629470825e-02 -8.253615349531173706e-02 1.751229465007781982e-01 -4.385811090469360352e-01 6.531868875026702881e-02 -2.092934399843215942e-01
1.284315735101699829e-01 -1.838044524192810059e-01 1.936487108469009399e-01 2.016485780477523804e-01 -1.317389309406280518e-01 5.173612758517265320e-02 4.280042052268981934e-01 -1.997246146202087402e-01 1.347107887268066406e-01 -3.592012077569961548e-02 -1.208943650126457214e-01 -2.981447577476501465e-01 1.001034080982208252e-01 2.005482614040374756e-01 -1.290504820644855499e-02 -2.056279182434082031e-01 -7.876291126012802124e-02 -3.655756413936614990e-01 -1.467191241681575775e-02 -1.623042672872543335e-01 1.935995817184448242e-01 7.280162721872329712e-02 1.213171407580375671e-01 1.597042940557003021e-02 -1.601671874523162842e-01 7.479748129844665527e-02 -8.143676072359085083e-02 9.211097657680511475e-02 1.760354340076446533e-01 -2.477942854166030884e-01 2.233655303716659546e-01 -3.040840383619070053e-03
-4.814204573631286621e-02 1.274149026721715927e-02 3.140361607074737549e-02 3.280251324176788330e-01 -2.953591346740722656e-01 -1.037460714578628540e-01 -9.222069382667541504e-02 -1.144057810306549072e-01 4.533956944942474365e-01 3.102305717766284943e-02 -1.988513767719268799e-02 -1.220785155892372131e-01 -1.125917658209800720e-01 -1.296777725219726562e-01 4.094311594963073730e-02 2.757010757923126221e-01 1.885598450899124146e-01 2.499618381261825562e-02 2.395458817481994629e-01 -1.485182642936706543e-01 -4.101677041035145521e-04 1.641243994235992432e-01 -1.454256623983383179e-01 4.319198429584503174e-02 6.392867863178253174e-02 -1.697518825531005859e-01 -3.227342367172241211e-01 1.652735024690628052e-01 1.361544877290725708e-01 -2.896974682807922363e-01 7.978849112987518311e-02 -3.944112733006477356e-02
1.195286586880683899e-01 -9.440755099058151245e-02 4.305922240018844604e-02 1.019094958901405334e-01 -1.386111974716186523e-01 -3.293658047914505005e-02 3.365237116813659668e-01 7.228641211986541748e-02 1.372002214193344116e-01 2.661818265914916992e-01 1.547189354896545410e-01 2.233430892229080200e-01 -1.308233290910720825e-01 1.332825515419244766e-02 -1.010187119245529175e-01 -3.685802817344665527e-01 4.666340053081512451e-01 -1.030020043253898621e-01 6.355734914541244507e-02 -1.530314832925796509e-01 1.613933965563774109e-02 2.856994867324829102e-01 1.040865555405616760e-01 1.296196877956390381e-02 -1.532022207975387573e-01 -1.648636460304260254e-01 -7.244426012039184570e-02 -5.091218650341033936e-02 2.494639307260513306e-01 -3.797275945544242859e-02 1.131393983960151672e-01 -1.235982254147529602e-01
1.192700937390327454e-01 -1.351594030857086182e-01 2.620698697865009308e-02 -2.326200753450393677e-01 -1.261691302061080933e-01 -1.550018042325973511e-01 -3.557102009654045105e-02 -2.309315502643585205e-01 1.002696529030799866e-01 1.463299989700317383e-01 2.483830787241458893e-03 2.419669181108474731e-01 -7.163786143064498901e-02 -1.828499510884284973e-02 -1.426006257534027100e-01 -7.905923575162887573e-02 -3.963887691497802734e-02 -1.259472221136093140e-01 2.243896275758743286e-01 -5.929714441299438477e-01 -1.990388482809066772e-01 1.210034936666488647e-01 1.530939433723688126e-02 -1.131606549024581909e-01 -1.467271298170089722e-01 -8.195318281650543213e-02 -3.892959281802177429e-02 8.151116967201232910e-02 1.822391301393508911e-01 -2.504202425479888916e-01 -8.083657920360565186e-02 -2.655901610851287842e-01
-2.106983363628387451e-01 4.275600984692573547e-02 -7.757848501205444336e-02 1.571384258568286896e-02 -3.529660701751708984e-01 -4.353048279881477356e-03 1.200026124715805054e-01 -3.754360973834991455e-01 -2.027006587013602257e-03 3.308351635932922363e-01 6.823282688856124878e-02 1.865634508430957794e-02 -1.141047328710556030e-01 5.924081429839134216e-02 -6.311641633510589600e-02 -1.052615568041801453e-01 2.683662436902523041e-02 1.015084013342857361e-01 1.577176153659820557e-02 -1.612590253353118896e-01 5.892131105065345764e-02 2.453071922063827515e-01 3.119552433490753174e-01 1.030402034521102905e-01 2.338542342185974121e-01 1.359967291355133057e-01 6.204872205853462219e-02 -3.413775563240051270e-01 2.164980620145797729e-01 -2.106200903654098511e-01 -6.403345614671707153e-03 -1.667338907718658447e-01
1.955601125955581665e-01 -2.454641312360763550e-01 -9.779823571443557739e-02 1.238978281617164612e-01 -2.438713908195495605e-01 -2.960536479949951172e-01 -1.078550890088081360e-02 2.558908797800540924e-02 1.630640029907226562e-01 9.573981165885925293e-03 -1.290572807192802429e-02 -2.569962739944458008e-01 -2.481618523597717285e-02 -1.571188569068908691e-01 -3.282485995441675186e-03 1.602521166205406189e-02 -5.589345097541809082e-02 -8.434690535068511963e-02 4.205384552478790283e-01 -3.299150168895721436e-01 -2.255380898714065552e-01 2.082948535680770874e-01 -2.945484220981597900e-02 -3.678409010171890259e-02 3.131839931011199951e-01 -8.195697516202926636e-02 -1.693101823329925537e-01 -1.930000036954879761e-01 -1.533400267362594604e-01 -2.417395263910293579e-02 3.703454136848449707e-02 -1.470929831266403198e-01
3.894095122814178467e-02 2.440543659031391144e-02 1.270291805267333984e-01 3.002548515796661377e-01 -2.184383720159530640e-01 -4.316689819097518921e-02 7.648420333862304688e-02 -2.679297626018524170e-01 2.859545946121215820e-01 8.743104524910449982e-03 -1.238948106765747070e-01 -2.294539660215377808e-01 -3.338903933763504028e-02 -7.310278713703155518e-02 1.331768184900283813e-01 3.419787287712097168e-01 2.640027925372123718e-02 -1.534387022256851196e-01 4.093083143234252930e-01 -1.667771190404891968e-01 -1.276219338178634644e-01 1.693755239248275757e-01 -1.279645413160324097e-01 -1.199548169970512390e-01 6.253098696470260620e-02 6.798680871725082397e-02 -2.503514885902404785e-01 1.478641331195831299e-01 1.103658080101013184e-01 -2.365692108869552612e-01 1.195159703493118286e-01 -5.063899606466293335e-02
2.528947591781616211e-02 2.067837566137313843e-01 2.235679030418395996e-01 -2.058436870574951172e-01 -8.810402452945709229e-02 -1.832278072834014893e-02 2.178833186626434326e-01 -1.416620016098022461e-01 4.118545353412628174e-01 7.010414451360702515e-02 -8.306062966585159302e-02 -2.691479921340942383e-01 -1.906917542219161987e-01 4.049620404839515686e-02 -1.377716660499572754e-01 -3.418452572077512741e-03 -4.000981152057647705e-01 -3.560972213745117188e-02 9.392140805721282959e-02 -1.504463851451873779e-01 -1.209701448678970337e-01 1.640851944684982300e-01 2.410746179521083832e-02 1.021423656493425369e-02 2.262395620346069336e-01 -7.887092977762222290e-02 5.522475019097328186e-02 -2.107323259115219116e-01 2.635615170001983643e-01 -8.026880025863647461e-02 2.487229257822036743e-01 -7.363868411630392075e-03
-4.646175727248191833e-02 -1.315263845026493073e-02 1.882994174957275391e-01 3.010892570018768311e-01 -5.226325988769531250e-01 -6.716507673263549805e-02 -2.770078368484973907e-02 -1.102641224861145020e-01 1.830518841743469238e-01 4.393063858151435852e-02 -5.054691433906555176e-02 -3.637683689594268799e-01 2.103058844804763794e-01 -1.584581136703491211e-01 -1.402079164981842041e-01 6.496560573577880859e-02 -7.767055183649063110e-02 -1.335426419973373413e-02 -6.770756840705871582e-02 -4.826787486672401428e-02 1.113673206418752670e-02 6.607477366924285889e-02 -3.199011087417602539e-02 -4.907207936048507690e-02 -1.514104902744293213e-01 -5.632723122835159302e-02 -1.982609480619430542e-01 -1.746539473533630371e-01 8.360411971807479858e-02 -2.817561626434326172e-01 2.440697252750396729e-01 -2.335315048694610596e-01
1.316709965467453003e-01 6.538698915392160416e-03 -1.830188632011413574e-01 -2.518686465919017792e-02 -1.516079157590866089e-01 -3.121599555015563965e-01 1.797589063644409180e-01 -1.878036260604858398e-01 3.020058572292327881e-01 3.516482710838317871e-01 1.290822625160217285e-01 2.610193565487861633e-03 -1.595115810632705688e-01 6.033593416213989258e-02 -2.321820408105850220e-01 -1.486043483018875122e-01 3.503476455807685852e-02 3.477544337511062622e-02 1.868996769189834595e-01 -1.717259436845779419e-01 4.021232947707176208e-02 2.837256193161010742e-01 3.264532089233398438e-01 -1.922295391559600830e-01 -1.135520264506340027e-01 -2.167462706565856934e-01 -2.123352885246276855e-02 -1.161824464797973633e-01 -1.403194516897201538e-01 -5.203457176685333252e-02 -1.750514507293701172e-01 6.713031232357025146e-02
2.020604461431503296e-01 -1.627134978771209717e-01 5.662019550800323486e-02 -1.718974411487579346e-01 -1.370634045451879501e-02 -1.794168055057525635e-01 4.154944419860839844e-02 -1.028693392872810364e-01 4.274881258606910706e-02 3.284911811351776123e-01 4.921211302280426025e-02 1.413929611444473267e-01 1.917743682861328125e-01 -3.357816487550735474e-02 6.271212548017501831e-02 3.595309704542160034e-02 -3.718814253807067871e-01 -2.294607013463973999e-01 3.199055790901184082e-01 -5.002776980400085449e-01 -6.086980924010276794e-02 7.127714902162551880e-02 8.843863755464553833e-02 -1.367777138948440552e-01 7.889281213283538818e-02 -1.416746824979782104e-01 -7.607296109199523926e-02 7.092633098363876343e-02 1.168293431401252747e-01 -1.608739495277404785e-01 8.207882940769195557e-02 -1.331025958061218262e-01
1.036502942442893982e-01 1.847897619009017944e-01 -2.448749840259552002e-01 1.462262868881225586e-01 -1.576854437589645386e-01 -1.245351159013807774e-04 -5.763813853263854980e-02 -1.578810811042785645e-01 2.534824609756469727e-01 5.345407500863075256e-02 3.415732830762863159e-02 7.978713512420654297e-02 1.918510198593139648e-01 -1.615306437015533447e-01 -1.870811134576797485e-01 -4.751555323600769043e-01 -9.533943375572562218e-04 -1.410532593727111816e-01 1.008894145488739014e-01 -3.147621173411607742e-03 -1.218493431806564331e-01 2.377404719591140747e-01 -1.851999461650848389e-01 -8.432563394308090210e-02 1.045811101794242859e-01 -1.261493861675262451e-01 -2.915256619453430176e-01 -4.773527383804321289e-02 2.619547545909881592e-01 -2.805736958980560303e-01 1.205258369445800781e-01 -5.905543640255928040e-02
-1.639529615640640259e-01 6.928646564483642578e-02 2.968831956386566162e-01 1.038852110505104065e-01 -1.765380948781967163e-01 -1.692724525928497314e-01 -4.354986548423767090e-02 -3.278450295329093933e-02 1.375710964202880859e-01 3.997867107391357422e-01 3.660117089748382568e-02 8.135782182216644287e-02 1.062556132674217224e-01 1.470917603000998497e-03 6.342384219169616699e-02 -6.151305511593818665e-02 -2.955378592014312744e-01 -9.345130063593387604e-03 1.283579617738723755e-01 1.030935198068618774e-01 5.407328903675079346e-02 3.572206199169158936e-01 3.705784678459167480e-02 -1.238904446363449097e-01 -1.321678757667541504e-01 -1.877657175064086914e-01 2.240119874477386475e-01 -3.648744663223624229e-03 2.829329371452331543e-01 -3.267033696174621582e-01 2.175507843494415283e-01 4.431510716676712036e-02
1.018665507435798645e-01 6.981918960809707642e-02 2.218766063451766968e-01 2.229945063591003418e-01 -4.487199485301971436e-01 5.976941064000129700e-02 -9.796618483960628510e-03 -6.298849731683731079e-02 2.773981988430023193e-01 1.681504994630813599e-01 -1.023493111133575439e-01 6.989040225744247437e-02 -1.376843452453613281e-01 -5.496205016970634460e-02 -2.647096216678619385e-01 6.553294602781534195e-03 5.021165683865547180e-02 -5.181920528411865234e-02 3.527038395404815674e-01 -1.543688401579856873e-02 -6.349441409111022949e-02 6.587322801351547241e-02 1.454138606786727905e-01 -1.482988148927688599e-01 2.128283306956291199e-02 -1.175350174307823181e-01 2.457434237003326416e-01 -2.128198444843292236e-01 3.774210512638092041e-01 3.666261618491262197e-04 -7.544789928942918777e-03 -1.425638496875762939e-01
9.514890611171722412e-02 1.013521328568458557e-01 1.218860894441604614e-01 1.814983040094375610e-01 -3.595525920391082764e-01 1.641375571489334106e-01 1.628250628709793091e-01 -2.070987373590469360e-01 4.281414151191711426e-01 -1.236175280064344406e-02 -1.118787564337253571e-02 3.310591727495193481e-02 5.929055809974670410e-02 -2.964745759963989258e-01 -2.138730138540267944e-01 -6.954807043075561523e-02 -1.001918092370033264e-01 -4.507609829306602478e-02 -5.815190821886062622e-02 -3.321213126182556152e-01 1.087843775749206543e-01 2.248286306858062744e-01 5.459962412714958191e-02 -1.249599158763885498e-01 -2.806264162063598633e-02 -8.384451270103454590e-02 -3.921004384756088257e-02 -2.563879489898681641e-01 -1.492809057235717773e-01 -1.475748121738433838e-01 2.181901782751083374e-02 2.328563630580902100e-01
4.708919674158096313e-02 -1.554233767092227936e-02 3.452445268630981445e-01 -6.425264477729797363e-02 -1.629962921142578125e-01 -1.485795676708221436e-01 1.750923395156860352e-01 -4.270737469196319580e-01 3.013522364199161530e-02 1.416685730218887329e-01 -1.405707597732543945e-01 -1.605409532785415649e-01 7.798924297094345093e-02 5.667746812105178833e-02 -1.172274276614189148e-01 -2.635059058666229248e-01 -2.110537141561508179e-01 -8.350884169340133667e-02 -2.599179372191429138e-02 -1.279757022857666016e-01 -2.778269946575164795e-01 2.563751637935638428e-01 9.461099654436111450e-02 2.191372662782669067e-01 -1.243659853935241699e-01 -1.831456571817398071e-01 1.568251661956310272e-02 -2.346256375312805176e-01 -1.253381520509719849e-01 -3.229512646794319153e-02 2.016171067953109741e-01 -1.528932601213455200e-01
3.733230382204055786e-02 6.944386661052703857e-02 7.013674825429916382e-02 2.194337844848632812e-01 -1.966032981872558594e-01 -3.043292164802551270e-01 -2.429404295980930328e-02 -2.772018127143383026e-02 3.348336815834045410e-01 2.299509644508361816e-01 -6.632131058722734451e-03 -6.481190025806427002e-02 2.180151790380477905e-01 -1.833520829677581787e-01 -6.296675652265548706e-02 3.456927090883255005e-02 4.770439863204956055e-02 -3.686392307281494141e-01 2.341328412294387817e-01 -1.672045737504959106e-01 -1.768848299980163574e-01 1.758065670728683472e-01 -1.301364004611968994e-01 -1.287854462862014771e-01 5.898056924343109131e-02 3.835871443152427673e-02 1.836304962635040283e-01 1.083872467279434204e-02 3.827501833438873291e-01 -1.033789739012718201e-01 -1.950790584087371826e-01 4.300643876194953918e-02
1.218206658959388733e-01 1.735905259847640991e-01 2.134182862937450409e-02 -9.652125835418701172e-02 -1.948817670345306396e-01 -3.401682972908020020e-01 1.490685194730758667e-01 -7.129537314176559448e-02 1.609722524881362915e-01 2.620695531368255615e-01 -1.089167967438697815e-01 1.975287944078445435e-01 1.389814075082540512e-03 -1.691544950008392334e-01 8.262360841035842896e-02 -3.678308799862861633e-02 -1.882137805223464966e-01 -2.006391584873199463e-01 2.355132848024368286e-01 -1.486030071973800659e-01 3.267952501773834229e-01 1.922570168972015381e-01 1.340528279542922974e-01 3.469848334789276123e-01 1.704295724630355835e-01 3.329340741038322449e-02 -1.373223513364791870e-01 -2.213206589221954346e-01 1.108722165226936340e-01 -1.499401181936264038e-01 -7.752918452024459839e-02 -8.861069381237030029e-02
-6.312210112810134888e-02 -6.819672882556915283e-02 1.303129941225051880e-01 4.203421249985694885e-02 -3.684248328208923340e-01 -4.861319065093994141e-02 1.507053971290588379e-01 -2.713019847869873047e-01 1.797581464052200317e-01 -1.630755811929702759e-01 1.405216306447982788e-01 -1.632400304079055786e-01 -1.592999696731567383e-02 -6.540858000516891479e-02 4.563011229038238525e-02 1.164696365594863892e-01 4.274533316493034363e-02 -1.030706218443810940e-03 2.614784240722656250e-01 -3.422736525535583496e-01 -3.594994246959686279e-01 2.273537814617156982e-01 -2.802940905094146729e-01 2.271037250757217407e-01 2.085764408111572266e-01 -8.022920228540897369e-03 -5.912515521049499512e-02 -4.362908378243446350e-02 2.696999348700046539e-03 -2.497007995843887329e-01 5.255405232310295105e-02 1.454393845051527023e-02
3.407182544469833374e-02 -7.101406902074813843e-02 -2.152926921844482422e-01 3.595282882452011108e-02 -3.320618569850921631e-01 -3.638888597488403320e-01 7.349213212728500366e-02 -2.431977689266204834e-01 1.147297173738479614e-01 2.480455785989761353e-01 -3.217714279890060425e-02 1.802815943956375122e-01 7.461382448673248291e-02 -1.384562999010086060e-01 -6.920789927244186401e-02 -3.085255026817321777e-01 -8.276952803134918213e-02 -2.536463141441345215e-01 6.943069398403167725e-02 -1.680418550968170166e-01 -1.733895274810492992e-03 2.738768458366394043e-01 2.497405707836151123e-01 -5.252682417631149292e-02 -3.699025511741638184e-02 -7.218517828732728958e-03 5.655127018690109253e-02 -1.848699152469635010e-01 1.491715013980865479e-01 -8.217307925224304199e-02 -3.011862635612487793e-01 -5.554213002324104309e-02
8.585567027330398560e-02 -2.988695800304412842e-01 1.900517642498016357e-01 -9.156011044979095459e-02 -3.237614333629608154e-01 -1.400033235549926758e-01 2.863273210823535919e-02 3.746149316430091858e-02 2.990931570529937744e-01 2.078420072793960571e-01 -4.456183686852455139e-02 -1.402477473020553589e-01 1.342692375183105469e-01 1.445779800415039062e-01 -1.479286402463912964e-01 1.687898337841033936e-01 3.136875033378601074e-01 -2.846377491950988770e-01 7.001418620347976685e-02 -3.007334470748901367e-01 4.244331270456314087e-02 3.464474081993103027e-01 -4.621864110231399536e-02 8.081007003784179688e-02 2.017027735710144043e-01 -8.114073425531387329e-02 -4.898295179009437561e-02 -1.397563964128494263e-01 7.484540343284606934e-02 -2.928541228175163269e-02 7.842613756656646729e-02 3.846059367060661316e-02
3.288613557815551758e-01 -2.603164613246917725e-01 1.306859105825424194e-01 5.181201174855232239e-02 -2.112433761358261108e-01 -1.274358034133911133e-01 1.495795249938964844e-01 -4.943240061402320862e-02 -1.565603166818618774e-02 3.416396081447601318e-01 -1.909062415361404419e-01 7.518489658832550049e-02 -9.775681048631668091e-02 -1.016738712787628174e-01 -1.442585438489913940e-01 2.433885484933853149e-01 -8.531444519758224487e-02 -2.846353054046630859e-01 1.896080225706100464e-01 -4.876023530960083008e-02 7.093917578458786011e-02 6.298993527889251709e-02 -1.455571949481964111e-01 1.187073588371276855e-01 -1.144870743155479431e-01 -1.955789625644683838e-01 -2.670527696609497070e-01 7.760903239250183105e-02 3.496077656745910645e-01 -1.171181350946426392e-01 -3.564736247062683105e-02 -1.510733813047409058e-01
-5.891787260770797729e-02 2.153111547231674194e-01 5.835899710655212402e-02 2.896329760551452637e-01 -3.685250282287597656e-01 -1.776187866926193237e-01 1.611910462379455566e-01 -2.863819897174835205e-02 -4.588436707854270935e-02 2.005508691072463989e-01 2.834973931312561035e-01 3.239013627171516418e-02 -1.703334897756576538e-01 -8.258313685655593872e-02 2.405423484742641449e-02 6.917080283164978027e-02 3.708887845277786255e-02 -5.401272326707839966e-02 4.680489599704742432e-01 5.908091738820075989e-02 1.387827005237340927e-02 1.452710926532745361e-01 1.437196601182222366e-02 -8.263097703456878662e-02 -3.410706412978470325e-04 -5.092583596706390381e-03 -1.864235699176788330e-01 -9.368723630905151367e-02 1.373871713876724243e-01 -4.028269648551940918e-01 -1.495774835348129272e-01 -3.889723867177963257e-02
3.051366508007049561e-01 -7.673324644565582275e-02 -5.289215222001075745e-02 -1.429555416107177734e-01 -2.624283432960510254e-01 -5.545268580317497253e-02 1.301411092281341553e-01 -1.590145379304885864e-01 2.090450823307037354e-01 -1.132147014141082764e-01 -8.708898909389972687e-03 -2.967064082622528076e-01 1.707280129194259644e-01 3.171551227569580078e-02 2.913548983633518219e-02 7.531337440013885498e-02 1.180129405111074448e-02 -5.162399634718894958e-02 4.269943237304687500e-01 -3.525112271308898926e-01 4.103495553135871887e-02 2.737378180027008057e-01 1.216612011194229126e-01 2.670757845044136047e-02 2.131197005510330200e-01 5.370907485485076904e-02 -2.124781459569931030e-01 1.583693176507949829e-01 -7.320496719330549240e-03 -2.427621781826019287e-01 -2.936429530382156372e-02 4.894370958209037781e-02
2.178876101970672607e-01 5.335837230086326599e-02 -9.707573801279067993e-02 -7.119363546371459961e-02 -2.311716973781585693e-01 -3.275749385356903076e-01 8.226633816957473755e-02 -1.760072819888591766e-02 2.753887511789798737e-02 3.482529222965240479e-01 -3.127429401502013206e-03 1.133871078491210938e-01 -2.340417504310607910e-01 -1.409499049186706543e-01 -1.577887535095214844e-01 -2.822993099689483643e-01 -2.785116136074066162e-01 -3.281148150563240051e-02 2.954244054853916168e-02 -5.454141646623611450e-02 -3.772089257836341858e-02 3.301558792591094971e-01 -1.679629981517791748e-01 -1.108753755688667297e-01 1.355959326028823853e-01 -1.765270382165908813e-01 -1.525968611240386963e-01 -9.961697459220886230e-02 -7.087779045104980469e-02 -3.510491847991943359e-01 -1.678453572094440460e-02 9.221138060092926025e-02
2.848775312304496765e-02 2.697045803070068359e-01 -7.129567116498947144e-02 3.219595849514007568e-01 -1.863402426242828369e-01 -1.493777781724929810e-01 8.226476609706878662e-02 -1.673774123191833496e-01 -2.098547667264938354e-02 2.333271354436874390e-01 2.521601021289825439e-01 8.571599423885345459e-02 -4.729307815432548523e-02 1.758234947919845581e-01 6.217614561319351196e-02 -6.055834144353866577e-02 3.000943921506404877e-02 -1.755397319793701172e-01 1.552334129810333252e-01 -5.969467386603355408e-02 -1.421262919902801514e-01 1.676305979490280151e-01 2.625989913940429688e-01 -1.416219864040613174e-02 -2.360573783516883850e-02 -3.252469003200531006e-01 -1.716584116220474243e-01 -3.107426166534423828e-01 -2.190971560776233673e-02 -3.606381416320800781e-01 3.458535298705101013e-02 -1.358286589384078979e-01
4.109514504671096802e-02 -1.556625813245773315e-01 6.835026293992996216e-02 7.498569786548614502e-02 -1.862270087003707886e-01 -3.457243740558624268e-02 2.333723008632659912e-01 -1.175153627991676331e-01 -5.104280263185501099e-02 4.103868603706359863e-01 -9.019424021244049072e-02 -3.387539982795715332e-01 1.908364593982696533e-01 -8.218069374561309814e-02 -6.108591333031654358e-03 -9.491416811943054199e-02 -3.875578045845031738e-01 1.223770622164011002e-02 6.446828693151473999e-02 -2.018941007554531097e-02 6.126219034194946289e-02 1.289175748825073242e-01 -1.509416252374649048e-01 -1.119742691516876221e-01 -1.297620683908462524e-01 1.272169798612594604e-01 3.261840716004371643e-02 -1.325484961271286011e-01 3.718269765377044678e-01 -1.616769582033157349e-01 2.891857922077178955e-01 -5.674264207482337952e-02
3.762511909008026123e-02 -1.298884153366088867e-01 -1.999760419130325317e-02 -1.372944563627243042e-01 -5.554945394396781921e-02 -8.168920874595642090e-02 1.993003189563751221e-01 -9.284205734729766846e-02 8.931395411491394043e-02 3.648510873317718506e-01 -6.739594787359237671e-02 2.068447172641754150e-01 7.096767425537109375e-02 -2.708943560719490051e-02 1.779972314834594727e-01 4.844982177019119263e-02 -3.539964556694030762e-01 -2.827560603618621826e-01 2.781744003295898438e-01 -2.612926065921783447e-01 2.865742705762386322e-02 2.502532005310058594e-01 -6.520162522792816162e-02 -1.817938685417175293e-01 -2.592135919257998466e-03 1.390898078680038452e-01 -2.464211285114288330e-01 4.426461458206176758e-02 -1.286329329013824463e-01 -3.254162967205047607e-01 8.205209858715534210e-03 -1.411772519350051880e-01
5.456361174583435059e-02 -6.727506220340728760e-02 1.780227273702621460e-01 -1.392000075429677963e-02 -1.562868356704711914e-01 -2.376647144556045532e-01 8.291172981262207031e-02 -3.481639623641967773e-01 -3.233374562114477158e-03 -1.056942902505397797e-02 6.732966005802154541e-02 2.831611037254333496e-01 -2.994582988321781158e-02 -8.050040900707244873e-02 -1.189521476626396179e-01 -1.521575301885604858e-01 -1.061365380883216858e-01 -5.746287479996681213e-02 1.717731654644012451e-01 -5.527131557464599609e-01 -1.511208266019821167e-01 2.157944738864898682e-01 8.972750604152679443e-02 -8.770782500505447388e-02 -8.289639651775360107e-02 -8.508577942848205566e-02 3.940234705805778503e-02 8.342101424932479858e-02 6.685601919889450073e-02 -2.206730991601943970e-01 -1.109917387366294861e-01 -3.150750696659088135e-01
-4.364961013197898865e-02 -1.674525141716003418e-01 -1.330286115407943726e-01 1.819353550672531128e-02 -1.854064464569091797e-01 -2.067487835884094238e-01 1.120361983776092529e-01 -2.947089374065399170e-01 3.338165581226348877e-01 -1.329814493656158447e-01 2.236348018050193787e-02 -9.219166636466979980e-02 -1.458304375410079956e-01 -7.332342118024826050e-02 -1.562667638063430786e-01 -2.226306647062301636e-01 -1.031259540468454361e-02 -8.021037280559539795e-02 7.035560160875320435e-02 -2.029005587100982666e-01 1.170194298028945923e-01 2.979775667190551758e-01 1.204248294234275818e-01 -5.723987892270088196e-02 1.108500212430953979e-01 4.426288604736328125e-02 3.819667994976043701e-01 4.953267797827720642e-02 5.802708119153976440e-02 -2.038894742727279663e-01 3.894919455051422119e-01 6.778445094823837280e-02
6.925673037767410278e-02 -1.998347342014312744e-01 9.171350300312042236e-02 1.356513500213623047e-01 -1.345114875584840775e-02 -3.029351867735385895e-02 2.680081427097320557e-01 2.086647748947143555e-01 1.520914882421493530e-01 2.016719132661819458e-01 3.210213482379913330e-01 -1.204247623682022095e-01 6.611012667417526245e-02 -1.453178673982620239e-01 -3.452200293540954590e-01 -6.763393431901931763e-02 3.881553933024406433e-02 -1.739625185728073120e-01 2.819700837135314941e-01 -2.344708591699600220e-01 -6.935446709394454956e-02 4.775035679340362549e-01 -9.814386814832687378e-02 -4.923865944147109985e-02 1.329205781221389771e-01 6.516297161579132080e-02 4.912023618817329407e-02 -3.000830765813589096e-03 6.398714333772659302e-02 -1.867725551128387451e-01 -8.110083639621734619e-02 1.919802092015743256e-02
6.141991913318634033e-02 -1.583891212940216064e-01 8.536342531442642212e-02 1.784330159425735474e-01 -2.618531584739685059e-01 -8.503189682960510254e-02 7.805861532688140869e-02 1.883809268474578857e-01 2.486340254545211792e-01 1.375728994607925415e-01 1.952375620603561401e-01 -1.554570645093917847e-01 -3.670378774404525757e-02 -1.808633357286453247e-01 -2.551654279232025146e-01 -7.316905260086059570e-02 -1.520892838016152382e-03 -7.450734078884124756e-02 4.319423437118530273e-01 -2.563352286815643311e-01 4.331584088504314423e-03 3.965003192424774170e-01 -1.184793487191200256e-01 -6.848689913749694824e-02 3.086878955364227295e-01 2.084445580840110779e-02 -5.747488141059875488e-02 6.326561421155929565e-02 -1.396388113498687744e-01 -1.021939516067504883e-01 1.586147397756576538e-02 -8.252962492406368256e-03
-1.373933255672454834e-01 4.403916746377944946e-02 5.431546643376350403e-02 2.540580630302429199e-01 3.990619629621505737e-02 -2.089169323444366455e-01 1.825803518295288086e-01 -2.729842960834503174e-01 3.281444013118743896e-01 3.555144667625427246e-01 -3.285980969667434692e-02 -1.088365092873573303e-01 -2.371155656874179840e-02 -5.593373253941535950e-02 2.244031727313995361e-01 1.676038056612014771e-01 9.334881789982318878e-03 -1.327260117977857590e-02 1.718990355730056763e-01 -3.120491206645965576e-01 8.979959785938262939e-02 -5.643982067704200745e-02 1.641377359628677368e-01 1.077287122607231140e-01 7.731294631958007812e-02 -1.816082149744033813e-01 -1.688404530286788940e-01 -1.122417822480201721e-01 2.688578665256500244e-01 -2.620223462581634521e-01 1.520845759660005569e-02 1.767514199018478394e-01
1.102631986141204834e-01 -1.772446744143962860e-02 2.117766588926315308e-01 -6.521975155919790268e-03 -2.260030359029769897e-01 -1.240533590316772461e-01 -1.619511395692825317e-01 8.732718229293823242e-02 9.398818016052246094e-02 1.260170638561248779e-01 4.494783580303192139e-01 -1.523132473230361938e-01 -1.737291514873504639e-01 7.270807027816772461e-02 -5.748093128204345703e-02 -1.474200189113616943e-01 3.204043209552764893e-02 -1.383070945739746094e-01 3.512914180755615234e-01 3.696703060995787382e-04 -1.178478151559829712e-01 1.841897517442703247e-01 2.186809927225112915e-01 1.157060787081718445e-01 5.320424586534500122e-02 -1.109439656138420105e-01 3.165674582123756409e-02 -2.345275878906250000e-01 2.596229314804077148e-01 -1.288491338491439819e-01 3.278103470802307129e-01 -1.291163712739944458e-01
-1.634239554405212402e-01 -7.278378307819366455e-02 -1.340343952178955078e-01 3.385075554251670837e-02 -2.414531856775283813e-01 1.470424793660640717e-02 1.427359431982040405e-01 -2.612064778804779053e-01 4.448307678103446960e-02 2.872721850872039795e-01 7.023833692073822021e-02 -1.081363260746002197e-01 -8.680150657892227173e-02 8.053627610206604004e-02 -7.991302758455276489e-02 -5.067503452301025391e-02 -9.556795656681060791e-02 1.866243034601211548e-02 7.930305600166320801e-02 -1.364738345146179199e-01 2.119539380073547363e-01 1.795905232429504395e-01 4.500679373741149902e-01 8.799657225608825684e-02 2.769618332386016846e-01 4.581046849489212036e-02 -2.346353046596050262e-02 -3.332267105579376221e-01 2.304640263319015503e-01 -2.750123739242553711e-01 -6.849091500043869019e-02 -1.787440329790115356e-01
-2.111589014530181885e-01 -1.492282599210739136e-01 1.266612410545349121e-01 1.007797345519065857e-01 -2.111392021179199219e-01 -9.795271605253219604e-02 2.487481683492660522e-01 -1.889391690492630005e-01 1.573653519153594971e-01 1.880357563495635986e-01 -1.965732127428054810e-01 8.704196661710739136e-02 -1.394803524017333984e-01 -1.094659343361854553e-01 -7.749753538519144058e-03 -3.916998207569122314e-01 -6.705543398857116699e-02 4.899113904684782028e-03 -2.707647979259490967e-01 -1.724159419536590576e-01 4.822406917810440063e-02 3.779347613453865051e-02 8.344978839159011841e-02 1.898913532495498657e-01 -7.912848889827728271e-02 -1.337150782346725464e-01 -3.456907570362091064e-01 -1.966534256935119629e-01 1.354111582040786743e-01 -1.982748508453369141e-01 2.575627565383911133e-01 -5.734730884432792664e-02
8.035140484571456909e-02 -3.460333868861198425e-02 1.117129325866699219e-01 -1.182644069194793701e-01 -2.239499837160110474e-01 -2.058710306882858276e-01 1.329642832279205322e-01 -9.907714277505874634e-02 1.278166659176349640e-02 1.408389955759048462e-01 -1.283750981092453003e-01 1.648732274770736694e-02 2.555658817291259766e-01 -3.091493546962738037e-01 -2.778916954994201660e-01 -2.064193636178970337e-01 2.263147197663784027e-02 -2.825206220149993896e-01 -2.362450398504734039e-02 -1.042255982756614685e-01 -8.675169199705123901e-02 1.907180845737457275e-01 -7.676314562559127808e-02 3.546981513500213623e-02 5.083809420466423035e-02 -1.970227509737014771e-01 -4.225299358367919922e-01 -2.821037173271179199e-01 -6.137871369719505310e-02 -2.744370400905609131e-01 7.440152764320373535e-02 -3.795369714498519897e-02
7.993592321872711182e-02 -1.107827499508857727e-01 1.805963516235351562e-01 -1.039920300245285034e-01 2.024530246853828430e-02 -2.826332449913024902e-01 2.708835899829864502e-01 -3.269922733306884766e-01 -1.844574138522148132e-02 7.341675460338592529e-02 -1.977807842195034027e-03 2.749538421630859375e-01 -1.671489626169204712e-01 -1.357455737888813019e-02 -5.884349346160888672e-02 -3.380860015749931335e-02 -2.386705391108989716e-02 -2.931588590145111084e-01 1.456498205661773682e-01 -2.851659059524536133e-01 -2.109812051057815552e-01 1.120689138770103455e-01 6.788286566734313965e-02 -2.005809098482131958e-01 -1.507059186697006226e-01 3.639532020315527916e-03 5.527345836162567139e-02 -8.601234853267669678e-02 2.719398736953735352e-01 -1.801927834749221802e-01 1.463560312986373901e-01 -3.335778713226318359e-01
2.208793163299560547e-01 -3.541808128356933594e-01 2.451993077993392944e-01 -1.236040592193603516e-01 -1.573672741651535034e-01 -3.694361150264739990e-01 1.096081286668777466e-01 -1.809772104024887085e-02 2.572696805000305176e-01 1.511972844600677490e-01 4.117618314921855927e-03 -2.923710048198699951e-01 -9.300910681486129761e-02 -6.424269825220108032e-02 -1.533559113740921021e-01 -1.391808986663818359e-01 8.883057534694671631e-02 -2.901227772235870361e-01 2.434577345848083496e-01 -2.346987724304199219e-01 1.190538182854652405e-01 1.135649830102920532e-01 -1.348198950290679932e-01 -3.696699813008308411e-02 2.428716719150543213e-01 1.092494837939739227e-02 -1.587512530386447906e-02 7.638393342494964600e-02 -4.529991000890731812e-02 -5.281406641006469727e-02 -1.409739553928375244e-01 -6.022229045629501343e-02
-5.771860107779502869e-02 -9.995812922716140747e-02 1.188766732811927795e-01 2.147831916809082031e-01 -3.204942047595977783e-01 -5.509416386485099792e-02 -5.598094686865806580e-02 -2.713795006275177002e-01 2.587968707084655762e-01 1.014341711997985840e-01 -1.820079535245895386e-01 1.085722893476486206e-01 3.389280289411544800e-02 -1.843574494123458862e-01 -2.279724925756454468e-01 7.448194175958633423e-02 6.041076779365539551e-02 -2.243274301290512085e-01 1.019301265478134155e-02 -2.351563051342964172e-02 3.727542236447334290e-02 -1.638808846473693848e-02 2.247179150581359863e-01 -1.325576007366180420e-01 3.249360918998718262e-01 -4.287987053394317627e-01 3.970550745725631714e-02 -1.173159107565879822e-01 1.804103255271911621e-01 -1.380036920309066772e-01 1.222381815314292908e-01 -1.826550215482711792e-01
1.809066683053970337e-01 -2.002075165510177612e-01 2.021601945161819458e-01 2.219118326902389526e-01 -3.831414133310317993e-02 -2.866342663764953613e-01 6.963526457548141479e-02 1.541442573070526123e-01 2.093462496995925903e-01 9.759137779474258423e-02 -1.291219294071197510e-01 4.103262349963188171e-02 -3.368465602397918701e-02 -1.149216592311859131e-01 -9.725994616746902466e-02 2.228066325187683105e-01 -9.984826296567916870e-02 -1.113406196236610413e-01 1.211450472474098206e-01 -1.522176116704940796e-01 -1.042066067457199097e-01 4.039689898490905762e-01 -1.215265989303588867e-01 -2.244715020060539246e-02 -1.615652628242969513e-02 -2.860318422317504883e-01 -3.451612591743469238e-01 -2.116149961948394775e-01 2.554797530174255371e-01 8.556140214204788208e-02 9.434337168931961060e-02 -5.167637392878532410e-02
2.145539671182632446e-01 7.744363695383071899e-02 2.076557129621505737e-01 2.205286622047424316e-01 -1.543598920106887817e-01 1.207778230309486389e-01 2.375572770833969116e-01 -4.746256396174430847e-02 1.263215094804763794e-01 4.198489710688591003e-02 -1.223707869648933411e-01 -1.532345265150070190e-01 -7.740061730146408081e-02 -1.246211379766464233e-01 -9.421791136264801025e-02 -1.628038100898265839e-02 3.557622805237770081e-02 -3.276485577225685120e-02 1.435885429382324219e-01 -5.978177785873413086e-01 2.564726769924163818e-01 -3.122070617973804474e-02 1.007934361696243286e-01 -3.277077972888946533e-01 5.960772931575775146e-02 -1.662638634443283081e-01 9.342619217932224274e-03 -9.198119491338729858e-02 2.124655693769454956e-01 2.999682351946830750e-02 7.871319353580474854e-02 -1.250870823860168457e-01
9.426523745059967041e-02 -9.884469956159591675e-02 6.172254681587219238e-03 6.213178113102912903e-02 -8.987095206975936890e-02 -1.279553771018981934e-01 1.326949596405029297e-01 -1.098674535751342773e-01 2.628192305564880371e-01 1.912593394517898560e-01 6.304932385683059692e-02 3.276763558387756348e-01 1.118682548403739929e-01 -1.677280962467193604e-01 -9.470897912979125977e-02 -3.609045147895812988e-01 -2.386499941349029541e-01 7.665986567735671997e-02 2.903027832508087158e-01 -8.092213422060012817e-02 -2.882113158702850342e-01 1.770775318145751953e-01 2.154378779232501984e-02 -1.012897491455078125e-01 -2.550421357154846191e-01 -1.415101438760757446e-01 -2.302649244666099548e-02 3.044785559177398682e-02 4.423232004046440125e-02 -3.501645028591156006e-01 5.373266758397221565e-04 -1.911690533161163330e-01
2.366223335266113281e-01 4.148602858185768127e-02 -1.419745832681655884e-01 -3.951415419578552246e-02 -2.165285497903823853e-01 2.177976518869400024e-01 -8.446373045444488525e-02 -1.935592740774154663e-01 1.443648636341094971e-01 2.423639148473739624e-01 9.204906411468982697e-03 -1.895735114812850952e-01 -3.477638587355613708e-02 2.971480367705225945e-03 -7.218383997678756714e-02 -3.545476794242858887e-01 1.845134608447551727e-02 -3.128718435764312744e-01 2.771415412425994873e-01 3.201868385076522827e-02 -1.945331245660781860e-01 2.586998045444488525e-01 -1.494620442390441895e-01 -2.201337218284606934e-01 -1.110501140356063843e-01 3.530434519052505493e-02 -5.427228659391403198e-02 -1.341763883829116821e-01 1.576431691646575928e-01 -6.490845978260040283e-02 3.154777288436889648e-01 -1.384465694427490234e-01
-8.175224065780639648e-02 1.458739936351776123e-01 1.836962401866912842e-01 2.039732336997985840e-01 3.184049576520919800e-02 -2.476794086396694183e-02 -1.363943070173263550e-01 -4.252279400825500488e-01 3.421758115291595459e-01 7.336095720529556274e-02 6.037544459104537964e-02 -6.554201990365982056e-02 -9.019099920988082886e-02 -2.739147245883941650e-01 2.239063829183578491e-01 1.201295759528875351e-02 1.583474427461624146e-01 -8.362878113985061646e-02 1.462138891220092773e-01 -3.264411091804504395e-01 6.367956846952438354e-02 4.535236582159996033e-02 -1.127866841852664948e-02 -4.373881965875625610e-02 7.854736596345901489e-02 -2.013012170791625977e-01 -1.446040421724319458e-01 -9.500111639499664307e-02 2.592836916446685791e-01 -1.984653621912002563e-01 1.803787648677825928e-01 2.187387943267822266e-01
-2.864324748516082764e-01 -4.700222238898277283e-02 2.644422352313995361e-01 -1.570413112640380859e-01 -2.175968885421752930e-01 4.499761760234832764e-02 -1.252733916044235229e-02 -1.008709445595741272e-01 2.081218063831329346e-01 3.650242462754249573e-02 1.830253601074218750e-01 -1.735273599624633789e-01 -1.265736818313598633e-01 -1.374950855970382690e-01 -7.809194922447204590e-02 1.562983244657516479e-01 6.267873942852020264e-02 -1.462315917015075684e-01 1.886780112981796265e-01 -4.329931735992431641e-02 -1.550314426422119141e-01 4.177516102790832520e-01 -3.861062973737716675e-02 -2.962228953838348389e-01 1.343577653169631958e-01 -1.768220961093902588e-01 -1.121148280799388885e-02 -6.711477786302566528e-02 2.820397615432739258e-01 -2.726041078567504883e-01 7.140636444091796875e-02 -1.557470113039016724e-01
-3.294282257556915283e-01 -1.063124164938926697e-01 1.251810789108276367e-02 -1.664641201496124268e-01 -7.743307948112487793e-02 7.769584655761718750e-02 5.628345161676406860e-02 -6.162365898489952087e-02 1.864889115095138550e-01 1.613276600837707520e-01 3.377289175987243652e-01 -2.818612158298492432e-01 -1.146391220390796661e-02 -3.440149873495101929e-02 -7.494978606700897217e-02 7.044064253568649292e-02 -5.280399322509765625e-02 -1.455530375242233276e-01 1.797049045562744141e-01 -1.558263152837753296e-01 -2.465595901012420654e-01 3.109337687492370605e-01 5.049728974699974060e-02 -1.624105274677276611e-01 -6.600301712751388550e-03 -3.454984724521636963e-01 -1.069358456879854202e-02 -4.129945114254951477e-02 2.611399888992309570e-01 -3.114002048969268799e-01 1.189084071666002274e-02 -1.166956946253776550e-01
-1.254199892282485962e-01 4.586704075336456299e-02 1.194161772727966309e-01 3.280857503414154053e-01 -2.931130230426788330e-01 -2.755200564861297607e-01 -1.278315577656030655e-02 6.399283558130264282e-02 1.321648657321929932e-01 3.140503168106079102e-02 -1.747858375310897827e-01 -1.597700417041778564e-01 1.782925426959991455e-01 -6.733410991728305817e-03 -2.417584508657455444e-01 -1.485262811183929443e-01 1.645102798938751221e-01 -2.966636419296264648e-01 1.727274656295776367e-01 -6.022201105952262878e-02 1.923678219318389893e-01 8.927577733993530273e-02 7.227579504251480103e-02 -6.991407275199890137e-02 4.873713105916976929e-02 7.849010825157165527e-02 -3.187322914600372314e-01 1.474651414901018143e-02 2.709769308567047119e-01 -1.229978203773498535e-01 2.464926391839981079e-01 -2.098289132118225098e-01
-3.069482930004596710e-02 9.655493497848510742e-02 2.396970689296722412e-01 6.771180778741836548e-02 9.018454700708389282e-03 -5.937014520168304443e-02 1.557001471519470215e-01 -5.239716544747352600e-02 -7.391058653593063354e-02 1.604860723018646240e-01 -1.166392788290977478e-01 -1.318592578172683716e-01 -1.230816394090652466e-01 -1.551357060670852661e-01 -2.221830636262893677e-01 2.633651793003082275e-01 9.589826315641403198e-02 2.245752885937690735e-02 3.640715181827545166e-01 -3.245845139026641846e-01 -2.645540423691272736e-02 2.245766967535018921e-01 6.100061163306236267e-02 7.234288752079010010e-02 -1.767539978027343750e-01 -7.661073654890060425e-02 -6.597466766834259033e-02 -2.661818265914916992e-01 2.099323123693466187e-01 -2.397173494100570679e-01 3.001770079135894775e-01 2.555318176746368408e-01
1.006061285734176636e-01 -1.142389699816703796e-01 1.412476003170013428e-01 1.384678035974502563e-01 -3.308404982089996338e-01 -2.563272416591644287e-01 -2.142689377069473267e-01 -2.647069990634918213e-01 1.813915185630321503e-02 5.396015197038650513e-02 -3.200771752744913101e-03 8.641188964247703552e-03 2.730688452720642090e-01 1.009338423609733582e-01 1.648174375295639038e-01 -1.466899365186691284e-02 -4.471519961953163147e-02 -2.233491390943527222e-01 1.574392318725585938e-01 -2.982690036296844482e-01 2.598074376583099365e-01 2.934939861297607422e-01 -9.293396025896072388e-02 7.531746476888656616e-02 3.338632360100746155e-02 -2.031170949339866638e-02 -7.318510115146636963e-02 1.080128028988838196e-01 2.467442154884338379e-01 -3.018314205110073090e-02 2.166730314493179321e-01 2.650074064731597900e-01
-2.065422683954238892e-01 1.719053238630294800e-01 2.148662507534027100e-01 -5.554591119289398193e-02 -5.120180249214172363e-01 3.199330763891339302e-03 1.544258594512939453e-01 -1.825946867465972900e-01 1.381413042545318604e-01 -3.366363421082496643e-02 -9.779221378266811371e-03 -1.575156003236770630e-01 1.351919174194335938e-01 -1.593903638422489166e-02 4.587896540760993958e-02 -9.270524978637695312e-02 -8.628394454717636108e-02 6.511384248733520508e-02 -1.170290932059288025e-01 -5.095614790916442871e-01 3.183837234973907471e-02 2.327333837747573853e-01 4.081401228904724121e-02 -6.819581240415573120e-02 -2.923353910446166992e-01 -8.517403155565261841e-03 4.609567672014236450e-02 -5.914989486336708069e-02 8.574128150939941406e-02 -1.962974220514297485e-01 -1.556662935763597488e-02 3.179759532213211060e-02
1.383202224969863892e-01 5.364757403731346130e-02 3.020919263362884521e-01 -3.510252758860588074e-02 -2.949394583702087402e-01 2.100749872624874115e-02 -2.232496589422225952e-01 -2.724513113498687744e-01 6.814523786306381226e-02 -7.779140770435333252e-02 1.202313676476478577e-01 -2.247552573680877686e-01 -2.174516208469867706e-02 3.176241880282759666e-04 1.458387076854705811e-02 -8.881242573261260986e-02 1.243989542126655579e-01 4.875157400965690613e-02 2.584513723850250244e-01 -3.234409689903259277e-01 1.872833073139190674e-01 2.864115238189697266e-01 -5.813619494438171387e-02 -1.959985792636871338e-01 2.054875046014785767e-01 -1.162416264414787292e-01 -1.022378578782081604e-01 -1.548170596361160278e-01 3.660831749439239502e-01 -3.412629291415214539e-02 1.253888905048370361e-01 2.304535731673240662e-02
1.499594449996948242e-01 -1.188343316316604614e-01 2.955794036388397217e-01 1.254718750715255737e-01 -6.193685904145240784e-02 2.499494105577468872e-01 -8.270809799432754517e-02 -3.772956430912017822e-01 1.495667546987533569e-01 -7.156432420015335083e-02 1.027616113424301147e-01 -2.334396988153457642e-01 2.125305086374282837e-01 -1.869647949934005737e-01 -1.432496309280395508e-01 6.638885289430618286e-02 -1.378123760223388672e-01 -1.341081261634826660e-01 3.117417693138122559e-01 -1.362440288066864014e-01 1.174147278070449829e-01 2.537961006164550781e-01 9.409145265817642212e-02 -1.022152155637741089e-01 2.307846993207931519e-01 6.234929338097572327e-02 -3.824507445096969604e-02 -3.078357875347137451e-02 2.679521441459655762e-01 -1.012475043535232544e-01 1.994603425264358521e-01 -1.247489526867866516e-01
2.475974150002002716e-02 9.555751085281372070e-02 -5.820018053054809570e-02 9.527041018009185791e-02 -2.638089358806610107e-01 -7.028086483478546143e-02 1.421055644750595093e-01 -1.341934800148010254e-01 7.286541163921356201e-02 -7.274026051163673401e-03 5.341266095638275146e-02 -2.750580310821533203e-01 -3.748477697372436523e-01 7.225241512060165405e-02 -1.031328514218330383e-01 1.866684406995773315e-01 -2.952881455421447754e-01 -4.217758178710937500e-01 -7.062904536724090576e-02 -1.580236107110977173e-01 2.969000255689024925e-03 2.480226755142211914e-01 8.243320137262344360e-02 -5.005527287721633911e-02 -1.854182630777359009e-01 -2.603456676006317139e-01 -1.789357699453830719e-02 6.373763084411621094e-02 -2.164509892463684082e-02 -2.174837887287139893e-01 2.287124544382095337e-01 -1.321984827518463135e-01
5.269606783986091614e-02 1.150096431374549866e-01 -5.880677700042724609e-02 5.332548916339874268e-02 -3.223534226417541504e-01 1.348863244056701660e-01 6.826074421405792236e-02 -1.275163590908050537e-01 1.728662848472595215e-01 5.186697840690612793e-01 2.973228991031646729e-01 5.365553125739097595e-02 -9.718225896358489990e-02 6.354247033596038818e-02 3.995735198259353638e-02 -4.713372513651847839e-02 -1.349570453166961670e-01 -2.984436154365539551e-01 2.840236723423004150e-01 5.646475404500961304e-02 1.514718979597091675e-01 -2.098137140274047852e-02 1.432817429304122925e-01 1.264607310295104980e-01 -1.157776825129985809e-02 -1.641420871019363403e-01 -6.737483292818069458e-02 -2.395760416984558105e-01 1.566404402256011963e-01 -1.831438839435577393e-01 1.634426414966583252e-01 -4.834294319152832031e-02
-6.051516532897949219e-02 -1.787336170673370361e-01 -2.123106829822063446e-02 2.231240719556808472e-01 -2.329570502042770386e-01 -8.997538685798645020e-02 -3.838143497705459595e-02 -3.925564289093017578e-01 2.062642425298690796e-01 1.405312269926071167e-01 1.793794929981231689e-01 6.046921480447053909e-03 -7.870807498693466187e-02 5.350762978196144104e-02 -3.823453933000564575e-02 -1.324050128459930420e-02 1.129234507679939270e-01 -1.336525529623031616e-01 2.772110700607299805e-01 -3.060951232910156250e-01 -1.142446696758270264e-01 2.924738451838493347e-02 -2.812990248203277588e-01 2.276284098625183105e-01 3.229839205741882324e-01 -9.429772943258285522e-02 -1.618662923574447632e-01 -2.270645946264266968e-01 -1.608840674161911011e-01 -2.388826804235577583e-03 1.649380028247833252e-01 -3.076479956507682800e-02
-8.660633862018585205e-02 1.131497174501419067e-01 1.061753369867801666e-02 9.759142994880676270e-02 -2.451713532209396362e-01 -1.261010952293872833e-02 5.213687941431999207e-02 -9.250602126121520996e-02 2.788002490997314453e-01 -2.224796116352081299e-01 1.691223233938217163e-01 -3.850986808538436890e-02 -3.140296041965484619e-01 6.862455606460571289e-02 -1.458637267351150513e-01 -3.297010064125061035e-01 -1.207396015524864197e-02 -9.440378099679946899e-02 1.225904151797294617e-01 -1.482764482498168945e-01 2.654363512992858887e-01 3.336365222930908203e-01 7.841207832098007202e-02 6.147716566920280457e-02 7.107017189264297485e-02 1.789891347289085388e-02 1.420019716024398804e-01 -1.393530070781707764e-01 1.812141537666320801e-01 -2.371239513158798218e-01 3.412683904170989990e-01 1.401627212762832642e-01
-1.193364188075065613e-01 -1.121638193726539612e-01 2.263810634613037109e-01 3.272785246372222900e-01 -2.083133608102798462e-01 -2.811698913574218750e-01 -1.838678261265158653e-03 1.428657621145248413e-01 3.341315984725952148e-01 8.990167826414108276e-02 -2.723683416843414307e-01 -7.561103999614715576e-02 9.306318312883377075e-02 -6.979093700647354126e-02 -6.232488155364990234e-02 -8.043085783720016479e-02 4.082684218883514404e-02 -1.675469875335693359e-01 2.638989090919494629e-01 -1.020750626921653748e-01 1.954186260700225830e-01 9.618285298347473145e-02 -8.468639105558395386e-02 3.389796242117881775e-02 7.607799023389816284e-02 -2.267460227012634277e-01 -4.093329310417175293e-01 6.608348339796066284e-02 7.785602658987045288e-02 -1.196928992867469788e-01 1.706452220678329468e-01 -6.518932431936264038e-02
-5.263182893395423889e-02 -1.598179042339324951e-01 1.266576796770095825e-01 1.845402717590332031e-01 -1.916962563991546631e-01 2.830554544925689697e-02 4.231434687972068787e-02 -2.177915871143341064e-01 2.558140456676483154e-01 6.006175279617309570e-02 2.910889387130737305e-01 -9.757763892412185669e-02 -5.321014299988746643e-02 -1.876828372478485107e-01 -5.090820789337158203e-02 -9.357898682355880737e-02 1.836537867784500122e-01 -1.115433424711227417e-01 3.769661486148834229e-01 -1.661513149738311768e-01 -1.711750030517578125e-01 3.064125776290893555e-01 8.002773672342300415e-02 2.008217200636863708e-02 3.488682806491851807e-01 7.346918433904647827e-02 2.452998422086238861e-03 7.699111104011535645e-02 -2.840222977101802826e-02 -3.399923145771026611e-01 -1.589857637882232666e-01 3.892574831843376160e-02
-6.524782627820968628e-02 -1.025919318199157715e-01 1.915374994277954102e-01 2.475158423185348511e-01 -1.508389562368392944e-01 7.980301976203918457e-02 1.960475593805313110e-01 -2.995245158672332764e-01 1.946307271718978882e-01 -8.838618546724319458e-02 1.656531821936368942e-04 -1.366009712219238281e-01 5.453678593039512634e-02 -2.449763119220733643e-01 -3.298304602503776550e-02 6.248346343636512756e-02 -1.531157735735177994e-02 -1.918230354785919189e-01 3.106263577938079834e-01 -1.322761774063110352e-01 4.948953911662101746e-02 1.484937816858291626e-01 -1.026259139180183411e-01 -3.426569104194641113e-01 2.168655693531036377e-01 1.883357614278793335e-01 -2.683683335781097412e-01 -1.209929510951042175e-01 2.424450367689132690e-01 -2.277972176671028137e-02 2.127787619829177856e-01 -1.430620402097702026e-01
2.460929900407791138e-01 -1.837713718414306641e-01 9.793400019407272339e-02 -1.480099856853485107e-01 -1.073668226599693298e-01 -3.975665867328643799e-01 7.239112257957458496e-02 -1.517260521650314331e-01 3.275243639945983887e-01 9.874644130468368530e-02 -9.028537571430206299e-02 -3.920430541038513184e-01 1.005605384707450867e-01 5.315104871988296509e-02 6.416960060596466064e-02 8.958065509796142578e-02 1.445559114217758179e-01 -2.812401056289672852e-01 3.053707480430603027e-01 -9.800129383802413940e-02 -1.086973473429679871e-01 2.540680170059204102e-01 -7.867462933063507080e-02 -5.261094309389591217e-03 1.511539518833160400e-01 8.603572845458984375e-02 -2.606762200593948364e-02 2.728515863418579102e-02 2.511319518089294434e-02 -1.610635966062545776e-01 -3.244308009743690491e-02 -1.662482172250747681e-01
-1.494071930646896362e-01 -2.143752723932266235e-01 2.837910689413547516e-02 7.626605778932571411e-02 1.626061797142028809e-01 4.414797574281692505e-02 9.416978806257247925e-02 -4.967344459146261215e-03 2.275642305612564087e-01 1.618278622627258301e-01 -1.458528339862823486e-01 1.117321103811264038e-01 -4.849746450781822205e-02 -4.245989397168159485e-02 1.133865397423505783e-02 -4.120120406150817871e-02 -2.641030550003051758e-01 -1.074417158961296082e-01 3.092138469219207764e-01 -4.246076643466949463e-01 -1.171840056777000427e-01 3.116477727890014648e-01 1.628956347703933716e-01 -1.814113743603229523e-02 -9.846124053001403809e-02 -1.375380065292119980e-02 -3.030106425285339355e-01 -2.218227684497833252e-01 -9.662666171789169312e-02 -3.162734210491180420e-01 -5.788341164588928223e-03 1.219899877905845642e-01
[truncated: 3,275,993 more chars]
