# Supplementary material for: The Language of Innovation
Source: PLoS One. 2020 Apr 30;15(4):e0230107. doi: 10.1371/journal.pone.0230107 (PMC7194493; doi:10.1371/journal.pone.0230107)
Supplement: S9 File — (GZ) [file pone.0230107.s009.tar.gz › 1987-1991/V2Run_9_VS_4500_embeddings1987-1991ED32.txt]

1.071335002779960632e-01 -7.423114776611328125e-02 -4.155751764774322510e-01 -6.088631972670555115e-02 1.165538802742958069e-01 2.404690487310290337e-03 -2.676176428794860840e-01 -3.139672577381134033e-01 -2.553562819957733154e-01 -7.309301197528839111e-02 -1.381607055664062500e-01 -7.577438652515411377e-02 9.644820541143417358e-02 1.384173333644866943e-02 -2.153658419847488403e-01 -2.317937761545181274e-01 4.741758480668067932e-02 2.629564106464385986e-01 8.505602926015853882e-02 1.067650853656232357e-03 6.663259118795394897e-02 1.240752786397933960e-01 -2.399909049272537231e-01 1.971069276332855225e-01 -2.667674422264099121e-01 -2.302218787372112274e-02 -1.576177775859832764e-01 -1.789164356887340546e-02 -2.293433398008346558e-01 1.520655155181884766e-01 -2.236608862876892090e-01 1.779286935925483704e-02
1.673334464430809021e-02 2.140597403049468994e-01 -5.261104106903076172e-01 1.940530389547348022e-01 2.462052106857299805e-01 1.580137759447097778e-01 -2.951820194721221924e-02 -1.897128671407699585e-01 3.623114153742790222e-02 -2.423743456602096558e-01 5.832090228796005249e-02 1.916201971471309662e-02 3.070010244846343994e-02 -1.421144511550664902e-02 -9.399957209825515747e-02 -1.823179982602596283e-02 -9.814140945672988892e-02 1.727855056524276733e-01 -2.111930996179580688e-01 7.283893227577209473e-02 -8.784759789705276489e-02 -1.714969277381896973e-01 -2.484278231859207153e-01 4.096126556396484375e-01 -1.243383809924125671e-01 -1.410817056894302368e-01 8.997814357280731201e-02 -2.792713604867458344e-02 -3.295047581195831299e-02 -3.356559900566935539e-03 1.210427433252334595e-01 1.638667136430740356e-01
9.265626966953277588e-02 -1.412240564823150635e-01 -3.452949821949005127e-01 -1.222775653004646301e-01 1.283995956182479858e-01 1.856012642383575439e-01 3.911983594298362732e-02 -5.248476266860961914e-01 8.718530088663101196e-02 -2.269510179758071899e-01 1.624980270862579346e-01 -9.309878572821617126e-03 2.449742257595062256e-01 5.074521526694297791e-02 1.042694668285548687e-03 2.325986176729202271e-01 -2.540746033191680908e-01 -3.259038180112838745e-02 -1.551780700683593750e-01 -6.645649671554565430e-02 1.074481848627328873e-02 7.961429655551910400e-03 -1.614080071449279785e-01 2.025605738162994385e-01 4.196202754974365234e-02 -7.985495030879974365e-02 -1.812839508056640625e-01 2.890130281448364258e-01 -1.312893182039260864e-01 2.382051013410091400e-02 -5.796585977077484131e-02 4.582566034514456987e-04
-4.962072521448135376e-02 1.603352725505828857e-01 -3.066739737987518311e-01 -7.126455754041671753e-02 2.822475135326385498e-01 2.348786443471908569e-01 -1.197862699627876282e-01 -2.992433011531829834e-01 -2.823482267558574677e-02 -1.892202049493789673e-01 1.685095764696598053e-02 1.409838255494832993e-02 3.391305804252624512e-01 1.032904833555221558e-01 -3.100163340568542480e-01 5.260504782199859619e-02 -2.666923999786376953e-01 -1.153234243392944336e-01 2.065733522176742554e-01 5.259806290268898010e-02 1.721991598606109619e-02 -1.682055294513702393e-01 -2.553860545158386230e-01 -4.718834161758422852e-02 1.633990108966827393e-01 -1.258628368377685547e-01 -1.213897988200187683e-01 -5.953760445117950439e-02 -6.023562978953123093e-03 2.479836195707321167e-01 -1.508800089359283447e-01 3.627781197428703308e-02
1.742285490036010742e-01 -2.012598961591720581e-01 -3.792291879653930664e-01 2.906767651438713074e-03 3.403369486331939697e-01 2.835022211074829102e-01 -4.463190585374832153e-02 -1.638600975275039673e-01 -2.832118049263954163e-02 -2.644677460193634033e-01 -6.031725928187370300e-02 -8.144954219460487366e-03 -1.254327781498432159e-02 -4.839169606566429138e-02 -8.066476881504058838e-02 -1.027628928422927856e-01 -1.828485429286956787e-01 -1.244594603776931763e-01 -5.913582816720008850e-02 1.167609356343746185e-02 -2.834429442882537842e-01 1.020371243357658386e-01 -1.989142149686813354e-01 2.412748336791992188e-01 9.918235987424850464e-02 -2.158669233322143555e-01 -2.305696606636047363e-01 6.908881664276123047e-02 2.310737036168575287e-02 3.153332471847534180e-01 9.166967123746871948e-02 4.921624064445495605e-02
-7.634936831891536713e-03 1.603944152593612671e-01 -3.063901662826538086e-01 2.398824542760848999e-01 1.406936943531036377e-01 7.900144159793853760e-02 9.274526685476303101e-02 -4.229885339736938477e-01 -7.560058683156967163e-02 -1.656585633754730225e-01 -3.739210963249206543e-01 2.149946093559265137e-01 2.274999916553497314e-01 -3.850068897008895874e-02 7.970792055130004883e-02 -7.421059161424636841e-02 -1.278593689203262329e-01 -1.823053658008575439e-01 1.150913983583450317e-01 -6.311133503913879395e-02 -3.248310461640357971e-02 -1.764293164014816284e-01 -2.097939252853393555e-01 2.316960245370864868e-01 -3.305411636829376221e-01 -1.392417214810848236e-02 3.983517363667488098e-02 1.989943673834204674e-03 4.533124342560768127e-02 1.054322570562362671e-01 -4.309277981519699097e-02 -4.670748114585876465e-02
-4.796880111098289490e-02 -2.366445064544677734e-01 -2.790097296237945557e-01 1.105872914195060730e-01 1.747852265834808350e-01 1.494985520839691162e-01 7.660856097936630249e-02 -4.701046645641326904e-01 1.202577278017997742e-01 -6.950922310352325439e-03 -2.871135771274566650e-01 1.610890626907348633e-01 5.173269659280776978e-02 -1.787882149219512939e-01 -2.191567420959472656e-01 -1.282963901758193970e-01 -5.273051559925079346e-02 -4.678617417812347412e-02 1.536517683416604996e-02 4.611192271113395691e-02 -7.696869317442178726e-03 -2.606374919414520264e-01 -2.652381062507629395e-01 7.022362947463989258e-02 2.711160182952880859e-01 -1.203485131263732910e-01 -1.416561156511306763e-01 3.287639468908309937e-03 -3.916528820991516113e-02 2.919105589389801025e-01 2.743713930249214172e-02 6.050711125135421753e-02
-1.967201977968215942e-01 2.445201873779296875e-01 -2.259264141321182251e-01 1.357159316539764404e-01 1.650909893214702606e-02 2.684514522552490234e-01 -5.549745634198188782e-03 -3.150927126407623291e-01 -2.867239117622375488e-01 -2.974841594696044922e-01 -2.762455046176910400e-01 2.115946561098098755e-01 1.590383201837539673e-01 7.930779457092285156e-02 -1.330154687166213989e-01 -1.993387341499328613e-01 -1.076149195432662964e-02 -2.168368548154830933e-01 -4.217544198036193848e-02 4.123250767588615417e-02 -1.167911067605018616e-01 -1.203782632946968079e-01 6.265028379857540131e-03 3.291897475719451904e-01 -1.431021839380264282e-02 1.661610975861549377e-02 -2.112900465726852417e-02 -1.379082095809280872e-03 -2.006239630281925201e-02 1.010020673274993896e-01 -2.371515184640884399e-01 1.570676416158676147e-01
5.606276914477348328e-02 6.421177834272384644e-02 -2.995502948760986328e-01 3.906054198741912842e-01 1.478086411952972412e-01 1.910060346126556396e-01 -2.192491590976715088e-01 -2.652368247509002686e-01 1.698795123957097530e-03 -2.466119825839996338e-01 -2.453833073377609253e-01 -2.361503057181835175e-02 9.326230734586715698e-02 1.284167170524597168e-01 -1.371196955442428589e-01 -1.032742187380790710e-01 -2.540043294429779053e-01 5.866840481758117676e-02 -1.094269007444381714e-02 -2.629173398017883301e-01 -2.179305553436279297e-01 -1.314360946416854858e-01 -1.131659746170043945e-01 2.194712311029434204e-01 -1.182528361678123474e-01 3.951675072312355042e-02 -1.343249678611755371e-01 2.046394199132919312e-01 -1.272740662097930908e-01 -1.045168191194534302e-01 8.225770294666290283e-02 1.585208922624588013e-01
2.563663572072982788e-02 2.782302796840667725e-01 -3.619494438171386719e-01 1.463750749826431274e-01 1.346515268087387085e-01 3.261260315775871277e-02 -2.148399800062179565e-01 -3.439714312553405762e-01 3.293196856975555420e-02 -3.572152256965637207e-01 -2.593913972377777100e-01 2.151149883866310120e-02 8.407506346702575684e-02 -1.458050310611724854e-02 -9.049716591835021973e-02 -1.009628847241401672e-01 -1.743296235799789429e-01 3.325144946575164795e-01 -1.394800841808319092e-01 -2.289407253265380859e-01 1.782265603542327881e-01 -2.757299318909645081e-02 -8.066882938146591187e-02 7.020034641027450562e-02 1.247587129473686218e-01 -8.151174336671829224e-02 3.648230805993080139e-02 4.916138574481010437e-02 -1.887202560901641846e-01 8.359128981828689575e-02 6.252286583185195923e-02 1.856817901134490967e-01
-4.944293573498725891e-02 -2.596329152584075928e-02 -2.607656121253967285e-01 6.277126073837280273e-02 -3.088416997343301773e-03 1.023078523576259613e-02 -2.547273635864257812e-01 2.842733636498451233e-02 -2.212989777326583862e-01 4.000121727585792542e-02 -1.285293251276016235e-01 -1.985743194818496704e-01 1.483478397130966187e-01 -1.840746402740478516e-01 1.010487899184226990e-01 -5.660024657845497131e-02 1.835045665502548218e-01 6.542654335498809814e-02 1.526725143194198608e-01 -7.055578380823135376e-02 -1.798224300146102905e-01 -4.839183092117309570e-01 -1.672722995281219482e-01 3.929238915443420410e-01 1.808430701494216919e-01 -1.569904834032058716e-01 -1.518192887306213379e-01 -1.500289887189865112e-02 2.409532479941844940e-02 7.421208918094635010e-02 -2.398183494806289673e-01 1.547747850418090820e-01
-2.525009401142597198e-02 1.573599576950073242e-01 -1.785701811313629150e-01 8.649285137653350830e-02 1.465204507112503052e-01 -1.195470616221427917e-01 -4.847205430269241333e-02 -4.139294922351837158e-01 -2.263991981744766235e-01 -1.748355627059936523e-01 -1.107687130570411682e-01 -1.821480840444564819e-01 1.034526526927947998e-01 -1.283624470233917236e-01 -2.427202276885509491e-02 -1.727712601423263550e-01 -2.906161546707153320e-01 -9.389352053403854370e-02 5.112887546420097351e-02 5.063038785010576248e-03 -3.280334770679473877e-01 -1.532761007547378540e-01 -8.878944814205169678e-02 2.451054155826568604e-01 6.289347261190414429e-02 -3.015090525150299072e-01 -1.258171945810317993e-01 -4.903869330883026123e-02 -1.837001293897628784e-01 -4.173500463366508484e-02 5.257614701986312866e-02 -3.075256347656250000e-01
1.033557876944541931e-01 -7.506123185157775879e-02 -3.802633881568908691e-01 2.046587169170379639e-01 9.227723628282546997e-02 1.120917871594429016e-01 -5.633248016238212585e-03 -4.285278618335723877e-01 -9.075983613729476929e-02 -4.421841353178024292e-02 -6.370293349027633667e-02 1.033896133303642273e-01 1.012916788458824158e-01 9.439635276794433594e-02 2.667131125926971436e-01 -9.884081035852432251e-02 -1.616543727323005442e-06 -2.649194002151489258e-01 -2.671857774257659912e-01 1.477040201425552368e-01 -3.197025135159492493e-02 -3.526567714288830757e-03 -2.476783236488699913e-03 6.572344154119491577e-02 1.298312842845916748e-01 -3.305128514766693115e-01 -1.445223242044448853e-01 1.948495209217071533e-01 -3.192324936389923096e-02 3.152979910373687744e-01 -7.366499304771423340e-02 -8.877314627170562744e-02
-1.319984644651412964e-01 -3.820176795125007629e-02 -3.891594111919403076e-01 3.407523632049560547e-01 2.402861118316650391e-01 2.862618071958422661e-03 -2.816226333379745483e-02 -3.148717582225799561e-01 -3.081145286560058594e-01 -1.679588854312896729e-01 -2.508002817630767822e-01 -1.926359832286834717e-01 -5.082738772034645081e-02 6.220152229070663452e-02 -3.279575109481811523e-01 -2.350707650184631348e-01 -1.022049188613891602e-01 -3.041039593517780304e-02 -9.834346920251846313e-02 -1.659451425075531006e-01 1.123758032917976379e-01 5.045041814446449280e-02 -2.328042984008789062e-01 6.271782517433166504e-02 -8.347392827272415161e-02 -9.461217373609542847e-02 -2.117861807346343994e-02 7.874322682619094849e-02 -2.770034410059452057e-02 6.395936012268066406e-02 7.084193825721740723e-02 9.552998840808868408e-02
4.947302863001823425e-02 6.322717666625976562e-02 -3.172004222869873047e-01 1.303268373012542725e-01 2.819185703992843628e-02 4.113356024026870728e-02 8.704897016286849976e-02 -3.260331749916076660e-01 -9.743829816579818726e-02 -2.301951497793197632e-01 -1.087172701954841614e-01 -1.241162139922380447e-02 -1.505651175975799561e-01 -2.064252495765686035e-01 -3.982706367969512939e-02 -2.170352041721343994e-01 -1.267209202051162720e-01 -1.392931044101715088e-01 1.600466221570968628e-01 3.169172406196594238e-01 -6.445488333702087402e-02 -2.650756835937500000e-01 9.909716993570327759e-02 1.281804740428924561e-01 2.570487260818481445e-01 -1.026105359196662903e-01 -1.214834749698638916e-01 5.679447948932647705e-02 -5.333406850695610046e-02 4.164896607398986816e-01 -1.306362748146057129e-01 1.449803560972213745e-01
-2.310336679220199585e-01 -1.588874310255050659e-01 -2.694359421730041504e-01 1.488528996706008911e-01 5.636865496635437012e-01 -1.554193198680877686e-01 -4.066726937890052795e-02 -2.390622198581695557e-01 1.240978613495826721e-01 9.434063732624053955e-02 -1.444897651672363281e-01 1.094532012939453125e-01 -3.631647303700447083e-02 1.358205080032348633e-01 1.157811656594276428e-01 -1.027329862117767334e-01 -2.250553220510482788e-01 -9.315346367657184601e-03 -1.320908218622207642e-01 1.391806602478027344e-01 -3.108361177146434784e-02 -2.651431262493133545e-01 -1.469120979309082031e-01 1.587293446063995361e-01 -1.362704187631607056e-01 -1.382426768541336060e-01 9.395361691713333130e-02 2.388661354780197144e-01 -4.862665385007858276e-02 -5.383660644292831421e-02 -9.646166861057281494e-02 3.613942489027976990e-02
1.724402308464050293e-01 1.432911306619644165e-01 -3.289693892002105713e-01 5.627942085266113281e-02 1.149155125021934509e-01 2.045564353466033936e-01 2.735351957380771637e-02 -3.542949259281158447e-01 3.044514730572700500e-02 -2.478260248899459839e-01 -2.359382063150405884e-01 1.255680620670318604e-01 -1.772778183221817017e-01 -3.011175692081451416e-01 -1.755484938621520996e-01 -2.276170700788497925e-01 -1.084727123379707336e-01 1.296107377856969833e-02 1.558689773082733154e-01 7.685705274343490601e-02 -2.291560173034667969e-01 -1.420304626226425171e-01 -6.929847598075866699e-02 4.448565840721130371e-02 1.759247928857803345e-01 9.578984230756759644e-03 -2.123279273509979248e-01 1.976065337657928467e-01 -1.741720549762248993e-02 1.229034513235092163e-01 -2.560176551342010498e-01 -2.806416153907775879e-02
-2.024606615304946899e-02 1.947227865457534790e-01 -1.892125159502029419e-01 4.084056615829467773e-01 1.639820262789726257e-02 -1.288620172999799252e-03 -1.764962077140808105e-01 -5.510357618331909180e-01 3.553511574864387512e-02 -1.606070399284362793e-01 -1.181370113044977188e-02 2.769156917929649353e-02 1.304480284452438354e-01 -4.917197395116090775e-03 -9.398284554481506348e-02 7.777196913957595825e-02 -7.742895931005477905e-02 -6.709912419319152832e-02 2.450478076934814453e-01 1.073227152228355408e-01 -1.798250526189804077e-01 -2.617752254009246826e-01 -1.908430457115173340e-01 1.589220613241195679e-01 2.321234494447708130e-01 1.081544533371925354e-01 3.296580538153648376e-02 -5.740769580006599426e-02 -4.821076989173889160e-02 7.687877863645553589e-02 -1.131859645247459412e-01 1.688711494207382202e-01
-1.915151029825210571e-01 1.773783415555953979e-01 -4.789753630757331848e-02 1.568894535303115845e-01 1.463565230369567871e-01 -1.754546165466308594e-01 -3.455932736396789551e-01 -1.582828313112258911e-01 -3.867781534790992737e-02 -2.268737703561782837e-01 -4.964940249919891357e-02 1.236459836363792419e-01 1.170426513999700546e-02 -4.431612491607666016e-01 2.758269309997558594e-01 -1.429910957813262939e-01 -9.862392209470272064e-03 1.136777028441429138e-01 5.217116698622703552e-02 1.706085950136184692e-01 1.793684959411621094e-01 -1.739851236343383789e-01 -2.118601948022842407e-01 1.781906485557556152e-01 -2.245179377496242523e-02 -1.219594404101371765e-01 6.183766201138496399e-02 8.428589999675750732e-02 -1.023697108030319214e-01 1.593898832798004150e-01 -3.064648509025573730e-01 -6.663146615028381348e-02
3.671735227108001709e-01 -7.251097261905670166e-02 -4.423161149024963379e-01 1.485590636730194092e-01 6.230311468243598938e-02 1.206150352954864502e-01 5.752883106470108032e-02 -3.656042218208312988e-01 2.050542458891868591e-02 -1.215364262461662292e-01 -1.450403183698654175e-01 4.085552692413330078e-02 -1.411578357219696045e-01 -1.956103891134262085e-01 -4.517799988389015198e-02 -3.362926840782165527e-02 4.636114090681076050e-02 -1.513954717665910721e-02 2.195540964603424072e-01 3.170652091503143311e-01 -2.058503217995166779e-02 -2.583647370338439941e-01 -1.696916818618774414e-01 1.820468306541442871e-01 1.082293540239334106e-01 6.011739373207092285e-02 -2.718967795372009277e-01 7.098329812288284302e-02 -4.280404374003410339e-02 6.006379798054695129e-02 2.027167752385139465e-02 -8.472280949354171753e-02
6.005666777491569519e-02 7.031942903995513916e-02 -2.670197486877441406e-01 -1.489960961043834686e-02 3.491159677505493164e-01 6.199432536959648132e-02 -1.986827552318572998e-01 -2.216394543647766113e-01 3.664736077189445496e-02 1.333089917898178101e-02 -2.267174273729324341e-01 1.541889905929565430e-01 1.213940754532814026e-01 -2.234220057725906372e-01 8.305525779724121094e-02 -5.459542572498321533e-02 -4.331669807434082031e-01 -1.058368459343910217e-01 6.867862492799758911e-02 2.447062581777572632e-01 -2.493858337402343750e-02 1.021055802702903748e-01 -2.585965991020202637e-01 1.586342006921768188e-01 1.295277196913957596e-02 -1.844488531351089478e-01 2.924542501568794250e-02 9.913755953311920166e-02 -6.251586973667144775e-02 3.060207664966583252e-01 -6.222254037857055664e-02 2.038518041372299194e-01
-1.664499342441558838e-01 -5.861086770892143250e-02 -2.717026770114898682e-01 2.492702007293701172e-01 3.732922375202178955e-01 1.002045124769210815e-01 9.612321108579635620e-02 -1.164842694997787476e-01 1.926566474139690399e-02 1.881284988485276699e-03 -1.514386534690856934e-01 6.938922405242919922e-02 -4.601717740297317505e-02 1.074681580066680908e-01 8.092200756072998047e-02 6.156427413225173950e-02 -1.161505505442619324e-01 3.682151436805725098e-02 -1.472094357013702393e-01 7.719495892524719238e-02 -3.421808183193206787e-01 -2.700042426586151123e-01 -3.260224163532257080e-01 2.142293155193328857e-01 1.729871034622192383e-01 -3.234422504901885986e-01 1.052486523985862732e-01 9.912082552909851074e-02 -6.190739944577217102e-02 7.048718631267547607e-02 -8.705668151378631592e-02 -2.282616645097732544e-01
-1.150968596339225769e-01 1.424613296985626221e-01 -2.333571761846542358e-01 -8.362168818712234497e-02 5.872673168778419495e-02 6.463446468114852905e-02 -2.570400834083557129e-01 -3.914825916290283203e-01 -1.865367144346237183e-01 -1.524950414896011353e-01 -3.623414933681488037e-01 -1.242154911160469055e-01 1.288435757160186768e-01 2.194224894046783447e-01 -1.081711575388908386e-01 -2.771038748323917389e-02 -1.022378727793693542e-01 1.926231086254119873e-01 1.090890914201736450e-02 1.715386062860488892e-01 -1.451844349503517151e-02 1.200636848807334900e-01 -2.301458865404129028e-01 1.116652712225914001e-01 7.567641139030456543e-02 -3.126175403594970703e-01 2.560605108737945557e-01 -2.936770208179950714e-02 -1.076140850782394409e-01 2.010242193937301636e-01 1.617807522416114807e-02 -1.294792294502258301e-01
-1.985963992774486542e-02 -7.949269562959671021e-02 -2.582446336746215820e-01 -5.221059918403625488e-02 1.184620410203933716e-01 1.271248757839202881e-01 -3.764080256223678589e-02 -5.807406306266784668e-01 1.185572594404220581e-01 -2.411885708570480347e-01 1.587168499827384949e-02 -8.218559622764587402e-02 4.093897342681884766e-02 -3.016902878880500793e-02 9.819065779447555542e-02 2.186690457165241241e-02 -6.777029484510421753e-02 2.048932202160358429e-02 -2.205941528081893921e-01 7.448385655879974365e-02 -1.473643779754638672e-01 7.316020131111145020e-02 -1.229893565177917480e-01 3.143713772296905518e-01 6.798734515905380249e-02 5.827014520764350891e-02 -2.343375533819198608e-01 1.149663329124450684e-01 1.811260282993316650e-01 3.813025951385498047e-01 -4.697685688734054565e-02 7.911404967308044434e-02
1.144934073090553284e-01 -1.693014753982424736e-03 -2.643042504787445068e-01 4.158546030521392822e-02 1.975447684526443481e-01 1.327342242002487183e-01 -7.078851759433746338e-02 -5.661901831626892090e-01 9.014306217432022095e-02 -1.489890664815902710e-01 -3.614385426044464111e-01 -3.273601830005645752e-02 -2.831133008003234863e-01 -6.320381164550781250e-02 -9.408442676067352295e-02 -1.059855222702026367e-01 -2.861279807984828949e-02 -6.597258895635604858e-02 1.527431160211563110e-01 3.134121000766754150e-01 1.266059372574090958e-02 -1.379106789827346802e-01 -1.342240273952484131e-01 2.209320217370986938e-01 8.219019323587417603e-02 -2.681618742644786835e-02 7.380284368991851807e-02 -4.840485006570816040e-02 9.885554760694503784e-02 1.213762313127517700e-01 -1.184603199362754822e-01 -1.658492349088191986e-02
-1.607833504676818848e-01 1.535660121589899063e-02 -3.113236725330352783e-01 2.416890561580657959e-01 2.195317149162292480e-01 2.507699467241764069e-02 1.417198628187179565e-01 -2.377558201551437378e-01 5.142104998230934143e-02 -2.779712975025177002e-01 -2.061812281608581543e-01 4.024056252092123032e-03 1.468154788017272949e-01 1.715870201587677002e-02 1.190062761306762695e-01 -1.440132558345794678e-01 -3.285609781742095947e-01 1.725582778453826904e-01 -1.138062309473752975e-02 -7.262054085731506348e-02 -3.035838007926940918e-01 7.647627592086791992e-02 4.573526605963706970e-02 3.931555151939392090e-01 -9.451996535062789917e-02 -1.551499068737030029e-01 -1.054362282156944275e-01 8.220899105072021484e-02 -1.547617912292480469e-01 1.023832410573959351e-01 -1.650800406932830811e-01 5.982309579849243164e-02
9.691720455884933472e-02 -1.215179860591888428e-01 -3.741164803504943848e-01 2.786526642739772797e-02 1.974762529134750366e-01 1.304351687431335449e-01 -5.688073579221963882e-03 -3.695918619632720947e-01 6.039575859904289246e-02 -2.292052358388900757e-01 -1.321914047002792358e-01 -4.191380366683006287e-02 -3.482598811388015747e-02 -2.430275082588195801e-01 -2.291663289070129395e-01 -1.042203977704048157e-01 -1.257542148232460022e-02 -2.065175324678421021e-01 1.184288188815116882e-01 6.991115212440490723e-02 -7.280626147985458374e-02 -2.689465582370758057e-01 -1.617924124002456665e-01 2.831424474716186523e-01 1.320609003305435181e-01 2.186579108238220215e-01 3.516946360468864441e-02 2.130334377288818359e-01 6.540113687515258789e-02 2.282375693321228027e-01 -1.707654446363449097e-01 1.702272519469261169e-02
5.569294560700654984e-03 6.284143775701522827e-03 -1.645920872688293457e-01 3.977054655551910400e-01 1.264043301343917847e-01 -1.308919340372085571e-01 -7.632800191640853882e-02 -4.520019888877868652e-01 -2.114490419626235962e-01 -2.667612433433532715e-01 2.507548220455646515e-02 7.365210354328155518e-02 1.212028488516807556e-01 -3.783569335937500000e-01 -4.952841252088546753e-02 9.581141918897628784e-02 -1.883126609027385712e-02 1.928446739912033081e-01 1.961314678192138672e-01 8.038858324289321899e-02 -6.024228036403656006e-02 7.452418655157089233e-02 -1.658714748919010162e-02 8.437156677246093750e-02 3.778536245226860046e-02 -1.349763721227645874e-01 2.058081515133380890e-02 -1.846390217542648315e-01 -1.173530444502830505e-01 2.696588337421417236e-01 -1.264220923185348511e-01 -1.560200452804565430e-01
2.705089449882507324e-01 1.940214075148105621e-02 -4.004392027854919434e-01 -8.879832923412322998e-03 2.397934794425964355e-01 7.397116720676422119e-02 -5.435248836874961853e-02 -3.296629488468170166e-01 8.769045770168304443e-02 -1.293928921222686768e-01 -3.201237022876739502e-01 3.284221515059471130e-02 -4.444077983498573303e-02 -4.893215373158454895e-02 -8.926209062337875366e-02 5.190532281994819641e-02 2.526118047535419464e-02 -4.546907544136047363e-02 1.053286120295524597e-01 3.361149430274963379e-01 -1.736630946397781372e-01 -2.346352189779281616e-01 5.833113566040992737e-02 2.199689149856567383e-01 1.646603494882583618e-01 -1.335003972053527832e-01 -4.598494619131088257e-02 2.755054533481597900e-01 7.371117919683456421e-02 2.354745417833328247e-01 -1.747994497418403625e-02 2.185558527708053589e-02
8.775553107261657715e-02 1.624050289392471313e-01 -1.052168682217597961e-01 3.546517491340637207e-01 9.778875112533569336e-02 -1.040401123464107513e-02 1.556287705898284912e-01 -1.035656034946441650e-01 -2.189716547727584839e-01 -2.822003066539764404e-01 -2.638182640075683594e-01 -4.949323460459709167e-02 1.947163045406341553e-01 1.177544593811035156e-01 4.024343937635421753e-02 -1.008850112557411194e-01 -6.826878339052200317e-02 -9.978964179754257202e-02 -1.102348789572715759e-01 1.186569482088088989e-01 3.961012661457061768e-01 -5.847634375095367432e-02 -2.974450290203094482e-01 1.765477061271667480e-01 3.594713984057307243e-03 -4.323915392160415649e-02 -1.949984580278396606e-01 1.702788621187210083e-01 1.582949906587600708e-01 -1.093548312783241272e-01 -2.818716764450073242e-01 -1.227506324648857117e-01
-2.970378696918487549e-01 1.805885285139083862e-01 -1.706847548484802246e-01 3.955644741654396057e-02 3.035922348499298096e-01 3.416518270969390869e-01 -2.209542095661163330e-01 -1.117412894964218140e-01 -1.474020034074783325e-01 -2.294926159083843231e-02 -9.830322861671447754e-02 -2.487395256757736206e-01 4.070510715246200562e-02 -2.093338221311569214e-01 -1.472249478101730347e-01 5.241855233907699585e-02 2.823323607444763184e-01 -2.769508063793182373e-01 -1.769504547119140625e-01 1.822868138551712036e-01 2.313271611928939819e-01 4.305394366383552551e-02 1.548495423048734665e-02 2.508007884025573730e-01 -1.368213444948196411e-01 -1.018504127860069275e-01 -4.607580602169036865e-02 1.822713762521743774e-01 -1.488480158150196075e-02 5.729582533240318298e-02 5.630999803543090820e-02 6.319300085306167603e-02
-7.191671989858150482e-03 -4.424761980772018433e-02 -2.777411341667175293e-01 1.563806235790252686e-01 1.788177192211151123e-01 -9.431000053882598877e-02 -2.696500718593597412e-02 -3.918102979660034180e-01 1.381775885820388794e-01 -2.117060571908950806e-01 -1.094044893980026245e-01 1.233039349317550659e-01 -3.146611899137496948e-02 -2.029245793819427490e-01 5.171911790966987610e-02 -2.189956009387969971e-01 -2.904708385467529297e-01 6.204006075859069824e-02 2.418180704116821289e-01 2.481658607721328735e-01 8.828505873680114746e-02 -8.479918539524078369e-02 -2.402402311563491821e-01 -2.695369301363825798e-03 -1.047761961817741394e-01 -1.827795952558517456e-01 -9.876060485839843750e-02 5.312983319163322449e-02 -1.910802870988845825e-01 3.741878867149353027e-01 -3.162540495395660400e-02 -4.371530562639236450e-02
-1.156630441546440125e-01 5.370939150452613831e-02 -2.465955466032028198e-01 1.600225418806076050e-01 3.034090697765350342e-01 7.865707390010356903e-03 -8.272098004817962646e-02 -4.035439193248748779e-01 -1.093924567103385925e-01 -6.704630702733993530e-02 -1.957334876060485840e-01 -3.973359167575836182e-01 2.599756717681884766e-01 3.250829502940177917e-02 2.415600121021270752e-01 1.969867572188377380e-02 2.224032133817672729e-01 -5.507881287485361099e-03 -1.284206211566925049e-01 -2.076425999402999878e-01 5.465894937515258789e-02 -2.181419283151626587e-01 -7.210242003202438354e-02 1.907076537609100342e-01 6.631057709455490112e-02 5.402638763189315796e-02 -2.579658478498458862e-02 1.862080395221710205e-02 -3.426719084382057190e-02 -5.889293923974037170e-02 -2.554958760738372803e-01 -1.264404654502868652e-01
1.065525189042091370e-01 2.042731642723083496e-01 -2.834451198577880859e-01 2.161667048931121826e-01 8.938086032867431641e-02 1.832993030548095703e-01 -1.060399264097213745e-01 -4.027767479419708252e-01 -4.192422330379486084e-02 1.478150784969329834e-01 -1.211116015911102295e-01 -3.577245026826858521e-02 1.560524106025695801e-01 1.546196043491363525e-01 -1.963949352502822876e-01 -4.872634634375572205e-02 -6.059687584638595581e-02 -2.170127332210540771e-01 -5.930338986217975616e-03 5.841215327382087708e-02 -1.381367444992065430e-01 -1.279498636722564697e-01 -4.576385021209716797e-02 1.072775200009346008e-01 -4.163042455911636353e-02 -1.478828042745590210e-01 -1.751840263605117798e-01 1.464774608612060547e-01 -3.406825959682464600e-01 3.184432387351989746e-01 1.119141578674316406e-01 -2.588760554790496826e-01
-2.068034373223781586e-02 -2.931570634245872498e-02 -6.230315938591957092e-02 1.709455251693725586e-01 1.147921383380889893e-01 1.597699820995330811e-01 1.201497316360473633e-01 -2.502588927745819092e-01 -2.038267999887466431e-01 -5.016975402832031250e-01 -2.325474470853805542e-01 -7.373287528753280640e-02 2.357173413038253784e-01 1.971855014562606812e-01 1.309685502201318741e-02 2.279890030622482300e-01 6.525840610265731812e-02 3.354132547974586487e-02 -2.747741937637329102e-01 -9.540115570416674018e-05 -9.083778411149978638e-02 -3.096144795417785645e-01 -5.965404957532882690e-02 -1.481465846300125122e-01 1.123669743537902832e-01 -5.745998024940490723e-02 -1.752565950155258179e-01 6.510867923498153687e-02 -1.885616630315780640e-01 7.086457684636116028e-03 -2.306616902351379395e-01 -1.697023399174213409e-02
-1.187664717435836792e-01 1.969958543777465820e-01 -2.354839742183685303e-01 2.216043621301651001e-01 2.424503564834594727e-01 -1.265323162078857422e-01 4.405353590846061707e-02 -9.748914837837219238e-02 2.736309776082634926e-03 1.320452094078063965e-01 -1.251139938831329346e-01 6.260429322719573975e-02 1.142331287264823914e-01 -2.945669293403625488e-01 1.333543192595243454e-02 1.768090128898620605e-01 1.290536969900131226e-01 2.050256580114364624e-01 1.950949877500534058e-01 1.449967175722122192e-01 -4.505004733800888062e-02 2.735463343560695648e-02 -2.523243799805641174e-02 2.270545661449432373e-01 -6.773013621568679810e-02 -3.025901913642883301e-01 -2.506379187107086182e-01 2.393396198749542236e-01 2.489162385463714600e-01 9.614279121160507202e-02 -3.243775367736816406e-01 -1.503152102231979370e-01
-2.981164865195751190e-02 1.930229663848876953e-01 -4.498819708824157715e-01 5.729821324348449707e-02 4.264358878135681152e-01 -1.474269479513168335e-01 6.965765729546546936e-03 -1.608608961105346680e-01 4.240514338016510010e-02 -2.849110364913940430e-01 -1.870600879192352295e-01 -2.485333383083343506e-01 1.434332579374313354e-01 1.759007945656776428e-02 -6.539599597454071045e-02 6.135780736804008484e-02 2.393193840980529785e-01 2.640298195183277130e-02 -1.649726927280426025e-01 6.868638098239898682e-02 -8.654287457466125488e-02 -4.877949506044387817e-02 9.896798431873321533e-02 2.927053347229957581e-02 -2.154383659362792969e-01 -4.459866136312484741e-02 -1.453393846750259399e-01 2.120257914066314697e-01 -1.065879464149475098e-01 1.093631386756896973e-01 -6.788678467273712158e-02 -2.552962303161621094e-01
-6.476373411715030670e-03 2.365639060735702515e-01 -2.587715089321136475e-01 3.212074041366577148e-01 2.364583760499954224e-01 2.493848055601119995e-01 8.291316218674182892e-03 -4.927891194820404053e-01 -3.827570378780364990e-02 -8.549259603023529053e-02 -8.351396024227142334e-02 -2.339528948068618774e-01 2.318968474864959717e-01 -1.034615933895111084e-01 -7.044047117233276367e-02 9.739231318235397339e-02 -3.564229235053062439e-02 -1.227287650108337402e-01 -8.778469264507293701e-02 6.691611558198928833e-02 -1.163521185517311096e-01 -1.230056211352348328e-01 -3.611529618501663208e-02 -6.955855339765548706e-02 2.001854032278060913e-01 -3.335286304354667664e-02 -1.932345926761627197e-01 6.890503317117691040e-02 1.004158854484558105e-01 9.654564410448074341e-02 1.734834909439086914e-01 2.594815492630004883e-01
1.541879177093505859e-01 2.205750942230224609e-01 -6.354808062314987183e-02 2.436579465866088867e-01 -3.493308648467063904e-02 2.404037564992904663e-01 -1.790820509195327759e-01 -9.965243190526962280e-02 7.360636442899703979e-02 -7.240290194749832153e-02 -3.261717259883880615e-01 1.745421625673770905e-02 3.383430838584899902e-02 8.296715468168258667e-02 1.893209964036941528e-01 9.610603749752044678e-02 8.749964088201522827e-02 1.154215484857559204e-01 5.346716567873954773e-02 -8.850868791341781616e-02 -1.556130349636077881e-01 -1.623652060516178608e-03 -1.822181195020675659e-01 1.973922997713088989e-01 -9.472562372684478760e-02 -2.149994224309921265e-01 -3.536411821842193604e-01 4.490207135677337646e-01 7.589034736156463623e-02 5.330648273229598999e-02 -8.560466766357421875e-02 -2.585063576698303223e-01
1.673770993947982788e-01 -1.557669937610626221e-01 -9.022627025842666626e-02 4.616303369402885437e-02 2.955090999603271484e-01 1.249556243419647217e-01 -6.151276081800460815e-02 -4.149464070796966553e-01 3.146927058696746826e-02 -1.443468332290649414e-01 -9.808328002691268921e-02 1.816999018192291260e-01 1.254476457834243774e-01 -1.061693578958511353e-01 -2.014207541942596436e-01 -1.106605380773544312e-01 -1.744385212659835815e-01 -2.911283671855926514e-01 5.469312891364097595e-03 1.856587678194046021e-01 -8.454719930887222290e-02 -2.166601270437240601e-01 7.494919467717409134e-03 2.286284714937210083e-01 -6.046202033758163452e-02 -7.939325645565986633e-03 -2.711079120635986328e-01 5.086380243301391602e-02 -1.294704675674438477e-01 3.597495257854461670e-01 -1.420983970165252686e-01 -1.094497516751289368e-01
-1.149875149130821228e-01 4.641592130064964294e-02 -1.650523245334625244e-01 1.115084365010261536e-01 5.559831485152244568e-02 3.423291742801666260e-01 -8.656297624111175537e-02 -2.849935591220855713e-01 -4.290274344384670258e-03 -3.383483290672302246e-01 -2.750170528888702393e-01 5.677330773323774338e-03 -5.033297836780548096e-02 -1.731178015470504761e-01 1.402807086706161499e-01 -4.215899389237165451e-03 -6.280042231082916260e-02 3.392713069915771484e-01 -1.283149123191833496e-01 -3.967924043536186218e-02 2.541328668594360352e-01 -2.222053557634353638e-01 -1.920082718133926392e-01 -8.134055137634277344e-02 -1.204542592167854309e-01 1.158248633146286011e-01 -7.927422970533370972e-02 -1.366699337959289551e-01 -1.076028496026992798e-01 2.915222346782684326e-01 -6.602091342210769653e-02 2.127152383327484131e-01
5.773469433188438416e-02 -9.845643490552902222e-02 -1.063362509012222290e-01 1.683842539787292480e-01 3.210341632366180420e-01 2.812248170375823975e-01 -3.068962991237640381e-01 4.596259072422981262e-02 6.570421159267425537e-02 5.726309493184089661e-02 -2.296640872955322266e-01 -7.151181995868682861e-02 5.766796413809061050e-03 -2.322333306074142456e-01 9.144569188356399536e-02 -2.452179789543151855e-02 -6.775517016649246216e-02 2.044597417116165161e-01 -1.125754863023757935e-01 -3.734768182039260864e-02 -1.611958146095275879e-01 -1.638033539056777954e-01 -2.994733750820159912e-01 1.244006529450416565e-01 -3.527208566665649414e-01 -2.403870373964309692e-01 -1.411970853805541992e-01 -1.635594516992568970e-01 5.895648524165153503e-02 -7.396325469017028809e-02 -2.828828394412994385e-01 6.469835340976715088e-02
-9.888882935047149658e-02 5.490565672516822815e-02 -2.308321446180343628e-01 2.695474326610565186e-01 2.912439703941345215e-01 -9.613160043954849243e-02 -1.477838158607482910e-01 -4.393329843878746033e-02 -2.899506986141204834e-01 -3.654649853706359863e-01 -3.147308826446533203e-01 -1.426910310983657837e-01 -3.551416471600532532e-02 6.092266365885734558e-02 1.032421216368675232e-01 2.811238467693328857e-01 2.157732397317886353e-01 -8.169155567884445190e-02 -3.587457835674285889e-01 -9.897902607917785645e-03 6.200486794114112854e-02 -3.587101772427558899e-02 -1.473256945610046387e-01 7.892434485256671906e-03 5.509760603308677673e-02 -7.317487150430679321e-02 -9.139086306095123291e-02 8.991809934377670288e-02 -1.841795444488525391e-01 1.698858141899108887e-01 -1.227197125554084778e-01 -1.095343194901943207e-02
1.928400434553623199e-02 8.834233880043029785e-02 -1.026002108119428158e-03 -2.092399597167968750e-01 1.254085004329681396e-01 1.989025324583053589e-01 -1.067522317171096802e-01 -1.905281394720077515e-01 -1.073537394404411316e-02 -2.469006329774856567e-01 -1.358621567487716675e-01 7.729327678680419922e-02 8.780839294195175171e-02 -1.994657367467880249e-01 2.529135942459106445e-01 -1.111410092562437057e-03 1.721283793449401855e-01 1.979326754808425903e-01 1.728100776672363281e-01 -6.422626972198486328e-02 -1.238970011472702026e-01 -2.166739851236343384e-01 -2.663921415805816650e-01 3.388603627681732178e-01 -1.320551484823226929e-01 -7.492507994174957275e-02 -1.559721585363149643e-02 7.880149781703948975e-02 3.297325223684310913e-02 7.336750626564025879e-02 -5.101133584976196289e-01 3.177557885646820068e-02
-1.048542782664299011e-01 -1.578077487647533417e-02 -3.278185725212097168e-01 -4.627126455307006836e-02 4.092996418476104736e-01 2.808181568980216980e-03 -1.704332679510116577e-01 -1.702279150485992432e-01 -1.995765864849090576e-01 -4.421336203813552856e-02 -1.838849335908889771e-01 2.229415923357009888e-01 -6.981297582387924194e-02 -2.936642058193683624e-02 -1.499472856521606445e-01 -3.148696944117546082e-02 -2.764934003353118896e-01 -2.094658650457859039e-02 6.466244161128997803e-02 2.082435637712478638e-01 -2.557318210601806641e-01 -1.978068053722381592e-01 -2.833340317010879517e-02 5.932736676186323166e-03 -4.772773012518882751e-02 9.697893261909484863e-02 -2.337171137332916260e-01 -2.724503912031650543e-02 1.635205447673797607e-01 1.282728761434555054e-01 -3.969566822052001953e-01 3.824552893638610840e-02
2.557700872421264648e-02 3.949790447950363159e-02 -2.012956291437149048e-01 1.005351915955543518e-02 -1.381088420748710632e-02 6.906650215387344360e-02 1.320307981222867966e-02 -1.212128847837448120e-01 1.286930441856384277e-01 7.095030695199966431e-02 -2.672553062438964844e-01 -6.667325645685195923e-02 3.599196076393127441e-01 -1.445576548576354980e-01 1.533735990524291992e-01 -2.333987802267074585e-01 -6.953237950801849365e-02 1.158049982041120529e-02 -7.498515397310256958e-02 -1.212535575032234192e-01 -1.040310226380825043e-02 -2.751066386699676514e-01 -4.667155742645263672e-01 2.624357342720031738e-01 -6.703490763902664185e-02 -3.679776936769485474e-02 -1.566784232854843140e-01 8.058466017246246338e-02 -1.821216493844985962e-01 -1.081518679857254028e-01 -3.764127492904663086e-01 1.447226759046316147e-02
1.464837938547134399e-01 2.051574923098087311e-02 -1.127690523862838745e-01 1.140634790062904358e-01 -6.381341814994812012e-02 2.725132405757904053e-01 -8.613413572311401367e-02 -2.478840202093124390e-01 1.602645665407180786e-01 -2.912167012691497803e-01 -2.053531259298324585e-01 1.259077936410903931e-01 -1.742395162582397461e-01 9.660200774669647217e-02 7.488772738724946976e-03 -1.317046284675598145e-01 -2.260190248489379883e-01 5.952230468392372131e-02 -5.308755114674568176e-02 2.691988945007324219e-01 -2.893465459346771240e-01 -2.634340524673461914e-01 -2.739190757274627686e-01 7.220088690519332886e-02 -1.010743975639343262e-01 -5.318979918956756592e-02 -6.435207277536392212e-02 1.668743044137954712e-01 -1.766665279865264893e-01 2.112882882356643677e-01 -1.694771200418472290e-01 2.582594454288482666e-01
9.148016571998596191e-02 1.461857557296752930e-01 -2.309474050998687744e-01 -6.395867094397544861e-03 2.336614578962326050e-01 1.820556260645389557e-02 -1.142347455024719238e-01 -1.322099566459655762e-01 -2.755314111709594727e-01 -9.679476171731948853e-02 -3.438540101051330566e-01 -1.163186952471733093e-01 7.304576784372329712e-02 -8.314023911952972412e-02 3.099335171282291412e-02 -1.490126252174377441e-01 -3.134319186210632324e-01 -1.931809633970260620e-01 2.461683005094528198e-01 1.660386174917221069e-01 -1.401655972003936768e-01 -2.843785285949707031e-01 -2.442512363195419312e-01 -8.439155668020248413e-02 3.138162568211555481e-02 -3.133305162191390991e-02 -2.272679209709167480e-01 1.493581980466842651e-01 8.659524470567703247e-02 2.219425588846206665e-01 8.254054188728332520e-02 2.200905829668045044e-01
-1.347202062606811523e-01 8.483697474002838135e-02 -5.615888237953186035e-01 1.338089443743228912e-02 -2.639495022594928741e-02 9.865409880876541138e-02 -1.744219362735748291e-01 -4.484764635562896729e-01 -1.502629928290843964e-02 -9.100070223212242126e-03 -1.210179328918457031e-01 -9.215425699949264526e-02 -1.683237701654434204e-01 -5.219402164220809937e-02 -1.622181981801986694e-01 -2.399021014571189880e-02 -1.430987715721130371e-01 -1.904917806386947632e-01 2.347562015056610107e-01 6.677744537591934204e-02 -1.457709521055221558e-01 -2.745506465435028076e-01 -8.137048780918121338e-02 1.061865538358688354e-01 6.225915998220443726e-02 -2.595002390444278717e-02 -1.025166288018226624e-01 2.856262028217315674e-01 2.965121064335107803e-03 2.100546844303607941e-02 -1.654905825853347778e-02 8.655299991369247437e-02
4.365375638008117676e-02 1.915204823017120361e-01 -2.317621707916259766e-01 2.440154850482940674e-01 5.283556580543518066e-01 -7.095853239297866821e-02 -4.086735099554061890e-02 -1.350454390048980713e-01 2.941535040736198425e-02 -2.212810665369033813e-01 -4.185340702533721924e-01 -2.795808613300323486e-01 4.905558377504348755e-02 1.821607649326324463e-01 -4.729377478361129761e-02 1.196880787611007690e-01 2.257036045193672180e-02 1.308673899620771408e-02 -3.503511101007461548e-02 -1.305640041828155518e-01 1.158600021153688431e-02 -8.387849479913711548e-02 -7.965229451656341553e-02 1.457200050354003906e-01 7.870189845561981201e-02 -1.911632157862186432e-02 -1.043874323368072510e-01 8.063504099845886230e-02 -1.979449987411499023e-01 -4.743854328989982605e-02 -2.386316806077957153e-01 -1.126831173896789551e-01
-7.413753122091293335e-02 5.850335583090782166e-03 -2.256973981857299805e-01 1.125211939215660095e-01 3.744043782353401184e-02 3.409474715590476990e-02 -3.062597215175628662e-01 -4.684612527489662170e-02 -1.013495475053787231e-01 -2.644322216510772705e-01 -1.549851596355438232e-01 2.477144151926040649e-01 3.158500790596008301e-01 -7.908254861831665039e-02 -2.141242772340774536e-01 -1.194722950458526611e-01 -9.677912294864654541e-02 4.635319486260414124e-02 1.461702138185501099e-01 2.914039194583892822e-01 1.021719723939895630e-01 -2.122864276170730591e-01 -3.661645948886871338e-01 1.011861935257911682e-01 1.214091703295707703e-01 8.156150579452514648e-02 -1.091324165463447571e-01 2.162180989980697632e-01 -5.467896163463592529e-02 2.175033241510391235e-01 -1.019908934831619263e-01 -2.054975032806396484e-01
-4.920326545834541321e-02 -8.338981866836547852e-02 -2.395289391279220581e-01 -2.526696771383285522e-02 2.608604431152343750e-01 1.428404003381729126e-01 1.638232171535491943e-02 -5.003591179847717285e-01 1.452801376581192017e-01 -1.242535114288330078e-01 1.629541367292404175e-01 -1.478678137063980103e-01 1.977417767047882080e-01 -9.694769978523254395e-02 1.535939574241638184e-01 4.588935151696205139e-02 -2.530597895383834839e-02 -1.001990213990211487e-01 4.748510941863059998e-02 -7.682850956916809082e-02 -2.057813704013824463e-01 -1.101954281330108643e-01 6.134411320090293884e-02 1.865612864494323730e-01 -9.535299241542816162e-02 -2.407678514719009399e-01 -4.467936977744102478e-02 9.328435361385345459e-02 -1.841760277748107910e-01 4.320308268070220947e-01 1.018100138753652573e-02 1.550556421279907227e-01
-1.942279562354087830e-02 1.406997740268707275e-01 -2.257861755788326263e-02 1.418139040470123291e-01 4.423739016056060791e-01 -9.532023221254348755e-02 9.951259940862655640e-02 -2.860549390316009521e-01 5.244558211416006088e-03 2.829983644187450409e-02 -2.393718995153903961e-02 -2.932845354080200195e-01 2.264892160892486572e-01 -2.220287360250949860e-02 -9.636046737432479858e-02 -9.044100344181060791e-02 -9.326851367950439453e-02 1.975411027669906616e-01 -1.150495260953903198e-01 1.965360715985298157e-03 5.235846340656280518e-02 -2.782131135463714600e-01 1.654628664255142212e-01 2.864969968795776367e-01 2.708134055137634277e-01 -1.011233031749725342e-01 -1.438739001750946045e-01 2.388909310102462769e-01 5.790650472044944763e-02 5.013476312160491943e-02 -2.938268184661865234e-01 4.384871944785118103e-02
-9.874645620584487915e-02 1.729818284511566162e-01 -2.113046944141387939e-01 2.667670249938964844e-01 1.986956149339675903e-01 2.252798713743686676e-02 -3.642684593796730042e-02 -2.726013958454132080e-01 -2.490215301513671875e-01 -3.951267898082733154e-01 1.072088256478309631e-01 7.083072513341903687e-02 -7.321435213088989258e-02 -4.671214148402214050e-03 1.204289793968200684e-01 -1.076858043670654297e-01 -1.707459092140197754e-01 1.522803306579589844e-01 1.376392841339111328e-01 2.934409976005554199e-01 -8.894123136997222900e-02 1.255739293992519379e-02 -7.966753095388412476e-02 1.448229253292083740e-01 -4.378506168723106384e-02 2.876063995063304901e-02 -6.063118577003479004e-02 6.632529944181442261e-02 -2.756446003913879395e-01 3.886005580425262451e-01 7.384981215000152588e-02 -1.634285748004913330e-01
8.264417946338653564e-02 1.116470471024513245e-01 -2.893809080123901367e-01 6.737564690411090851e-04 4.931620657444000244e-01 -3.349608182907104492e-02 -2.002870738506317139e-01 -3.196767270565032959e-01 1.176525186747312546e-02 -1.625074446201324463e-01 -1.851466745138168335e-01 -2.541566193103790283e-01 2.096005678176879883e-01 6.152265518903732300e-02 -1.048006862401962280e-02 -5.677073448896408081e-02 2.232972234487533569e-01 1.415675040334463120e-02 -3.177049160003662109e-01 1.382214762270450592e-02 3.196183964610099792e-02 -1.433080881834030151e-01 -6.599483639001846313e-02 3.023676872253417969e-01 7.707664370536804199e-02 4.572980478405952454e-02 -1.107154712080955505e-01 -3.581127896904945374e-02 9.186726063489913940e-02 -1.026579812169075012e-01 -1.333874613046646118e-01 -8.354187756776809692e-02
1.341390758752822876e-01 8.046844601631164551e-02 -4.165353775024414062e-01 -9.778156876564025879e-02 6.020447239279747009e-02 -1.537871062755584717e-01 -1.445259302854537964e-01 -2.403180748224258423e-01 -2.380322664976119995e-01 4.084859043359756470e-02 -3.386663794517517090e-01 -2.480134926736354828e-02 2.075242549180984497e-01 -1.496500372886657715e-01 -5.747976154088973999e-02 1.196789555251598358e-02 -1.634356975555419922e-01 -5.970708653330802917e-02 -9.318855591118335724e-03 1.680056154727935791e-01 4.499550908803939819e-02 -1.329962164163589478e-01 -2.476109862327575684e-01 -5.148530937731266022e-03 2.850827276706695557e-01 9.922169148921966553e-02 -4.212873578071594238e-01 6.410387903451919556e-02 8.232635259628295898e-02 1.279430389404296875e-01 6.373033672571182251e-02 6.670132279396057129e-02
1.970446705818176270e-01 -3.148984909057617188e-01 -4.068140089511871338e-01 3.969797864556312561e-02 6.494628638029098511e-02 9.603627771139144897e-02 -1.071558743715286255e-01 -5.201339125633239746e-01 -1.684985607862472534e-01 -2.332108914852142334e-01 9.579434059560298920e-03 -1.296795904636383057e-01 1.060740798711776733e-01 -7.840882986783981323e-02 -5.204586312174797058e-02 9.462570771574974060e-03 -3.804365172982215881e-02 -9.549763798713684082e-02 -1.862060874700546265e-01 4.204412922263145447e-02 -5.762049928307533264e-02 -1.825442165136337280e-01 -2.644707821309566498e-02 5.824843049049377441e-02 8.518598973751068115e-02 6.583569943904876709e-02 -3.168772757053375244e-01 1.279857456684112549e-01 -2.436583489179611206e-02 1.996602863073348999e-01 2.345780283212661743e-02 -1.498578488826751709e-01
-8.827857673168182373e-03 2.277519926428794861e-02 -2.773521244525909424e-01 4.580342397093772888e-02 5.061927437782287598e-01 1.976907998323440552e-01 4.066217690706253052e-02 -3.396358788013458252e-01 -1.615768820047378540e-01 1.410694792866706848e-03 -1.747262626886367798e-01 2.331571839749813080e-02 2.358155250549316406e-01 -8.028492331504821777e-02 -1.606718301773071289e-01 -4.779370035976171494e-03 -2.301126867532730103e-01 -1.598939895629882812e-01 1.871954798698425293e-01 1.285170763731002808e-01 1.104244682937860489e-02 -1.224257349967956543e-01 2.033580094575881958e-02 1.207517907023429871e-01 5.498778820037841797e-02 -2.840467095375061035e-01 -1.403314471244812012e-01 -1.237733140587806702e-01 2.404087921604514122e-03 2.781584262847900391e-01 4.933288693428039551e-02 6.539072841405868530e-02
2.478814423084259033e-01 2.923230826854705811e-01 -1.830444335937500000e-01 -3.716606646776199341e-02 2.328595221042633057e-01 9.614557772874832153e-02 -1.815727949142456055e-01 -1.870113313198089600e-01 -1.825480908155441284e-01 -3.999282419681549072e-02 -3.233978748321533203e-01 -2.783663570880889893e-02 1.078032553195953369e-01 7.845068350434303284e-03 2.723798453807830811e-01 -2.154454588890075684e-01 6.322707980871200562e-03 -1.295972764492034912e-01 4.418763518333435059e-02 2.320932596921920776e-01 -1.991277635097503662e-01 -1.817646175622940063e-01 -5.523034371435642242e-03 4.394707828760147095e-02 1.255157291889190674e-01 1.525098979473114014e-01 -1.632807701826095581e-01 9.027820080518722534e-02 -1.070940494537353516e-02 3.974388241767883301e-01 3.920414298772811890e-02 1.830034404993057251e-01
-5.400533974170684814e-02 -4.782069846987724304e-02 -9.845449775457382202e-02 -1.853474378585815430e-01 2.061352133750915527e-01 1.612866818904876709e-01 -3.371622860431671143e-01 -3.092617094516754150e-01 -1.831540316343307495e-01 -2.524886429309844971e-01 -1.084982678294181824e-01 3.199077211320400238e-03 2.267201691865921021e-01 -2.973088026046752930e-01 2.269008755683898926e-01 2.915225364267826080e-02 9.693015366792678833e-02 2.353952527046203613e-01 2.310691922903060913e-01 -5.143244192004203796e-02 8.278883248567581177e-02 -3.214293718338012695e-01 -1.256548911333084106e-01 2.077526897192001343e-01 -1.233814656734466553e-01 -2.253925194963812828e-03 2.116526849567890167e-02 -7.105609029531478882e-02 1.029145903885364532e-02 -1.107132178731262684e-03 -2.442183494567871094e-01 -3.572675958275794983e-02
-5.572197586297988892e-02 -1.575808376073837280e-01 5.815088748931884766e-02 -2.018969357013702393e-01 4.874389246106147766e-02 5.085217207670211792e-02 -3.414492607116699219e-01 -2.643161714076995850e-01 -2.358574420213699341e-01 -1.491120308637619019e-01 -2.950074970722198486e-01 -2.132453583180904388e-02 1.391239166259765625e-01 -1.830246597528457642e-01 1.585525870323181152e-01 -1.021995544433593750e-01 1.668339222669601440e-01 1.420865207910537720e-01 -5.362094845622777939e-03 1.043961569666862488e-01 7.821993902325630188e-03 -2.675696611404418945e-01 -8.951082825660705566e-02 3.709985315799713135e-01 -2.017069980502128601e-02 -2.481682598590850830e-01 2.823360264301300049e-02 1.893103239126503468e-03 -7.935868576169013977e-03 1.257703751325607300e-01 -3.572041988372802734e-01 1.397106051445007324e-02
2.077202051877975464e-01 4.403591528534889221e-02 -2.102436721324920654e-01 -1.290453039109706879e-02 3.567102849483489990e-01 9.262518584728240967e-02 -7.661412656307220459e-02 -1.289017498493194580e-01 -1.095567867159843445e-01 4.487950727343559265e-02 -9.591975808143615723e-02 1.296306680887937546e-02 1.122682765126228333e-01 -1.212101504206657410e-01 3.584730327129364014e-01 3.445632755756378174e-03 4.562209919095039368e-02 -1.024012360721826553e-02 4.441542923450469971e-02 -8.388829976320266724e-02 2.636050432920455933e-02 -9.940775483846664429e-02 7.289408147335052490e-02 6.019017100334167480e-01 -4.930448159575462341e-02 -1.870038211345672607e-01 -1.137920022010803223e-01 1.821907460689544678e-01 -2.850268185138702393e-01 -5.582389887422323227e-03 -1.288769096136093140e-01 4.737714305520057678e-02
3.023736774921417236e-01 2.094708830118179321e-01 -2.826269567012786865e-01 -1.512304991483688354e-01 1.781451404094696045e-01 -2.423063069581985474e-01 -6.429592519998550415e-02 -4.280035793781280518e-01 5.081148445606231689e-02 1.206656359136104584e-02 -1.741618067026138306e-01 -1.162446197122335434e-02 -3.220967203378677368e-02 -7.589716464281082153e-02 1.214290857315063477e-01 -2.632562629878520966e-02 -4.371087625622749329e-02 -6.061077583581209183e-03 1.003503128886222839e-01 2.302682995796203613e-01 -1.542296558618545532e-01 -1.231831833720207214e-01 -1.715485900640487671e-01 -4.716325923800468445e-02 1.596079468727111816e-01 -7.472828030586242676e-02 -2.639182507991790771e-01 4.657593742012977600e-02 -9.116902202367782593e-02 3.612454235553741455e-01 -7.211650907993316650e-02 2.149333208799362183e-01
-1.143719926476478577e-01 1.585021466016769409e-01 -2.061262428760528564e-01 2.738312184810638428e-01 1.623712182044982910e-01 5.660765990614891052e-02 4.025941342115402222e-02 -2.646216750144958496e-01 -3.341743648052215576e-01 -2.965830862522125244e-01 -2.272033691406250000e-01 6.394308805465698242e-02 1.999254077672958374e-01 1.786507666110992432e-01 -8.706481754779815674e-02 -7.191982865333557129e-02 -2.704029679298400879e-01 2.583738267421722412e-01 -1.106819286942481995e-01 8.349435776472091675e-02 7.463944703340530396e-02 -3.348003327846527100e-02 4.774925485253334045e-02 1.527270525693893433e-01 -1.829391717910766602e-01 -2.046589106321334839e-01 -2.046133875846862793e-01 9.750726819038391113e-02 2.002592571079730988e-02 -8.293135464191436768e-02 -2.401482015848159790e-01 -1.416226029396057129e-01
-8.485338091850280762e-02 -1.449949443340301514e-01 -5.375004187226295471e-02 4.733666777610778809e-02 -1.643279753625392914e-02 -5.693599581718444824e-02 -2.353855222463607788e-01 -1.141470372676849365e-01 -1.684551090002059937e-01 -1.229797452688217163e-01 -2.347826659679412842e-01 -8.734543621540069580e-02 9.637767821550369263e-02 -2.575543820858001709e-01 1.111792623996734619e-01 -4.885177314281463623e-02 5.305991321802139282e-02 7.444512844085693359e-02 1.934863179922103882e-01 -1.136280875653028488e-02 1.477269381284713745e-01 -3.792916834354400635e-01 -1.206582114100456238e-01 3.257297277450561523e-01 -2.108522355556488037e-01 -8.100346475839614868e-02 -1.129193231463432312e-01 1.223870068788528442e-01 -5.945016071200370789e-02 3.740585967898368835e-02 -5.235293507575988770e-01 8.967805653810501099e-02
1.046811565756797791e-01 2.019974142313003540e-01 -2.594723105430603027e-01 -1.980908401310443878e-02 1.135248169302940369e-01 7.016590237617492676e-02 -8.003237657248973846e-03 -1.370167285203933716e-01 -7.583643496036529541e-02 -2.431461773812770844e-02 -1.320076733827590942e-01 -1.525142937898635864e-01 1.527367625385522842e-02 3.528232872486114502e-02 4.146641790866851807e-01 -6.407119333744049072e-02 2.156266709789633751e-03 1.051213964819908142e-02 -6.197681650519371033e-02 3.180840983986854553e-02 -1.939177066087722778e-01 -1.208109930157661438e-01 -5.644172057509422302e-02 5.800260901451110840e-01 1.378246545791625977e-01 -9.552560001611709595e-02 -3.474920690059661865e-01 1.518953591585159302e-01 -1.138217747211456299e-01 -1.064383760094642639e-01 -1.587189584970474243e-01 3.331321850419044495e-02
-1.130140200257301331e-02 8.939376473426818848e-02 -2.444969564676284790e-01 2.930698096752166748e-01 3.086568713188171387e-01 -4.362649098038673401e-02 -1.238652691245079041e-02 -3.919529616832733154e-01 -1.506059337407350540e-02 -1.484907269477844238e-01 -3.301131129264831543e-01 -1.289548426866531372e-01 1.673441231250762939e-01 2.332132682204246521e-02 -2.036666125059127808e-01 -2.419777773320674896e-02 -6.088186800479888916e-02 7.164943963289260864e-02 -9.042868018150329590e-02 2.261375039815902710e-01 -1.282325685024261475e-01 3.591594472527503967e-02 -1.229503452777862549e-01 3.059172071516513824e-02 1.243187114596366882e-01 2.757632359862327576e-02 -1.601696461439132690e-01 2.746870219707489014e-01 1.320811212062835693e-01 1.938612014055252075e-01 1.717250794172286987e-01 2.701549530029296875e-01
6.563881179317831993e-04 1.058911997824907303e-02 -1.307728290557861328e-01 3.394965231418609619e-01 2.165441066026687622e-01 -2.586869895458221436e-01 -3.126400411128997803e-01 -4.537126123905181885e-01 -9.041980654001235962e-02 -3.210735023021697998e-01 -1.165575385093688965e-01 1.506592333316802979e-01 4.505611024796962738e-03 -1.082596331834793091e-01 8.871857076883316040e-02 -2.550630457699298859e-02 2.088426202535629272e-01 1.809452176094055176e-01 1.039365604519844055e-01 2.096733599901199341e-01 -1.059968546032905579e-01 2.184959361329674721e-03 -1.335223913192749023e-01 1.225991249084472656e-01 -1.713095903396606445e-01 4.255372658371925354e-02 1.816059090197086334e-02 4.589228332042694092e-02 1.530989557504653931e-01 5.098976194858551025e-02 -7.891926169395446777e-02 -2.030438780784606934e-01
-2.056485861539840698e-01 -2.385602146387100220e-02 1.076531186699867249e-01 1.322135478258132935e-01 2.687546312808990479e-01 2.456043362617492676e-01 -1.207616552710533142e-01 -3.375436663627624512e-01 -5.503188446164131165e-02 3.184094652533531189e-02 -1.423205435276031494e-01 -9.464614838361740112e-02 1.600732356309890747e-01 -7.434869557619094849e-02 5.917032808065414429e-02 -2.199588418006896973e-01 -4.746166244149208069e-02 -2.182719297707080841e-02 2.120114266872406006e-01 3.512158095836639404e-01 -8.564563840627670288e-02 7.005894184112548828e-02 -7.414679229259490967e-02 4.680745676159858704e-02 2.074143439531326294e-01 -5.490032583475112915e-02 -1.200644671916961670e-01 2.388265877962112427e-01 -3.473098278045654297e-01 1.469201967120170593e-02 -2.630102038383483887e-01 2.285724878311157227e-01
-2.950234711170196533e-02 3.445351496338844299e-03 -2.860009074211120605e-01 -4.684042558073997498e-02 1.949035376310348511e-01 4.815014079213142395e-02 -7.154822349548339844e-02 -2.354006022214889526e-01 -1.841625720262527466e-01 -4.255396127700805664e-02 -1.238974556326866150e-01 -7.812350243330001831e-02 -6.298458576202392578e-02 8.745637536048889160e-02 2.045190930366516113e-01 -2.686480879783630371e-01 -3.097399473190307617e-01 8.991584926843643188e-02 -2.050699293613433838e-01 -2.304866760969161987e-01 -3.064338525291532278e-04 -1.496224403381347656e-01 -3.187484666705131531e-02 1.122519969940185547e-01 -1.853109896183013916e-02 -2.556573748588562012e-01 -2.192327827215194702e-01 4.872585460543632507e-02 4.378081113100051880e-02 2.619221210479736328e-01 -4.212584495544433594e-01 -1.793536990880966187e-01
-8.257778733968734741e-02 6.351971626281738281e-02 4.598043859004974365e-03 6.151723489165306091e-02 3.536176383495330811e-01 2.118491530418395996e-01 7.393457740545272827e-02 -4.178528487682342529e-01 -3.241540789604187012e-01 -1.177888661623001099e-01 -1.521927565336227417e-01 -6.485700607299804688e-02 1.947651803493499756e-01 -1.761115901172161102e-02 1.122207418084144592e-01 -1.990322023630142212e-01 -3.081752359867095947e-01 1.340557485818862915e-01 9.552261978387832642e-02 1.704106032848358154e-01 -7.243797928094863892e-02 4.661001637578010559e-02 -6.288170069456100464e-02 -9.679204225540161133e-02 -9.556084871292114258e-02 -2.255044430494308472e-01 -1.079954206943511963e-01 -9.724233299493789673e-02 -4.556957632303237915e-02 3.702119886875152588e-01 -6.491363793611526489e-02 -4.772292822599411011e-02
1.086755320429801941e-01 9.255784004926681519e-02 2.362273260951042175e-02 1.286376565694808960e-01 2.531669437885284424e-01 3.718147575855255127e-01 2.610751427710056305e-02 -2.525307238101959229e-01 -1.368733048439025879e-01 -8.616250939667224884e-03 -2.537280619144439697e-01 3.964540362358093262e-01 1.340561062097549438e-01 -1.007327884435653687e-01 1.636320352554321289e-01 9.994437545537948608e-02 -1.744336187839508057e-01 2.165053971111774445e-02 5.157394334673881531e-02 1.015825048089027405e-01 1.259257644414901733e-01 -6.134306639432907104e-02 -2.884868085384368896e-01 1.037310361862182617e-01 1.996486186981201172e-01 1.159705668687820435e-01 -1.431409418582916260e-01 2.661231756210327148e-01 -5.652882903814315796e-02 -9.623340517282485962e-02 -2.672438919544219971e-01 6.711305677890777588e-02
4.480101168155670166e-02 1.992798447608947754e-01 -3.141378462314605713e-01 2.078910022974014282e-01 3.523008823394775391e-01 -1.184447780251502991e-01 1.857640407979488373e-02 -3.390396833419799805e-01 4.431600496172904968e-02 -9.335573762655258179e-02 -8.222439140081405640e-02 -2.960720062255859375e-01 1.100295484066009521e-01 8.932586759328842163e-02 -2.443291433155536652e-02 -4.722632095217704773e-02 1.763454228639602661e-01 5.435351748019456863e-03 -1.610531508922576904e-01 4.859758540987968445e-03 5.183550063520669937e-03 -1.345312148332595825e-01 2.352948337793350220e-01 1.715206308290362358e-03 -3.168593049049377441e-01 -2.208817899227142334e-01 -1.352062821388244629e-01 2.751743793487548828e-01 -2.323918938636779785e-01 -1.977056078612804413e-02 -2.709037996828556061e-02 7.763675600290298462e-02
-1.078759133815765381e-01 1.858237683773040771e-01 -4.513833820819854736e-01 1.371218115091323853e-01 4.287279397249221802e-02 1.481446921825408936e-01 -4.913856834173202515e-02 -1.713398247957229614e-01 6.789741665124893188e-02 -4.304505139589309692e-02 -1.994422525167465210e-01 -2.618176937103271484e-01 2.493365257978439331e-01 -1.518437713384628296e-01 -3.101437166333198547e-02 5.857812985777854919e-02 1.766498386859893799e-02 2.349524796009063721e-01 4.614380747079849243e-02 1.058139428496360779e-01 2.149848826229572296e-02 -4.107030332088470459e-01 1.371203213930130005e-01 -2.239693701267242432e-01 -1.572896540164947510e-01 -9.932855516672134399e-02 -2.553904652595520020e-01 -1.238097026944160461e-01 -9.196540340781211853e-03 1.759813427925109863e-01 -1.341935545206069946e-01 1.239966042339801788e-02
8.398768305778503418e-02 2.094317823648452759e-01 -2.538840174674987793e-01 2.792084515094757080e-01 2.459587305784225464e-01 6.075099855661392212e-02 -3.319295644760131836e-01 -1.816334277391433716e-01 -4.864607378840446472e-02 -2.788561880588531494e-01 9.189839474856853485e-04 -1.939075589179992676e-01 1.118320003151893616e-01 3.438492715358734131e-01 -1.438020616769790649e-01 -5.215321108698844910e-02 -2.369043044745922089e-02 1.620171219110488892e-01 9.232909977436065674e-02 2.618734240531921387e-01 1.450576335191726685e-01 -1.039839833974838257e-01 -6.954293698072433472e-02 1.042296737432479858e-01 1.034072414040565491e-01 -1.935959160327911377e-01 2.026541717350482941e-02 3.377608358860015869e-01 -1.030613631010055542e-01 2.090260945260524750e-02 -4.177218303084373474e-02 -2.265431173145771027e-02
-1.412820257246494293e-02 3.365327119827270508e-01 -3.275307416915893555e-01 9.949298948049545288e-02 1.380691081285476685e-01 6.879705190658569336e-02 -1.308742016553878784e-01 -4.514543414115905762e-01 -3.431963026523590088e-01 -2.772577106952667236e-01 -9.402557462453842163e-02 8.572154492139816284e-02 2.644625604152679443e-01 1.206178665161132812e-01 -3.989147394895553589e-02 1.143012940883636475e-01 -4.453817382454872131e-02 -5.384837836027145386e-02 5.625692009925842285e-02 2.874739468097686768e-02 -2.904375791549682617e-01 7.589569687843322754e-02 7.542898505926132202e-02 2.354356944561004639e-01 -1.230437159538269043e-01 3.399747237563133240e-02 -9.753194451332092285e-02 8.438054472208023071e-03 3.837652970105409622e-03 1.412097960710525513e-01 1.774099655449390411e-02 -9.159063547849655151e-02
2.751355469226837158e-01 1.062726080417633057e-01 -3.472988009452819824e-01 -1.746592223644256592e-01 6.326588243246078491e-02 6.176635250449180603e-02 -1.954791098833084106e-01 -4.060614407062530518e-01 1.527670584619045258e-02 -2.027824819087982178e-01 -3.694965839385986328e-01 7.923071831464767456e-02 7.941804826259613037e-02 1.074087172746658325e-01 1.259583630599081516e-03 3.093392215669155121e-02 4.156508296728134155e-02 -5.249505396932363510e-03 2.675920724868774414e-01 2.145319133996963501e-01 -8.321296423673629761e-02 -1.298827826976776123e-01 -2.312554419040679932e-01 1.459368690848350525e-02 1.929499953985214233e-01 -5.292161181569099426e-02 -2.266154289245605469e-01 5.600576475262641907e-02 4.492614790797233582e-02 1.805991530418395996e-01 -3.900237008929252625e-02 1.430351883172988892e-01
-3.051579594612121582e-01 1.223219186067581177e-01 -2.898666262626647949e-01 1.282547116279602051e-01 3.613477945327758789e-02 -3.098179586231708527e-02 4.253045842051506042e-02 -2.606424391269683838e-01 -1.652218252420425415e-01 -2.810689210891723633e-01 -3.823492228984832764e-01 -1.692782938480377197e-01 -9.831704944372177124e-02 2.302586287260055542e-01 -2.210438065230846405e-02 1.581158190965652466e-01 7.275302708148956299e-02 -7.068732380867004395e-02 -2.427295446395874023e-01 6.587871909141540527e-02 -1.234329789876937866e-01 -1.092569455504417419e-01 -1.192866414785385132e-01 -9.840463846921920776e-02 1.996673084795475006e-02 -1.643289439380168915e-02 -1.965469121932983398e-01 1.126184314489364624e-02 -3.628406524658203125e-01 -1.669978722929954529e-02 -2.264961004257202148e-01 -5.314707756042480469e-02
1.911786012351512909e-02 1.516169160604476929e-01 -1.713821291923522949e-01 1.116365641355514526e-01 1.179811283946037292e-01 1.278186440467834473e-01 -3.126380592584609985e-02 -5.571708083152770996e-01 -2.443394809961318970e-02 -1.625211238861083984e-01 -3.111648000776767731e-02 1.855189651250839233e-01 1.353080123662948608e-01 1.411539763212203979e-01 -9.757006168365478516e-02 -2.082328051328659058e-01 -2.899749670177698135e-03 -1.645980030298233032e-01 1.729947775602340698e-01 1.167949941009283066e-02 -2.080820351839065552e-01 -3.366784155368804932e-01 -2.386674582958221436e-01 7.043714076280593872e-02 -3.880447149276733398e-02 -1.115836650133132935e-01 4.872894287109375000e-02 2.547385394573211670e-01 -6.788011640310287476e-02 1.443526595830917358e-01 -2.959401533007621765e-02 2.373744994401931763e-01
-3.193279029801487923e-03 -2.772667706012725830e-01 -1.725720763206481934e-01 1.424883306026458740e-01 1.278106123208999634e-01 1.526874899864196777e-01 -4.253395795822143555e-01 -4.877581447362899780e-02 9.170839190483093262e-02 -5.700846388936042786e-02 -2.219658643007278442e-01 -1.095932051539421082e-01 2.189795821905136108e-01 -1.290346980094909668e-01 -3.790562599897384644e-02 -4.453210905194282532e-02 1.512298136949539185e-01 -1.345653831958770752e-01 7.902106642723083496e-02 -1.531953066587448120e-01 1.015954390168190002e-01 -1.936206072568893433e-01 -4.067818224430084229e-01 2.163943052291870117e-01 -3.832104429602622986e-02 -1.435328722000122070e-01 -3.938087262213230133e-03 7.036262005567550659e-02 -2.259933650493621826e-01 1.745140738785266876e-02 -3.029338419437408447e-01 -9.023431688547134399e-02
-1.827575564384460449e-01 -7.016190886497497559e-02 -3.365786671638488770e-01 -8.649410307407379150e-02 3.497215807437896729e-01 3.062419295310974121e-01 -3.864914923906326294e-02 -2.102104872465133667e-01 -1.415551751852035522e-01 -2.450673133134841919e-01 -2.018160521984100342e-01 2.929765731096267700e-02 8.271287381649017334e-02 1.806328892707824707e-01 1.259691566228866577e-01 -1.201275289058685303e-01 4.223417025059461594e-03 5.544464662671089172e-02 -7.410623133182525635e-02 2.552940845489501953e-01 -1.527520641684532166e-02 1.301874071359634399e-01 -2.422919496893882751e-03 -1.733598560094833374e-01 -1.031740754842758179e-01 1.056633964180946350e-01 -1.966108381748199463e-01 4.076637327671051025e-01 -9.563273191452026367e-02 -1.598593778908252716e-02 -5.199231952428817749e-02 1.671131700277328491e-01
1.122372820973396301e-01 2.503850758075714111e-01 -3.814974427223205566e-01 -1.361515074968338013e-01 1.178720146417617798e-01 -1.554104387760162354e-01 -1.723966747522354126e-01 -3.020398914813995361e-01 -1.289317458868026733e-01 -1.232347413897514343e-01 -1.663759350776672363e-01 -5.402543395757675171e-02 3.769938601180911064e-03 -1.801098436117172241e-01 -8.752242475748062134e-02 -1.625716686248779297e-01 3.864422067999839783e-02 3.714972734451293945e-02 7.707649469375610352e-02 2.276536673307418823e-01 -2.123032063245773315e-01 -1.270424574613571167e-02 -4.819563031196594238e-02 1.935852020978927612e-01 3.191755414009094238e-01 -6.290482124313712120e-04 -2.571720480918884277e-01 -5.612264946103096008e-02 7.033899426460266113e-02 2.713544368743896484e-01 -7.119343429803848267e-02 2.687040269374847412e-01
1.516095101833343506e-01 2.538535743951797485e-02 -4.018682986497879028e-02 -1.757351495325565338e-02 1.607515364885330200e-01 2.317015528678894043e-01 -2.966344654560089111e-01 -4.145518243312835693e-01 7.331456989049911499e-02 2.055653035640716553e-01 -2.634667456150054932e-01 2.955864183604717255e-02 9.278781712055206299e-02 -1.490705758333206177e-01 2.907237224280834198e-02 -1.526305526494979858e-01 -1.273498833179473877e-01 5.758638679981231689e-02 5.671222135424613953e-02 1.896981894969940186e-01 -2.291933894157409668e-01 -1.474556624889373779e-01 -3.478277325630187988e-01 4.117854312062263489e-02 2.259980328381061554e-02 -4.071824625134468079e-02 -2.854610085487365723e-01 1.113843023777008057e-01 6.378760188817977905e-02 2.729409039020538330e-01 1.682177037000656128e-01 5.972252041101455688e-02
-7.351557724177837372e-04 1.713393628597259521e-01 -1.162591204047203064e-01 8.331020176410675049e-02 2.142594456672668457e-01 -1.490642279386520386e-01 -1.405251920223236084e-01 -2.619599997997283936e-01 -1.687217652797698975e-01 -2.982643544673919678e-01 -1.623043268918991089e-01 2.891670726239681244e-02 2.720583416521549225e-02 2.471140176057815552e-01 4.882761463522911072e-02 2.725645005702972412e-01 1.610363461077213287e-02 5.022983998060226440e-02 -3.501482009887695312e-01 1.299681663513183594e-01 -9.689600020647048950e-02 -1.671474426984786987e-01 -4.035600461065769196e-03 6.087885051965713501e-02 -1.026206538081169128e-01 4.233818501234054565e-02 -1.343920230865478516e-01 -4.335357993841171265e-02 -4.191834032535552979e-01 5.165095627307891846e-02 -3.402779698371887207e-01 -2.891184575855731964e-02
1.105266362428665161e-01 -1.612661778926849365e-02 -1.319357752799987793e-01 8.093360066413879395e-02 5.620020627975463867e-01 1.937463693320751190e-02 -2.164655625820159912e-01 -1.449916213750839233e-01 -2.286706268787384033e-01 -1.177574694156646729e-01 -9.628836065530776978e-02 -4.705728888511657715e-01 8.025936782360076904e-02 8.600568771362304688e-02 1.304284855723381042e-02 -1.605026610195636749e-02 2.578408923000097275e-03 6.672900915145874023e-02 -1.739134639501571655e-01 -1.248736679553985596e-01 1.105459108948707581e-01 -6.906641647219657898e-03 -2.350706607103347778e-01 1.177705898880958557e-01 -3.752321004867553711e-02 1.348291039466857910e-01 -2.457992285490036011e-01 9.483772516250610352e-02 6.753250490874052048e-03 -1.238694973289966583e-02 -1.749299317598342896e-01 -1.297637820243835449e-01
-1.413404196500778198e-01 1.121041029691696167e-01 -2.952280938625335693e-01 1.075442954897880554e-01 4.083338677883148193e-01 1.660466194152832031e-02 -8.297110348939895630e-02 -2.800205647945404053e-01 -1.579276472330093384e-02 -1.118188649415969849e-01 -3.852528333663940430e-01 -2.073173373937606812e-01 1.253131181001663208e-01 -5.081950686872005463e-03 -1.855681687593460083e-01 1.081039197742938995e-02 9.559603035449981689e-02 1.268235743045806885e-01 -2.252508401870727539e-01 -5.680095404386520386e-02 5.169479176402091980e-02 -1.026608645915985107e-01 6.314373761415481567e-02 -8.040937036275863647e-02 -2.762724459171295166e-01 -1.892215311527252197e-01 -1.540381312370300293e-01 1.982683688402175903e-01 -1.232813298702239990e-01 1.241991892457008362e-01 -3.962784260511398315e-02 -2.275362610816955566e-01
-5.780969560146331787e-02 1.524742096662521362e-01 -2.420028597116470337e-01 1.113588213920593262e-01 1.212768033146858215e-01 2.145174294710159302e-01 -1.052526012063026428e-01 -4.525993764400482178e-01 -6.944990158081054688e-02 1.397017389535903931e-01 -1.091458797454833984e-01 3.401865810155868530e-02 -6.324841082096099854e-02 1.351771503686904907e-01 -1.886299103498458862e-01 2.704975567758083344e-02 -9.595084190368652344e-02 -3.305397033691406250e-01 1.299229450523853302e-02 1.348255872726440430e-01 1.603653654456138611e-02 -1.764578223228454590e-01 -1.821244060993194580e-01 2.986466586589813232e-01 -6.654298864305019379e-03 -2.309570610523223877e-01 -1.645094305276870728e-01 -7.121541537344455719e-03 -9.350564330816268921e-02 3.561332523822784424e-01 8.128111064434051514e-02 -1.286599934101104736e-01
4.308540374040603638e-02 8.118462562561035156e-02 -5.328229069709777832e-01 1.533592045307159424e-01 1.883250623941421509e-01 -7.281370926648378372e-03 2.106445580720901489e-01 -2.318597435951232910e-01 -1.120616570115089417e-01 -7.153400778770446777e-02 -2.767316997051239014e-01 -1.053460463881492615e-01 1.257430948317050934e-02 -1.141537427902221680e-01 -8.630195260047912598e-02 -2.622558176517486572e-02 -2.045102417469024658e-01 -1.248315796256065369e-01 -1.617924273014068604e-01 -3.033446148037910461e-02 5.084507539868354797e-02 -9.860296547412872314e-02 -7.622006535530090332e-02 -3.341838484629988670e-03 -1.051971688866615295e-02 1.511624157428741455e-01 -4.365620668977499008e-03 1.957588791847229004e-01 2.538494020700454712e-02 3.124198317527770996e-01 -3.486776053905487061e-01 -2.001124769449234009e-01
5.891503021121025085e-02 9.291180968284606934e-02 -2.652107179164886475e-01 3.774690926074981689e-01 2.260624915361404419e-01 1.596608459949493408e-01 -1.356634348630905151e-01 -3.831937611103057861e-01 -8.195286244153976440e-02 -2.054883092641830444e-01 -6.535466760396957397e-02 -1.142079532146453857e-01 1.442186683416366577e-01 1.529237031936645508e-01 -7.437741756439208984e-02 2.721805940382182598e-04 4.943247884511947632e-02 -4.051335901021957397e-02 2.172801792621612549e-01 2.948812544345855713e-01 1.872736066579818726e-01 -1.739253550767898560e-01 -1.252560317516326904e-01 2.070745639503002167e-02 -1.405711472034454346e-01 -2.381109595298767090e-01 7.519984990358352661e-02 1.619342565536499023e-01 1.955997049808502197e-01 -1.247294992208480835e-01 -7.343432307243347168e-02 -1.732972711324691772e-01
-6.173552945256233215e-02 -7.865070551633834839e-02 -2.405739873647689819e-01 8.785904943943023682e-02 5.340035557746887207e-01 1.367473304271697998e-01 9.853531420230865479e-02 -1.848739236593246460e-01 -2.255715727806091309e-01 6.152026727795600891e-02 3.425857052206993103e-02 -2.143397554755210876e-02 9.864920750260353088e-03 -4.582035820931196213e-03 -1.385563313961029053e-01 1.249224096536636353e-01 -2.252905219793319702e-01 -7.348199188709259033e-02 -8.381187170743942261e-02 3.439794480800628662e-01 -2.817488908767700195e-01 -2.485397905111312866e-01 -6.544272601604461670e-02 6.962919235229492188e-02 1.752295345067977905e-01 -1.475534588098526001e-02 -2.193033397197723389e-01 3.794227167963981628e-02 1.038474589586257935e-01 2.082715481519699097e-01 -6.852315366268157959e-02 1.197408512234687805e-01
1.118880286812782288e-01 1.025556549429893494e-01 -3.949519693851470947e-01 1.280947476625442505e-01 3.054506480693817139e-01 1.609666794538497925e-01 -3.295605182647705078e-01 -8.092946559190750122e-02 1.505487561225891113e-01 -1.979015469551086426e-01 3.427941352128982544e-02 -2.417532205581665039e-01 2.637978494167327881e-01 -2.372902780771255493e-01 -2.553095519542694092e-01 1.321372240781784058e-01 7.072444260120391846e-02 7.685862481594085693e-02 -1.339958906173706055e-01 5.097600072622299194e-02 -1.970667019486427307e-02 -1.201196089386940002e-01 -1.205556541681289673e-01 -6.738479435443878174e-02 -1.749825477600097656e-01 -7.693839073181152344e-02 -2.326793670654296875e-01 -3.255143016576766968e-02 -1.261241827160120010e-02 2.781784161925315857e-02 -2.851437628269195557e-01 -2.962266840040683746e-02
1.899757981300354004e-01 1.835555285215377808e-01 -1.281992048025131226e-01 3.978380858898162842e-01 2.685006558895111084e-01 3.314222991466522217e-01 -1.643339246511459351e-01 -2.611871063709259033e-01 -1.575835747644305229e-03 -3.250544071197509766e-01 -1.619698107242584229e-01 -1.156153976917266846e-01 -5.265875905752182007e-02 -1.477900594472885132e-01 2.362624276429414749e-03 1.419338732957839966e-01 -4.095152914524078369e-01 9.382231533527374268e-02 -1.554749906063079834e-01 1.277589946985244751e-01 3.844594955444335938e-02 -1.085165590047836304e-01 -4.687217250466346741e-02 8.424399793148040771e-02 -9.769727289676666260e-02 -7.275437936186790466e-03 -4.694803059101104736e-02 -3.410664945840835571e-02 -8.989622443914413452e-02 1.165437772870063782e-01 6.032659485936164856e-02 1.024827733635902405e-01
2.303790450096130371e-01 -1.943167997524142265e-03 -2.671264111995697021e-01 -2.390864491462707520e-01 1.578657478094100952e-01 6.760562956333160400e-02 -1.720846593379974365e-01 -4.229180812835693359e-01 8.338162675499916077e-03 -1.101453229784965515e-01 -3.447726368904113770e-01 -3.295025974512100220e-02 2.093068324029445648e-02 -1.824574619531631470e-01 -2.018932998180389404e-02 3.912667557597160339e-02 -1.610095729120075703e-03 4.642818495631217957e-02 1.634299755096435547e-01 1.083372831344604492e-01 -1.766853630542755127e-01 -2.779295742511749268e-01 -4.958423227071762085e-02 1.643736064434051514e-01 6.402534246444702148e-02 1.007456332445144653e-01 -2.389890700578689575e-01 -3.607001900672912598e-02 1.312119215726852417e-01 3.093234896659851074e-01 -4.098332673311233521e-02 2.163977026939392090e-01
-2.429223954677581787e-01 1.912409365177154541e-01 -2.507770061492919922e-01 -9.674543142318725586e-02 2.639988362789154053e-01 6.446151435375213623e-02 -1.384552270174026489e-01 -3.522346913814544678e-01 -3.015189766883850098e-01 -8.414336293935775757e-02 -2.421768940985202789e-02 -1.493653561919927597e-02 3.086068332195281982e-01 1.290163695812225342e-01 -6.441539525985717773e-02 -1.157769486308097839e-01 -1.451361626386642456e-01 3.018653765320777893e-02 -6.836485117673873901e-02 -8.364439010620117188e-02 -1.521690189838409424e-01 2.907066605985164642e-02 -7.030370086431503296e-02 1.554510742425918579e-01 -9.429451823234558105e-02 -3.350390195846557617e-01 -3.603533282876014709e-02 5.359591916203498840e-03 -2.845663726329803467e-01 2.264880985021591187e-01 2.179745398461818695e-02 -2.118081152439117432e-01
-8.657675236463546753e-02 6.784737855195999146e-02 -4.200975894927978516e-01 2.214758992195129395e-01 2.192317396402359009e-01 9.739345312118530273e-02 2.024945467710494995e-01 -2.722730636596679688e-01 -1.751226037740707397e-01 -1.708726137876510620e-01 -2.743819952011108398e-01 2.258895486593246460e-01 -1.232162117958068848e-01 1.670247688889503479e-02 -1.741655170917510986e-01 -1.305310130119323730e-01 -5.555281415581703186e-02 -1.868919879198074341e-01 2.748763561248779297e-01 1.109722405672073364e-01 -9.414549916982650757e-02 -1.058502420783042908e-01 -1.098585799336433411e-01 3.303541541099548340e-01 6.734530627727508545e-02 -1.639276742935180664e-01 -8.967535197734832764e-02 8.620620705187320709e-03 8.727940917015075684e-02 -2.450211904942989349e-02 -1.413221508264541626e-01 7.617191970348358154e-02
6.378157436847686768e-02 1.318897306919097900e-01 -1.179154142737388611e-01 1.329862326383590698e-01 1.616025269031524658e-01 1.840987056493759155e-01 -1.915907859802246094e-01 -3.195574581623077393e-01 -1.271997243165969849e-01 -3.577120602130889893e-01 8.455189876258373260e-03 -3.230218291282653809e-01 1.181777119636535645e-01 9.234885871410369873e-02 -2.454843372106552124e-02 -1.162317842245101929e-01 -5.758367478847503662e-02 -1.835034415125846863e-02 1.600988060235977173e-01 1.874512284994125366e-01 3.404886722564697266e-01 -1.738103628158569336e-01 -8.102156966924667358e-02 1.757092028856277466e-01 2.538097836077213287e-02 -2.705479562282562256e-01 -1.409942004829645157e-02 2.699595689773559570e-01 9.913080371916294098e-03 -2.196814715862274170e-01 -1.165241152048110962e-01 7.810476422309875488e-02
-3.037778437137603760e-01 -6.653170567005872726e-03 -3.283355534076690674e-01 1.871305257081985474e-01 2.941647768020629883e-01 1.277492344379425049e-01 -1.742007583379745483e-01 -1.900554895401000977e-01 -2.403946034610271454e-02 -1.377176046371459961e-01 2.640784531831741333e-02 -1.817070990800857544e-01 1.909769326448440552e-01 -5.337109789252281189e-02 1.325387805700302124e-01 -8.106754720211029053e-02 -1.559842526912689209e-01 8.410248905420303345e-02 5.307866260409355164e-02 -2.766683399677276611e-01 -1.391794979572296143e-01 -2.141239792108535767e-01 1.833757199347019196e-02 1.302281469106674194e-01 1.162929832935333252e-01 -2.344749569892883301e-01 -1.763006597757339478e-01 1.338225305080413818e-01 1.028441730886697769e-02 2.073682099580764771e-01 -3.374560177326202393e-01 -1.051453351974487305e-01
-1.983261555433273315e-01 3.374412953853607178e-01 -2.208177745342254639e-01 9.706155955791473389e-02 2.095119059085845947e-01 -7.094087451696395874e-02 -5.913686379790306091e-02 -1.721736192703247070e-01 -2.748871743679046631e-01 1.199201717972755432e-01 -2.237830460071563721e-01 -2.689887285232543945e-01 2.010483890771865845e-01 2.219004742801189423e-02 -9.068772941827774048e-02 6.664422154426574707e-02 1.352792680263519287e-01 3.905127048492431641e-01 -7.026907801628112793e-02 -1.298456937074661255e-01 1.863813400268554688e-02 -1.115428879857063293e-01 -6.366684287786483765e-02 3.682759106159210205e-01 -1.434733569622039795e-01 8.599976077675819397e-03 1.332379970699548721e-02 1.272372752428054810e-01 -1.330142915248870850e-01 -4.303403943777084351e-02 -1.949788331985473633e-01 3.064022772014141083e-02
-1.125297397375106812e-01 -1.736613512039184570e-01 -4.283354282379150391e-01 4.811072349548339844e-02 9.550184756517410278e-02 -2.739607822149991989e-03 1.379939764738082886e-01 -4.459157288074493408e-01 4.334019124507904053e-02 -1.965073347091674805e-01 -1.290926635265350342e-01 -6.743551045656204224e-02 -1.523599475622177124e-01 -6.125386431813240051e-02 3.399941623210906982e-01 1.033225357532501221e-01 -1.540054678916931152e-01 3.188125789165496826e-02 -1.660393923521041870e-01 9.191507124342024326e-04 -8.383290469646453857e-02 2.162913605570793152e-02 -1.383414119482040405e-01 3.901269286870956421e-02 -2.355993539094924927e-01 5.248396098613739014e-02 -1.537386029958724976e-01 -5.388370528817176819e-02 -1.181898713111877441e-01 2.466924935579299927e-01 -1.768535971641540527e-01 2.409867793321609497e-01
-5.382053554058074951e-02 1.546160876750946045e-01 -1.967761851847171783e-02 -8.479711413383483887e-02 2.686833441257476807e-01 1.118878871202468872e-01 -2.873017191886901855e-01 -1.940574496984481812e-01 -1.690762639045715332e-01 -6.356091797351837158e-02 -1.965198218822479248e-01 1.118258386850357056e-01 -9.016771800816059113e-03 -2.134499847888946533e-01 7.766262441873550415e-02 1.000345721840858459e-01 1.225733906030654907e-01 2.187285721302032471e-01 2.367214858531951904e-01 -2.129542976617813110e-01 1.391595453023910522e-01 -1.180958300828933716e-01 -2.728266119956970215e-01 1.000946685671806335e-01 4.115813970565795898e-02 -2.657447755336761475e-01 -3.695616871118545532e-02 -7.159132510423660278e-02 -4.216308891773223877e-02 8.108601719141006470e-02 -4.960299134254455566e-01 7.410264573991298676e-03
-6.407587230205535889e-02 1.095896214246749878e-01 -1.552045047283172607e-01 8.785802870988845825e-02 2.927998304367065430e-01 -1.578288525342941284e-01 -1.363250613212585449e-01 -2.132066488265991211e-01 -1.462792456150054932e-01 -4.004077613353729248e-01 -4.014720618724822998e-01 -2.477588951587677002e-01 1.072456464171409607e-01 -1.391842663288116455e-01 -9.683650732040405273e-02 8.707823604345321655e-02 1.112673357129096985e-01 -5.520419031381607056e-02 -1.477286368608474731e-01 -7.942322641611099243e-02 1.052254289388656616e-01 7.447346299886703491e-02 -1.010651933029294014e-03 -1.100430712103843689e-01 -2.555336058139801025e-01 -6.106704100966453552e-02 -1.022583097219467163e-01 2.734978199005126953e-01 -2.077373117208480835e-01 7.718353532254695892e-03 -2.022733986377716064e-01 -1.207037568092346191e-01
-1.064291298389434814e-01 -2.338873296976089478e-01 -4.904753565788269043e-01 1.036562994122505188e-01 1.297184079885482788e-01 1.598263978958129883e-01 -1.785409264266490936e-02 -3.999785184860229492e-01 1.157693862915039062e-01 -1.867755055427551270e-01 -1.575626581907272339e-01 -1.411148011684417725e-01 -1.141753513365983963e-03 -3.879564255475997925e-02 3.093143701553344727e-01 2.121006548404693604e-01 1.428916212171316147e-02 -3.008490428328514099e-02 -4.961092025041580200e-02 9.789290279150009155e-02 -3.013271838426589966e-02 1.650393009185791016e-02 -3.616883885115385056e-03 1.467002779245376587e-01 -2.191031724214553833e-01 1.410775929689407349e-01 -1.772737652063369751e-01 -8.155326545238494873e-02 2.957222983241081238e-02 2.850955128669738770e-01 -6.339062936604022980e-03 1.440217941999435425e-01
2.096569538116455078e-02 -3.695488721132278442e-02 -1.796147823333740234e-01 3.268140852451324463e-01 2.902127206325531006e-01 1.610400229692459106e-01 1.440232098102569580e-01 -1.610754132270812988e-01 -3.563726544380187988e-01 -1.619432270526885986e-01 -1.332467347383499146e-01 1.681715697050094604e-01 -1.200194507837295532e-01 -9.690590202808380127e-02 -5.443441867828369141e-02 -1.887636035680770874e-01 8.711221814155578613e-02 5.539357662200927734e-02 -1.438595354557037354e-01 2.484602108597755432e-02 2.659774422645568848e-01 -2.363223582506179810e-01 -1.367013249546289444e-02 1.745137274265289307e-01 -1.440373212099075317e-01 -5.372824892401695251e-02 -3.447809219360351562e-01 2.183651477098464966e-01 -6.348107755184173584e-02 -2.390217185020446777e-01 -5.948132369667291641e-03 5.968393757939338684e-03
-4.640198051929473877e-01 -9.681820869445800781e-02 -1.730974763631820679e-01 2.482312470674514771e-01 3.023697733879089355e-01 6.868307292461395264e-02 -1.042549759149551392e-01 -2.572626769542694092e-01 2.522059157490730286e-02 -2.532339654862880707e-02 -8.527317643165588379e-02 -6.947742402553558350e-02 3.251631185412406921e-02 2.828740775585174561e-01 -1.591145694255828857e-01 1.564101129770278931e-01 1.082352921366691589e-01 1.655807048082351685e-01 8.422359079122543335e-02 2.345850914716720581e-01 -6.219859048724174500e-02 8.105150610208511353e-02 -2.781532406806945801e-01 -1.571344025433063507e-02 -5.506962537765502930e-02 -3.227708488702774048e-02 -3.025312125682830811e-01 1.194805949926376343e-01 -3.996812552213668823e-02 -1.498915255069732666e-01 -1.629397571086883545e-01 1.284540891647338867e-01
-7.065439969301223755e-02 7.263177633285522461e-02 -1.289655566215515137e-01 -5.690451338887214661e-02 1.370980143547058105e-01 2.036694064736366272e-02 -3.099749051034450531e-02 -4.263549745082855225e-01 -3.043123185634613037e-01 -1.084758043289184570e-01 -2.017217129468917847e-01 9.887716732919216156e-04 9.404062479734420776e-02 3.109963424503803253e-02 -3.003616258502006531e-02 -2.002972550690174103e-02 -3.072527050971984863e-01 -1.420750562101602554e-02 6.518018245697021484e-02 1.755756698548793793e-02 -1.022384017705917358e-01 1.385005377233028412e-02 -1.543428599834442139e-01 9.509488940238952637e-02 -1.954565495252609253e-01 -3.559195399284362793e-01 5.250827595591545105e-02 -8.437632769346237183e-02 -2.848558127880096436e-01 4.142683744430541992e-01 -5.412863194942474365e-02 -1.964964866638183594e-01
-4.864579066634178162e-02 3.511532675474882126e-03 -2.620974481105804443e-01 1.912663578987121582e-01 2.839667201042175293e-01 -9.498600661754608154e-02 -6.715267896652221680e-02 -1.279505938291549683e-01 -2.950844764709472656e-01 -3.905652761459350586e-01 -2.268173098564147949e-01 -2.728396058082580566e-01 1.254139095544815063e-01 -1.162455603480339050e-01 -6.534168869256973267e-02 2.279735654592514038e-01 1.296577509492635727e-02 1.755266934633255005e-01 -2.392069846391677856e-01 2.310397624969482422e-01 -1.151255965232849121e-01 3.849741443991661072e-02 5.743408575654029846e-02 -5.059891939163208008e-02 -9.445569664239883423e-02 -1.415909081697463989e-01 -2.565099596977233887e-01 -3.377194330096244812e-02 -2.095993310213088989e-01 1.205872222781181335e-01 4.373213276267051697e-02 -1.111349761486053467e-01
-2.393024414777755737e-01 1.562504321336746216e-01 -2.956463955342769623e-02 3.195621669292449951e-01 1.978824585676193237e-01 1.272879093885421753e-01 6.867795437574386597e-02 -1.997545808553695679e-01 -1.000308170914649963e-01 -2.810454368591308594e-01 1.345320194959640503e-01 1.346059143543243408e-01 4.542106017470359802e-02 2.994502335786819458e-02 2.350271344184875488e-01 -8.185668289661407471e-02 -4.881443455815315247e-02 -1.632286757230758667e-01 4.410665854811668396e-02 1.928981840610504150e-01 1.244472265243530273e-01 -2.857378423213958740e-01 2.066720463335514069e-02 3.873068988323211670e-01 -2.188715040683746338e-01 -1.217019706964492798e-01 -2.062171399593353271e-01 -2.551294164732098579e-03 1.991814672946929932e-01 2.407119125127792358e-01 -5.417718365788459778e-02 6.076324358582496643e-02
5.624286085367202759e-02 8.629995584487915039e-02 -1.165323257446289062e-01 1.468871682882308960e-01 4.866167157888412476e-02 1.201232150197029114e-01 2.570650875568389893e-01 -1.966933161020278931e-01 -1.808075420558452606e-02 -7.042001187801361084e-02 9.114582836627960205e-02 1.257742643356323242e-01 2.653252780437469482e-01 4.675663262605667114e-02 -7.596237957477569580e-02 1.094841957092285156e-02 3.679809719324111938e-02 3.899682778865098953e-03 4.054580256342887878e-02 4.653714597225189209e-01 -6.121632829308509827e-02 -1.970132254064083099e-02 -2.721166312694549561e-01 -4.129224270582199097e-02 -2.733551524579524994e-02 -1.348060648888349533e-02 -3.489709496498107910e-01 4.615950882434844971e-01 1.343599148094654083e-02 9.111751616001129150e-02 -2.660661637783050537e-01 1.012560874223709106e-01
-1.410283148288726807e-01 -5.024475976824760437e-02 -1.548381745815277100e-01 2.800759375095367432e-01 3.281323313713073730e-01 1.617825329303741455e-01 8.582775294780731201e-02 -6.076912209391593933e-02 -2.492518723011016846e-02 -1.095038503408432007e-01 -1.838098913431167603e-01 -3.792278170585632324e-01 1.412389129400253296e-01 -1.797550357878208160e-02 9.467024356126785278e-02 -2.541443109512329102e-01 -2.835999242961406708e-03 1.991483271121978760e-01 -1.232705116271972656e-01 -8.260674029588699341e-02 1.418068110942840576e-01 -2.160941809415817261e-02 -2.756155133247375488e-01 4.343123137950897217e-01 8.811229467391967773e-02 -1.098473146557807922e-01 3.046273626387119293e-02 5.874451994895935059e-02 3.505378589034080505e-02 2.402743995189666748e-01 -1.193456575274467468e-01 -4.429655894637107849e-02
9.869367629289627075e-02 1.990276873111724854e-01 -4.737961888313293457e-01 9.331742674112319946e-02 3.045119345188140869e-01 -9.664456546306610107e-02 2.528565227985382080e-01 -3.012624680995941162e-01 -2.473347634077072144e-02 -7.325750589370727539e-02 -2.870661914348602295e-01 5.093547329306602478e-02 -1.084996610879898071e-01 3.474656492471694946e-02 -5.658369977027177811e-03 -7.801147550344467163e-02 -7.134664803743362427e-03 1.910251528024673462e-01 3.427577391266822815e-02 1.700354926288127899e-02 -8.949099481105804443e-02 -3.602394461631774902e-01 -6.961262971162796021e-02 -3.032197616994380951e-02 9.679143317043781281e-03 1.005195081233978271e-01 8.831008337438106537e-03 1.815655082464218140e-01 -7.343142479658126831e-02 3.375429809093475342e-01 -3.837246820330619812e-02 -7.087153941392898560e-02
2.523649483919143677e-02 -7.426950335502624512e-02 -2.232427895069122314e-02 -1.658268719911575317e-01 1.340441256761550903e-01 -5.749653093516826630e-03 -3.618482351303100586e-01 -2.083268910646438599e-01 -3.365427851676940918e-01 -1.126294434070587158e-01 -2.123481929302215576e-01 6.959556788206100464e-02 1.535941362380981445e-01 -2.168619930744171143e-01 1.773837208747863770e-01 -2.670776448212563992e-04 -1.801476627588272095e-02 2.948345839977264404e-01 5.501814931631088257e-02 -7.740876823663711548e-02 -3.391378372907638550e-02 -2.467573434114456177e-01 -1.836058050394058228e-01 2.529382407665252686e-01 -2.191828191280364990e-01 -1.074669212102890015e-01 4.732413589954376221e-02 1.519027650356292725e-01 -8.690056204795837402e-02 1.200106739997863770e-01 -3.355372548103332520e-01 1.417927891016006470e-01
-1.197620201855897903e-02 2.282544374465942383e-01 1.075397711247205734e-02 3.434647321701049805e-01 2.005653083324432373e-01 2.221767008304595947e-01 9.115432202816009521e-02 -2.230002582073211670e-01 -1.129506379365921021e-01 -4.249600172042846680e-01 -1.297472119331359863e-01 7.430394738912582397e-02 1.869753599166870117e-01 2.705729305744171143e-01 6.684578210115432739e-02 -6.401354074478149414e-02 -3.679683431982994080e-02 1.999801397323608398e-01 -2.621219120919704437e-02 1.107170712202787399e-02 -1.275633182376623154e-02 -1.484184414148330688e-01 -7.992395758628845215e-02 3.091490268707275391e-01 -9.961199760437011719e-02 -1.944818198680877686e-01 -2.219046801328659058e-01 6.176506355404853821e-02 1.221523210406303406e-01 -6.304823607206344604e-02 -2.261963039636611938e-01 -1.115120798349380493e-01
1.741813868284225464e-01 2.567694783210754395e-01 -2.393526434898376465e-01 1.267660111188888550e-01 1.859824657440185547e-01 -4.492447525262832642e-02 -4.968826845288276672e-02 -2.318372279405593872e-01 -1.376805752515792847e-01 -1.578145772218704224e-01 4.510166496038436890e-02 -1.171648222953081131e-02 -9.401801973581314087e-02 -1.244925186038017273e-01 3.153880536556243896e-01 2.690229564905166626e-02 2.001157850027084351e-01 -5.263191834092140198e-02 4.677874594926834106e-02 -9.373491257429122925e-02 -2.199794724583625793e-02 6.967980414628982544e-02 -2.600427567958831787e-01 4.433574080467224121e-01 -6.925689429044723511e-02 -3.631984442472457886e-02 -3.389573097229003906e-01 6.605149060487747192e-02 -1.955565959215164185e-01 -2.347913384437561035e-01 -1.085191741585731506e-01 -1.146627068519592285e-01
1.668795198202133179e-01 1.190273165702819824e-01 1.922947168350219727e-02 9.338083118200302124e-02 2.158757448196411133e-01 1.729537397623062134e-01 8.418259024620056152e-02 -3.613460361957550049e-01 1.639216206967830658e-02 -1.443162709474563599e-01 -2.333377450704574585e-01 2.795691788196563721e-01 2.281460762023925781e-01 -2.061978355050086975e-02 2.930017709732055664e-01 9.145502746105194092e-02 3.036009147763252258e-03 -1.784587651491165161e-01 1.466097217053174973e-02 3.620558083057403564e-01 -4.244982451200485229e-02 3.809769451618194580e-02 -1.951809078454971313e-01 2.097922116518020630e-01 1.186809465289115906e-01 8.786058425903320312e-02 -1.035632267594337463e-01 2.400619685649871826e-01 -2.347373813390731812e-01 -2.362133236601948738e-03 -1.742703765630722046e-01 1.008699834346771240e-01
2.003182470798492432e-01 1.765595823526382446e-01 -1.287954002618789673e-01 -6.023940816521644592e-02 3.285079598426818848e-01 1.262794584035873413e-01 -1.106189638376235962e-01 -2.751814424991607666e-01 -2.469751685857772827e-01 -1.225928217172622681e-01 -3.010914325714111328e-01 1.149481013417243958e-01 1.035659313201904297e-01 6.452374160289764404e-02 -9.024628438055515289e-03 -4.771824553608894348e-02 1.512656081467866898e-02 6.502005457878112793e-02 7.402886450290679932e-02 -5.897694081068038940e-02 -2.659229040145874023e-01 -7.500407099723815918e-02 -2.304444760084152222e-01 1.422401070594787598e-01 1.707231402397155762e-01 -2.936891019344329834e-01 1.813454329967498779e-01 1.712040752172470093e-01 4.304591938853263855e-02 3.428109288215637207e-01 1.316851377487182617e-01 1.487009674310684204e-01
-9.671033173799514771e-02 2.745858430862426758e-01 -4.701494574546813965e-01 1.760089248418807983e-01 2.344702780246734619e-01 4.213320836424827576e-02 -9.882064908742904663e-02 -4.480236768722534180e-01 -1.188125014305114746e-01 2.957452461123466492e-02 -1.137499734759330750e-01 -1.448274403810501099e-01 -6.177003681659698486e-02 5.614685267210006714e-02 -1.762252151966094971e-01 2.923012152314186096e-02 -7.217369228601455688e-02 -6.391155719757080078e-02 -1.089692041277885437e-01 9.517972171306610107e-02 -9.352709352970123291e-02 -1.786404252052307129e-01 -1.352752149105072021e-01 -1.887969523668289185e-01 -8.086583763360977173e-02 1.435142848640680313e-02 -3.256163299083709717e-01 7.273030281066894531e-02 1.802714541554450989e-02 1.390654295682907104e-01 1.965584754943847656e-01 8.375042676925659180e-02
2.096140012145042419e-02 1.301057487726211548e-01 -3.535924553871154785e-01 1.564814746379852295e-01 2.242437750101089478e-01 8.790545165538787842e-02 1.475273370742797852e-01 -3.355656564235687256e-01 -2.417904287576675415e-01 -1.357073187828063965e-01 -8.885201811790466309e-02 -3.644404113292694092e-01 2.168923467397689819e-01 -5.479260534048080444e-02 1.834291592240333557e-02 -1.545976698398590088e-01 1.623026579618453979e-01 -1.354024559259414673e-01 -1.232269778847694397e-01 -2.835234105587005615e-01 5.884689092636108398e-02 1.504609244875609875e-03 -5.167692527174949646e-02 3.199819028377532959e-01 1.619071699678897858e-02 2.363818883895874023e-02 8.102632313966751099e-02 1.460426747798919678e-01 -9.644178301095962524e-02 -6.005213782191276550e-02 -2.071920037269592285e-01 1.246788427233695984e-01
-1.360825151205062866e-01 -3.091893345117568970e-02 5.523160845041275024e-02 2.327659130096435547e-01 3.354667723178863525e-01 6.830921024084091187e-02 4.620598256587982178e-02 -5.020199418067932129e-01 -1.382356137037277222e-01 -7.714635133743286133e-02 -2.589949779212474823e-02 2.739592492580413818e-01 6.956558674573898315e-02 9.959946386516094208e-03 1.031462922692298889e-01 -1.984067857265472412e-01 6.371466070413589478e-02 7.398214191198348999e-02 -7.987102121114730835e-02 2.389654070138931274e-01 3.815216943621635437e-03 -3.486181795597076416e-01 -3.198461234569549561e-01 1.294321268796920776e-01 1.146700680255889893e-01 -1.462468951940536499e-01 1.778547279536724091e-02 -9.113751351833343506e-02 -6.871698051691055298e-02 1.637281477451324463e-01 7.848738133907318115e-02 4.164988175034523010e-02
7.887163758277893066e-02 2.354521751403808594e-01 -2.840349674224853516e-01 4.007374122738838196e-02 8.563159406185150146e-02 6.186125427484512329e-02 5.150794610381126404e-02 -3.953619003295898438e-01 -3.943345844745635986e-01 -1.942047029733657837e-01 -2.884442806243896484e-01 9.587163478136062622e-02 2.011632770299911499e-01 2.062966227531433105e-01 7.719755172729492188e-02 -7.132302969694137573e-02 4.346986487507820129e-02 2.271837294101715088e-01 1.262540817260742188e-01 4.986628517508506775e-02 -1.920771151781082153e-01 -8.857315778732299805e-02 -4.520409181714057922e-02 2.107464708387851715e-02 -9.561835229396820068e-02 -2.703211903572082520e-01 -8.527162671089172363e-02 1.045107562094926834e-02 7.325872778892517090e-02 2.367078065872192383e-01 4.311938583850860596e-02 -1.850659400224685669e-01
3.098742663860321045e-02 -5.602581426501274109e-02 -3.431216180324554443e-01 -4.511081427335739136e-02 4.000135362148284912e-01 1.802107393741607666e-01 -1.068783402442932129e-01 -2.656996548175811768e-01 -6.446300446987152100e-02 7.363101840019226074e-02 -1.962789595127105713e-01 1.550264656543731689e-01 1.150376722216606140e-01 -9.822686761617660522e-02 -1.134273260831832886e-01 7.878653705120086670e-02 -3.076095581054687500e-01 3.743312135338783264e-02 -2.904258854687213898e-02 3.447104096412658691e-01 -5.281633138656616211e-02 -3.110662996768951416e-01 -1.264445185661315918e-01 -5.936351045966148376e-02 -7.238289806991815567e-03 3.047220595180988312e-02 -1.406292710453271866e-02 -6.783313304185867310e-02 -2.895164303481578827e-02 1.453655958175659180e-01 -3.394570946693420410e-01 -9.898638725280761719e-02
-5.853987857699394226e-02 -7.400339841842651367e-02 -1.409480422735214233e-01 2.446887642145156860e-01 -4.559308290481567383e-03 -1.192263606935739517e-02 -1.907210946083068848e-01 -5.820595622062683105e-01 -8.924611657857894897e-02 -2.076272368431091309e-01 -1.798741072416305542e-01 7.095660548657178879e-03 2.344712913036346436e-01 4.461463913321495056e-02 -1.370742172002792358e-01 -1.007468178868293762e-01 2.106258124113082886e-01 -6.778506934642791748e-02 -2.245105654001235962e-01 4.967640712857246399e-02 3.383542224764823914e-02 1.834061592817306519e-01 -8.263340592384338379e-02 -6.426604837179183960e-02 -3.569694757461547852e-01 -1.106125339865684509e-01 -1.604885011911392212e-01 1.992975547909736633e-02 9.003424644470214844e-02 1.673466265201568604e-01 -1.308538615703582764e-01 4.437298048287630081e-03
-1.526789963245391846e-01 -3.177565336227416992e-02 -2.894963920116424561e-01 -1.388167142868041992e-01 4.635356068611145020e-01 1.472808420658111572e-02 1.906851977109909058e-01 -3.584201633930206299e-01 -2.475730478763580322e-01 -8.530031144618988037e-02 -4.829050227999687195e-02 -2.757576107978820801e-02 -1.100334450602531433e-01 -4.346720129251480103e-02 7.667215913534164429e-02 1.246931999921798706e-01 -2.556442320346832275e-01 -9.373514354228973389e-02 9.116740524768829346e-02 2.629387080669403076e-01 -2.031521052122116089e-01 -3.018631637096405029e-01 -5.553228408098220825e-02 1.086823493242263794e-01 4.273267835378646851e-02 6.560941785573959351e-02 -2.279531396925449371e-02 1.768728345632553101e-01 8.205924183130264282e-02 1.012783944606781006e-01 -1.654719561338424683e-01 -6.652645766735076904e-02
-2.671251296997070312e-01 3.129202499985694885e-02 -7.537006586790084839e-02 1.174149885773658752e-01 3.701833486557006836e-01 -9.426737576723098755e-02 -1.323866099119186401e-01 -1.742866039276123047e-01 -2.366118729114532471e-01 -2.236367911100387573e-01 -1.193188279867172241e-01 -2.492756694555282593e-01 1.509255617856979370e-01 9.203663468360900879e-02 6.813293322920799255e-03 -1.526133418083190918e-01 1.782606542110443115e-01 -1.394375972449779510e-02 -1.381807923316955566e-01 5.425512045621871948e-02 9.502092748880386353e-02 -1.073593422770500183e-01 1.979162991046905518e-01 3.830652236938476562e-01 5.534470453858375549e-02 1.819873899221420288e-01 -1.017928570508956909e-01 1.291845291852951050e-01 -2.430784851312637329e-01 1.113313138484954834e-01 -2.572881877422332764e-01 -1.266018003225326538e-01
1.361924968659877777e-02 -2.145227491855621338e-01 -1.662797480821609497e-01 -2.309493273496627808e-01 2.161523848772048950e-01 2.363038659095764160e-01 -7.165330648422241211e-02 -4.489078521728515625e-01 3.191917203366756439e-03 -2.552902698516845703e-01 -5.533877015113830566e-02 -9.891815483570098877e-03 -1.307352781295776367e-01 -1.710319519042968750e-01 2.546556591987609863e-01 1.327299028635025024e-01 -6.301535665988922119e-02 -1.000878885388374329e-01 -2.516106963157653809e-01 -7.381764799356460571e-02 2.435527555644512177e-02 -1.510893255472183228e-01 -6.118026748299598694e-02 9.379924088716506958e-02 1.005465090274810791e-01 -1.834477037191390991e-01 -2.386449277400970459e-01 1.697375923395156860e-01 -1.384795308113098145e-01 3.040197789669036865e-01 -6.542363017797470093e-02 -4.819094762206077576e-02
-8.128260821104049683e-02 2.464988976716995239e-01 -3.212855458259582520e-01 8.028794080018997192e-02 -2.090803580358624458e-03 5.588621273636817932e-02 1.856978749856352806e-03 -1.269217282533645630e-01 -2.659600675106048584e-01 -3.959781825542449951e-01 -2.363367825746536255e-01 8.943821489810943604e-02 1.195654943585395813e-01 2.960249781608581543e-01 1.802838146686553955e-01 7.495223730802536011e-02 -8.859203755855560303e-02 7.617557048797607422e-02 1.173197478055953979e-01 -4.992855712771415710e-02 1.738291531801223755e-01 -2.355513423681259155e-01 -2.757850289344787598e-01 2.001284062862396240e-01 9.955119341611862183e-03 -2.234235703945159912e-01 -1.281596124172210693e-01 7.671832293272018433e-02 6.683525443077087402e-02 -1.276039332151412964e-01 -1.409268081188201904e-01 -1.662240028381347656e-01
-1.535922586917877197e-01 1.488220505416393280e-02 -2.458247244358062744e-01 3.164584934711456299e-01 1.824051141738891602e-01 -2.885519899427890778e-02 -2.621713578701019287e-01 -6.606979668140411377e-02 -5.210190415382385254e-01 7.981622591614723206e-03 6.709645822411403060e-05 1.648732125759124756e-01 -1.340224780142307281e-02 -1.272183060646057129e-01 -9.334083646535873413e-02 2.364107221364974976e-02 -1.541472077369689941e-01 -9.955617785453796387e-02 1.272186338901519775e-01 2.809971868991851807e-01 1.304729282855987549e-01 -2.637393176555633545e-01 -4.704787861555814743e-03 2.631985843181610107e-01 1.377918124198913574e-01 -1.127837002277374268e-01 -8.306852541863918304e-03 1.766468137502670288e-01 1.050657108426094055e-01 1.566693037748336792e-01 -1.416048314422369003e-02 2.464093081653118134e-02
-1.681089550256729126e-01 -8.915703743696212769e-02 -1.633925288915634155e-01 -6.244501098990440369e-02 1.702339351177215576e-01 -1.444026976823806763e-01 1.984391063451766968e-01 -3.872205913066864014e-01 -2.717441022396087646e-01 -1.105375662446022034e-01 -1.144338101148605347e-01 1.862776577472686768e-01 8.247440308332443237e-02 7.249816507101058960e-02 1.720571964979171753e-01 -3.087184019386768341e-02 -7.715021073818206787e-02 7.703604549169540405e-02 1.051948145031929016e-01 -3.840971365571022034e-02 -1.685540080070495605e-01 -3.298086300492286682e-02 -2.688018083572387695e-01 1.345753818750381470e-01 -6.224529072642326355e-02 -3.759511709213256836e-01 -9.733594208955764771e-02 -5.624969303607940674e-02 -9.470169991254806519e-02 4.461274743080139160e-01 7.436712831258773804e-02 4.358847439289093018e-02
-7.681292295455932617e-02 3.264211416244506836e-01 -1.688910424709320068e-01 2.469294667243957520e-01 1.026675105094909668e-01 -6.207789853215217590e-02 5.174889694899320602e-03 -3.117038309574127197e-01 6.244738586246967316e-03 -1.978910863399505615e-01 -1.332543194293975830e-01 -1.464348882436752319e-01 1.893859207630157471e-01 1.994325220584869385e-01 -5.255933105945587158e-02 -1.229333691298961639e-02 -1.837971433997154236e-02 -9.144830703735351562e-02 -1.052938252687454224e-01 6.283766776323318481e-02 3.728079497814178467e-01 1.158280298113822937e-02 -5.125790089368820190e-02 2.934161126613616943e-01 -1.097281798720359802e-01 -1.877029240131378174e-01 -2.807192271575331688e-03 3.413369953632354736e-01 -1.155537203885614872e-03 -2.171079162508249283e-03 -3.263516128063201904e-01 8.739241957664489746e-02
1.419863104820251465e-01 5.196113884449005127e-02 -1.825053011998534203e-03 1.502999663352966309e-01 6.070503219962120056e-02 2.288745343685150146e-01 1.277372837066650391e-01 -4.270200133323669434e-01 -3.531904518604278564e-01 2.901362068951129913e-02 -2.950418889522552490e-01 -9.497711807489395142e-02 -1.827622018754482269e-02 -2.637690864503383636e-02 -1.051295995712280273e-01 4.403555765748023987e-02 -1.787256300449371338e-01 -2.496862858533859253e-01 1.072816029191017151e-01 8.552855998277664185e-02 -1.790861040353775024e-01 -2.741881608963012695e-01 -1.412019431591033936e-01 1.748056262731552124e-01 -1.551098823547363281e-01 -2.086314558982849121e-01 -8.590024709701538086e-02 1.442197114229202271e-01 1.326444149017333984e-01 -1.969552785158157349e-01 -1.136535629630088806e-01 1.679709702730178833e-01
2.084415592253208160e-02 1.705436110496520996e-01 -2.890522480010986328e-01 -2.505603246390819550e-03 1.095726564526557922e-01 1.265332400798797607e-01 -7.395421271212399006e-04 -2.751207351684570312e-01 -2.437042742967605591e-01 -3.004792034626007080e-01 -2.789416313171386719e-01 2.923487126827239990e-01 -1.713135987520217896e-01 -6.162676960229873657e-02 -3.754201531410217285e-02 -1.321538239717483521e-01 -1.017279252409934998e-01 -1.672692149877548218e-01 7.214409112930297852e-02 1.566369459033012390e-02 -8.560890704393386841e-02 -4.276034832000732422e-01 -4.035625606775283813e-02 2.813063263893127441e-01 -6.682518869638442993e-03 -9.978162497282028198e-02 -1.435647159814834595e-01 8.885727077722549438e-02 1.373883038759231567e-01 9.476428385823965073e-04 -5.974947288632392883e-02 2.063280344009399414e-01
-2.249168753623962402e-01 -1.187000200152397156e-01 -1.758549660444259644e-01 1.503068059682846069e-01 7.890937477350234985e-02 2.220573276281356812e-01 -2.218364924192428589e-01 1.072405874729156494e-01 -2.542715668678283691e-01 -2.249682843685150146e-01 -1.519807130098342896e-01 -1.170636564493179321e-01 2.189337760210037231e-01 -1.220392063260078430e-01 -2.495444715023040771e-01 -2.205397784709930420e-01 1.303217560052871704e-01 -7.729580998420715332e-02 5.670873448252677917e-02 2.397646456956863403e-01 5.922962725162506104e-02 -1.582460403442382812e-01 -1.973733454942703247e-01 9.946148097515106201e-02 -8.925297111272811890e-02 -2.508634030818939209e-01 1.630077362060546875e-01 1.521513909101486206e-01 -2.664579749107360840e-01 2.080541700124740601e-01 -1.652790307998657227e-01 1.283396929502487183e-01
-5.847598891705274582e-03 3.539453744888305664e-01 -8.205271512269973755e-02 2.470027506351470947e-01 2.625277638435363770e-01 7.704986631870269775e-02 -1.679130345582962036e-01 -2.150115519762039185e-01 -2.232490032911300659e-01 -1.637798696756362915e-01 -9.610781818628311157e-02 -1.532989442348480225e-01 -8.328088372945785522e-02 1.593105643987655640e-01 3.253104910254478455e-02 1.051675006747245789e-01 -2.786935679614543915e-02 -2.451316639780998230e-02 1.562178432941436768e-01 2.007553875446319580e-01 2.555524408817291260e-01 -1.205569729208946228e-01 -9.570541977882385254e-02 2.886316478252410889e-01 9.525907784700393677e-02 -3.387808203697204590e-01 -5.745855718851089478e-02 2.793993949890136719e-01 7.875525951385498047e-02 -1.898519247770309448e-01 -8.779701590538024902e-02 -1.013321578502655029e-01
-2.430742830038070679e-01 2.726100683212280273e-01 -1.885259896516799927e-01 1.465855091810226440e-01 3.691343665122985840e-01 6.624078750610351562e-02 -3.362943604588508606e-02 -2.071277648210525513e-01 -6.965450197458267212e-02 -1.313208937644958496e-01 2.251385524868965149e-02 -2.019099444150924683e-01 -9.582769125699996948e-02 -1.067931652069091797e-01 1.806653141975402832e-01 1.448174864053726196e-01 1.767340451478958130e-01 -1.313475966453552246e-01 8.766561746597290039e-03 3.894911333918571472e-02 -2.256699949502944946e-01 -2.494089305400848389e-02 -3.135627210140228271e-01 -6.426580250263214111e-02 -6.803311407566070557e-02 5.102798342704772949e-02 -1.107868626713752747e-01 3.124896883964538574e-01 -3.586055636405944824e-01 -9.434799849987030029e-02 1.685389727354049683e-01 1.321800518780946732e-02
3.279046155512332916e-03 -3.076547197997570038e-02 -5.006355792284011841e-02 -1.175185665488243103e-01 2.452158182859420776e-01 8.239073306322097778e-02 -2.214525640010833740e-01 -1.655799746513366699e-01 -1.498394906520843506e-01 -1.670050919055938721e-01 -1.304263174533843994e-01 3.285731002688407898e-02 3.729074820876121521e-02 -3.760845363140106201e-01 2.062891796231269836e-02 -1.583328545093536377e-01 1.566535793244838715e-02 2.626989781856536865e-01 3.511106967926025391e-02 -9.151431173086166382e-02 -8.685149252414703369e-02 -2.186822593212127686e-01 -1.104450151324272156e-01 3.883050978183746338e-01 -8.679154515266418457e-02 -2.735113501548767090e-01 -7.453462481498718262e-02 -8.584889024496078491e-02 -1.489136517047882080e-01 -4.845003783702850342e-02 -4.238561093807220459e-01 7.706794887781143188e-02
-2.394180297851562500e-01 2.134203314781188965e-01 3.939494863152503967e-02 -4.046313837170600891e-02 5.196482539176940918e-01 4.461110569536685944e-03 -3.021291270852088928e-02 -2.583840191364288330e-01 -3.766652196645736694e-02 -1.751144975423812866e-01 -1.975653469562530518e-01 -1.346464008092880249e-01 2.104198373854160309e-02 9.180463850498199463e-03 -8.429489284753799438e-02 1.521748453378677368e-01 2.645945549011230469e-01 -1.439739465713500977e-01 -1.741076558828353882e-01 6.893935799598693848e-02 2.090542949736118317e-02 -1.938374936580657959e-01 -6.386193633079528809e-02 -1.148710474371910095e-01 1.208544969558715820e-01 -1.763746887445449829e-01 -3.218989074230194092e-01 1.639668047428131104e-01 -1.912638694047927856e-01 1.651102751493453979e-01 7.042859494686126709e-02 -1.003332361578941345e-01
1.503635048866271973e-01 1.774940490722656250e-01 -3.535017967224121094e-01 -1.253382116556167603e-01 1.361393332481384277e-01 4.596459865570068359e-02 -1.524822711944580078e-01 -2.402042895555496216e-01 3.260920569300651550e-02 -2.392679452896118164e-03 -5.003183484077453613e-01 8.597869426012039185e-02 5.335846543312072754e-02 6.641912460327148438e-02 5.515487864613533020e-02 -2.171022146940231323e-01 1.685555651783943176e-02 1.411528587341308594e-01 -8.578848838806152344e-02 2.003514468669891357e-01 -2.778945863246917725e-01 -1.172966510057449341e-01 -2.302360385656356812e-01 1.326380223035812378e-01 1.839739829301834106e-01 -2.259592264890670776e-01 -1.781414002180099487e-01 -2.606047689914703369e-02 4.810411483049392700e-03 1.363349258899688721e-01 8.260779082775115967e-02 1.239273920655250549e-01
-4.803870618343353271e-02 -2.656083926558494568e-02 -1.237780377268791199e-01 4.071646332740783691e-01 -2.912516705691814423e-02 -7.195290643721818924e-03 -3.131180107593536377e-01 -2.038563340902328491e-01 -2.141135632991790771e-01 -3.069652616977691650e-01 -2.719025500118732452e-02 7.020246237516403198e-02 1.746172755956649780e-01 -2.655485868453979492e-01 1.302938014268875122e-01 8.218640834093093872e-02 -1.130739375948905945e-01 2.398838251829147339e-01 -5.169427394866943359e-02 3.179490566253662109e-01 1.237531080842018127e-01 1.285456307232379913e-02 -1.756680309772491455e-01 1.735439449548721313e-01 -1.114817112684249878e-01 2.861265465617179871e-02 -9.309171885251998901e-02 3.457279130816459656e-02 -1.311037503182888031e-02 1.729373186826705933e-01 -2.655729055404663086e-01 -1.750339418649673462e-01
-1.264406442642211914e-01 -1.504000276327133179e-03 -1.172198206186294556e-01 9.647294133901596069e-02 3.968542814254760742e-01 1.017943248152732849e-01 2.110434323549270630e-01 -3.410890400409698486e-01 -3.486882746219635010e-01 1.465542125515639782e-03 5.349306762218475342e-02 1.014761850237846375e-01 -6.187818944454193115e-02 -2.107913047075271606e-02 5.466473475098609924e-02 1.621508598327636719e-01 -2.149224728345870972e-01 1.032415255904197693e-01 -1.296120882034301758e-01 1.912268698215484619e-01 -1.620621383190155029e-01 -3.554434776306152344e-01 -2.278772592544555664e-01 -3.806431964039802551e-02 7.211703807115554810e-02 -1.116062700748443604e-01 2.306153811514377594e-02 7.039775699377059937e-02 8.795854449272155762e-02 1.854496747255325317e-01 -2.847703397274017334e-01 3.690439835190773010e-02
3.194332495331764221e-02 -2.868723496794700623e-02 -9.821215271949768066e-02 2.064340710639953613e-01 3.103735148906707764e-01 3.891040384769439697e-02 -1.822731941938400269e-01 -1.469537168741226196e-01 -1.872581392526626587e-01 -2.075656950473785400e-01 -1.906824707984924316e-01 -3.335806429386138916e-01 5.861929059028625488e-02 1.892268210649490356e-01 1.087677702307701111e-01 3.517776727676391602e-01 -3.142210468649864197e-02 9.610100090503692627e-02 -3.936473727226257324e-01 7.446878403425216675e-02 -2.343643270432949066e-02 -2.776454575359821320e-02 -1.253322362899780273e-01 1.179828122258186340e-01 -8.645804971456527710e-02 -2.708414494991302490e-01 -2.113899588584899902e-01 9.680621325969696045e-02 -1.379939764738082886e-01 -3.843074664473533630e-02 -1.208401471376419067e-01 -1.447130143642425537e-01
-1.225251331925392151e-01 8.423957228660583496e-02 -1.126057878136634827e-01 2.716049551963806152e-01 1.484390497207641602e-01 -1.965872384607791901e-02 -8.525077253580093384e-02 -4.133604466915130615e-01 -2.178197354078292847e-01 -1.123475432395935059e-01 2.178348153829574585e-01 1.951041668653488159e-01 7.766856579110026360e-04 6.988172978162765503e-02 1.624808460474014282e-01 -6.584983319044113159e-02 -1.239964142441749573e-01 9.082156419754028320e-02 9.537080302834510803e-03 4.062719345092773438e-01 -2.514349296689033508e-02 -2.948019504547119141e-01 -1.498000025749206543e-01 1.815333068370819092e-01 9.241722524166107178e-02 7.420802116394042969e-02 -2.782082557678222656e-01 -1.150425225496292114e-01 -2.242085039615631104e-01 1.398552954196929932e-01 -4.582520946860313416e-02 -3.693175315856933594e-02
-7.789833098649978638e-02 1.855348199605941772e-01 -7.314649969339370728e-02 -8.085362613201141357e-02 2.992057502269744873e-01 7.783041149377822876e-02 -6.384434551000595093e-02 -1.082456335425376892e-01 -1.432393789291381836e-01 1.029894948005676270e-01 2.783419564366340637e-02 -2.546634376049041748e-01 2.265856042504310608e-02 -3.405717015266418457e-01 1.052332669496536255e-01 -4.255372285842895508e-02 9.869768470525741577e-02 -6.360123306512832642e-02 -5.634447187185287476e-02 3.914724662899971008e-02 -1.838116496801376343e-01 -2.842690646648406982e-01 -7.178632169961929321e-02 3.668552637100219727e-01 1.985994577407836914e-01 -3.117450140416622162e-02 -1.435585170984268188e-01 1.202712208032608032e-01 -1.133086085319519043e-01 7.673449069261550903e-02 -4.819543063640594482e-01 -1.038566604256629944e-01
6.583099067211151123e-02 -1.072474271059036255e-01 -9.506450593471527100e-02 -1.204978525638580322e-01 2.127021402120590210e-01 -3.735301084816455841e-03 -1.971848160028457642e-01 -4.731487110257148743e-02 -9.960095584392547607e-02 -6.667303293943405151e-02 -1.735781580209732056e-01 -1.233757734298706055e-01 -5.960267782211303711e-02 -2.196433693170547485e-01 2.183877974748611450e-01 -1.596013009548187256e-01 -2.517431974411010742e-03 1.175071746110916138e-01 2.399703711271286011e-01 9.911871701478958130e-02 -1.547728776931762695e-01 -4.004736244678497314e-01 -2.557902336120605469e-01 2.484626770019531250e-01 1.133381351828575134e-01 1.480445452034473419e-02 -1.760405451059341431e-01 1.171688809990882874e-01 -1.518422365188598633e-01 -9.774056077003479004e-02 -4.369911849498748779e-01 -1.244091764092445374e-01
1.400006711483001709e-01 -5.437792092561721802e-02 -3.027690649032592773e-01 1.211873516440391541e-01 4.642363488674163818e-01 1.285967826843261719e-01 -2.166526205837726593e-02 -1.429255157709121704e-01 -1.796261072158813477e-01 -3.786635026335716248e-02 -1.308822780847549438e-01 -4.141024053096771240e-01 2.213101089000701904e-01 2.573733329772949219e-01 -1.554006338119506836e-01 -5.629986152052879333e-02 1.614674776792526245e-01 -8.286235481500625610e-02 -1.479637175798416138e-01 -7.324390858411788940e-02 -3.009057044982910156e-02 -1.608142703771591187e-01 6.100325845181941986e-04 2.484820038080215454e-01 1.157825142145156860e-01 3.273279219865798950e-02 -1.292257159948348999e-01 5.528378114104270935e-02 -6.030379608273506165e-02 4.369603097438812256e-02 -2.480683177709579468e-01 -5.715495347976684570e-02
-1.273741573095321655e-01 -6.448753923177719116e-02 -3.320921659469604492e-01 -8.434170158579945564e-04 3.268154561519622803e-01 7.645150274038314819e-02 4.841162264347076416e-02 -3.473859429359436035e-01 -1.796842813491821289e-01 9.695553220808506012e-03 -1.855539977550506592e-01 -7.666367292404174805e-02 2.377121150493621826e-01 -8.464253693819046021e-02 -3.449077904224395752e-01 1.459541618824005127e-01 -2.522865831851959229e-01 -3.287149965763092041e-02 2.668915688991546631e-02 9.866921603679656982e-02 -2.673155963420867920e-01 -1.826929450035095215e-01 -2.271274030208587646e-01 -1.075609922409057617e-01 7.869670516811311245e-04 2.316314727067947388e-01 -1.596121490001678467e-01 7.445899397134780884e-02 3.677307814359664917e-02 4.349425807595252991e-02 -1.581780016422271729e-01 -3.046592697501182556e-02
-3.652019202709197998e-01 6.516093015670776367e-02 -1.767742633819580078e-02 5.179265514016151428e-02 -1.210527047514915466e-01 2.351646125316619873e-01 -1.353173404932022095e-01 -3.150718212127685547e-01 -5.695904046297073364e-02 -3.894353285431861877e-02 -2.439804226160049438e-01 -1.807129979133605957e-01 2.040183246135711670e-01 -1.516551226377487183e-01 1.027559861540794373e-01 2.377628833055496216e-01 1.449174880981445312e-01 -1.012864932417869568e-01 -6.575605273246765137e-02 2.075420171022415161e-01 2.358737774193286896e-02 -1.708251237869262695e-02 -3.188336789608001709e-01 3.007085761055350304e-03 -7.378521561622619629e-02 -2.430761754512786865e-01 -3.335115611553192139e-01 2.676257193088531494e-01 8.727549016475677490e-02 5.777487065643072128e-03 2.124567050486803055e-03 -8.356892317533493042e-02
-6.141165643930435181e-02 1.999495774507522583e-01 -3.757074177265167236e-01 2.484883666038513184e-01 2.592190802097320557e-01 3.186026215553283691e-02 -2.656088769435882568e-01 -2.708614170551300049e-01 -1.900277584791183472e-01 -1.208142191171646118e-01 -2.013020068407058716e-01 -1.145084127783775330e-01 8.331131190061569214e-02 3.189043700695037842e-02 -2.713550329208374023e-01 -1.194698736071586609e-01 -1.824992001056671143e-01 -2.147251367568969727e-01 -2.201854139566421509e-01 7.172087579965591431e-02 -2.865941263735294342e-02 -5.103596299886703491e-02 -1.112291705794632435e-03 2.513512782752513885e-02 -1.507658213376998901e-01 4.187167808413505554e-02 -1.657571829855442047e-02 4.055671095848083496e-01 5.916700512170791626e-02 -5.587505921721458435e-02 -4.192902520298957825e-02 7.934592664241790771e-02
-1.532237380743026733e-01 1.625380963087081909e-01 -2.935639917850494385e-01 3.678120076656341553e-01 9.950865060091018677e-02 -6.493911147117614746e-02 -2.294399440288543701e-01 -3.375365734100341797e-01 -2.216425836086273193e-01 1.705821789801120758e-02 -3.571971952915191650e-01 -2.510023415088653564e-01 9.101397544145584106e-02 8.776892721652984619e-02 -1.639320403337478638e-01 -3.142108023166656494e-02 -1.397393494844436646e-01 3.675590269267559052e-03 -4.767499864101409912e-02 1.927477568387985229e-01 8.811011910438537598e-02 3.592168912291526794e-02 -1.799549907445907593e-01 -6.376549135893583298e-03 1.976307034492492676e-01 -1.056215465068817139e-01 -1.532454788684844971e-01 1.079569011926651001e-01 7.161056157201528549e-03 9.970365464687347412e-02 1.177113354206085205e-01 2.333352118730545044e-01
-1.193578839302062988e-01 6.581988185644149780e-02 -2.486199289560317993e-01 -7.282726466655731201e-02 1.740946024656295776e-01 1.865609884262084961e-01 -2.597811818122863770e-01 -2.169481813907623291e-01 -9.420709311962127686e-02 1.246049255132675171e-01 -2.407390773296356201e-01 -1.510622054338455200e-01 1.342238336801528931e-01 9.330889210104942322e-03 2.298294752836227417e-01 -1.906396299600601196e-01 4.205004498362541199e-02 -9.151326119899749756e-02 3.917305916547775269e-02 2.754247561097145081e-02 9.613175690174102783e-02 1.301510781049728394e-01 -6.643365323543548584e-02 5.245055556297302246e-01 5.974579229950904846e-02 -2.695640027523040771e-01 -1.047142669558525085e-01 -9.549013525247573853e-02 -1.504602432250976562e-01 8.668471127748489380e-02 -2.782656252384185791e-01 -1.250483933836221695e-02
-4.538907110691070557e-02 1.816550642251968384e-01 -2.877705097198486328e-01 2.184215039014816284e-01 9.476214647293090820e-02 -1.049078926444053650e-01 -2.197434157133102417e-01 -2.605979740619659424e-01 -2.007450163364410400e-01 2.497998997569084167e-02 -1.639709472656250000e-01 -2.391608804464340210e-01 -2.068652212619781494e-01 3.330597281455993652e-02 -1.617519557476043701e-01 -2.921967804431915283e-01 2.217026352882385254e-01 1.509980857372283936e-02 1.053793877363204956e-01 1.690437793731689453e-01 -1.661864668130874634e-01 -2.467776089906692505e-02 -2.933129966259002686e-01 3.039639592170715332e-01 -1.255638599395751953e-01 2.038718909025192261e-01 -1.082829236984252930e-01 1.636466979980468750e-01 9.264083206653594971e-02 -3.194068744778633118e-02 1.282549649477005005e-01 -1.356122083961963654e-02
-1.497477144002914429e-01 1.451917290687561035e-01 -1.563221067190170288e-01 1.704790741205215454e-01 3.357577621936798096e-01 3.194149434566497803e-01 7.141771167516708374e-02 -3.878305554389953613e-01 1.420559138059616089e-01 1.586522907018661499e-01 7.589536905288696289e-02 -1.019582450389862061e-01 2.731030583381652832e-01 -3.487661108374595642e-02 -4.588571190834045410e-02 8.940052241086959839e-02 -2.674724459648132324e-01 1.625260710716247559e-02 2.328283935785293579e-01 -2.320490311831235886e-03 -1.936290115118026733e-01 -2.702480182051658630e-02 -1.877451092004776001e-01 6.532703991979360580e-03 -9.475228190422058105e-02 4.776810854673385620e-02 -1.077204868197441101e-01 2.121807783842086792e-01 -1.231573522090911865e-01 2.802689075469970703e-01 -1.441679596900939941e-01 -5.828187614679336548e-02
2.657056413590908051e-02 -1.359794437885284424e-01 -2.450962960720062256e-01 -2.208648994565010071e-02 2.135432660579681396e-01 1.984303258359432220e-02 -2.216484546661376953e-01 5.230827257037162781e-02 4.539449885487556458e-02 3.932472318410873413e-02 -3.799816370010375977e-01 7.303458172827959061e-03 1.479553729295730591e-01 -1.678112000226974487e-01 1.614321470260620117e-01 -4.662865400314331055e-02 1.265209615230560303e-01 6.071274727582931519e-02 -8.609408885240554810e-02 6.373766809701919556e-02 3.310121595859527588e-02 -4.059463441371917725e-01 -1.977374404668807983e-01 4.022015333175659180e-01 -1.690419316291809082e-01 -8.565646409988403320e-02 3.868168964982032776e-02 1.295565515756607056e-01 -8.838143944740295410e-02 5.533847957849502563e-02 -3.467987477779388428e-01 -1.131080240011215210e-01
-1.653016209602355957e-01 1.541671752929687500e-01 -1.715882420539855957e-01 1.389289945363998413e-01 -4.638033919036388397e-03 1.263751238584518433e-01 -1.039462089538574219e-01 -3.529901504516601562e-01 -4.365698099136352539e-01 -4.763402789831161499e-02 -2.134957164525985718e-01 8.070099353790283203e-02 1.695752888917922974e-01 7.647330313920974731e-02 1.692886054515838623e-01 -4.527465999126434326e-02 -8.532464504241943359e-02 6.312885135412216187e-02 1.021590307354927063e-01 -1.340926736593246460e-01 4.794929176568984985e-03 -2.030511945486068726e-02 -1.775905936956405640e-01 1.369146406650543213e-01 2.950885565951466560e-03 -5.330459475517272949e-01 2.728918567299842834e-02 -1.007191166281700134e-01 -3.904437273740768433e-02 2.071083039045333862e-01 7.191749662160873413e-02 5.889777466654777527e-02
-8.848483115434646606e-02 -6.194951478391885757e-03 -2.712521851062774658e-01 1.628691107034683228e-01 3.620647825300693512e-03 6.269899755716323853e-02 1.143658459186553955e-01 -2.846276164054870605e-01 -1.562291085720062256e-01 6.508799735456705093e-03 -1.534987837076187134e-01 4.464418441057205200e-02 -2.781659960746765137e-01 -9.095513820648193359e-02 -8.719436079263687134e-02 -7.637484371662139893e-02 3.498636186122894287e-02 9.934050589799880981e-02 -9.560029208660125732e-02 4.497767239809036255e-02 1.078545600175857544e-01 -2.729843854904174805e-01 -1.358403712511062622e-01 1.259120702743530273e-01 -1.046541705727577209e-01 -5.262417197227478027e-01 -3.298301100730895996e-01 -1.148933637887239456e-02 -2.067018151283264160e-01 -1.952231824398040771e-01 3.662068396806716919e-02 1.523322016000747681e-01
1.405952125787734985e-02 -8.883267641067504883e-02 -1.791470795869827271e-01 2.436011657118797302e-02 3.368328809738159180e-01 2.208276838064193726e-02 1.831612288951873779e-01 -2.797237932682037354e-01 3.531746100634336472e-03 1.869619786739349365e-01 -3.408494889736175537e-01 2.810663878917694092e-01 1.520385742187500000e-01 9.886157512664794922e-02 5.246541649103164673e-02 1.573045998811721802e-01 2.780369818210601807e-01 9.126362949609756470e-02 2.924994826316833496e-01 1.279616355895996094e-01 -8.014424145221710205e-02 -1.568998247385025024e-01 -7.098866254091262817e-02 1.891874074935913086e-01 -6.086811190471053123e-04 1.485866308212280273e-02 -2.663476169109344482e-01 1.705446839332580566e-01 -2.255683094263076782e-01 7.196795940399169922e-02 -5.864588078111410141e-03 1.648568809032440186e-01
-5.124999955296516418e-02 -1.080490723252296448e-01 -3.118999898433685303e-01 1.232081502676010132e-01 1.473210752010345459e-01 1.206274554133415222e-01 1.861938089132308960e-01 -3.277160227298736572e-01 1.202400773763656616e-01 -2.571496069431304932e-01 -2.697719447314739227e-02 -2.233534306287765503e-01 -1.077293902635574341e-01 -2.073779553174972534e-01 4.414632618427276611e-01 -5.356715619564056396e-02 -6.184251978993415833e-02 2.973528578877449036e-03 9.427402168512344360e-03 3.967911750078201294e-02 -5.487708747386932373e-02 -1.607342213392257690e-01 -2.004677951335906982e-01 2.061521867290139198e-03 -1.990678906440734863e-01 1.752005703747272491e-02 -3.282934129238128662e-01 2.870293706655502319e-02 -2.675792947411537170e-02 2.944939434528350830e-01 -2.718392945826053619e-02 9.779785759747028351e-03
1.136842221021652222e-01 7.495691627264022827e-02 -1.122945100069046021e-01 1.692981459200382233e-02 3.005397021770477295e-01 -8.695443160831928253e-03 -9.645164012908935547e-02 -5.600921511650085449e-01 -3.352987021207809448e-02 -3.254608437418937683e-02 -1.122242361307144165e-01 -1.046196836978197098e-02 -4.164033755660057068e-02 -9.334667772054672241e-02 -3.054142594337463379e-01 8.032145351171493530e-02 -4.415247961878776550e-02 3.732598572969436646e-02 3.511461988091468811e-02 1.514791399240493774e-01 -1.916302740573883057e-01 4.431543871760368347e-02 -2.340770065784454346e-01 2.840289659798145294e-02 2.071471065282821655e-01 1.323756724596023560e-01 -1.692448258399963379e-01 3.095881342887878418e-01 -2.896329164505004883e-01 -6.897099316120147705e-02 1.573069691658020020e-01 9.986328333616256714e-02
-9.709425270557403564e-02 4.628395661711692810e-02 -2.901856601238250732e-01 5.039492249488830566e-02 -2.874553576111793518e-02 -8.104155957698822021e-02 -3.185462653636932373e-01 -2.701629996299743652e-01 -3.002428114414215088e-01 -2.137354016304016113e-01 1.253235787153244019e-01 3.527813404798507690e-02 2.524426877498626709e-01 -4.015407860279083252e-01 -5.263187736272811890e-02 -5.431552231311798096e-02 2.637352608144283295e-02 1.736926585435867310e-01 -2.320218831300735474e-02 2.104661166667938232e-01 1.112770065665245056e-01 -1.091537103056907654e-01 -1.892967373132705688e-01 1.703589856624603271e-01 1.583366394042968750e-01 -3.870488703250885010e-02 1.357907429337501526e-02 4.327214509248733521e-02 -2.503786087036132812e-01 1.007637381553649902e-01 1.678803712129592896e-01 2.046072483062744141e-01
-2.459885776042938232e-01 3.088046982884407043e-02 -1.492979843169450760e-02 1.166321933269500732e-01 1.250911653041839600e-01 1.828638091683387756e-02 1.083232536911964417e-01 -2.052399963140487671e-01 -1.670896112918853760e-01 -9.688688814640045166e-02 -3.221950531005859375e-01 -4.742816090583801270e-02 1.029544919729232788e-01 -6.190404761582612991e-03 -6.053416430950164795e-02 3.491422533988952637e-02 -1.435485035181045532e-01 -1.218345239758491516e-01 1.502106189727783203e-01 3.161591291427612305e-01 -3.307783231139183044e-02 -1.701505482196807861e-02 -3.259710669517517090e-01 1.176236122846603394e-01 3.097734153270721436e-01 1.090269088745117188e-01 -1.153436899185180664e-01 2.810740768909454346e-01 -3.872476816177368164e-01 5.971580394543707371e-04 -2.250950336456298828e-01 1.255237609148025513e-01
-7.317868061363697052e-03 2.103954106569290161e-01 -1.584895998239517212e-01 -9.421924501657485962e-02 -4.143523424863815308e-02 5.113761499524116516e-02 1.068200916051864624e-03 -4.922688305377960205e-01 -2.246163934469223022e-01 -4.395886361598968506e-01 -2.583124041557312012e-01 -9.248493611812591553e-02 1.946303248405456543e-01 5.094139650464057922e-02 -1.383433192968368530e-01 5.606058984994888306e-02 -5.762541666626930237e-02 -2.261114865541458130e-02 -4.990578442811965942e-02 -1.592549979686737061e-01 -2.307071685791015625e-01 -1.235351264476776123e-01 -2.596472203731536865e-01 2.109245508909225464e-01 -2.348285727202892303e-02 -8.139566332101821899e-02 -5.456952378153800964e-02 -1.515690237283706665e-01 -3.852496296167373657e-02 1.825527548789978027e-01 1.139992177486419678e-01 -1.687613129615783691e-02
8.448582142591476440e-02 1.831919103860855103e-01 -1.411190778017044067e-01 -5.979387089610099792e-02 3.000104725360870361e-01 1.947224736213684082e-01 -1.471327841281890869e-01 -2.371264249086380005e-01 -3.455935716629028320e-01 -3.032271265983581543e-01 6.290749646723270416e-03 2.041828483343124390e-01 3.104926049709320068e-01 -2.544157207012176514e-01 1.662630885839462280e-01 -1.079643219709396362e-01 -5.305881053209304810e-02 -1.663035005331039429e-01 1.070381980389356613e-02 -3.482083231210708618e-02 7.278180122375488281e-02 -2.179206460714340210e-01 -1.731068044900894165e-01 -4.279027134180068970e-02 9.402284771203994751e-02 -5.607335269451141357e-02 1.257772594690322876e-01 2.299641668796539307e-01 -1.249788627028465271e-01 2.091619521379470825e-01 2.633328549563884735e-02 1.390527784824371338e-01
-9.757707267999649048e-02 -1.643137633800506592e-01 -2.298163622617721558e-01 5.432001873850822449e-02 1.457336992025375366e-01 4.926441609859466553e-02 -1.094313934445381165e-01 -7.999858260154724121e-02 -2.368993163108825684e-01 6.628657877445220947e-02 -9.332182258367538452e-02 -2.045864015817642212e-01 -1.216372549533843994e-01 -3.586687743663787842e-01 2.265973538160324097e-01 -3.823734819889068604e-02 1.358870267868041992e-01 6.012247875332832336e-02 1.421431899070739746e-01 9.510328061878681183e-03 2.555172704160213470e-02 -3.537665009498596191e-01 -1.918381601572036743e-01 3.321855664253234863e-01 -1.894311979413032532e-02 -1.646189093589782715e-01 -6.064411997795104980e-02 2.026512660086154938e-02 -2.564709186553955078e-01 -1.965035311877727509e-02 -3.798379004001617432e-01 3.211230039596557617e-02
-8.088698983192443848e-02 4.198335483670234680e-02 -3.216411471366882324e-01 6.520722061395645142e-02 2.827276587486267090e-01 -1.640746593475341797e-01 -5.095674470067024231e-02 -1.621530801057815552e-01 -2.583834230899810791e-01 -3.247348368167877197e-01 -3.593875169754028320e-01 -2.479369342327117920e-01 2.960555441677570343e-02 1.796029210090637207e-01 -1.446376889944076538e-01 1.566167622804641724e-01 2.732039988040924072e-01 2.829158492386341095e-02 -2.208872139453887939e-01 1.825545281171798706e-01 -2.572011575102806091e-02 5.993305146694183350e-02 -8.762159198522567749e-02 9.984113276004791260e-03 -2.824706211686134338e-02 -1.930902004241943359e-01 -1.348541975021362305e-01 6.725684553384780884e-02 -2.100019752979278564e-01 3.996336832642555237e-02 -1.638533622026443481e-01 6.236290559172630310e-02
-2.303143292665481567e-01 3.876932337880134583e-02 -1.581607908010482788e-01 -6.976017355918884277e-02 2.788470983505249023e-01 8.977386355400085449e-02 4.862397164106369019e-02 -1.689804047346115112e-01 -1.493838876485824585e-01 1.126443445682525635e-01 -1.478667557239532471e-01 -9.310743957757949829e-02 -1.658435761928558350e-01 -1.173848360776901245e-01 9.779535979032516479e-02 5.952035635709762573e-02 -1.469753980636596680e-01 7.089520245790481567e-02 2.469461858272552490e-01 2.626172304153442383e-01 -7.982798665761947632e-02 3.684729803353548050e-03 -8.047908544540405273e-02 5.877142399549484253e-02 9.724952280521392822e-02 -1.660571061074733734e-02 -2.793357968330383301e-01 3.874880373477935791e-01 -4.459927678108215332e-01 -1.653045713901519775e-01 -1.532984226942062378e-01 1.355357319116592407e-01
-2.264399081468582153e-02 -2.883132398128509521e-01 -3.016444742679595947e-01 1.410075426101684570e-01 1.979461908340454102e-01 1.760172098875045776e-01 -3.594152629375457764e-02 -3.771798014640808105e-01 1.310006082057952881e-01 -1.769125461578369141e-01 -1.461364328861236572e-01 -1.898002177476882935e-01 -1.621856242418289185e-01 -3.718208521604537964e-02 2.483923137187957764e-01 1.304384022951126099e-01 -7.609108090400695801e-02 -1.351253688335418701e-01 -2.953303745016455650e-03 -4.515805467963218689e-02 1.343539804220199585e-01 4.795678704977035522e-02 -1.085412427783012390e-01 7.589953392744064331e-02 -1.738085448741912842e-01 -7.036603987216949463e-02 -2.866579592227935791e-01 -8.423672989010810852e-03 -2.205263674259185791e-01 3.855260610580444336e-01 -2.203777804970741272e-02 -1.971019990742206573e-02
1.611848473548889160e-01 -5.659751221537590027e-02 -2.909664809703826904e-01 1.435947269201278687e-01 2.630845904350280762e-01 -1.315131485462188721e-01 -2.202969044446945190e-02 -3.292020559310913086e-01 -2.309526950120925903e-01 1.312446594238281250e-01 -2.955359779298305511e-02 1.236641332507133484e-01 6.681767851114273071e-02 8.076684176921844482e-02 -7.756569236516952515e-02 -4.080703854560852051e-02 1.166734024882316589e-01 2.772144675254821777e-01 -8.188931271433830261e-03 -8.658947050571441650e-02 3.298859298229217529e-01 -4.381879270076751709e-01 -9.647102653980255127e-02 1.268943697214126587e-01 -4.933385923504829407e-02 -1.154205948114395142e-01 -1.214681938290596008e-02 3.233012855052947998e-01 -6.836465001106262207e-02 -1.087920963764190674e-01 5.920527875423431396e-02 7.579372264444828033e-03
6.075676158070564270e-02 1.816080808639526367e-01 -1.566309109330177307e-02 9.419526904821395874e-02 2.058330774307250977e-01 8.367443084716796875e-02 -3.192112445831298828e-01 -5.248474702239036560e-02 -2.519758641719818115e-01 -2.224719822406768799e-01 -1.561943292617797852e-01 7.694966346025466919e-02 1.427033841609954834e-01 -2.169614285230636597e-01 2.191919535398483276e-01 2.837942354381084442e-02 -1.686368286609649658e-01 2.304664403200149536e-01 2.923219092190265656e-02 1.870949268341064453e-01 -5.694823712110519409e-02 -1.433009654283523560e-01 -1.071364805102348328e-01 3.643909096717834473e-01 8.529239334166049957e-03 -2.409786172211170197e-02 1.088789328932762146e-01 2.917177975177764893e-02 -2.882536873221397400e-02 8.387028425931930542e-02 -4.803559184074401855e-01 -5.642561614513397217e-02
8.563405275344848633e-02 -1.033583655953407288e-01 -4.186001718044281006e-01 -9.762805886566638947e-03 1.819710135459899902e-01 1.272805184125900269e-01 -2.100365050137042999e-02 -3.560666143894195557e-01 6.459053140133619308e-03 -2.335550785064697266e-01 -1.964026689529418945e-02 1.358594447374343872e-01 -1.783450320363044739e-02 -2.362703382968902588e-01 -2.178048640489578247e-01 -9.205786138772964478e-02 -1.950691491365432739e-01 -2.205159068107604980e-01 -6.634688377380371094e-02 2.617783546447753906e-01 1.808906197547912598e-01 -5.171971395611763000e-02 -1.246330738067626953e-01 1.892763376235961914e-01 -6.969510018825531006e-02 -1.228845715522766113e-01 -1.633404046297073364e-01 5.575773492455482483e-02 -1.197089254856109619e-01 3.341705501079559326e-01 -1.479287296533584595e-01 2.531940490007400513e-02
2.382485941052436829e-02 1.402973830699920654e-01 -2.295189797878265381e-01 1.206025332212448120e-01 3.545843362808227539e-01 2.137045003473758698e-02 -1.961427479982376099e-01 -2.702090144157409668e-01 -1.251028180122375488e-01 -5.144987627863883972e-02 -1.135444417595863342e-01 -3.951583504676818848e-01 1.636723875999450684e-01 1.148321554064750671e-01 -7.747446000576019287e-02 -1.400942951440811157e-01 1.327988058328628540e-01 3.917766734957695007e-02 -2.362968027591705322e-01 -2.795366048812866211e-01 1.988210901618003845e-02 -1.710060834884643555e-01 -2.731201350688934326e-01 2.756643891334533691e-01 2.055511251091957092e-02 -2.760186046361923218e-02 -5.034560710191726685e-02 6.982632726430892944e-02 -2.587282098829746246e-02 4.777845367789268494e-02 -2.319751530885696411e-01 -1.522457897663116455e-01
-6.539918482303619385e-02 1.147362310439348221e-02 -2.443231344223022461e-01 3.959731757640838623e-01 2.538754045963287354e-01 3.181162774562835693e-01 -2.149308659136295319e-02 -2.572627961635589600e-01 1.270361691713333130e-01 -9.698624163866043091e-02 -1.172001734375953674e-01 -2.804709598422050476e-02 -1.765391677618026733e-01 6.455066800117492676e-02 -1.491313278675079346e-01 1.603865921497344971e-01 -8.125033229589462280e-02 2.038442790508270264e-01 3.746353462338447571e-02 1.604194343090057373e-01 -6.934989243745803833e-02 -6.730581074953079224e-02 -1.279924213886260986e-01 1.305421888828277588e-01 -2.029986977577209473e-01 1.956249773502349854e-01 -2.198915332555770874e-01 6.428363174200057983e-02 -3.167114555835723877e-01 1.185644790530204773e-01 1.217516362667083740e-01 2.103277146816253662e-01
-1.933066397905349731e-01 9.285258501768112183e-02 -2.848894894123077393e-01 8.429797738790512085e-02 4.681130051612854004e-01 -2.801140211522579193e-02 1.652408242225646973e-01 -1.931963860988616943e-01 -2.015730589628219604e-01 -8.768200129270553589e-02 -1.106326282024383545e-01 1.157719269394874573e-01 1.443469375371932983e-01 1.312348246574401855e-01 2.271175235509872437e-01 -5.770234391093254089e-02 -1.081386953592300415e-01 1.618926525115966797e-01 -1.138825863599777222e-01 8.052795380353927612e-02 -1.230939701199531555e-01 -3.880521357059478760e-01 -1.782048195600509644e-01 2.642128057777881622e-02 6.875934451818466187e-02 -2.924838662147521973e-01 6.148649007081985474e-02 8.127930015325546265e-02 1.129078790545463562e-01 6.115802377462387085e-02 -1.683861911296844482e-01 -1.149477958679199219e-01
-2.621109187602996826e-01 -5.657397583127021790e-02 -3.242970407009124756e-01 9.909047745168209076e-03 4.108597636222839355e-01 2.098404988646507263e-02 -6.486785411834716797e-02 -2.586159706115722656e-01 -8.452641963958740234e-02 -5.364916101098060608e-02 -6.704852730035781860e-02 2.355801872909069061e-02 1.176447421312332153e-01 -1.188401579856872559e-01 -6.103799864649772644e-02 1.957917362451553345e-01 -3.087660074234008789e-01 1.111065298318862915e-01 -2.974914014339447021e-01 -2.708400227129459381e-02 -1.056480482220649719e-01 -4.112780392169952393e-01 -1.911502033472061157e-01 -4.224086180329322815e-02 -5.600196123123168945e-02 8.266576379537582397e-02 4.434321820735931396e-02 5.971134454011917114e-02 5.042746290564537048e-02 1.020364984869956970e-01 -2.228534966707229614e-01 6.105999276041984558e-02
-1.164086237549781799e-01 -5.692225694656372070e-02 -2.222127467393875122e-01 8.964482694864273071e-03 1.471543312072753906e-01 2.200770378112792969e-02 -1.412925720214843750e-01 -1.090985089540481567e-01 -1.283026486635208130e-01 1.214197799563407898e-01 -1.407295912504196167e-01 -1.569394171237945557e-01 -4.804069548845291138e-02 -1.954939514398574829e-01 2.818810045719146729e-01 -2.674930728971958160e-02 1.844255328178405762e-01 6.352727860212326050e-02 2.688332796096801758e-01 5.357784032821655273e-02 6.360065191984176636e-02 -4.072490036487579346e-01 -2.485176622867584229e-01 3.905128836631774902e-01 -4.245109111070632935e-02 -7.578209042549133301e-02 -1.092100283131003380e-03 -2.509228326380252838e-02 -1.893873959779739380e-01 7.202935963869094849e-02 -3.663862943649291992e-01 5.087927728891372681e-02
-1.419295817613601685e-01 1.474470943212509155e-01 -1.456741057336330414e-02 -1.609843820333480835e-01 1.039624214172363281e-01 2.655196189880371094e-01 3.641944203991442919e-04 -3.312436044216156006e-01 -1.106091439723968506e-01 -1.868606507778167725e-01 -1.095724552869796753e-01 -1.339437216520309448e-01 -3.956099599599838257e-02 -2.094959765672683716e-01 -2.185246348381042480e-01 1.559454947710037231e-01 1.653197705745697021e-01 -1.788190901279449463e-01 -1.581842154264450073e-01 5.522112175822257996e-02 3.323463797569274902e-01 -1.397641152143478394e-01 1.126326918601989746e-01 1.800780147314071655e-01 -1.024715378880500793e-01 -6.264507025480270386e-02 -3.000774979591369629e-01 2.924624979496002197e-01 -5.718234460800886154e-03 2.620701789855957031e-01 -3.886832296848297119e-02 1.536919474601745605e-01
4.399317502975463867e-02 -4.692056030035018921e-02 1.715701967477798462e-01 2.063435912132263184e-01 1.724964976310729980e-01 1.526658087968826294e-01 -5.718843638896942139e-02 -4.972976446151733398e-01 -4.391786083579063416e-02 -1.828619986772537231e-01 -8.000443130731582642e-02 -1.541012525558471680e-01 2.263517230749130249e-01 -1.794787645339965820e-01 5.196646228432655334e-02 1.525329891592264175e-03 2.012230008840560913e-01 -1.018542889505624771e-02 1.192792654037475586e-01 -3.447205200791358948e-02 -2.191886007785797119e-01 -4.638110473752021790e-02 -1.956057250499725342e-01 -2.481502741575241089e-01 -4.630502685904502869e-02 -2.038157917559146881e-02 -2.281402498483657837e-01 4.177815318107604980e-01 -6.712123006582260132e-02 -1.262158062309026718e-02 -2.750327065587043762e-02 1.671247482299804688e-01
-4.010589048266410828e-02 2.161222547292709351e-01 1.748439110815525055e-02 5.954260006546974182e-02 2.660754621028900146e-01 8.595320582389831543e-02 -2.570678293704986572e-01 -4.787493348121643066e-01 -1.615507900714874268e-01 -2.545695304870605469e-01 -6.419785320758819580e-02 1.472619622945785522e-01 7.712562382221221924e-02 -3.572803735733032227e-02 3.456810954958200455e-03 -1.341951638460159302e-01 -2.612020969390869141e-01 -3.815500810742378235e-02 1.314511746168136597e-01 7.025914639234542847e-02 -1.658824086189270020e-01 1.896218061447143555e-01 -9.887640923261642456e-02 2.366822957992553711e-01 -1.825605481863021851e-01 -2.456988394260406494e-01 7.324001193046569824e-02 1.791477948427200317e-01 -4.024785384535789490e-02 2.461636513471603394e-01 -1.041250750422477722e-01 -8.382412791252136230e-02
-7.780287414789199829e-02 1.898114979267120361e-01 -6.805445253849029541e-02 -7.487497478723526001e-02 -2.370052598416805267e-02 1.351435035467147827e-01 2.887634038925170898e-01 -3.674623370170593262e-01 -8.768501877784729004e-02 -9.417707473039627075e-02 -2.513459026813507080e-01 -2.307334840297698975e-01 3.384318053722381592e-01 2.075286954641342163e-02 8.451412618160247803e-02 3.586496040225028992e-02 5.352903902530670166e-02 -1.316948533058166504e-01 -6.320866197347640991e-02 -2.429416589438915253e-02 1.305433660745620728e-01 -5.552821978926658630e-02 -3.506923019886016846e-01 1.842780709266662598e-01 4.848448187112808228e-02 -1.193622574210166931e-01 -1.731326580047607422e-01 1.326091289520263672e-01 -2.631027996540069580e-01 2.547540664672851562e-01 2.307215034961700439e-01 2.644837833940982819e-02
1.855363138020038605e-02 3.736716136336326599e-02 3.034481778740882874e-02 1.074451878666877747e-01 1.072505041956901550e-01 1.125663369894027710e-01 -4.887315258383750916e-02 -3.149318397045135498e-01 -1.200388222932815552e-01 -1.872625946998596191e-01 -1.128086149692535400e-01 -3.306283354759216309e-01 2.794435620307922363e-01 -3.790644407272338867e-01 9.167939424514770508e-02 2.068260461091995239e-01 1.529964432120323181e-02 -1.344593912363052368e-01 1.993590146303176880e-01 1.287602931261062622e-01 -1.053815111517906189e-01 1.190526038408279419e-01 -1.037018299102783203e-01 1.753151603043079376e-02 -1.803151518106460571e-01 -1.295230686664581299e-01 -2.073609381914138794e-01 4.366562068462371826e-01 8.922801911830902100e-02 -2.078266814351081848e-02 -1.037458609789609909e-02 1.146148666739463806e-01
-3.525358065962791443e-02 3.864170610904693604e-02 -1.736261993646621704e-01 1.257551312446594238e-01 -4.734587669372558594e-02 3.592854142189025879e-01 -4.005180299282073975e-02 -2.595465183258056641e-01 -4.851938039064407349e-02 -6.633829325437545776e-02 -2.475156038999557495e-01 2.529649250209331512e-02 -2.662389352917671204e-02 -3.188457489013671875e-01 1.173606142401695251e-01 1.262343674898147583e-01 -1.904806643724441528e-01 -9.057762473821640015e-02 2.244368195533752441e-02 -7.561497390270233154e-02 7.438600808382034302e-02 -3.416458666324615479e-01 1.824846491217613220e-02 -8.360076695680618286e-02 -1.033691465854644775e-01 3.684716299176216125e-02 -3.761537000536918640e-02 1.692130863666534424e-01 -1.966603398323059082e-01 3.537630140781402588e-01 -5.341951921582221985e-02 4.015154242515563965e-01
-2.041309475898742676e-01 8.423782885074615479e-02 -8.143087476491928101e-02 1.832608133554458618e-01 4.210414886474609375e-01 1.180962249636650085e-01 2.056176774203777313e-02 -2.607026994228363037e-01 -7.087105512619018555e-02 -1.963711380958557129e-01 -1.193554401397705078e-01 -1.558891683816909790e-01 -4.045727103948593140e-02 -1.447393745183944702e-01 -2.180485725402832031e-01 -7.321936637163162231e-02 7.732156664133071899e-02 1.376759707927703857e-01 -2.897330522537231445e-01 7.657853886485099792e-03 1.791103393770754337e-03 -1.865476369857788086e-02 1.346338540315628052e-01 2.057065963745117188e-01 3.696667030453681946e-02 -3.726324737071990967e-01 3.159075602889060974e-02 2.519082427024841309e-01 -1.366786211729049683e-01 -6.435637176036834717e-02 -3.106807172298431396e-01 5.593569483608007431e-03
-1.685056462883949280e-02 1.104945093393325806e-01 -3.447945117950439453e-01 1.945112943649291992e-01 1.631163358688354492e-01 -1.901016682386398315e-01 -4.540663957595825195e-02 -7.586196064949035645e-02 -2.077092230319976807e-01 -1.782250031828880310e-02 1.969135552644729614e-02 6.806370615959167480e-02 3.499630689620971680e-01 -2.611620165407657623e-02 -1.851866841316223145e-01 -1.441931575536727905e-01 -2.892966940999031067e-02 4.282673448324203491e-02 2.198507338762283325e-01 2.882495820522308350e-01 -1.421838253736495972e-01 -1.393448654562234879e-02 -1.819211691617965698e-01 2.438255120068788528e-03 -1.768500506877899170e-01 -1.163975670933723450e-01 1.663810573518276215e-02 1.881048232316970825e-01 -3.857003152370452881e-01 3.257992565631866455e-01 -8.168499916791915894e-02 -6.190171092748641968e-02
2.287701070308685303e-01 3.465609624981880188e-02 -1.550374925136566162e-01 3.423964381217956543e-01 1.269259490072727203e-02 1.038405224680900574e-01 3.253259062767028809e-01 -1.842490881681442261e-01 -2.404129952192306519e-01 -2.774829566478729248e-01 -1.715753078460693359e-01 -1.731275813654065132e-03 1.073284894227981567e-01 4.773851484060287476e-02 6.595455110073089600e-02 -1.857300996780395508e-01 -3.619354218244552612e-02 2.174851596355438232e-01 -6.915146112442016602e-02 9.684574604034423828e-02 1.462797354906797409e-02 -9.161061048507690430e-02 -1.307551711797714233e-01 3.486382216215133667e-02 -1.511619240045547485e-02 -3.762043416500091553e-01 -9.641332551836967468e-03 2.445182204246520996e-01 -2.573792934417724609e-01 2.267377823591232300e-01 1.690867990255355835e-01 2.785190939903259277e-03
1.784587278962135315e-02 9.139247238636016846e-02 -1.352985501289367676e-01 2.085093408823013306e-01 4.381918311119079590e-01 -1.538930386304855347e-01 1.255601793527603149e-01 -8.756805956363677979e-02 -1.057158485054969788e-01 -3.399325311183929443e-01 -2.534599006175994873e-01 -1.416621953248977661e-01 6.081153452396392822e-02 1.169184073805809021e-01 4.409483820199966431e-02 2.074277698993682861e-01 -7.357600610703229904e-03 -6.098781153559684753e-02 -3.164377510547637939e-01 6.366787105798721313e-02 1.115703806281089783e-01 -5.671537667512893677e-02 -6.885136663913726807e-02 -2.336160279810428619e-02 -2.067671343684196472e-02 -2.510310411453247070e-01 -2.630671262741088867e-01 -1.882391795516014099e-02 -3.029954731464385986e-01 7.239156961441040039e-02 -2.390291839838027954e-01 3.072800859808921814e-02
-1.796788126230239868e-01 8.348362147808074951e-02 -2.147902548313140869e-01 1.110434718430042267e-02 -2.948309667408466339e-02 1.721815615892410278e-01 -9.200238436460494995e-02 -2.652017772197723389e-01 -2.893345989286899567e-02 8.103108964860439301e-03 -1.855721771717071533e-01 -1.238375976681709290e-01 -6.616897881031036377e-02 -2.196787893772125244e-01 -3.405075371265411377e-01 2.431957423686981201e-01 8.561961352825164795e-02 9.566217660903930664e-02 -1.509739905595779419e-01 2.002033442258834839e-01 2.658652663230895996e-01 -1.087855547666549683e-01 -3.224357962608337402e-02 2.643305063247680664e-01 -2.201957255601882935e-01 1.904915720224380493e-01 5.369777232408523560e-02 2.062733769416809082e-01 -3.395704925060272217e-01 1.730178743600845337e-01 -1.152012199163436890e-01 7.258283346891403198e-02
-2.819777093827724457e-02 3.993488103151321411e-02 -2.189781367778778076e-01 2.266679108142852783e-01 2.313098013401031494e-01 -1.216778159141540527e-01 6.635160744190216064e-02 -2.742147147655487061e-01 1.214234977960586548e-01 -3.448439538478851318e-01 -2.074238061904907227e-01 1.397716850042343140e-01 -4.111381247639656067e-02 -3.406019210815429688e-01 6.086928769946098328e-02 -6.521531939506530762e-02 -1.638358235359191895e-01 -1.178883165121078491e-01 2.055543810129165649e-01 2.001682817935943604e-01 -7.028128951787948608e-02 -7.731506973505020142e-02 -2.425952702760696411e-01 1.811999827623367310e-01 1.494044065475463867e-02 -1.273774057626724243e-01 -5.920561775565147400e-02 -4.734576120972633362e-02 -2.056968808174133301e-01 3.716855049133300781e-01 5.576312541961669922e-03 -1.200066320598125458e-02
1.351200193166732788e-01 -1.694806069135665894e-01 -4.054363369941711426e-01 -5.152869969606399536e-02 1.356864869594573975e-01 1.961714178323745728e-01 -6.705314666032791138e-02 -4.895690083503723145e-01 -1.253066360950469971e-01 -8.672958612442016602e-02 4.095415398478507996e-02 8.895266801118850708e-02 -9.067865461111068726e-02 -1.386072114109992981e-02 2.105771563947200775e-02 -8.534460514783859253e-02 -1.140378192067146301e-01 -6.196408718824386597e-02 -6.201931089162826538e-02 1.174080148339271545e-01 4.755108058452606201e-02 -1.388125717639923096e-01 1.015132851898670197e-02 9.766136854887008667e-02 -4.352071788161993027e-03 -1.615525037050247192e-01 -2.963986694812774658e-01 2.018760591745376587e-01 -6.390576064586639404e-02 4.196768105030059814e-01 -7.637241482734680176e-02 -1.718890666961669922e-01
1.123815178871154785e-01 1.283301115036010742e-01 -3.059297204017639160e-01 3.126996457576751709e-01 4.262571930885314941e-01 -5.395899340510368347e-02 -1.198200657963752747e-01 -3.927717804908752441e-01 -2.193734943866729736e-01 -1.991859227418899536e-01 -6.241367757320404053e-02 -1.944863051176071167e-02 -7.417122274637222290e-02 1.639756709337234497e-01 -3.950447589159011841e-02 -8.491531759500503540e-02 -9.849740564823150635e-02 -7.605694979429244995e-02 4.568089172244071960e-02 -2.177343517541885376e-01 2.342247664928436279e-01 4.961006343364715576e-02 -1.149083748459815979e-01 4.459837451577186584e-02 -1.346261948347091675e-01 -1.026760041713714600e-01 -2.232441902160644531e-01 1.379748582839965820e-01 1.237459182739257812e-01 2.716426365077495575e-02 6.374450773000717163e-02 1.946992874145507812e-01
-1.270025223493576050e-01 2.056195437908172607e-01 -1.595563888549804688e-01 1.776976287364959717e-01 1.608017385005950928e-01 -5.184453725814819336e-02 -1.077209636569023132e-01 -3.044241964817047119e-01 1.547579318284988403e-01 4.418404772877693176e-02 -3.639339208602905273e-01 -3.740034401416778564e-01 1.477924827486276627e-02 -7.516235578805208206e-03 -8.308748155832290649e-02 2.710571885108947754e-01 5.993158742785453796e-02 -1.154367327690124512e-01 -5.859953165054321289e-02 2.709289789199829102e-01 -1.494213789701461792e-01 -4.818226769566535950e-02 -2.699141204357147217e-01 6.269197911024093628e-02 -1.004737392067909241e-01 -3.131658956408500671e-02 -4.688688088208436966e-03 3.123602271080017090e-01 1.000026687979698181e-01 7.116031646728515625e-02 1.639437824487686157e-01 1.644984036684036255e-01
-8.218576014041900635e-02 4.343298077583312988e-02 -2.119730561971664429e-01 3.288657963275909424e-01 3.302709460258483887e-01 4.299711808562278748e-02 -1.306875199079513550e-01 -2.915526628494262695e-01 -2.619291245937347412e-01 -1.057633310556411743e-01 -1.541378647089004517e-01 -3.038372993469238281e-01 3.367777168750762939e-01 -1.186414733529090881e-01 -2.620282210409641266e-02 -1.589318066835403442e-01 1.659637093544006348e-01 -4.533944278955459595e-02 -2.152252942323684692e-01 -2.362755537033081055e-01 4.596016556024551392e-02 -1.374130100011825562e-01 -6.569838523864746094e-02 2.088966220617294312e-01 8.272886276245117188e-02 1.615458279848098755e-01 -6.335425376892089844e-02 -7.239778339862823486e-02 -1.428841799497604370e-01 -1.765929907560348511e-02 -9.074881672859191895e-02 6.402305513620376587e-02
-4.186072051525115967e-01 -1.249056383967399597e-01 -2.169360369443893433e-01 -1.466649398207664490e-02 3.844353258609771729e-01 -5.927217751741409302e-02 1.002433300018310547e-01 -3.541339635848999023e-01 -1.321968734264373779e-01 -4.237544909119606018e-02 -6.463176757097244263e-02 -8.657106757164001465e-02 -1.239509657025337219e-01 2.064519375562667847e-01 2.104766517877578735e-01 1.377835031598806381e-02 3.722512722015380859e-02 2.360275387763977051e-01 -6.351203192025423050e-03 1.243102699518203735e-01 1.811262071132659912e-01 -9.052835404872894287e-02 -2.296766936779022217e-01 -1.375454850494861603e-02 -1.307102739810943604e-01 -2.332136183977127075e-01 -2.101571112871170044e-01 7.927387207746505737e-02 -7.592955231666564941e-02 -1.154393926262855530e-01 1.858939416706562042e-02 1.838887184858322144e-01
3.120049647986888885e-02 1.142777353525161743e-01 -1.626065969467163086e-01 8.514209091663360596e-02 3.910184502601623535e-01 2.364191263914108276e-01 -6.900946795940399170e-02 -4.727245867252349854e-01 -6.573211401700973511e-02 -1.227493733167648315e-01 -1.596667766571044922e-01 2.591063380241394043e-01 -2.036587521433830261e-02 3.151999041438102722e-02 -4.533424973487854004e-02 7.954599335789680481e-03 1.924656704068183899e-02 -1.135685890913009644e-01 2.581094205379486084e-01 7.693192362785339355e-02 -2.020592838525772095e-01 -3.818006515502929688e-01 2.019530162215232849e-02 8.934614807367324829e-02 -1.335064023733139038e-01 -1.230638846755027771e-01 -8.347960561513900757e-02 2.620886545628309250e-03 1.455937922000885010e-01 9.189181029796600342e-02 2.421517274342477322e-04 2.221007347106933594e-01
-9.807145595550537109e-02 -2.468939274549484253e-01 -3.631455600261688232e-01 -1.671891473233699799e-02 1.138733029365539551e-01 -1.494098803959786892e-03 6.001207232475280762e-02 -4.612787067890167236e-01 -5.014237761497497559e-01 -4.419839754700660706e-02 -1.343549937009811401e-01 -1.469851136207580566e-01 -9.039013832807540894e-02 5.375316739082336426e-02 -5.291830003261566162e-02 -4.570088163018226624e-02 5.748018249869346619e-02 2.148371338844299316e-01 -5.835057795047760010e-02 2.863701619207859039e-02 5.549822747707366943e-02 5.391741544008255005e-02 -3.176415562629699707e-01 2.878469601273536682e-02 -1.340372487902641296e-02 1.180604398250579834e-01 -1.005870699882507324e-01 2.076629996299743652e-01 8.388751745223999023e-02 -3.839788958430290222e-03 8.645342290401458740e-02 1.251290440559387207e-01
5.079085379838943481e-02 -7.710725069046020508e-02 -2.370334230363368988e-02 -1.174858659505844116e-01 9.425789862871170044e-02 -9.962636977434158325e-02 -2.525857686996459961e-01 -1.013903096318244934e-01 -2.797434031963348389e-01 -2.648777365684509277e-01 -1.203267499804496765e-01 -7.693988829851150513e-02 7.396436482667922974e-02 -1.855951100587844849e-01 5.890778824687004089e-02 -3.267879039049148560e-02 -8.165013045072555542e-03 1.419747769832611084e-01 1.179847167804837227e-04 3.743584081530570984e-02 1.487436890602111816e-01 -3.718998134136199951e-01 -3.559171855449676514e-01 4.187457859516143799e-01 -1.263625770807266235e-01 1.123246997594833374e-01 -6.555282045155763626e-03 7.791555952280759811e-03 9.309204295277595520e-03 6.035127118229866028e-02 -3.877560198307037354e-01 6.399520486593246460e-02
7.452648878097534180e-02 -3.767010569572448730e-02 -1.402024626731872559e-01 2.127135992050170898e-01 2.353451550006866455e-01 2.036839276552200317e-01 -5.700790137052536011e-02 -3.968615829944610596e-01 3.443764289841055870e-03 1.006075367331504822e-01 -2.012632787227630615e-01 1.981838345527648926e-01 2.015140801668167114e-01 7.815921306610107422e-02 1.994626522064208984e-01 2.072810977697372437e-01 1.433548182249069214e-01 -4.663991555571556091e-02 7.909794151782989502e-02 9.125360846519470215e-02 2.551670670509338379e-01 2.468972653150558472e-01 -1.370602548122406006e-01 2.151520997285842896e-01 -1.480120867490768433e-01 1.538577675819396973e-01 -2.586840689182281494e-01 1.691727489233016968e-01 -2.209792435169219971e-01 -4.509246721863746643e-02 -1.432392746210098267e-01 1.008019074797630310e-01
1.437396109104156494e-01 5.116060003638267517e-02 -1.762524396181106567e-01 2.638942003250122070e-01 4.188255667686462402e-01 -1.451170891523361206e-01 -1.798094958066940308e-01 -3.970499634742736816e-01 -2.101748287677764893e-01 -1.670403629541397095e-01 -1.354049295186996460e-01 -2.731729745864868164e-01 6.287952512502670288e-02 7.539822161197662354e-02 -6.037151440978050232e-02 -3.355492663104087114e-04 -1.403304468840360641e-02 -2.927072532474994659e-02 -2.855416946113109589e-02 -9.557187557220458984e-02 1.443502008914947510e-01 -1.014876216650009155e-01 -2.707328498363494873e-01 1.965315341949462891e-01 2.231171168386936188e-02 -7.899217307567596436e-02 2.901813387870788574e-01 8.991988003253936768e-02 -5.542499944567680359e-02 -2.231128960847854614e-01 -7.012315839529037476e-02 -1.968721486628055573e-02
3.228732571005821228e-02 -9.656223654747009277e-02 -4.198139999061822891e-03 -1.117480099201202393e-01 1.630152165889739990e-01 1.994986236095428467e-01 -2.335316836833953857e-01 -1.629909574985504150e-01 -2.006552964448928833e-01 -3.398182690143585205e-01 -2.829023003578186035e-01 6.470582634210586548e-02 2.192292809486389160e-01 -3.102614283561706543e-01 -2.759863436222076416e-02 -9.834502637386322021e-02 1.419574916362762451e-01 2.443548589944839478e-01 4.385804757475852966e-02 -6.145339831709861755e-02 1.440968066453933716e-01 -1.996075063943862915e-01 -1.215326562523841858e-01 1.041825190186500549e-01 1.080359667539596558e-01 -1.154557242989540100e-02 1.312164962291717529e-02 4.538222774863243103e-02 -8.489623665809631348e-02 -2.407608740031719208e-02 -4.904685914516448975e-01 2.754853107035160065e-02
-8.710532635450363159e-02 5.679254606366157532e-02 1.193057298660278320e-01 1.082282438874244690e-01 1.599746793508529663e-01 7.220564037561416626e-02 1.017433628439903259e-01 -4.638492465019226074e-01 -3.682495057582855225e-01 8.920972049236297607e-02 2.739222720265388489e-02 -8.600486814975738525e-02 -5.087216570973396301e-02 -1.807608306407928467e-01 -4.105855897068977356e-02 1.226179525256156921e-01 4.670429974794387817e-02 4.766992479562759399e-02 -9.277871996164321899e-02 2.778621017932891846e-01 -5.503307655453681946e-02 -5.911749601364135742e-02 -5.984815210103988647e-02 -1.928513124585151672e-02 2.082651108503341675e-01 1.315906941890716553e-01 -1.605233699083328247e-01 2.503428757190704346e-01 -3.863717615604400635e-01 1.410707384347915649e-01 -2.493774890899658203e-01 1.482595503330230713e-01
1.662902832031250000e-01 3.542826175689697266e-01 -2.038843333721160889e-01 2.390718162059783936e-01 7.351855933666229248e-02 1.668703183531761169e-02 -1.790731549263000488e-01 -3.749804794788360596e-01 -2.888218872249126434e-02 2.802674286067485809e-02 -9.314739704132080078e-02 -1.575564742088317871e-01 -1.822050958871841431e-01 3.016810417175292969e-01 4.609964787960052490e-03 -1.745124012231826782e-01 1.549471914768218994e-01 1.821815520524978638e-01 1.827696710824966431e-01 -4.909882321953773499e-02 -9.943151846528053284e-03 -1.840788871049880981e-01 -1.383864730596542358e-01 1.198664084076881409e-01 -1.243009194731712341e-01 1.975544542074203491e-01 -2.356305718421936035e-01 1.718598902225494385e-01 -1.165321469306945801e-01 -9.912984073162078857e-02 -2.336817979812622070e-01 -4.328508302569389343e-02
-1.151065453886985779e-01 -5.617897585034370422e-02 -1.706042736768722534e-01 -6.013033911585807800e-02 2.729921415448188782e-02 6.828358024358749390e-02 2.465583831071853638e-01 -2.100673466920852661e-01 -2.815620303153991699e-01 -7.326856255531311035e-02 -2.922546565532684326e-01 -9.746388345956802368e-02 1.150017082691192627e-01 -8.318504691123962402e-02 1.885427236557006836e-01 2.877941122278571129e-03 7.481773942708969116e-02 2.885068356990814209e-01 -1.692678183317184448e-01 8.504553139209747314e-02 -1.558970212936401367e-01 4.891671612858772278e-02 -3.201665878295898438e-01 6.240556389093399048e-02 -2.267646789550781250e-01 -2.215497940778732300e-01 -2.254918962717056274e-01 3.586428165435791016e-01 1.819841265678405762e-01 -9.819635003805160522e-02 2.298643067479133606e-02 1.555743813514709473e-01
1.427863538265228271e-01 1.630655527114868164e-01 -3.320616185665130615e-01 -2.261806428432464600e-01 4.032510221004486084e-01 3.810705617070198059e-03 -2.204371392726898193e-01 -1.892864257097244263e-01 -5.034076422452926636e-02 -2.423041127622127533e-02 -2.364580631256103516e-01 1.436594780534505844e-02 -7.988726347684860229e-02 3.887822479009628296e-02 -2.580609358847141266e-02 -4.496085643768310547e-02 -1.932696439325809479e-02 9.301332384347915649e-02 2.569754123687744141e-01 1.831643432378768921e-01 -1.378163397312164307e-01 -1.927922964096069336e-01 -2.195311933755874634e-01 1.657777577638626099e-01 1.733926832675933838e-01 -1.539239585399627686e-01 -3.253620564937591553e-01 9.481600485742092133e-03 2.038281410932540894e-01 3.061950951814651489e-02 8.891237527132034302e-02 1.555134057998657227e-01
-8.064220100641250610e-02 1.343932300806045532e-01 1.009861156344413757e-01 1.330688595771789551e-01 -1.579841971397399902e-01 1.828732043504714966e-01 -8.677078783512115479e-02 -4.282980859279632568e-01 -3.621222078800201416e-02 -9.765483438968658447e-02 -1.170744597911834717e-01 -1.475229561328887939e-01 1.771369278430938721e-01 -2.665146589279174805e-01 -1.068765670061111450e-02 3.015944361686706543e-01 -5.843299254775047302e-02 -6.651942431926727295e-02 1.490050554275512695e-01 3.647921234369277954e-02 -3.907515108585357666e-02 7.463034987449645996e-02 -1.737332791090011597e-01 1.702984422445297241e-01 -4.189812839031219482e-01 6.085506454110145569e-02 -1.995259523391723633e-01 2.981320023536682129e-01 2.693605143576860428e-03 1.553285419940948486e-01 -4.351960867643356323e-02 1.635163724422454834e-01
-1.512843072414398193e-01 -8.098412305116653442e-02 -3.926269114017486572e-01 1.176902875304222107e-01 3.567694127559661865e-01 4.152612388134002686e-02 -9.733613580465316772e-02 -2.016507685184478760e-01 -2.805513739585876465e-01 -1.332037448883056641e-01 3.009972348809242249e-02 -5.905094742774963379e-02 -3.730459138751029968e-02 -8.014915883541107178e-02 -1.665259599685668945e-01 5.210939794778823853e-02 2.023732215166091919e-01 1.386930197477340698e-01 7.528856862336397171e-03 2.593155801296234131e-01 -4.296389818191528320e-01 2.670865133404731750e-02 -8.904447406530380249e-02 5.615932494401931763e-02 -1.416890919208526611e-01 1.417854428291320801e-01 -9.674528241157531738e-02 1.275600790977478027e-01 -2.444895356893539429e-01 -1.301574707031250000e-01 -2.195528522133827209e-02 1.319411247968673706e-01
-1.842672824859619141e-01 2.561552524566650391e-01 -3.563680127263069153e-02 -8.337051421403884888e-02 2.698287069797515869e-01 1.761891841888427734e-01 8.655460178852081299e-02 -2.011872977018356323e-01 5.009816586971282959e-02 -2.308947741985321045e-01 -2.269722074270248413e-01 -1.893134117126464844e-01 -7.483005523681640625e-02 -1.324047297239303589e-01 -3.528599739074707031e-01 7.883115857839584351e-02 5.393592640757560730e-02 -9.153658896684646606e-02 -2.850428521633148193e-01 8.271317929029464722e-02 2.299124449491500854e-01 -7.713125646114349365e-02 -1.659933328628540039e-01 2.525655627250671387e-01 -2.618429064750671387e-01 -1.207221299409866333e-01 -2.580334246158599854e-02 2.754802703857421875e-01 -9.187043644487857819e-03 5.334884300827980042e-02 -1.650592982769012451e-01 6.293901801109313965e-02
2.682733535766601562e-01 -1.524207293987274170e-01 -4.996016621589660645e-02 1.046128123998641968e-01 3.515858054161071777e-01 -2.944154739379882812e-01 6.054707244038581848e-02 -8.881758153438568115e-02 -1.770373731851577759e-01 -1.917990446090698242e-01 -2.934140563011169434e-01 -4.495299458503723145e-01 4.851394891738891602e-02 9.352799504995346069e-03 -6.333662569522857666e-02 1.026087440550327301e-02 3.992706909775733948e-02 -8.427593857049942017e-02 1.816957592964172363e-01 2.407283149659633636e-02 -7.741472125053405762e-02 -1.018712818622589111e-01 -1.585644632577896118e-01 1.663533002138137817e-01 1.012572247418574989e-04 -2.565262317657470703e-01 -1.790448576211929321e-01 1.144150719046592712e-01 6.580349057912826538e-02 -3.520917519927024841e-02 -2.106395959854125977e-01 -1.851626187562942505e-01
-1.492054164409637451e-01 -5.297686159610748291e-02 -1.240399330854415894e-01 2.231663763523101807e-01 1.252818852663040161e-01 -4.656425490975379944e-02 8.938626199960708618e-02 -4.488451778888702393e-01 -1.830757409334182739e-01 -2.741929292678833008e-01 1.479810476303100586e-01 1.100037917494773865e-01 -6.795739382505416870e-02 -5.984976515173912048e-02 -1.702897436916828156e-02 5.822202190756797791e-02 -1.414403021335601807e-01 1.284631788730621338e-01 1.712896674871444702e-02 4.517685770988464355e-01 3.515708446502685547e-02 -1.958705782890319824e-01 -1.333309412002563477e-01 2.102532237768173218e-01 1.849065301939845085e-03 -5.046615377068519592e-03 -1.689872592687606812e-01 -9.356961399316787720e-02 -3.328368067741394043e-01 1.742494553327560425e-01 6.493895314633846283e-03 -8.271102607250213623e-02
2.858514785766601562e-01 2.214727550745010376e-01 -9.113802760839462280e-02 -6.310506910085678101e-02 3.447905778884887695e-01 1.871403157711029053e-01 -1.059273108839988708e-01 -2.644876539707183838e-01 -1.021234169602394104e-01 -6.272855401039123535e-02 -3.810044527053833008e-01 9.502219408750534058e-02 1.148060709238052368e-01 -2.842135354876518250e-02 9.723325818777084351e-02 -8.408223092555999756e-02 -1.726856641471385956e-02 -1.816868036985397339e-01 3.258799314498901367e-01 5.395779386162757874e-02 -1.167567968368530273e-01 -3.373350501060485840e-01 -7.027689367532730103e-02 1.094724014401435852e-01 1.709111928939819336e-01 -1.041853204369544983e-01 -2.059542387723922729e-01 -1.258184667676687241e-02 1.593638211488723755e-01 1.052064150571823120e-01 -1.297472417354583740e-01 9.802034124732017517e-03
2.231275886297225952e-01 2.065940648317337036e-01 2.538348920643329620e-02 2.066171318292617798e-01 9.902002662420272827e-02 -2.191487997770309448e-01 -2.539624869823455811e-01 -5.557750165462493896e-02 -4.903278872370719910e-02 -1.981556862592697144e-01 -2.257482707500457764e-01 -2.450032085180282593e-01 1.696578413248062134e-01 -2.893463671207427979e-01 1.732557713985443115e-01 -4.280643910169601440e-02 9.349436312913894653e-02 2.538510560989379883e-01 -5.965540185570716858e-03 -2.058201842010021210e-02 1.075071245431900024e-01 9.862197935581207275e-02 -2.157946825027465820e-01 3.229163289070129395e-01 -1.692041456699371338e-01 2.697308082133531570e-03 -2.004268169403076172e-01 2.705612778663635254e-01 -1.024715676903724670e-01 4.526040703058242798e-02 -1.250451803207397461e-01 -1.606339514255523682e-01
9.442246705293655396e-02 4.913046583533287048e-02 -1.088745221495628357e-01 1.308856308460235596e-01 1.835793256759643555e-03 1.406713873147964478e-01 -2.171922028064727783e-01 -1.018085107207298279e-01 -2.057072222232818604e-01 4.841591045260429382e-02 -7.375536859035491943e-02 -2.461004070937633514e-02 3.278892338275909424e-01 -1.222144067287445068e-01 -1.500830799341201782e-01 2.614402174949645996e-01 1.195707619190216064e-01 -2.134077250957489014e-02 -3.401147723197937012e-01 1.972537189722061157e-01 -1.104245409369468689e-01 1.421827077865600586e-01 -7.241506129503250122e-03 1.483349055051803589e-01 -2.378799952566623688e-02 -1.769192218780517578e-01 -1.951099932193756104e-01 3.977446258068084717e-01 -6.037393957376480103e-02 3.147138059139251709e-01 -1.095509380102157593e-01 2.273695021867752075e-01
1.866395324468612671e-01 -1.041906140744686127e-02 -1.336788684129714966e-01 3.067905604839324951e-01 2.036041915416717529e-01 -2.320042997598648071e-02 -1.727708242833614349e-02 -4.783271253108978271e-01 -2.447542101144790649e-01 4.942074790596961975e-02 -2.753643095493316650e-01 -4.600618779659271240e-02 2.356054931879043579e-01 -1.695734113454818726e-01 -1.373283844441175461e-02 -4.963841289281845093e-02 -2.933267951011657715e-01 -6.955519318580627441e-02 -1.519765611737966537e-02 4.654736444354057312e-02 2.366458922624588013e-01 -2.224842905998229980e-01 -3.436837717890739441e-02 1.699983724392950535e-03 3.005506470799446106e-02 -1.114367768168449402e-01 -1.469127833843231201e-01 1.834990531206130981e-01 3.634005784988403320e-02 -2.160717993974685669e-01 -4.770658910274505615e-02 1.896066069602966309e-01
6.483204662799835205e-02 2.080438584089279175e-01 -2.663792073726654053e-01 9.964361041784286499e-02 2.758753895759582520e-01 6.062742695212364197e-02 -9.604687988758087158e-02 -1.794528812170028687e-01 -2.783347964286804199e-01 -8.607485890388488770e-02 -1.242226213216781616e-01 -1.566017270088195801e-01 9.483057260513305664e-02 -7.645037770271301270e-02 4.585298895835876465e-01 -5.132421851158142090e-02 1.361985206604003906e-01 -4.342912882566452026e-02 1.123048290610313416e-01 2.404461847618222237e-03 -5.668214708566665649e-02 5.653208587318658829e-03 -1.130022481083869934e-01 5.278252959251403809e-01 2.770741656422615051e-02 2.143919235095381737e-03 -1.245059370994567871e-01 7.059568911790847778e-02 -1.006628945469856262e-01 -1.125623583793640137e-01 -1.268595904111862183e-01 -1.001901105046272278e-01
4.653731361031532288e-02 4.179937019944190979e-02 -8.326983451843261719e-02 2.336903810501098633e-01 3.828302919864654541e-01 1.908878833055496216e-01 -1.898032873868942261e-01 -1.196505799889564514e-01 4.454223439097404480e-03 7.444599643349647522e-03 -1.313706487417221069e-02 -3.838557004928588867e-02 2.554181516170501709e-01 -1.901030391454696655e-01 -9.870833158493041992e-02 -1.136243492364883423e-01 -1.086852774024009705e-01 4.262772947549819946e-02 1.599013805389404297e-01 3.786319494247436523e-02 -6.831349432468414307e-02 -1.642777468077838421e-03 -3.638766109943389893e-01 -8.482031524181365967e-03 -7.071505486965179443e-02 -3.954364657402038574e-01 1.705811358988285065e-02 1.495677381753921509e-01 -2.851431369781494141e-01 3.180087208747863770e-01 1.378744095563888550e-01 -1.104255244135856628e-01
1.026025936007499695e-01 -1.192902773618698120e-02 -4.855144917964935303e-01 8.152127265930175781e-02 2.189997136592864990e-01 -6.877739727497100830e-02 1.995034888386726379e-02 -4.629175662994384766e-01 -5.753453448414802551e-02 1.126675494015216827e-02 -2.811189591884613037e-01 7.350684609264135361e-03 -2.406600415706634521e-01 -4.490339010953903198e-02 -7.305400073528289795e-02 1.218696981668472290e-01 -1.400980353355407715e-01 1.188093330711126328e-02 3.075767308473587036e-02 3.374652564525604248e-02 -5.499465018510818481e-02 -2.006732076406478882e-01 -2.281097769737243652e-01 1.276440639048814774e-02 3.467180579900741577e-02 1.452699899673461914e-01 5.345122516155242920e-02 1.348172575235366821e-01 1.013813540339469910e-02 3.661127686500549316e-01 -1.022237911820411682e-01 -1.079951375722885132e-01
-2.559941411018371582e-01 4.017027914524078369e-01 7.671200484037399292e-02 -4.461469501256942749e-02 3.295480012893676758e-01 2.370858192443847656e-01 -1.476045250892639160e-01 -2.928405404090881348e-01 -7.395485043525695801e-02 -1.391825377941131592e-01 -7.615706324577331543e-02 -9.415864944458007812e-02 -1.944333761930465698e-01 -1.102710515260696411e-01 -1.118987202644348145e-01 1.698038429021835327e-01 -2.557894401252269745e-02 -1.408295631408691406e-01 -2.136089354753494263e-01 6.110090296715497971e-03 -1.602792367339134216e-02 -4.140209406614303589e-02 3.848464414477348328e-02 1.093861311674118042e-01 -3.070482313632965088e-01 -1.828804314136505127e-01 -3.697516918182373047e-01 3.861473128199577332e-02 1.619291864335536957e-02 5.137979239225387573e-02 -9.583659470081329346e-02 4.957780241966247559e-02
1.253246665000915527e-01 2.811353281140327454e-02 1.201513968408107758e-02 1.745293736457824707e-01 1.530901342630386353e-01 3.026080429553985596e-01 1.137004569172859192e-01 -3.958993852138519287e-01 -1.067308783531188965e-01 -2.285911291837692261e-01 -1.273948550224304199e-01 -6.134511530399322510e-02 -1.459291130304336548e-01 2.771542174741625786e-03 2.404040396213531494e-01 -1.259053871035575867e-02 8.719838410615921021e-02 2.768713235855102539e-01 6.104642579884966835e-06 2.862067222595214844e-01 -9.146801382303237915e-02 -2.649272084236145020e-01 5.846581980586051941e-02 -1.260067056864500046e-02 7.940305024385452271e-02 -1.396729052066802979e-01 5.971989780664443970e-02 8.542495220899581909e-02 -1.625135838985443115e-01 3.238902986049652100e-01 6.695993244647979736e-03 2.983104884624481201e-01
2.430426478385925293e-01 2.385672479867935181e-01 -3.456789255142211914e-01 -1.723578423261642456e-01 2.097804248332977295e-01 -1.823776774108409882e-02 -1.293850541114807129e-01 -1.868731826543807983e-01 -1.246373355388641357e-01 3.503675572574138641e-03 -1.991902440786361694e-01 -2.691155970096588135e-01 -6.191023439168930054e-02 -3.990366309881210327e-02 1.331748962402343750e-01 -4.347163438796997070e-02 -1.370454281568527222e-01 -1.958086043596267700e-01 1.056876927614212036e-01 7.779970765113830566e-02 -5.537148565053939819e-02 -1.523949801921844482e-01 -4.318342208862304688e-01 1.588993370532989502e-01 1.273833960294723511e-01 5.535938963294029236e-02 -1.753784716129302979e-01 1.396381407976150513e-01 -4.103188216686248779e-02 1.549366265535354614e-01 9.708092361688613892e-02 2.628472745418548584e-01
-1.877579241991043091e-01 -8.721368014812469482e-02 -1.825943589210510254e-01 7.864309847354888916e-02 8.322413265705108643e-02 8.208904415369033813e-02 -7.359020411968231201e-02 -2.569027058780193329e-02 -1.397375315427780151e-01 -4.535729438066482544e-02 -1.372903138399124146e-01 -2.036624252796173096e-01 -1.446865200996398926e-01 -2.251091450452804565e-01 2.002238035202026367e-01 -1.752242892980575562e-01 1.314172595739364624e-01 -6.875051185488700867e-03 1.895394921302795410e-01 4.377861320972442627e-02 4.476244375109672546e-02 -3.855594396591186523e-01 -1.896897554397583008e-01 4.092898964881896973e-01 3.631749376654624939e-02 -1.997885704040527344e-01 -1.174591332674026489e-01 8.146404474973678589e-02 -2.965602874755859375e-01 -2.917780727148056030e-02 -3.364258110523223877e-01 2.436367981135845184e-02
-1.142804399132728577e-01 2.753975391387939453e-01 -9.577104449272155762e-02 5.653802156448364258e-01 1.805410236120223999e-01 6.608016043901443481e-02 2.924611419439315796e-02 -2.029085606336593628e-01 1.098820194602012634e-01 -1.529576182365417480e-01 -1.640225052833557129e-01 -2.533775754272937775e-02 1.470645070075988770e-01 -1.582742035388946533e-01 -6.053968891501426697e-02 -1.365330517292022705e-01 9.960304945707321167e-02 -2.981992997229099274e-02 -7.421754300594329834e-02 1.322288066148757935e-01 7.101210765540599823e-03 2.375849522650241852e-02 -4.678894579410552979e-02 1.916439086198806763e-01 -6.709162890911102295e-02 -2.719831466674804688e-01 -7.746485620737075806e-02 -1.793804229237139225e-03 -2.763517796993255615e-01 -3.507908433675765991e-03 4.100890085101127625e-02 3.679691851139068604e-01
-6.094810366630554199e-02 -6.030692253261804581e-03 -1.995805799961090088e-01 -3.704705461859703064e-02 1.159180104732513428e-01 2.450109273195266724e-02 -2.610888779163360596e-01 -2.965656481683254242e-02 -2.734009921550750732e-01 -1.048911884427070618e-01 -1.356348842382431030e-01 -8.719304203987121582e-02 -7.936552911996841431e-02 -2.124994099140167236e-01 2.616086602210998535e-01 -1.323993355035781860e-01 6.017284002155065536e-03 4.672722890973091125e-02 3.724893555045127869e-02 8.411233127117156982e-02 -2.123089274391531944e-03 -3.145134150981903076e-01 -4.041406214237213135e-01 3.948251008987426758e-01 -4.910871386528015137e-03 -3.658703062683343887e-03 -3.816074505448341370e-02 -4.894444346427917480e-02 -1.695855259895324707e-01 -1.426001638174057007e-01 -3.748098909854888916e-01 -2.233890071511268616e-02
1.351070702075958252e-01 1.062303483486175537e-01 -3.996650874614715576e-02 1.871940493583679199e-01 3.310261070728302002e-01 -4.123871028423309326e-02 -6.079749763011932373e-02 -1.593845635652542114e-01 -1.022653356194496155e-01 -2.524720132350921631e-01 1.722774095833301544e-02 9.776453673839569092e-02 -8.306813985109329224e-02 1.287245005369186401e-01 -1.578136235475540161e-01 -6.946185231208801270e-02 1.310998350381851196e-01 1.662280261516571045e-01 -1.617439687252044678e-01 1.183021888136863708e-01 3.530554771423339844e-01 -1.795300394296646118e-01 -1.845563501119613647e-01 1.898462027311325073e-01 4.965040087699890137e-02 -1.958887875080108643e-01 -4.512284398078918457e-01 -2.138151228427886963e-02 -7.798303663730621338e-02 -2.236478030681610107e-01 -1.312172710895538330e-01 1.612806171178817749e-01
9.332215785980224609e-02 -3.800123631954193115e-01 -1.880269050598144531e-01 1.078390702605247498e-01 2.006638348102569580e-01 7.086679339408874512e-02 -2.002123370766639709e-02 -2.834762930870056152e-01 -1.140008866786956787e-02 -1.541615426540374756e-01 1.396070048213005066e-02 5.420548841357231140e-02 -5.026064440608024597e-02 -8.304698765277862549e-02 1.630806922912597656e-01 1.931021660566329956e-01 -1.824569851160049438e-01 -8.329040557146072388e-02 -4.367210716009140015e-02 -5.794085189700126648e-02 -1.096756532788276672e-01 -2.538293302059173584e-01 1.216345094144344330e-02 6.708784401416778564e-02 2.429419942200183868e-02 -2.048158943653106689e-01 -4.494138360023498535e-01 2.437980473041534424e-01 -2.288837730884552002e-02 3.288802504539489746e-01 -1.112564802169799805e-01 1.479920744895935059e-01
-9.813961386680603027e-02 -9.788152575492858887e-02 -2.491692453622817993e-01 3.090901114046573639e-02 1.956031173467636108e-01 -6.425128132104873657e-02 7.336045056581497192e-02 -9.928943216800689697e-02 -8.853673189878463745e-02 -4.000185430049896240e-01 -3.473771214485168457e-01 -2.792162895202636719e-01 1.109536960721015930e-01 -5.565075669437646866e-03 -7.525244355201721191e-02 7.690705358982086182e-02 2.449955642223358154e-01 1.396087110042572021e-01 -1.484685987234115601e-01 -1.533657312393188477e-01 -2.112049236893653870e-02 -1.606473922729492188e-01 -1.943412274122238159e-01 2.572239041328430176e-01 -7.677404582500457764e-02 3.631487116217613220e-02 -2.006531953811645508e-01 2.390942722558975220e-01 -3.972758352756500244e-02 -1.625443398952484131e-01 -1.648954451084136963e-01 -2.337062656879425049e-01
-1.037831306457519531e-01 4.756667651236057281e-03 -2.380284480750560760e-02 1.590204387903213501e-01 2.163604646921157837e-01 2.660778164863586426e-01 1.160152107477188110e-01 -3.391692936420440674e-01 -7.914049178361892700e-02 5.709100142121315002e-02 -1.510674208402633667e-01 -1.888668686151504517e-01 -1.042114868760108948e-01 -2.716099917888641357e-01 -2.433709800243377686e-02 2.753794007003307343e-02 1.093650534749031067e-01 2.547945380210876465e-01 -2.212740182876586914e-01 2.699948549270629883e-01 -1.454534232616424561e-01 -4.609376937150955200e-02 -3.005524575710296631e-01 -4.075491335242986679e-03 6.866098940372467041e-02 2.748538851737976074e-01 -8.930833637714385986e-02 3.524192050099372864e-02 -2.792240977287292480e-01 2.824864387512207031e-01 -6.021504104137420654e-02 -3.581915749236941338e-03
1.947721932083368301e-03 4.492515698075294495e-02 -2.222634255886077881e-01 2.354480177164077759e-01 -9.261386096477508545e-02 6.162625178694725037e-02 -2.282829955220222473e-02 -1.594791412353515625e-01 -2.086243825033307076e-03 -2.684167325496673584e-01 -2.448500245809555054e-01 2.353292889893054962e-02 -1.034550927579402924e-02 -2.463279664516448975e-01 1.578057706356048584e-01 2.594433128833770752e-01 1.581073552370071411e-01 1.585091091692447662e-02 1.567891389131546021e-01 -1.366145610809326172e-01 5.686754733324050903e-02 4.351306706666946411e-02 -3.886895477771759033e-01 2.350186929106712341e-02 -1.039192155003547668e-01 -1.811608523130416870e-01 -2.034858614206314087e-01 5.057644248008728027e-01 3.320206701755523682e-02 7.652698550373315811e-03 3.001108020544052124e-02 3.342604637145996094e-02
-9.412445127964019775e-02 -3.384083509445190430e-02 -2.696084082126617432e-01 -2.626381814479827881e-02 1.479503959417343140e-01 1.819262206554412842e-01 -2.249673604965209961e-01 -1.381177604198455811e-01 -1.593856811523437500e-01 4.397566989064216614e-02 -2.044932097196578979e-01 5.170103162527084351e-02 6.570574641227722168e-02 -2.599169015884399414e-01 -7.759045809507369995e-03 3.116911463439464569e-02 -2.945087850093841553e-02 3.709998726844787598e-01 6.325700879096984863e-02 1.276687085628509521e-01 2.137969285249710083e-01 2.818519473075866699e-01 -1.163011789321899414e-01 1.575654596090316772e-01 -1.413206160068511963e-01 -2.532912194728851318e-01 -1.487021148204803467e-01 2.111894786357879639e-01 1.665202230215072632e-01 1.716868430376052856e-01 -3.201250731945037842e-01 -1.198810487985610962e-01
-1.643626540899276733e-01 1.002451106905937195e-01 -4.618751406669616699e-01 -2.939200401306152344e-02 8.810409903526306152e-02 -1.469793729484081268e-02 -2.655471563339233398e-01 -2.453523427248001099e-01 -2.602866291999816895e-01 -1.609486062079668045e-03 -1.576656401157379150e-01 -1.623189449310302734e-01 2.284387350082397461e-01 -1.910033673048019409e-01 -3.297185152769088745e-02 -1.187615469098091125e-01 -1.070240978151559830e-02 -3.420283496379852295e-01 -1.715478301048278809e-01 3.003753125667572021e-01 -1.116805672645568848e-01 3.637005388736724854e-02 -2.313367277383804321e-01 -1.309120059013366699e-01 -4.432635754346847534e-02 -2.988153509795665741e-02 7.086156867444515228e-03 9.734521806240081787e-02 -2.144277095794677734e-01 5.471136420965194702e-02 1.289342995733022690e-02 6.716868281364440918e-02
-7.506870478391647339e-02 -2.004921808838844299e-02 -3.097353279590606689e-01 -6.315374374389648438e-02 8.307564258575439453e-02 -1.735529005527496338e-01 -1.815360039472579956e-02 -3.907799422740936279e-01 6.794270593672990799e-03 -2.299400418996810913e-01 1.763997077941894531e-01 -1.815703958272933960e-01 -8.340965211391448975e-02 2.103986591100692749e-01 1.933342218399047852e-01 -1.210833266377449036e-01 -7.976443320512771606e-02 -9.982781112194061279e-02 -1.395574864000082016e-02 -2.145667970180511475e-01 -2.056423574686050415e-01 -1.120946109294891357e-01 -2.065654695034027100e-01 3.558648824691772461e-01 -1.156650558114051819e-01 -2.342292517423629761e-01 7.453475147485733032e-02 2.298390865325927734e-01 -5.709469690918922424e-02 9.898252785205841064e-02 -2.386572957038879395e-01 -1.865098252892494202e-02
-2.594069540500640869e-01 1.471918225288391113e-01 -9.612737596035003662e-02 2.422364801168441772e-01 2.689846456050872803e-01 4.644422233104705811e-02 1.615395545959472656e-01 -3.106302917003631592e-01 -7.876896113157272339e-02 -3.327159881591796875e-01 8.348900824785232544e-02 -1.112752556800842285e-01 -1.638609543442726135e-02 -2.294747857376933098e-03 -6.645390391349792480e-02 -5.552977323532104492e-02 1.751869171857833862e-01 1.579689979553222656e-01 -1.595759689807891846e-01 -1.369049549102783203e-01 -1.788790710270404816e-02 -8.185341209173202515e-02 1.651523262262344360e-01 2.135497182607650757e-01 5.463379621505737305e-02 -2.236417084932327271e-01 -1.307850480079650879e-01 2.280241996049880981e-01 -6.839051097631454468e-02 2.612971663475036621e-01 -3.563688397407531738e-01 -1.391516719013452530e-02
1.806473284959793091e-01 -9.334642440080642700e-02 -3.116708695888519287e-01 6.515029817819595337e-02 1.915887594223022461e-01 1.280821263790130615e-01 1.669366098940372467e-02 -3.448632955551147461e-01 -1.347569227218627930e-01 -1.352530252188444138e-02 -5.719619616866111755e-02 1.330535858869552612e-01 1.364285778254270554e-02 -1.029451936483383179e-01 -2.926870882511138916e-01 6.219367310404777527e-02 -1.815730333328247070e-01 -2.971990108489990234e-01 9.383875876665115356e-03 3.342825174331665039e-01 3.504070639610290527e-02 -1.554825305938720703e-01 -1.514326632022857666e-01 1.691519618034362793e-01 -6.091357767581939697e-02 -3.141024112701416016e-01 -2.582903206348419189e-01 -4.002279788255691528e-02 -3.950010985136032104e-02 2.278824746608734131e-01 -4.317785054445266724e-02 -9.590072929859161377e-02
-6.737466435879468918e-03 -1.124879494309425354e-01 1.227202191948890686e-01 -4.781158268451690674e-02 3.561280965805053711e-01 1.856728941202163696e-01 -1.296169608831405640e-01 -4.302343130111694336e-01 -1.100608333945274353e-01 8.089315891265869141e-02 -1.814573407173156738e-01 1.170892864465713501e-01 1.484870612621307373e-01 -5.781582370400428772e-02 1.387365758419036865e-01 1.200183928012847900e-01 -3.610615432262420654e-02 -1.126082837581634521e-01 1.484935581684112549e-01 1.875102818012237549e-01 -3.165223821997642517e-02 1.604198366403579712e-01 -4.142228066921234131e-01 1.392233371734619141e-01 8.654940873384475708e-02 5.222979187965393066e-02 -6.714043021202087402e-02 1.114376112818717957e-01 -2.612696290016174316e-01 -3.525090590119361877e-02 -2.840702235698699951e-01 1.271762698888778687e-01
1.636936813592910767e-01 1.786380410194396973e-01 -5.652345716953277588e-02 5.458138138055801392e-02 1.125742346048355103e-01 4.806654155254364014e-02 8.923484012484550476e-03 -6.711046695709228516e-01 -2.487216293811798096e-01 -4.975989088416099548e-02 6.092707067728042603e-02 -1.047145202755928040e-01 -1.351918652653694153e-02 2.126532606780529022e-02 -6.339042633771896362e-02 -5.324450880289077759e-02 -1.319455206394195557e-01 -2.406547218561172485e-02 8.023060858249664307e-02 1.867222189903259277e-01 -2.303692698478698730e-01 -2.486949265003204346e-01 -2.102009654045104980e-01 1.712574958801269531e-01 -2.455516904592514038e-02 1.817446015775203705e-02 -2.069560885429382324e-01 4.134121164679527283e-02 1.853876113891601562e-01 -1.107954457402229309e-01 -9.593889862298965454e-02 1.847299039363861084e-01
-3.713332489132881165e-02 1.864679753780364990e-01 -2.627249062061309814e-01 2.947449088096618652e-01 1.340323686599731445e-01 -7.630068063735961914e-02 -2.264094501733779907e-01 -4.120511710643768311e-01 -1.122676804661750793e-01 -1.239362582564353943e-01 -2.331264913082122803e-01 -2.880095243453979492e-01 -4.516132548451423645e-02 2.299945503473281860e-01 6.918166764080524445e-03 -3.139792680740356445e-01 7.205860316753387451e-02 4.918217658996582031e-03 -7.989899814128875732e-02 -1.952518671751022339e-01 4.118731617927551270e-02 -1.721523702144622803e-01 -2.147521972656250000e-01 1.314960718154907227e-01 1.260596513748168945e-01 -4.953223839402198792e-02 2.354409173130989075e-02 1.968809515237808228e-01 -5.969912931323051453e-02 -1.128279790282249451e-01 -1.573563218116760254e-01 -3.325845301151275635e-02
-2.107356488704681396e-01 1.607802063226699829e-01 9.570688009262084961e-03 1.166461333632469177e-01 1.608994975686073303e-02 7.020745426416397095e-02 -1.178657487034797668e-01 -4.468683600425720215e-01 2.251879684627056122e-02 -5.727740004658699036e-02 -2.182391583919525146e-01 -1.080094277858734131e-01 -3.528587147593498230e-02 -1.499430835247039795e-01 -1.498080939054489136e-01 -2.760447859764099121e-01 -2.316728830337524414e-01 -1.084282547235488892e-01 -1.817594915628433228e-01 1.410479694604873657e-01 -1.066184639930725098e-01 -1.839964985847473145e-01 -3.919969499111175537e-01 4.166413471102714539e-02 9.789711982011795044e-02 -5.722517520189285278e-02 -2.258940637111663818e-01 2.343569248914718628e-01 1.022023111581802368e-01 3.638941422104835510e-02 -6.836267560720443726e-02 2.399678230285644531e-01
-1.612988710403442383e-01 -1.172175332903862000e-01 -3.407946825027465820e-01 2.701300680637359619e-01 1.201974451541900635e-01 1.233777627348899841e-01 -2.608360350131988525e-01 -9.323461912572383881e-03 -1.284019351005554199e-01 -2.195324599742889404e-01 -7.456592470407485962e-02 -7.497225422412157059e-03 2.477084100246429443e-01 -2.284264117479324341e-01 1.346636265516281128e-01 -1.562360823154449463e-01 -1.447596698999404907e-01 -3.224119842052459717e-01 1.121042668819427490e-01 3.124969899654388428e-01 9.799769148230552673e-03 -9.224814176559448242e-02 -1.097526550292968750e-01 1.212243810296058655e-01 3.462756425142288208e-02 -4.771531000733375549e-02 -1.998874396085739136e-01 -3.083599172532558441e-02 -1.487365216016769409e-01 3.029146492481231689e-01 4.243926703929901123e-02 -1.281547993421554565e-01
-2.281926870346069336e-01 2.495057284832000732e-01 -1.578742451965808868e-02 2.837467752397060394e-02 2.788073420524597168e-01 8.812613040208816528e-02 -2.014337927103042603e-01 -2.502111792564392090e-01 7.173665612936019897e-02 -2.047998905181884766e-01 -9.485534578561782837e-02 -1.693010777235031128e-01 -2.013605684041976929e-01 1.344668269157409668e-01 3.500363975763320923e-02 6.887110322713851929e-02 8.786591887474060059e-02 -7.581082731485366821e-02 -7.552748918533325195e-02 -1.761421677656471729e-03 -2.740211188793182373e-01 -2.567756772041320801e-01 -2.728127837181091309e-01 -9.613853693008422852e-02 -7.754929363727569580e-02 -3.943624347448348999e-02 -4.157381653785705566e-01 2.457161247730255127e-01 -2.316586524248123169e-01 -3.643845021724700928e-02 8.336476236581802368e-02 -1.189792761579155922e-03
-7.313901185989379883e-02 5.585511773824691772e-02 -5.053417086601257324e-01 2.948455810546875000e-01 3.443973883986473083e-02 9.247954934835433960e-02 -4.760037362575531006e-02 -2.739081084728240967e-01 4.382827877998352051e-02 -3.450188040733337402e-01 -1.096418425440788269e-01 1.264383345842361450e-01 1.119382232427597046e-01 7.359647657722234726e-03 1.023153960704803467e-01 -1.706224828958511353e-01 -2.046957314014434814e-01 8.917556703090667725e-02 1.339922565966844559e-02 8.480757474899291992e-03 1.327182650566101074e-01 -6.463245302438735962e-02 -2.932051755487918854e-02 2.419793307781219482e-01 -9.305771440267562866e-02 -1.779705733060836792e-01 -1.275274008512496948e-01 -1.098559610545635223e-02 -2.406018823385238647e-01 2.529975175857543945e-01 -1.495722830295562744e-01 -1.696162968873977661e-01
2.740216255187988281e-02 -9.429425001144409180e-02 -2.165713161230087280e-01 1.407857239246368408e-01 3.988345265388488770e-01 9.073197841644287109e-03 -1.512801796197891235e-01 -2.069741040468215942e-01 -7.274314016103744507e-02 -1.243837103247642517e-01 -2.129726409912109375e-01 -2.634509801864624023e-01 1.441306173801422119e-01 1.006524711847305298e-01 -1.630584523081779480e-02 -1.204560697078704834e-02 1.822947114706039429e-01 2.614393532276153564e-01 -3.101313412189483643e-01 -1.226256340742111206e-01 -2.930843085050582886e-02 -9.590532630681991577e-02 -2.669890522956848145e-01 3.578724265098571777e-01 6.000905856490135193e-02 -7.724044471979141235e-02 -2.891252562403678894e-02 9.099800884723663330e-02 -3.092296980321407318e-02 -2.158074872568249702e-03 -2.775242924690246582e-01 -1.141898036003112793e-01
-1.716813594102859497e-01 4.436157643795013428e-02 -1.345632523298263550e-01 -2.982511930167675018e-02 2.063243985176086426e-01 -9.099598973989486694e-02 8.847863227128982544e-02 -2.414721399545669556e-01 -1.885699331760406494e-01 -5.064983963966369629e-01 -3.249654173851013184e-01 -6.564116477966308594e-02 2.171226143836975098e-01 -3.980941697955131531e-02 -7.263372093439102173e-02 2.919963300228118896e-01 4.448377713561058044e-02 -3.125178918708115816e-04 -3.484545648097991943e-01 1.192333362996578217e-02 -6.422571837902069092e-02 -1.437268033623695374e-02 -7.011643797159194946e-02 7.468152791261672974e-02 1.684723794460296631e-02 -5.421241745352745056e-02 -2.116505652666091919e-01 -6.537164002656936646e-02 -2.320126742124557495e-01 -3.094457648694515228e-02 -2.083828896284103394e-01 -4.927924275398254395e-02
2.960355579853057861e-02 3.707059845328330994e-02 -4.527341425418853760e-01 2.546234726905822754e-01 2.204312682151794434e-01 2.373698353767395020e-01 -2.757406607270240784e-02 -7.096514105796813965e-02 3.888590633869171143e-02 -1.046896539628505707e-02 -4.531602934002876282e-02 -5.155365541577339172e-02 2.890889644622802734e-01 -2.283508777618408203e-01 -1.031626611948013306e-01 7.695277035236358643e-02 -2.700001932680606842e-02 7.171738147735595703e-02 -2.815111577510833740e-01 5.442251637578010559e-02 -1.048189308494329453e-02 -1.649435907602310181e-01 -1.300698816776275635e-01 -1.826520413160324097e-01 -2.003289163112640381e-01 5.107180029153823853e-02 -3.374248147010803223e-01 2.861469984054565430e-01 -1.727236062288284302e-01 9.857992827892303467e-02 -1.195669546723365784e-01 -2.451938763260841370e-02
-1.617801189422607422e-01 5.930517613887786865e-02 1.256847847253084183e-02 -4.046461731195449829e-02 3.018718957901000977e-01 -1.715069711208343506e-01 -8.300366997718811035e-02 -2.866730093955993652e-01 -1.385547667741775513e-01 7.950268685817718506e-02 -1.261593103408813477e-01 3.706291900016367435e-04 -1.084291562438011169e-01 -9.501495957374572754e-02 3.806042298674583435e-02 9.954684972763061523e-02 -3.076540539041161537e-03 -2.304438874125480652e-02 -1.130455359816551208e-01 1.119883880019187927e-01 -9.916794300079345703e-02 -2.240798175334930420e-01 -2.485721707344055176e-01 6.735290586948394775e-02 -1.100805774331092834e-01 3.239000737667083740e-01 -5.102265477180480957e-01 3.161001503467559814e-01 8.157160878181457520e-02 2.207669317722320557e-01 1.967706531286239624e-02 5.908831022679805756e-03
-1.170018836855888367e-01 4.574319720268249512e-02 -1.544636934995651245e-01 -1.980761587619781494e-01 2.607855200767517090e-01 1.370349526405334473e-01 -1.376412659883499146e-01 -2.922709882259368896e-01 -2.671845443546772003e-02 -1.563109159469604492e-01 -3.299293518066406250e-01 -1.626622676849365234e-01 2.004362083971500397e-02 -9.648688137531280518e-02 -3.249065876007080078e-01 5.313350632786750793e-02 3.240172564983367920e-01 -3.935987129807472229e-02 -1.674776077270507812e-01 -4.866115748882293701e-02 1.194200515747070312e-01 1.303503960371017456e-01 1.365315765142440796e-01 1.898592114448547363e-01 -2.842648141086101532e-02 -2.393777519464492798e-01 -2.812937274575233459e-02 2.316824495792388916e-01 1.147673185914754868e-02 2.152290493249893188e-01 -3.246978670358657837e-02 2.615943551063537598e-01
1.585342437028884888e-01 6.893807556480169296e-03 5.567384138703346252e-02 9.052848815917968750e-02 -1.451972723007202148e-01 4.458497762680053711e-01 -1.190920844674110413e-01 -3.908070325851440430e-01 -3.051136732101440430e-01 -1.392239332199096680e-01 -2.066450715065002441e-01 2.748999930918216705e-02 1.538902074098587036e-01 -1.898404359817504883e-01 -8.280572481453418732e-03 7.904233783483505249e-02 4.035026580095291138e-02 -1.415039449930191040e-01 3.648150712251663208e-02 7.325993478298187256e-02 -2.242097407579421997e-01 -7.265438907779753208e-04 -1.910252869129180908e-01 2.222285605967044830e-03 1.481273304671049118e-02 -1.418112665414810181e-01 -3.616847097873687744e-02 3.131094872951507568e-01 1.832495182752609253e-01 1.962697803974151611e-01 -1.885310858488082886e-01 1.110696569085121155e-01
1.049771308898925781e-01 -2.093899622559547424e-02 -1.669016852974891663e-02 8.413334935903549194e-02 1.624580025672912598e-01 2.677793502807617188e-01 1.239953637123107910e-01 -4.369043707847595215e-01 -1.581953912973403931e-01 -4.078502058982849121e-01 -2.231419458985328674e-02 -8.631470613181591034e-03 6.264999508857727051e-02 8.980502188205718994e-02 1.087469905614852905e-01 -7.843579351902008057e-02 -1.389830112457275391e-01 2.467354834079742432e-01 9.924367070198059082e-03 4.150181114673614502e-01 -2.631132900714874268e-01 -1.649842262268066406e-01 -1.604598462581634521e-01 -5.587723851203918457e-02 -3.110802546143531799e-02 5.519492551684379578e-02 -1.227557063102722168e-01 -8.351290225982666016e-02 -7.959219068288803101e-02 1.923899352550506592e-01 -8.636005967855453491e-02 -1.421655155718326569e-02
-7.903685420751571655e-02 -1.901168823242187500e-01 -3.023525774478912354e-01 -1.848508790135383606e-02 1.017187610268592834e-01 1.630821675062179565e-01 -4.397268220782279968e-02 -5.000716447830200195e-01 7.474868744611740112e-02 -2.827619314193725586e-01 -8.952006697654724121e-02 1.236335933208465576e-02 -1.262580752372741699e-01 -1.013507097959518433e-01 3.463673293590545654e-01 1.633917689323425293e-01 -9.162483364343643188e-02 -3.225530311465263367e-02 -1.536882072687149048e-01 7.868380844593048096e-02 -8.454734459519386292e-03 -8.614324778318405151e-02 -2.063377350568771362e-01 9.683668613433837891e-02 -2.603188455104827881e-01 -1.627762466669082642e-01 -8.013863861560821533e-02 1.502856016159057617e-01 -8.959981799125671387e-02 2.832425534725189209e-01 9.892052970826625824e-03 -1.583505654707551003e-04
3.218332678079605103e-02 1.288784574717283249e-02 2.911207638680934906e-02 1.460828632116317749e-01 1.551004648208618164e-01 -2.445942014455795288e-01 1.005672886967658997e-01 -2.046871334314346313e-01 -1.159300506114959717e-01 -4.304385930299758911e-02 -4.736559689044952393e-01 -2.832622230052947998e-01 1.181037798523902893e-01 1.667196005582809448e-01 -9.232398122549057007e-02 -1.642837822437286377e-01 1.856906265020370483e-01 3.740155696868896484e-02 6.736204028129577637e-02 -2.455406635999679565e-02 -3.972414880990982056e-02 -8.047764003276824951e-02 -1.494183093309402466e-01 5.740410089492797852e-02 -1.639736890792846680e-01 -1.828602105379104614e-01 -2.800261080265045166e-01 4.942945018410682678e-02 6.760371383279561996e-03 1.318478435277938843e-01 -4.467178583145141602e-01 -1.035126522183418274e-01
-8.359997719526290894e-02 1.603489518165588379e-01 -1.262221783399581909e-01 3.506773710250854492e-02 2.414387613534927368e-01 1.293595284223556519e-01 6.548746675252914429e-02 -2.933552265167236328e-01 -2.652429342269897461e-01 -1.427747905254364014e-01 -2.095914781093597412e-01 -4.518316090106964111e-01 -8.123340457677841187e-02 -1.499995887279510498e-01 -1.091593876481056213e-01 9.931459277868270874e-02 -8.490348234772682190e-03 -9.545129537582397461e-02 -1.757899820804595947e-01 1.621691584587097168e-01 2.849741280078887939e-02 8.937652222812175751e-03 -2.477720677852630615e-01 -8.898641169071197510e-02 -1.172915622591972351e-01 -1.804057136178016663e-02 -3.587014079093933105e-01 2.054598927497863770e-01 -1.565709114074707031e-01 -3.954328969120979309e-02 2.172974795103073120e-01 1.494360435754060745e-02
2.009865939617156982e-01 1.859297007322311401e-01 5.113717168569564819e-02 2.556689679622650146e-01 -1.072713639587163925e-02 1.095355823636054993e-01 3.178146854043006897e-02 -2.842825353145599365e-01 -1.040814742445945740e-01 -3.644549548625946045e-01 -1.816386878490447998e-01 -1.149682626128196716e-01 5.684278905391693115e-02 -1.649279594421386719e-01 3.505955636501312256e-02 -4.318119212985038757e-02 7.279220223426818848e-02 1.146809682250022888e-01 -3.990076482295989990e-02 2.129408121109008789e-01 6.069225072860717773e-02 -2.592455148696899414e-01 -8.077073097229003906e-02 1.252697855234146118e-01 -1.909474730491638184e-01 -1.981423795223236084e-01 4.343563318252563477e-02 2.709223330020904541e-01 -2.536202669143676758e-01 -5.117101222276687622e-02 1.535494029521942139e-01 3.737590909004211426e-01
-5.722223967313766479e-02 -1.088178753852844238e-01 -3.732569515705108643e-01 2.817134857177734375e-01 2.112709581851959229e-01 -2.118470072746276855e-01 -1.818977445363998413e-01 -3.310855329036712646e-01 -2.191425412893295288e-01 9.793481789529323578e-03 6.530474126338958740e-02 7.117310911417007446e-02 6.502227485179901123e-02 1.146310120820999146e-01 -9.363421797752380371e-02 1.144092455506324768e-01 -2.439345717430114746e-01 3.738211467862129211e-02 -7.634522020816802979e-02 4.707150161266326904e-02 2.121004611253738403e-01 -3.466208279132843018e-01 1.513362210243940353e-02 8.101692050695419312e-02 -1.721975803375244141e-01 2.474505081772804260e-02 -1.599522680044174194e-01 3.322273492813110352e-01 -5.102805793285369873e-02 -1.209204569458961487e-01 -6.445270031690597534e-02 9.398028254508972168e-02
1.563844978809356689e-01 -8.599548041820526123e-02 -6.392590701580047607e-02 2.287471294403076172e-01 -2.697628922760486603e-02 2.517061233520507812e-01 -1.308406293392181396e-01 -4.812044203281402588e-01 -2.403501793742179871e-02 -2.810336649417877197e-01 -6.917003542184829712e-02 4.320360347628593445e-02 9.798783063888549805e-02 -6.092517450451850891e-02 -2.864726260304450989e-02 -1.521131843328475952e-01 1.240146756172180176e-01 6.048436835408210754e-02 -2.629833221435546875e-01 2.056497186422348022e-01 -3.091849684715270996e-01 9.640133380889892578e-02 -3.151725232601165771e-01 -3.601655364036560059e-02 -1.324073672294616699e-01 -2.560533285140991211e-01 -9.594039618968963623e-02 1.410162746906280518e-01 8.397093415260314941e-02 5.758521333336830139e-02 -1.211031898856163025e-01 -4.761468991637229919e-02
-4.001411795616149902e-02 3.064382970333099365e-01 -1.280015408992767334e-01 2.135942131280899048e-01 8.828433603048324585e-02 4.260155558586120605e-02 6.558679975569248199e-03 -2.829244434833526611e-01 -1.571103185415267944e-02 -3.232042193412780762e-01 9.393072128295898438e-02 -9.992886334657669067e-02 2.056583464145660400e-01 3.930380195379257202e-02 1.763234138488769531e-01 6.193334609270095825e-02 3.139028698205947876e-02 3.012351393699645996e-01 8.639420568943023682e-02 -6.784497236367315054e-05 -7.776118069887161255e-02 1.161580905318260193e-01 -9.151078760623931885e-02 4.183206856250762939e-01 -1.780813932418823242e-01 -2.624168395996093750e-01 -2.606930434703826904e-01 6.049190089106559753e-02 6.110429391264915466e-02 1.559931784868240356e-03 -2.509855628013610840e-01 -9.738285839557647705e-02
1.504507958889007568e-01 -1.422035545110702515e-01 -3.488028645515441895e-01 3.274171650409698486e-01 -9.242267161607742310e-02 3.539497777819633484e-02 -9.321323782205581665e-02 -3.681407570838928223e-01 -1.289048045873641968e-01 -6.117347627878189087e-02 -1.684961915016174316e-01 -3.747157007455825806e-02 1.115598008036613464e-01 1.071722898632287979e-02 -1.431972533464431763e-01 -6.048678886145353317e-03 3.952483087778091431e-02 -9.531801193952560425e-02 -1.624966263771057129e-01 1.328861117362976074e-01 7.889191806316375732e-02 -1.165273413062095642e-01 -1.599892824888229370e-01 6.351820193231105804e-03 -5.273382663726806641e-01 -2.010182589292526245e-01 -1.946771442890167236e-01 8.007265627384185791e-03 8.777853846549987793e-02 -5.827520415186882019e-02 -1.017150729894638062e-01 1.138182133436203003e-01
-8.277105540037155151e-02 2.259120047092437744e-01 -4.965883120894432068e-02 3.528907150030136108e-02 1.049622744321823120e-01 5.251942574977874756e-02 -3.105472624301910400e-01 -4.690987616777420044e-02 -2.010304927825927734e-01 1.816767901182174683e-01 -2.745546214282512665e-02 3.665968030691146851e-02 4.689190164208412170e-02 -5.382096767425537109e-02 -1.029159277677536011e-01 1.051117107272148132e-01 1.432925015687942505e-01 -1.845347732305526733e-01 -1.927657872438430786e-01 -2.604356035590171814e-02 -2.982972860336303711e-01 8.551948517560958862e-02 -1.319665163755416870e-01 9.012867510318756104e-02 -2.696574628353118896e-01 -2.797439098358154297e-01 -6.528221070766448975e-02 4.450647830963134766e-01 -1.615696698427200317e-01 1.741075664758682251e-01 -2.630103528499603271e-01 1.748372316360473633e-01
-4.310616105794906616e-02 3.004586398601531982e-01 1.559909712523221970e-02 1.478839218616485596e-01 2.867459356784820557e-01 3.242916166782379150e-01 1.651943027973175049e-01 -2.762613594532012939e-01 2.503435872495174408e-02 -2.709325961768627167e-02 -1.313205212354660034e-01 3.835219889879226685e-02 1.030447408556938171e-01 -3.449830785393714905e-02 1.222238242626190186e-01 -1.034784242510795593e-01 -6.688050925731658936e-02 -1.298262774944305420e-01 1.734329760074615479e-01 1.287472248077392578e-01 -2.819962501525878906e-01 4.472081363201141357e-02 -2.087118625640869141e-01 8.455088362097740173e-03 -8.822958171367645264e-02 -1.251917779445648193e-01 -1.906002685427665710e-02 -3.994730859994888306e-02 -2.590471208095550537e-01 4.031872749328613281e-01 -2.975435256958007812e-01 -2.176128141582012177e-02
-2.098091989755630493e-01 -1.941775232553482056e-01 -1.404138803482055664e-01 1.032068356871604919e-01 1.755560338497161865e-01 -1.328788101673126221e-01 -1.308275908231735229e-01 -2.680235803127288818e-01 -2.138997800648212433e-02 -1.915873885154724121e-01 -1.027944162487983704e-01 -1.026602089405059814e-01 -6.418918073177337646e-02 -4.388388618826866150e-02 -1.354553550481796265e-01 2.527669966220855713e-01 1.999932080507278442e-01 -2.599130570888519287e-01 1.008057519793510437e-01 1.269901096820831299e-01 -2.858735918998718262e-01 -2.258260697126388550e-01 -3.560858368873596191e-01 -3.331732377409934998e-02 -1.099090576171875000e-01 8.612598478794097900e-02 -1.928040683269500732e-01 2.626599967479705811e-01 -2.689146697521209717e-01 4.820470884442329407e-02 1.385327707976102829e-02 9.467411041259765625e-02
2.095383554697036743e-01 5.972564592957496643e-02 -8.140070736408233643e-02 6.228154152631759644e-02 -3.855011193081736565e-03 6.983688473701477051e-02 -6.344982981681823730e-02 -3.934109210968017578e-01 -8.735476434230804443e-02 2.001590561121702194e-03 -1.465529482811689377e-02 -1.515686810016632080e-01 1.056856662034988403e-01 -1.722776144742965698e-01 -4.064538180828094482e-01 9.736352413892745972e-02 1.920929178595542908e-02 -1.254874914884567261e-01 -1.578206121921539307e-01 3.498656302690505981e-02 -1.121635362505912781e-02 -3.557220473885536194e-02 -3.869973421096801758e-01 3.636324033141136169e-02 -3.428706824779510498e-01 -3.314453065395355225e-01 -2.058130651712417603e-01 -8.624698966741561890e-02 -1.167993769049644470e-01 1.404212508350610733e-02 -1.941251605749130249e-01 9.224835783243179321e-02
3.810517862439155579e-02 1.165457516908645630e-01 -1.762020140886306763e-01 7.732374221086502075e-02 -4.055108502507209778e-02 1.080064252018928528e-01 7.465916872024536133e-02 -5.826792120933532715e-01 -2.469624131917953491e-01 -4.092998430132865906e-02 -1.389513611793518066e-01 3.006302379071712494e-02 1.287628859281539917e-01 4.346822574734687805e-02 -9.978376328945159912e-02 -2.632337510585784912e-01 4.620029404759407043e-02 -1.826949864625930786e-01 1.610641777515411377e-01 1.513372659683227539e-01 -2.766842544078826904e-01 -2.880164086818695068e-01 -5.172625929117202759e-02 4.108994454145431519e-02 -1.596625298261642456e-01 -1.562182456254959106e-01 -1.690534949302673340e-01 1.278686225414276123e-01 1.362113952636718750e-01 1.042199879884719849e-02 -1.092647165060043335e-01 1.878571957349777222e-01
-1.205988153815269470e-01 1.979022175073623657e-01 -1.426156908273696899e-01 1.161339208483695984e-01 9.198518842458724976e-02 2.619077078998088837e-02 -5.716045200824737549e-02 -3.806934356689453125e-01 4.811245948076248169e-02 -1.135051548480987549e-01 -2.048742398619651794e-02 -9.538452140986919403e-03 -4.984552785754203796e-02 2.198481559753417969e-01 -1.985076367855072021e-01 -1.919243633747100830e-01 -3.344999253749847412e-02 -1.746033877134323120e-01 -2.666735649108886719e-01 3.515576720237731934e-01 -8.241456747055053711e-02 -1.956706494092941284e-01 -2.845185399055480957e-01 -2.120777033269405365e-02 3.425148874521255493e-02 2.173764817416667938e-02 -3.420678079128265381e-01 2.699319720268249512e-01 -4.864474758505821228e-02 2.351852655410766602e-01 1.509435288608074188e-02 1.006834357976913452e-01
-1.313823014497756958e-01 2.593300938606262207e-01 -3.383834958076477051e-01 2.765782773494720459e-01 1.093738824129104614e-01 -9.126717597246170044e-02 -1.272170692682266235e-01 -3.189454972743988037e-01 -2.185145020484924316e-02 -2.584346011281013489e-02 -3.273753523826599121e-01 -2.440612167119979858e-01 -6.497348099946975708e-02 1.006719022989273071e-01 -8.783756755292415619e-03 -2.928558588027954102e-01 6.409955769777297974e-02 -6.812088191509246826e-02 9.413985908031463623e-02 2.003085762262344360e-01 -1.266403794288635254e-01 -7.413697987794876099e-02 -2.749130129814147949e-01 -8.002829551696777344e-02 -2.058136463165283203e-02 2.029748260974884033e-01 -2.767048180103302002e-01 5.604349076747894287e-02 -4.187932237982749939e-02 4.141734167933464050e-02 3.570862859487533569e-02 -1.757181286811828613e-01
-2.143364697694778442e-01 -2.844127826392650604e-02 3.997677937150001526e-02 1.039252653717994690e-01 5.403772369027137756e-02 2.862995117902755737e-02 -2.237344905734062195e-02 -2.583252489566802979e-01 -1.579857170581817627e-01 -1.007540076971054077e-01 -2.813785970211029053e-01 -1.120650321245193481e-01 2.739409916102886200e-02 4.783516749739646912e-02 1.312923580408096313e-01 -2.003858089447021484e-01 2.126953005790710449e-02 -3.409867733716964722e-02 1.279606819152832031e-01 2.425294816493988037e-01 -7.192894816398620605e-02 -1.182856317609548569e-02 -2.492226660251617432e-01 7.704100757837295532e-02 3.164693713188171387e-01 -4.803291521966457367e-03 -1.494888365268707275e-01 3.818515837192535400e-01 -4.375873208045959473e-01 2.202055975794792175e-02 -2.062710970640182495e-01 1.720077395439147949e-01
-1.809187382459640503e-01 -8.260729908943176270e-02 -2.265485972166061401e-01 9.755947440862655640e-02 1.749951988458633423e-01 -1.311938557773828506e-02 -2.343667745590209961e-01 -4.128147289156913757e-02 -2.704636156558990479e-01 -4.992090910673141479e-02 -3.709162771701812744e-02 2.245956212282180786e-01 9.067864716053009033e-02 -1.833181641995906830e-02 -2.408977411687374115e-02 1.575863212347030640e-01 1.614042520523071289e-01 1.908722519874572754e-01 2.372173592448234558e-02 9.614494442939758301e-02 6.734712421894073486e-02 2.482434958219528198e-01 -1.026134788990020752e-01 -1.004225015640258789e-02 -1.983408480882644653e-01 -3.078684806823730469e-01 -3.891002833843231201e-01 3.663404583930969238e-01 4.101221449673175812e-03 2.201133519411087036e-01 -1.665544956922531128e-01 7.567275315523147583e-02
2.355141788721084595e-01 -1.197216361761093140e-01 -9.192394465208053589e-02 3.469388559460639954e-02 1.416528224945068359e-01 6.865870673209428787e-03 3.480209037661552429e-03 -1.333484202623367310e-01 -4.806560277938842773e-02 -2.114518135786056519e-01 -3.469739556312561035e-01 1.101894751191139221e-01 -1.491357386112213135e-01 -3.079041540622711182e-01 -1.129344701766967773e-01 1.178384409286081791e-03 -1.149908304214477539e-01 4.811850190162658691e-02 -4.559627920389175415e-02 3.087460398674011230e-01 1.430483162403106689e-01 -3.022893071174621582e-01 -2.415594905614852905e-01 1.365145444869995117e-01 -1.139397099614143372e-01 1.110565587878227234e-01 -5.778482183814048767e-02 7.808231562376022339e-02 5.289528518915176392e-02 4.834622144699096680e-01 1.643066643737256527e-03 1.497434079647064209e-02
-1.500532478094100952e-01 1.938051283359527588e-01 -1.997385770082473755e-01 1.888711601495742798e-01 2.755868136882781982e-01 -2.876985631883144379e-02 -1.649433821439743042e-01 -2.739865183830261230e-01 3.707554191350936890e-02 2.032903283834457397e-01 -1.641825586557388306e-01 1.461484879255294800e-01 2.542957365512847900e-01 1.271610707044601440e-01 -1.185651719570159912e-01 1.270771771669387817e-02 -3.657912313938140869e-01 -9.769926965236663818e-02 -1.356957554817199707e-01 8.105335384607315063e-02 5.055798962712287903e-02 -4.108980298042297363e-02 -3.557241335511207581e-02 2.921264469623565674e-01 -2.127587348222732544e-01 -2.001493722200393677e-01 -3.592854142189025879e-01 -6.681105121970176697e-03 -1.342908106744289398e-02 9.558372944593429565e-02 -1.136359199881553650e-01 5.802853405475616455e-02
-3.340216353535652161e-02 2.389223575592041016e-01 -3.549543619155883789e-01 1.541068255901336670e-01 1.365484148263931274e-01 1.597145944833755493e-01 -6.267051398754119873e-02 -2.439839690923690796e-01 -3.256697654724121094e-01 -1.274428218603134155e-01 -2.014207839965820312e-01 2.190480530261993408e-01 2.914862632751464844e-01 -2.690605446696281433e-02 2.819957770407199860e-02 -1.158665418624877930e-01 -3.323477506637573242e-02 -2.237710803747177124e-01 1.385501027107238770e-01 -5.424515530467033386e-02 -1.848332583904266357e-01 -3.265727460384368896e-01 -2.495393604040145874e-01 4.474455490708351135e-02 -1.373741328716278076e-01 3.296978026628494263e-02 -3.986864537000656128e-02 7.990963757038116455e-02 1.370915025472640991e-01 2.907460369169712067e-02 -7.603842765092849731e-02 2.047651559114456177e-01
2.518892884254455566e-01 7.099844515323638916e-02 -2.559784650802612305e-01 1.212804093956947327e-01 1.108525991439819336e-01 -4.076725244522094727e-02 -1.185344085097312927e-01 -3.111607730388641357e-01 1.273285597562789917e-01 4.506230726838111877e-02 8.666009455919265747e-02 -2.348371036350727081e-02 1.354518681764602661e-01 -2.798810899257659912e-01 -2.345459908246994019e-01 5.750808864831924438e-02 1.724976152181625366e-01 4.452260956168174744e-02 -2.351061552762985229e-01 1.392854899168014526e-01 6.190511211752891541e-02 -1.333994865417480469e-01 -3.130431473255157471e-01 -3.762085735797882080e-02 -1.505933552980422974e-01 -3.628231585025787354e-01 -3.093481659889221191e-01 -5.195764824748039246e-02 4.603342711925506592e-02 -1.036009937524795532e-02 -1.254013925790786743e-01 2.168693691492080688e-01
-4.789415001869201660e-02 1.870957314968109131e-01 -1.040880903601646423e-01 1.195404455065727234e-01 1.157198995351791382e-01 -9.137493371963500977e-02 -1.241217255592346191e-01 -6.494788527488708496e-01 -2.149604856967926025e-01 -4.021129012107849121e-02 -4.854095354676246643e-02 2.512370795011520386e-02 5.002833530306816101e-02 -3.952479362487792969e-02 -7.658010721206665039e-02 -1.734625101089477539e-01 -6.206098198890686035e-02 -9.114431589841842651e-02 1.844136118888854980e-01 2.425800412893295288e-01 -9.610147029161453247e-02 -3.429252803325653076e-01 -1.333459466695785522e-01 2.537582814693450928e-01 -2.950005792081356049e-02 1.452214055461809039e-04 -3.196953609585762024e-02 -7.775277644395828247e-02 1.513111889362335205e-01 1.059808656573295593e-01 -9.576827287673950195e-02 1.500668972730636597e-01
-7.836166024208068848e-02 1.799855567514896393e-02 1.025979779660701752e-02 3.813626170158386230e-01 4.129475951194763184e-01 -2.316418662667274475e-02 -2.261133044958114624e-01 -3.753000795841217041e-01 -9.921761602163314819e-02 -4.238798096776008606e-02 -3.285099267959594727e-01 -2.331450134515762329e-01 7.540818303823471069e-02 7.239727769047021866e-03 3.010232932865619659e-02 1.362658664584159851e-02 -1.213451754301786423e-02 2.233824506402015686e-02 -1.236062869429588318e-01 1.308934111148118973e-02 -4.386202618479728699e-02 -1.096533313393592834e-01 -6.321571022272109985e-02 1.398233696818351746e-02 1.183844283223152161e-01 -1.932962536811828613e-01 8.898031711578369141e-02 3.790691196918487549e-01 2.399455457925796509e-01 1.020544022321701050e-02 1.909168250858783722e-02 9.454686939716339111e-02
-1.995991468429565430e-01 4.703307524323463440e-02 -1.954745948314666748e-01 2.752361595630645752e-01 4.371190667152404785e-01 -6.461166590452194214e-02 -9.751311503350734711e-03 -2.516249418258666992e-01 -3.585856780409812927e-02 -2.165611982345581055e-01 -1.285239607095718384e-01 -3.333385586738586426e-01 1.944858729839324951e-01 9.394665807485580444e-02 1.111357752233743668e-02 -7.368510961532592773e-02 1.274696923792362213e-02 1.645256280899047852e-01 -1.594627201557159424e-01 -9.753394126892089844e-02 -2.605559118092060089e-02 -1.578354388475418091e-01 -7.292403280735015869e-02 7.299400866031646729e-02 -7.203967869281768799e-02 -2.536205053329467773e-01 -2.432000450789928436e-02 1.474060863256454468e-01 -1.186846867203712463e-01 5.166510120034217834e-02 -2.874999046325683594e-01 -2.600951492786407471e-01
4.838063940405845642e-02 1.941449940204620361e-01 -2.674944400787353516e-01 4.555433243513107300e-02 -4.054956953041255474e-04 -3.433226421475410461e-02 1.050214767456054688e-01 -1.131749525666236877e-01 1.442900206893682480e-02 9.806872904300689697e-02 -2.443972080945968628e-01 -1.025569885969161987e-01 4.164582490921020508e-01 6.095235049724578857e-02 -7.332288473844528198e-02 -2.959333173930644989e-02 6.824237108230590820e-02 3.206664919853210449e-01 1.985174715518951416e-01 -1.431538909673690796e-01 -1.811464130878448486e-01 -1.408085227012634277e-01 -1.604533642530441284e-01 3.197256028652191162e-01 -9.752839803695678711e-02 -7.723295688629150391e-02 -2.839210033416748047e-01 -2.282204851508140564e-02 -1.506931632757186890e-01 6.788709014654159546e-02 -3.541849255561828613e-01 2.175770141184329987e-02
-7.122032344341278076e-02 -2.660910226404666901e-02 -1.109289601445198059e-01 -3.670964762568473816e-02 4.369340837001800537e-01 1.342304516583681107e-02 -5.201794579625129700e-02 -2.349141538143157959e-01 -1.953697353601455688e-01 -1.430907994508743286e-01 2.207532525062561035e-02 -5.380396246910095215e-01 9.102656692266464233e-02 1.006606668233871460e-01 -1.155462041497230530e-01 -1.332464963197708130e-01 4.315370321273803711e-02 6.587611138820648193e-02 -2.352147847414016724e-01 -6.459899246692657471e-02 -4.123192653059959412e-02 -8.103331923484802246e-02 -2.674079239368438721e-01 1.759902238845825195e-01 4.551210999488830566e-02 3.981878980994224548e-02 -1.514505296945571899e-01 1.980342715978622437e-01 5.461971461772918701e-02 -5.528919398784637451e-02 -2.709463238716125488e-01 -1.083125323057174683e-01
-2.409880161285400391e-01 1.918332129716873169e-01 4.378257319331169128e-02 6.733730435371398926e-02 2.198834568262100220e-01 1.492770668119192123e-02 -1.179416999220848083e-01 -3.077716529369354248e-01 7.761681824922561646e-02 -3.958014771342277527e-02 -1.887781620025634766e-01 -1.052380055189132690e-01 1.734895110130310059e-01 -8.494177833199501038e-03 -2.122914195060729980e-01 3.813339769840240479e-02 2.835239470005035400e-01 1.796248106984421611e-04 -5.506275966763496399e-02 1.069826111197471619e-01 5.173738598823547363e-01 7.256232947111129761e-02 -1.409718245267868042e-01 2.597814500331878662e-01 8.432538807392120361e-02 -1.115027293562889099e-01 -1.454594731330871582e-01 5.429375544190406799e-02 -1.441200915724039078e-02 1.611986160278320312e-01 -2.882491350173950195e-01 4.877402260899543762e-02
3.902509063482284546e-02 -1.166873574256896973e-01 -1.728549450635910034e-01 1.929625272750854492e-01 5.609685778617858887e-01 2.878780663013458252e-02 -7.190804183483123779e-02 -1.705315411090850830e-01 7.650090754032135010e-02 -8.573362976312637329e-02 -1.600064337253570557e-01 -2.830209136009216309e-01 1.502996087074279785e-01 -3.209648281335830688e-02 6.749427318572998047e-02 -1.502596288919448853e-01 2.138263285160064697e-01 2.266211807727813721e-01 8.290683850646018982e-03 -1.791817694902420044e-02 9.564210474491119385e-02 8.728832006454467773e-03 -1.788371205329895020e-01 4.188715517520904541e-01 1.152825057506561279e-01 -6.612482666969299316e-02 -9.828040376305580139e-03 -8.074994198977947235e-03 -3.354012221097946167e-02 2.121609449386596680e-01 -3.364655002951622009e-02 -1.382045149803161621e-01
-9.453099966049194336e-02 -6.721833255141973495e-03 -1.670386269688606262e-02 1.633276231586933136e-02 4.832667708396911621e-01 9.115383774042129517e-02 -1.462841331958770752e-01 -2.943392097949981689e-01 -5.700251832604408264e-02 1.314783748239278793e-02 -2.269955575466156006e-01 -2.967034578323364258e-01 1.478259414434432983e-01 1.055623441934585571e-01 -8.388701826333999634e-02 -7.462643086910247803e-02 1.764847636222839355e-01 1.899562627077102661e-01 -2.687022089958190918e-01 -2.821891009807586670e-01 -1.824845559895038605e-02 -9.250229597091674805e-02 -1.447083950042724609e-01 3.237799406051635742e-01 -7.274017482995986938e-02 -1.398838311433792114e-01 -4.421857371926307678e-02 3.877707198262214661e-02 -2.226024307310581207e-02 1.438953131437301636e-01 -2.205703854560852051e-01 1.013373583555221558e-02
2.841155230998992920e-02 -4.329523816704750061e-02 -3.649474680423736572e-01 9.169878810644149780e-02 1.808729022741317749e-01 7.278240285813808441e-03 -2.391133755445480347e-01 -1.127458643168210983e-02 -3.586606681346893311e-01 -3.082777261734008789e-01 -6.729505211114883423e-02 1.462860107421875000e-01 2.447679638862609863e-01 -2.107738107442855835e-01 3.067817166447639465e-02 -1.153446435928344727e-01 -1.154488790780305862e-02 -1.997310221195220947e-01 5.624211207032203674e-02 2.721735835075378418e-01 1.776552945375442505e-02 -1.321089733392000198e-02 -1.891556382179260254e-01 -6.410196423530578613e-02 8.496750891208648682e-02 -2.220037132501602173e-01 2.347532473504543304e-02 2.035989314317703247e-01 -3.636054098606109619e-01 9.267038106918334961e-02 9.169150143861770630e-03 2.081618830561637878e-02
-1.547148078680038452e-01 1.507625579833984375e-01 -2.292614281177520752e-01 8.440021425485610962e-02 3.093683719635009766e-01 -7.696982473134994507e-02 -2.194916605949401855e-01 -2.701361179351806641e-01 1.096075773239135742e-01 -7.729622721672058105e-02 -5.681226029992103577e-02 -2.292332500219345093e-01 3.022821247577667236e-01 1.416002959012985229e-01 -1.521658003330230713e-01 -5.888412892818450928e-02 3.587544336915016174e-02 1.321285068988800049e-01 -9.079184383153915405e-02 -2.675201892852783203e-01 -3.431727364659309387e-02 -2.275460660457611084e-01 -2.395678609609603882e-01 3.659240305423736572e-01 -1.376047134399414062e-01 1.286999136209487915e-01 -2.157395333051681519e-02 -5.989562347531318665e-02 -1.506065577268600464e-01 -3.616429492831230164e-02 -1.806761324405670166e-01 1.416571885347366333e-01
-4.739367589354515076e-02 -4.710901901125907898e-02 -1.927145719528198242e-01 1.778030842542648315e-01 1.526986658573150635e-01 -1.067389473319053650e-01 -2.033199928700923920e-02 -2.648825645446777344e-01 -1.246721744537353516e-01 3.486426547169685364e-02 -2.004984021186828613e-01 1.603541523218154907e-01 -6.851885467767715454e-02 -1.481046229600906372e-01 -5.766969989053905010e-04 -9.520571678876876831e-02 3.582289814949035645e-02 7.108222693204879761e-02 -2.518901228904724121e-01 1.044036448001861572e-01 1.994962804019451141e-02 -2.411344647407531738e-01 1.483775824308395386e-01 2.794464528560638428e-01 -2.634409964084625244e-01 -2.693269252777099609e-01 -4.525901973247528076e-01 2.074477076530456543e-01 -1.217737719416618347e-01 -1.505590677261352539e-01 8.198740333318710327e-02 1.725265383720397949e-01
1.227608472108840942e-01 -8.242981880903244019e-02 -2.912811636924743652e-01 1.732725091278553009e-02 2.643229626119136810e-02 2.040149718523025513e-01 -2.077374979853630066e-02 -2.808445394039154053e-01 1.513041406869888306e-01 -1.579675376415252686e-01 -7.502734661102294922e-02 -4.021906107664108276e-02 -1.240310743451118469e-01 -1.550542265176773071e-01 2.021048963069915771e-01 1.788331866264343262e-01 -4.802971333265304565e-02 -2.193231284618377686e-01 -1.894293725490570068e-02 -1.618540287017822266e-01 5.082556232810020447e-02 -3.732784688472747803e-01 -2.946923673152923584e-01 -9.846195578575134277e-03 -3.615692630410194397e-02 1.370618492364883423e-01 -2.311628460884094238e-01 2.040378898382186890e-01 -1.360028833150863647e-01 3.699028491973876953e-01 -1.633011400699615479e-01 -3.222937881946563721e-02
-6.757383048534393311e-02 -7.280118763446807861e-02 -2.113472819328308105e-01 8.960317075252532959e-02 2.663293182849884033e-01 9.066820889711380005e-02 -2.537686526775360107e-01 -1.003864854574203491e-01 -2.161028981208801270e-01 -3.227673768997192383e-01 -2.634571194648742676e-01 -4.198417067527770996e-03 -4.142732359468936920e-03 -1.666814088821411133e-01 -5.380871519446372986e-02 2.629640996456146240e-01 6.616548448801040649e-02 -3.483516871929168701e-01 -3.886844590306282043e-02 5.952413193881511688e-03 -3.827783167362213135e-01 -2.086492441594600677e-02 -2.084280252456665039e-01 -1.409359425306320190e-01 -1.397321075201034546e-01 -1.332099288702011108e-01 -2.029524743556976318e-01 6.237001717090606689e-02 -7.402649521827697754e-02 -1.386594027280807495e-01 -1.372476965188980103e-01 1.522825192660093307e-02
-3.294657543301582336e-02 1.324193328619003296e-01 -2.139270156621932983e-01 4.769049957394599915e-02 1.132533699274063110e-01 7.841726392507553101e-02 -3.045877516269683838e-01 -1.309694349765777588e-01 1.705492585897445679e-01 2.185694873332977295e-01 -2.657988071441650391e-01 -1.156261935830116272e-01 2.018754631280899048e-01 9.686473757028579712e-03 -7.798729836940765381e-02 -1.005619615316390991e-01 8.940823376178741455e-02 1.726849228143692017e-01 9.821856766939163208e-02 -2.143789269030094147e-02 -6.091567128896713257e-02 -2.393956929445266724e-01 -2.853631377220153809e-01 3.491516113281250000e-01 -1.274352818727493286e-01 -1.078173369169235229e-01 -4.004408046603202820e-02 -9.587297000734906760e-08 -3.256336152553558350e-01 -6.800402700901031494e-02 -3.654510080814361572e-01 2.352653816342353821e-02
3.773707430809736252e-03 -2.413338050246238708e-02 -3.510190844535827637e-01 1.318755894899368286e-01 2.189249247312545776e-01 -3.877589106559753418e-02 1.415434945374727249e-02 -2.920301258563995361e-01 -5.173188447952270508e-02 -3.207778930664062500e-01 -2.714464068412780762e-01 2.453934401273727417e-01 -2.377840876579284668e-02 -3.592427372932434082e-01 1.431646794080734253e-01 -1.400631014257669449e-02 -1.789560019969940186e-01 -1.985433101654052734e-01 6.080422177910804749e-02 1.320977061986923218e-01 6.138534471392631531e-02 -1.336128413677215576e-01 -1.306981742382049561e-01 2.506428211927413940e-02 -5.474341101944446564e-03 -1.888028532266616821e-02 -7.072230428457260132e-02 1.392532438039779663e-01 -1.023056209087371826e-01 3.634268939495086670e-01 -2.384477294981479645e-02 -1.851466596126556396e-01
9.571048617362976074e-02 1.497519612312316895e-01 -3.383069336414337158e-01 6.683470308780670166e-02 2.031816244125366211e-01 -7.487385068088769913e-03 -1.354085057973861694e-01 -1.010695546865463257e-01 -2.108193039894104004e-01 -9.565479308366775513e-02 2.088859491050243378e-02 -1.117103323340415955e-01 4.671625792980194092e-02 1.604406512342393398e-03 4.166836440563201904e-01 -9.019341319799423218e-02 3.242713212966918945e-02 -8.493241667747497559e-02 5.178276821970939636e-02 -1.212521572597324848e-03 6.756080687046051025e-02 1.969848200678825378e-02 -9.921219199895858765e-02 5.061169266700744629e-01 -1.201918944716453552e-01 -8.931915363064035773e-05 -3.696478307247161865e-01 1.491075456142425537e-01 -1.676231622695922852e-01 -8.759064972400665283e-02 -1.851479709148406982e-01 -6.233006715774536133e-02
6.737655401229858398e-02 -1.456992328166961670e-02 -1.884864270687103271e-01 1.471430212259292603e-01 6.277313083410263062e-02 -1.562651991844177246e-02 9.149364382028579712e-02 -5.139718055725097656e-01 -2.781749367713928223e-01 -4.792468994855880737e-02 -1.864185482263565063e-01 -2.339062467217445374e-02 -2.616406418383121490e-02 5.034679919481277466e-02 -1.229496970772743225e-01 -1.741915345191955566e-01 -1.639243513345718384e-01 -2.966774106025695801e-01 1.221774592995643616e-01 6.170971319079399109e-02 -2.973980903625488281e-01 -1.743833124637603760e-01 -1.767328083515167236e-01 1.798529773950576782e-01 -1.869422644376754761e-01 -2.301208972930908203e-01 -1.439958065748214722e-01 1.803166121244430542e-01 5.911283567547798157e-02 -1.054431572556495667e-01 -4.180494323372840881e-02 1.553004980087280273e-01
1.865537166595458984e-01 1.781055480241775513e-01 -2.464764937758445740e-02 -3.122028149664402008e-02 2.230629324913024902e-01 2.605162858963012695e-01 2.924697287380695343e-02 -2.857716679573059082e-01 -2.320077419281005859e-01 -1.461725383996963501e-01 -2.949385717511177063e-02 5.789168179035186768e-02 -1.481361836194992065e-01 -3.010308742523193359e-01 -1.739484369754791260e-01 3.769814595580101013e-02 -2.743403017520904541e-01 2.140067964792251587e-01 2.389342784881591797e-01 1.056528016924858093e-01 -5.343616008758544922e-02 -1.065045222640037537e-01 -2.801885306835174561e-01 -1.618199050426483154e-03 -2.184008434414863586e-02 1.472645848989486694e-01 -9.323582053184509277e-02 2.143877297639846802e-01 -3.688481450080871582e-01 1.074016019701957703e-01 1.931651309132575989e-02 -3.594954311847686768e-02
2.401600778102874756e-01 1.914619952440261841e-01 4.439597949385643005e-02 2.514314651489257812e-01 3.146775662899017334e-01 -6.656187772750854492e-02 -1.432540118694305420e-01 -5.636107921600341797e-01 -2.022239565849304199e-01 -2.651277184486389160e-01 9.289164096117019653e-02 9.679740294814109802e-03 -3.969981148838996887e-02 5.541740730404853821e-02 -1.188886016607284546e-01 -7.307375315576791763e-03 -1.419922113418579102e-01 -1.710900217294692993e-01 -2.082655876874923706e-01 -7.672423869371414185e-02 1.458432078361511230e-01 4.273041337728500366e-02 -1.608923077583312988e-01 2.276121824979782104e-01 2.454203739762306213e-02 -1.609599776566028595e-02 -1.418679803609848022e-01 -7.890130393207073212e-03 1.701450091786682606e-03 -6.513442099094390869e-02 -1.753071248531341553e-01 6.773345172405242920e-02
-1.897977590560913086e-01 -1.482511758804321289e-01 -1.787535846233367920e-01 -7.644759118556976318e-02 1.230455413460731506e-01 4.969278723001480103e-02 5.235498771071434021e-02 -4.040599465370178223e-01 -4.655437767505645752e-01 -1.078135147690773010e-01 -8.380220085382461548e-02 -9.399494528770446777e-02 2.221560478210449219e-02 1.909605711698532104e-01 1.805922538042068481e-01 -5.826444551348686218e-02 -1.013829633593559265e-01 1.064359471201896667e-01 6.104369461536407471e-02 1.888357251882553101e-01 -1.776290386915206909e-01 7.557550072669982910e-02 -2.205339968204498291e-01 6.486844271421432495e-02 -6.483855843544006348e-02 1.533544063568115234e-01 -1.602734178304672241e-01 3.080898225307464600e-01 8.848705887794494629e-02 1.141438186168670654e-01 -1.392911076545715332e-01 2.524230778217315674e-01
-4.713237751275300980e-03 -9.040980786085128784e-02 -1.118595432490110397e-02 9.669290482997894287e-02 1.799699813127517700e-01 4.627034440636634827e-02 1.455777976661920547e-02 -3.081076741218566895e-01 2.296635322272777557e-02 -3.811726719141006470e-02 -3.243413269519805908e-01 -5.622540041804313660e-02 3.066885517910122871e-03 -2.285170704126358032e-01 1.095959544181823730e-01 -1.004828512668609619e-01 -1.385838389396667480e-01 -2.791420929133892059e-02 1.849320232868194580e-01 3.398956954479217529e-01 7.401455659419298172e-03 1.192894726991653442e-01 -3.914253711700439453e-01 8.482496440410614014e-02 1.100904569029808044e-01 1.864017248153686523e-01 -1.284024119377136230e-01 1.824737340211868286e-01 -3.620065748691558838e-01 -1.662437319755554199e-01 -2.213570475578308105e-01 1.387044191360473633e-01
-1.862283051013946533e-01 2.798531949520111084e-01 -1.609790027141571045e-01 -6.680212914943695068e-02 1.987432986497879028e-01 2.419955730438232422e-01 -1.212998032569885254e-01 -2.540855705738067627e-01 2.275611460208892822e-02 -1.797580271959304810e-01 -2.822718620300292969e-01 -1.077474355697631836e-01 -3.985584247857332230e-03 -1.357659995555877686e-01 -2.949157059192657471e-01 1.255704164505004883e-01 2.352225780487060547e-01 -1.601723134517669678e-01 -2.150248736143112183e-01 1.548442291095852852e-03 2.639460563659667969e-01 4.241840913891792297e-02 -3.111023642122745514e-02 1.951040625572204590e-01 -1.789014637470245361e-01 -1.921191066503524780e-01 -1.724685281515121460e-01 2.574580311775207520e-01 -1.006916463375091553e-01 4.786791279911994934e-02 -1.361038982868194580e-01 1.892580464482307434e-02
5.052685737609863281e-02 -4.500912968069314957e-03 -3.318307697772979736e-01 6.249421462416648865e-02 2.142938971519470215e-01 4.068897664546966553e-02 -6.266637146472930908e-02 -1.182395592331886292e-01 7.797566056251525879e-02 -3.758788853883743286e-02 -1.102376952767372131e-01 -2.084316313266754150e-01 2.526171803474426270e-01 -2.347801625728607178e-01 -5.346248298883438110e-02 1.658517271280288696e-01 -1.330574899911880493e-01 1.903506368398666382e-01 3.197690844535827637e-02 -8.556942641735076904e-02 3.292592987418174744e-02 -3.383165001869201660e-01 -3.887597471475601196e-03 -2.976143956184387207e-01 -2.933766245841979980e-01 -8.135525137186050415e-02 -2.431008517742156982e-01 2.734148502349853516e-01 -2.291827499866485596e-01 1.425726711750030518e-01 -1.833003312349319458e-01 7.827083766460418701e-02
-1.005298122763633728e-01 7.095912843942642212e-02 -3.166905641555786133e-01 4.330329895019531250e-01 7.883178442716598511e-02 -3.553289547562599182e-02 -2.200518995523452759e-01 -3.455477952957153320e-01 -6.038819625973701477e-02 -1.981515735387802124e-01 -2.807882130146026611e-01 -2.035913914442062378e-01 4.946456849575042725e-02 5.179774761199951172e-02 -1.041685882955789566e-02 3.263653814792633057e-02 -2.124943733215332031e-01 7.812251895666122437e-02 -1.268244683742523193e-01 1.643430739641189575e-01 1.238440722227096558e-01 1.114381626248359680e-01 -2.024325877428054810e-01 5.919998511672019958e-02 3.941966220736503601e-02 -2.445206791162490845e-02 7.706370204687118530e-02 1.284609586000442505e-01 -7.344377040863037109e-02 9.148342907428741455e-02 2.489718981087207794e-02 3.829803168773651123e-01
-7.735536992549896240e-02 9.931731969118118286e-02 -2.939016222953796387e-01 1.727235168218612671e-01 3.010320961475372314e-01 -1.095903888344764709e-01 -1.597060561180114746e-01 -1.012531295418739319e-01 -4.783924669027328491e-02 -3.240526914596557617e-01 -2.848727703094482422e-01 -2.774057090282440186e-01 -1.709676384925842285e-01 3.349411115050315857e-02 -1.542089581489562988e-01 1.175284609198570251e-01 2.708111144602298737e-02 3.876931965351104736e-02 -2.646829485893249512e-01 6.469380459748208523e-04 5.793981719762086868e-03 -1.252992153167724609e-01 -5.748934298753738403e-02 -5.241057649254798889e-02 8.729077875614166260e-02 -1.979247778654098511e-01 -2.487639635801315308e-01 9.990558773279190063e-02 -3.816485702991485596e-01 8.630181103944778442e-02 -1.456001400947570801e-01 -9.571330994367599487e-02
1.233648359775543213e-01 1.769183874130249023e-01 -2.577248513698577881e-01 6.204330548644065857e-02 3.018044400960206985e-03 1.643918603658676147e-01 -1.783969402313232422e-01 -3.338026404380798340e-01 -1.736625097692012787e-02 -4.427716881036758423e-02 4.884276539087295532e-02 6.681533157825469971e-02 7.254438847303390503e-02 2.600491605699062347e-02 -2.661883234977722168e-01 -2.295899577438831329e-02 3.365797400474548340e-01 -4.449274763464927673e-02 6.912346184253692627e-02 1.300148516893386841e-01 -2.408143430948257446e-01 1.772821098566055298e-01 -1.985532641410827637e-01 1.730279438197612762e-02 -9.430916607379913330e-02 -3.577077090740203857e-01 -2.544244527816772461e-01 1.940317004919052124e-01 -3.569352254271507263e-02 1.538587212562561035e-01 -2.433280795812606812e-01 1.923978179693222046e-01
-1.361146867275238037e-01 1.542134676128625870e-02 -3.293974995613098145e-01 2.896306514739990234e-01 1.573489457368850708e-01 2.021034806966781616e-01 6.155990436673164368e-02 -2.635484337806701660e-01 -9.089807420969009399e-02 -3.121096193790435791e-01 -2.050855010747909546e-01 -1.719215326011180878e-02 -2.602422535419464111e-01 -9.106214344501495361e-02 -1.295128017663955688e-01 6.575129181146621704e-02 1.178189218044281006e-01 2.128628790378570557e-01 1.266456395387649536e-02 2.427472919225692749e-01 1.736110262572765350e-02 -1.276423335075378418e-01 -7.639588322490453720e-03 -1.109227165579795837e-01 -4.003245010972023010e-02 1.203677579760551453e-01 -2.381810545921325684e-01 2.017936110496520996e-02 -2.841129004955291748e-01 2.166898399591445923e-01 1.701370328664779663e-01 1.666273921728134155e-01
2.783774584531784058e-02 1.409360170364379883e-01 -3.131623566150665283e-01 3.721974194049835205e-01 1.999803036451339722e-01 -7.793112844228744507e-02 -4.076334647834300995e-03 -4.322448670864105225e-01 2.856270782649517059e-02 -1.796242408454418182e-02 -4.061723351478576660e-01 -5.247554183006286621e-02 4.406690597534179688e-02 9.621416777372360229e-02 -2.546612918376922607e-01 9.287988394498825073e-02 -1.373644173145294189e-01 -8.535659313201904297e-02 -1.053360924124717712e-01 1.267793327569961548e-01 5.246426165103912354e-02 4.232920706272125244e-02 -1.938501447439193726e-01 3.472037985920906067e-02 7.744804769754409790e-02 2.281171083450317383e-02 -7.401895523071289062e-02 1.653602272272109985e-01 -1.282676905393600464e-01 1.462069153785705566e-01 7.164013385772705078e-02 2.781058251857757568e-01
7.743352651596069336e-02 1.256382614374160767e-01 -2.999179437756538391e-02 1.170921027660369873e-01 3.730158805847167969e-01 2.447136491537094116e-01 1.730896234512329102e-01 -1.011492162942886353e-01 1.208868473768234253e-01 -3.054212927818298340e-01 -1.760095059871673584e-01 -3.904046714305877686e-01 1.062169820070266724e-01 -3.826157376170158386e-02 2.699945867061614990e-01 -2.322080582380294800e-01 2.636134624481201172e-02 1.119148284196853638e-01 -1.835049362853169441e-03 8.040478825569152832e-02 -1.177639421075582504e-02 -4.381082952022552490e-02 -1.407357156276702881e-01 4.169635176658630371e-01 2.204677611589431763e-01 -6.233556941151618958e-02 -1.050470098853111267e-01 1.016707159578800201e-02 -7.237253244966268539e-03 2.465007454156875610e-02 -1.170696392655372620e-01 1.144401449710130692e-02
1.060783714056015015e-01 -1.237721666693687439e-01 7.814309000968933105e-02 4.590175673365592957e-02 2.558940947055816650e-01 -7.209739834070205688e-02 -2.317255139350891113e-01 -1.365904659032821655e-01 -3.469765782356262207e-01 -1.848741620779037476e-01 -2.916727662086486816e-01 1.172644738107919693e-02 3.110853768885135651e-02 -2.279121875762939453e-01 1.902099102735519409e-01 -1.589398831129074097e-02 7.298126816749572754e-02 2.376083731651306152e-01 1.784014105796813965e-01 -2.657604403793811798e-02 -4.770853370428085327e-02 -2.995742857456207275e-01 -3.295607566833496094e-01 2.958689630031585693e-01 -4.784986376762390137e-02 -7.668948918581008911e-02 2.464950643479824066e-02 -2.232424914836883545e-02 5.875729024410247803e-02 3.876235708594322205e-02 -3.103805184364318848e-01 6.043742760084569454e-04
-1.241771206259727478e-01 -3.079446554183959961e-01 -3.645962849259376526e-02 3.950895369052886963e-01 1.985893547534942627e-01 -7.994590699672698975e-02 -1.467967331409454346e-01 -2.123139202594757080e-01 -2.592264413833618164e-01 1.134034320712089539e-01 -4.256774112582206726e-02 1.056458204984664917e-01 9.192340821027755737e-02 -1.145814508199691772e-01 -8.168790489435195923e-03 -2.678011655807495117e-01 -1.830530315637588501e-01 1.494853496551513672e-01 -6.648225337266921997e-02 1.011639311909675598e-01 -1.320044398307800293e-01 -2.272646129131317139e-01 -1.155205294489860535e-01 -3.383316472172737122e-02 -8.845397084951400757e-02 -5.892959237098693848e-02 -3.791258335113525391e-01 3.010035455226898193e-01 1.430611759424209595e-01 1.085555031895637512e-01 3.835160657763481140e-02 6.678699515759944916e-03
1.561755537986755371e-01 1.607883423566818237e-01 -3.625333309173583984e-01 3.306092321872711182e-02 1.763889640569686890e-01 7.702093571424484253e-02 1.273982822895050049e-01 -1.927879005670547485e-01 1.025117859244346619e-01 2.619653567671775818e-02 -2.124556750059127808e-01 1.066316366195678711e-01 -1.977301090955734253e-01 -5.679053068161010742e-02 5.679129064083099365e-02 2.314715236425399780e-01 -2.357750236988067627e-01 1.551516652107238770e-01 -3.705184161663055420e-02 -2.940478734672069550e-03 -5.307592451572418213e-02 -2.208582609891891479e-01 -3.063849508762359619e-01 4.458748921751976013e-02 8.573170751333236694e-02 1.584830731153488159e-01 -2.957878708839416504e-01 1.992078274488449097e-01 1.403234060853719711e-02 3.286955952644348145e-01 -2.074333727359771729e-01 -1.433694362640380859e-01
6.204354763031005859e-02 -2.355692163109779358e-02 1.480374187231063843e-01 7.795999944210052490e-02 1.123921796679496765e-01 -2.787236869335174561e-02 -2.563891708850860596e-01 -2.169105112552642822e-01 -2.082841545343399048e-01 -2.413250803947448730e-01 -1.397228389978408813e-01 -4.108891263604164124e-02 7.772476971149444580e-02 -3.136221766471862793e-01 2.493957579135894775e-01 6.237552966922521591e-03 1.270613819360733032e-01 1.672638952732086182e-01 4.132500290870666504e-02 -1.140835061669349670e-01 1.550302505493164062e-01 -2.273754775524139404e-01 -2.282754182815551758e-01 4.384231269359588623e-01 -5.986938998103141785e-02 -1.556328088045120239e-01 5.467992275953292847e-02 4.626649245619773865e-02 -9.969221800565719604e-02 6.819481402635574341e-02 -3.404394388198852539e-01 9.804417192935943604e-02
-8.309321850538253784e-02 1.992692202329635620e-01 -2.783993184566497803e-01 9.840476512908935547e-02 2.879681289196014404e-01 4.997599869966506958e-02 -7.011399418115615845e-02 -1.481857448816299438e-01 6.468143314123153687e-02 -3.263469040393829346e-01 -3.857029974460601807e-01 -2.050836235284805298e-01 5.165664479136466980e-02 -1.834627985954284668e-01 -7.641503214836120605e-02 1.134602166712284088e-02 6.770464777946472168e-02 -9.658362716436386108e-03 -1.577318161725997925e-01 7.486478984355926514e-02 8.450276404619216919e-02 7.376815378665924072e-02 6.701681017875671387e-02 -1.000567823648452759e-01 -2.721152007579803467e-01 -1.938887089490890503e-01 -2.776525914669036865e-01 2.912080883979797363e-01 -2.170114070177078247e-01 1.308240741491317749e-02 -8.117482811212539673e-02 -1.430347263813018799e-01
9.433645755052566528e-02 2.276894599199295044e-01 -1.143298819661140442e-01 1.679005622863769531e-01 1.874957531690597534e-01 8.751626312732696533e-02 -2.469618022441864014e-01 -1.731162816286087036e-01 1.193977966904640198e-01 -4.515283554792404175e-02 -1.192109286785125732e-01 -2.840527594089508057e-01 1.093775406479835510e-01 -3.888860046863555908e-01 6.376845389604568481e-02 1.190003380179405212e-01 1.579096764326095581e-01 1.693967431783676147e-01 -9.108860045671463013e-03 -5.957239121198654175e-02 -9.028030931949615479e-02 -1.264438182115554810e-01 -2.708137631416320801e-01 7.473523914813995361e-02 -2.505772709846496582e-01 -2.041152864694595337e-01 -2.373661696910858154e-01 -1.425426602363586426e-01 2.147865248844027519e-03 -4.408388212323188782e-02 -3.052251636981964111e-01 -1.872374266386032104e-01
7.811637222766876221e-02 2.013093829154968262e-01 -2.596602737903594971e-01 -9.129834175109863281e-02 3.348007202148437500e-01 1.258697807788848877e-01 -3.426911830902099609e-01 -3.542970120906829834e-01 4.326130147092044353e-04 -1.088862940669059753e-01 -3.267382979393005371e-01 1.205454915761947632e-01 1.287161465734243393e-02 -2.134374342858791351e-02 7.569550722837448120e-02 -7.993007451295852661e-02 -9.603975713253021240e-02 -7.706305384635925293e-02 2.463715225458145142e-01 1.565011441707611084e-01 -8.859349042177200317e-02 -2.727301418781280518e-01 -8.669538795948028564e-02 7.299745082855224609e-02 9.499128907918930054e-02 -2.142472118139266968e-01 -5.204259604215621948e-02 1.363016366958618164e-01 1.624347567558288574e-01 1.053463146090507507e-01 -3.701446205377578735e-02 2.243570089340209961e-01
-1.990148983895778656e-02 5.382569879293441772e-02 -8.331591635942459106e-02 1.589842587709426880e-01 1.392315179109573364e-01 6.302569992840290070e-03 1.795994192361831665e-01 -3.194993138313293457e-01 -1.582067161798477173e-01 -1.000664532184600830e-01 -6.499176472425460815e-02 8.431880176067352295e-02 -1.544479876756668091e-01 -2.088282853364944458e-01 -3.480559587478637695e-02 -1.552684009075164795e-01 8.654267340898513794e-02 1.429253965616226196e-01 -1.041937693953514099e-01 5.222301557660102844e-02 2.883894443511962891e-01 -9.004586189985275269e-02 -1.270630955696105957e-01 3.218414485454559326e-01 -2.507636249065399170e-01 -3.856717050075531006e-01 -2.884259819984436035e-01 -2.860601618885993958e-02 -1.880918741226196289e-01 -8.266355097293853760e-02 7.463047653436660767e-02 2.750450074672698975e-01
7.903186231851577759e-02 3.354111909866333008e-01 -1.434824019670486450e-01 -1.107407151721417904e-03 1.672067344188690186e-01 1.767046749591827393e-02 1.807106286287307739e-01 -5.545676946640014648e-01 -1.128003224730491638e-01 7.427203655242919922e-02 -2.288211733102798462e-01 -1.208065450191497803e-01 -2.993335574865341187e-02 -7.538809627294540405e-02 9.609676152467727661e-02 -2.643051445484161377e-01 -4.853310436010360718e-02 1.824818365275859833e-02 2.037786096334457397e-01 2.237765640020370483e-01 -1.046872064471244812e-01 -3.081263788044452667e-02 -2.641728222370147705e-01 1.077336631715297699e-02 -1.921285986900329590e-01 1.888389885425567627e-01 -4.903231561183929443e-02 2.444077134132385254e-01 5.857867002487182617e-02 1.556459162384271622e-02 7.004752755165100098e-03 -8.240337669849395752e-02
8.754960447549819946e-02 1.950023472309112549e-01 -1.502580046653747559e-01 2.073265910148620605e-01 -5.443729832768440247e-02 4.571805894374847412e-02 -1.761405616998672485e-01 -2.675197422504425049e-01 -1.841963827610015869e-01 -1.208760365843772888e-01 -3.395717740058898926e-01 2.271067053079605103e-01 1.175600588321685791e-01 5.953440908342599869e-03 1.128262802958488464e-01 2.268813550472259521e-01 6.215982884168624878e-02 9.219618886709213257e-02 -1.380249485373497009e-02 -3.634183376561850309e-04 -7.227914780378341675e-02 2.555948793888092041e-01 -3.077083528041839600e-01 1.233271062374114990e-01 4.643965978175401688e-03 1.594554036855697632e-01 -3.793680965900421143e-01 1.497818976640701294e-01 -2.428813725709915161e-01 -1.723127961158752441e-01 -9.996975213289260864e-02 -6.429535895586013794e-02
-5.505550280213356018e-02 -3.605532273650169373e-02 2.535836584866046906e-02 2.551690936088562012e-01 2.466727048158645630e-01 6.211772933602333069e-02 -7.382366061210632324e-02 -2.211940586566925049e-01 -1.886350214481353760e-01 -1.666835509240627289e-02 -2.976592183113098145e-01 -3.308145105838775635e-01 2.654933035373687744e-01 -2.234251238405704498e-02 9.316246956586837769e-02 -2.015945613384246826e-01 9.374763816595077515e-03 2.645173966884613037e-01 -2.585264481604099274e-02 -1.478073894977569580e-01 7.418875396251678467e-02 1.039063092321157455e-02 -9.187953174114227295e-02 3.979521691799163818e-01 -2.308303862810134888e-02 -8.075850456953048706e-02 -1.798413810320198536e-03 2.512224391102790833e-02 -1.131723597645759583e-01 2.899390757083892822e-01 -2.108597457408905029e-01 -2.064223736524581909e-01
4.530575126409530640e-02 2.972845733165740967e-01 -8.369538933038711548e-02 -2.544457614421844482e-01 3.546341061592102051e-01 2.902173995971679688e-01 2.809802256524562836e-02 -3.415902256965637207e-01 -1.086683496832847595e-01 -1.284133195877075195e-01 1.284338980913162231e-01 -3.321608901023864746e-01 -1.207833550870418549e-02 -2.925276458263397217e-01 -8.920396119356155396e-02 1.846735477447509766e-01 2.431229799985885620e-01 1.750199049711227417e-01 -1.261402517557144165e-01 -1.129439547657966614e-01 1.211481913924217224e-01 -1.419402509927749634e-01 -1.293889582157135010e-01 5.943114310503005981e-02 -1.318900734186172485e-01 -9.921611845493316650e-02 -4.218140989542007446e-02 1.200285032391548157e-01 8.013494312763214111e-02 3.974641114473342896e-02 -1.858599670231342316e-02 -4.662682116031646729e-02
1.117153912782669067e-01 -5.572878569364547729e-02 6.745962053537368774e-02 -9.287359565496444702e-02 3.762051165103912354e-01 3.620815575122833252e-01 2.069417387247085571e-01 -2.502684593200683594e-01 -1.921407133340835571e-01 1.742562055587768555e-01 -9.740536659955978394e-02 6.202295795083045959e-02 -1.115938797593116760e-01 9.874508716166019440e-03 -6.927343457937240601e-02 -7.403236627578735352e-02 1.721638143062591553e-01 2.048330605030059814e-01 -6.346088368445634842e-03 1.857911795377731323e-02 2.709755487740039825e-02 -9.931565821170806885e-02 4.584074951708316803e-03 2.033700495958328247e-01 1.187641471624374390e-01 -2.868239879608154297e-01 -3.708183765411376953e-01 7.278160750865936279e-02 -3.924908116459846497e-02 -2.007550932466983795e-02 -1.274444758892059326e-01 3.292023241519927979e-01
2.219855040311813354e-01 2.063560783863067627e-01 -2.930602431297302246e-01 -2.801237627863883972e-02 3.487222194671630859e-01 -2.014872059226036072e-02 -2.184712737798690796e-01 -4.211591184139251709e-01 -1.438583880662918091e-01 5.597156658768653870e-02 -2.469843477010726929e-01 1.873927935957908630e-02 1.650615222752094269e-02 -5.266860127449035645e-02 -2.648087218403816223e-02 5.740159004926681519e-02 -1.438032984733581543e-01 -2.101714344462379813e-04 1.225083768367767334e-01 2.400270402431488037e-01 -1.036414504051208496e-01 -1.165400296449661255e-01 -1.360605955123901367e-01 -4.976293072104454041e-02 8.058260381221771240e-02 -2.600212693214416504e-01 -6.213074550032615662e-02 -1.559716183692216873e-02 1.332938671112060547e-01 1.414415240287780762e-01 7.086419314146041870e-02 3.500199019908905029e-01
4.608196020126342773e-02 2.010833285748958588e-02 -1.961881965398788452e-01 -3.043069504201412201e-02 -4.778426513075828552e-02 4.637647047638893127e-02 -2.237618863582611084e-01 -2.884147167205810547e-01 7.004687190055847168e-02 2.393115311861038208e-01 -2.364933937788009644e-01 -1.937086135149002075e-01 2.923344671726226807e-01 3.388914465904235840e-02 -1.166933681815862656e-03 -3.924437984824180603e-02 5.240175873041152954e-02 1.206337660551071167e-01 -3.123460710048675537e-02 7.703768461942672729e-02 -1.558634191751480103e-01 -1.937852799892425537e-01 -1.977603286504745483e-01 3.437032699584960938e-01 -1.263073682785034180e-01 -3.183021396398544312e-02 -1.489474438130855560e-03 1.423686742782592773e-02 -3.983372151851654053e-01 -2.993364073336124420e-02 -3.952955603599548340e-01 1.723100431263446808e-02
1.826048940420150757e-01 -1.919888556003570557e-01 -3.746871948242187500e-01 2.257605642080307007e-02 1.761562079191207886e-01 4.589128494262695312e-02 5.817197728902101517e-03 -4.449840188026428223e-01 -1.279761344194412231e-01 -1.370889246463775635e-01 -1.266770511865615845e-01 7.755313068628311157e-02 3.412465751171112061e-02 -5.189534276723861694e-02 -3.361386433243751526e-02 2.735408209264278412e-02 -1.288932114839553833e-01 -9.423568099737167358e-02 -2.595310509204864502e-01 1.062894612550735474e-01 -6.144674494862556458e-03 -1.008230894804000854e-01 -2.032141387462615967e-02 1.189770475029945374e-01 -3.117701970040798187e-02 -1.456173807382583618e-01 -2.278935909271240234e-01 9.827756136655807495e-02 9.509000927209854126e-03 4.939092397689819336e-01 -9.460186958312988281e-02 -1.704973578453063965e-01
1.532060801982879639e-01 5.770502239465713501e-02 -2.130789756774902344e-01 1.384523808956146240e-01 -2.662429027259349823e-02 1.918047368526458740e-01 -6.984148174524307251e-02 2.168748714029788971e-02 3.903642669320106506e-02 -1.524969637393951416e-01 1.663267165422439575e-01 -3.232198357582092285e-01 2.018564939498901367e-01 -2.106397449970245361e-01 -8.274479210376739502e-02 1.195848435163497925e-01 4.646456614136695862e-02 1.771482378244400024e-01 -2.098474502563476562e-01 1.093332841992378235e-01 -2.343598455190658569e-01 -2.659863531589508057e-01 -8.237164467573165894e-02 1.097201034426689148e-01 -8.631719648838043213e-02 -6.561857461929321289e-02 -3.715755939483642578e-01 1.562070846557617188e-01 -1.703400164842605591e-01 3.657492399215698242e-01 -1.544632315635681152e-01 -8.776957541704177856e-02
2.040110379457473755e-01 -2.792611345648765564e-02 3.062289021909236908e-02 9.141819924116134644e-02 7.190955430269241333e-02 2.785111777484416962e-02 -2.561094760894775391e-01 -3.409722447395324707e-01 -3.039611876010894775e-01 -1.996627897024154663e-01 -1.817592084407806396e-01 1.772665530443191528e-01 -1.791682243347167969e-01 -3.368780389428138733e-02 -2.064577937126159668e-01 -6.055604666471481323e-02 8.846852183341979980e-02 -3.916738927364349365e-02 -8.028712123632431030e-02 7.755189388990402222e-02 1.652456670999526978e-01 -4.631217196583747864e-02 5.625714734196662903e-02 2.140488475561141968e-01 1.963288895785808563e-02 -3.743126392364501953e-01 -1.373859792947769165e-01 1.028725802898406982e-01 -3.219993710517883301e-01 -1.986740976572036743e-01 -1.972791403532028198e-01 1.788226813077926636e-01
-2.486522793769836426e-01 2.988251447677612305e-01 1.637064069509506226e-01 8.596780896186828613e-02 3.926018476486206055e-01 9.742154926061630249e-02 -6.351166218519210815e-02 -3.080561459064483643e-01 -1.930993944406509399e-01 -2.698102891445159912e-01 -2.264280430972576141e-02 -1.173380166292190552e-01 -7.879446446895599365e-02 1.618187278509140015e-01 -4.777501523494720459e-02 9.054360538721084595e-02 3.211800754070281982e-02 -3.228413686156272888e-02 -2.589963674545288086e-01 5.031397566199302673e-02 -2.081279009580612183e-01 -1.251456886529922485e-01 -2.658045291900634766e-01 5.445038899779319763e-03 -2.413814365863800049e-01 5.008444190025329590e-02 -2.695918083190917969e-01 1.016152203083038330e-01 -9.993312507867813110e-02 1.546721905469894409e-01 -3.560841083526611328e-03 -7.641316205263137817e-02
-2.705835700035095215e-01 -3.274512290954589844e-02 -2.177990972995758057e-01 -1.604221314191818237e-01 2.631343901157379150e-01 2.708938121795654297e-01 -3.671776875853538513e-02 -2.730906903743743896e-01 7.893946766853332520e-02 -1.062927916646003723e-01 1.636401861906051636e-01 1.202302500605583191e-01 -6.952454149723052979e-02 -7.406380772590637207e-02 -9.823358803987503052e-02 -1.229303851723670959e-01 2.669370472431182861e-01 -1.886088214814662933e-02 4.184342920780181885e-02 2.894489169120788574e-01 -1.237926259636878967e-01 -1.324464678764343262e-01 -2.524895370006561279e-01 1.617627143859863281e-01 -2.940078452229499817e-02 1.634585112333297729e-01 -1.307357102632522583e-01 1.728018522262573242e-01 -3.486124277114868164e-01 -1.156568992882966995e-03 -1.426896899938583374e-01 2.092645764350891113e-01
-4.028927162289619446e-02 6.916445493698120117e-02 -2.956409379839897156e-02 -1.456806808710098267e-02 3.272535800933837891e-01 -3.134515285491943359e-01 2.106878906488418579e-02 -2.710573077201843262e-01 3.523190319538116455e-02 -1.068545877933502197e-01 -4.258506298065185547e-01 -2.878829538822174072e-01 2.125802785158157349e-01 5.600931867957115173e-02 1.306722126901149750e-02 -1.048893705010414124e-01 1.575006395578384399e-01 3.987536299973726273e-03 4.595784470438957214e-02 -4.527477920055389404e-02 -1.455214023590087891e-01 -6.427206099033355713e-02 -2.055624499917030334e-03 8.233615010976791382e-02 -1.210664585232734680e-01 -1.810728162527084351e-01 -1.811270713806152344e-01 1.205683127045631409e-01 -9.000880271196365356e-02 9.105975180864334106e-02 -4.512468576431274414e-01 -3.129341825842857361e-02
-1.349047124385833740e-01 2.187358587980270386e-02 -2.302664965391159058e-01 -9.273175895214080811e-02 2.615459859371185303e-01 2.190660834312438965e-01 -1.099288240075111389e-01 -4.818285405635833740e-01 6.003637239336967468e-02 5.530704930424690247e-02 -1.738857328891754150e-01 -3.216372057795524597e-02 1.830368787050247192e-01 -9.415484219789505005e-02 -1.743526458740234375e-01 1.515836827456951141e-02 -2.258884310722351074e-01 -1.597271859645843506e-01 -1.676694005727767944e-01 -6.847546994686126709e-02 -1.214189901947975159e-01 -2.667083591222763062e-02 -1.181855872273445129e-01 1.553761512041091919e-01 -1.467433273792266846e-01 -1.741854399442672729e-01 -1.123749744147062302e-02 6.402654200792312622e-02 -3.203675746917724609e-01 3.243818879127502441e-01 -2.338898181915283203e-02 -1.439483165740966797e-01
-1.323592960834503174e-01 -1.149981915950775146e-01 -1.823067963123321533e-01 3.083735406398773193e-01 2.165121436119079590e-01 -1.347993612289428711e-01 -6.076037883758544922e-02 2.678946033120155334e-02 -2.095914483070373535e-01 2.944338694214820862e-02 -9.528455138206481934e-02 8.823093026876449585e-02 3.525363653898239136e-02 -1.025319248437881470e-01 6.266736239194869995e-02 3.962671160697937012e-01 6.301053613424301147e-02 9.945700317621231079e-02 9.698053821921348572e-03 -5.574774928390979767e-03 8.649763464927673340e-02 9.505683928728103638e-02 -2.512376904487609863e-01 1.060622483491897583e-01 -2.974196970462799072e-01 -2.607340514659881592e-01 -2.389271557331085205e-01 4.203666746616363525e-01 -3.681242465972900391e-03 1.432442665100097656e-01 -1.422670036554336548e-01 -3.488390147686004639e-02
-5.589799210429191589e-02 -3.935583680868148804e-02 -3.172619938850402832e-01 -2.297861576080322266e-01 2.035966366529464722e-01 1.252934485673904419e-01 -2.299739569425582886e-01 -2.601987421512603760e-01 -2.152770757675170898e-01 -2.246596068143844604e-01 -2.814013659954071045e-01 7.168585062026977539e-02 1.582005918025970459e-01 -1.612254232168197632e-01 5.140867829322814941e-02 -1.372154057025909424e-01 1.418354362249374390e-01 -4.003128036856651306e-02 -1.921694576740264893e-01 1.266420483589172363e-01 7.075911760330200195e-02 1.528588123619556427e-02 -2.340689748525619507e-01 -2.726512849330902100e-01 -2.019881755113601685e-01 -8.047925680875778198e-02 2.844854444265365601e-02 3.325224220752716064e-01 -8.607020229101181030e-02 -1.558210104703903198e-01 7.394818216562271118e-02 7.501143217086791992e-02
6.913839280605316162e-02 -1.901360154151916504e-01 -2.531750798225402832e-01 9.495621174573898315e-02 1.256132721900939941e-01 1.049357131123542786e-01 -5.997464805841445923e-02 -4.078482687473297119e-01 2.549235895276069641e-02 -1.427504420280456543e-01 -1.007330566644668579e-01 9.428016841411590576e-02 -4.774435982108116150e-02 -1.130241602659225464e-01 -1.612208336591720581e-01 3.856163471937179565e-02 -1.242599487304687500e-01 -1.312718838453292847e-01 -1.164020672440528870e-01 1.238544657826423645e-01 1.025130450725555420e-01 -1.960978955030441284e-01 -1.529371440410614014e-01 6.779999285936355591e-02 5.116517096757888794e-02 -1.282977759838104248e-01 -3.324814438819885254e-01 2.412742674350738525e-01 1.778673231601715088e-01 4.569416940212249756e-01 -1.637783348560333252e-01 -1.141346469521522522e-01
5.066988524049520493e-03 1.602591127157211304e-01 -1.973064839839935303e-01 2.701992690563201904e-01 1.805436611175537109e-01 2.241361290216445923e-01 -2.398063689470291138e-01 -1.590619236230850220e-01 -4.130748510360717773e-01 -1.108540594577789307e-01 -2.814705967903137207e-01 1.699838787317276001e-02 5.908755585551261902e-02 3.809028118848800659e-02 -1.355177313089370728e-01 1.484498940408229828e-02 -8.034563809633255005e-02 -2.098250389099121094e-01 -1.040336862206459045e-01 -8.280567079782485962e-02 1.145664900541305542e-01 -1.890871077775955200e-01 -2.816459536552429199e-01 1.796389520168304443e-01 -5.804487317800521851e-02 -2.153938449919223785e-02 1.462096162140369415e-02 -4.483754560351371765e-02 2.468641698360443115e-01 1.197565272450447083e-01 3.253264352679252625e-02 3.157791793346405029e-01
3.202310502529144287e-01 5.978571251034736633e-02 -2.832611799240112305e-01 -1.102303266525268555e-01 2.832594811916351318e-01 -1.384591124951839447e-02 -3.167600333690643311e-01 -3.378323614597320557e-01 -1.834765449166297913e-02 1.096904054284095764e-01 -2.257231771945953369e-01 1.099299564957618713e-01 9.701342135667800903e-02 -2.377806603908538818e-02 2.206753008067607880e-02 -3.342863917350769043e-02 -2.960711950436234474e-03 -3.140154480934143066e-02 2.918966412544250488e-01 2.263209968805313110e-01 -5.768538638949394226e-02 -2.684996128082275391e-01 -1.367057412862777710e-01 1.128431558609008789e-01 1.390283256769180298e-01 -3.122156253084540367e-03 -1.875982433557510376e-01 1.752897202968597412e-01 1.127040013670921326e-01 1.991161108016967773e-01 -9.175986051559448242e-02 1.712327301502227783e-01
-1.394687499850988388e-02 2.211937606334686279e-01 1.034920215606689453e-01 -6.470616906881332397e-02 4.189279675483703613e-01 2.521878853440284729e-02 2.055978178977966309e-01 -3.418297469615936279e-01 -9.044302254915237427e-02 -1.010729148983955383e-01 -1.436452418565750122e-01 -2.497251145541667938e-02 1.012826114892959595e-01 1.160417869687080383e-01 -1.208902746438980103e-01 4.778310284018516541e-02 1.637448929250240326e-02 -6.143805757164955139e-02 2.143953554332256317e-02 7.466044276952743530e-02 -1.245611160993576050e-02 -1.170800328254699707e-01 -4.631796777248382568e-01 2.518569864332675934e-02 -7.428721990436315536e-03 -1.112161800265312195e-01 -2.481623440980911255e-01 2.406792640686035156e-01 -2.538584768772125244e-01 8.115259557962417603e-02 2.703592479228973389e-01 -7.268650084733963013e-02
-6.047857925295829773e-02 -1.182380169630050659e-01 -1.349874287843704224e-01 2.124113589525222778e-01 3.009494543075561523e-01 1.018080953508615494e-02 2.400434762239456177e-02 -3.212623894214630127e-01 -9.646690636873245239e-02 -1.857055127620697021e-01 -2.977742850780487061e-01 -3.409197628498077393e-01 2.500764429569244385e-01 -9.129619225859642029e-03 4.500134661793708801e-02 -7.410815358161926270e-02 -2.469386160373687744e-02 -3.359609842300415039e-02 -1.407899707555770874e-01 -7.332640141248703003e-02 6.968190521001815796e-02 -2.928132750093936920e-02 -5.822338908910751343e-02 4.830341935157775879e-01 4.519181326031684875e-02 4.161529242992401123e-02 1.237838566303253174e-01 2.309114299714565277e-02 -1.949793249368667603e-01 2.058166563510894775e-01 -1.849751621484756470e-01 -4.636695608496665955e-02
-1.436931043863296509e-01 -1.551276445388793945e-01 -3.317872285842895508e-01 4.324694350361824036e-02 3.545952439308166504e-01 5.571265518665313721e-02 -4.450359940528869629e-02 -1.098159179091453552e-01 -2.781367599964141846e-01 -6.179250031709671021e-02 -6.993617117404937744e-02 -6.088374555110931396e-02 -7.996296882629394531e-02 1.445958465337753296e-01 3.664520755410194397e-02 2.499102503061294556e-01 -2.950612008571624756e-01 7.251121848821640015e-02 8.586169220507144928e-03 2.347750216722488403e-01 -1.693794280290603638e-01 -3.952707946300506592e-01 -2.288128137588500977e-01 1.099409884773194790e-03 1.081860512495040894e-01 8.505434542894363403e-02 -1.531050652265548706e-01 1.954155117273330688e-01 7.768450304865837097e-03 1.882838457822799683e-01 -9.470152854919433594e-02 -9.865733981132507324e-02
3.395339474081993103e-02 -8.243393898010253906e-02 -1.190987750887870789e-01 2.987960278987884521e-01 1.076951175928115845e-01 4.148123562335968018e-01 6.920913606882095337e-02 -2.927973866462707520e-01 -4.710511118173599243e-02 -2.499687522649765015e-01 -1.815356016159057617e-01 -8.095371723175048828e-02 5.605858191847801208e-02 -4.552825540304183960e-02 1.721286624670028687e-01 1.410909742116928101e-01 -2.371112070977687836e-02 3.384504616260528564e-01 -9.931121021509170532e-02 1.821049600839614868e-01 -6.387916207313537598e-02 -2.273474335670471191e-01 9.884728491306304932e-02 2.653226815164089203e-02 -2.234012782573699951e-01 5.825860798358917236e-02 3.016093978658318520e-03 1.057006195187568665e-01 -2.902815043926239014e-01 2.707561254501342773e-01 2.200043015182018280e-02 9.230377525091171265e-02
1.573880314826965332e-01 2.549378871917724609e-01 -1.235528290271759033e-01 7.607852108776569366e-03 2.761435210704803467e-01 1.653279066085815430e-01 -3.078800737857818604e-01 -3.561628460884094238e-01 -3.463339805603027344e-01 -4.896605759859085083e-02 -7.350034266710281372e-02 -2.904552519321441650e-01 1.540449857711791992e-01 4.598128795623779297e-02 2.638276293873786926e-02 6.891430821269750595e-03 -8.732097595930099487e-02 -1.860642731189727783e-01 -7.281769067049026489e-02 6.116790231317281723e-03 -6.094657350331544876e-03 -3.754639625549316406e-02 -2.679757773876190186e-01 6.481770426034927368e-02 -1.267215162515640259e-01 2.932992577552795410e-01 6.905668228864669800e-02 1.651803851127624512e-01 -5.540647357702255249e-02 2.308811694383621216e-01 1.019579917192459106e-01 7.093048095703125000e-02
-2.185095697641372681e-01 -1.021982878446578979e-01 -2.887123227119445801e-01 6.956064701080322266e-02 6.935632228851318359e-02 1.226903200149536133e-01 -1.684865653514862061e-01 -1.163662374019622803e-01 -2.059372812509536743e-01 4.823237191885709763e-03 -7.221363484859466553e-02 -3.444932401180267334e-01 -1.380706876516342163e-01 -2.294780313968658447e-01 7.753846794366836548e-02 1.910070516169071198e-02 1.784614771604537964e-01 -4.083787277340888977e-02 7.241116464138031006e-02 -1.096848025918006897e-01 -1.951259225606918335e-01 -1.772275567054748535e-01 -8.008410781621932983e-02 3.803120851516723633e-01 -4.640298895537853241e-03 -1.233387365937232971e-02 -8.254744857549667358e-02 5.987923964858055115e-02 -2.245975434780120850e-01 2.057874202728271484e-01 -4.117188751697540283e-01 -5.653411895036697388e-02
-8.894242346286773682e-02 1.617184281349182129e-01 -9.828524291515350342e-02 3.260635733604431152e-01 3.311942815780639648e-01 1.626058816909790039e-01 3.546829149127006531e-02 -1.717561483383178711e-01 9.369848668575286865e-02 1.800612919032573700e-02 -2.245545536279678345e-01 2.207094430923461914e-01 1.641902327537536621e-01 -1.606687530875205994e-02 -6.387718487530946732e-03 -3.494079038500785828e-02 -1.547972559928894043e-01 -2.206788584589958191e-02 -2.906033694744110107e-01 1.182286441326141357e-01 1.170223131775856018e-01 -2.237225323915481567e-01 -7.626069243997335434e-03 2.901401817798614502e-01 -4.092086479067802429e-02 -3.929027318954467773e-01 -2.834412753582000732e-01 -1.218576729297637939e-01 -5.648991465568542480e-02 6.538747251033782959e-02 9.840803593397140503e-02 8.427361398935317993e-02
1.126324087381362915e-01 3.082095980644226074e-01 -2.281475067138671875e-02 1.439554691314697266e-01 -1.872150227427482605e-02 4.835009574890136719e-02 -9.476651251316070557e-02 -5.947877168655395508e-01 -2.056119292974472046e-01 9.190220385789871216e-02 -1.951652020215988159e-01 -3.065017051994800568e-02 -1.377604454755783081e-01 -4.826196655631065369e-02 -4.500919207930564880e-02 -1.391799151897430420e-01 -1.548907458782196045e-01 -6.068106368184089661e-02 8.270173519849777222e-02 2.437122911214828491e-01 -1.890695989131927490e-01 -2.165846526622772217e-01 -1.745008379220962524e-01 5.477460846304893494e-02 -5.195984244346618652e-02 -1.233926042914390564e-01 -1.419613063335418701e-01 2.400895766913890839e-02 1.921473443508148193e-01 -2.248452790081501007e-02 -2.447406500577926636e-01 1.648807674646377563e-01
3.957007080316543579e-02 -2.177897654473781586e-02 -2.408643513917922974e-01 1.908307373523712158e-01 4.042290896177291870e-02 1.534593999385833740e-01 -1.382899004966020584e-02 -2.435845583677291870e-01 3.361238166689872742e-02 7.760450243949890137e-02 -1.603284031152725220e-01 2.011709287762641907e-02 7.130955159664154053e-02 -1.528626829385757446e-01 -2.661462128162384033e-01 5.664931610226631165e-02 1.084855198860168457e-01 -1.752062290906906128e-01 -1.930776685476303101e-01 -2.540895156562328339e-02 8.205556310713291168e-03 -1.013917569071054459e-02 -4.265082478523254395e-01 1.426398307085037231e-01 -3.696603477001190186e-01 -1.790170669555664062e-01 -3.455623686313629150e-01 4.979054629802703857e-02 1.720238626003265381e-01 -2.905995957553386688e-02 -8.093518018722534180e-02 2.695740759372711182e-01
-8.444013446569442749e-02 -1.420535743236541748e-01 -1.195804700255393982e-01 6.649441272020339966e-02 2.757765650749206543e-01 1.218946501612663269e-01 -2.194682359695434570e-01 -4.073539674282073975e-01 -3.217153847217559814e-01 -3.028281629085540771e-01 2.039438933134078979e-01 2.030686438083648682e-01 2.440599054098129272e-01 3.034954667091369629e-01 2.638866007328033447e-02 -1.101814284920692444e-01 -4.079154506325721741e-02 1.821585372090339661e-02 -9.861542284488677979e-02 -1.204953864216804504e-01 1.740978509187698364e-01 -1.138110607862472534e-01 -2.881578505039215088e-01 2.823752723634243011e-02 -6.170721352100372314e-02 -7.214451581239700317e-02 -1.540860235691070557e-01 2.222796902060508728e-02 -1.258658021688461304e-01 -2.214174903929233551e-02 -4.582424461841583252e-02 3.730530291795730591e-02
-1.745895296335220337e-01 1.088011264801025391e-01 -2.640215158462524414e-01 -7.919683307409286499e-02 3.549599647521972656e-01 5.299136415123939514e-02 -1.430768221616744995e-01 -3.463676571846008301e-01 -2.251171022653579712e-01 -9.005354344844818115e-02 -2.258820831775665283e-01 -1.349586248397827148e-01 1.649628281593322754e-01 -1.498362720012664795e-01 -6.847124546766281128e-02 3.773917909711599350e-03 -3.183866664767265320e-02 -2.349448055028915405e-01 -3.761721029877662659e-02 8.664520084857940674e-02 -1.362277567386627197e-01 -1.711646020412445068e-01 -3.524270355701446533e-01 -1.871933788061141968e-01 7.590391486883163452e-02 1.967369019985198975e-01 -1.737211197614669800e-01 1.863714866340160370e-02 -1.187100410461425781e-01 1.970877349376678467e-01 1.501299291849136353e-01 8.579406887292861938e-02
-1.014380306005477905e-01 6.721733510494232178e-02 9.242697060108184814e-02 -1.692726276814937592e-02 4.913185834884643555e-01 -9.319440275430679321e-02 -1.223399341106414795e-01 -3.270546495914459229e-01 -1.438590884208679199e-01 -3.973974585533142090e-01 -2.829214632511138916e-01 3.135249018669128418e-02 -1.705699115991592407e-01 -2.006275057792663574e-01 -1.976056098937988281e-01 1.378860324621200562e-02 -1.763052493333816528e-02 -1.508855670690536499e-01 1.702695153653621674e-02 -5.395415239036083221e-03 -1.007044166326522827e-01 1.129346415400505066e-01 -2.609001696109771729e-01 -3.075340529903769493e-03 -7.773259282112121582e-02 9.154487401247024536e-02 2.113655768334865570e-02 1.334987878799438477e-01 -2.893114984035491943e-01 -2.241500280797481537e-02 2.749255858361721039e-02 6.402841210365295410e-02
-5.691034719347953796e-02 3.472659289836883545e-01 -1.272825896739959717e-01 -8.041142672300338745e-02 7.871378213167190552e-02 9.918260388076305389e-03 2.547880262136459351e-02 -2.730918526649475098e-01 -1.576423496007919312e-01 -1.752635034790728241e-05 -2.966192066669464111e-01 -1.380415707826614380e-01 1.628450155258178711e-01 8.935110270977020264e-02 -1.386561691761016846e-01 6.877162307500839233e-02 -9.159022569656372070e-02 -1.931421160697937012e-01 -1.754282861948013306e-01 1.484065800905227661e-01 -1.256324201822280884e-01 -2.089175581932067871e-01 -2.671130597591400146e-01 2.157704830169677734e-01 4.290103167295455933e-02 -1.260680705308914185e-01 -2.086753994226455688e-01 2.006373852491378784e-01 -1.522284597158432007e-01 2.211595624685287476e-01 1.762091815471649170e-01 -3.180152475833892822e-01
-9.484907984733581543e-02 5.709969624876976013e-02 -2.234411425888538361e-03 1.371380835771560669e-01 2.539754807949066162e-01 -9.296488016843795776e-02 -2.434109710156917572e-02 1.499270088970661163e-02 -2.261759191751480103e-01 -2.358795702457427979e-01 -2.174169421195983887e-01 -9.751964360475540161e-02 2.419147938489913940e-01 -2.065270207822322845e-02 -1.259020902216434479e-02 -2.474411576986312866e-01 1.751312613487243652e-01 6.201588734984397888e-02 7.577142864465713501e-02 2.507258951663970947e-01 2.318422496318817139e-01 -2.590848207473754883e-01 -2.497031837701797485e-01 6.419438868761062622e-02 -1.701774448156356812e-01 -2.666901648044586182e-01 -2.793284319341182709e-02 2.208771184086799622e-02 -3.926021456718444824e-01 1.153493821620941162e-01 -9.509791433811187744e-02 -2.067620456218719482e-01
-1.543207317590713501e-01 -7.020822912454605103e-02 -1.882944852113723755e-01 1.346295624971389771e-01 4.348282217979431152e-01 -1.772943288087844849e-01 2.537865042686462402e-01 -1.922669261693954468e-01 -1.408397853374481201e-01 -1.933440715074539185e-01 -1.361997723579406738e-01 -1.689103096723556519e-01 2.202425897121429443e-01 -1.146684363484382629e-01 -1.197064369916915894e-01 -1.481583118438720703e-01 1.457145214080810547e-01 1.547300517559051514e-01 -7.269500195980072021e-02 7.094103842973709106e-02 1.043268293142318726e-01 -2.055626064538955688e-01 4.784004762768745422e-02 2.818736732006072998e-01 1.205599233508110046e-01 6.001838669180870056e-02 6.932102888822555542e-02 3.287998735904693604e-01 3.366645425558090210e-02 8.042444288730621338e-02 -2.539983391761779785e-01 -4.099909216165542603e-03
1.064584925770759583e-01 -9.380254149436950684e-02 -2.382394373416900635e-01 5.498249828815460205e-02 3.746698498725891113e-01 -5.328161269426345825e-02 7.427050918340682983e-02 -3.441634774208068848e-01 -1.951450407505035400e-01 2.189806550741195679e-01 1.029471028596162796e-02 -1.940775513648986816e-01 4.801690578460693359e-02 -3.066117130219936371e-02 -5.254715681076049805e-02 -1.175813898444175720e-01 4.657769948244094849e-02 2.022170126438140869e-01 -1.014407798647880554e-01 2.915228903293609619e-01 2.116098701953887939e-01 -8.679877221584320068e-02 -8.264734596014022827e-02 3.091671764850616455e-01 1.458477377891540527e-01 -6.743923574686050415e-02 -1.050304844975471497e-01 -1.747259199619293213e-01 -1.101851910352706909e-01 -1.451618224382400513e-01 -3.394565880298614502e-01 -1.946241222321987152e-02
1.129274889826774597e-01 1.063710376620292664e-01 5.966298282146453857e-02 -1.518196910619735718e-01 3.852798938751220703e-01 2.283583283424377441e-01 -4.688896238803863525e-02 -1.784933060407638550e-01 -6.445020437240600586e-03 -1.405115723609924316e-01 -1.994137614965438843e-01 3.537445887923240662e-02 3.407607600092887878e-02 -4.158336669206619263e-02 -1.481027603149414062e-01 3.502565249800682068e-02 -2.181331068277359009e-01 -2.432595640420913696e-01 1.279183626174926758e-01 1.445443183183670044e-01 1.599095016717910767e-01 -1.905765831470489502e-01 -4.097864031791687012e-01 1.578438133001327515e-01 7.305904477834701538e-02 8.476272225379943848e-02 -1.337829381227493286e-01 2.343606650829315186e-01 -2.326738834381103516e-01 2.442522197961807251e-01 1.301208287477493286e-01 -1.140478327870368958e-01
1.948022246360778809e-01 -1.796965021640062332e-03 -2.610386610031127930e-01 2.654135525226593018e-01 1.983946003019809723e-02 6.213928386569023132e-02 -1.613807827234268188e-01 -2.378367483615875244e-01 3.503485396504402161e-02 -6.826233118772506714e-02 9.703683108091354370e-02 -1.329337656497955322e-01 -2.842433750629425049e-02 -2.392453998327255249e-01 -1.256628036499023438e-01 1.306787729263305664e-01 2.120247781276702881e-01 -1.202954947948455811e-01 -1.982310861349105835e-01 4.637001827359199524e-02 -9.486156702041625977e-02 -6.107744202017784119e-02 -4.452844262123107910e-01 7.547292113304138184e-02 -1.166628450155258179e-01 -1.470256149768829346e-01 -1.291147619485855103e-01 -1.917654573917388916e-01 1.372342407703399658e-01 -1.935894042253494263e-02 -2.750329375267028809e-01 3.340836465358734131e-01
-1.569657474756240845e-01 3.850750029087066650e-01 -1.082065328955650330e-01 -1.510357260704040527e-01 5.616362765431404114e-02 1.065481603145599365e-01 -8.987205475568771362e-02 -2.557027637958526611e-01 -7.035965472459793091e-02 -6.373237073421478271e-02 -2.930971980094909668e-01 -1.176767982542514801e-03 1.043218597769737244e-01 -2.339056581258773804e-01 -1.542336791753768921e-01 2.133511155843734741e-01 1.654091775417327881e-01 -1.958457827568054199e-01 -1.033932194113731384e-01 1.619549840688705444e-01 2.774201706051826477e-02 -2.325984463095664978e-02 -1.481371968984603882e-01 4.698767885565757751e-02 -3.322080373764038086e-01 1.295361015945672989e-02 -9.574469178915023804e-02 2.691425681114196777e-01 -5.955305881798267365e-03 3.639167845249176025e-01 -9.127318114042282104e-02 1.171949133276939392e-01
6.368596106767654419e-02 -1.270577684044837952e-02 -3.984425067901611328e-01 1.275546848773956299e-01 3.046206831932067871e-01 1.230748668313026428e-01 -1.403862982988357544e-01 -3.661215007305145264e-01 1.835512220859527588e-01 -1.210234686732292175e-01 -3.264087140560150146e-01 2.713707685470581055e-01 -1.394186615943908691e-01 -2.384363561868667603e-01 -6.739806383848190308e-02 -6.962187588214874268e-02 -3.161653876304626465e-02 -1.435079723596572876e-01 1.838023513555526733e-01 1.619697362184524536e-01 4.137611016631126404e-03 -2.051142901182174683e-01 5.473498627543449402e-02 1.837396174669265747e-01 5.310568585991859436e-02 -1.560970246791839600e-01 4.445131402462720871e-03 1.633974909782409668e-01 -7.800661772489547729e-02 7.283756136894226074e-02 -3.780343011021614075e-02 1.329618096351623535e-01
-1.258718222379684448e-01 2.734157443046569824e-01 -4.180923104286193848e-02 5.362390726804733276e-02 -8.128591813147068024e-03 -4.450763761997222900e-02 -1.996862441301345825e-01 -7.715445011854171753e-02 6.325168907642364502e-02 -9.313627332448959351e-02 -1.534735709428787231e-01 -2.552688717842102051e-01 3.679326176643371582e-01 -2.403150498867034912e-01 -5.283010751008987427e-02 6.716962903738021851e-02 -1.826068013906478882e-02 -4.216615110635757446e-02 8.875118196010589600e-02 -1.600766777992248535e-01 -1.607979536056518555e-01 -2.158687636256217957e-02 -3.763134181499481201e-01 1.568889617919921875e-01 -2.485274821519851685e-01 -1.322720013558864594e-02 -3.301907777786254883e-01 2.796614170074462891e-01 8.083507418632507324e-02 3.746533393859863281e-02 -2.456084042787551880e-01 -9.738035500049591064e-02
-1.471440941095352173e-01 -5.185169354081153870e-02 -2.735652029514312744e-01 1.518028229475021362e-01 2.333288788795471191e-01 1.810036152601242065e-01 -1.988703012466430664e-01 -9.368002414703369141e-02 -2.290378063917160034e-01 1.195128932595252991e-01 -1.621547639369964600e-01 -4.991582408547401428e-02 -2.015051431953907013e-02 -1.715363711118698120e-01 6.437867134809494019e-02 -1.970225572586059570e-02 5.499095190316438675e-03 -1.488449424505233765e-01 1.017165780067443848e-01 -1.514733880758285522e-01 1.283323019742965698e-02 -1.344609111547470093e-01 -7.241905480623245239e-02 5.168417692184448242e-01 1.800445020198822021e-01 -1.116891726851463318e-01 -1.648840606212615967e-01 -5.665562301874160767e-02 -1.803597360849380493e-01 1.751343160867691040e-01 -3.376267850399017334e-01 -1.174156740307807922e-01
-7.591031491756439209e-02 1.453593075275421143e-01 -2.978954315185546875e-01 -1.381430625915527344e-01 2.857978940010070801e-01 1.074938103556632996e-01 -4.540029913187026978e-02 -1.098703294992446899e-01 -3.183515071868896484e-01 2.038183212280273438e-01 -1.384677141904830933e-01 -1.162841245532035828e-01 2.132243216037750244e-01 2.205880582332611084e-01 1.478418558835983276e-01 -1.381085216999053955e-01 -7.105258107185363770e-02 -9.142577648162841797e-02 7.509483397006988525e-02 -1.058961674571037292e-01 -1.141110956668853760e-01 -2.566422522068023682e-01 -3.225052729249000549e-02 3.967224359512329102e-01 -9.616147726774215698e-02 -1.925006955862045288e-01 2.586645819246768951e-02 1.733189225196838379e-01 -2.507605552673339844e-01 1.370280385017395020e-01 -1.140045374631881714e-01 -8.962719887495040894e-02
-1.416450142860412598e-01 6.686138361692428589e-02 1.002510488033294678e-01 3.087212741374969482e-01 2.853501439094543457e-01 -9.807083010673522949e-02 -2.117771357297897339e-01 -1.605043709278106689e-01 1.129406616091728210e-01 -1.180096417665481567e-01 -1.962655186653137207e-01 1.288309246301651001e-01 1.608546376228332520e-01 -2.954306900501251221e-01 3.139260411262512207e-01 8.675042539834976196e-02 -5.986556038260459900e-02 1.935628205537796021e-01 -5.656158085912466049e-03 2.315431386232376099e-01 -1.350512634962797165e-02 -7.196298241615295410e-02 -1.164721697568893433e-01 4.293864965438842773e-01 -1.503321714699268341e-02 -1.378167867660522461e-01 -7.583247125148773193e-02 7.690136134624481201e-02 2.079228311777114868e-02 4.289967566728591919e-02 -2.068684995174407959e-01 -1.829749196767807007e-01
-1.565305702388286591e-02 6.152130663394927979e-02 6.667961180210113525e-02 6.127518042922019958e-02 3.325880169868469238e-01 2.867893874645233154e-02 1.937861442565917969e-01 -2.806472480297088623e-01 -1.448186188936233521e-01 1.736541986465454102e-01 -7.040421944111585617e-03 -1.147813275456428528e-01 -6.145796552300453186e-02 -1.432639956474304199e-01 1.209318488836288452e-01 9.870783984661102295e-02 3.923686966300010681e-02 1.565157026052474976e-01 6.310555338859558105e-02 3.042989969253540039e-01 1.933527439832687378e-01 2.919492125511169434e-02 -1.718944460153579712e-01 -1.022351831197738647e-01 -1.217312440276145935e-01 -1.219637244939804077e-01 1.365535110235214233e-01 3.120231032371520996e-01 -3.540329635143280029e-01 2.832008898258209229e-01 -2.917178273200988770e-01 9.899231046438217163e-02
-1.999941468238830566e-02 -1.185110211372375488e-01 -3.647262156009674072e-01 1.124204918742179871e-01 2.807533144950866699e-01 -3.319324180483818054e-02 -1.026696264743804932e-01 -1.109982430934906006e-01 -1.728166341781616211e-01 -1.902975440025329590e-01 -1.589160412549972534e-01 -3.995194435119628906e-01 -1.749331951141357422e-01 2.417415529489517212e-01 -1.585600823163986206e-01 2.163249701261520386e-01 1.081875804811716080e-02 -3.747202688828110695e-03 -1.742570251226425171e-01 -8.014225214719772339e-02 3.911058977246284485e-02 -1.432289779186248779e-01 -1.075987741351127625e-01 9.259027987718582153e-02 8.301798999309539795e-02 -2.638250589370727539e-01 -1.966102570295333862e-01 1.010732650756835938e-01 -1.596766710281372070e-01 1.467366516590118408e-01 -1.797489672899246216e-01 -2.033708244562149048e-01
2.898176945745944977e-02 5.078438669443130493e-02 -2.219639569520950317e-01 5.702460557222366333e-02 1.861343681812286377e-01 9.833196178078651428e-03 -8.793687820434570312e-02 -1.641287058591842651e-01 -1.959359832108020782e-02 -3.062993884086608887e-01 -3.481471538543701172e-01 -4.667748212814331055e-01 1.086055263876914978e-01 -1.864657700061798096e-01 -2.723315954208374023e-01 -1.886801272630691528e-01 -1.064092442393302917e-01 1.572187393903732300e-01 -4.005631059408187866e-02 -7.239439338445663452e-02 -4.710285365581512451e-02 -1.598539352416992188e-01 9.348089247941970825e-02 1.112389713525772095e-01 -5.850456655025482178e-02 -1.402875185012817383e-01 3.537441417574882507e-02 2.756620943546295166e-01 -1.867320388555526733e-01 1.729248911142349243e-01 -1.211074367165565491e-01 -1.160840168595314026e-01
3.002979606389999390e-02 -6.637346744537353516e-02 -1.161280348896980286e-01 3.289666473865509033e-01 8.350354433059692383e-02 2.526216208934783936e-01 2.153100222349166870e-01 -7.583592087030410767e-02 -1.806427538394927979e-01 -2.688069343566894531e-01 -1.558117866516113281e-01 -1.602504402399063110e-01 -5.123301967978477478e-02 1.324301213026046753e-01 -1.217091754078865051e-01 9.261989593505859375e-02 -1.541287750005722046e-01 2.034378945827484131e-01 4.442666098475456238e-02 1.996821314096450806e-01 2.430032938718795776e-02 -3.761846423149108887e-01 -1.196107193827629089e-01 2.379546612501144409e-01 5.049078166484832764e-02 -7.229125499725341797e-02 -1.728643029928207397e-01 -9.233316034078598022e-02 -2.044588178396224976e-01 2.037643045186996460e-01 1.751223020255565643e-02 3.191406428813934326e-01
7.395718991756439209e-02 -7.478309422731399536e-02 -2.321478575468063354e-01 1.470682322978973389e-01 4.775758385658264160e-01 6.727580726146697998e-02 -1.951589137315750122e-01 -1.723430305719375610e-01 -1.473629474639892578e-01 -3.891961276531219482e-02 -3.195571005344390869e-01 -2.791639864444732666e-01 1.018384993076324463e-01 2.105636149644851685e-01 -6.492612883448600769e-03 8.130682259798049927e-02 1.475925445556640625e-01 -8.492076396942138672e-02 -1.983280479907989502e-01 -1.298288702964782715e-01 -2.228727787733078003e-01 -1.646849811077117920e-01 -1.516111642122268677e-01 2.396313101053237915e-01 2.944755926728248596e-02 9.479457885026931763e-02 -1.883436441421508789e-01 1.553175002336502075e-01 6.683760881423950195e-02 -3.884449601173400879e-02 -1.507797539234161377e-01 -8.850569278001785278e-02
5.701821763068437576e-03 2.781541943550109863e-01 -3.711543381214141846e-01 2.444285154342651367e-02 1.132292672991752625e-01 1.540645807981491089e-01 2.288869619369506836e-01 -1.844367086887359619e-01 -1.145489048212766647e-02 -2.518385052680969238e-01 -2.375921905040740967e-01 1.844143727794289589e-03 6.010506674647331238e-02 7.265654951333999634e-02 -1.351785063743591309e-01 -6.702376157045364380e-02 -5.610109865665435791e-02 -1.761407218873500824e-02 2.387624531984329224e-01 2.308929860591888428e-01 -1.784044355154037476e-01 -3.787308931350708008e-01 -1.187313199043273926e-01 3.999108970165252686e-01 1.122766826301813126e-02 4.361248761415481567e-02 -7.493412494659423828e-02 -3.359148278832435608e-02 2.722767926752567291e-02 1.231399253010749817e-01 -1.465391218662261963e-01 1.999130100011825562e-02
-2.964750528335571289e-01 2.271678447723388672e-01 -3.764203190803527832e-01 5.414892360568046570e-02 1.411471664905548096e-01 -1.225794851779937744e-02 -3.944202139973640442e-02 -1.635726690292358398e-01 7.854610681533813477e-02 1.998881697654724121e-01 7.789655029773712158e-02 -1.018865704536437988e-01 -1.763715408742427826e-02 -1.467459052801132202e-01 3.023400902748107910e-01 -2.708876729011535645e-01 -1.138070896267890930e-01 2.474645152688026428e-02 -5.054773017764091492e-02 8.802087046205997467e-03 -1.196991503238677979e-01 -3.090987354516983032e-02 -1.600872874259948730e-01 1.595025360584259033e-01 -7.142397016286849976e-02 -1.438302546739578247e-01 -1.368873417377471924e-01 1.301486045122146606e-01 -3.738930821418762207e-02 3.018360137939453125e-01 -4.099931120872497559e-01 -1.169109195470809937e-01
-1.446004360914230347e-01 -1.389357000589370728e-01 -8.887126296758651733e-02 8.555416017770767212e-02 3.677236735820770264e-01 -1.176133230328559875e-01 -2.939801514148712158e-01 1.810974031686782837e-01 -1.822356879711151123e-02 -1.103186085820198059e-01 -3.382679224014282227e-01 -1.256695985794067383e-01 2.463526725769042969e-01 -1.292268484830856323e-01 -4.534203559160232544e-02 -9.112839400768280029e-02 3.134174272418022156e-02 -4.676368460059165955e-02 -1.070874277502298355e-02 3.709007427096366882e-02 4.422442521899938583e-03 -3.140941858291625977e-01 -1.243674661964178085e-02 1.510364711284637451e-01 -3.690595626831054688e-01 -1.335821747779846191e-01 -1.995353847742080688e-01 2.428279817104339600e-01 -9.245131909847259521e-02 2.110339552164077759e-01 -6.746709346771240234e-02 -9.519354999065399170e-02
-4.515604302287101746e-02 -6.025380920618772507e-03 -2.723594307899475098e-01 7.673911750316619873e-02 5.189782753586769104e-02 1.048699915409088135e-01 -7.003055512905120850e-02 -2.400119602680206299e-02 -1.183357313275337219e-01 -1.683847047388553619e-02 -1.942365318536758423e-01 -1.803951859474182129e-01 -8.047919720411300659e-03 -3.680996298789978027e-01 1.397044956684112549e-01 -3.820502385497093201e-02 1.005363389849662781e-01 1.483460068702697754e-01 2.035704106092453003e-01 4.291548952460289001e-02 6.944097578525543213e-02 -3.286991715431213379e-01 -2.690134942531585693e-01 3.141132295131683350e-01 3.649848699569702148e-02 -2.811501622200012207e-01 -9.025079756975173950e-02 -8.736961334943771362e-02 -2.561568617820739746e-01 -1.731898933649063110e-01 -3.194575011730194092e-01 6.686396151781082153e-02
-7.818207889795303345e-02 -1.796431541442871094e-01 4.068855941295623779e-02 9.968286007642745972e-02 1.897646039724349976e-01 3.440091386437416077e-02 -2.295592054724693298e-02 -3.114547729492187500e-01 -2.451689243316650391e-01 -1.731054484844207764e-01 -2.496690452098846436e-01 1.985038965940475464e-01 6.152780260890722275e-03 1.696155965328216553e-01 9.791570901870727539e-02 2.054423987865447998e-01 2.310492098331451416e-01 6.625028699636459351e-02 2.392584979534149170e-01 -2.021579816937446594e-02 9.500069916248321533e-02 -1.460373997688293457e-01 2.383035235106945038e-02 2.081093145534396172e-03 -3.313678875565528870e-02 -3.348257392644882202e-02 -3.931243717670440674e-01 2.452671527862548828e-01 -3.685969412326812744e-01 1.287493761628866196e-02 -7.201302051544189453e-02 1.959539502859115601e-01
1.819600164890289307e-02 -8.492527902126312256e-02 -2.332833558320999146e-01 -2.075633779168128967e-02 2.321546897292137146e-02 9.280878305435180664e-02 -2.069105952978134155e-01 -1.299172639846801758e-01 -2.367759048938751221e-01 -4.520257003605365753e-03 -3.028479516506195068e-01 -1.655187755823135376e-01 -4.885120317339897156e-02 -2.799603641033172607e-01 2.178935855627059937e-01 -6.826427578926086426e-02 1.039144173264503479e-01 1.765628904104232788e-01 1.781340539455413818e-01 5.062746629118919373e-02 -9.337490051984786987e-02 -4.218762218952178955e-01 -1.620489805936813354e-01 3.046057224273681641e-01 -3.101581148803234100e-02 -1.242285594344139099e-01 -1.140416041016578674e-02 3.053557686507701874e-02 -2.316686809062957764e-01 -1.028144657611846924e-01 -3.097366988658905029e-01 -3.190195560455322266e-02
-1.952417790889739990e-01 2.155840098857879639e-01 6.864851713180541992e-02 9.922725707292556763e-02 3.205708861351013184e-01 -1.316395550966262817e-01 1.233857050538063049e-01 -6.110474839806556702e-02 -1.407466977834701538e-01 2.640591748058795929e-02 -5.889848992228507996e-02 -7.233028113842010498e-02 1.043489575386047363e-01 2.165442407131195068e-01 -2.468226477503776550e-02 2.669055014848709106e-02 -1.070304214954376221e-01 1.148277223110198975e-01 1.242291703820228577e-01 2.348811626434326172e-01 -1.758280545473098755e-01 -1.998278498649597168e-01 -2.102386355400085449e-01 3.081009984016418457e-01 -1.120184585452079773e-01 1.380782723426818848e-01 -2.509596347808837891e-01 2.754600346088409424e-01 -1.517411917448043823e-01 -1.266326904296875000e-01 -1.542467474937438965e-01 3.673436641693115234e-01
-1.524365097284317017e-01 -6.176603212952613831e-02 -6.205506157130002975e-03 -7.578291743993759155e-02 4.011152088642120361e-01 9.282302856445312500e-02 -6.193980574607849121e-02 -5.541198253631591797e-01 -2.854176163673400879e-01 -8.331448584794998169e-02 3.924905508756637573e-02 2.349899560213088989e-01 -2.162055671215057373e-02 -7.885755039751529694e-03 1.170908659696578979e-01 -1.678438335657119751e-01 -1.357537060976028442e-01 -8.593259751796722412e-02 1.259636729955673218e-01 3.419917523860931396e-01 -2.057340694591403008e-03 -1.382163912057876587e-01 -2.397063374519348145e-01 1.444571316242218018e-01 9.661348536610603333e-03 -9.000984579324722290e-02 -1.569524221122264862e-02 9.716358780860900879e-02 -1.514994651079177856e-01 -2.862749993801116943e-02 -3.804026916623115540e-02 -4.511247389018535614e-03
7.685680687427520752e-02 2.133695781230926514e-01 -7.947155833244323730e-02 1.308674216270446777e-01 1.327289361506700516e-02 9.682537615299224854e-02 -1.150688622146844864e-02 -4.031798541545867920e-01 3.793785348534584045e-02 2.993925847113132477e-02 -3.903715685009956360e-02 1.725350469350814819e-01 -4.467409104108810425e-02 1.231947019696235657e-01 -1.055810600519180298e-01 -7.371386140584945679e-02 1.711880564689636230e-01 2.442371472716331482e-02 8.154973387718200684e-02 3.633373975753784180e-01 -1.804132908582687378e-01 1.599356234073638916e-01 -4.109151065349578857e-01 6.701664533466100693e-03 -1.496340036392211914e-01 -1.956169158220291138e-01 -3.125545978546142578e-01 5.320382863283157349e-02 8.808224648237228394e-02 2.349234670400619507e-01 -2.564933896064758301e-01 -7.178544183261692524e-04
2.978351153433322906e-02 -1.911677867174148560e-01 -1.824766844511032104e-01 2.286116927862167358e-01 1.115808486938476562e-01 -4.445423930883407593e-02 -3.565450757741928101e-02 -1.101113036274909973e-01 -8.897977881133556366e-03 -1.758970618247985840e-01 -1.759064495563507080e-01 1.214183643460273743e-01 8.239710703492164612e-03 1.799627691507339478e-01 -1.035205945372581482e-01 4.370751976966857910e-02 8.377640694379806519e-02 9.018586575984954834e-02 -3.717915117740631104e-01 2.025797367095947266e-01 2.668860852718353271e-01 -3.441448509693145752e-02 -1.721400767564773560e-01 2.006850689649581909e-01 1.204741597175598145e-01 -6.945993751287460327e-02 -3.143556118011474609e-01 -9.218531101942062378e-02 -3.367231190204620361e-01 2.170422077178955078e-01 -4.539670422673225403e-02 3.185169398784637451e-01
-9.565359354019165039e-02 2.150364965200424194e-01 -2.078572213649749756e-01 1.471531987190246582e-01 3.322676941752433777e-02 1.175836771726608276e-01 -4.363150894641876221e-02 -2.108280360698699951e-01 -1.866968125104904175e-01 -1.954788714647293091e-01 -1.387808769941329956e-01 1.196258440613746643e-01 -6.720230728387832642e-02 2.613443732261657715e-01 -6.836286187171936035e-02 -1.818635612726211548e-01 2.273287326097488403e-01 1.941415108740329742e-02 -3.084813430905342102e-02 2.468484453856945038e-03 2.545027136802673340e-01 -2.706729173660278320e-01 -1.129685863852500916e-01 1.430308520793914795e-01 -6.375222466886043549e-03 -1.501621752977371216e-01 -3.840158581733703613e-01 8.282049745321273804e-02 9.976705908775329590e-02 -1.996062695980072021e-01 -3.395530879497528076e-01 1.870521456003189087e-01
-1.292518898844718933e-02 4.938642308115959167e-02 -3.001582026481628418e-01 1.162912249565124512e-01 4.358258247375488281e-01 -5.443586409091949463e-02 -1.449007838964462280e-01 -3.454582393169403076e-01 -1.387012749910354614e-01 -2.717941440641880035e-02 -3.078740239143371582e-01 -2.444466203451156616e-01 1.376116573810577393e-01 2.162129729986190796e-01 6.419949932023882866e-04 5.488244444131851196e-02 2.820547819137573242e-01 -3.759208694100379944e-02 -2.764140665531158447e-01 -1.709606349468231201e-01 9.775460511445999146e-02 -1.251259297132492065e-01 -1.676088720560073853e-01 2.076960504055023193e-01 -3.467427939176559448e-02 7.052781525999307632e-03 -1.362686902284622192e-01 2.875793958082795143e-03 1.355515234172344208e-02 -2.321016974747180939e-03 -1.152450591325759888e-01 3.118227422237396240e-02
-1.379940062761306763e-01 -6.526446342468261719e-02 4.114279150962829590e-02 2.000965476036071777e-01 3.594252169132232666e-01 2.881228737533092499e-02 -1.097618639469146729e-01 -2.477712333202362061e-01 3.913035616278648376e-02 1.748990640044212341e-02 -3.337450027465820312e-01 -2.300679534673690796e-01 2.402984648942947388e-01 -8.279575034976005554e-03 4.971960559487342834e-02 -2.027101367712020874e-01 1.428868472576141357e-01 3.237522542476654053e-01 2.632054314017295837e-02 -1.721490025520324707e-01 2.390902116894721985e-02 2.788725495338439941e-02 -1.569990664720535278e-01 3.210377693176269531e-01 1.043638773262500763e-02 -1.182936206459999084e-01 3.291743621230125427e-02 3.878059983253479004e-02 -1.187878027558326721e-01 3.566529154777526855e-01 -1.386213749647140503e-01 -4.627840593457221985e-02
1.170495226979255676e-01 7.971226423978805542e-02 -3.838988244533538818e-01 1.281591653823852539e-01 1.682170927524566650e-01 1.957887783646583557e-02 9.245763719081878662e-02 -3.779245913028717041e-01 -2.057457119226455688e-01 -7.532735168933868408e-02 -1.529379636049270630e-01 7.136112544685602188e-03 -3.052596002817153931e-02 -2.170236594974994659e-02 1.054112091660499573e-01 6.905064731836318970e-02 -2.488918751478195190e-01 7.294958829879760742e-02 -2.996574342250823975e-02 1.290017217397689819e-01 4.398996755480766296e-02 -1.494932323694229126e-01 -3.563327491283416748e-01 -2.474326267838478088e-02 1.407220214605331421e-01 1.444224715232849121e-01 8.108607679605484009e-02 1.480881124734878540e-01 1.459954399615526199e-02 4.316274523735046387e-01 -3.804876282811164856e-02 -2.314137369394302368e-01
7.130296528339385986e-02 -1.633088663220405579e-02 -6.214077770709991455e-02 1.750900894403457642e-01 1.536060422658920288e-01 7.408431917428970337e-02 -3.709504902362823486e-01 9.501653909683227539e-02 -1.691057384014129639e-01 -3.102860152721405029e-01 -5.836872849613428116e-03 8.935374021530151367e-02 2.492302656173706055e-01 -2.019359916448593140e-01 -6.682927161455154419e-02 -1.456567198038101196e-01 -1.696033179759979248e-01 -1.801319234073162079e-02 2.414318472146987915e-01 3.069034218788146973e-01 8.344216644763946533e-02 -3.346691429615020752e-01 -8.227021992206573486e-02 1.452129483222961426e-01 -3.490350767970085144e-02 -1.079531833529472351e-01 -9.431531280279159546e-02 2.487408071756362915e-01 -9.092273563146591187e-02 2.382203340530395508e-01 -1.502031385898590088e-01 -1.527775228023529053e-01
2.132062315940856934e-01 4.037103429436683655e-02 -2.385066002607345581e-01 -1.865324825048446655e-01 2.297828495502471924e-01 -1.891580596566200256e-02 -2.455866932868957520e-01 -4.097523391246795654e-01 3.776677697896957397e-02 -2.051848769187927246e-01 -2.971549928188323975e-01 1.160931959748268127e-01 -6.792052090167999268e-02 3.888445720076560974e-02 3.453852981328964233e-02 -6.576933711767196655e-02 1.123079936951398849e-02 -1.909538507461547852e-01 1.910129785537719727e-01 5.986542999744415283e-02 -2.085429430007934570e-02 -1.747128665447235107e-01 -9.922900795936584473e-02 2.075672447681427002e-01 2.395452708005905151e-01 2.671632915735244751e-02 -3.268034458160400391e-01 2.111409306526184082e-01 8.092422038316726685e-02 1.733979731798171997e-01 -7.042732089757919312e-02 1.063685938715934753e-01
-1.161788702011108398e-01 -4.832646995782852173e-02 -1.023297682404518127e-01 2.268230319023132324e-01 9.188063442707061768e-02 1.724723577499389648e-01 1.118443235754966736e-01 -2.581091225147247314e-01 -2.716881334781646729e-01 -2.053381353616714478e-01 -2.103709150105714798e-03 -2.258613556623458862e-01 -5.701323598623275757e-02 2.167402654886245728e-01 -2.787742204964160919e-02 1.160123124718666077e-01 -1.361120343208312988e-01 2.650539577007293701e-01 1.123707890510559082e-01 1.942120641469955444e-01 -1.338503360748291016e-01 -2.548993527889251709e-01 -1.799758523702621460e-01 1.004508063197135925e-01 -6.645413488149642944e-02 -1.665887087583541870e-01 -1.808961331844329834e-01 -1.302469819784164429e-01 -1.952686905860900879e-01 2.466411441564559937e-01 4.034867882728576660e-02 3.557071089744567871e-01
5.873258411884307861e-02 4.065469279885292053e-02 -3.972636070102453232e-03 2.364189773797988892e-01 1.863720864057540894e-01 1.871893256902694702e-01 -2.380548268556594849e-01 -4.075271189212799072e-01 -1.234403401613235474e-01 -9.142904728651046753e-02 6.019468605518341064e-02 4.173668920993804932e-01 1.260905414819717407e-01 -1.717156618833541870e-01 -7.240236736834049225e-03 -1.206228286027908325e-01 2.938427031040191650e-01 2.466323785483837128e-02 3.260833397507667542e-02 1.753531098365783691e-01 1.273884326219558716e-01 -1.432113796472549438e-01 -1.425715237855911255e-01 -3.408992290496826172e-02 -1.667642407119274139e-02 -1.931731551885604858e-01 5.869624204933643341e-03 2.946275770664215088e-01 -1.495275497436523438e-01 1.711941063404083252e-01 -1.769152581691741943e-01 -2.595815062522888184e-02
-2.757971920073032379e-02 5.070625618100166321e-02 1.682977527379989624e-01 6.124113872647285461e-02 3.587374091148376465e-01 1.204540953040122986e-01 -4.722446948289871216e-02 -1.830141097307205200e-01 -2.289280444383621216e-01 6.365750730037689209e-02 -1.088388264179229736e-01 8.702749758958816528e-02 -1.113277971744537354e-01 -7.031460106372833252e-02 -1.113645955920219421e-01 -1.374490410089492798e-01 1.158180534839630127e-01 4.353939555585384369e-03 1.044726967811584473e-01 4.502515792846679688e-01 -1.239335462450981140e-01 -1.838274300098419189e-01 -3.913595676422119141e-01 2.411374896764755249e-01 1.955321580171585083e-01 -1.801311597228050232e-02 -1.964870393276214600e-01 6.472945958375930786e-02 -2.490652203559875488e-01 -1.346699446439743042e-01 -1.030426621437072754e-01 3.844913095235824585e-02
6.070153787732124329e-02 -1.763518154621124268e-01 -5.606778338551521301e-02 -7.515373080968856812e-02 4.086682498455047607e-01 1.760974973440170288e-01 -7.085303217172622681e-02 -3.464277684688568115e-01 -1.470358371734619141e-01 -2.440506825223565102e-03 -4.024888575077056885e-01 -3.542436063289642334e-01 5.156224220991134644e-02 3.066676296293735504e-02 2.895315177738666534e-02 -5.272958055138587952e-02 6.572798639535903931e-02 6.801721453666687012e-02 -2.704483568668365479e-01 -1.451074331998825073e-01 3.878680989146232605e-02 -1.905958503484725952e-01 -2.555242478847503662e-01 3.148307204246520996e-01 4.973369464278221130e-02 2.453156933188438416e-02 -6.018814444541931152e-02 9.275594726204872131e-03 2.983349561691284180e-02 1.838479004800319672e-02 -1.798992231488227844e-02 -5.761311575770378113e-02
7.697824388742446899e-02 1.455622464418411255e-01 -7.950308918952941895e-02 1.387916058301925659e-01 1.807579845190048218e-01 2.276265770196914673e-01 7.296011596918106079e-02 -4.591362476348876953e-01 -3.599625546485185623e-03 -2.491377741098403931e-01 -8.312072604894638062e-02 1.014480739831924438e-02 -2.039427682757377625e-02 1.606533117592334747e-02 4.950607568025588989e-02 1.656342446804046631e-01 -9.210047870874404907e-02 2.749074399471282959e-01 7.894285023212432861e-02 3.933739662170410156e-01 -2.006006687879562378e-01 -7.527864724397659302e-02 2.957985177636146545e-02 1.261296868324279785e-01 -1.165132820606231689e-01 1.016441360116004944e-02 5.235736444592475891e-02 6.639070808887481689e-02 -2.563002407550811768e-01 2.298441678285598755e-01 1.538462284952402115e-02 3.157944679260253906e-01
1.131266802549362183e-01 -5.500909686088562012e-02 -3.676158487796783447e-01 1.992154121398925781e-01 4.202221632003784180e-01 5.991195514798164368e-02 -9.960180521011352539e-02 5.848911777138710022e-02 -1.856388896703720093e-01 1.716447621583938599e-02 -1.974242627620697021e-01 -2.772564589977264404e-01 2.667551934719085693e-01 1.459786444902420044e-01 8.020798861980438232e-02 2.693725563585758209e-02 6.267411261796951294e-02 -1.055443063378334045e-01 -2.037875801324844360e-01 1.993029145523905754e-03 1.373953819274902344e-01 -1.266364753246307373e-01 2.183493599295616150e-02 3.586204051971435547e-01 -3.264398500323295593e-02 -1.074750423431396484e-01 4.999706149101257324e-02 4.521568492054939270e-02 -3.465336188673973083e-02 2.161069065332412720e-01 -2.719463109970092773e-01 -7.733310759067535400e-02
1.748602837324142456e-01 1.944273561239242554e-01 -7.798828184604644775e-02 4.961934871971607208e-03 1.835628151893615723e-01 -1.529965084046125412e-02 -2.154947966337203979e-01 -8.948089182376861572e-02 -6.028698384761810303e-02 -2.541470900177955627e-02 -1.530664265155792236e-01 -3.110272288322448730e-01 3.172066211700439453e-01 -2.341988831758499146e-01 -1.807636916637420654e-01 -9.931096807122230530e-03 3.968951851129531860e-02 -3.217973280698060989e-03 4.854188300669193268e-03 -2.283166348934173584e-02 2.989537641406059265e-02 -1.641624122858047485e-01 2.947159809991717339e-03 2.627040743827819824e-01 4.557399824261665344e-02 1.518470644950866699e-01 -2.200250625610351562e-01 1.957941055297851562e-01 -8.008515834808349609e-02 4.111170396208763123e-02 -5.283517837524414062e-01 -1.622160077095031738e-01
-8.407879620790481567e-03 4.959842190146446228e-02 -3.581119477748870850e-01 -5.451604258269071579e-03 3.177596330642700195e-01 -6.355085223913192749e-02 -2.456477135419845581e-01 -1.410942971706390381e-01 -6.969607621431350708e-02 -1.393970567733049393e-02 -6.916619837284088135e-03 -2.043687105178833008e-01 -3.136234730482101440e-02 -2.390988171100616455e-01 2.171075344085693359e-02 -1.117563992738723755e-01 1.394285261631011963e-01 7.471822947263717651e-02 5.334898456931114197e-02 6.976879388093948364e-02 -2.880398184061050415e-02 -9.682119637727737427e-02 -9.058210253715515137e-02 6.383613944053649902e-01 -4.881341010332107544e-02 7.457789033651351929e-02 3.351037204265594482e-02 3.952021896839141846e-02 -2.472253143787384033e-02 -5.853423476219177246e-02 -3.037008345127105713e-01 -2.009334042668342590e-02
5.586945265531539917e-02 -2.035967558622360229e-01 4.594293236732482910e-02 2.528574168682098389e-01 3.338127136230468750e-01 2.750520706176757812e-01 2.517853677272796631e-02 -1.843674629926681519e-01 -1.257647126913070679e-01 -3.135353699326515198e-02 -3.890501856803894043e-01 1.897006928920745850e-01 1.568910032510757446e-01 -1.542432699352502823e-02 1.346823275089263916e-01 1.097683534026145935e-01 8.689681440591812134e-02 -9.780545532703399658e-02 -8.993858471512794495e-03 1.601471453905105591e-01 -2.902165800333023071e-02 6.085162982344627380e-02 -3.791379034519195557e-01 8.701731264591217041e-02 -5.138859152793884277e-02 1.707638055086135864e-01 -1.025602072477340698e-01 3.321994245052337646e-01 -1.380784362554550171e-01 5.397481471300125122e-02 -1.022257208824157715e-01 1.570647954940795898e-01
-2.645263671875000000e-01 1.691764146089553833e-01 -2.488815337419509888e-01 4.386692345142364502e-01 -1.454630047082901001e-01 -1.518739201128482819e-02 9.395575523376464844e-02 -2.295545488595962524e-01 -1.810783296823501587e-01 -5.593071505427360535e-02 -3.336767479777336121e-02 -6.058311089873313904e-03 1.699659377336502075e-01 -8.962453156709671021e-02 -3.764984384179115295e-02 2.749910950660705566e-01 1.092356070876121521e-01 1.588557213544845581e-01 5.704736337065696716e-02 -1.033836379647254944e-01 -9.795667231082916260e-02 4.454643349163234234e-04 -1.618812978267669678e-02 1.276107877492904663e-01 -4.231747984886169434e-02 -2.618815898895263672e-01 4.634111188352108002e-03 9.916748106479644775e-02 -2.156131267547607422e-01 2.912282049655914307e-01 -3.075613677501678467e-01 1.723806113004684448e-01
2.469621784985065460e-02 4.046025872230529785e-02 2.232084274291992188e-01 2.317935526371002197e-01 2.705645859241485596e-01 -2.884669415652751923e-02 -3.038829863071441650e-01 -3.820173144340515137e-01 -1.438721567392349243e-01 -6.087015196681022644e-02 -2.923666834831237793e-01 -8.250515908002853394e-02 1.856288462877273560e-01 6.261814269237220287e-04 -1.325823962688446045e-01 3.213894069194793701e-01 -2.336780279874801636e-01 2.434921413660049438e-01 -1.396413892507553101e-01 1.951955258846282959e-01 -6.716016796417534351e-04 -7.788107544183731079e-02 -8.118965663015842438e-03 -2.599805779755115509e-02 -4.573762789368629456e-02 -6.963187456130981445e-02 3.590468317270278931e-02 9.123897552490234375e-02 -9.410335868597030640e-02 2.621936500072479248e-01 1.066342554986476898e-02 1.931177079677581787e-01
7.663322240114212036e-02 1.273783594369888306e-01 -1.986924409866333008e-01 3.101813495159149170e-01 7.002214342355728149e-02 8.543677628040313721e-02 -2.532737851142883301e-01 -1.158652827143669128e-01 -6.146815791726112366e-02 -2.133850604295730591e-01 7.084434852004051208e-03 -1.688436418771743774e-01 2.084902524948120117e-01 5.985706672072410583e-02 -2.934000827372074127e-02 1.176740229129791260e-01 -1.953991055488586426e-01 1.332846749573945999e-02 7.444000989198684692e-02 1.197337452322244644e-02 1.175681352615356445e-01 -9.091120958328247070e-02 -2.240968644618988037e-01 2.609667479991912842e-01 -9.293791651725769043e-02 -2.027743160724639893e-01 -2.987854778766632080e-01 3.961584568023681641e-01 2.001627832651138306e-01 -1.359481662511825562e-01 -1.951417028903961182e-01 -1.890961378812789917e-01
-3.593166172504425049e-02 1.997698396444320679e-01 -5.105357617139816284e-02 1.607868224382400513e-01 2.977854907512664795e-01 1.625353246927261353e-01 1.013930365443229675e-01 -1.874215453863143921e-01 -1.352389305830001831e-01 -7.871417701244354248e-02 -4.017795026302337646e-01 2.421860545873641968e-01 1.697038412094116211e-01 1.590762436389923096e-01 2.755497992038726807e-01 2.246814817190170288e-01 7.795869559049606323e-02 1.106464117765426636e-01 1.852226257324218750e-01 6.685164570808410645e-02 9.475587867200374603e-03 -9.566316753625869751e-02 -8.232835680246353149e-03 -9.174248576164245605e-02 -1.777824014425277710e-01 -8.839218318462371826e-02 -3.469737768173217773e-01 1.323139518499374390e-01 -1.276682019233703613e-01 -1.139027178287506104e-01 -1.595853418111801147e-01 1.946275234222412109e-01
1.784507036209106445e-01 -3.643088508397340775e-03 -2.899667322635650635e-01 3.013902008533477783e-01 2.958931922912597656e-01 1.925132274627685547e-01 -6.035690009593963623e-02 -6.754425168037414551e-02 9.133759140968322754e-02 -2.338550984859466553e-03 -7.325172424316406250e-02 -2.861116528511047363e-01 2.488011866807937622e-01 -1.338790655136108398e-01 -9.078953415155410767e-02 2.387689799070358276e-01 6.160356476902961731e-02 7.296755164861679077e-02 -2.057827562093734741e-01 -6.889993697404861450e-02 1.930147968232631683e-02 -3.035648763179779053e-01 -9.018228948116302490e-02 -1.287422776222229004e-01 2.174302935600280762e-03 -6.902365386486053467e-02 -2.174092978239059448e-01 1.590745598077774048e-01 -2.951178252696990967e-01 1.350421458482742310e-02 -2.814547717571258545e-01 -4.974494129419326782e-02
-2.407770454883575439e-01 -2.210373580455780029e-01 -3.720528213307261467e-03 2.719390392303466797e-01 2.005062997341156006e-01 -4.117002710700035095e-02 -1.748809069395065308e-01 7.205986976623535156e-02 -2.905882298946380615e-01 -1.097327843308448792e-01 -5.348788201808929443e-02 1.039550290443003178e-03 1.885872632265090942e-01 -1.824232190847396851e-01 -1.339383870363235474e-01 2.591174468398094177e-02 2.170156687498092651e-01 1.959372013807296753e-01 1.618962883949279785e-01 8.615357428789138794e-02 -8.754396438598632812e-02 -1.972437202930450439e-01 -2.732754945755004883e-01 1.410021334886550903e-01 -7.834798097610473633e-02 -3.372592329978942871e-01 -1.520043909549713135e-01 2.192903906106948853e-01 -1.634428650140762329e-01 1.158454548567533493e-02 -4.811821505427360535e-02 -2.724745869636535645e-01
-4.008629545569419861e-02 -7.796321064233779907e-02 -3.457959741353988647e-02 2.502558827400207520e-01 2.248378247022628784e-01 1.160992216318845749e-02 5.021723732352256775e-02 -3.179149031639099121e-01 -7.367562502622604370e-02 -8.900002576410770416e-03 -2.321389019489288330e-01 -4.304657280445098877e-01 3.057958483695983887e-01 1.453411877155303955e-01 9.193505346775054932e-02 -2.131559401750564575e-01 -8.772566914558410645e-03 1.500483751296997070e-01 -5.483310297131538391e-02 -7.754153013229370117e-02 4.568281397223472595e-02 -1.533383429050445557e-01 2.136523649096488953e-02 3.847220838069915771e-01 -6.863496731966733932e-03 -2.131610736250877380e-02 -7.850501686334609985e-02 1.494376361370086670e-01 -2.396770715713500977e-01 2.230501472949981689e-01 -1.086903735995292664e-01 -8.549383282661437988e-02
8.810871094465255737e-02 1.498508900403976440e-01 -1.244861111044883728e-01 -4.377128183841705322e-02 3.643758296966552734e-01 1.420086622238159180e-01 -1.895330697298049927e-01 -2.710642516613006592e-01 -3.221921920776367188e-01 -1.187489405274391174e-01 -1.728076785802841187e-01 8.178970217704772949e-02 -1.188068166375160217e-01 -2.061098217964172363e-01 8.985210955142974854e-02 -2.026419900357723236e-02 -4.997037816792726517e-03 -1.585685312747955322e-01 2.571393549442291260e-01 2.225983515381813049e-02 1.692179590463638306e-01 -1.884240210056304932e-01 -3.158759474754333496e-01 6.224047020077705383e-02 -6.312729418277740479e-02 9.972436353564262390e-03 1.837539225816726685e-01 2.357466816902160645e-01 -1.762312948703765869e-01 2.151174247264862061e-01 2.003952711820602417e-01 2.280129847349599004e-04
2.172080241143703461e-02 -2.350527197122573853e-01 -6.328027695417404175e-02 -2.262554876506328583e-02 1.614790409803390503e-01 4.206231534481048584e-01 -6.224165111780166626e-02 -2.607456743717193604e-01 -2.228977084159851074e-01 1.214580088853836060e-01 -1.180508583784103394e-01 -1.056017801165580750e-01 8.745661377906799316e-02 1.340890377759933472e-01 7.290825247764587402e-02 6.279590539634227753e-03 2.256227582693099976e-01 1.021494567394256592e-01 4.416582360863685608e-02 6.044412776827812195e-02 -3.623288497328758240e-02 -1.266928464174270630e-01 -1.516430675983428955e-01 2.592952549457550049e-01 1.629988104104995728e-01 -2.465458214282989502e-01 -3.604446351528167725e-01 1.293984502553939819e-01 9.566842764616012573e-02 -1.075508072972297668e-02 2.903043478727340698e-02 3.545802533626556396e-01
-1.322264373302459717e-01 -3.196014091372489929e-02 -2.412541806697845459e-01 1.113970950245857239e-01 1.491298824548721313e-01 2.417546659708023071e-01 -1.417014598846435547e-01 -6.675625592470169067e-02 -1.895806938409805298e-01 8.766808547079563141e-03 -3.292080760002136230e-02 -2.474577426910400391e-01 -9.714315831661224365e-02 -1.738360077142715454e-01 1.196465715765953064e-01 8.940102159976959229e-02 1.390701741911470890e-03 -1.746162176132202148e-01 1.025296449661254883e-01 -1.926658898591995239e-01 -1.163826510310173035e-01 -1.707655638456344604e-01 -1.755367517471313477e-01 4.193610846996307373e-01 8.644917607307434082e-02 -1.012640520930290222e-01 -2.560313604772090912e-02 4.994922317564487457e-03 -1.888879686594009399e-01 1.022799611091613770e-01 -5.018442869186401367e-01 -3.816955536603927612e-02
2.277942374348640442e-02 1.616646796464920044e-01 1.268234755843877792e-02 1.510711759328842163e-01 5.644914507865905762e-02 2.843514978885650635e-01 -2.683862745761871338e-01 -3.471797406673431396e-01 -2.060042619705200195e-01 -1.900209039449691772e-01 -9.822881966829299927e-02 -2.998280525207519531e-01 1.655255109071731567e-01 -2.388442754745483398e-01 1.003676801919937134e-01 1.067088991403579712e-01 -4.310832545161247253e-02 -3.269372507929801941e-02 -2.181695550680160522e-01 -1.074198335409164429e-01 3.898864611983299255e-02 -4.395865276455879211e-02 -1.132026016712188721e-01 -1.412969529628753662e-01 -1.305087059736251831e-01 2.678690478205680847e-02 -3.944923281669616699e-01 1.169625595211982727e-01 7.869005203247070312e-02 -1.565106809139251709e-01 -2.715130150318145752e-01 -4.532847669906914234e-04
-3.455817401409149170e-01 3.670218586921691895e-01 1.226580068469047546e-01 -7.985502481460571289e-02 1.582169383764266968e-01 2.019913494586944580e-01 -2.481256872415542603e-01 -4.223491251468658447e-01 -1.642692238092422485e-01 -6.169065833091735840e-02 -1.701588630676269531e-01 -1.298265755176544189e-01 -6.967407464981079102e-02 6.174868717789649963e-02 -7.143514230847358704e-03 1.652403473854064941e-01 3.756670653820037842e-02 -1.457772105932235718e-01 -7.811884582042694092e-02 -1.195502206683158875e-01 -3.197322785854339600e-02 -1.964749544858932495e-01 -2.087262226268649101e-03 1.316967606544494629e-01 -1.631294637918472290e-01 -7.784961909055709839e-02 -1.291127353906631470e-01 1.326147317886352539e-01 -1.394140534102916718e-02 3.644552528858184814e-01 -4.849001020193099976e-02 6.094669178128242493e-02
7.917510718107223511e-02 -1.221662480384111404e-02 -4.450563713908195496e-02 1.725462824106216431e-01 2.037751674652099609e-01 2.322354912757873535e-01 -1.576865091919898987e-02 -5.057910829782485962e-02 -2.308028042316436768e-01 -1.817374676465988159e-01 -2.423743456602096558e-01 1.549514681100845337e-01 3.043685257434844971e-01 -4.754570499062538147e-02 1.450079083442687988e-01 4.572571814060211182e-01 1.007104665040969849e-01 -9.698700159788131714e-03 -1.712367311120033264e-02 -4.291975870728492737e-03 -1.565697938203811646e-01 3.737008199095726013e-02 -1.605635881423950195e-01 6.063753738999366760e-02 7.890780270099639893e-02 3.906900435686111450e-02 -3.978820145130157471e-01 2.305930256843566895e-01 -2.752638161182403564e-01 -5.339401587843894958e-02 1.717303693294525146e-02 7.368784397840499878e-02
2.009439282119274139e-02 5.924018844962120056e-02 -3.083322942256927490e-02 9.450035542249679565e-02 3.406652808189392090e-01 -3.013172447681427002e-01 1.266034971922636032e-02 -1.697385013103485107e-01 4.106018692255020142e-02 5.616669729351997375e-02 -4.212377965450286865e-01 -2.211754322052001953e-01 2.278444766998291016e-01 5.816965922713279724e-02 1.156467199325561523e-02 -8.977042138576507568e-02 2.554939128458499908e-02 -9.517427533864974976e-03 8.187013864517211914e-02 -2.128856815397739410e-02 -6.616619229316711426e-02 -6.939855217933654785e-02 -4.288795962929725647e-02 1.619307100772857666e-01 -1.008565872907638550e-01 -1.835156828165054321e-01 -3.192312419414520264e-01 -8.132964372634887695e-02 -7.144042104482650757e-02 8.772141486406326294e-02 -4.912528991699218750e-01 -6.359205394983291626e-02
-2.383462041616439819e-01 3.654802218079566956e-02 -2.384234964847564697e-01 1.663676947355270386e-01 2.238563895225524902e-01 -4.220290854573249817e-02 -1.608773618936538696e-01 -1.637024730443954468e-01 -1.142133325338363647e-01 -4.356535375118255615e-01 -2.102193981409072876e-02 7.968485355377197266e-02 1.124439761042594910e-01 -2.076892256736755371e-01 1.026727072894573212e-02 -1.112153232097625732e-01 -1.372601091861724854e-01 1.137478277087211609e-02 1.362552493810653687e-01 4.924222230911254883e-01 1.891441456973552704e-02 4.355733096599578857e-02 1.998210139572620392e-02 2.504819929599761963e-01 -7.257454097270965576e-02 -7.191438227891921997e-02 -6.779048591852188110e-02 -1.025511175394058228e-01 6.762344390153884888e-02 2.468197196722030640e-01 -1.674627363681793213e-01 1.018699556589126587e-01
2.240541763603687286e-02 -1.446629911661148071e-01 -4.220944941043853760e-01 1.575522273778915405e-01 4.400579929351806641e-01 1.313848700374364853e-02 -1.090555172413587570e-02 -5.134135857224464417e-02 -1.811595112085342407e-01 -1.270507723093032837e-01 -2.056299746036529541e-01 -3.903716504573822021e-01 -3.147143125534057617e-02 1.957390606403350830e-01 -1.125540658831596375e-01 2.569495737552642822e-01 -2.380281500518321991e-02 3.735818713903427124e-02 -1.575537770986557007e-01 -1.682617329061031342e-02 3.715998679399490356e-02 -2.718695625662803650e-02 -4.010500758886337280e-02 1.067340075969696045e-01 -3.613903746008872986e-02 -2.467647939920425415e-01 -1.792917847633361816e-01 5.560039356350898743e-02 -3.552116081118583679e-02 1.465569883584976196e-01 -1.482616215944290161e-01 -1.817366927862167358e-01
-1.291542947292327881e-01 -2.841160595417022705e-01 -4.723924696445465088e-01 -4.543893784284591675e-02 1.056224107742309570e-01 5.968903377652168274e-02 -9.652737528085708618e-02 -3.880733549594879150e-01 1.638465076684951782e-01 -1.644772440195083618e-01 -1.690025776624679565e-01 -2.031852006912231445e-01 -8.594027161598205566e-02 -2.138974964618682861e-01 2.220338881015777588e-01 1.278742849826812744e-01 -3.461527451872825623e-02 2.767642261460423470e-03 -1.484235972166061401e-01 1.595647819340229034e-02 1.051731482148170471e-01 3.598434478044509888e-02 -2.441840022802352905e-01 6.396484375000000000e-02 -1.230223923921585083e-01 -4.604876041412353516e-02 -9.532459080219268799e-02 -4.470676556229591370e-02 -3.480665758252143860e-02 3.196107447147369385e-01 -1.060395836830139160e-01 1.330275535583496094e-01
9.368798881769180298e-02 -9.509804844856262207e-02 -3.852983415126800537e-01 1.344173550605773926e-01 1.696738302707672119e-01 1.037764996290206909e-01 8.171210438013076782e-02 -2.777833640575408936e-01 -2.167687378823757172e-02 -1.511006057262420654e-01 -7.836709846742451191e-04 1.886642277240753174e-01 1.290654987096786499e-01 -2.391131520271301270e-01 -6.729951594024896622e-03 -1.324616968631744385e-01 -1.632976979017257690e-01 -1.772241443395614624e-01 3.423770517110824585e-02 2.745642066001892090e-01 -1.256239716894924641e-03 -1.329489946365356445e-01 -1.953292489051818848e-01 2.022316008806228638e-01 -1.559603773057460785e-02 -1.542511433362960815e-01 -2.922492921352386475e-01 1.119576115161180496e-02 -8.309326320886611938e-02 4.371648430824279785e-01 -5.181248113512992859e-02 1.737916469573974609e-02
-2.807657234370708466e-02 -8.304374665021896362e-02 -2.054614871740341187e-01 5.726851150393486023e-02 8.753295242786407471e-02 1.284514218568801880e-01 -1.615749895572662354e-01 -2.715572342276573181e-02 -7.905439287424087524e-02 -2.473731338977813721e-02 -1.363707035779953003e-01 -1.935172379016876221e-01 -6.496474891901016235e-02 -2.370685487985610962e-01 1.656277179718017578e-01 -1.347407884895801544e-02 1.680211722850799561e-01 6.072711199522018433e-02 1.157763898372650146e-01 1.230293586850166321e-01 -4.582755267620086670e-02 -4.367416799068450928e-01 -2.269831746816635132e-01 3.206172287464141846e-01 2.781493775546550751e-02 -1.612404733896255493e-01 -1.612819135189056396e-01 -7.637623697519302368e-02 -2.569010853767395020e-01 -1.197754219174385071e-01 -4.446941018104553223e-01 2.319882996380329132e-02
3.633601963520050049e-02 3.326185345649719238e-01 7.983940094709396362e-02 1.398264020681381226e-01 1.650074720382690430e-01 -6.255145370960235596e-02 -2.317404896020889282e-01 -3.576977550983428955e-01 -2.024550735950469971e-01 -6.102532893419265747e-02 -9.328188747167587280e-02 1.116815432906150818e-01 -3.439439088106155396e-02 -3.890886306762695312e-01 -1.232310011982917786e-01 1.281464472413063049e-02 -2.410615794360637665e-02 -1.223334297537803650e-01 3.330039232969284058e-02 2.373280525207519531e-01 -1.645411252975463867e-01 -6.762403249740600586e-02 -3.996726870536804199e-01 1.393547952175140381e-01 1.008791401982307434e-01 5.270271003246307373e-02 -1.526308953762054443e-01 2.496875375509262085e-01 -6.873323023319244385e-02 1.516927480697631836e-01 6.240087747573852539e-02 -3.886129334568977356e-02
-1.904103755950927734e-01 2.183890491724014282e-01 -2.258187979459762573e-01 -2.826374471187591553e-01 3.032756447792053223e-01 1.182025372982025146e-01 -1.464890837669372559e-01 -2.119645476341247559e-01 -1.996254175901412964e-02 -6.407135725021362305e-02 -1.204660087823867798e-01 -9.363950788974761963e-02 8.288421481847763062e-02 -1.173864528536796570e-01 -1.183190718293190002e-01 1.097996458411216736e-01 7.541720569133758545e-02 3.591006621718406677e-02 1.410893350839614868e-01 3.613996505737304688e-01 3.297282010316848755e-02 -2.187823131680488586e-02 1.861699074506759644e-01 2.628027796745300293e-01 -2.987702786922454834e-01 1.256619840860366821e-01 -8.846259117126464844e-02 3.460021913051605225e-01 -3.799427300691604614e-02 -7.598015666007995605e-02 -2.926885383203625679e-03 1.890524625778198242e-01
-1.729321666061878204e-02 2.430871687829494476e-02 -1.123025640845298767e-01 1.332200616598129272e-01 2.203347533941268921e-01 -4.698359407484531403e-03 -7.655261456966400146e-02 -1.630608737468719482e-01 -8.303603529930114746e-02 -5.075495243072509766e-01 -1.396775096654891968e-01 -2.807203531265258789e-01 6.015966460108757019e-02 1.682112067937850952e-01 1.355509161949157715e-01 1.485984176397323608e-01 6.593808531761169434e-02 3.188870032317936420e-04 -3.128260374069213867e-01 1.521513015031814575e-01 4.773428663611412048e-03 -1.394489407539367676e-02 -1.458245217800140381e-01 1.279246658086776733e-01 2.837587520480155945e-02 -3.837602138519287109e-01 -8.715708553791046143e-02 -1.424265950918197632e-01 -2.319225817918777466e-01 1.234048083424568176e-01 -1.941936165094375610e-01 -8.158174902200698853e-02
-2.322656661272048950e-01 -6.156213581562042236e-02 -4.238839447498321533e-01 -1.322361230850219727e-01 3.077706098556518555e-01 2.078226506710052490e-01 -3.525211289525032043e-02 -1.838033497333526611e-01 -1.567016690969467163e-01 -2.745846472680568695e-02 -1.268333345651626587e-01 2.846303768455982208e-02 -8.001468330621719360e-02 1.305490285158157349e-01 -1.822439879179000854e-01 4.561323300004005432e-02 4.206100478768348694e-02 5.635392293334007263e-02 -7.594694197177886963e-02 9.877900779247283936e-02 -1.330301463603973389e-01 -1.343452632427215576e-01 -1.217480972409248352e-01 -2.213660627603530884e-03 -9.952738881111145020e-02 4.012380167841911316e-02 -1.429535448551177979e-01 4.017778337001800537e-01 -2.836628556251525879e-01 -2.388976663351058960e-01 -5.539274588227272034e-02 2.572728395462036133e-01
8.378083258867263794e-02 1.164965480566024780e-01 -1.688026785850524902e-01 1.078531071543693542e-01 1.084098126739263535e-02 9.295970946550369263e-02 -2.220037207007408142e-02 -1.826175302267074585e-01 -2.324896603822708130e-01 -7.307060062885284424e-02 -2.440133392810821533e-01 2.152288705110549927e-01 -2.713326364755630493e-02 9.752416610717773438e-02 -9.402693808078765869e-02 1.300117522478103638e-01 5.786291882395744324e-02 -3.680900111794471741e-02 -4.121985137462615967e-01 2.500454187393188477e-01 1.937238313257694244e-02 1.797848008573055267e-02 -1.182067245244979858e-01 1.798575371503829956e-01 5.895749852061271667e-02 -1.411423534154891968e-01 -3.161753341555595398e-02 -1.446605324745178223e-01 -3.292737007141113281e-01 -9.617843478918075562e-02 -3.688334822654724121e-01 3.350331187248229980e-01
1.238853782415390015e-01 2.874632477760314941e-01 -3.571604192256927490e-01 2.008469700813293457e-01 1.025395020842552185e-01 6.379836052656173706e-02 1.495849639177322388e-01 -4.637202322483062744e-01 -2.528429627418518066e-01 -2.809195816516876221e-01 -2.123491019010543823e-01 -1.425325721502304077e-01 1.375249028205871582e-01 1.281035542488098145e-01 -8.370097726583480835e-02 -1.382040977478027344e-01 -1.444822102785110474e-01 -7.151084393262863159e-02 1.617901772260665894e-02 -6.485205888748168945e-02 -7.955093681812286377e-02 -2.047222554683685303e-01 -2.586567997932434082e-01 6.669434253126382828e-03 -1.242570281028747559e-01 -3.012647153809666634e-03 6.901412457227706909e-02 1.426471173763275146e-01 -5.600814148783683777e-02 8.807619661092758179e-02 2.352827973663806915e-02 1.215838938951492310e-01
2.897002175450325012e-02 -1.826412230730056763e-01 -2.587514817714691162e-01 1.518059372901916504e-01 7.300883531570434570e-02 3.504694998264312744e-02 -1.355126649141311646e-01 -4.413751885294914246e-02 -3.005784191191196442e-02 -1.644267141819000244e-01 -1.611932516098022461e-01 -2.114311009645462036e-01 5.399054288864135742e-02 1.249377131462097168e-01 7.476553320884704590e-02 1.758912056684494019e-01 -3.007301986217498779e-01 -5.884622037410736084e-02 -8.796517550945281982e-02 1.584835946559906006e-01 1.940314918756484985e-01 -1.574321389198303223e-01 -1.010613441467285156e-01 9.966627508401870728e-02 -8.007771521806716919e-02 -3.594925105571746826e-01 -1.643524169921875000e-01 -1.759512536227703094e-02 -1.653436720371246338e-01 4.279804825782775879e-01 -1.248571872711181641e-01 3.112187385559082031e-01
-1.161029338836669922e-01 2.616150379180908203e-01 -2.659926712512969971e-01 1.485578715801239014e-01 -1.769166323356330395e-03 -9.594360738992691040e-02 -1.669131666421890259e-01 -2.475491315126419067e-01 3.296942636370658875e-02 -1.767575889825820923e-01 -1.904345899820327759e-01 -1.530147492885589600e-01 -2.341721206903457642e-02 1.825151443481445312e-01 4.208469390869140625e-02 1.276469230651855469e-01 -1.603845157660543919e-03 -1.245711520314216614e-01 -1.444841623306274414e-01 2.661881446838378906e-01 4.772337973117828369e-01 -2.553675696253776550e-02 -1.804656684398651123e-01 1.124557852745056152e-01 1.833335496485233307e-02 -2.289792299270629883e-01 -8.168713748455047607e-02 2.056575119495391846e-01 1.967697404325008392e-02 -1.499334257096052170e-02 -3.131213188171386719e-01 4.135546460747718811e-02
-1.518652960658073425e-02 -1.727808266878128052e-01 -3.620944023132324219e-01 5.344270169734954834e-02 2.061416506767272949e-01 -5.179133266210556030e-03 7.748454809188842773e-02 -3.383018374443054199e-01 -1.187051683664321899e-01 -2.765558660030364990e-01 4.191434942185878754e-03 1.448053270578384399e-01 1.368975341320037842e-01 -3.182259500026702881e-01 -4.183645546436309814e-02 -1.808576434850692749e-01 -1.870568096637725830e-01 -2.292810231447219849e-01 2.204702496528625488e-01 1.716501414775848389e-01 8.971904963254928589e-02 3.012456186115741730e-02 -1.776829063892364502e-01 1.261697858572006226e-01 -7.312390208244323730e-02 -8.407267928123474121e-02 -2.125702351331710815e-01 3.681985661387443542e-02 -1.021372824907302856e-01 3.223206698894500732e-01 -8.048718422651290894e-02 -7.148337364196777344e-02
-1.285693235695362091e-02 -2.274212092161178589e-01 -1.747423410415649414e-01 4.633973166346549988e-02 1.440860033035278320e-01 -7.695050537586212158e-02 -2.134161144495010376e-01 -1.137923151254653931e-01 -1.391749978065490723e-01 -1.265350282192230225e-01 -1.743135601282119751e-01 -2.495515495538711548e-01 1.079822555184364319e-01 9.177903831005096436e-02 1.806622296571731567e-01 1.544971466064453125e-01 -2.373702079057693481e-01 5.496321991086006165e-02 -1.262321621179580688e-01 1.221780478954315186e-01 2.490346580743789673e-01 -1.952161937952041626e-01 -3.943453729152679443e-02 5.494378972798585892e-03 -4.302854835987091064e-02 -3.942105472087860107e-01 -2.120751291513442993e-01 -7.703025359660387039e-03 -3.753897920250892639e-02 3.749586641788482666e-01 -8.061998337507247925e-02 2.879046797752380371e-01
-1.893146708607673645e-02 2.227452099323272705e-01 -3.924998342990875244e-01 4.044480621814727783e-02 1.916532814502716064e-01 5.975811183452606201e-02 -4.640631005167961121e-02 -2.247061207890510559e-02 -1.773026436567306519e-01 -8.246976882219314575e-02 -1.288427710533142090e-01 -2.568346820771694183e-02 1.808519661426544189e-01 -1.498760730028152466e-01 2.930897176265716553e-01 -1.858300156891345978e-02 -6.623958051204681396e-02 -1.024454608559608459e-01 1.060695499181747437e-01 1.773222349584102631e-02 -1.125703006982803345e-01 5.213290452957153320e-03 -3.183111548423767090e-02 5.810750722885131836e-01 2.878345921635627747e-02 -8.515551686286926270e-03 -2.481414228677749634e-01 1.856843568384647369e-02 -3.012684918940067291e-02 -1.397074908018112183e-01 -2.930513322353363037e-01 8.674994856119155884e-02
9.150934219360351562e-02 -8.035076409578323364e-02 -9.953855723142623901e-02 2.860373258590698242e-01 2.010526508092880249e-01 2.934947311878204346e-01 2.084849588572978973e-02 -1.968193352222442627e-01 -9.620779752731323242e-02 -1.798040717840194702e-01 -1.581948995590209961e-01 -9.987299889326095581e-02 -1.294469684362411499e-01 3.339749574661254883e-02 1.389317512512207031e-01 1.500339657068252563e-01 -8.453471213579177856e-02 2.502315044403076172e-01 -2.014407515525817871e-02 7.854609191417694092e-02 1.470074057579040527e-01 -3.656515777111053467e-01 -1.985406577587127686e-01 1.049282774329185486e-01 -2.196508646011352539e-01 1.698967255651950836e-02 -7.827773690223693848e-02 -8.123233169317245483e-02 -3.162087798118591309e-01 1.804722398519515991e-01 6.715776771306991577e-02 3.332170248031616211e-01
8.543819934129714966e-02 5.654734000563621521e-02 -4.910828769207000732e-01 7.899505645036697388e-02 1.070221662521362305e-01 1.659004390239715576e-01 1.090325340628623962e-01 -2.297725230455398560e-01 -1.208872720599174500e-01 -7.373072206974029541e-02 -2.558709979057312012e-01 1.591082960367202759e-01 -3.206527093425393105e-03 -5.060956254601478577e-02 -1.160794049501419067e-01 -1.099605560302734375e-01 -9.612202644348144531e-02 1.229808628559112549e-01 5.343119055032730103e-02 1.638409942388534546e-01 -1.321982145309448242e-01 -3.325623273849487305e-01 1.036483943462371826e-01 4.238243997097015381e-01 -9.960533678531646729e-02 4.110674373805522919e-03 -2.482700347900390625e-02 1.358813941478729248e-01 1.658160239458084106e-01 1.109116896986961365e-01 -1.155656427145004272e-01 2.116377651691436768e-01
-4.038183987140655518e-01 -1.232455223798751831e-01 -6.858500838279724121e-02 -5.077790096402168274e-02 1.540591269731521606e-01 8.067511953413486481e-03 7.500514853745698929e-03 -2.794311344623565674e-01 -2.201681435108184814e-01 -7.719410955905914307e-02 -1.484079807996749878e-01 -1.293247640132904053e-01 1.156771034002304077e-01 3.389665111899375916e-02 1.346810907125473022e-01 -2.193219214677810669e-02 -5.073706805706024170e-02 1.621369868516921997e-01 1.553440392017364502e-01 3.549608886241912842e-01 -4.852849990129470825e-02 2.051630020141601562e-01 -1.136840805411338806e-01 1.776655949652194977e-02 1.404572576284408569e-01 -1.902750134468078613e-01 -3.387158215045928955e-01 1.470714658498764038e-01 -2.584524452686309814e-01 8.250605314970016479e-02 -1.801876872777938843e-01 2.261563241481781006e-01
-1.474423110485076904e-01 -3.697099164128303528e-02 -6.205794587731361389e-02 -4.764802008867263794e-02 2.178326696157455444e-01 2.683329880237579346e-01 -1.673636734485626221e-01 -2.849246263504028320e-01 -1.605685353279113770e-01 3.607261925935745239e-02 2.306594103574752808e-01 5.959147214889526367e-02 -5.655383225530385971e-03 2.169314399361610413e-02 -1.036553606390953064e-01 1.027573794126510620e-01 -8.978822082281112671e-02 4.109311476349830627e-02 -5.105488747358322144e-02 2.411324679851531982e-01 -4.481900110840797424e-02 1.197166182100772858e-02 -3.444280922412872314e-01 2.244910895824432373e-01 1.205567941069602966e-01 1.428106892853975296e-02 -4.465208649635314941e-01 7.037827372550964355e-02 -3.875561058521270752e-01 -6.516169756650924683e-02 -7.350058853626251221e-02 1.260186880826950073e-01
-2.925649099051952362e-02 1.383121460676193237e-01 -3.452751338481903076e-01 3.789547085762023926e-02 2.492813169956207275e-01 7.443097233772277832e-02 -1.058752760291099548e-01 -3.903694450855255127e-01 -1.656671613454818726e-01 -9.056138992309570312e-02 7.452847808599472046e-02 2.316982746124267578e-01 -3.607771173119544983e-02 -1.201005186885595322e-02 6.829201430082321167e-02 -1.290464252233505249e-01 -1.410353183746337891e-01 -2.015636116266250610e-01 2.062431275844573975e-01 3.844190239906311035e-01 -1.326196193695068359e-01 -3.229025900363922119e-01 -8.000063896179199219e-02 9.926079958677291870e-02 1.064243353903293610e-02 -1.132653355598449707e-01 -1.675261855125427246e-01 -5.563305690884590149e-03 6.017233245074748993e-03 1.340215206146240234e-01 -4.248049110174179077e-02 2.462822645902633667e-01
-1.359513103961944580e-01 -8.222146332263946533e-02 -7.724647223949432373e-02 3.290870189666748047e-01 1.028134599328041077e-01 1.359409093856811523e-01 -1.867877393960952759e-01 -1.455841362476348877e-01 -8.079810440540313721e-02 -1.469999551773071289e-01 -1.130311414599418640e-01 -4.679132252931594849e-02 2.105822786688804626e-02 -4.791217669844627380e-02 -2.041862308979034424e-01 3.311413228511810303e-01 2.026618719100952148e-01 2.169086933135986328e-01 -8.675494790077209473e-02 3.577200770378112793e-01 -6.784515082836151123e-02 -2.966916374862194061e-02 -2.002422660589218140e-01 8.344269543886184692e-02 1.281096339225769043e-01 -1.946126520633697510e-01 -4.609241709113121033e-02 4.412504732608795166e-01 -2.218209654092788696e-01 1.834842748939990997e-02 1.821359619498252869e-02 3.207073360681533813e-02
3.030089288949966431e-02 1.870440989732742310e-01 -1.909158974885940552e-01 1.732404828071594238e-01 1.503585278987884521e-01 -1.407133042812347412e-01 -1.152897849678993225e-01 -3.413055241107940674e-01 -1.081005483865737915e-01 -1.839197427034378052e-01 -1.705547422170639038e-01 -7.337746024131774902e-02 9.822565317153930664e-02 1.680144667625427246e-01 -3.244078531861305237e-02 -3.800749406218528748e-02 1.402954161167144775e-01 2.190203219652175903e-01 1.184063628315925598e-01 -2.836563996970653534e-02 1.744006127119064331e-01 7.038083672523498535e-02 -1.350611746311187744e-01 3.893506526947021484e-01 -2.759638428688049316e-01 -9.771766513586044312e-02 -3.750953078269958496e-01 -3.134192153811454773e-02 2.058503478765487671e-01 -1.066061705350875854e-01 -1.261990964412689209e-01 -1.426738351583480835e-01
-2.106956392526626587e-02 1.650154441595077515e-01 -2.746976912021636963e-01 3.216896653175354004e-01 2.241740822792053223e-01 -6.620057672262191772e-02 -1.987261325120925903e-02 -1.848369091749191284e-01 -2.032319307327270508e-01 -1.304072588682174683e-01 -2.366614043712615967e-01 -2.105524539947509766e-01 4.448826238512992859e-02 6.217703223228454590e-02 2.574817277491092682e-02 -2.738828063011169434e-01 2.332445830106735229e-01 -7.744735479354858398e-02 -2.450726740062236786e-02 -3.108664155006408691e-01 3.273535147309303284e-02 -1.720794886350631714e-01 -3.814729303121566772e-02 3.320870995521545410e-01 1.640712022781372070e-01 -1.849610656499862671e-01 -1.819110363721847534e-01 5.243502184748649597e-02 -9.575109928846359253e-02 1.501800715923309326e-01 -1.405370533466339111e-01 -1.245513036847114563e-01
6.050384789705276489e-02 1.266398187726736069e-02 -5.369702726602554321e-02 2.820557914674282074e-02 1.532983779907226562e-01 2.622126042842864990e-01 -2.790642380714416504e-01 -3.082123398780822754e-01 1.321204565465450287e-02 -6.574390828609466553e-02 -3.730773031711578369e-01 1.362199932336807251e-01 1.662876904010772705e-01 -7.286515086889266968e-02 4.182033613324165344e-02 2.681441605091094971e-01 1.484501957893371582e-01 2.779411375522613525e-01 -1.051894053816795349e-01 -3.106565214693546295e-02 -1.148549020290374756e-01 5.966441333293914795e-02 -3.014972805976867676e-02 1.166922301054000854e-01 -5.727013340219855309e-04 2.761198906227946281e-03 -3.118935823440551758e-01 1.695110499858856201e-01 -2.979587316513061523e-01 -2.477527260780334473e-01 4.594144970178604126e-02 1.939971148967742920e-01
3.281534591224044561e-04 -1.027214676141738892e-01 -4.670048505067825317e-02 3.547374159097671509e-02 4.822604060173034668e-01 1.448706984519958496e-01 -1.394536495208740234e-01 -2.587104141712188721e-01 -1.730409711599349976e-01 -3.179555758833885193e-02 -2.196033149957656860e-01 -3.111464381217956543e-01 8.256670087575912476e-02 9.152513742446899414e-02 9.928704239428043365e-03 4.088208451867103577e-02 5.050364509224891663e-02 1.679138392210006714e-01 -2.930651903152465820e-01 -1.480674743652343750e-01 -2.433264814317226410e-02 -1.631303727626800537e-01 -2.597344219684600830e-01 2.746336460113525391e-01 -4.150975495576858521e-02 1.843379139900207520e-01 -1.931784301996231079e-01 -5.089697614312171936e-02 -2.894515357911586761e-02 5.697644129395484924e-02 -9.312508255243301392e-02 -2.368491291999816895e-01
2.853772602975368500e-02 8.647805452346801758e-02 -3.489839136600494385e-01 8.386617153882980347e-02 3.046156764030456543e-01 2.279162555932998657e-01 -1.759625077247619629e-01 1.130722556263208389e-02 1.334655731916427612e-01 -1.753106527030467987e-02 -6.643448024988174438e-02 -2.093290388584136963e-01 1.630374640226364136e-01 -3.026944994926452637e-01 -2.360049337148666382e-01 7.142033427953720093e-02 -6.556142121553421021e-02 2.699603438377380371e-01 -1.371120959520339966e-01 1.013292744755744934e-01 5.470885708928108215e-02 -2.052612602710723877e-01 -1.045885533094406128e-01 -6.625769287347793579e-02 -1.769894957542419434e-01 -1.691074669361114502e-01 -3.968509137630462646e-01 -4.148641228675842285e-02 -1.898273080587387085e-01 3.591072186827659607e-02 -1.102586388587951660e-01 -7.991223037242889404e-02
-1.674178093671798706e-01 3.231092542409896851e-02 -3.619663715362548828e-01 2.719802595674991608e-02 1.104434505105018616e-01 -5.250779795460402966e-04 -1.649452000856399536e-01 -2.271979898214340210e-01 -5.847490578889846802e-02 -1.687857657670974731e-01 -3.988510370254516602e-02 -2.017264068126678467e-01 1.006923988461494446e-01 4.048787057399749756e-02 4.638760164380073547e-02 -1.321432590484619141e-01 -8.973012864589691162e-02 4.862384125590324402e-02 1.480410844087600708e-01 -1.525697261095046997e-01 1.002290099859237671e-02 -5.202516913414001465e-02 -2.607798576354980469e-01 5.806517601013183594e-01 9.544896334409713745e-02 1.689801551401615143e-02 -7.749294489622116089e-02 1.361178457736968994e-01 -1.238268166780471802e-01 -1.577049046754837036e-01 -3.141806721687316895e-01 -7.834605127573013306e-02
-1.039625853300094604e-01 4.859973788261413574e-01 -5.199039727449417114e-02 -8.245478570461273193e-02 1.698241680860519409e-01 3.229293525218963623e-01 -1.001408994197845459e-01 -1.851973533630371094e-01 -9.469141066074371338e-02 -2.438806444406509399e-01 -1.467712521553039551e-01 -1.732242852449417114e-01 -2.490486390888690948e-02 -2.760869101621210575e-04 1.340302228927612305e-01 3.299628943204879761e-02 1.267476081848144531e-01 -5.496384948492050171e-02 -2.895794808864593506e-01 1.086742132902145386e-01 2.325233444571495056e-02 1.750928461551666260e-01 -1.535924822092056274e-01 1.268526315689086914e-01 -1.567537784576416016e-01 8.021461218595504761e-02 -1.200416237115859985e-01 2.412569671869277954e-01 1.379608213901519775e-01 2.299010157585144043e-01 -5.493670701980590820e-02 2.494417577981948853e-01
-9.877727180719375610e-02 1.933948248624801636e-01 -1.236607283353805542e-01 2.163182571530342102e-02 1.100402623414993286e-01 1.462427675724029541e-01 -2.354178130626678467e-01 -6.605575233697891235e-02 -1.431366354227066040e-01 -3.102064430713653564e-01 -4.984786361455917358e-02 1.699954271316528320e-01 8.725773543119430542e-02 -3.665813207626342773e-01 -1.877093501389026642e-02 -2.787153795361518860e-02 -5.561923235654830933e-02 3.740856051445007324e-01 1.255728863179683685e-02 4.205651581287384033e-02 4.956836625933647156e-02 -9.829651564359664917e-02 -2.990403473377227783e-01 2.283919155597686768e-01 -2.038277918472886086e-03 -1.708484143018722534e-01 -1.286991536617279053e-01 7.462067902088165283e-02 2.214441746473312378e-01 1.067490056157112122e-01 -3.210888803005218506e-01 -1.976194083690643311e-01
-2.294632606208324432e-02 1.921265125274658203e-01 -2.450991794466972351e-02 2.431948781013488770e-01 1.467226892709732056e-01 9.402192384004592896e-02 -2.460605353116989136e-01 3.491755947470664978e-02 -6.685804575681686401e-02 -8.120562881231307983e-02 -1.438922155648469925e-02 -1.656662672758102417e-01 4.657058417797088623e-01 -3.347639441490173340e-01 -1.158531159162521362e-01 3.715939819812774658e-02 1.177458465099334717e-01 6.317443400621414185e-02 5.102084483951330185e-03 -4.658371955156326294e-02 -1.133150011301040649e-01 -4.882687330245971680e-02 -2.330379039049148560e-01 2.407054156064987183e-01 -3.379041552543640137e-01 -1.902283281087875366e-01 -1.843413151800632477e-02 1.465933918952941895e-01 -9.576257318258285522e-02 1.741330474615097046e-01 -2.596911787986755371e-01 -3.957940638065338135e-02
-9.816020727157592773e-02 -1.784966439008712769e-01 -4.094501733779907227e-01 1.188835874199867249e-02 1.098052486777305603e-01 3.833259642124176025e-02 1.468653380870819092e-01 -2.927973270416259766e-01 -5.323111414909362793e-01 -3.561573568731546402e-03 -8.208567649126052856e-02 -1.087471656501293182e-02 4.844587296247482300e-02 -5.701292306184768677e-02 1.444686800241470337e-01 -8.705500513315200806e-02 2.894464414566755295e-03 7.595460861921310425e-02 -1.128212884068489075e-01 1.574978381395339966e-01 1.230445504188537598e-01 -5.949152261018753052e-02 -2.188599705696105957e-01 2.046108394861221313e-01 6.485199183225631714e-02 1.400688588619232178e-01 -4.329956695437431335e-02 2.456117868423461914e-01 1.608544588088989258e-01 -1.897419057786464691e-02 -8.977234363555908203e-02 2.711838483810424805e-01
3.063862212002277374e-02 9.210014715790748596e-03 -1.455128490924835205e-01 6.732171028852462769e-02 1.511421799659729004e-01 1.185812056064605713e-01 1.162801384925842285e-01 -2.785990238189697266e-01 -2.252717763185501099e-01 7.287067826837301254e-03 -2.232550829648971558e-01 -2.339787334203720093e-01 -5.016356706619262695e-02 -1.802347749471664429e-01 1.948052495718002319e-01 2.294920831918716431e-01 -1.480980962514877319e-01 2.252915948629379272e-01 -1.455736309289932251e-01 2.559964358806610107e-01 1.734020411968231201e-01 -1.937176659703254700e-02 1.039204001426696777e-01 -2.275761775672435760e-02 -2.196473926305770874e-01 1.325240731239318848e-01 -3.948527574539184570e-02 1.796453297138214111e-01 -2.432823181152343750e-01 3.753081262111663818e-01 -9.848619252443313599e-02 2.316528409719467163e-01
9.455350786447525024e-02 2.514126338064670563e-02 -4.119183123111724854e-01 -3.340407460927963257e-02 4.039752185344696045e-01 2.282028645277023315e-02 -6.300283968448638916e-02 -2.770709991455078125e-01 1.092274710536003113e-01 -2.306985259056091309e-01 -1.726485043764114380e-01 2.281363159418106079e-01 8.035969734191894531e-02 -1.915713697671890259e-01 -3.430201858282089233e-02 6.043754890561103821e-02 -1.174216940999031067e-01 -2.530173957347869873e-01 2.674415409564971924e-01 1.538147926330566406e-01 1.424358338117599487e-01 -9.651829604990780354e-04 -4.203500598669052124e-02 -1.129977637901902199e-03 -5.462212115526199341e-02 -7.640921324491500854e-02 -2.949488759040832520e-01 3.299848362803459167e-02 -1.045246273279190063e-01 2.465698421001434326e-01 -6.732646375894546509e-02 1.094547584652900696e-01
1.891804113984107971e-02 1.674450584687292576e-03 -2.064951211214065552e-01 1.175735369324684143e-01 1.068298295140266418e-01 -2.906287312507629395e-01 5.599729344248771667e-02 -1.802672049961984158e-03 -8.728751540184020996e-02 -3.159674108028411865e-01 -5.567409396171569824e-01 -3.271820247173309326e-01 7.000617682933807373e-02 -2.989491075277328491e-02 -2.653677249327301979e-03 -3.767356649041175842e-02 1.449928283691406250e-01 -6.986103206872940063e-02 -3.093449771404266357e-02 8.397489786148071289e-02 4.769621789455413818e-02 4.027521610260009766e-02 -2.148163467645645142e-01 9.419625252485275269e-02 -2.962886989116668701e-01 -4.856726899743080139e-02 -1.823188811540603638e-01 2.210595011711120605e-01 2.613052725791931152e-02 6.378840655088424683e-02 -2.026233971118927002e-01 -3.981852158904075623e-02
1.997216641902923584e-01 1.991084814071655273e-01 -1.865184009075164795e-01 -2.471859566867351532e-02 2.219051122665405273e-01 -1.084862202405929565e-01 1.653884649276733398e-01 -2.281495034694671631e-01 9.130279719829559326e-02 1.151030659675598145e-01 -1.252722293138504028e-01 1.453462839126586914e-01 -1.479234099388122559e-01 -3.181338012218475342e-01 -1.316769719123840332e-01 -5.228240415453910828e-02 4.085597395896911621e-02 -1.318835169076919556e-01 -7.420262694358825684e-02 -1.172566264867782593e-01 9.079048037528991699e-02 -1.230523362755775452e-01 -2.054431140422821045e-01 1.799428910017013550e-01 -2.648137509822845459e-01 5.042122793383896351e-04 -2.038891911506652832e-01 1.187036633491516113e-01 -2.600925862789154053e-01 4.217418432235717773e-01 -1.329982131719589233e-01 1.334333121776580811e-01
3.774151951074600220e-02 6.492847204208374023e-02 5.152761563658714294e-02 8.061375468969345093e-02 1.328909993171691895e-01 1.691592037677764893e-01 1.356866210699081421e-01 -2.368299663066864014e-01 -2.077790051698684692e-01 7.948000729084014893e-02 -1.721752062439918518e-02 4.249243065714836121e-02 2.354287952184677124e-01 -1.036451980471611023e-01 -1.166386231780052185e-01 8.476391434669494629e-02 8.795609325170516968e-02 2.156604081392288208e-01 -1.289124041795730591e-01 3.713546991348266602e-01 -3.519683331251144409e-02 4.444759339094161987e-02 -3.683595657348632812e-01 1.761407963931560516e-02 -1.062905192375183105e-01 3.999993577599525452e-02 -1.673310762271285057e-03 3.393444418907165527e-02 -3.867733776569366455e-01 1.393833607435226440e-01 -2.838817536830902100e-01 3.379913866519927979e-01
-4.543330892920494080e-02 1.524063944816589355e-01 -7.262350618839263916e-02 1.506174951791763306e-01 1.598982512950897217e-01 1.748643815517425537e-01 -3.521490991115570068e-01 -1.458585709333419800e-01 -9.606902301311492920e-02 8.336969465017318726e-02 1.326896101236343384e-01 -1.567776501178741455e-01 1.273259222507476807e-01 -2.282926067709922791e-02 4.327270984649658203e-01 1.338977646082639694e-02 1.689010113477706909e-01 -5.649680271744728088e-02 1.025600731372833252e-01 5.123722925782203674e-02 4.435782507061958313e-02 -1.560593098402023315e-01 -7.560350000858306885e-02 4.583486616611480713e-01 7.244045287370681763e-02 -1.134331300854682922e-01 -2.820142209529876709e-01 8.559983968734741211e-02 -1.587512195110321045e-01 2.765131741762161255e-02 -2.545802295207977295e-01 7.256396580487489700e-03
-1.119617298245429993e-01 -3.466889858245849609e-01 -2.294668555259704590e-01 1.272906213998794556e-01 2.014433592557907104e-01 -9.985433518886566162e-02 -2.294173538684844971e-01 -4.479487538337707520e-01 1.377892307937145233e-02 -1.358862668275833130e-01 -6.610863655805587769e-02 -1.674893647432327271e-01 -9.942348301410675049e-02 -9.893293678760528564e-02 1.899693906307220459e-01 1.270305663347244263e-01 -3.644649088382720947e-01 -1.121571660041809082e-02 -1.150036603212356567e-01 1.156290844082832336e-01 -1.056182011961936951e-01 -1.126785501837730408e-01 6.884961575269699097e-02 1.424981951713562012e-01 -1.286716461181640625e-01 -1.509518176317214966e-01 -1.968719661235809326e-01 -1.486015506088733673e-02 -2.339356690645217896e-01 8.564916253089904785e-02 -1.334968656301498413e-01 7.026677578687667847e-02
2.846774458885192871e-02 3.214412182569503784e-02 7.447124458849430084e-03 -1.513933539390563965e-01 3.672699630260467529e-01 3.521299660205841064e-01 -1.784739047288894653e-01 -3.563055992126464844e-01 -2.466934919357299805e-01 -1.191871985793113708e-01 -8.360257744789123535e-02 8.299441076815128326e-03 -1.164477169513702393e-01 -2.587323784828186035e-01 -1.354396045207977295e-01 -2.293987572193145752e-01 -8.446278423070907593e-02 2.894431166350841522e-02 1.254852022975683212e-02 1.551927328109741211e-01 1.894845068454742432e-01 -1.337675750255584717e-01 -1.764858812093734741e-01 1.118736863136291504e-01 2.056920081377029419e-01 8.084012567996978760e-02 -1.024701297283172607e-01 -4.892062023282051086e-02 -2.140995264053344727e-01 1.528641879558563232e-01 2.419488131999969482e-02 -2.503909170627593994e-01
6.931711733341217041e-02 2.352478355169296265e-02 -3.076978325843811035e-01 -4.630527645349502563e-02 1.783129200339317322e-02 9.586293250322341919e-02 -2.701322138309478760e-01 3.902554884552955627e-02 3.621159493923187256e-02 4.471160098910331726e-02 -2.856415212154388428e-01 -1.869150064885616302e-02 1.611279249191284180e-01 -2.732825875282287598e-01 1.367387026548385620e-01 8.218780905008316040e-02 1.798264533281326294e-01 7.923319935798645020e-02 1.038206517696380615e-01 -6.762994825839996338e-02 -2.921843342483043671e-02 -2.570770978927612305e-01 -3.442311584949493408e-01 2.617380023002624512e-01 -2.158065326511859894e-02 -7.739532738924026489e-02 -8.548461645841598511e-02 5.679832026362419128e-02 -1.628223657608032227e-01 5.139628425240516663e-03 -4.133808612823486328e-01 2.831003367900848389e-01
1.055602915585041046e-03 6.681181490421295166e-02 -6.650789082050323486e-02 1.750609576702117920e-01 6.809860467910766602e-02 3.009428828954696655e-02 -1.909279078245162964e-01 -3.056688308715820312e-01 -2.470933133736252785e-03 1.404283940792083740e-01 -6.420468538999557495e-02 1.976327225565910339e-02 1.899439245462417603e-01 -2.298481762409210205e-03 -7.687286287546157837e-02 1.279107481241226196e-01 2.512410581111907959e-01 -9.739695489406585693e-02 -3.309933003038167953e-03 3.215280771255493164e-01 -1.771961152553558350e-01 2.341444492340087891e-01 -1.196563541889190674e-01 1.154327392578125000e-01 -2.232197374105453491e-01 -3.992107212543487549e-01 -3.297104835510253906e-01 2.695157527923583984e-01 6.066412106156349182e-02 8.418772369623184204e-02 -1.932402700185775757e-01 1.180023178458213806e-01
2.683559432625770569e-02 2.270268499851226807e-01 -6.836634594947099686e-03 -8.714982308447360992e-03 3.813644945621490479e-01 -1.468045115470886230e-01 -1.358325779438018799e-01 -3.475162386894226074e-01 -2.397240549325942993e-01 -1.212849989533424377e-01 -4.602252319455146790e-02 2.269866466522216797e-01 1.676261238753795624e-02 -2.052571475505828857e-01 -1.215196847915649414e-01 2.305685281753540039e-01 -2.134623229503631592e-01 -8.870675414800643921e-02 -3.287018835544586182e-02 4.018232598900794983e-02 -6.204637512564659119e-02 -2.082603238523006439e-02 -3.015927374362945557e-01 1.020030006766319275e-01 -1.066625118255615234e-01 1.403626650571823120e-01 -2.104185074567794800e-01 1.829647272825241089e-01 3.749351575970649719e-02 3.577482402324676514e-01 7.157621532678604126e-02 -1.134810969233512878e-02
1.212949603796005249e-01 -8.063343353569507599e-03 1.078348681330680847e-01 5.308376997709274292e-02 2.407392412424087524e-01 -2.032777816057205200e-01 -4.974973946809768677e-02 -1.195606216788291931e-01 1.438185013830661774e-02 -1.693322211503982544e-01 -3.954065442085266113e-01 -4.409545958042144775e-01 -9.384400397539138794e-02 1.989957094192504883e-01 -5.245436355471611023e-02 -1.415046304464340210e-01 1.133658662438392639e-01 -1.620037108659744263e-01 8.025562763214111328e-02 2.211320847272872925e-01 -7.516296207904815674e-02 -1.653988063335418701e-01 -9.411159902811050415e-02 1.836704015731811523e-01 -1.141436398029327393e-01 -2.725951671600341797e-01 -1.939257383346557617e-01 6.213660165667533875e-02 1.851836219429969788e-02 2.216709107160568237e-01 -2.136472314596176147e-01 9.956932067871093750e-02
-1.961277052760124207e-02 -1.185768991708755493e-01 -2.345748543739318848e-01 4.382608085870742798e-02 2.600103616714477539e-02 6.794542074203491211e-02 -1.402584910392761230e-01 -9.205444902181625366e-02 -2.472236007452011108e-01 1.114495843648910522e-01 -2.818078100681304932e-01 -2.253999561071395874e-01 1.243047416210174561e-02 -2.770476937294006348e-01 1.836819648742675781e-01 -6.579492986202239990e-02 1.692320406436920166e-01 1.127168461680412292e-01 1.274489313364028931e-01 2.184103988111019135e-02 7.758961059153079987e-03 -3.785764575004577637e-01 -2.434415966272354126e-01 3.484083414077758789e-01 2.888086624443531036e-02 -1.852784492075443268e-02 -1.050066109746694565e-02 2.101167663931846619e-02 -1.934503763914108276e-01 -2.089179120957851410e-02 -3.866086006164550781e-01 7.265269756317138672e-02
7.682348042726516724e-02 1.973537728190422058e-02 -4.449870586395263672e-01 8.319876343011856079e-02 1.880691945552825928e-01 1.889174431562423706e-01 -2.576441690325737000e-02 5.306852608919143677e-02 -6.430674344301223755e-02 -1.019704937934875488e-01 -2.092609405517578125e-01 -2.711174786090850830e-01 1.385441869497299194e-01 1.873430609703063965e-01 4.303609579801559448e-02 1.876894533634185791e-01 1.898732781410217285e-01 1.596897054696455598e-04 -3.172000944614410400e-01 8.785807341337203979e-02 -2.285633608698844910e-02 -3.032221794128417969e-01 -1.324909776449203491e-01 -1.472163666039705276e-02 1.612689197063446045e-01 -1.433715075254440308e-01 -2.285073697566986084e-01 1.299177706241607666e-01 -3.301529288291931152e-01 5.269727483391761780e-02 -4.616124927997589111e-02 -8.272856473922729492e-02
9.189415723085403442e-02 1.329566091299057007e-01 -3.277654945850372314e-01 -3.399783279746770859e-03 3.412089645862579346e-01 -1.027134433388710022e-01 -1.367243230342864990e-01 -2.603974342346191406e-01 1.671530157327651978e-01 -1.535070240497589111e-01 -6.865311414003372192e-02 8.316869288682937622e-02 1.870753616094589233e-01 -3.068502247333526611e-01 -6.137777119874954224e-02 7.147779222577810287e-03 -5.437542498111724854e-02 -1.991901695728302002e-01 3.717042505741119385e-01 9.563559293746948242e-02 3.408142179250717163e-02 -2.659020721912384033e-01 -1.848179101943969727e-01 3.643411025404930115e-02 -2.035643719136714935e-02 -7.806982100009918213e-02 -1.428008973598480225e-01 6.089010462164878845e-02 1.653099358081817627e-01 1.977912336587905884e-01 -1.618391722440719604e-01 1.905542910099029541e-01
2.170687913894653320e-01 1.000307723879814148e-01 -7.768251001834869385e-02 8.593439310789108276e-02 1.541856229305267334e-01 -1.524750739336013794e-01 -2.013631016016006470e-01 -2.726309895515441895e-01 -1.660650223493576050e-01 4.478783160448074341e-02 -1.657908111810684204e-01 3.922213613986968994e-02 -9.343669563531875610e-02 -2.280346006155014038e-01 -5.508218333125114441e-02 2.293153554201126099e-01 -1.697930395603179932e-01 -8.931764960289001465e-02 3.685807809233665466e-02 2.700335383415222168e-01 -2.309852838516235352e-01 -3.010351210832595825e-02 -3.987921774387359619e-01 1.987470984458923340e-01 1.858839094638824463e-01 6.452412810176610947e-03 -2.105768024921417236e-01 1.180409863591194153e-01 4.719658568501472473e-02 3.638929426670074463e-01 3.454227000474929810e-02 3.392586018890142441e-03
6.209552288055419922e-02 1.216312590986490250e-02 2.770282328128814697e-02 1.801993101835250854e-01 1.298375129699707031e-01 3.831696137785911560e-02 6.894653290510177612e-02 -1.346738785505294800e-01 -3.108009099960327148e-01 -2.556228041648864746e-01 8.918503671884536743e-02 -2.276133745908737183e-02 -3.923889249563217163e-02 1.354425400495529175e-01 -6.620917469263076782e-02 2.779741883277893066e-01 -1.235699728131294250e-01 3.791570067405700684e-01 1.339799910783767700e-01 6.962498277425765991e-02 5.627912282943725586e-02 -3.777410835027694702e-02 -2.894082069396972656e-01 1.725177913904190063e-01 -2.245705723762512207e-01 -4.819270968437194824e-02 -2.384578734636306763e-01 1.622906923294067383e-01 -9.971684962511062622e-02 1.990197151899337769e-01 -2.809507399797439575e-02 4.041684865951538086e-01
5.150395259261131287e-02 1.542111188173294067e-01 -7.085363566875457764e-02 1.130754426121711731e-01 7.092504948377609253e-02 -9.139780700206756592e-02 -1.514134854078292847e-01 -4.104611277580261230e-01 -2.370994836091995239e-01 -1.355204433202743530e-01 1.425335109233856201e-01 3.115980029106140137e-01 1.678234338760375977e-01 -1.472420543432235718e-01 5.790612474083900452e-02 2.895210310816764832e-02 1.994214504957199097e-01 1.923316866159439087e-01 -8.149627596139907837e-02 2.548328936100006104e-01 1.558846533298492432e-01 -5.905253067612648010e-02 -1.328679621219635010e-01 -8.364092558622360229e-02 -1.810678541660308838e-01 -8.803415298461914062e-02 -3.410754799842834473e-01 1.951861381530761719e-01 -1.045308262109756470e-01 2.548765540122985840e-01 1.047309711575508118e-01 -1.494738608598709106e-01
1.770650595426559448e-01 -1.849482953548431396e-02 -1.291444301605224609e-01 -1.431795805692672729e-01 4.124898612499237061e-01 -5.407069250941276550e-02 -2.643627822399139404e-01 -3.015215098857879639e-01 -1.464272737503051758e-01 -1.104656457901000977e-01 -1.512935757637023926e-01 -3.355307579040527344e-01 4.776239022612571716e-02 1.418962180614471436e-01 1.461013406515121460e-01 -1.866432279348373413e-01 2.178617268800735474e-01 1.830023825168609619e-01 -2.201909422874450684e-01 -1.696318984031677246e-01 1.124319955706596375e-01 -1.145202592015266418e-01 -1.607731580734252930e-01 1.509405970573425293e-01 1.891736686229705811e-02 1.631141602993011475e-01 -2.262933850288391113e-01 1.018438115715980530e-01 -1.025943979620933533e-01 3.096549771726131439e-02 -1.275154054164886475e-01 2.553852833807468414e-02
9.706618636846542358e-02 7.342656701803207397e-02 -4.010449647903442383e-01 9.648455679416656494e-02 8.860766887664794922e-02 1.401909887790679932e-01 -2.081907987594604492e-01 -1.185896322131156921e-01 -1.874831914901733398e-01 7.276128977537155151e-02 -2.058658003807067871e-01 -1.840440630912780762e-01 -6.114484742283821106e-02 -2.475288361310958862e-01 2.967521250247955322e-01 2.500314824283123016e-02 1.037558540701866150e-01 -2.149906707927584648e-03 5.190794542431831360e-02 -1.001369059085845947e-01 -3.319031745195388794e-02 -4.116491228342056274e-02 -7.629077881574630737e-02 5.118691921234130859e-01 8.563697338104248047e-02 -4.859748855233192444e-02 -2.440700493752956390e-02 5.211794376373291016e-02 -1.867669075727462769e-01 1.233107820153236389e-01 -3.199714720249176025e-01 1.186355389654636383e-02
1.454071849584579468e-01 3.735312819480895996e-02 -2.820867896080017090e-01 2.376514822244644165e-01 9.798712283372879028e-02 1.292904764413833618e-01 -1.252465508878231049e-02 -2.461061924695968628e-01 -1.260264664888381958e-01 -2.749983072280883789e-01 -1.767355650663375854e-01 1.966233924031257629e-02 -1.125323623418807983e-01 1.344276219606399536e-01 8.317065984010696411e-02 -2.461117804050445557e-01 1.880973875522613525e-01 -2.587160840630531311e-02 -1.697229892015457153e-01 8.239661902189254761e-02 1.071784943342208862e-01 -2.167143374681472778e-01 8.963032066822052002e-02 1.217218413949012756e-01 -4.901556670665740967e-02 -2.404479831457138062e-01 -2.157342731952667236e-01 3.200902342796325684e-01 5.536396801471710205e-02 -2.228592187166213989e-01 -1.374871134757995605e-01 3.149891495704650879e-01
-3.929346203804016113e-01 8.031293004751205444e-02 -2.049901634454727173e-01 2.541406452655792236e-01 6.517512351274490356e-02 5.774272978305816650e-02 4.695689305663108826e-02 -2.578625082969665527e-01 -7.959819585084915161e-02 -4.077710509300231934e-01 1.830212473869323730e-01 -8.213270455598831177e-02 -7.715189456939697266e-02 -1.320395618677139282e-01 -2.535006776452064514e-02 7.276414334774017334e-02 9.755951166152954102e-02 2.357295006513595581e-01 -9.045542031526565552e-02 -1.272070556879043579e-01 4.234777297824621201e-03 -2.113336920738220215e-01 7.652046531438827515e-02 1.290958970785140991e-01 1.183972731232643127e-01 -2.264627963304519653e-01 -1.765801757574081421e-01 9.043492376804351807e-02 -7.547806948423385620e-03 2.331922948360443115e-01 -3.075513541698455811e-01 6.121486052870750427e-02
-1.048324853181838989e-01 -8.511525392532348633e-02 -2.207338623702526093e-02 2.334125041961669922e-01 1.198368668556213379e-01 -5.597224086523056030e-02 1.145514324307441711e-01 -3.608378469944000244e-01 -1.390332579612731934e-01 -2.141091823577880859e-01 1.401647180318832397e-01 -3.755096346139907837e-02 9.128948673605918884e-03 -9.809121489524841309e-02 -3.863826394081115723e-02 9.087505191564559937e-02 -9.253341704607009888e-02 9.733876585960388184e-02 -2.317980304360389709e-02 5.025921463966369629e-01 1.099601462483406067e-01 -1.346664130687713623e-01 -9.980501234531402588e-02 2.479399591684341431e-01 -1.175651550292968750e-01 4.055358096957206726e-02 -1.422263085842132568e-01 6.075682584196329117e-03 -4.192930459976196289e-01 2.677024602890014648e-01 3.388604894280433655e-02 -5.572982132434844971e-02
-1.032941341400146484e-01 7.651738077402114868e-02 -1.063179522752761841e-01 6.681255251169204712e-02 3.821984529495239258e-01 1.803537830710411072e-02 -8.764688856899738312e-03 -3.830107748508453369e-01 -2.143132835626602173e-01 -6.259891670197248459e-03 -2.807096838951110840e-01 2.197389453649520874e-01 1.235322952270507812e-01 -3.814348950982093811e-02 1.046929061412811279e-01 2.640650868415832520e-01 1.363574117422103882e-01 3.564976900815963745e-02 1.036477610468864441e-01 2.600265741348266602e-01 1.627742778509855270e-03 1.071873027831315994e-02 -9.586535394191741943e-02 1.005827337503433228e-01 -4.012015089392662048e-02 1.035560294985771179e-01 -1.136896759271621704e-01 3.135375678539276123e-01 -3.105471432209014893e-01 -1.858240514993667603e-01 1.634389460086822510e-01 7.198530435562133789e-02
1.064637303352355957e-02 1.433953642845153809e-01 1.669362769462168217e-03 7.354801148176193237e-02 3.535112440586090088e-01 1.235204786062240601e-01 -1.070385798811912537e-01 3.372691944241523743e-02 -1.117860805243253708e-02 3.963571973145008087e-03 -1.685682982206344604e-01 1.055322028696537018e-02 -1.183641552925109863e-01 -1.382948905229568481e-01 -1.004748940467834473e-01 3.577981293201446533e-01 2.473445981740951538e-02 3.014166951179504395e-01 1.367650330066680908e-01 -1.459945738315582275e-02 1.652472466230392456e-01 1.386997997760772705e-01 -2.963040173053741455e-01 3.646820485591888428e-01 -2.212565094232559204e-01 -2.231997996568679810e-01 -9.247535467147827148e-02 2.220063954591751099e-01 4.228642582893371582e-02 1.990040540695190430e-01 -1.827071458101272583e-01 1.098813340067863464e-01
-2.441343516111373901e-01 1.680101454257965088e-01 -1.619319170713424683e-01 3.181991577148437500e-01 -1.445408817380666733e-02 -2.880488149821758270e-02 -2.366144806146621704e-01 -5.415836572647094727e-01 -1.174589768052101135e-01 -2.002216316759586334e-02 -3.253175318241119385e-01 4.665618389844894409e-02 -5.833673756569623947e-03 -4.314584657549858093e-02 -1.007625237107276917e-01 -9.439431130886077881e-02 -4.489706829190254211e-02 -6.485894322395324707e-02 3.573255985975265503e-02 2.900872528553009033e-01 9.051278233528137207e-03 -1.607032716274261475e-01 5.091930925846099854e-02 2.081868499517440796e-01 -8.814018964767456055e-02 -5.286512430757284164e-03 2.398438192903995514e-02 -2.732994593679904938e-02 5.361136794090270996e-02 2.231469899415969849e-01 -1.249636150896549225e-02 2.564371824264526367e-01
-2.254080474376678467e-01 2.450123243033885956e-02 -2.242197282612323761e-02 7.350263744592666626e-02 3.269740939140319824e-01 4.004909470677375793e-02 1.229610666632652283e-01 -2.570800781250000000e-01 -2.249541431665420532e-01 -1.210865303874015808e-01 -1.720599383115768433e-01 -1.821963489055633545e-01 2.227653712034225464e-01 1.029036268591880798e-01 -9.121327102184295654e-02 -1.113078892230987549e-01 -1.142317801713943481e-01 1.118561774492263794e-01 -4.760837554931640625e-02 -8.852599561214447021e-02 -1.030450239777565002e-01 -6.377290934324264526e-02 -2.119394540786743164e-01 3.567410111427307129e-01 -1.608286499977111816e-01 -3.159438073635101318e-01 6.481800973415374756e-02 -2.030030637979507446e-02 -2.415941059589385986e-01 1.025591120123863220e-01 -1.272182315587997437e-01 -3.256814181804656982e-01
6.053980812430381775e-02 1.089295744895935059e-01 -4.121351242065429688e-01 -2.047537453472614288e-02 2.026157677173614502e-01 -8.483796566724777222e-02 2.204474760219454765e-03 -2.541867196559906006e-01 -1.253021955490112305e-01 -1.179090291261672974e-01 -1.844980269670486450e-01 4.935161024332046509e-02 -1.832451373338699341e-01 -3.810568749904632568e-01 -3.591059520840644836e-02 -1.897991597652435303e-01 9.413740038871765137e-02 -2.352272123098373413e-01 6.434646435081958771e-03 2.928735613822937012e-01 -1.688773781061172485e-01 2.544786315411329269e-03 -3.529473245143890381e-01 -4.531145095825195312e-02 1.580940485000610352e-01 3.894688934087753296e-02 -5.368073284626007080e-02 1.065590046346187592e-02 -5.498875677585601807e-02 1.717646420001983643e-01 -2.245747447013854980e-01 3.906632214784622192e-02
5.488025024533271790e-02 -7.392878830432891846e-02 -1.883544027805328369e-01 4.203473031520843506e-02 5.366506576538085938e-01 3.281622007489204407e-02 5.190425086766481400e-03 -2.724034488201141357e-01 -7.767483592033386230e-02 -5.479940026998519897e-02 -2.918734848499298096e-01 -2.276239991188049316e-01 1.356217563152313232e-01 1.694151312112808228e-01 6.607321649789810181e-02 -1.516425758600234985e-01 9.092526137828826904e-02 -8.771067857742309570e-02 -1.841062605381011963e-01 -1.661614775657653809e-01 -8.584605529904365540e-03 -1.211118996143341064e-01 -1.355898827314376831e-01 3.138805329799652100e-01 -1.624549627304077148e-01 -2.698279917240142822e-02 -2.629400491714477539e-01 -4.167336970567703247e-02 -3.331170231103897095e-02 -1.768607646226882935e-01 -1.593611687421798706e-01 -7.476600259542465210e-02
1.159039288759231567e-01 1.678319722414016724e-01 -2.060314416885375977e-01 2.058614492416381836e-01 2.125949561595916748e-01 1.414797008037567139e-01 -7.733798772096633911e-02 -2.278168946504592896e-01 -2.905707061290740967e-01 -3.202894702553749084e-02 -2.359279543161392212e-01 1.132908090949058533e-01 2.076571881771087646e-01 7.088822126388549805e-02 -1.017194017767906189e-01 -1.508555859327316284e-01 -2.582190558314323425e-03 -1.185618117451667786e-01 1.333172768354415894e-01 1.480321735143661499e-01 -2.692846953868865967e-01 -4.037082493305206299e-01 -2.946783304214477539e-01 -2.337685320526361465e-03 -6.396543979644775391e-02 -9.586391597986221313e-02 -7.500813156366348267e-02 -7.214815914630889893e-02 9.982947260141372681e-02 5.432689189910888672e-02 -4.191700369119644165e-02 3.168559372425079346e-01
-1.129741296172142029e-01 -1.128719523549079895e-01 -2.009690999984741211e-01 3.921144083142280579e-02 3.036802634596824646e-02 -1.079813987016677856e-01 -1.446609795093536377e-01 -1.156418211758136749e-02 -2.831695079803466797e-01 -2.105479240417480469e-01 -2.325322777032852173e-01 2.562433294951915741e-02 4.117476344108581543e-01 -1.654926240444183350e-01 -1.791662722826004028e-01 -1.418092995882034302e-01 -9.625879116356372833e-03 -1.647641360759735107e-01 7.736055552959442139e-02 1.029883101582527161e-01 -1.667561680078506470e-01 -6.473135203123092651e-02 -2.678495049476623535e-01 2.363193333148956299e-01 -2.381098419427871704e-01 -4.198411703109741211e-01 -4.152612388134002686e-02 7.840806990861892700e-02 -2.603657194413244724e-04 1.480526477098464966e-01 -4.646618291735649109e-02 4.708989709615707397e-02
3.003845922648906708e-02 1.167867928743362427e-01 -2.581798732280731201e-01 6.763696670532226562e-02 3.139010071754455566e-01 -5.831906571984291077e-02 -1.452329307794570923e-01 -1.212517693638801575e-01 -8.704221993684768677e-02 -7.593663781881332397e-02 -1.953859329223632812e-01 -3.128381371498107910e-01 -3.718705847859382629e-02 -1.938757002353668213e-01 -9.278059005737304688e-02 -5.521880462765693665e-02 -1.673061251640319824e-01 8.265818655490875244e-02 -2.223688215017318726e-01 1.122690066695213318e-01 6.299844384193420410e-02 -3.372158408164978027e-01 -3.753090649843215942e-02 -1.003094092011451721e-01 2.286262996494770050e-02 -1.200655326247215271e-01 -1.772244274616241455e-01 2.719831764698028564e-01 -8.818314224481582642e-02 3.466892242431640625e-01 1.196281635202467442e-03 -3.196254968643188477e-01
3.235770463943481445e-01 2.702341675758361816e-01 -3.420140147209167480e-01 -2.939423322677612305e-01 3.036175966262817383e-01 1.847168058156967163e-02 -1.536498516798019409e-01 -3.639892339706420898e-01 -6.514851748943328857e-02 -9.592417627573013306e-02 -3.434933125972747803e-01 1.327663958072662354e-01 2.420898340642452240e-02 -1.070110648870468140e-01 9.185165166854858398e-02 -1.859985589981079102e-01 -1.877455413341522217e-02 7.973262667655944824e-02 2.863238751888275146e-02 1.375234127044677734e-01 -1.880746781826019287e-01 1.623025746084749699e-03 -4.704210162162780762e-02 1.692351102828979492e-01 9.130425751209259033e-02 -7.890998572111129761e-02 -1.986813694238662720e-01 4.898907616734504700e-02 -4.986770451068878174e-02 5.224682390689849854e-02 -5.258028209209442139e-02 9.515962004661560059e-02
2.964398637413978577e-02 3.705459833145141602e-02 -2.286315858364105225e-01 2.736016809940338135e-01 4.007121324539184570e-01 -3.092721849679946899e-02 6.278503686189651489e-02 -1.880278140306472778e-01 2.117003314197063446e-03 8.419080078601837158e-02 -7.435000687837600708e-02 -2.332606911659240723e-02 4.574142396450042725e-02 -2.722470788285136223e-03 -2.201266884803771973e-01 -1.396561712026596069e-01 -5.351015552878379822e-02 2.959007024765014648e-01 -2.233712375164031982e-01 -1.017137095332145691e-01 -6.027869880199432373e-03 -2.168264836072921753e-01 -1.142254918813705444e-01 2.646873891353607178e-01 1.630301326513290405e-01 3.188288211822509766e-02 -6.798728555440902710e-02 2.983774840831756592e-01 -2.537817321717739105e-02 -3.022774681448936462e-02 -4.235817193984985352e-01 -5.938924849033355713e-02
9.855879098176956177e-02 9.734539315104484558e-03 -3.880801796913146973e-01 2.032377198338508606e-02 3.916557431221008301e-01 1.059923544526100159e-01 -2.106636613607406616e-01 -1.169216185808181763e-01 9.523885697126388550e-02 -2.938041463494300842e-02 -2.084840685129165649e-01 -3.569037616252899170e-01 9.902738779783248901e-02 -7.542665302753448486e-02 -2.810198254883289337e-02 3.977395594120025635e-02 3.320166096091270447e-02 1.297744065523147583e-01 -6.452413648366928101e-02 -6.884231418371200562e-02 1.014866083860397339e-01 -1.569673717021942139e-01 1.385290292091667652e-03 -1.560568809509277344e-01 -3.590913712978363037e-01 -2.418204993009567261e-01 -1.157948747277259827e-01 9.098783880472183228e-02 -1.575158983469009399e-01 8.765974640846252441e-02 -2.464277148246765137e-01 -1.713870763778686523e-01
-1.784003674983978271e-01 2.307125180959701538e-01 -8.333266526460647583e-02 8.680885285139083862e-02 1.280383393168449402e-02 -1.100354790687561035e-01 1.739926487207412720e-01 -2.039612680673599243e-01 -2.081990540027618408e-01 -2.688215970993041992e-01 1.015564501285552979e-01 1.461913734674453735e-01 5.939905717968940735e-02 -1.251638978719711304e-01 -1.946273446083068848e-01 1.500193476676940918e-01 1.772045046091079712e-01 2.250104993581771851e-01 -1.172763854265213013e-01 3.947435691952705383e-02 -1.472219228744506836e-01 1.074538901448249817e-01 1.300614327192306519e-02 8.276331424713134766e-02 -4.021395742893218994e-02 -1.920060962438583374e-01 -3.493357896804809570e-01 1.400629878044128418e-01 -6.979283690452575684e-02 3.525615334510803223e-01 -3.477224409580230713e-01 1.471096277236938477e-01
-3.267921507358551025e-02 1.139424517750740051e-01 -3.492630124092102051e-01 -1.307433750480413437e-02 2.852837145328521729e-01 2.731706798076629639e-01 -1.034891307353973389e-01 -1.202735826373100281e-01 -1.173438951373100281e-01 1.114643737673759460e-01 -1.398380845785140991e-01 -1.279030442237854004e-01 2.305162698030471802e-01 -4.360449034720659256e-03 1.463299840688705444e-01 -3.217361867427825928e-02 -4.247364774346351624e-02 -2.327007241547107697e-02 -7.792631164193153381e-03 5.084723979234695435e-02 6.898514926433563232e-02 -3.832468762993812561e-02 -1.180253271013498306e-02 6.250968575477600098e-01 6.704443134367465973e-03 -3.671459481120109558e-02 -1.766219288110733032e-01 -6.452729552984237671e-02 -2.365095764398574829e-01 -4.626706242561340332e-02 -1.467236578464508057e-01 -1.625875979661941528e-01
-4.025572910904884338e-02 -4.428021982312202454e-02 -1.219381913542747498e-01 7.301522046327590942e-02 1.137888059020042419e-01 1.455839276313781738e-01 -9.031909704208374023e-02 -8.084146305918693542e-03 -2.042208611965179443e-01 -5.843460932374000549e-02 -2.013711929321289062e-01 -2.413252145051956177e-01 -3.644986078143119812e-02 -2.506701052188873291e-01 2.774759531021118164e-01 -1.092348098754882812e-01 9.093044698238372803e-02 1.584479212760925293e-01 1.954668313264846802e-01 5.454397946596145630e-02 6.689526885747909546e-02 -3.455082178115844727e-01 -2.213040739297866821e-01 3.804269134998321533e-01 -2.012333087623119354e-02 -1.849142163991928101e-01 2.201989479362964630e-02 -1.196802873164415359e-02 -2.598106563091278076e-01 1.101905852556228638e-01 -3.592259883880615234e-01 2.888631820678710938e-02
-2.892053425312042236e-01 -1.129876375198364258e-01 -4.539653658866882324e-02 -5.158992111682891846e-02 -5.180694907903671265e-02 1.992593109607696533e-01 -1.147008985280990601e-01 -1.838904172182083130e-01 -1.771105229854583740e-01 -1.792643032968044281e-02 -3.747617900371551514e-01 -1.883579045534133911e-01 1.460022628307342529e-01 1.299327164888381958e-01 1.491328179836273193e-01 -1.032562777400016785e-01 -1.340659409761428833e-01 7.402006536722183228e-02 1.023884415626525879e-01 3.178133964538574219e-01 4.269310459494590759e-02 1.023029759526252747e-01 -2.836008071899414062e-01 4.323188215494155884e-02 1.615192294120788574e-01 -9.548788517713546753e-02 -2.923802435398101807e-01 4.500267654657363892e-02 -3.229324519634246826e-01 1.616690307855606079e-01 -1.255146414041519165e-01 1.799249500036239624e-01
1.174180135130882263e-01 -3.125303424894809723e-03 -5.472598075866699219e-01 1.497469693422317505e-01 8.632806688547134399e-02 2.113627456128597260e-02 1.636109799146652222e-01 -2.128539681434631348e-01 -2.292280495166778564e-01 -1.172062978148460388e-01 -2.730956971645355225e-01 1.120360419154167175e-01 -4.976788163185119629e-02 5.193582922220230103e-02 -2.857553660869598389e-01 -5.087128654122352600e-02 -9.265438653528690338e-03 -2.519951947033405304e-02 2.572704553604125977e-01 1.367975175380706787e-01 -1.396176367998123169e-01 -1.946091353893280029e-01 -8.738759160041809082e-02 3.608076274394989014e-01 -1.645897179841995239e-01 8.527358621358871460e-02 9.264191612601280212e-04 6.723888218402862549e-02 -1.008260622620582581e-01 5.719482526183128357e-02 -8.284631371498107910e-02 3.854528442025184631e-02
5.415537953376770020e-02 -3.183405473828315735e-02 -4.208377003669738770e-01 5.708292499184608459e-02 2.854037880897521973e-01 1.237159594893455505e-01 4.200072586536407471e-02 -1.855620741844177246e-01 4.112196341156959534e-02 -1.563996225595474243e-01 -3.532141149044036865e-01 1.563730835914611816e-01 1.595811732113361359e-02 3.366860002279281616e-02 -2.497797310352325439e-01 -1.132715269923210144e-01 -1.751994192600250244e-01 -9.293715655803680420e-02 1.499921530485153198e-01 1.154413744807243347e-01 -1.051703244447708130e-01 -2.591186463832855225e-01 -2.300453931093215942e-02 3.284391760826110840e-01 -9.982703626155853271e-02 5.249902978539466858e-02 -1.340327709913253784e-01 2.291802912950515747e-01 1.964604705572128296e-01 1.907427012920379639e-01 -6.581851840019226074e-02 8.047712594270706177e-02
-9.853927046060562134e-02 3.367851674556732178e-01 1.366499364376068115e-01 -3.577679768204689026e-02 1.852499246597290039e-01 2.024633437395095825e-01 -2.438417971134185791e-01 -2.498693466186523438e-01 -9.903227537870407104e-02 -1.033014431595802307e-01 -7.998590916395187378e-02 -2.334587574005126953e-01 -1.363560855388641357e-01 -1.845530718564987183e-01 -3.332557622343301773e-03 7.929382845759391785e-03 1.480283141136169434e-01 -1.363458782434463501e-01 -1.518901735544204712e-01 -4.285100847482681274e-02 -3.778611496090888977e-02 -1.624446809291839600e-01 -1.726174503564834595e-01 8.964163810014724731e-02 -3.561267256736755371e-01 -1.388485729694366455e-01 -2.357253730297088623e-01 3.740906417369842529e-01 -2.974166721105575562e-02 1.938690543174743652e-01 1.202434003353118896e-01 -1.588490325957536697e-03
-2.408923208713531494e-01 -3.574797213077545166e-01 -4.069147109985351562e-01 4.409569129347801208e-02 8.883633464574813843e-02 -1.867947168648242950e-02 -2.430146038532257080e-01 -2.771237790584564209e-01 3.277771919965744019e-02 -2.219596207141876221e-01 -1.324724555015563965e-01 -1.636269688606262207e-01 -1.491726562380790710e-02 1.423592213541269302e-02 2.736852467060089111e-01 4.909887909889221191e-02 -2.074292451143264771e-01 1.393104791641235352e-01 -5.978398770093917847e-02 4.958670213818550110e-02 2.435837872326374054e-02 -1.454185396432876587e-01 5.405933037400245667e-02 4.487564787268638611e-02 -1.179408356547355652e-01 -1.550354659557342529e-01 -2.965089976787567139e-01 6.355637311935424805e-02 -1.826890259981155396e-01 2.536457479000091553e-01 -4.613694176077842712e-02 7.260504364967346191e-02
1.094945073127746582e-01 1.169551443308591843e-02 -3.863889575004577637e-01 2.448900490999221802e-01 1.840184479951858521e-01 1.006182581186294556e-01 1.039994508028030396e-02 -3.718210384249687195e-02 -6.090019643306732178e-02 -3.905423358082771301e-02 -3.044995963573455811e-01 -3.356572389602661133e-01 3.702421486377716064e-02 3.953470289707183838e-02 8.593602478504180908e-02 2.336425930261611938e-01 9.421964734792709351e-02 -3.604955226182937622e-02 -3.705250024795532227e-01 9.846629202365875244e-02 -4.963750392198562622e-02 -1.896327435970306396e-01 -1.587448418140411377e-01 -3.668325394392013550e-02 3.847716376185417175e-02 -9.148223698139190674e-02 -2.417756170034408569e-01 -2.501560933887958527e-02 -3.402197659015655518e-01 -4.428685177117586136e-03 -2.001360952854156494e-01 -1.035190299153327942e-01
-2.415389008820056915e-02 -1.093979738652706146e-02 -1.608031988143920898e-02 3.243493139743804932e-01 1.459673196077346802e-01 -1.260637342929840088e-01 -2.297022342681884766e-01 -5.095188692212104797e-02 -2.080404758453369141e-01 -8.422636985778808594e-02 -3.855715990066528320e-01 5.380486324429512024e-02 5.282491445541381836e-02 9.489245712757110596e-03 -4.960326477885246277e-03 2.320098280906677246e-01 1.331808865070343018e-01 5.621356889605522156e-03 2.641971409320831299e-02 -2.420177161693572998e-01 1.085991784930229187e-01 1.172711700201034546e-01 -2.302598357200622559e-01 9.552834182977676392e-02 -2.071022093296051025e-01 -2.481779158115386963e-01 -3.594881296157836914e-01 3.530685305595397949e-01 1.967576704919338226e-02 5.703701078891754150e-02 -1.174604892730712891e-01 -4.547834396362304688e-02
1.770519278943538666e-02 1.929025799036026001e-01 -2.135108411312103271e-01 3.366559445858001709e-01 1.288357228040695190e-01 1.244105845689773560e-01 -2.375839501619338989e-01 -3.014011383056640625e-01 -5.966681614518165588e-02 -1.160829514265060425e-01 3.768151625990867615e-03 -1.639845222234725952e-01 -1.056787148118019104e-01 1.635333299636840820e-01 2.134995767846703529e-03 6.768716126680374146e-02 -1.037040725350379944e-01 3.411575034260749817e-02 1.059431359171867371e-01 1.132403835654258728e-01 1.633397787809371948e-01 -1.126358956098556519e-01 -2.470236867666244507e-01 2.336874902248382568e-01 9.490434080362319946e-02 -3.283134698867797852e-01 -1.682236604392528534e-02 2.111393064260482788e-01 8.069243282079696655e-02 -2.301886379718780518e-01 -3.541777431964874268e-01 -1.362140290439128876e-02
-2.792627736926078796e-02 -6.528421491384506226e-02 -1.522391140460968018e-01 -4.386435821652412415e-02 1.814534328877925873e-02 9.845472127199172974e-02 -2.934737503528594971e-01 -5.867507774382829666e-03 -1.816933304071426392e-01 4.734244570136070251e-02 -3.035494089126586914e-01 -1.672912761569023132e-02 2.552306950092315674e-01 -2.599360346794128418e-01 1.068057641386985779e-01 -4.415461421012878418e-02 2.978218793869018555e-01 2.497263848781585693e-01 1.206954494118690491e-01 7.801680266857147217e-02 9.987734258174896240e-02 -3.112300634384155273e-01 -3.165438473224639893e-01 2.503567039966583252e-01 -1.911482065916061401e-01 -1.043575629591941833e-01 -3.118175454437732697e-02 5.587753280997276306e-02 -5.073273554444313049e-02 8.391558378934860229e-02 -2.941748201847076416e-01 -1.040217354893684387e-01
1.190083250403404236e-01 1.559736132621765137e-01 -3.158796131610870361e-01 -8.051164448261260986e-02 4.303914904594421387e-01 2.623914182186126709e-01 -1.588132828474044800e-01 -3.129814565181732178e-01 -1.502510309219360352e-01 6.573756039142608643e-02 -6.847973912954330444e-02 8.043992519378662109e-02 -1.018763110041618347e-01 1.723431348800659180e-01 9.665524214506149292e-02 -1.282874643802642822e-01 -6.442826241254806519e-02 -1.420147716999053955e-01 2.561513185501098633e-01 6.528236716985702515e-02 -1.120019629597663879e-01 -3.053957223892211914e-01 -1.200380325317382812e-01 -6.804659217596054077e-02 -1.868410259485244751e-01 -2.017401754856109619e-01 -5.156040191650390625e-02 1.123555377125740051e-02 1.191576719284057617e-01 2.178753912448883057e-01 -9.071380645036697388e-02 8.190724998712539673e-02
1.144138723611831665e-01 -3.240542486310005188e-02 -5.327348783612251282e-02 2.246839702129364014e-01 1.924749612808227539e-01 -1.534315347671508789e-01 -5.275855213403701782e-02 -2.837471067905426025e-01 -1.771500110626220703e-01 -4.113475978374481201e-01 1.239295825362205505e-01 7.013916224241256714e-02 1.316821575164794922e-01 -2.166564017534255981e-01 -1.008707582950592041e-01 2.688364684581756592e-01 -4.604439437389373779e-02 1.769541949033737183e-01 3.490860760211944580e-02 4.207281768321990967e-01 -6.600392609834671021e-02 -2.091257721185684204e-01 -2.314142324030399323e-02 2.404262721538543701e-01 1.912800595164299011e-02 3.280552104115486145e-02 5.698118731379508972e-02 2.517258562147617340e-02 -2.791384160518646240e-01 -4.863496124744415283e-02 -1.155468001961708069e-01 -6.331040710210800171e-02
-2.336147874593734741e-01 6.961533427238464355e-02 -2.580079436302185059e-01 -1.399678410962224007e-03 2.037455588579177856e-01 7.494480162858963013e-02 -2.599776685237884521e-01 -1.934383958578109741e-01 -7.509275525808334351e-02 -3.805818259716033936e-01 -1.534956097602844238e-01 -2.712510526180267334e-02 7.919313758611679077e-02 -1.865012794733047485e-01 -4.130054265260696411e-02 -1.487694233655929565e-01 -1.412546336650848389e-01 -4.420748446136713028e-04 1.556635051965713501e-01 3.213545680046081543e-01 6.525216996669769287e-02 3.923476114869117737e-02 -1.136982962489128113e-01 2.950785458087921143e-01 -8.538296073675155640e-02 -2.552684247493743896e-01 -4.353901371359825134e-02 -1.076170951128005981e-01 2.839363217353820801e-01 2.149858027696609497e-01 1.615830510854721069e-02 -1.261896640062332153e-01
1.851720213890075684e-01 -1.386594325304031372e-01 1.736101061105728149e-01 -4.952611029148101807e-02 1.013282313942909241e-01 2.602305710315704346e-01 7.917331904172897339e-02 -3.220101296901702881e-01 -4.212969839572906494e-01 1.067276820540428162e-01 3.826044872403144836e-02 3.978170920163393021e-03 4.859684407711029053e-02 -1.938195154070854187e-02 6.866244226694107056e-02 1.018098443746566772e-01 9.750407189130783081e-02 2.104966342449188232e-01 -4.196768626570701599e-02 2.493738532066345215e-01 -1.804453134536743164e-01 -7.585737854242324829e-02 -3.828690648078918457e-01 1.108641102910041809e-01 4.723952617496252060e-03 -1.811560243368148804e-01 -2.369428873062133789e-01 2.762153744697570801e-01 -5.655616894364356995e-02 1.920074969530105591e-02 -1.742222309112548828e-01 -6.008722633123397827e-02
4.173685610294342041e-02 4.655161499977111816e-02 -1.861238181591033936e-01 2.442291676998138428e-01 1.345613598823547363e-01 -1.130357682704925537e-01 3.055791370570659637e-03 -8.989546447992324829e-02 -4.135084897279739380e-02 1.437049210071563721e-01 -1.450985372066497803e-01 -1.328035816550254822e-02 4.431159794330596924e-01 6.232560425996780396e-02 3.154348954558372498e-02 -6.988950073719024658e-02 2.618965879082679749e-02 5.753077939152717590e-02 4.024871438741683960e-02 1.035279245115816593e-03 -1.241392642259597778e-01 -7.383397221565246582e-02 -1.522015631198883057e-01 4.006910324096679688e-01 -2.639815807342529297e-01 -2.387610822916030884e-02 -1.495388001203536987e-01 -5.115744099020957947e-02 -3.195116519927978516e-01 -6.150234118103981018e-02 -4.291195273399353027e-01 1.329417675733566284e-01
1.615064889192581177e-01 -5.247469246387481689e-02 -2.501963973045349121e-01 2.388902902603149414e-01 4.764954000711441040e-02 -1.559759676456451416e-02 6.624495238065719604e-02 -2.012198865413665771e-01 -3.872143626213073730e-01 -1.043795887380838394e-02 -2.450710237026214600e-01 -8.559003472328186035e-02 -7.439941912889480591e-02 -1.617226749658584595e-01 6.543131917715072632e-02 -2.299449592828750610e-01 -4.576170817017555237e-02 8.523204922676086426e-02 -2.698478102684020996e-01 2.680035233497619629e-01 2.038659900426864624e-01 -6.566808372735977173e-02 1.529853492975234985e-01 1.307413876056671143e-01 -1.639500707387924194e-01 -2.552382946014404297e-01 -3.149899840354919434e-01 7.082723081111907959e-02 -1.460160911083221436e-01 -3.548894077539443970e-02 -1.659192591905593872e-01 1.052817180752754211e-01
-1.513322740793228149e-01 2.112351059913635254e-01 1.601895540952682495e-01 -4.134769365191459656e-02 1.703985333442687988e-01 1.099250018596649170e-01 -2.001322507858276367e-01 -4.297474324703216553e-01 -2.973752319812774658e-01 -8.333770185708999634e-02 1.441856473684310913e-02 -2.515586093068122864e-02 -1.203906834125518799e-01 3.601739928126335144e-02 1.449432969093322754e-01 6.753519177436828613e-02 -6.357721239328384399e-02 2.167873829603195190e-02 -1.926555335521697998e-01 1.080818250775337219e-01 -2.773733437061309814e-01 -1.442712843418121338e-01 -9.073905646800994873e-03 1.546475142240524292e-01 -8.916021138429641724e-02 1.324220150709152222e-01 -2.842096686363220215e-01 3.668236732482910156e-01 -4.420881345868110657e-02 2.581763565540313721e-01 2.528095990419387817e-02 1.286378502845764160e-01
3.005923517048358917e-02 4.716707917395979166e-04 -1.072223857045173645e-01 3.243783414363861084e-01 1.705415546894073486e-01 2.542390525341033936e-01 -1.444932422600686550e-03 -3.535068333148956299e-01 -6.249710172414779663e-02 -1.726343184709548950e-01 -1.457699388265609741e-01 9.552731178700923920e-03 -2.714215517044067383e-01 -2.935945391654968262e-01 1.964159160852432251e-01 1.952456384897232056e-01 -8.835802227258682251e-02 8.023910224437713623e-02 2.130549028515815735e-02 -1.470503862947225571e-02 1.574508845806121826e-01 -2.459380328655242920e-01 -2.797551751136779785e-01 -1.904699578881263733e-02 -2.603252232074737549e-02 5.726549401879310608e-02 -4.466000199317932129e-02 -6.547324359416961670e-02 -1.899027824401855469e-01 3.484324812889099121e-01 1.290238369256258011e-02 1.593130677938461304e-01
-8.990955352783203125e-02 5.028969421982765198e-02 -1.250938177108764648e-01 2.682995200157165527e-01 7.371500134468078613e-02 2.649556398391723633e-01 -1.219780594110488892e-01 -3.145013153553009033e-01 -1.685201227664947510e-01 -1.160618513822555542e-01 -1.416265666484832764e-01 -1.418288797140121460e-01 -2.568899095058441162e-01 -3.083429634571075439e-01 9.472693502902984619e-02 2.201679348945617676e-01 4.945389553904533386e-02 2.219550907611846924e-01 -3.089702129364013672e-02 -1.690918207168579102e-01 1.668987125158309937e-01 -1.562799811363220215e-01 -1.214603036642074585e-01 -9.905439801514148712e-04 -5.029878765344619751e-02 -6.506963074207305908e-02 -1.678845733404159546e-01 -2.594321668148040771e-01 -1.082471683621406555e-01 3.314193785190582275e-01 2.370341680943965912e-03 1.991639137268066406e-01
9.492831677198410034e-02 3.644215688109397888e-02 8.251044899225234985e-02 4.449584484100341797e-01 6.589125096797943115e-02 6.421513855457305908e-02 -3.623448908329010010e-01 -5.617545247077941895e-01 -2.157902419567108154e-01 -1.687208265066146851e-01 -3.727662190794944763e-02 1.496693789958953857e-01 1.167382113635540009e-02 -7.605585269629955292e-03 -1.146402209997177124e-02 -7.487904280424118042e-02 1.266007721424102783e-01 -1.308522671461105347e-01 -1.148752123117446899e-01 1.144081577658653259e-01 -5.372320488095283508e-02 -5.832396820187568665e-02 -1.250665634870529175e-01 -3.231786563992500305e-02 -2.171031571924686432e-02 -2.174887359142303467e-01 -1.318408101797103882e-01 1.353448349982500076e-02 9.485876560211181641e-02 1.963187307119369507e-01 -1.391605585813522339e-01 -1.006483286619186401e-01
-1.176027804613113403e-01 3.060152828693389893e-01 -7.984034717082977295e-02 3.088948316872119904e-02 7.244950532913208008e-02 1.966573596000671387e-01 -1.594323962926864624e-01 -3.174318373203277588e-01 -1.901474297046661377e-01 -9.540501050651073456e-03 -5.249783769249916077e-02 -1.789093315601348877e-01 -2.180857025086879730e-02 -2.542095780372619629e-01 -1.088198833167552948e-02 4.060471057891845703e-02 2.641424834728240967e-01 1.432058364152908325e-01 -4.306730255484580994e-02 1.338993012905120850e-01 -1.099236086010932922e-01 8.281865157186985016e-03 -1.911817342042922974e-01 -2.273649275302886963e-01 -7.195825874805450439e-02 2.812552750110626221e-01 -1.921959668397903442e-01 1.074696257710456848e-01 -2.792256772518157959e-01 3.190906643867492676e-01 -2.326689213514328003e-01 7.859296165406703949e-03
1.857534795999526978e-02 2.275313138961791992e-01 -4.040076211094856262e-02 -8.805562555789947510e-02 6.195686757564544678e-02 6.135402619838714600e-02 8.351588249206542969e-02 -6.161677241325378418e-01 -8.763814717531204224e-02 2.490967325866222382e-02 -5.073318630456924438e-02 -6.107729300856590271e-02 3.735675811767578125e-01 1.122242398560047150e-02 8.469153195619583130e-02 -2.945981919765472412e-01 -1.364984512329101562e-01 -2.281787097454071045e-01 5.895081907510757446e-03 3.660994395613670349e-02 -8.265336602926254272e-02 -1.174789201468229294e-02 -2.853021956980228424e-02 1.350586265325546265e-01 -1.500145643949508667e-01 -2.103166729211807251e-01 -1.305212974548339844e-01 1.872641891241073608e-01 -1.308554410934448242e-01 2.709499932825565338e-02 -7.745453715324401855e-02 2.349869310855865479e-01
-1.091123893857002258e-01 -8.311349898576736450e-02 -2.792609035968780518e-01 5.653618648648262024e-02 2.532334923744201660e-01 6.105538085103034973e-02 -1.175619140267372131e-01 -1.695571988821029663e-01 -1.675278991460800171e-01 1.107012853026390076e-02 1.279493123292922974e-01 2.598838806152343750e-01 1.870189011096954346e-01 -1.166308820247650146e-01 1.707296371459960938e-01 2.379995733499526978e-01 1.907590478658676147e-01 1.039592027664184570e-01 -3.918380662798881531e-02 3.778016194701194763e-02 3.955840691924095154e-02 -1.983701437711715698e-02 -2.886693179607391357e-01 9.305748157203197479e-03 6.986003369092941284e-02 9.034962952136993408e-02 -2.236344963312149048e-01 5.070079565048217773e-01 -1.095346882939338684e-01 -9.132204949855804443e-02 -2.055012732744216919e-01 1.577749699354171753e-01
1.113483980298042297e-01 -1.518280953168869019e-01 1.209603156894445419e-02 -1.638176292181015015e-01 1.399229466915130615e-01 1.014228686690330505e-01 2.419797703623771667e-02 -5.477192997932434082e-01 -1.068236157298088074e-01 -1.110629960894584656e-01 -9.313965588808059692e-02 -1.478301640599966049e-02 2.560826204717159271e-02 6.687274575233459473e-02 2.078065127134323120e-01 -6.455501914024353027e-02 -1.562118828296661377e-01 1.947563290596008301e-01 -1.596196144819259644e-01 2.683482468128204346e-01 -3.282243907451629639e-01 -3.115845918655395508e-01 -2.973802089691162109e-01 7.532500475645065308e-02 -1.198764070868492126e-01 4.711716994643211365e-02 -6.283184885978698730e-02 2.313039265573024750e-02 -2.402649074792861938e-02 9.023186564445495605e-02 -1.729746460914611816e-01 5.951986461877822876e-02
2.110776156187057495e-01 -9.605214744806289673e-02 -6.809344142675399780e-02 5.786425247788429260e-02 3.262981772422790527e-02 2.519519031047821045e-01 1.033910214900970459e-01 -4.317181706428527832e-01 1.288233548402786255e-01 -2.517665624618530273e-01 -1.238794922828674316e-01 3.715125098824501038e-02 -9.619262814521789551e-02 -3.058344125747680664e-01 4.970674589276313782e-02 -1.512272059917449951e-01 -7.511696964502334595e-02 8.182146400213241577e-02 2.678194642066955566e-02 4.191079437732696533e-01 -1.609053760766983032e-01 -5.108847841620445251e-02 -2.906012833118438721e-01 -2.939840406179428101e-02 -1.677570492029190063e-01 -5.628328397870063782e-02 5.524254217743873596e-02 2.230034470558166504e-01 -8.762112259864807129e-02 9.089075960218906403e-03 -2.314854413270950317e-01 6.185591593384742737e-02
4.894066229462623596e-02 -1.247771456837654114e-01 -9.384726732969284058e-02 1.261791735887527466e-01 5.771929398179054260e-02 -2.797330170869827271e-02 -2.642679214477539062e-01 -1.240403130650520325e-01 -7.123404741287231445e-02 1.287339925765991211e-01 -1.113423928618431091e-01 -8.235266804695129395e-02 2.069901674985885620e-01 -7.925767451524734497e-02 2.876489982008934021e-02 2.378166913986206055e-01 1.435772143304347992e-02 8.331464976072311401e-02 -2.152350544929504395e-01 1.538573503494262695e-01 1.101747006177902222e-01 -1.928505301475524902e-01 -3.049935102462768555e-01 -3.905026987195014954e-02 -2.620043456554412842e-01 -3.392746448516845703e-01 -2.108120322227478027e-01 -2.336763404309749603e-02 2.175803035497665405e-01 2.113726586103439331e-01 -2.591941654682159424e-01 3.341687619686126709e-01
-9.880797564983367920e-02 1.009187400341033936e-01 -3.117956519126892090e-01 2.182157784700393677e-01 3.524192869663238525e-01 -8.966865390539169312e-02 -1.016259193420410156e-01 -1.381519287824630737e-01 -1.985380426049232483e-03 -3.498907983303070068e-01 -2.689991891384124756e-01 -2.090264856815338135e-01 -1.232302337884902954e-01 -4.266906902194023132e-02 -2.248588502407073975e-01 7.673460990190505981e-02 -2.916628681123256683e-02 4.816169384866952896e-03 -2.461848109960556030e-01 -6.000649929046630859e-02 1.152490675449371338e-01 -9.634036570787429810e-02 1.001614239066839218e-02 9.103853255510330200e-03 -9.716379642486572266e-02 -2.882125973701477051e-01 -1.764566600322723389e-01 1.933879405260086060e-01 -2.808338701725006104e-01 1.481872498989105225e-01 -1.072475239634513855e-01 2.066584117710590363e-02
-1.031202897429466248e-01 7.592570036649703979e-02 -3.622863590717315674e-01 -1.257040202617645264e-01 7.146622240543365479e-02 3.017767891287803650e-02 -7.697095721960067749e-02 -1.283535063266754150e-01 2.721190825104713440e-02 1.419663056731224060e-02 -1.000140011310577393e-01 -2.588519267737865448e-02 9.513796120882034302e-02 -8.625765144824981689e-02 -3.401940166950225830e-01 -1.566129922866821289e-01 4.654640331864356995e-02 -6.851594895124435425e-02 -4.263287037611007690e-02 3.761813938617706299e-01 -2.186338044703006744e-02 -3.849718272686004639e-01 -4.086752235889434814e-01 -3.176917508244514465e-02 1.291254907846450806e-01 -1.946091949939727783e-01 -2.570796012878417969e-01 -1.728085055947303772e-02 1.326214075088500977e-01 8.468913286924362183e-02 -1.631106287240982056e-01 -2.382823266088962555e-02
-2.996199429035186768e-01 -1.064828038215637207e-01 -1.126146763563156128e-01 -1.369844526052474976e-01 1.488565951585769653e-01 3.297718986868858337e-02 -3.901747986674308777e-02 -3.258231878280639648e-01 -2.198225408792495728e-01 -1.507238894701004028e-01 -2.231482565402984619e-01 -1.632456779479980469e-01 -4.435822367668151855e-02 1.851027756929397583e-01 4.535153135657310486e-02 1.075036823749542236e-02 -5.672402679920196533e-02 1.496499925851821899e-01 8.781091868877410889e-02 1.381231695413589478e-01 -1.084962934255599976e-01 -1.148212701082229614e-01 7.386010140180587769e-02 2.099958509206771851e-01 2.274834066629409790e-01 -1.074174791574478149e-01 -3.376849591732025146e-01 -2.820299193263053894e-02 -4.191371500492095947e-01 1.045271102339029312e-02 1.034274697303771973e-01 2.431459426879882812e-01
2.899122424423694611e-03 2.275982350111007690e-01 -9.225232526659965515e-03 3.353008627891540527e-01 1.661593765020370483e-01 1.796333640813827515e-01 -2.376081645488739014e-01 -4.032537341117858887e-01 -3.505712747573852539e-01 -1.789950579404830933e-01 4.712142050266265869e-02 1.441055983304977417e-01 -2.839471912011504173e-03 -1.372926980257034302e-01 -7.525659352540969849e-02 -4.022215306758880615e-02 -1.050897836685180664e-01 -6.343484669923782349e-02 2.869948558509349823e-02 1.316720247268676758e-02 -1.660444438457489014e-01 1.042137891054153442e-01 -1.732369363307952881e-01 9.178100526332855225e-02 -2.298993021249771118e-01 -2.879683375358581543e-01 -8.288466185331344604e-02 -5.430455878376960754e-02 8.689691126346588135e-02 2.597423791885375977e-01 -9.920654445886611938e-02 -1.711058020591735840e-01
6.809687614440917969e-02 1.474456042051315308e-01 -4.096810817718505859e-01 5.554622411727905273e-02 2.129023075103759766e-01 1.533716022968292236e-01 1.331487149000167847e-01 -1.801387518644332886e-01 1.945796050131320953e-02 -6.987863034009933472e-02 -5.101041793823242188e-01 6.534987688064575195e-02 -2.752155363559722900e-01 -5.809468030929565430e-02 -1.486877053976058960e-01 1.003384310752153397e-02 -6.046953052282333374e-02 -6.619399785995483398e-02 3.295623883605003357e-02 2.450947165489196777e-01 -6.354904919862747192e-02 -2.825787067413330078e-01 -8.810115605592727661e-02 1.803112626075744629e-01 1.722432523965835571e-01 -2.098255790770053864e-02 -7.638891041278839111e-02 1.617320775985717773e-01 4.916339740157127380e-02 2.020311206579208374e-01 -1.162364035844802856e-01 -2.000392414629459381e-02
3.220440447330474854e-01 6.600147578865289688e-03 -1.050308942794799805e-01 7.510661333799362183e-02 6.849367916584014893e-02 7.593213766813278198e-02 -1.088144257664680481e-02 -5.529105067253112793e-01 3.574029728770256042e-02 -6.861603260040283203e-02 -2.275042794644832611e-02 1.044775992631912231e-01 -1.166490241885185242e-01 -1.200235262513160706e-01 -1.754460483789443970e-01 7.433743774890899658e-02 -6.247867271304130554e-02 9.792180359363555908e-02 -3.019431605935096741e-02 4.765442311763763428e-01 -1.410770863294601440e-01 -1.092029064893722534e-01 -2.012863159179687500e-01 2.436983138322830200e-01 1.481135487556457520e-01 -2.841234393417835236e-02 -1.183767765760421753e-01 1.318673044443130493e-01 -1.002035588026046753e-01 1.847645342350006104e-01 -5.735558224841952324e-04 9.995156526565551758e-02
1.751029044389724731e-01 1.906816363334655762e-01 -2.469617277383804321e-01 -1.054937094449996948e-01 3.570174574851989746e-01 8.893018215894699097e-02 -3.450593948364257812e-01 -1.818833947181701660e-01 -2.095259577035903931e-01 -1.635358482599258423e-01 -2.857983708381652832e-01 9.540379792451858521e-02 2.221032790839672089e-02 2.443571202456951141e-02 8.031853288412094116e-02 -6.200323626399040222e-02 -1.426321268081665039e-01 -1.879789680242538452e-01 1.732502430677413940e-01 8.647277206182479858e-02 -7.462570071220397949e-02 -2.214295119047164917e-01 -1.480135172605514526e-01 2.670460939407348633e-02 7.749768346548080444e-02 -1.521647572517395020e-01 -1.462852507829666138e-01 8.258157223463058472e-02 2.637537717819213867e-01 2.465369403362274170e-01 -8.430140465497970581e-02 1.878904551267623901e-01
1.226582899689674377e-01 3.024009168148040771e-01 -2.233579456806182861e-01 1.291640289127826691e-02 2.338826358318328857e-01 -1.056232750415802002e-01 6.334685534238815308e-02 -1.535148769617080688e-01 -9.176491945981979370e-02 2.874346682801842690e-03 -1.084377765655517578e-01 3.652248159050941467e-02 6.720580160617828369e-02 -1.262710094451904297e-01 4.194259047508239746e-01 2.340356558561325073e-01 4.846705868840217590e-02 -8.188797533512115479e-02 5.503757297992706299e-02 -8.507332205772399902e-02 2.512526512145996094e-01 -3.157144878059625626e-03 -2.689375877380371094e-01 4.470173418521881104e-01 -6.053736060857772827e-02 -2.668388187885284424e-02 -3.084022104740142822e-01 7.126893103122711182e-02 -6.116915494203567505e-02 -7.078979164361953735e-02 1.286314334720373154e-02 -9.615136682987213135e-02
[truncated: 3,279,546 more chars]
