# Supplementary material for: The Language of Innovation
Source: PLoS One. 2020 Apr 30;15(4):e0230107. doi: 10.1371/journal.pone.0230107 (PMC7194493; doi:10.1371/journal.pone.0230107)
Supplement: S9 File — (GZ) [file pone.0230107.s009.tar.gz › 1987-1991/V2Run_11_VS_4500_embeddings1987-1991ED32.txt]

-2.277829498052597046e-01 2.436288595199584961e-01 1.122943833470344543e-01 -1.377708166837692261e-01 4.367595072835683823e-03 6.454008817672729492e-02 -3.177675232291221619e-02 5.163785070180892944e-02 2.280306518077850342e-01 1.137668490409851074e-01 2.703505158424377441e-01 -1.672522276639938354e-01 -2.682076096534729004e-01 -1.141032055020332336e-01 -5.865809693932533264e-02 -2.205310016870498657e-02 1.661041527986526489e-01 -2.591015994548797607e-01 -1.810048148036003113e-02 -4.152175039052963257e-02 1.367496252059936523e-01 1.112821400165557861e-01 1.456634998321533203e-01 3.473702371120452881e-01 -7.188326679170131683e-03 2.965868115425109863e-01 8.744697272777557373e-02 8.213855326175689697e-02 3.375969529151916504e-01 -1.379509866237640381e-01 2.659238576889038086e-01 1.362062990665435791e-01
6.507920473814010620e-02 2.757584452629089355e-01 -9.145886451005935669e-02 -9.931405074894428253e-03 -1.899011433124542236e-01 6.527120620012283325e-02 -3.221077322959899902e-01 -3.424744307994842529e-02 -3.531679138541221619e-02 2.350732386112213135e-01 3.043056093156337738e-02 -4.306200519204139709e-02 -2.639446556568145752e-01 1.145061999559402466e-01 -9.892626106739044189e-02 -1.644505709409713745e-01 1.834775954484939575e-01 -3.156097233295440674e-01 7.195883989334106445e-02 -2.169307172298431396e-01 1.446128785610198975e-01 1.785806119441986084e-01 3.042914867401123047e-01 1.530568487942218781e-02 -9.229523129761219025e-03 1.827477961778640747e-01 1.767471134662628174e-01 3.291112780570983887e-01 1.800414472818374634e-01 -1.409267038106918335e-01 -1.715098470449447632e-01 3.528597578406333923e-02
-1.324148178100585938e-01 3.016595840454101562e-01 4.344419017434120178e-02 2.147569879889488220e-02 2.832975685596466064e-01 4.411740228533744812e-02 -8.456438034772872925e-02 1.420901119709014893e-01 -5.267032608389854431e-02 6.415222585201263428e-02 1.144220307469367981e-01 2.702431082725524902e-01 -2.752592563629150391e-01 1.925383210182189941e-01 -6.958775967359542847e-02 -1.637801676988601685e-01 1.933592259883880615e-01 9.382531791925430298e-02 -2.055214531719684601e-02 1.096386983990669250e-01 -3.680159896612167358e-02 1.403532736003398895e-02 2.675718963146209717e-01 1.254570782184600830e-01 2.103237062692642212e-02 -1.242966651916503906e-01 2.488199770450592041e-01 4.426718354225158691e-01 2.926450967788696289e-01 -1.256448477506637573e-01 9.396232664585113525e-02 1.025580018758773804e-01
-3.063242137432098389e-02 2.219457179307937622e-01 1.735263317823410034e-01 -8.069782704114913940e-02 -2.628359496593475342e-01 -2.897016704082489014e-02 9.141547232866287231e-02 1.277927160263061523e-01 -2.270277589559555054e-02 2.938888072967529297e-01 -7.619412988424301147e-02 2.113617807626724243e-01 -2.134456187486648560e-01 2.271109223365783691e-01 8.158478140830993652e-02 -1.485217958688735962e-01 -3.706545755267143250e-02 -1.177980676293373108e-01 7.709009107202291489e-03 2.034299671649932861e-01 -1.223989799618721008e-01 5.513499304652214050e-02 4.658231139183044434e-02 1.885824352502822876e-01 1.125865578651428223e-01 -3.302776068449020386e-02 2.574953138828277588e-01 1.337610632181167603e-01 5.152104496955871582e-01 -2.076318860054016113e-01 -1.592271775007247925e-01 1.050395444035530090e-01
-1.262110620737075806e-01 1.735746115446090698e-01 1.832730621099472046e-01 -7.499758899211883545e-02 2.237898856401443481e-02 2.173728942871093750e-01 -1.549937389791011810e-02 1.944388598203659058e-01 -2.424383535981178284e-02 -1.760457642376422882e-02 1.072196960449218750e-01 7.791966199874877930e-02 -1.366665810346603394e-01 1.039596572518348694e-01 7.090913504362106323e-02 -1.109497323632240295e-01 1.972881257534027100e-01 -1.239339187741279602e-01 2.964424788951873779e-01 -3.231588006019592285e-02 -1.373560428619384766e-01 -1.048660278320312500e-02 2.169511765241622925e-01 7.003325503319501877e-03 3.692137449979782104e-02 1.683230102062225342e-01 6.030653417110443115e-02 2.548529505729675293e-01 4.711257517337799072e-01 -4.793979227542877197e-01 -4.233403131365776062e-02 -4.987033084034919739e-02
1.879650354385375977e-01 -7.520264480262994766e-03 -1.464927848428487778e-02 -1.283962558954954147e-02 -9.373877942562103271e-02 -2.174428403377532959e-01 -2.022226899862289429e-01 -4.601925984025001526e-02 -6.987720727920532227e-02 2.110980637371540070e-02 -1.159370914101600647e-01 2.833191454410552979e-01 -1.398579925298690796e-01 2.241486757993698120e-01 2.253486961126327515e-02 -2.094579935073852539e-01 -5.926605314016342163e-03 -9.713503718376159668e-02 2.939340425655245781e-03 -1.774256825447082520e-01 -2.256170362234115601e-01 3.063987791538238525e-01 5.084102973341941833e-02 -1.408253237605094910e-02 6.370791047811508179e-02 3.606446385383605957e-01 1.833769530057907104e-01 3.286639153957366943e-01 3.879874944686889648e-01 -8.128905296325683594e-02 -8.302935957908630371e-02 1.536181271076202393e-01
8.060971647500991821e-02 -5.276845768094062805e-02 -4.507843032479286194e-02 -6.816194951534271240e-02 -2.106366306543350220e-02 1.455319970846176147e-01 -1.767320185899734497e-02 2.205260694026947021e-01 1.211146637797355652e-01 2.059179693460464478e-01 6.053519248962402344e-02 1.507657468318939209e-01 -4.064919948577880859e-01 7.148525118827819824e-02 4.747253283858299255e-02 2.138245254755020142e-01 2.173367887735366821e-01 -4.004371166229248047e-02 3.948819357901811600e-04 2.245104014873504639e-01 -7.676478475332260132e-02 -1.384021993726491928e-02 9.249962121248245239e-02 2.173055112361907959e-01 1.704412102699279785e-01 2.545038461685180664e-01 1.589977294206619263e-01 2.109752595424652100e-01 3.971070945262908936e-01 -3.372442722320556641e-01 -1.246129125356674194e-01 -3.242397680878639221e-03
6.939581036567687988e-02 -1.575685441493988037e-01 1.024385467171669006e-01 -1.506621092557907104e-01 -3.234943151473999023e-01 -2.532353997230529785e-01 -2.348746806383132935e-01 7.429274916648864746e-02 -1.262204349040985107e-01 -1.518701016902923584e-02 -1.370840705931186676e-03 7.799965143203735352e-02 -4.160177707672119141e-01 1.889830976724624634e-01 -6.874658912420272827e-02 -1.731696128845214844e-01 -4.523978009819984436e-02 -1.259901374578475952e-01 -8.847635984420776367e-02 1.257595047354698181e-02 -1.604416817426681519e-01 2.530666291713714600e-01 2.988456487655639648e-01 7.051907479763031006e-02 1.208481341600418091e-01 2.026331275701522827e-01 9.755083918571472168e-02 1.811124086380004883e-01 2.241278439760208130e-01 -2.562505006790161133e-01 1.194958910346031189e-01 -6.182761117815971375e-02
-2.126879990100860596e-02 1.678048670291900635e-01 5.341249704360961914e-02 1.379341632127761841e-02 -4.232261702418327332e-02 -3.073991276323795319e-02 -2.831266224384307861e-01 -2.689284384250640869e-01 -2.248464077711105347e-01 2.331191152334213257e-01 1.237799450755119324e-01 3.298663198947906494e-01 -1.131653413176536560e-01 2.767302393913269043e-01 1.260913256555795670e-02 -1.389280408620834351e-01 7.870574295520782471e-02 -2.426395714282989502e-01 -1.516825333237648010e-02 -7.387086004018783569e-02 -2.036852017045021057e-02 3.346953690052032471e-01 8.447186648845672607e-02 2.486098855733871460e-01 9.435732662677764893e-02 1.255508661270141602e-01 -2.388361096382141113e-01 9.455061703920364380e-02 2.716219425201416016e-01 -1.944347620010375977e-01 1.360323429107666016e-01 -4.874560609459877014e-02
6.562069058418273926e-02 2.017474621534347534e-01 -4.337095841765403748e-02 1.105020474642515182e-02 8.981198817491531372e-02 -1.486137211322784424e-01 -3.939800858497619629e-01 1.715717464685440063e-01 -1.965199559926986694e-01 -4.125401750206947327e-02 1.383804827928543091e-01 2.951403707265853882e-02 1.176207438111305237e-01 1.195073351263999939e-01 -1.902548968791961670e-01 5.235363915562629700e-02 1.437106132507324219e-01 -3.307093381881713867e-01 1.861651241779327393e-01 -1.515213102102279663e-01 3.333859518170356750e-02 2.460749745368957520e-01 3.139857947826385498e-01 1.067638322710990906e-01 9.037113934755325317e-02 5.921005457639694214e-02 -7.852274924516677856e-02 2.853697538375854492e-01 2.703401446342468262e-01 -2.490555197000503540e-01 1.294802427291870117e-01 1.852174289524555206e-02
-2.109993398189544678e-01 7.445602864027023315e-02 3.361582458019256592e-01 4.436532780528068542e-02 7.323607802391052246e-03 -2.822050750255584717e-01 1.397010982036590576e-01 -2.122605144977569580e-01 -1.721587032079696655e-02 1.943935155868530273e-01 3.273432701826095581e-02 5.106063559651374817e-02 -3.016653358936309814e-01 -7.819558680057525635e-02 3.186405077576637268e-02 1.986845880746841431e-01 -1.976212561130523682e-01 -2.886580526828765869e-01 1.927064295159652829e-04 4.813292250037193298e-02 -1.941128820180892944e-01 7.943990081548690796e-02 1.573289036750793457e-01 1.355868428945541382e-01 1.580303758382797241e-01 3.936980664730072021e-01 2.667198777198791504e-01 9.351299703121185303e-02 1.799684613943099976e-01 -1.981115434318780899e-03 -8.514674752950668335e-02 3.104420145973563194e-03
-1.364092081785202026e-01 5.226262286305427551e-02 7.369727827608585358e-03 -7.965754717588424683e-02 -1.633242219686508179e-01 1.485275030136108398e-01 -1.618452928960323334e-02 3.435611352324485779e-02 -9.016758203506469727e-02 1.252459138631820679e-01 2.738741934299468994e-01 2.688745856285095215e-01 -1.162425503134727478e-01 3.349516987800598145e-01 1.011111289262771606e-01 -8.102411776781082153e-02 -8.340169675648212433e-03 -3.621951341629028320e-01 1.038601845502853394e-01 9.722706675529479980e-02 1.212305855005979538e-02 2.043903172016143799e-01 -1.135357990860939026e-01 -2.142535597085952759e-01 1.583307087421417236e-01 3.260155618190765381e-01 8.624812215566635132e-02 2.485613822937011719e-01 3.736568987369537354e-01 1.211398541927337646e-01 -1.383178401738405228e-03 3.726262971758842468e-02
-1.157710999250411987e-01 2.128902226686477661e-01 3.305263072252273560e-02 -1.020886898040771484e-01 1.069800555706024170e-01 1.025432124733924866e-01 -2.438106536865234375e-01 1.374350339174270630e-01 1.796928606927394867e-02 -2.340468168258666992e-01 1.816275864839553833e-01 1.902621537446975708e-01 -4.918311834335327148e-01 2.116387486457824707e-01 1.186629831790924072e-01 1.150084137916564941e-01 8.573733270168304443e-02 4.444963112473487854e-02 1.300326585769653320e-01 -2.190620452165603638e-01 1.536957025527954102e-01 9.249024838209152222e-02 2.669576555490493774e-02 1.336924731731414795e-01 9.392409771680831909e-02 1.808536946773529053e-01 1.757290959358215332e-01 1.841686815023422241e-01 2.943685948848724365e-01 -2.128447890281677246e-01 -8.297108113765716553e-02 1.450084149837493896e-01
1.836176663637161255e-01 9.922432899475097656e-02 1.510229259729385376e-01 -5.713471397757530212e-02 -1.521709561347961426e-01 -1.866932362318038940e-01 -1.792296320199966431e-01 1.239835321903228760e-01 1.353347115218639374e-02 1.766449064016342163e-01 8.526289463043212891e-02 3.488837778568267822e-01 -7.579272985458374023e-02 4.063187837600708008e-01 -1.124281361699104309e-01 2.155780047178268433e-01 5.115339532494544983e-02 -3.375791013240814209e-01 2.517845295369625092e-02 -4.597482737153768539e-03 7.596673816442489624e-02 1.283182054758071899e-01 2.952859401702880859e-01 2.465032637119293213e-01 -3.692492470145225525e-02 7.243335992097854614e-02 -1.830780804157257080e-01 1.030216589570045471e-01 2.194547653198242188e-01 -1.855570226907730103e-01 -1.104776412248611450e-01 3.959268704056739807e-02
8.931557089090347290e-02 -1.330122910439968109e-02 2.296875268220901489e-01 -1.407021433115005493e-01 -2.325409278273582458e-02 1.408666819334030151e-01 1.444811746478080750e-02 -5.661897361278533936e-02 1.230354979634284973e-02 -2.006902731955051422e-02 7.369970530271530151e-02 3.759390115737915039e-01 -2.444671243429183960e-01 -2.022297680377960205e-02 -4.678603261709213257e-02 6.997729092836380005e-02 4.236011207103729248e-02 -3.547090590000152588e-01 -6.998757272958755493e-02 2.694854512810707092e-02 1.351461112499237061e-01 7.749222218990325928e-02 -1.432702392339706421e-01 1.565553545951843262e-01 2.798766791820526123e-01 1.121654361486434937e-01 1.843026429414749146e-01 1.348595023155212402e-01 4.794077277183532715e-01 -3.199261724948883057e-01 4.347028583288192749e-02 3.514735028147697449e-02
1.593484431505203247e-01 3.556958138942718506e-01 -1.569777131080627441e-01 2.249288838356733322e-03 -1.095304116606712341e-01 1.541835367679595947e-01 -2.365171164274215698e-01 8.256704360246658325e-02 1.813507638871669769e-02 7.938414812088012695e-02 1.013914644718170166e-01 2.626854777336120605e-01 -6.689602881669998169e-02 2.238574326038360596e-01 2.908457219600677490e-01 8.989382535219192505e-02 -1.376035511493682861e-01 1.479941606521606445e-02 -1.908763945102691650e-01 -9.637901186943054199e-02 2.266193926334381104e-02 3.953750729560852051e-01 2.530453801155090332e-01 -1.125659644603729248e-01 -1.747053712606430054e-01 6.019743625074625015e-03 1.572799985297024250e-03 1.375868171453475952e-01 3.525659739971160889e-01 -4.967715963721275330e-02 -6.558984518051147461e-02 -1.129699647426605225e-01
1.899920105934143066e-01 1.319418549537658691e-01 5.099248141050338745e-02 -1.786386817693710327e-01 8.604408800601959229e-02 5.863633751869201660e-02 -2.589095942676067352e-02 -1.612861901521682739e-01 7.639091461896896362e-02 3.954886272549629211e-02 1.054761111736297607e-01 3.627577126026153564e-01 -2.560522854328155518e-01 5.220162495970726013e-02 -6.928005814552307129e-02 1.287607103586196899e-01 1.294741779565811157e-01 -2.680517435073852539e-01 8.329072594642639160e-02 -4.414110630750656128e-02 -2.065596133470535278e-01 2.013492733240127563e-01 4.061045870184898376e-02 9.026625752449035645e-02 2.088841348886489868e-01 2.864861786365509033e-01 8.041079342365264893e-02 8.664486557245254517e-02 3.329360783100128174e-01 -3.679413497447967529e-01 -3.087233193218708038e-02 -2.393840998411178589e-01
7.690574228763580322e-02 -1.247355788946151733e-01 -7.067715376615524292e-02 -5.963261798024177551e-02 -9.286007285118103027e-02 -4.315083101391792297e-02 -7.081969082355499268e-02 1.840827316045761108e-01 -1.274080574512481689e-01 2.730683684349060059e-01 2.962713316082954407e-02 2.770711481571197510e-01 -2.206227332353591919e-01 -1.103975549340248108e-01 -9.666749089956283569e-02 -5.442991852760314941e-02 1.499335654079914093e-02 -1.688730120658874512e-01 -1.319744884967803955e-01 1.259910762310028076e-01 1.685948856174945831e-02 2.602668702602386475e-01 1.725905686616897583e-01 3.994903266429901123e-01 2.594897150993347168e-01 2.349290996789932251e-01 1.514922380447387695e-01 3.469489216804504395e-01 1.706545501947402954e-01 -2.323450148105621338e-01 -6.828697770833969116e-02 7.691732048988342285e-02
-7.418370805680751801e-04 5.884864553809165955e-02 3.131788671016693115e-01 -5.329976975917816162e-02 1.906290799379348755e-01 4.333138838410377502e-02 -1.420585960149765015e-01 1.520081609487533569e-01 -1.899835467338562012e-01 1.165522113442420959e-01 -2.605133354663848877e-01 -2.239487320184707642e-02 -5.595961585640907288e-02 7.064961642026901245e-02 1.097257435321807861e-01 2.749770581722259521e-01 2.996384724974632263e-02 -3.227222859859466553e-01 9.446842968463897705e-02 -1.259183790534734726e-02 -1.966234445571899414e-01 4.425369799137115479e-01 -2.463278919458389282e-02 2.482930421829223633e-01 4.482178762555122375e-02 -3.258416056632995605e-02 2.161283493041992188e-01 7.662550359964370728e-02 3.352585136890411377e-01 1.207552775740623474e-01 1.790149323642253876e-02 -8.029853552579879761e-02
9.095332771539688110e-02 -9.983570873737335205e-02 -2.894646488130092621e-03 -1.910408735275268555e-01 1.675521582365036011e-01 1.928690820932388306e-01 -2.638101875782012939e-01 8.373924531042575836e-03 2.681525051593780518e-01 -1.477824524044990540e-02 -3.392563760280609131e-02 3.130026459693908691e-01 -7.876101136207580566e-02 -4.176619648933410645e-02 -9.730741381645202637e-02 9.697154909372329712e-02 -5.430663004517555237e-03 -2.479667812585830688e-01 -1.056592017412185669e-01 -6.240259483456611633e-02 -9.704117476940155029e-02 -3.048567846417427063e-02 1.044333949685096741e-01 1.765849292278289795e-01 1.165767684578895569e-01 3.754732608795166016e-01 1.142749041318893433e-01 2.265559732913970947e-01 3.814040422439575195e-01 -3.019231557846069336e-01 1.571036726236343384e-01 -5.455867201089859009e-02
4.474143311381340027e-02 -6.862448900938034058e-02 2.789457701146602631e-02 -1.581995487213134766e-01 -1.292698383331298828e-01 2.394213527441024780e-01 1.990847736597061157e-01 8.563918620347976685e-02 -6.533822417259216309e-02 3.267447054386138916e-01 2.059414982795715332e-02 -5.947948433458805084e-03 -3.416513204574584961e-01 5.449698865413665771e-02 7.033643126487731934e-02 1.999480649828910828e-02 -1.149990707635879517e-01 -7.349800318479537964e-02 1.896802522242069244e-02 -2.378028780221939087e-01 -2.282520383596420288e-02 6.794102489948272705e-02 4.349143803119659424e-02 -6.868974887765944004e-04 1.017665639519691467e-01 1.237289756536483765e-01 1.260465532541275024e-01 3.729380965232849121e-01 4.951891601085662842e-01 -2.642697989940643311e-01 -1.366337090730667114e-01 -1.141372025012969971e-01
-9.306667745113372803e-02 2.756296992301940918e-01 -1.347722113132476807e-01 -1.537209097295999527e-02 -1.231569051742553711e-01 3.413075208663940430e-02 -3.945536613464355469e-01 1.049835011363029480e-01 -1.512403935194015503e-01 9.652481973171234131e-02 2.514089941978454590e-01 -6.542202085256576538e-03 -2.842865288257598877e-01 1.984497532248497009e-02 2.752591967582702637e-01 5.065676942467689514e-02 -9.797202795743942261e-02 -1.240297555923461914e-01 6.920386105775833130e-02 1.392448842525482178e-01 -3.689072653651237488e-02 2.378066480159759521e-01 4.216746240854263306e-02 -1.038405150175094604e-01 -9.241590648889541626e-02 -6.477527786046266556e-03 1.717754155397415161e-01 -5.636947602033615112e-02 5.260942578315734863e-01 -1.049329116940498352e-01 9.935529530048370361e-02 -1.987967453896999359e-02
-1.186988279223442078e-01 1.704451888799667358e-01 -3.898849785327911377e-01 -1.335156410932540894e-01 1.150517165660858154e-02 -6.573929637670516968e-02 -1.140523608773946762e-02 1.480064541101455688e-01 -9.774151444435119629e-02 2.331714183092117310e-01 3.291261792182922363e-01 4.669422283768653870e-02 -1.194593161344528198e-01 1.921208947896957397e-01 -1.356660574674606323e-01 -3.869278356432914734e-02 -4.708936065435409546e-02 -2.759706974029541016e-01 1.730852276086807251e-01 -2.129594609141349792e-02 -9.265629947185516357e-02 2.706817686557769775e-01 1.332250386476516724e-01 2.455982118844985962e-01 -1.483070999383926392e-01 5.679457634687423706e-02 -9.510502219200134277e-02 2.377210855484008789e-01 3.319001793861389160e-01 1.320860832929611206e-01 1.187321841716766357e-01 1.176140531897544861e-01
-1.124000102281570435e-01 -6.643244996666908264e-03 1.069692671298980713e-01 -2.003105878829956055e-01 3.575310856103897095e-02 7.403809577226638794e-02 -7.914201915264129639e-02 -2.733849361538887024e-02 1.522727161645889282e-01 -3.773744404315948486e-02 1.438444256782531738e-01 3.347589373588562012e-01 -2.334664463996887207e-01 2.323485314846038818e-01 8.058656752109527588e-02 5.344004929065704346e-02 2.109172642230987549e-01 -8.694958686828613281e-02 1.716447174549102783e-01 1.459037512540817261e-01 1.172268092632293701e-01 2.349400334060192108e-02 2.958511114120483398e-01 1.275144219398498535e-01 -6.396203488111495972e-02 -1.422345936298370361e-01 1.712811887264251709e-01 3.888336420059204102e-01 2.605279386043548584e-01 -3.357268869876861572e-01 1.817440241575241089e-01 8.619368821382522583e-02
1.504051983356475830e-01 7.263342291116714478e-02 -1.158765330910682678e-01 -2.627372145652770996e-01 -3.180935606360435486e-02 1.808701008558273315e-01 -1.821694970130920410e-01 -2.027184665203094482e-01 1.044447869062423706e-01 -5.954992398619651794e-02 -1.276706904172897339e-01 7.495143264532089233e-02 -1.429394632577896118e-01 8.989761769771575928e-02 1.536051332950592041e-01 4.927558824419975281e-02 1.721241921186447144e-01 -2.164742797613143921e-01 -2.529400214552879333e-02 1.638586372137069702e-01 -1.731023564934730530e-02 9.951198101043701172e-02 1.664129793643951416e-01 2.543274760246276855e-01 1.436973810195922852e-01 2.992643117904663086e-01 1.209813077002763748e-02 2.192791700363159180e-01 4.476201236248016357e-01 -3.288661241531372070e-01 1.297087669372558594e-01 -1.988960057497024536e-02
-1.988043487071990967e-01 1.322544962167739868e-01 1.970362961292266846e-01 1.650807261466979980e-01 -4.067736677825450897e-03 5.560501292347908020e-02 -2.423365116119384766e-01 -1.136717386543750763e-02 -8.130249381065368652e-02 -1.215524896979331970e-01 9.575774520635604858e-02 2.693805396556854248e-01 -1.846799254417419434e-02 8.070510625839233398e-02 1.076692640781402588e-01 -1.577520817518234253e-01 1.994873285293579102e-01 -5.630671381950378418e-01 6.645169109106063843e-02 -7.263553142547607422e-02 -6.957929581403732300e-02 1.351154595613479614e-01 -1.425858028233051300e-02 1.568381041288375854e-01 -4.596735909581184387e-02 3.060273453593254089e-02 8.444659411907196045e-02 1.077004671096801758e-01 4.768657982349395752e-01 -4.292309284210205078e-02 5.181944742798805237e-02 1.879324018955230713e-02
1.870960593223571777e-01 5.333401635289192200e-02 -4.941140860319137573e-02 -4.958249628543853760e-02 -2.009313320741057396e-03 1.612050384283065796e-01 -1.359599828720092773e-01 -1.666464656591415405e-01 1.974214911460876465e-01 1.473151445388793945e-01 1.582410335540771484e-01 1.618996113538742065e-01 -3.146861121058464050e-02 7.118798792362213135e-02 9.237309545278549194e-02 6.864582747220993042e-02 7.539208978414535522e-02 -1.158662289381027222e-01 -1.490513533353805542e-01 1.240469291806221008e-01 -4.135395586490631104e-02 1.996470242738723755e-01 1.741851419210433960e-01 -1.730415411293506622e-02 3.616762757301330566e-01 2.723118960857391357e-01 1.939614564180374146e-01 9.426007419824600220e-02 4.494269490242004395e-01 -3.867429494857788086e-01 3.617115691304206848e-02 -1.432388275861740112e-01
-1.140375882387161255e-01 -1.015107631683349609e-01 4.273414239287376404e-02 -4.277739208191633224e-03 1.599896997213363647e-01 9.315592795610427856e-02 1.967097669839859009e-01 1.224639117717742920e-01 -4.218268208205699921e-03 4.145986959338188171e-02 9.216585755348205566e-02 -1.870845560915768147e-03 -6.734191626310348511e-02 2.274512499570846558e-02 1.421050429344177246e-01 -8.001504838466644287e-02 1.299483180046081543e-01 -3.443889915943145752e-01 2.197675406932830811e-02 -4.501584172248840332e-02 1.558726578950881958e-01 5.634067058563232422e-01 3.949920088052749634e-02 2.080507874488830566e-01 2.353265434503555298e-01 -1.941970735788345337e-02 1.628896594047546387e-01 2.700710296630859375e-01 3.564312160015106201e-01 -6.872538477182388306e-02 -2.592410519719123840e-02 1.810037940740585327e-01
-5.064733698964118958e-02 2.016062587499618530e-01 -1.717166975140571594e-02 -5.356474593281745911e-02 8.652418851852416992e-03 1.794105321168899536e-01 -1.115512922406196594e-01 -1.755684912204742432e-01 1.137352809309959412e-01 1.990741640329360962e-01 -9.878724068403244019e-02 2.435794025659561157e-01 -9.690862149000167847e-02 -3.111047111451625824e-02 -1.340396585874259472e-03 1.246044188737869263e-01 -8.327013254165649414e-02 -1.751152276992797852e-01 7.577583193778991699e-02 1.377252191305160522e-01 -6.386222690343856812e-02 -1.660335995256900787e-02 1.346094999462366104e-02 8.531060814857482910e-02 3.191535174846649170e-01 2.592249214649200439e-01 1.025260090827941895e-01 3.626342415809631348e-01 4.754315614700317383e-01 -3.136972188949584961e-01 1.418070495128631592e-01 -2.840385399758815765e-02
-3.481745487079024315e-03 2.411864548921585083e-01 3.906638920307159424e-01 1.530176699161529541e-01 1.869347319006919861e-02 -2.437866926193237305e-01 -1.529933512210845947e-01 2.099987715482711792e-01 -1.898312121629714966e-01 1.819828301668167114e-01 1.476942002773284912e-01 1.566648632287979126e-01 -2.397408038377761841e-01 -1.536230929195880890e-02 -1.314883679151535034e-01 1.056102216243743896e-01 1.540686041116714478e-01 -9.977359324693679810e-02 -7.557305693626403809e-02 -9.075596928596496582e-02 -3.633463010191917419e-02 2.152966558933258057e-01 -1.219293847680091858e-01 1.777043640613555908e-01 -1.320871561765670776e-01 4.710200428962707520e-01 6.468135118484497070e-02 1.648490577936172485e-01 -4.871776327490806580e-02 -1.305603832006454468e-01 -2.100604586303234100e-02 6.742538511753082275e-02
9.230544418096542358e-02 -8.398853242397308350e-04 1.145900189876556396e-01 -6.168930791318416595e-03 -1.722338497638702393e-01 -4.112903475761413574e-01 -8.072391152381896973e-02 -9.861361235380172729e-02 2.243437319993972778e-01 3.282822072505950928e-01 8.847354352474212646e-02 -1.615363359451293945e-01 -3.457993268966674805e-02 4.888631403446197510e-01 1.155909523367881775e-01 8.640114217996597290e-02 3.237268701195716858e-02 -1.469074562191963196e-02 -1.942417919635772705e-01 -1.244296133518218994e-01 -1.450430303812026978e-01 1.603615581989288330e-01 -9.050437062978744507e-02 2.027414292097091675e-01 -9.686260670423507690e-02 7.826513797044754028e-02 2.769653871655464172e-02 2.590191960334777832e-01 1.563172489404678345e-01 -5.213180929422378540e-02 2.141549140214920044e-01 5.752225592732429504e-02
2.976401746273040771e-01 -1.038208156824111938e-01 9.924375265836715698e-02 -2.702847495675086975e-02 1.861787587404251099e-02 1.889106482267379761e-01 1.387844234704971313e-01 -7.119186222553253174e-02 7.832453399896621704e-02 8.479405939579010010e-02 -7.249647378921508789e-02 1.849842071533203125e-01 -3.466039001941680908e-01 2.026507109403610229e-01 1.217397674918174744e-02 9.761291742324829102e-02 1.152111068367958069e-01 -2.390006333589553833e-01 1.311657279729843140e-01 -1.518116295337677002e-01 8.730683475732803345e-02 2.301791310310363770e-01 -5.215153470635414124e-02 1.617001295089721680e-01 5.359275266528129578e-02 3.833320736885070801e-02 2.331682294607162476e-01 1.324257105588912964e-01 5.364598631858825684e-01 -1.994146704673767090e-01 -2.532317675650119781e-02 3.808692470192909241e-02
-9.852870553731918335e-02 1.961069256067276001e-01 2.031211405992507935e-01 3.773330450057983398e-01 9.211715310811996460e-02 -2.395519018173217773e-01 -6.465891748666763306e-02 -5.647642910480499268e-02 8.592130988836288452e-02 2.670585177838802338e-02 1.769243180751800537e-01 2.301216423511505127e-01 3.117302991449832916e-02 3.278658092021942139e-01 7.424806058406829834e-02 -3.067035228013992310e-03 -2.740913033485412598e-01 -1.674013137817382812e-01 8.414860814809799194e-02 -2.066538855433464050e-02 -7.289920747280120850e-02 1.771549433469772339e-01 2.619872093200683594e-01 2.700076997280120850e-01 -6.940586119890213013e-02 2.566389441490173340e-01 1.790270507335662842e-01 9.694937616586685181e-02 2.738392055034637451e-01 7.361274957656860352e-02 8.248335123062133789e-02 1.931870356202125549e-02
6.648077815771102905e-02 9.613303095102310181e-02 -6.761965155601501465e-02 5.483213812112808228e-02 -4.893020167946815491e-02 -3.247138811275362968e-03 3.862326964735984802e-02 9.495515376329421997e-02 -1.258086115121841431e-01 1.157451048493385315e-02 5.247629061341285706e-02 1.784594506025314331e-01 -3.144712448120117188e-01 4.229856133460998535e-01 9.806195646524429321e-02 -1.865368783473968506e-01 2.008379623293876648e-02 -3.693668171763420105e-02 1.505690217018127441e-01 5.832675844430923462e-02 1.172488927841186523e-01 6.961861252784729004e-02 5.260170996189117432e-02 3.332537114620208740e-01 2.328159958124160767e-01 2.876207232475280762e-01 -1.885277591645717621e-02 6.920620054006576538e-02 5.388121008872985840e-01 -1.804720982909202576e-02 -7.523001171648502350e-03 -5.276774521917104721e-03
-6.851655989885330200e-02 8.629291504621505737e-02 5.947275832295417786e-02 2.084907442331314087e-01 -1.069011050276458263e-03 -9.216058999300003052e-02 -1.942081302404403687e-01 4.340183362364768982e-02 -3.510232642292976379e-02 -1.047832444310188293e-01 1.790159493684768677e-01 1.234577074646949768e-01 -6.161712482571601868e-02 1.960810720920562744e-01 -2.608803510665893555e-01 1.261868327856063843e-01 -1.795723736286163330e-01 -1.096810474991798401e-01 -4.264293015003204346e-01 2.733051776885986328e-01 -7.046813517808914185e-02 4.054737985134124756e-01 1.539370864629745483e-01 7.911006361246109009e-02 4.674968495965003967e-02 8.930036425590515137e-02 1.943938881158828735e-01 1.366591751575469971e-01 3.091939985752105713e-01 6.839952617883682251e-02 -1.869519203901290894e-01 7.094483822584152222e-02
1.197716686874628067e-02 2.080095559358596802e-01 1.303146481513977051e-01 -7.882066071033477783e-02 2.764546275138854980e-01 -1.583108752965927124e-01 -5.630018189549446106e-02 -2.680440545082092285e-01 -7.541777193546295166e-02 1.786687970161437988e-01 -6.100287660956382751e-02 2.321201860904693604e-01 -1.833506673574447632e-02 2.983435802161693573e-02 2.146097570657730103e-01 -5.915207788348197937e-02 2.610899209976196289e-01 6.640116125345230103e-02 -3.600372374057769775e-02 -1.139604300260543823e-01 3.727119415998458862e-02 3.722390532493591309e-01 1.185362879186868668e-02 -3.841077163815498352e-02 -9.580754488706588745e-02 2.083193510770797729e-01 1.622346341609954834e-01 1.426089555025100708e-01 3.973543941974639893e-01 1.839711666107177734e-01 2.557379305362701416e-01 -1.615376770496368408e-01
-1.206350550055503845e-01 1.163554415106773376e-01 1.208297163248062134e-01 1.818044185638427734e-01 1.249433010816574097e-01 -2.937023043632507324e-01 -1.747411936521530151e-01 -1.042691171169281006e-01 1.697642207145690918e-01 4.607657343149185181e-02 2.111732363700866699e-01 1.579413861036300659e-01 6.698864698410034180e-02 2.983769476413726807e-01 5.114832427352666855e-03 1.050202641636133194e-02 1.831903308629989624e-01 -1.403851509094238281e-01 -1.437102816998958588e-02 8.476708829402923584e-02 2.605679631233215332e-01 2.138018757104873657e-01 2.405961044132709503e-02 1.662819534540176392e-01 -4.376804083585739136e-02 2.505331933498382568e-01 -3.097015805542469025e-02 -8.154635131359100342e-02 5.263580083847045898e-01 -1.710866205394268036e-02 1.723405569791793823e-01 7.078146189451217651e-02
-2.195397019386291504e-01 8.125857263803482056e-02 -1.711502969264984131e-01 -1.087911725044250488e-01 -3.605894744396209717e-02 -1.516592055559158325e-01 -5.491248518228530884e-02 -2.162555232644081116e-02 -1.977350004017353058e-02 1.856122165918350220e-01 7.909731566905975342e-02 1.866306364536285400e-01 -5.861438438296318054e-02 3.730418384075164795e-01 -1.663033962249755859e-01 1.032584831118583679e-01 -1.449971199035644531e-01 -1.816184073686599731e-02 -1.871521174907684326e-01 -1.170480698347091675e-01 1.349982470273971558e-01 8.893887698650360107e-02 -7.767596840858459473e-02 1.407599002122879028e-01 2.924146056175231934e-01 2.541833817958831787e-01 -1.049176007509231567e-01 3.773368299007415771e-01 3.459757268428802490e-01 -1.812680512666702271e-01 -7.606846839189529419e-02 1.884956061840057373e-01
-3.721581771969795227e-02 1.419147104024887085e-01 1.789142489433288574e-01 -1.951053738594055176e-01 1.230411231517791748e-01 1.084973439574241638e-01 -1.522826310247182846e-02 -1.915530264377593994e-01 9.681153297424316406e-02 4.915759712457656860e-02 9.781517833471298218e-02 2.616955637931823730e-01 -2.514285221695899963e-02 1.462429016828536987e-01 6.179488822817802429e-02 2.794460654258728027e-01 3.243291378021240234e-01 -1.324978321790695190e-01 -2.144708037376403809e-01 -3.876696228981018066e-01 1.657106727361679077e-02 1.232153177261352539e-01 -4.034186527132987976e-02 2.768189907073974609e-01 -7.749959826469421387e-02 2.721132636070251465e-01 1.487319022417068481e-01 2.329262495040893555e-01 1.178177818655967712e-01 2.319244444370269775e-01 -1.087311580777168274e-01 4.616049677133560181e-02
9.961289912462234497e-02 -1.019761115312576294e-01 1.688506007194519043e-01 -1.105037331581115723e-01 1.350396275520324707e-01 6.451296061277389526e-02 -3.643589094281196594e-02 1.194964274764060974e-01 -1.284453421831130981e-01 1.249842047691345215e-01 -6.105944886803627014e-02 1.625786870718002319e-01 -2.925711274147033691e-01 2.599243223667144775e-01 6.119478493928909302e-02 8.441591635346412659e-03 7.358013838529586792e-02 6.140639260411262512e-02 1.191217079758644104e-01 8.249665051698684692e-02 -9.492427855730056763e-02 3.942216187715530396e-02 -5.941803008317947388e-02 5.194766074419021606e-02 2.326850444078445435e-01 2.592967748641967773e-01 2.542403936386108398e-01 1.167751997709274292e-01 5.611329674720764160e-01 -2.948368787765502930e-01 1.812842041254043579e-01 2.022789418697357178e-02
1.316494047641754150e-01 1.455906033515930176e-01 2.062037289142608643e-01 5.588425323367118835e-02 -3.461833894252777100e-01 1.227205991744995117e-01 -1.439112704247236252e-02 -1.481797844171524048e-01 -1.037468686699867249e-01 -2.072166949510574341e-01 2.043028175830841064e-01 4.714819416403770447e-02 -6.963054090738296509e-02 5.000261962413787842e-02 -1.014509275555610657e-01 1.890262067317962646e-01 1.362329274415969849e-01 -1.624832749366760254e-01 -3.060733340680599213e-02 2.475263178348541260e-02 2.927243709564208984e-02 1.159712672233581543e-01 -2.800159342586994171e-02 3.543633520603179932e-01 3.831359371542930603e-02 -2.264370769262313843e-01 3.756045103073120117e-01 2.034817188978195190e-01 3.075548112392425537e-01 -2.551634013652801514e-01 1.118761897087097168e-01 -1.145047321915626526e-01
-1.018840447068214417e-01 3.596559166908264160e-01 2.791024744510650635e-02 -4.386647045612335205e-02 -2.294341661036014557e-02 -5.675237253308296204e-02 -3.984523937106132507e-02 -2.943429648876190186e-01 -1.059181056916713715e-02 1.589557975530624390e-01 1.566181927919387817e-01 -4.902561753988265991e-02 -2.836994826793670654e-01 -1.562412679195404053e-01 4.591264203190803528e-02 3.942900300025939941e-01 2.315896451473236084e-01 -1.831698045134544373e-02 1.310383677482604980e-01 1.964933872222900391e-01 -1.117659062147140503e-01 8.262934535741806030e-02 3.668991923332214355e-01 1.827884167432785034e-01 -5.201756581664085388e-02 7.258738577365875244e-02 4.823850840330123901e-02 2.389888912439346313e-01 2.021764814853668213e-01 2.118306308984756470e-01 -3.770235227420926094e-03 -2.313258126378059387e-02
4.745191335678100586e-02 3.488489687442779541e-01 2.294827103614807129e-01 1.198512166738510132e-01 -8.748671039938926697e-03 -1.562227755784988403e-01 -2.625184059143066406e-01 -1.247305050492286682e-01 -8.061783015727996826e-02 3.264461457729339600e-02 1.363419592380523682e-01 -1.051494106650352478e-01 1.145348995923995972e-01 2.652472853660583496e-01 1.028836704790592194e-02 -2.238940913230180740e-03 4.058254999108612537e-04 -2.217961251735687256e-01 -3.826115429401397705e-01 1.447947323322296143e-01 1.690447479486465454e-01 8.920296281576156616e-02 1.622641533613204956e-01 1.174582019448280334e-01 -1.922243535518646240e-01 -7.330400694627314806e-05 8.450561761856079102e-02 9.824880212545394897e-02 4.490863680839538574e-01 -3.723971545696258545e-02 -1.709816008806228638e-01 -4.493919201195240021e-03
-2.053782790899276733e-01 5.044256895780563354e-02 3.991853296756744385e-01 -1.036874577403068542e-02 5.980738997459411621e-02 4.245176538825035095e-02 2.689945101737976074e-01 -1.827039867639541626e-01 7.011795043945312500e-02 8.117743581533432007e-02 -1.506289541721343994e-01 -1.152889523655176163e-02 -1.601165086030960083e-01 -8.867436647415161133e-02 3.147731721401214600e-01 1.179072484374046326e-01 -1.532676629722118378e-02 -5.778647959232330322e-02 4.845050349831581116e-02 -3.276056051254272461e-02 -1.204459890723228455e-01 1.915233135223388672e-01 1.734663099050521851e-01 2.642062306404113770e-01 -1.730667948722839355e-01 2.106370478868484497e-01 -1.492054667323827744e-02 1.433476209640502930e-01 4.878827631473541260e-01 8.387399464845657349e-02 7.438651472330093384e-02 -1.095985900610685349e-02
1.037608310580253601e-01 5.765844881534576416e-02 2.315291613340377808e-01 -4.152014851570129395e-02 5.909554660320281982e-02 1.097973138093948364e-01 7.459927350282669067e-02 6.392062455415725708e-02 2.468769811093807220e-02 4.254482313990592957e-02 -7.626923173666000366e-02 3.560830056667327881e-01 -2.176158577203750610e-01 -6.798725575208663940e-03 3.218895196914672852e-01 7.498697936534881592e-02 -1.420603543519973755e-01 -5.726476758718490601e-02 -1.464955806732177734e-01 1.201179251074790955e-01 -1.362991183996200562e-01 2.388519048690795898e-01 -7.649882882833480835e-02 -1.030202358961105347e-01 -6.247008964419364929e-02 1.751022338867187500e-01 -1.624819487333297729e-01 2.311265617609024048e-01 5.366125106811523438e-01 -2.414745986461639404e-01 3.144294023513793945e-02 2.516374737024307251e-02
9.969869628548622131e-03 1.317558586597442627e-01 2.232718318700790405e-01 9.883761405944824219e-02 -2.005032002925872803e-01 -3.328159153461456299e-01 3.115474060177803040e-02 -1.361168175935745239e-01 1.833839714527130127e-02 -1.914217025041580200e-01 1.557054370641708374e-02 -1.220022141933441162e-01 -1.493313461542129517e-01 9.432356804609298706e-02 1.964964121580123901e-01 1.337675154209136963e-01 -4.023367539048194885e-02 -4.857153072953224182e-02 2.012475878000259399e-01 -1.547081470489501953e-01 -4.196758195757865906e-02 -2.734139747917652130e-02 3.607603907585144043e-01 2.443507015705108643e-01 6.937253754585981369e-03 3.800659179687500000e-01 1.662793606519699097e-01 1.844470649957656860e-01 2.097230106592178345e-01 1.396031528711318970e-01 4.803023859858512878e-02 -2.827080488204956055e-01
4.836001247167587280e-02 -8.696381747722625732e-02 -9.787236340343952179e-03 -2.714003026485443115e-01 -7.034257054328918457e-02 1.191850379109382629e-01 -3.396557271480560303e-01 -1.859582960605621338e-01 -1.251343786716461182e-01 1.625352352857589722e-01 1.649647951126098633e-01 8.533212542533874512e-02 -2.190733700990676880e-01 -9.880958497524261475e-02 -1.556103527545928955e-01 2.655703425407409668e-01 6.282851845026016235e-02 -2.465373724699020386e-01 3.106056526303291321e-02 1.233257129788398743e-01 -7.191901560872793198e-03 1.050873547792434692e-01 1.834503747522830963e-02 2.797548472881317139e-01 -1.105785369873046875e-01 -1.275332528166472912e-03 7.673824578523635864e-02 1.011677905917167664e-01 4.210841655731201172e-01 -3.623291850090026855e-01 -9.580653905868530273e-02 -3.811312839388847351e-02
8.950394578278064728e-03 7.265856117010116577e-02 8.348318189382553101e-02 -2.056169956922531128e-01 1.758642680943012238e-02 -1.928068399429321289e-01 1.348165422677993774e-01 6.740062683820724487e-02 -1.039118170738220215e-01 1.356353908777236938e-01 8.664298802614212036e-02 1.969083696603775024e-01 -1.902957446873188019e-02 -4.017797112464904785e-02 1.697643101215362549e-01 -2.096801102161407471e-01 -1.468402594327926636e-01 5.874694138765335083e-02 -1.432236731052398682e-01 4.872396215796470642e-02 -4.992422461509704590e-02 4.377308860421180725e-02 -1.596209034323692322e-02 1.708060652017593384e-01 1.432193815708160400e-01 1.218571588397026062e-01 -6.068298965692520142e-02 2.805687785148620605e-01 6.008994579315185547e-01 -3.635838925838470459e-01 2.017541527748107910e-01 3.841393068432807922e-02
9.632086753845214844e-02 2.905097417533397675e-02 -7.119221985340118408e-02 -4.508005455136299133e-02 2.720217220485210419e-02 -7.989187538623809814e-02 -1.218089386820793152e-01 -1.009331196546554565e-01 6.336852908134460449e-02 1.026306301355361938e-01 2.518383786082267761e-02 3.633570373058319092e-01 -6.697835028171539307e-02 1.082441136240959167e-01 1.495562046766281128e-01 6.990560144186019897e-02 5.719172582030296326e-02 -1.173822060227394104e-01 -8.046299964189529419e-02 2.685089111328125000e-01 3.867165744304656982e-02 1.124864518642425537e-01 6.644502282142639160e-02 9.311771392822265625e-02 3.004373013973236084e-01 9.732288122177124023e-02 -9.130049496889114380e-02 3.409372568130493164e-01 5.170728564262390137e-01 -3.640773892402648926e-01 1.013282835483551025e-01 5.113381519913673401e-02
-1.428366005420684814e-01 1.253180056810379028e-01 6.529215723276138306e-02 2.164628952741622925e-01 8.917157351970672607e-02 -3.077266812324523926e-01 -4.382864385843276978e-02 -2.059274911880493164e-02 1.154563669115304947e-02 1.246632188558578491e-01 2.980268299579620361e-01 2.319486141204833984e-01 1.042024567723274231e-01 1.997069418430328369e-01 3.785114502534270287e-03 5.968866869807243347e-03 -1.768855005502700806e-02 -1.630598604679107666e-01 -1.241530701518058777e-01 1.627741940319538116e-02 2.720551192760467529e-01 2.264761030673980713e-01 2.840948700904846191e-01 2.120950967073440552e-01 -1.411565393209457397e-01 1.893895119428634644e-01 2.021023184061050415e-01 -2.623736113309860229e-02 3.676290214061737061e-01 7.901867851614952087e-03 2.559029757976531982e-01 8.419759571552276611e-02
1.178416609764099121e-01 3.198444247245788574e-01 1.220885664224624634e-01 -2.438104301691055298e-01 2.288042008876800537e-02 7.802410423755645752e-02 -1.101010199636220932e-02 5.222154408693313599e-02 -7.289142161607742310e-02 9.690628945827484131e-02 -1.184920966625213623e-01 -1.319485455751419067e-01 -4.529603719711303711e-01 1.730890870094299316e-01 -7.638351619243621826e-02 8.884637057781219482e-02 6.634633056819438934e-03 -2.574870586395263672e-01 -7.648722827434539795e-02 -6.562717258930206299e-02 1.357507705688476562e-02 2.196516394615173340e-01 1.015844009816646576e-02 2.062131762504577637e-01 1.803946197032928467e-01 9.533683955669403076e-02 3.486307263374328613e-01 -1.307661086320877075e-01 3.014376163482666016e-01 4.381862469017505646e-03 -2.571631073951721191e-01 -1.175683829933404922e-02
-2.139128446578979492e-01 -1.411943733692169189e-01 4.334928840398788452e-02 4.154482111334800720e-02 2.486350387334823608e-02 3.032936155796051025e-01 -1.993769556283950806e-01 6.177874654531478882e-02 -8.581016212701797485e-02 1.311121881008148193e-01 1.279714107513427734e-01 1.662744581699371338e-01 -1.001081466674804688e-01 2.893008589744567871e-01 4.104273766279220581e-02 -1.430657058954238892e-01 9.901367127895355225e-03 5.777790676802396774e-03 2.321679443120956421e-01 -1.342304646968841553e-01 -1.870220005512237549e-01 -1.375470892526209354e-03 2.487706393003463745e-01 1.915784180164337158e-01 -6.017921492457389832e-02 1.313274055719375610e-01 2.320861071348190308e-01 2.826553285121917725e-01 4.788023829460144043e-01 -3.971132636070251465e-02 1.981296809390187263e-03 1.378481090068817139e-01
-1.182077229022979736e-01 3.068894147872924805e-01 1.109337583184242249e-01 1.867439448833465576e-01 -1.077021658420562744e-02 -2.729289233684539795e-01 -1.211972236633300781e-01 -3.214969858527183533e-02 1.107723638415336609e-01 3.022079542279243469e-02 2.557647228240966797e-01 2.415460348129272461e-01 4.774483293294906616e-02 1.245474889874458313e-01 3.867728412151336670e-01 1.883892267942428589e-01 1.043786630034446716e-01 -2.581201195716857910e-01 3.932497638743370771e-04 -6.963153183460235596e-02 -1.102428585290908813e-01 2.864581048488616943e-01 -2.511053718626499176e-02 1.959850825369358063e-02 -1.348590999841690063e-01 2.620608806610107422e-01 7.314571738243103027e-02 5.059010535478591919e-02 2.642460763454437256e-01 -2.416128218173980713e-01 -8.707277476787567139e-02 7.978541404008865356e-02
6.138949096202850342e-02 -1.286265105009078979e-01 2.254259139299392700e-01 -6.931956857442855835e-02 -6.399843841791152954e-02 1.773623228073120117e-01 -2.621576562523841858e-02 1.576811671257019043e-01 -8.606349676847457886e-02 -4.370318353176116943e-02 1.789907217025756836e-01 8.260025829076766968e-02 -1.353951543569564819e-01 1.076720952987670898e-01 -5.158541724085807800e-02 8.130573405651375651e-05 -1.922109425067901611e-01 -2.874324023723602295e-01 3.045515418052673340e-01 -1.042260229587554932e-01 -9.752362966537475586e-02 4.875304996967315674e-01 -7.341853808611631393e-03 2.534232735633850098e-01 -3.649581968784332275e-02 -7.330516725778579712e-02 1.674998551607131958e-01 1.338687986135482788e-01 3.688021600246429443e-01 -2.290570288896560669e-01 -7.957017421722412109e-02 7.041103672236204147e-03
-6.674521602690219879e-03 3.655408024787902832e-01 7.497604191303253174e-02 1.692875921726226807e-01 -7.622621208429336548e-02 -3.008887469768524170e-01 -6.686168164014816284e-02 -6.152042746543884277e-02 3.246558830142021179e-02 -2.586541138589382172e-02 1.898773014545440674e-01 3.443345129489898682e-01 -5.629315227270126343e-02 3.258139193058013916e-01 1.500641703605651855e-01 6.948408484458923340e-02 -1.456845551729202271e-01 -1.542642265558242798e-01 -1.986655145883560181e-01 -1.437333524227142334e-01 5.308620631694793701e-02 7.884396612644195557e-02 1.414532512426376343e-01 2.936386764049530029e-01 5.855811177752912045e-04 2.802676558494567871e-01 2.463072389364242554e-01 -1.053945124149322510e-01 2.234072089195251465e-01 -7.351014763116836548e-02 8.347596973180770874e-02 -3.766054287552833557e-02
1.685726195573806763e-01 2.757490873336791992e-01 8.692263811826705933e-02 -2.522529959678649902e-01 2.724083885550498962e-02 -5.778549239039421082e-02 1.091807931661605835e-01 -8.275316655635833740e-02 1.072641834616661072e-01 1.496560275554656982e-01 2.082784473896026611e-01 2.016745805740356445e-01 -1.505564898252487183e-01 -1.205844879150390625e-01 -1.906703040003776550e-02 2.130998857319355011e-02 -1.015155166387557983e-01 -1.312515586614608765e-01 8.826366066932678223e-02 7.426252588629722595e-03 5.940584465861320496e-02 -5.761647596955299377e-02 1.406587064266204834e-01 1.901830434799194336e-01 4.077374562621116638e-02 5.662000924348831177e-02 -2.027149647474288940e-01 4.080691635608673096e-01 5.049790143966674805e-01 -7.741499692201614380e-02 -1.151010394096374512e-01 2.462114095687866211e-01
1.522593852132558823e-02 8.680189400911331177e-02 2.018023133277893066e-01 4.462544992566108704e-02 1.306051611900329590e-01 1.527979522943496704e-01 -2.238911688327789307e-01 -7.437149435281753540e-02 -3.507856279611587524e-02 3.760940581560134888e-02 -8.182849735021591187e-03 3.209474086761474609e-01 -2.545744180679321289e-01 3.750365674495697021e-01 -6.872697174549102783e-02 2.276688814163208008e-01 2.884838916361331940e-02 1.477137804031372070e-01 2.151305973529815674e-01 5.447873473167419434e-02 -1.480088680982589722e-01 7.717896997928619385e-02 1.001442223787307739e-01 3.063504397869110107e-02 1.552053987979888916e-01 1.177529990673065186e-01 7.481993734836578369e-02 3.510804772377014160e-01 3.490958809852600098e-01 -2.578459382057189941e-01 -4.291238635778427124e-02 1.341015249490737915e-01
-1.285988092422485352e-01 9.820397198200225830e-02 1.876548677682876587e-02 -1.002445891499519348e-01 -1.187925599515438080e-02 -1.302478164434432983e-01 8.313831686973571777e-02 1.167600378394126892e-01 -1.196601167321205139e-01 1.845302879810333252e-01 6.230837106704711914e-02 9.270954877138137817e-02 -1.663092821836471558e-01 1.578212082386016846e-01 2.450728267431259155e-01 -2.315068244934082031e-01 -9.407402016222476959e-03 -3.516184538602828979e-02 -5.650513991713523865e-02 8.486165851354598999e-02 4.049095883965492249e-02 1.306632906198501587e-01 1.492471992969512939e-01 -1.306216865777969360e-01 2.066246271133422852e-01 3.211989998817443848e-02 3.797749578952789307e-01 2.127064764499664307e-01 5.610287189483642578e-01 -2.678432166576385498e-01 -8.513543754816055298e-02 -4.459714144468307495e-02
1.259956359863281250e-01 1.918359249830245972e-01 1.644364893436431885e-01 -3.697206974029541016e-01 -1.215117797255516052e-01 -8.648847788572311401e-02 1.458555907011032104e-01 5.294326692819595337e-04 -7.310755550861358643e-02 -3.271448239684104919e-02 3.546875119209289551e-01 1.363372355699539185e-01 -1.006621643900871277e-01 -8.730018511414527893e-03 1.800208240747451782e-01 -2.185360901057720184e-02 -2.061225175857543945e-01 -6.627071648836135864e-02 -8.769678324460983276e-02 -1.509627699851989746e-01 -2.016288936138153076e-01 -7.539432495832443237e-02 -5.593763664364814758e-03 1.622378826141357422e-01 1.529307365417480469e-01 2.503894269466400146e-01 6.204073503613471985e-02 2.483792454004287720e-01 3.626489639282226562e-01 -3.322634100914001465e-01 -1.942973770201206207e-02 4.697860777378082275e-02
5.294197052717208862e-02 4.808853566646575928e-02 2.975827157497406006e-01 -1.369846314191818237e-01 2.953808009624481201e-02 -1.370799541473388672e-01 7.170481234788894653e-02 -2.162431180477142334e-01 -6.722925603389739990e-02 1.017068699002265930e-02 -1.390454471111297607e-01 -7.611398398876190186e-02 -1.834065467119216919e-01 -2.598288655281066895e-02 2.986945211887359619e-01 3.137494921684265137e-01 -4.618193581700325012e-02 -6.488206982612609863e-02 -1.490811258554458618e-01 -8.058475703001022339e-02 -2.522983253002166748e-01 3.676015138626098633e-01 1.401188224554061890e-01 2.429592609405517578e-01 1.630577072501182556e-02 2.005456238985061646e-01 -1.081260759383440018e-02 1.313245482742786407e-02 4.043189883232116699e-01 1.194142624735832214e-01 9.868621081113815308e-02 1.533695757389068604e-01
-1.401352584362030029e-01 1.329433470964431763e-01 1.400660276412963867e-01 -8.546590805053710938e-02 9.979075193405151367e-02 -9.781384468078613281e-02 1.656549274921417236e-01 -2.106061875820159912e-01 -2.970534004271030426e-02 -7.404676079750061035e-02 -1.520658470690250397e-02 -1.554425060749053955e-01 -2.082357704639434814e-01 -1.266531795263290405e-01 2.601858675479888916e-01 2.501378953456878662e-01 -1.692645102739334106e-01 -3.330253660678863525e-01 -3.909041173756122589e-03 9.678568691015243530e-02 -7.279396802186965942e-02 2.254594862461090088e-01 1.732635200023651123e-01 4.618821740150451660e-01 -6.214497983455657959e-02 1.579656302928924561e-01 7.705376297235488892e-02 2.223961353302001953e-01 2.624934017658233643e-01 8.880189806222915649e-02 -6.115949153900146484e-02 1.041544154286384583e-01
-1.311645507812500000e-01 -3.369732946157455444e-02 4.187629371881484985e-02 -1.010052040219306946e-01 -6.386424414813518524e-03 -1.166962832212448120e-01 1.489685326814651489e-01 -6.523781456053256989e-03 -1.938527636229991913e-02 1.392065435647964478e-01 1.500358283519744873e-01 2.414569407701492310e-01 7.965254783630371094e-02 -9.152156114578247070e-02 2.537751793861389160e-01 1.426733285188674927e-01 -7.552608847618103027e-02 -2.194570749998092651e-01 -4.052910208702087402e-02 -1.643734425306320190e-02 -1.196254715323448181e-01 3.026659786701202393e-02 3.330857753753662109e-01 2.587473690509796143e-01 1.174120381474494934e-01 3.562870621681213379e-01 1.703431308269500732e-01 2.909957170486450195e-01 3.196358084678649902e-01 1.713173538446426392e-01 2.922074198722839355e-01 1.163728684186935425e-01
1.763909012079238892e-01 6.072339415550231934e-02 1.510511524975299835e-02 -3.624457120895385742e-01 -3.071998478844761848e-03 6.202916428446769714e-02 2.553885579109191895e-01 -2.892979979515075684e-02 1.059220805764198303e-01 1.365367472171783447e-01 1.562622040510177612e-01 1.808209419250488281e-01 -6.792991608381271362e-02 -3.146434947848320007e-02 -3.732632845640182495e-02 7.159521430730819702e-02 -8.593795448541641235e-02 1.974195539951324463e-01 4.791734740138053894e-02 -9.602453559637069702e-02 -2.763912081718444824e-01 1.169086396694183350e-01 1.881278157234191895e-01 2.060328423976898193e-01 1.981445997953414917e-01 2.460976988077163696e-01 1.800621002912521362e-01 2.928746640682220459e-01 4.220924973487854004e-01 -1.991275399923324585e-01 1.704661734402179718e-02 5.178185179829597473e-02
-1.134871467947959900e-01 -1.336891651153564453e-01 1.142350882291793823e-01 1.504828929901123047e-01 -4.846794530749320984e-02 -2.133803367614746094e-01 -9.169866144657135010e-02 2.792129516601562500e-01 -1.387317329645156860e-01 2.168350964784622192e-01 6.452061235904693604e-02 1.869381666183471680e-01 -3.503342866897583008e-01 1.296935975551605225e-01 -4.018408805131912231e-02 -1.035031396895647049e-02 2.407465130090713501e-01 -9.273534268140792847e-02 -2.284906357526779175e-01 -1.913902349770069122e-02 6.799372285604476929e-02 4.436849951744079590e-01 1.787823438644409180e-01 8.705876022577285767e-02 -1.572000235319137573e-01 2.871813774108886719e-01 -2.979289181530475616e-02 1.915113255381584167e-02 2.368720024824142456e-01 -4.878090694546699524e-02 1.153026223182678223e-01 1.108077690005302429e-01
-1.730009913444519043e-01 6.415303051471710205e-02 2.599582672119140625e-01 6.709832698106765747e-02 -1.908942684531211853e-02 -1.606611609458923340e-01 2.885805070400238037e-02 2.265326678752899170e-02 -1.791957765817642212e-01 7.049002498388290405e-02 -1.784556657075881958e-01 -7.370860874652862549e-02 -2.760089039802551270e-01 -1.001252904534339905e-01 1.107422113418579102e-01 2.578250467777252197e-01 -1.974790990352630615e-01 -1.772145777940750122e-01 -3.929904848337173462e-02 1.692624986171722412e-01 -7.299447804689407349e-02 1.630622744560241699e-01 2.648718655109405518e-01 4.538646638393402100e-01 -5.703115463256835938e-02 3.244523406028747559e-01 8.909703791141510010e-02 -4.839069768786430359e-02 2.718910872936248779e-01 4.454196244478225708e-02 1.312499642372131348e-01 -8.029378205537796021e-02
-4.854099359363317490e-03 1.824242249131202698e-02 2.073094397783279419e-01 7.692854851484298706e-02 1.134768798947334290e-01 -1.684807613492012024e-02 1.560356281697750092e-02 -1.801153086125850677e-02 -1.340108364820480347e-01 1.148073971271514893e-01 2.921077795326709747e-02 2.845867276191711426e-01 -1.683426275849342346e-02 4.969410598278045654e-02 8.870824426412582397e-02 2.488931715488433838e-01 -7.913435995578765869e-02 -3.146265447139739990e-01 -2.187914699316024780e-01 -2.540856897830963135e-01 -2.384204715490341187e-01 -1.631865836679935455e-02 2.507917582988739014e-01 1.055603623390197754e-01 2.534045577049255371e-01 3.357771039009094238e-01 8.402119576930999756e-02 2.835658788681030273e-01 2.764847278594970703e-01 1.501192599534988403e-01 1.976258605718612671e-01 1.308006327599287033e-02
1.670487672090530396e-01 5.499382689595222473e-02 6.816657725721597672e-03 2.428830135613679886e-03 7.903086021542549133e-03 -1.254562437534332275e-01 -1.744227558374404907e-01 8.446650952100753784e-02 -1.606963723897933960e-01 1.481407880783081055e-01 1.290568411350250244e-01 9.658402949571609497e-02 1.230316311120986938e-01 1.678985506296157837e-01 -1.066109016537666321e-01 1.483225673437118530e-01 -1.241829544305801392e-01 -1.413818597793579102e-01 6.064665317535400391e-02 1.198805123567581177e-02 3.009217604994773865e-02 1.854708790779113770e-01 -8.014626055955886841e-02 1.936886906623840332e-01 1.938309073448181152e-01 4.251392185688018799e-01 -4.635045304894447327e-02 4.047357141971588135e-01 3.556323647499084473e-01 -1.996639668941497803e-01 -3.097209930419921875e-01 -1.404244545847177505e-02
1.313412338495254517e-01 3.287592530250549316e-02 9.940279275178909302e-02 -1.601753085851669312e-01 1.944241672754287720e-01 1.701825112104415894e-01 1.092325616627931595e-02 8.681907504796981812e-02 -3.569376096129417419e-02 1.066588610410690308e-01 -3.678360581398010254e-02 2.218305319547653198e-01 -2.604604065418243408e-01 8.628190308809280396e-02 1.487621963024139404e-01 2.561198361217975616e-02 8.679750561714172363e-02 -2.551147937774658203e-01 3.832434304058551788e-03 2.518741413950920105e-02 2.870804667472839355e-01 5.691060423851013184e-01 1.135447621345520020e-01 3.708298802375793457e-01 5.057347938418388367e-02 1.549148261547088623e-01 -6.609465926885604858e-02 9.833228588104248047e-02 1.868119686841964722e-01 6.859970092773437500e-02 9.557364508509635925e-03 1.300162635743618011e-02
-1.007794216275215149e-01 -1.365265697240829468e-01 2.792433798313140869e-01 -1.167838945984840393e-01 2.392775863409042358e-01 -3.134990856051445007e-02 7.852209359407424927e-02 -3.168335556983947754e-01 -1.178203802555799484e-02 -2.649215608835220337e-02 -3.580290125682950020e-03 -1.357887536287307739e-01 -2.845415472984313965e-01 8.287613838911056519e-02 -2.484579384326934814e-02 -1.073973029851913452e-01 -1.989573836326599121e-01 -8.095698803663253784e-02 -9.439625591039657593e-02 2.123315073549747467e-02 -6.416321545839309692e-02 1.315409876406192780e-02 -3.813235834240913391e-02 2.250919342041015625e-01 -2.996991574764251709e-01 2.596453130245208740e-01 4.614499211311340332e-02 1.822401583194732666e-01 3.101084828376770020e-01 -3.603071868419647217e-01 -1.074788048863410950e-01 -2.313021570444107056e-01
-7.658781111240386963e-02 -3.503936156630516052e-02 7.308204472064971924e-02 3.183954954147338867e-01 1.214695945382118225e-01 1.026062667369842529e-01 -4.055593907833099365e-02 1.340600475668907166e-02 2.161713838577270508e-01 1.458081305027008057e-01 1.649461984634399414e-01 3.120985031127929688e-01 -4.245333969593048096e-01 1.918842047452926636e-01 8.184259384870529175e-02 1.930326521396636963e-01 8.720302581787109375e-02 -2.947950065135955811e-01 1.390256732702255249e-01 4.176967218518257141e-02 -1.068584620952606201e-01 1.916830837726593018e-01 2.026749700307846069e-01 -4.876039922237396240e-03 5.580655299127101898e-03 4.538259655237197876e-02 -1.504018753767013550e-01 1.544491499662399292e-01 3.629143536090850830e-01 6.537093222141265869e-02 1.154240369796752930e-01 5.253011360764503479e-02
-2.210731953382492065e-01 6.796116009354591370e-03 -1.468668878078460693e-01 -2.366312965750694275e-02 -2.265057153999805450e-02 1.672264635562896729e-01 1.731718182563781738e-01 2.444804087281227112e-02 1.617218554019927979e-02 1.387985497713088989e-01 1.458692252635955811e-01 1.634068638086318970e-01 -1.291045844554901123e-01 3.228435218334197998e-01 7.257627788931131363e-03 -5.252217501401901245e-02 -1.671456396579742432e-01 -3.318495452404022217e-01 3.062829561531543732e-02 -1.540347188711166382e-01 -1.469674557447433472e-01 2.386749833822250366e-01 -3.244911506772041321e-02 3.500415384769439697e-02 -2.712996006011962891e-01 1.591544449329376221e-01 1.316384077072143555e-01 2.036697417497634888e-01 4.673246145248413086e-01 -7.043161988258361816e-02 -2.053544521331787109e-01 1.087947264313697815e-01
1.292768567800521851e-01 8.676060289144515991e-02 1.299193650484085083e-01 -2.734855115413665771e-01 4.157581329345703125e-01 9.059672243893146515e-03 -1.769822239875793457e-01 -4.478987306356430054e-02 -9.512773156166076660e-02 8.368740975856781006e-02 -6.733507663011550903e-02 -5.458018183708190918e-02 -1.796845793724060059e-01 1.054773777723312378e-01 -1.171749755740165710e-01 1.125855091959238052e-02 3.756687790155410767e-02 -1.382826417684555054e-01 8.550207316875457764e-02 5.199954286217689514e-02 -1.645753234624862671e-01 7.191766053438186646e-02 1.953224837779998779e-01 6.621474027633666992e-02 -2.603009343147277832e-01 3.270217478275299072e-01 1.672961264848709106e-01 3.825998604297637939e-01 -8.920581080019474030e-03 -2.696581482887268066e-01 1.360291335731744766e-02 -2.638095617294311523e-01
-2.173501849174499512e-01 1.640013158321380615e-01 1.944910585880279541e-01 1.170971095561981201e-01 -1.278896629810333252e-01 -1.367300152778625488e-01 -1.702089905738830566e-01 -2.246949262917041779e-02 7.140334229916334152e-03 9.763090312480926514e-02 3.193768262863159180e-01 5.846193805336952209e-02 9.987663477659225464e-02 3.703200221061706543e-01 5.778837576508522034e-02 4.562116041779518127e-02 2.062658965587615967e-01 -1.013019755482673645e-01 -9.395151585340499878e-02 -3.916042391210794449e-03 3.387549519538879395e-01 3.153651356697082520e-01 -2.896203286945819855e-02 -1.637083105742931366e-02 2.502980083227157593e-02 2.536389827728271484e-01 -6.949655711650848389e-02 3.784587606787681580e-02 3.767611682415008545e-01 -1.529417634010314941e-01 1.521854698657989502e-01 7.465457171201705933e-02
-1.613877117633819580e-01 3.943971544504165649e-02 1.839978247880935669e-01 7.376779615879058838e-02 -2.854842841625213623e-01 -2.233528643846511841e-01 1.126365512609481812e-01 -1.229189783334732056e-01 -4.659674316644668579e-02 -8.805329352617263794e-02 1.621885895729064941e-01 1.966444253921508789e-01 1.994943944737315178e-03 1.488936841487884521e-01 -1.037709191441535950e-01 1.207964420318603516e-01 1.322899609804153442e-01 1.791384965181350708e-01 -2.167021483182907104e-02 2.648092247545719147e-02 8.752519637346267700e-02 1.889482140541076660e-01 -2.126799896359443665e-02 3.350766301155090332e-01 3.298227190971374512e-01 1.005069911479949951e-01 1.972608566284179688e-01 -8.466035127639770508e-02 5.216912627220153809e-01 -2.544963732361793518e-02 5.971761420369148254e-02 5.738634616136550903e-02
2.215979248285293579e-01 1.762774884700775146e-01 3.888809308409690857e-02 7.307736575603485107e-02 -2.644446790218353271e-01 -2.241992205381393433e-01 -1.135764867067337036e-01 5.033045634627342224e-02 -1.495864242315292358e-01 -2.073580212891101837e-02 -2.074917033314704895e-02 2.083892747759819031e-02 -1.286784559488296509e-01 1.288966983556747437e-01 -1.927125155925750732e-01 2.781663537025451660e-01 2.533546648919582367e-02 -2.132625728845596313e-01 2.166834175586700439e-01 -5.454616621136665344e-02 1.415506303310394287e-01 4.079650640487670898e-01 1.724760979413986206e-01 1.108666583895683289e-01 -1.301627308130264282e-01 3.240180313587188721e-01 -1.489765644073486328e-01 -1.027540564537048340e-01 3.403364121913909912e-01 -3.869917616248130798e-02 3.189739957451820374e-02 -9.161574393510818481e-02
-2.942288480699062347e-02 -1.076163426041603088e-01 -1.021948531270027161e-01 -8.664951473474502563e-02 -1.449171006679534912e-01 -1.584425568580627441e-01 7.315293699502944946e-02 7.348953932523727417e-02 7.108575850725173950e-02 1.372143030166625977e-01 2.530086040496826172e-01 9.942598640918731689e-02 -3.875253796577453613e-01 2.029051929712295532e-01 8.789350092411041260e-02 -3.311668336391448975e-01 2.141182273626327515e-01 -1.485538780689239502e-01 -1.660922914743423462e-01 -1.336458027362823486e-01 3.617109358310699463e-02 3.061982393264770508e-01 6.012463010847568512e-03 1.246966868638992310e-01 3.811370581388473511e-02 2.904177904129028320e-01 -1.202558353543281555e-02 2.808718085289001465e-01 2.416996657848358154e-01 -1.515577584505081177e-01 1.353668142110109329e-02 1.892272680997848511e-01
5.309644713997840881e-02 -2.496569417417049408e-02 -1.272142678499221802e-01 -3.130139708518981934e-01 1.098053455352783203e-01 -5.228048935532569885e-02 9.165565669536590576e-02 -5.428639054298400879e-02 2.005874961614608765e-01 1.571410745382308960e-01 1.137489452958106995e-01 1.097054705023765564e-01 -7.195594161748886108e-02 -2.527400664985179901e-02 1.605625152587890625e-01 6.597317010164260864e-02 5.129811540246009827e-02 -1.031478196382522583e-01 -1.382852345705032349e-02 -1.894095912575721741e-02 -2.281371504068374634e-01 1.281343586742877960e-02 1.960876733064651489e-01 2.222381830215454102e-01 1.562900096178054810e-01 1.456015855073928833e-01 1.754534547217190266e-03 5.375437736511230469e-01 3.833151459693908691e-01 -2.829323410987854004e-01 1.170749887824058533e-01 -3.554730117321014404e-02
-1.169540584087371826e-01 -6.332924216985702515e-02 2.963263094425201416e-01 5.609025806188583374e-02 9.828917682170867920e-02 -5.353198945522308350e-02 -2.989705801010131836e-01 2.048296155408024788e-03 -2.255273982882499695e-02 6.985646486282348633e-02 2.714801728725433350e-01 -3.367581963539123535e-02 1.011854633688926697e-01 2.055560946464538574e-01 -8.036763221025466919e-02 -1.135630756616592407e-01 -5.823324248194694519e-02 -1.543598920106887817e-01 -4.437458515167236328e-01 1.407945454120635986e-01 1.297954767942428589e-01 2.232690602540969849e-01 8.600030094385147095e-02 1.839002072811126709e-01 5.084962397813796997e-02 1.870524287223815918e-01 4.830883443355560303e-02 3.190390393137931824e-02 4.386483430862426758e-01 -2.767978422343730927e-02 -2.247850783169269562e-02 2.256050258874893188e-01
1.012830622494220734e-02 7.257705181837081909e-02 -7.417516410350799561e-02 -1.156139299273490906e-01 -1.846706420183181763e-01 -2.014188021421432495e-01 -3.885792568325996399e-02 6.599991023540496826e-02 1.183830648660659790e-01 9.490489959716796875e-02 -1.771259903907775879e-01 2.442077696323394775e-01 -2.604861855506896973e-01 1.870481222867965698e-01 -2.232197672128677368e-01 -2.488538473844528198e-01 -4.371574148535728455e-02 -7.946874201297760010e-02 -3.243089187890291214e-03 2.010416388511657715e-01 -1.372978538274765015e-01 2.361512333154678345e-01 6.409211456775665283e-02 1.625091210007667542e-02 7.305909693241119385e-02 2.513397336006164551e-01 1.361501663923263550e-01 3.757715821266174316e-01 3.229115903377532959e-01 -3.217969536781311035e-01 2.908086217939853668e-02 -4.504349082708358765e-02
1.612120680510997772e-02 2.670745253562927246e-01 2.776378691196441650e-01 4.638546146452426910e-03 1.836055666208267212e-01 -1.843054294586181641e-01 -6.349361501634120941e-03 2.721934951841831207e-02 9.928240627050399780e-02 1.005438715219497681e-01 2.648728527128696442e-02 -2.139450758695602417e-01 -3.969183862209320068e-01 2.134954035282135010e-01 1.068341955542564392e-01 3.055257201194763184e-01 2.730179391801357269e-02 -2.057209163904190063e-01 1.898768395185470581e-01 -1.849928684532642365e-02 2.644927985966205597e-02 -2.583207003772258759e-02 2.962248325347900391e-01 2.824813127517700195e-01 1.543818134814500809e-02 1.303786933422088623e-01 2.426583766937255859e-01 -1.779899187386035919e-02 1.948419064283370972e-01 1.422137469053268433e-01 3.951806947588920593e-02 -1.547962576150894165e-01
-2.282456308603286743e-01 5.281380377709865570e-03 1.132100075483322144e-01 -1.577399671077728271e-01 1.500699222087860107e-01 4.286854341626167297e-02 -1.225437372922897339e-01 1.260430961847305298e-01 3.727554082870483398e-01 2.562324404716491699e-01 1.335084289312362671e-01 6.187222898006439209e-02 4.917371273040771484e-02 3.511783480644226074e-01 1.025954410433769226e-01 5.366330966353416443e-02 -9.097483754158020020e-02 3.868262469768524170e-02 -1.213038563728332520e-01 3.949072584509849548e-02 7.174072414636611938e-02 2.601493597030639648e-01 1.154807358980178833e-01 3.553978204727172852e-01 -2.563167810440063477e-01 1.129369158297777176e-02 -1.144754961133003235e-01 6.923558562994003296e-02 2.063866406679153442e-01 -3.164816200733184814e-01 1.506647765636444092e-01 -4.261729866266250610e-02
1.893355250358581543e-01 2.790349423885345459e-01 1.237726733088493347e-01 -3.413442969322204590e-01 -1.523229330778121948e-01 3.118261136114597321e-02 -1.251447945833206177e-02 1.386428773403167725e-01 2.110201865434646606e-01 2.516986243426799774e-02 1.361208707094192505e-01 1.889892667531967163e-01 -8.294577896595001221e-02 -1.284751594066619873e-01 -1.175602972507476807e-01 4.176632687449455261e-02 -2.848053723573684692e-02 6.111399829387664795e-02 1.402110010385513306e-01 -1.596806105226278305e-03 -2.160191386938095093e-01 1.426386684179306030e-01 1.701428443193435669e-01 8.395008742809295654e-02 1.972435265779495239e-01 2.269195020198822021e-01 -2.413693442940711975e-02 4.602088928222656250e-01 3.228250741958618164e-01 -1.953372955322265625e-01 9.957080706954002380e-03 -9.219840168952941895e-03
5.231462791562080383e-02 -3.727598860859870911e-02 -3.691413626074790955e-02 -4.955987036228179932e-01 -1.169574633240699768e-01 1.188429445028305054e-01 -5.339725315570831299e-02 -1.168405171483755112e-02 -1.067771762609481812e-02 1.050055995583534241e-01 1.078490912914276123e-01 1.418393403291702271e-01 -1.111366078257560730e-01 5.935473367571830750e-02 -3.341884911060333252e-02 1.110479310154914856e-01 -1.955253332853317261e-01 -9.692039340734481812e-02 -5.538827739655971527e-03 7.276602089405059814e-02 -1.256628632545471191e-01 1.290291398763656616e-01 2.390810055658221245e-03 9.396465122699737549e-02 3.663730621337890625e-02 1.511524766683578491e-01 -1.290233582258224487e-01 3.706805109977722168e-01 5.391393899917602539e-01 -1.735062748193740845e-01 -4.690779745578765869e-02 -2.246091514825820923e-01
-7.696171849966049194e-02 8.387826383113861084e-02 6.605783104896545410e-02 1.787839829921722412e-01 1.685958653688430786e-01 -5.605713650584220886e-02 -3.743837475776672363e-01 4.755975306034088135e-02 -3.842335566878318787e-02 1.105548739433288574e-01 2.802144587039947510e-01 1.698085851967334747e-02 -9.905479103326797485e-02 -3.118424117565155029e-02 -8.888957649469375610e-02 1.431385874748229980e-01 3.370435535907745361e-02 -2.154006659984588623e-01 -4.435905516147613525e-01 1.676217615604400635e-01 -4.824974015355110168e-02 1.000592261552810669e-01 2.231292724609375000e-01 2.755419015884399414e-01 -1.555434465408325195e-01 1.617690473794937134e-01 -3.492458537220954895e-02 7.924760133028030396e-02 3.439842760562896729e-01 -4.381191916763782501e-03 -2.409799396991729736e-01 1.756724528968334198e-02
5.361513420939445496e-02 3.256457746028900146e-01 1.829713732004165649e-01 1.899747699499130249e-01 3.125464022159576416e-01 -2.001724243164062500e-01 -1.033876165747642517e-01 -8.914768695831298828e-02 -2.255369676277041435e-03 -8.401404321193695068e-02 3.464329838752746582e-01 1.642869710922241211e-01 -1.197680011391639709e-01 3.481505513191223145e-01 -1.874973624944686890e-02 1.665095090866088867e-01 -1.337790638208389282e-01 -2.985230982303619385e-01 -2.374555915594100952e-02 -5.326915066689252853e-03 1.010862886905670166e-01 2.348291315138339996e-02 4.467078950256109238e-03 1.602872908115386963e-01 -1.063281148672103882e-01 2.260717451572418213e-01 1.225337311625480652e-01 -9.282838553190231323e-03 2.846772074699401855e-01 4.092497751116752625e-02 5.806470662355422974e-02 -1.993286311626434326e-01
-1.039057224988937378e-01 1.238460019230842590e-01 1.277584284543991089e-01 6.471568346023559570e-02 4.000817891210317612e-03 -3.535890579223632812e-01 -1.131328940391540527e-01 9.111799299716949463e-02 1.655620038509368896e-01 1.443543583154678345e-01 2.445034682750701904e-01 5.319781601428985596e-02 -1.328337341547012329e-01 4.870264828205108643e-01 -8.277999609708786011e-02 1.077335327863693237e-01 1.334735453128814697e-01 -2.017841488122940063e-02 -1.094825332984328270e-03 8.644881658256053925e-03 2.076894342899322510e-01 3.039557039737701416e-01 1.374918818473815918e-01 9.331822395324707031e-02 3.220802173018455505e-02 1.667953431606292725e-01 -5.219692736864089966e-02 -3.885237127542495728e-02 3.734918832778930664e-01 -3.943667560815811157e-02 1.934060305356979370e-01 1.734048724174499512e-01
1.442971527576446533e-01 6.856693327426910400e-02 -1.412707716226577759e-01 -5.952505767345428467e-02 -4.795199260115623474e-02 -7.692666351795196533e-02 -1.771192066371440887e-02 1.578332632780075073e-01 -1.197494044899940491e-01 -1.136583611369132996e-01 1.298764720559120178e-02 2.246547043323516846e-01 -3.178119957447052002e-01 3.929937779903411865e-01 1.441885530948638916e-01 -9.696224331855773926e-02 -1.518338918685913086e-01 -9.131053835153579712e-02 8.148061484098434448e-02 7.079812884330749512e-02 -8.711384981870651245e-02 5.786261335015296936e-02 2.933369278907775879e-01 1.498422771692276001e-01 2.325071543455123901e-01 2.368291020393371582e-01 1.577183157205581665e-01 2.017365097999572754e-01 4.456633627414703369e-01 -1.179655343294143677e-01 1.603877637535333633e-03 -5.712793394923210144e-02
6.647133734077215195e-03 4.087940752506256104e-01 8.664844930171966553e-02 3.091754317283630371e-01 -1.470970064401626587e-01 4.846986121265217662e-05 5.529187619686126709e-03 3.427162766456604004e-02 1.148255094885826111e-01 -8.283874392509460449e-02 -4.673986136913299561e-02 1.433925479650497437e-01 -1.866288632154464722e-01 1.286775022745132446e-01 3.544347733259201050e-02 1.960442215204238892e-01 1.785939037799835205e-01 -2.357519716024398804e-01 -1.239857226610183716e-01 -5.139847844839096069e-02 -8.186390250921249390e-02 -2.349640615284442902e-02 4.123575519770383835e-03 2.009739540517330170e-02 2.819633781909942627e-01 2.998262830078601837e-02 -1.074312254786491394e-01 1.922916173934936523e-01 5.407219529151916504e-01 -1.830832809209823608e-01 -3.304569283500313759e-03 7.097806036472320557e-02
1.397359520196914673e-01 4.200891405344009399e-02 -8.065886050462722778e-02 -3.844048827886581421e-02 -3.453400731086730957e-01 -7.056975364685058594e-02 -1.242574751377105713e-01 1.162809431552886963e-01 -4.465141519904136658e-02 3.691901564598083496e-01 5.400082096457481384e-02 2.082424759864807129e-01 -1.148299127817153931e-01 2.974919676780700684e-01 -1.710369288921356201e-01 1.171641647815704346e-01 3.747535496950149536e-02 -9.475418925285339355e-02 -4.122727364301681519e-02 -2.594238892197608948e-02 -2.605771459639072418e-02 4.098389744758605957e-01 3.365347906947135925e-02 1.345443129539489746e-01 3.808480873703956604e-02 4.761996865272521973e-01 1.824831664562225342e-01 1.270315330475568771e-02 6.212453916668891907e-02 -1.208035368472337723e-02 9.620062261819839478e-02 -1.127150356769561768e-01
-5.786251276731491089e-02 6.028236076235771179e-02 -6.169305182993412018e-03 6.221201270818710327e-02 1.984074339270591736e-02 -8.892708271741867065e-02 5.003544688224792480e-02 2.961331605911254883e-01 9.209395200014114380e-02 7.634294033050537109e-02 -8.831924200057983398e-02 1.889790147542953491e-01 -9.762654453516006470e-02 4.812010750174522400e-02 -2.712922729551792145e-02 6.477045267820358276e-02 -1.823694258928298950e-01 2.291805148124694824e-01 -5.005335435271263123e-02 1.356132328510284424e-01 -5.334777012467384338e-02 1.502178460359573364e-01 4.190177842974662781e-02 9.178316593170166016e-02 -1.367760896682739258e-01 6.584485620260238647e-02 2.317321300506591797e-02 1.335582286119461060e-01 6.038005948066711426e-01 -4.693774878978729248e-01 1.390955597162246704e-01 -1.675798594951629639e-01
-2.496372312307357788e-01 1.608130633831024170e-01 2.556477487087249756e-01 1.354778092354536057e-02 -7.979377359151840210e-02 -2.696989774703979492e-01 6.649962626397609711e-03 -1.292479634284973145e-01 1.437313407659530640e-01 2.047791779041290283e-01 1.827943027019500732e-01 4.144967719912528992e-02 -3.896150738000869751e-02 2.106423676013946533e-01 -1.393896043300628662e-01 6.203367933630943298e-02 2.732472717761993408e-01 1.854822039604187012e-01 1.703246533870697021e-01 5.798839777708053589e-02 3.456625714898109436e-02 3.047522008419036865e-01 1.995489895343780518e-01 2.119423598051071167e-01 2.366947382688522339e-02 -7.500127423554658890e-03 1.260873079299926758e-01 -6.843777000904083252e-02 4.071518778800964355e-01 4.304463043808937073e-02 1.032332405447959900e-01 -2.525999546051025391e-01
2.549645723775029182e-03 2.937863171100616455e-01 1.441052258014678955e-01 2.347102314233779907e-01 -3.931151330471038818e-02 4.427071660757064819e-02 -1.880012452602386475e-01 -3.538563847541809082e-02 -2.358233481645584106e-01 1.573736667633056641e-01 -6.757771968841552734e-02 3.971307724714279175e-02 6.310217082500457764e-02 9.690030664205551147e-02 -3.078224062919616699e-01 -6.356871128082275391e-02 4.000700637698173523e-02 -1.932929009199142456e-01 7.353977113962173462e-02 -3.859423846006393433e-02 -1.321622077375650406e-02 2.217073589563369751e-01 1.229461561888456345e-02 2.303965091705322266e-01 1.775062084197998047e-01 -1.168682724237442017e-01 2.138114273548126221e-01 4.090075790882110596e-01 3.441443145275115967e-01 -2.527952492237091064e-01 -7.985790073871612549e-02 6.103770062327384949e-02
1.924778968095779419e-01 6.195202469825744629e-02 -8.507457375526428223e-02 -2.511139214038848877e-01 -8.952465653419494629e-02 -4.074790701270103455e-02 5.458233132958412170e-02 -1.165545135736465454e-01 2.173948287963867188e-01 -6.594085693359375000e-02 9.848681092262268066e-02 2.601964026689529419e-02 -2.317951917648315430e-01 2.065435238182544708e-02 8.767671138048171997e-02 1.749631762504577637e-01 -1.658750921487808228e-01 -1.119913011789321899e-01 1.363255828619003296e-01 -1.283835172653198242e-01 -1.144161298871040344e-01 -2.487436309456825256e-02 5.466904491186141968e-02 1.490460485219955444e-01 2.417694479227066040e-01 1.838237196207046509e-01 4.363521933555603027e-02 4.575001597404479980e-01 4.009706079959869385e-01 -3.138580918312072754e-01 1.673048138618469238e-01 -5.807595327496528625e-02
-1.198140233755111694e-01 1.221097707748413086e-01 -1.355743557214736938e-01 2.486979588866233826e-02 -1.952914446592330933e-01 1.094341054558753967e-01 5.105342715978622437e-02 3.146452903747558594e-01 3.827606886625289917e-02 1.599418669939041138e-01 2.879351079463958740e-01 2.409295551478862762e-02 -3.700229823589324951e-01 4.374218881130218506e-01 1.251688301563262939e-01 -9.068498015403747559e-02 6.108849495649337769e-02 -3.443780839443206787e-01 3.615213558077812195e-02 -1.019272208213806152e-01 -8.341365493834018707e-03 1.113813742995262146e-01 7.146374136209487915e-02 5.156237259507179260e-02 -1.642024144530296326e-02 2.707869559526443481e-02 1.896203495562076569e-02 1.983332931995391846e-01 3.744701445102691650e-01 3.304314240813255310e-02 1.648842543363571167e-02 -2.788366936147212982e-02
2.700786106288433075e-02 1.038061827421188354e-02 1.578771322965621948e-01 -4.624442011117935181e-02 -2.058750838041305542e-01 -1.111661456525325775e-02 -1.728996634483337402e-01 1.322243828326463699e-02 -2.807302400469779968e-02 -1.710722036659717560e-02 -1.438075006008148193e-01 1.215435713529586792e-01 -3.216415941715240479e-01 -6.567524373531341553e-02 2.482355199754238129e-02 -1.369130313396453857e-01 2.512917220592498779e-01 -1.503352522850036621e-01 -1.785441935062408447e-01 2.333773300051689148e-02 5.525192618370056152e-02 1.816762238740921021e-01 1.355136744678020477e-02 -5.321666132658720016e-03 1.852667480707168579e-01 4.041428565979003906e-01 2.252551540732383728e-02 1.814116835594177246e-01 3.922958672046661377e-01 -4.381303191184997559e-01 6.656989455223083496e-02 -7.687992416322231293e-03
3.017144203186035156e-01 1.238281577825546265e-01 -4.048362746834754944e-02 4.178945720195770264e-02 -1.202142834663391113e-01 -2.113852947950363159e-01 -4.191248212009668350e-03 1.003003045916557312e-01 -1.475829482078552246e-01 1.408540755510330200e-01 9.095174819231033325e-02 -3.208521753549575806e-02 -3.054878115653991699e-02 1.646737754344940186e-01 -1.129075437784194946e-01 1.320462375879287720e-01 1.943766772747039795e-01 -2.212982624769210815e-02 -3.818586235865950584e-03 -1.638396531343460083e-01 -1.451211869716644287e-01 4.262735843658447266e-01 2.066202759742736816e-01 2.544232606887817383e-01 -1.477038264274597168e-01 5.027232766151428223e-01 6.094627454876899719e-02 -6.493038684129714966e-02 1.536331176757812500e-01 -1.373144239187240601e-01 3.355918824672698975e-02 -1.024445295333862305e-01
-2.481246441602706909e-01 4.493967443704605103e-02 3.322466909885406494e-01 3.105924129486083984e-01 -9.556613117456436157e-02 1.009477078914642334e-01 -1.272651404142379761e-01 -8.218730986118316650e-02 1.572959497570991516e-02 -1.271579694002866745e-02 3.612528368830680847e-02 1.680990010499954224e-01 -3.905490338802337646e-01 2.342897504568099976e-01 4.787345230579376221e-02 -1.322736591100692749e-01 -8.075230568647384644e-02 -2.857693135738372803e-01 8.152026683092117310e-02 -3.480757353827357292e-03 6.095221638679504395e-02 1.785523742437362671e-01 2.127406299114227295e-01 -9.187616407871246338e-02 -2.134336531162261963e-02 2.877986058592796326e-02 -9.246539324522018433e-03 1.249569356441497803e-01 4.430399537086486816e-01 1.364184468984603882e-01 1.126095578074455261e-01 3.751506283879280090e-02
-1.606029868125915527e-01 7.632283866405487061e-02 1.908929646015167236e-01 1.718248724937438965e-01 -6.800638139247894287e-02 -2.926856577396392822e-01 -2.865729033946990967e-01 1.841431558132171631e-01 1.646221429109573364e-01 1.769558936357498169e-01 8.834426850080490112e-02 1.366348750889301300e-02 -8.649540692567825317e-02 5.802803486585617065e-02 1.233461350202560425e-01 -6.405681371688842773e-02 -1.493865698575973511e-01 -2.340477854013442993e-01 2.330248616635799408e-02 -2.916797399520874023e-01 1.313167512416839600e-01 2.579421103000640869e-01 2.230977565050125122e-01 3.129609525203704834e-01 -1.543779391795396805e-02 3.481679856777191162e-01 1.550363153219223022e-01 1.069525778293609619e-01 7.025647163391113281e-02 7.021994143724441528e-02 1.956133395433425903e-01 1.574287749826908112e-02
-1.631467342376708984e-01 1.576239913702011108e-01 -6.726152449846267700e-02 8.506108075380325317e-02 -2.134791761636734009e-01 2.260954082012176514e-01 -2.035744022578001022e-03 -1.859187036752700806e-01 5.292131751775741577e-02 -7.579969614744186401e-02 1.375229060649871826e-01 1.780488938093185425e-01 3.073002025485038757e-02 2.947299480438232422e-01 -7.804034650325775146e-02 2.933247201144695282e-02 1.917157471179962158e-01 8.811884373426437378e-02 -6.478574126958847046e-02 -1.152501776814460754e-01 -1.688002049922943115e-01 2.152747213840484619e-01 1.692793369293212891e-01 2.098717391490936279e-01 -8.966683596372604370e-02 2.565264701843261719e-03 3.077972233295440674e-01 1.454518437385559082e-01 4.527911245822906494e-01 -2.366630434989929199e-01 1.494490206241607666e-01 1.864153742790222168e-01
-1.115398705005645752e-01 2.134706079959869385e-01 4.278264045715332031e-01 -1.675378996878862381e-03 4.524162411689758301e-02 6.829562783241271973e-02 -1.041619628667831421e-01 -2.601668834686279297e-01 -1.144556626677513123e-01 8.590760827064514160e-02 -2.158587127923965454e-01 -1.073678061366081238e-01 -1.570212990045547485e-01 1.385181862860918045e-02 3.228575587272644043e-01 1.216854993253946304e-02 1.049080118536949158e-01 -7.679881900548934937e-02 -9.797223657369613647e-02 1.715085357427597046e-01 -1.497146785259246826e-01 1.997910588979721069e-01 1.012910977005958557e-01 2.728848457336425781e-01 -1.112663596868515015e-01 1.551363319158554077e-01 9.934995323419570923e-02 1.489948481321334839e-01 3.403635621070861816e-01 2.086551487445831299e-01 1.855863630771636963e-01 2.343482896685600281e-02
8.763226866722106934e-02 2.305979579687118530e-01 2.716929316520690918e-01 1.202741116285324097e-01 7.506901025772094727e-02 -3.125610053539276123e-01 -2.083725333213806152e-01 5.951844155788421631e-02 1.874631345272064209e-01 2.370888292789459229e-01 1.538451910018920898e-01 -4.097958281636238098e-02 -1.006221864372491837e-02 3.720395565032958984e-01 -1.939166104421019554e-03 7.864309102296829224e-02 1.174801662564277649e-01 -1.183173898607492447e-02 -2.096624672412872314e-01 6.997170299291610718e-02 3.533781468868255615e-01 1.483611464500427246e-01 1.657581329345703125e-01 2.427868358790874481e-02 9.436462074518203735e-02 1.315718591213226318e-01 1.974191330373287201e-02 1.613972038030624390e-01 3.108014762401580811e-01 4.102328047156333923e-02 2.167881280183792114e-01 5.904375761747360229e-02
-1.271659880876541138e-01 1.104622110724449158e-01 5.622704327106475830e-02 3.359663859009742737e-02 -1.357375979423522949e-01 1.987650096416473389e-01 -2.764399647712707520e-01 -2.597015798091888428e-01 1.300939619541168213e-01 -6.774954497814178467e-02 -1.073540896177291870e-01 1.708564758300781250e-01 -1.817268133163452148e-01 2.587336301803588867e-01 1.532340515404939651e-02 5.234316922724246979e-03 1.331824511289596558e-01 2.146079204976558685e-02 2.798754721879959106e-02 -1.084150448441505432e-01 -3.352605551481246948e-02 3.014426864683628082e-02 2.839754521846771240e-01 4.448483586311340332e-01 -3.152375295758247375e-02 -1.989561878144741058e-02 2.519739270210266113e-01 6.252653896808624268e-02 3.727908134460449219e-01 -1.973797082901000977e-01 1.439009904861450195e-01 1.560450494289398193e-01
-2.270754128694534302e-01 -7.015780359506607056e-02 1.823153644800186157e-01 6.357811391353607178e-02 -3.709700331091880798e-02 -4.963178932666778564e-02 1.037615984678268433e-01 3.150659799575805664e-01 -2.448686063289642334e-01 1.063070818781852722e-01 2.001252174377441406e-01 -4.716621711850166321e-02 -3.937739133834838867e-02 2.576383352279663086e-01 8.311111479997634888e-02 2.637110352516174316e-01 -2.026245743036270142e-02 9.234444051980972290e-02 -3.708499372005462646e-01 -2.608537673950195312e-01 1.008577942848205566e-01 2.529942095279693604e-01 1.250116229057312012e-01 3.338718786835670471e-02 8.525036275386810303e-03 2.410521209239959717e-01 1.917131543159484863e-01 4.866410791873931885e-02 2.504096925258636475e-01 -1.984321773052215576e-01 7.016313076019287109e-02 -1.571874022483825684e-01
-1.818880885839462280e-01 -4.373771324753761292e-02 6.256949156522750854e-02 3.662585467100143433e-02 -1.118696480989456177e-01 5.447138845920562744e-02 -9.558726847171783447e-02 -1.015902459621429443e-01 7.956462353467941284e-02 1.130879204720258713e-02 5.763084068894386292e-02 -7.888108491897583008e-02 2.096271812915802002e-01 2.093235850334167480e-01 -2.207669615745544434e-02 -1.496685594320297241e-01 1.158157549798488617e-02 -5.097024515271186829e-02 -1.913644075393676758e-01 2.409842014312744141e-01 9.838094562292098999e-02 4.845435321331024170e-01 2.043081074953079224e-01 3.971282839775085449e-01 -2.446896880865097046e-01 3.005116581916809082e-01 -7.278087735176086426e-02 2.441631853580474854e-01 1.181747019290924072e-01 -5.676332488656044006e-02 3.454574197530746460e-02 -1.527888923883438110e-01
-1.581192761659622192e-01 -7.283876836299896240e-02 -1.724493652582168579e-01 -6.268564611673355103e-02 -1.474313735961914062e-01 7.644584774971008301e-02 1.021315976977348328e-01 2.057499736547470093e-01 7.589697837829589844e-03 1.346263140439987183e-01 2.065956741571426392e-01 9.429466724395751953e-02 -3.193275034427642822e-01 4.483154714107513428e-01 7.374803721904754639e-02 2.070686966180801392e-02 3.772583557292819023e-03 -3.485299646854400635e-01 1.499847769737243652e-01 4.143080487847328186e-02 -9.423806518316268921e-02 1.080563142895698547e-01 -6.354995816946029663e-02 -6.124568171799182892e-03 -9.697754681110382080e-02 1.087054051458835602e-02 8.907554298639297485e-02 1.414798200130462646e-01 4.809701740741729736e-01 -3.029261715710163116e-02 1.900304257869720459e-01 3.054778650403022766e-02
-8.538722991943359375e-02 6.644456088542938232e-02 1.735484600067138672e-01 2.958370447158813477e-01 2.278225421905517578e-01 -2.034324109554290771e-01 -1.823574602603912354e-01 -1.021195650100708008e-01 -3.906486183404922485e-02 -5.532704666256904602e-02 6.378560513257980347e-02 -4.220126569271087646e-02 1.497819572687149048e-01 3.715617358684539795e-01 -3.374641537666320801e-01 1.972652822732925415e-01 2.476026304066181183e-02 -1.081530973315238953e-01 -1.586319357156753540e-01 6.980698555707931519e-02 4.557923972606658936e-02 2.503016591072082520e-01 1.019999384880065918e-01 9.989327937364578247e-02 4.667530953884124756e-02 9.117430448532104492e-02 1.249509677290916443e-01 2.431540787220001221e-01 3.937768340110778809e-01 3.443574160337448120e-02 -9.096684306859970093e-02 1.809773743152618408e-01
-2.234552502632141113e-01 8.032558858394622803e-02 -7.116317003965377808e-02 4.782133921980857849e-02 -2.290178388357162476e-01 8.258989453315734863e-02 -1.224843934178352356e-01 1.639290601015090942e-01 2.023980580270290375e-02 -2.164613604545593262e-01 -3.514549732208251953e-01 5.865625664591789246e-02 -2.730854451656341553e-01 1.795762777328491211e-01 -4.706662148237228394e-02 -9.699156880378723145e-02 2.165812700986862183e-01 -3.109703660011291504e-01 -8.656034618616104126e-02 1.590132527053356171e-02 1.962416246533393860e-02 3.384450972080230713e-01 8.072865009307861328e-02 1.580927371978759766e-01 -1.300494372844696045e-01 2.047492712736129761e-01 1.242595985531806946e-01 1.760728806257247925e-01 2.334445714950561523e-01 -1.861380934715270996e-01 1.786612570285797119e-01 -1.353137344121932983e-01
-4.732565954327583313e-02 3.988784924149513245e-02 -3.392453119158744812e-02 -2.959230840206146240e-01 2.791399061679840088e-01 -2.985007762908935547e-01 -9.768218547105789185e-02 -2.046533972024917603e-01 -3.780137002468109131e-02 -1.321145147085189819e-01 1.661111563444137573e-01 4.335113987326622009e-02 -2.906821072101593018e-01 1.925573796033859253e-01 -1.043749377131462097e-01 3.630556538701057434e-02 -3.369316458702087402e-02 8.077638596296310425e-02 -1.768057495355606079e-01 1.787013560533523560e-01 5.419391393661499023e-02 3.842743933200836182e-01 4.784702137112617493e-02 5.814750492572784424e-02 -2.903050482273101807e-01 8.374867588281631470e-02 2.323674559593200684e-01 2.327898889780044556e-01 1.798666566610336304e-01 -5.814634263515472412e-02 -1.504856199026107788e-01 -1.479013711214065552e-01
-7.329845428466796875e-02 1.149145886301994324e-01 1.138886809349060059e-01 7.753498852252960205e-02 -1.984797418117523193e-02 -1.299086660146713257e-01 -1.935063451528549194e-01 7.773354649543762207e-02 7.677747309207916260e-02 -2.987099587917327881e-01 2.434128820896148682e-01 2.355876713991165161e-01 -3.124240338802337646e-01 6.338487565517425537e-02 -3.270723158493638039e-03 -2.988729253411293030e-02 -2.955960929393768311e-01 -4.037340879440307617e-01 1.266697701066732407e-02 2.074669115245342255e-03 1.282681524753570557e-01 1.714361160993576050e-01 2.017960697412490845e-01 1.073864176869392395e-01 -9.796588122844696045e-02 1.284049004316329956e-01 2.010109126567840576e-01 2.900449931621551514e-01 1.381902098655700684e-01 2.504486739635467529e-01 9.027065336704254150e-02 -7.205797825008630753e-03
2.428768426179885864e-01 2.304936051368713379e-01 1.543509773910045624e-03 1.931280195713043213e-01 -1.362500488758087158e-01 2.382731623947620392e-02 -1.243844479322433472e-01 7.412485033273696899e-02 4.257939383387565613e-02 1.457704007625579834e-01 1.844837367534637451e-01 3.613878190517425537e-01 -2.496902346611022949e-01 -1.828483492136001587e-02 -1.157812476158142090e-01 1.334950774908065796e-01 -1.289312262088060379e-02 -1.222865208983421326e-01 -8.340530097484588623e-02 -1.670380234718322754e-01 -3.576679900288581848e-02 -8.356217877008020878e-04 6.094606593251228333e-02 1.606355607509613037e-01 5.758427083492279053e-02 2.274999767541885376e-01 -1.200647503137588501e-01 5.699183791875839233e-02 5.611376166343688965e-01 -2.370574623346328735e-01 1.574802771210670471e-02 6.363821029663085938e-02
-2.148254960775375366e-01 1.555212736129760742e-01 2.907704114913940430e-01 -3.099128603935241699e-02 1.258249133825302124e-01 8.558291010558605194e-03 8.272890001535415649e-02 -5.499558895826339722e-02 -8.106148988008499146e-02 1.623891144990921021e-01 -5.321754515171051025e-02 -1.471072137355804443e-01 -2.523237466812133789e-01 1.775326952338218689e-02 1.817986071109771729e-01 2.646333277225494385e-01 -9.548747539520263672e-02 -9.577830135822296143e-02 -2.333788946270942688e-02 1.023624166846275330e-01 -1.471125930547714233e-01 3.646125197410583496e-01 1.555626839399337769e-01 3.967092335224151611e-01 -6.990381330251693726e-02 3.579088747501373291e-01 -3.831847384572029114e-02 1.437592357397079468e-01 1.780978739261627197e-01 1.697011888027191162e-01 -5.773222539573907852e-03 1.129437461495399475e-01
-2.915202379226684570e-01 -2.300336025655269623e-02 1.620531082153320312e-01 4.636120982468128204e-03 -1.129191070795059204e-01 -1.716824322938919067e-01 -9.882453829050064087e-02 9.101986885070800781e-02 -1.377324759960174561e-01 8.216293156147003174e-02 1.602705121040344238e-01 1.774040013551712036e-01 -1.771117001771926880e-01 -1.441995729692280293e-03 -7.548610121011734009e-02 -1.833531409502029419e-01 3.528181314468383789e-01 -2.146532982587814331e-01 -6.821450591087341309e-02 -3.012025542557239532e-02 -8.037962019443511963e-02 4.053486883640289307e-01 1.787698864936828613e-01 1.124630421400070190e-01 -3.109913468360900879e-01 3.816862702369689941e-01 -7.292635738849639893e-03 7.033359259366989136e-02 1.745656579732894897e-01 -6.326916068792343140e-02 1.630388014018535614e-02 2.695345878601074219e-02
-1.832869350910186768e-01 -4.593561589717864990e-02 2.896453142166137695e-01 -1.083349063992500305e-01 -8.915208280086517334e-02 3.445965796709060669e-02 1.217394918203353882e-01 2.165489494800567627e-01 -3.533103736117482185e-03 2.989641129970550537e-01 9.849384427070617676e-02 3.349749147891998291e-01 -8.556613326072692871e-02 -8.339758962392807007e-02 -6.361348181962966919e-02 1.888943612575531006e-01 -4.850123077630996704e-02 -2.000606507062911987e-01 -1.186761409044265747e-01 -6.272558122873306274e-02 -6.174406409263610840e-02 4.176454618573188782e-02 2.610998749732971191e-01 3.010719455778598785e-02 3.384032845497131348e-02 4.168108999729156494e-01 -2.260248735547065735e-02 3.315292000770568848e-01 5.848269909620285034e-02 1.070060431957244873e-01 2.548358142375946045e-01 -1.799100339412689209e-01
-3.464385867118835449e-02 2.682493068277835846e-02 7.703202217817306519e-02 -2.574999034404754639e-01 2.997094988822937012e-01 1.530379205942153931e-01 -5.204960331320762634e-02 -2.582260407507419586e-02 -1.783723826520144939e-03 1.927151530981063843e-01 -1.175898611545562744e-01 5.668670311570167542e-02 -4.431387484073638916e-01 2.008717358112335205e-01 -1.212190166115760803e-01 1.232615336775779724e-01 -1.869820058345794678e-02 -3.464115411043167114e-02 -1.117244213819503784e-01 6.147205084562301636e-02 1.305270288139581680e-02 4.110404476523399353e-02 3.672721087932586670e-01 2.033102810382843018e-01 -6.349822878837585449e-02 1.883794069290161133e-01 1.138942614197731018e-01 3.907722830772399902e-01 1.664255396462976933e-03 -2.674404382705688477e-01 4.067919030785560608e-02 -1.189761385321617126e-01
-7.394758611917495728e-02 3.519671261310577393e-01 -1.852208375930786133e-01 -1.131901815533638000e-01 2.189099974930286407e-02 -2.847402691841125488e-01 3.765109181404113770e-02 -1.883342862129211426e-02 -1.087145954370498657e-01 -8.828951977193355560e-04 1.657954752445220947e-01 3.259695600718259811e-03 -2.806716263294219971e-01 -6.850442290306091309e-02 7.689780741930007935e-02 -1.652884781360626221e-01 -1.700296849012374878e-01 -1.754428297281265259e-01 1.954190433025360107e-01 -3.111051768064498901e-02 -2.847656607627868652e-01 1.876651793718338013e-01 -1.053192913532257080e-01 3.981142491102218628e-02 1.225765645503997803e-01 1.344685256481170654e-01 1.631298288702964783e-02 3.643816113471984863e-01 3.733007907867431641e-01 -2.240613549947738647e-01 2.055460773408412933e-02 -1.490809768438339233e-02
-1.613813936710357666e-01 1.334834247827529907e-01 -7.809326052665710449e-02 -1.223644167184829712e-01 -3.845369443297386169e-02 -1.851169615983963013e-01 -3.689879551529884338e-02 6.419927626848220825e-02 6.376694887876510620e-02 2.320780605077743530e-01 6.441803276538848877e-02 6.570810079574584961e-02 -1.363276839256286621e-01 3.375751972198486328e-01 2.811545971781015396e-03 3.354884684085845947e-02 -1.340059097856283188e-03 1.100277006626129150e-01 -1.084415093064308167e-01 -7.679738849401473999e-02 2.314261794090270996e-01 2.643002569675445557e-02 6.501742452383041382e-02 2.798818051815032959e-01 3.024501502513885498e-01 1.509203612804412842e-01 -1.069244593381881714e-01 2.062751650810241699e-01 4.559079706668853760e-01 -3.325574696063995361e-01 -1.985393464565277100e-01 3.292959555983543396e-02
-2.903561294078826904e-01 2.393946796655654907e-01 1.119002550840377808e-01 1.475152280181646347e-02 -5.286413431167602539e-02 -2.221877574920654297e-01 -1.826440542936325073e-01 4.391247034072875977e-02 -1.595178991556167603e-02 1.476169228553771973e-01 1.967571675777435303e-01 2.543687820434570312e-01 -5.387670174241065979e-02 3.187321722507476807e-01 7.206804305315017700e-02 8.338327705860137939e-02 -2.371810674667358398e-01 -3.304457366466522217e-01 -5.873073637485504150e-02 -2.679168879985809326e-01 1.908823032863438129e-03 -1.942986436188220978e-02 3.269238173961639404e-01 1.830843985080718994e-01 -5.602171644568443298e-02 1.103139594197273254e-01 1.174529865384101868e-01 2.288662642240524292e-01 9.294373542070388794e-02 -3.483647480607032776e-02 4.822216555476188660e-02 2.024236172437667847e-01
7.935748435556888580e-03 2.536394819617271423e-02 -3.644026815891265869e-02 -8.430118858814239502e-02 1.347667276859283447e-01 1.144668236374855042e-01 -9.097824245691299438e-02 7.855652831494808197e-03 -3.287194669246673584e-01 -2.908000489696860313e-03 1.096828933805227280e-02 -1.786684095859527588e-01 -3.207059502601623535e-01 1.040162295103073120e-01 1.494723409414291382e-01 -5.022289603948593140e-02 -1.448797583580017090e-01 -1.673918664455413818e-01 -3.482921048998832703e-02 1.524270474910736084e-01 -6.036343052983283997e-02 3.974696993827819824e-01 2.074784412980079651e-02 1.351242959499359131e-01 -1.241801679134368896e-01 1.815603226423263550e-01 1.591775417327880859e-01 1.987650692462921143e-01 2.681843042373657227e-01 -2.895115613937377930e-01 -3.923074156045913696e-02 3.851376473903656006e-01
-2.821810841560363770e-01 3.012498468160629272e-02 -1.820170432329177856e-01 4.463358595967292786e-02 -1.654886901378631592e-01 -7.113338261842727661e-02 3.777775168418884277e-02 -6.375096738338470459e-02 -8.555336296558380127e-02 1.429605185985565186e-01 4.073299095034599304e-02 5.749604851007461548e-02 -2.517912685871124268e-01 1.464959233999252319e-01 8.727604895830154419e-02 -9.030148386955261230e-02 1.418306529521942139e-01 -3.418347537517547607e-01 3.773218765854835510e-02 -4.305069521069526672e-02 -3.116500675678253174e-01 1.199163049459457397e-01 -1.066663637757301331e-01 1.126919835805892944e-01 -8.326154202222824097e-03 3.358019888401031494e-01 3.231049049645662308e-03 3.893779814243316650e-01 2.857727408409118652e-01 -9.958377480506896973e-02 -7.456304132938385010e-02 2.750004231929779053e-01
-1.056525111198425293e-01 2.337792217731475830e-01 3.949149698019027710e-02 -5.490508303046226501e-02 8.479940146207809448e-02 8.949011564254760742e-02 -6.945688277482986450e-02 1.159718781709671021e-01 1.149102523922920227e-01 1.110770627856254578e-01 -2.023708224296569824e-01 1.835887432098388672e-01 -3.499367833137512207e-01 2.073593251407146454e-02 1.649647802114486694e-01 1.226515099406242371e-01 -1.006204187870025635e-01 3.106445539742708206e-03 -2.239547520875930786e-01 3.731950372457504272e-02 -1.929166913032531738e-01 1.984467804431915283e-01 4.774996265769004822e-02 5.367405340075492859e-02 7.839066907763481140e-03 1.563475579023361206e-01 2.507804520428180695e-02 2.710346505045890808e-02 6.180919408798217773e-01 -2.199576497077941895e-01 -1.741657257080078125e-01 2.701963298022747040e-02
-1.134026721119880676e-01 1.131877526640892029e-01 9.562385827302932739e-02 -3.508577644824981689e-01 -1.456025391817092896e-01 6.912280619144439697e-02 -1.062124595046043396e-01 2.425540797412395477e-02 -1.399082597345113754e-02 3.274562954902648926e-02 1.899292320013046265e-01 1.673574596643447876e-01 -9.693421423435211182e-02 4.134569764137268066e-01 -1.256287693977355957e-01 2.058278173208236694e-01 3.860148191452026367e-01 -1.452793926000595093e-01 5.834161420352756977e-04 2.039158195257186890e-01 1.749565750360488892e-01 2.320958077907562256e-01 1.485817432403564453e-01 2.191705554723739624e-01 -5.810749530792236328e-02 2.134542316198348999e-01 1.430785842239856720e-02 1.520181745290756226e-01 7.930252701044082642e-02 1.131160408258438110e-01 -2.282971329987049103e-02 2.055496573448181152e-01
4.641821980476379395e-02 6.068675965070724487e-02 -2.158923074603080750e-02 1.381542999297380447e-02 -8.341654390096664429e-02 1.073117777705192566e-01 -2.199423611164093018e-01 2.822691202163696289e-01 5.733687803149223328e-02 -3.449545428156852722e-02 -2.909162268042564392e-02 3.698788583278656006e-01 -1.514857709407806396e-01 -2.767517976462841034e-02 6.259669363498687744e-02 2.140275537967681885e-01 -3.335356116294860840e-01 1.417848169803619385e-01 -2.427696287631988525e-01 1.740089245140552521e-02 -7.457235455513000488e-02 3.522545099258422852e-02 6.316647678613662720e-02 1.310939937829971313e-01 -1.677484810352325439e-01 1.635630428791046143e-01 7.966126501560211182e-02 1.601926088333129883e-01 4.746496081352233887e-01 -3.102427423000335693e-01 5.969936400651931763e-02 2.887134626507759094e-02
3.567439317703247070e-02 1.734890341758728027e-01 7.130213826894760132e-02 3.920091316103935242e-02 6.382277607917785645e-02 -1.672326922416687012e-01 -1.091413721442222595e-01 1.219293475151062012e-01 1.295833140611648560e-01 1.003620624542236328e-01 2.879161536693572998e-01 5.567573383450508118e-02 -1.004122048616409302e-01 2.527432739734649658e-01 3.203974068164825439e-01 3.151858150959014893e-01 -1.341640800237655640e-01 -4.563539028167724609e-01 -1.404720097780227661e-01 1.074622496962547302e-01 1.017600968480110168e-01 1.837954670190811157e-01 2.087763100862503052e-01 1.221372336149215698e-01 6.341090053319931030e-02 6.383454054594039917e-02 2.205462455749511719e-01 2.201371639966964722e-01 8.023717254400253296e-02 1.176691502332687378e-01 6.206335127353668213e-02 1.576649993658065796e-01
5.097981914877891541e-02 1.837627440690994263e-01 6.196000054478645325e-02 9.400648623704910278e-02 1.796799600124359131e-01 2.184084653854370117e-01 -1.280393153429031372e-01 5.248146876692771912e-02 1.380607951432466507e-02 -1.479524821043014526e-01 2.276772856712341309e-01 4.839764442294836044e-03 -1.878656148910522461e-01 2.287513762712478638e-01 1.208755299448966980e-01 2.184712588787078857e-01 2.320944070816040039e-01 1.093393266201019287e-01 1.641728878021240234e-01 -6.399891525506973267e-02 -1.628532856702804565e-01 -5.075740814208984375e-02 1.192452684044837952e-01 1.496943384408950806e-01 -3.640102595090866089e-02 4.366121441125869751e-02 2.158819884061813354e-01 3.381528258323669434e-01 3.123457729816436768e-01 -3.566534519195556641e-01 2.485943585634231567e-01 1.207358390092849731e-01
-7.398542016744613647e-02 2.325973473489284515e-02 -1.299318578094244003e-02 1.407558917999267578e-01 -2.234265208244323730e-01 -8.980360627174377441e-02 -5.769554153084754944e-02 -1.365948584862053394e-03 -1.907746493816375732e-01 1.747363246977329254e-02 9.493122994899749756e-02 9.434308856725692749e-02 -3.347465097904205322e-01 -6.157333403825759888e-02 -3.081271238625049591e-02 -1.725013852119445801e-01 2.069651037454605103e-01 -1.268509030342102051e-01 -8.493529260158538818e-02 -9.419324994087219238e-02 4.025343805551528931e-02 2.347852736711502075e-01 -2.279817871749401093e-02 2.225634902715682983e-01 -1.991850137710571289e-01 5.969052314758300781e-01 1.096435561776161194e-01 2.367575652897357941e-03 1.778408139944076538e-01 -1.064650118350982666e-01 2.507377862930297852e-01 1.260291486978530884e-01
6.010322645306587219e-02 1.313102990388870239e-01 -2.861515618860721588e-03 -1.072059571743011475e-01 -6.565649062395095825e-02 -2.513931393623352051e-01 3.120230324566364288e-02 3.407570421695709229e-01 4.317240044474601746e-02 1.384469717741012573e-01 -2.600181698799133301e-01 1.287420839071273804e-02 -2.645929157733917236e-01 1.508439034223556519e-01 2.547956304624676704e-03 2.254940569400787354e-01 -7.091711461544036865e-02 -2.679618597030639648e-01 7.219752669334411621e-02 1.046445500105619431e-02 -8.352736383676528931e-02 4.424900114536285400e-01 1.144649088382720947e-02 1.997542232275009155e-01 1.012172102928161621e-01 2.118400335311889648e-01 2.158167362213134766e-01 -4.024642985314130783e-03 1.111853420734405518e-01 -3.168564140796661377e-01 8.145912736654281616e-02 -6.745355576276779175e-02
-1.608139127492904663e-01 -1.443646550178527832e-01 -1.895689591765403748e-02 -6.280548870563507080e-02 -9.997555613517761230e-02 6.863907724618911743e-02 5.246030539274215698e-02 3.326083719730377197e-01 -8.217879384756088257e-02 9.185689687728881836e-02 2.654624581336975098e-01 1.420466750860214233e-01 -1.761069893836975098e-01 1.871369183063507080e-01 5.830826982855796814e-02 7.619436085224151611e-02 8.503741770982742310e-02 -2.229923382401466370e-02 1.959663629531860352e-01 -6.054830178618431091e-02 -1.926612406969070435e-01 9.899996221065521240e-02 -1.622711420059204102e-01 1.203640699386596680e-01 -1.749887317419052124e-01 2.587489783763885498e-01 3.022208511829376221e-01 2.728948891162872314e-01 3.395934700965881348e-01 -1.805702894926071167e-01 -6.702751386910676956e-03 3.015582263469696045e-01
-4.816117230802774429e-03 1.144638434052467346e-01 1.323477774858474731e-01 8.615326881408691406e-02 -1.938110888004302979e-01 -3.063693940639495850e-01 -3.036904633045196533e-01 1.670363843441009521e-01 -1.143907606601715088e-01 1.320770848542451859e-02 1.628937274217605591e-01 1.322179883718490601e-01 -1.594698578119277954e-01 2.728351354598999023e-01 2.153604524210095406e-03 1.544116586446762085e-01 1.579045057296752930e-01 -1.065315753221511841e-01 -6.403135508298873901e-02 -3.072236180305480957e-01 3.813584148883819580e-02 2.911313474178314209e-01 -4.332252964377403259e-02 5.737118795514106750e-02 -1.601196825504302979e-01 4.162557125091552734e-01 3.235178068280220032e-02 2.133935689926147461e-01 8.975521475076675415e-02 1.003252994269132614e-02 2.050711661577224731e-01 8.682672679424285889e-02
-5.037512257695198059e-02 1.392592936754226685e-01 -1.280164867639541626e-01 -9.251189231872558594e-02 2.048890106379985809e-03 -2.665796689689159393e-02 2.823169231414794922e-01 -2.073042988777160645e-01 -2.257820665836334229e-01 2.403956949710845947e-01 -1.792320609092712402e-01 3.307519555091857910e-01 -3.396381391212344170e-03 1.403300613164901733e-01 -1.575463078916072845e-02 -5.493209883570671082e-02 1.047693938016891479e-01 3.792692720890045166e-02 1.985409297049045563e-02 1.311696916818618774e-01 8.199235051870346069e-02 2.721054553985595703e-01 7.833460718393325806e-02 1.465265154838562012e-01 -1.236479654908180237e-01 3.421688973903656006e-01 6.873246282339096069e-02 3.830684125423431396e-01 2.925680577754974365e-01 -1.834463030099868774e-01 8.057618141174316406e-02 9.225536137819290161e-02
2.215605080127716064e-01 -1.966420793905854225e-03 -1.627997867763042450e-02 -1.615883857011795044e-01 -1.599192917346954346e-01 -6.835500150918960571e-02 -1.414137482643127441e-01 -1.876620054244995117e-01 -2.164315134286880493e-01 3.918078541755676270e-02 3.997840732336044312e-02 1.262809336185455322e-01 -2.551403343677520752e-01 1.632682979106903076e-01 1.224830225110054016e-01 -4.822378233075141907e-02 9.979403764009475708e-02 -1.348785310983657837e-01 -2.384143471717834473e-01 7.829669862985610962e-03 -1.476775556802749634e-01 2.070578485727310181e-01 -3.003518097102642059e-02 -8.447887003421783447e-02 1.558694690465927124e-01 3.286831378936767578e-01 1.292347013950347900e-01 2.660613656044006348e-01 2.225734591484069824e-01 -4.412638545036315918e-01 1.987865716218948364e-01 5.201045423746109009e-02
-8.951174467802047729e-02 1.965646594762802124e-01 6.888498365879058838e-02 3.138339519500732422e-02 -6.828655302524566650e-02 -7.959961146116256714e-02 2.559584081172943115e-01 2.950615249574184418e-02 8.921423554420471191e-02 1.366849541664123535e-01 -2.214159071445465088e-01 -2.681160271167755127e-01 -2.847159802913665771e-01 1.915486305952072144e-01 -3.055545687675476074e-01 1.856946349143981934e-01 -1.234065443277359009e-01 -4.456085562705993652e-01 -2.239097952842712402e-01 -1.726381778717041016e-01 4.034287855029106140e-02 -4.386148974299430847e-02 -4.336829856038093567e-02 1.129355952143669128e-01 -2.475743927061557770e-02 1.499156653881072998e-01 1.808952689170837402e-01 2.215415984392166138e-01 2.120602279901504517e-01 1.067767143249511719e-01 -2.956874109804630280e-02 -5.498322844505310059e-02
2.413214445114135742e-01 1.333097517490386963e-01 1.243428736925125122e-01 -1.121615692973136902e-01 -1.804540902376174927e-01 -2.239193171262741089e-01 -2.129934132099151611e-01 7.115474343299865723e-02 -2.567155659198760986e-01 1.019864380359649658e-01 1.111686155200004578e-01 7.677706331014633179e-02 -1.462676674127578735e-01 1.627208292484283447e-01 3.278286755084991455e-02 1.137331649661064148e-01 1.868568211793899536e-01 6.826415657997131348e-02 -9.306893683969974518e-03 5.699616391211748123e-03 -3.976122289896011353e-02 2.907348871231079102e-01 1.789294034242630005e-01 5.917064100503921509e-02 -2.057782262563705444e-01 5.775058269500732422e-01 1.472359597682952881e-01 -1.532623171806335449e-02 1.726245880126953125e-01 1.564749982208013535e-03 1.271322220563888550e-01 -3.639151155948638916e-02
1.383305992931127548e-03 2.573299705982208252e-01 8.275628089904785156e-02 5.228284373879432678e-02 4.906700551509857178e-02 7.309050112962722778e-02 1.527939923107624054e-02 7.100487500429153442e-02 2.000164687633514404e-01 1.934562176465988159e-01 3.069002330303192139e-01 -2.626863420009613037e-01 -1.048248074948787689e-02 2.360754460096359253e-01 1.370097994804382324e-01 -1.294229761697351933e-03 -1.600352227687835693e-01 1.127658132463693619e-02 -1.412506103515625000e-01 2.309959530830383301e-01 2.606312036514282227e-01 7.590512186288833618e-02 1.511777341365814209e-01 1.750868409872055054e-01 9.375994652509689331e-02 5.551804602146148682e-02 3.007937595248222351e-02 4.410617649555206299e-01 2.289118170738220215e-01 -1.017272919416427612e-01 -1.553891152143478394e-01 -2.747285068035125732e-01
-1.434538960456848145e-01 1.203092485666275024e-01 2.440392225980758667e-01 3.404801711440086365e-02 4.286117106676101685e-02 -1.618432439863681793e-02 4.892168194055557251e-02 -7.643063366413116455e-02 8.129047602415084839e-02 -2.284710295498371124e-02 -1.024205759167671204e-01 -9.311456978321075439e-02 -1.539957672357559204e-01 -1.464693248271942139e-01 2.502883970737457275e-01 2.075740396976470947e-01 -1.638427749276161194e-02 -2.203969061374664307e-01 4.027568921446800232e-02 2.635105848312377930e-01 -1.184586286544799805e-01 3.277429640293121338e-01 2.094830572605133057e-01 1.195488795638084412e-01 -4.452024772763252258e-02 3.354793488979339600e-01 2.394930273294448853e-02 2.761773467063903809e-01 3.817011117935180664e-01 2.741963267326354980e-01 5.472572520375251770e-02 4.395725205540657043e-02
-1.612603291869163513e-02 2.751663327217102051e-01 2.114832550287246704e-01 1.062106192111968994e-01 1.750753074884414673e-01 5.391030106693506241e-03 1.191615313291549683e-02 2.100090086460113525e-01 1.522053182125091553e-01 -1.366715580224990845e-01 2.677376866340637207e-01 -1.240761727094650269e-01 -1.459938473999500275e-02 4.554633200168609619e-01 -1.751779317855834961e-01 1.936788260936737061e-01 -1.523505449295043945e-01 -8.872793056070804596e-03 -2.473443597555160522e-01 1.945121139287948608e-01 -4.197263158857822418e-03 9.977854043245315552e-02 -3.494572639465332031e-02 1.907870471477508545e-01 4.402349144220352173e-02 9.430649224668741226e-04 -1.381977796554565430e-01 3.287906348705291748e-01 2.570247054100036621e-01 4.631104692816734314e-02 5.682295188307762146e-02 1.335467398166656494e-01
7.677708566188812256e-02 8.593681454658508301e-02 -8.497031778097152710e-02 -1.525156795978546143e-01 -6.325011700391769409e-02 -1.166070476174354553e-01 1.096273213624954224e-01 -1.980690285563468933e-02 -1.004131734371185303e-01 4.264399409294128418e-02 1.651619076728820801e-01 7.173494249582290649e-02 -2.031405121088027954e-01 -1.823889315128326416e-01 -4.649638384580612183e-02 -1.228303089737892151e-02 1.872753053903579712e-01 -7.578288763761520386e-02 2.689875066280364990e-01 -7.047437131404876709e-02 -1.401641964912414551e-01 -8.448602259159088135e-02 1.099042315036058426e-02 1.291611492633819580e-01 1.409327387809753418e-01 4.072913825511932373e-01 2.592890989035367966e-03 4.338302910327911377e-01 4.171226322650909424e-01 -2.458890527486801147e-01 1.865327358245849609e-01 -1.125316135585308075e-02
-3.093667700886726379e-02 -1.930531412363052368e-01 1.732851713895797729e-01 -1.062302663922309875e-01 2.453231252729892731e-02 1.333403289318084717e-01 1.270460709929466248e-02 7.608990371227264404e-02 -1.392875611782073975e-02 1.637882590293884277e-01 -9.864138066768646240e-02 3.916130587458610535e-02 -3.328169882297515869e-01 3.948655724525451660e-02 -5.557134002447128296e-02 1.963304877281188965e-01 1.048368141055107117e-01 -1.776519715785980225e-01 -9.807613492012023926e-02 -1.803985536098480225e-01 1.900904253125190735e-02 5.711441636085510254e-01 1.569695919752120972e-01 2.050080746412277222e-01 6.978827714920043945e-02 3.360306145623326302e-04 3.394625484943389893e-01 1.357070803642272949e-01 2.394379675388336182e-01 1.432433277368545532e-01 -6.142573431134223938e-02 -7.610139995813369751e-02
-1.964121460914611816e-01 1.203373372554779053e-01 -1.662778705358505249e-01 4.910590127110481262e-02 -1.375299841165542603e-01 1.423021256923675537e-01 -3.344288095831871033e-02 1.569692343473434448e-01 2.046304643154144287e-01 8.086499571800231934e-02 -9.621892124414443970e-03 1.721092313528060913e-01 -9.040339291095733643e-02 -7.795759290456771851e-02 1.261566877365112305e-01 1.513823419809341431e-01 -2.287706285715103149e-01 -6.779778748750686646e-02 -7.990158349275588989e-02 2.020316421985626221e-01 1.186863258481025696e-01 3.101779222488403320e-01 -5.301831290125846863e-02 2.249500714242458344e-03 -2.747384905815124512e-01 1.257248371839523315e-01 5.650038272142410278e-02 1.767854541540145874e-01 4.912171661853790283e-01 -3.233576416969299316e-01 1.700859218835830688e-01 5.464911088347434998e-02
1.512839496135711670e-01 2.572211921215057373e-01 1.077489480376243591e-01 1.481800377368927002e-01 1.447628885507583618e-01 -1.251724660396575928e-01 -1.186302527785301208e-01 1.633212156593799591e-02 -9.446401149034500122e-02 -2.513342536985874176e-02 3.887079656124114990e-01 -1.003494933247566223e-01 -5.331691727042198181e-02 2.478445321321487427e-01 -1.110321134328842163e-01 4.532570391893386841e-02 -4.541250318288803101e-02 -4.983776062726974487e-02 -1.013309136033058167e-01 -2.136725001037120819e-02 2.484796941280364990e-01 3.028494715690612793e-01 2.996826469898223877e-01 1.221923604607582092e-01 -1.453020125627517700e-01 1.475267708301544189e-01 1.164966821670532227e-01 1.009392514824867249e-01 3.929872512817382812e-01 2.087113112211227417e-01 -1.932021677494049072e-01 -4.016473144292831421e-02
2.301945984363555908e-01 -1.352507919073104858e-01 1.060128211975097656e-01 -1.209016293287277222e-01 1.848021522164344788e-02 1.545626819133758545e-01 -1.355804800987243652e-01 2.494401782751083374e-01 -6.795166991651058197e-03 4.276594147086143494e-03 -9.476865082979202271e-02 5.551290884613990784e-02 -1.826362311840057373e-01 1.286928951740264893e-01 -1.018013358116149902e-01 8.260789513587951660e-02 -1.205398067831993103e-01 -1.904254406690597534e-01 3.248363733291625977e-02 1.028998494148254395e-01 -5.462707206606864929e-02 5.344042181968688965e-01 1.829160898923873901e-01 2.152253687381744385e-01 -2.408928722143173218e-01 1.833194941282272339e-01 1.535547822713851929e-01 2.227496914565563202e-02 2.260724157094955444e-01 -3.375791907310485840e-01 -2.534545958042144775e-02 8.115723729133605957e-02
-2.810949385166168213e-01 3.588088601827621460e-02 3.623759448528289795e-01 2.418853715062141418e-02 3.666128905024379492e-04 -2.235033661127090454e-01 -1.269312649965286255e-01 -9.377697110176086426e-02 -5.857303366065025330e-02 -3.565749153494834900e-02 -6.362573057413101196e-02 -5.539580713957548141e-03 -1.163179725408554077e-01 1.439965218305587769e-01 3.220079243183135986e-01 3.747542798519134521e-01 -1.910662651062011719e-02 -2.399768233299255371e-01 5.850891768932342529e-02 -5.421236157417297363e-02 -2.516016960144042969e-01 -2.147883176803588867e-02 -6.118578091263771057e-02 -8.343005180358886719e-02 1.468198448419570923e-01 2.205817550420761108e-01 1.440767794847488403e-01 2.071033269166946411e-01 2.664109170436859131e-01 -8.812882751226425171e-02 2.620476782321929932e-01 -7.552053034305572510e-02
-3.074760138988494873e-01 -1.705013215541839600e-02 3.304300606250762939e-01 1.615762896835803986e-02 5.051749944686889648e-02 -7.088722288608551025e-02 -8.950297720730304718e-03 4.942990839481353760e-02 5.192541703581809998e-02 1.736417263746261597e-01 1.784742623567581177e-02 -2.910542488098144531e-01 -7.347247749567031860e-02 -1.009973436594009399e-01 2.431526780128479004e-01 3.509482443332672119e-01 -8.804440498352050781e-03 -2.173954695463180542e-01 -3.803435945883393288e-03 -6.610207259654998779e-02 -2.498189657926559448e-01 6.870989501476287842e-02 1.746861487627029419e-01 1.585562825202941895e-01 1.974080502986907959e-02 2.958737909793853760e-01 3.254388868808746338e-01 1.637109965085983276e-01 2.681900560855865479e-01 3.660154715180397034e-02 3.492057323455810547e-02 -1.486561354249715805e-02
-1.391669828444719315e-02 2.445584833621978760e-01 2.621583640575408936e-01 1.595119833946228027e-01 7.666613161563873291e-02 -3.163821697235107422e-01 1.116299033164978027e-01 -9.314788877964019775e-02 1.037529017776250839e-02 1.868574917316436768e-01 4.771102070808410645e-01 2.557217776775360107e-01 -7.778471335768699646e-03 2.090407758951187134e-01 4.430904984474182129e-02 1.926914304494857788e-01 -6.994481384754180908e-02 -2.664925456047058105e-01 2.972702682018280029e-02 1.266621053218841553e-02 2.473044395446777344e-02 9.522540122270584106e-02 1.462520509958267212e-01 7.699449360370635986e-02 -1.673072427511215210e-01 2.206437103450298309e-02 1.932544261217117310e-01 -6.198151782155036926e-02 3.280295729637145996e-01 -1.247474253177642822e-01 1.657330244779586792e-02 -2.740136347711086273e-02
-1.036428064107894897e-01 1.200871914625167847e-01 7.837849110364913940e-02 8.559969812631607056e-02 -3.177230060100555420e-02 -5.631431564688682556e-02 -2.995046973228454590e-02 8.063734322786331177e-02 1.188186854124069214e-01 3.062834739685058594e-01 1.056365370750427246e-01 3.366286754608154297e-01 -3.255973756313323975e-01 1.063714921474456787e-01 1.300438791513442993e-01 4.474255442619323730e-02 -1.718168407678604126e-01 2.201209664344787598e-01 -4.325282573699951172e-02 1.248828247189521790e-01 2.297311089932918549e-02 2.731714248657226562e-01 -8.951939642429351807e-02 2.411806583404541016e-01 1.523165404796600342e-01 1.597126871347427368e-01 -1.018652543425559998e-01 7.786118239164352417e-02 4.468779563903808594e-01 -1.839517205953598022e-01 -1.802733242511749268e-01 -1.148145422339439392e-01
-1.216491013765335083e-01 1.053572148084640503e-01 2.272947691380977631e-02 -2.612850964069366455e-01 -7.512538880109786987e-02 -1.931205391883850098e-01 -2.680488526821136475e-01 -1.771318493410944939e-03 2.527903616428375244e-01 7.351114600896835327e-02 -8.867733180522918701e-02 4.596251994371414185e-02 4.687684029340744019e-02 1.821399778127670288e-01 -2.538424357771873474e-02 2.792975008487701416e-01 -9.204556047916412354e-02 1.020152792334556580e-01 -3.017422854900360107e-01 -8.909605443477630615e-02 -2.022851817309856415e-02 1.367786526679992676e-01 -4.487676545977592468e-02 2.895335555076599121e-01 -9.834717959165573120e-02 9.743945300579071045e-02 4.127808206249028444e-04 4.679346680641174316e-01 2.606827616691589355e-01 4.575207084417343140e-02 -2.382137775421142578e-01 -9.728275984525680542e-02
8.978907018899917603e-02 3.594919443130493164e-01 4.107529763132333755e-03 -5.309090018272399902e-02 -1.524771600961685181e-01 -1.923249959945678711e-01 -1.780089288949966431e-01 2.180411368608474731e-01 4.445079341530799866e-02 2.671688199043273926e-01 -1.141748204827308655e-02 2.128842920064926147e-01 -1.229445412755012512e-01 3.142299354076385498e-01 1.341071818023920059e-02 4.296270012855529785e-02 -4.339658096432685852e-02 2.059843391180038452e-02 -5.023805797100067139e-02 -1.434781849384307861e-01 3.479562103748321533e-01 1.241279765963554382e-01 8.352497220039367676e-02 2.955752909183502197e-01 1.050430461764335632e-01 2.048836052417755127e-01 -2.129070162773132324e-01 9.328027814626693726e-02 3.007113635540008545e-01 -1.685631871223449707e-01 4.505247622728347778e-02 -3.951843455433845520e-02
-8.526682853698730469e-02 4.971093311905860901e-02 -6.014201324433088303e-03 -3.528889268636703491e-02 2.130118943750858307e-02 -2.428140640258789062e-01 -1.492728143930435181e-01 9.658948332071304321e-02 -3.331599533557891846e-01 2.380497902631759644e-01 1.058950722217559814e-01 4.952100664377212524e-02 3.824260830879211426e-02 2.756161391735076904e-01 -1.296221613883972168e-01 2.356106638908386230e-01 4.014392383396625519e-03 -1.823871284723281860e-01 2.187957614660263062e-02 6.706081330776214600e-02 8.957749605178833008e-02 5.611269176006317139e-02 -1.043073758482933044e-01 4.253391325473785400e-01 8.353482186794281006e-02 3.097251653671264648e-01 -8.110723644495010376e-02 1.940907835960388184e-01 3.361883163452148438e-01 -1.964767128229141235e-01 -1.562571078538894653e-01 4.959423094987869263e-02
-5.566113069653511047e-02 1.240664720535278320e-01 2.374400347471237183e-01 -2.546368911862373352e-02 -8.023918606340885162e-03 -2.041598856449127197e-01 1.184793114662170410e-01 1.022530198097229004e-01 -2.769692540168762207e-01 5.924629420042037964e-02 1.232549827545881271e-02 2.100648730993270874e-01 -1.945934295654296875e-01 7.300635799765586853e-03 1.483658403158187866e-01 1.272214055061340332e-01 -1.488510519266128540e-01 -2.688514590263366699e-01 1.091963574290275574e-01 2.695248648524284363e-02 9.810932911932468414e-03 -5.578331276774406433e-02 3.266810774803161621e-01 7.480901479721069336e-02 -1.518785115331411362e-02 2.928360998630523682e-01 1.524209082126617432e-01 2.475055307149887085e-01 4.135400354862213135e-01 2.489325553178787231e-01 1.751696467399597168e-01 2.951033785939216614e-02
2.187410145998001099e-01 2.678876221179962158e-01 1.139125749468803406e-01 -1.650581657886505127e-01 -2.362311631441116333e-01 -7.820323854684829712e-02 2.539579868316650391e-01 -5.164203047752380371e-02 -3.748301416635513306e-02 -1.351303756237030029e-01 1.795115917921066284e-01 1.734181493520736694e-01 -3.035164438188076019e-02 2.270868569612503052e-01 7.165125757455825806e-02 -1.981414556503295898e-01 1.800290495157241821e-01 -2.700563967227935791e-01 -5.528346076607704163e-02 4.210279881954193115e-02 1.952333450317382812e-01 1.251692622900009155e-01 3.214389085769653320e-02 2.745856642723083496e-01 3.299278020858764648e-02 2.982647418975830078e-01 1.215650290250778198e-01 3.045976459980010986e-01 5.613787472248077393e-02 -3.087150491774082184e-02 -6.201488152146339417e-02 -2.937623858451843262e-01
-2.362487018108367920e-01 2.529123425483703613e-01 3.678840398788452148e-02 1.598730497062206268e-02 5.690645799040794373e-02 -9.177811443805694580e-02 -5.489046126604080200e-02 -3.174183145165443420e-02 3.016239497810602188e-03 3.229701146483421326e-02 -4.539594054222106934e-02 2.240349799394607544e-01 -1.130476519465446472e-01 1.891911029815673828e-01 3.705841675400733948e-02 -8.851443976163864136e-02 -1.391002833843231201e-01 -2.509323135018348694e-02 2.001477032899856567e-01 -1.560269296169281006e-01 -1.135825514793395996e-01 9.590220870450139046e-04 4.758457839488983154e-02 1.921756863594055176e-01 -7.672894001007080078e-02 -3.303024917840957642e-02 1.830559968948364258e-01 1.369034498929977417e-01 6.161023974418640137e-01 -1.456919312477111816e-01 -3.014706671237945557e-01 -2.538545727729797363e-01
-1.308699995279312134e-01 2.137183994054794312e-01 1.629845350980758667e-01 2.446188032627105713e-02 -1.928253024816513062e-01 -7.335145771503448486e-02 1.500288844108581543e-01 -1.320209354162216187e-01 1.007665507495403290e-02 1.627690047025680542e-01 2.682888507843017578e-02 -1.956219226121902466e-01 -1.299646943807601929e-01 3.039647080004215240e-02 2.945012450218200684e-01 2.088421881198883057e-01 -1.417164730810327455e-05 -2.671285569667816162e-01 5.112995207309722900e-02 5.754142254590988159e-02 6.405272334814071655e-02 8.318341523408889771e-02 3.189327418804168701e-01 3.601768016815185547e-01 -3.858382999897003174e-02 2.762652635574340820e-01 3.702278435230255127e-01 1.867607422173023224e-02 2.229083478450775146e-01 1.489263921976089478e-01 2.518086135387420654e-02 -7.943842560052871704e-02
-3.346909582614898682e-01 -1.153478771448135376e-01 -2.331330180168151855e-01 -6.330148875713348389e-02 -1.274801939725875854e-01 -1.241026595234870911e-01 -2.468061074614524841e-02 2.987818717956542969e-01 -2.020030766725540161e-01 2.537183463573455811e-01 1.900850534439086914e-01 9.442407637834548950e-02 -2.986091673374176025e-01 1.448142975568771362e-01 -8.555901236832141876e-03 -7.881873846054077148e-02 5.991360172629356384e-02 -2.235863953828811646e-01 8.879470080137252808e-02 -1.624486595392227173e-01 -6.273811310529708862e-02 1.096380949020385742e-01 -8.169725537300109863e-02 1.711417138576507568e-01 -9.029154479503631592e-02 1.819586753845214844e-01 1.429245918989181519e-01 3.429806530475616455e-01 2.169506698846817017e-01 -1.282841861248016357e-01 2.113386988639831543e-01 -2.911317721009254456e-02
-1.036315336823463440e-01 1.321008801460266113e-01 3.285003006458282471e-01 4.335708916187286377e-02 -1.561770588159561157e-01 1.306028068065643311e-01 1.376052573323249817e-02 9.767825156450271606e-02 -3.235951364040374756e-01 4.467638581991195679e-02 3.037418238818645477e-02 -2.575708031654357910e-01 8.660372346639633179e-02 1.343299895524978638e-01 5.798351019620895386e-02 1.283128261566162109e-01 2.674875855445861816e-01 -1.128916442394256592e-01 -1.372814178466796875e-01 -2.639959566295146942e-02 -1.295186299830675125e-02 2.570381164550781250e-01 1.304640620946884155e-01 -4.127813503146171570e-02 -1.096157655119895935e-01 7.322418689727783203e-02 7.888200134038925171e-02 1.545287072658538818e-01 2.784383594989776611e-01 -4.354001879692077637e-01 2.215740531682968140e-01 -1.975329667329788208e-01
-1.873924136161804199e-01 4.214380308985710144e-02 8.292546868324279785e-02 5.561318621039390564e-02 2.753162980079650879e-01 5.022161826491355896e-02 1.657134145498275757e-01 1.213153731077909470e-02 2.652972340583801270e-01 8.881171792745590210e-02 1.282440777868032455e-02 1.037362292408943176e-01 -1.167281717061996460e-01 1.478773057460784912e-01 -1.637450903654098511e-01 -1.444888021796941757e-02 -1.142247244715690613e-01 -1.167843639850616455e-01 -1.249703541398048401e-01 -1.289320886135101318e-01 -2.170103192329406738e-01 3.018102347850799561e-01 3.258685767650604248e-01 5.893890559673309326e-02 -2.055470831692218781e-02 3.761081993579864502e-01 9.981760382652282715e-02 2.764505743980407715e-01 2.164013125002384186e-02 -3.571298420429229736e-01 -7.183445990085601807e-02 -1.651856303215026855e-01
-2.172357589006423950e-01 8.231632411479949951e-02 3.979978710412979126e-02 -3.117180196568369865e-03 -3.081565499305725098e-01 3.202163875102996826e-01 -2.026080340147018433e-02 -4.854239989072084427e-03 7.904222607612609863e-02 -1.425088942050933838e-01 1.456585079431533813e-01 9.640668332576751709e-02 -1.124577969312667847e-01 2.566595375537872314e-01 -1.174688786268234253e-01 9.285908192396163940e-02 1.732127219438552856e-01 5.725564435124397278e-02 2.712374739348888397e-02 -1.001711264252662659e-01 -2.104101330041885376e-01 8.412171155214309692e-02 3.200012445449829102e-01 3.141321539878845215e-01 1.389214247465133667e-01 -2.830659039318561554e-02 2.824062407016754150e-01 2.087728828191757202e-01 3.581415414810180664e-01 -1.141444370150566101e-01 8.362482488155364990e-02 -1.701570674777030945e-02
1.336349397897720337e-01 1.724341660737991333e-01 -3.326727077364921570e-02 -1.490031480789184570e-01 2.376925647258758545e-01 1.053771004080772400e-02 -9.839078038930892944e-02 -8.349817246198654175e-02 -1.916191074997186661e-03 9.436097741127014160e-02 3.080612421035766602e-01 1.475481688976287842e-01 -7.429141551256179810e-02 1.187332719564437866e-01 1.432623527944087982e-02 -6.233040988445281982e-02 -1.692371517419815063e-01 -1.149005517363548279e-01 -5.344250053167343140e-02 4.210544526576995850e-01 9.934732317924499512e-02 1.747722923755645752e-01 -1.144150272011756897e-01 2.691340446472167969e-01 7.321150600910186768e-02 2.489238977432250977e-01 -1.570648550987243652e-01 3.860427439212799072e-01 2.935111522674560547e-01 -1.503368169069290161e-01 -8.744429051876068115e-02 -3.474897891283035278e-02
1.235659122467041016e-01 2.120995968580245972e-01 1.457981914281845093e-01 -1.754053235054016113e-01 1.947823613882064819e-01 -4.992970824241638184e-02 1.351799443364143372e-02 1.440689861774444580e-01 2.669841609895229340e-02 5.388046056032180786e-02 -9.460239112377166748e-02 -1.427807509899139404e-01 -3.076334595680236816e-01 1.247123256325721741e-01 4.969232529401779175e-02 1.120231971144676208e-01 -7.422094792127609253e-02 -2.695931196212768555e-01 -8.244757354259490967e-02 -2.628421783447265625e-01 2.018014341592788696e-01 1.944646239280700684e-01 -2.612735517323017120e-02 3.364289999008178711e-01 -8.928881585597991943e-02 -2.124433517456054688e-01 2.281242012977600098e-01 2.854156494140625000e-01 2.184616327285766602e-01 -2.436838746070861816e-01 -1.582489907741546631e-01 5.431123822927474976e-02
5.829132348299026489e-02 1.567595638334751129e-02 2.044033110141754150e-01 -1.976794302463531494e-01 1.634986549615859985e-01 1.955065503716468811e-02 3.155387565493583679e-02 -2.868981957435607910e-01 3.053353726863861084e-02 -4.101192951202392578e-02 1.605645567178726196e-01 -5.741654336452484131e-02 -3.410581648349761963e-01 3.254699110984802246e-01 3.653042763471603394e-02 -2.722055278718471527e-02 -1.012608259916305542e-01 8.497353643178939819e-03 8.708806335926055908e-02 1.253107190132141113e-01 -1.738729514181613922e-02 2.295882850885391235e-01 1.794781982898712158e-01 2.755153179168701172e-01 -2.765809595584869385e-01 1.488152891397476196e-01 -5.118523910641670227e-02 -7.764597982168197632e-02 2.694331407546997070e-01 -3.127707839012145996e-01 1.360786706209182739e-01 -2.410050183534622192e-01
1.894105924293398857e-03 2.787085436284542084e-02 1.656056642532348633e-01 -1.810603775084018707e-02 -2.582994103431701660e-01 -1.445720791816711426e-01 -8.330333977937698364e-02 4.862625524401664734e-02 -5.755206942558288574e-02 6.315913051366806030e-03 2.788628041744232178e-01 2.502013444900512695e-01 -2.730981111526489258e-01 3.931820988655090332e-01 -1.661246716976165771e-01 -1.909617483615875244e-01 1.062220260500907898e-01 -5.827140063047409058e-02 1.418515145778656006e-01 6.303956359624862671e-02 -2.378526329994201660e-01 1.888886541128158569e-01 -5.541386827826499939e-02 -3.700445219874382019e-02 1.140853688120841980e-01 2.091784030199050903e-01 4.458822775632143021e-03 4.193163216114044189e-01 2.262236624956130981e-01 -8.891262114048004150e-02 -7.223444432020187378e-02 7.212582230567932129e-02
2.609231770038604736e-01 1.848458647727966309e-01 2.911214232444763184e-01 -1.375914067029953003e-01 1.395514160394668579e-01 -1.268115192651748657e-01 -8.344451338052749634e-02 2.743638455867767334e-01 -3.958720341324806213e-02 5.399338901042938232e-02 9.096220880746841431e-02 -2.250997908413410187e-02 -3.121047914028167725e-01 1.747697889804840088e-01 6.417141854763031006e-02 -1.643384993076324463e-01 -1.271742582321166992e-01 -3.314725160598754883e-01 -7.091663777828216553e-02 -1.323578953742980957e-01 -1.222348138689994812e-01 -7.742244284600019455e-03 -1.570816934108734131e-01 1.567874848842620850e-01 -3.882146626710891724e-02 -7.105918228626251221e-02 1.324008107185363770e-01 3.989497721195220947e-01 2.557578086853027344e-01 -2.057476490736007690e-01 8.378538303077220917e-03 4.061954561620950699e-03
-1.455165892839431763e-01 9.484428912401199341e-03 2.922902703285217285e-01 1.473464071750640869e-03 7.091288268566131592e-02 7.191186398267745972e-02 -2.626102976500988007e-02 -6.343639642000198364e-02 -8.551427163183689117e-03 1.692081391811370850e-01 3.149315714836120605e-02 -1.531730294227600098e-01 -1.915444731712341309e-01 -5.321032553911209106e-02 1.440619230270385742e-01 2.232293635606765747e-01 -2.493609935045242310e-01 -2.566526234149932861e-01 4.692835733294487000e-02 1.897444576025009155e-01 -2.666679024696350098e-01 9.204818308353424072e-02 3.153022527694702148e-01 1.450690925121307373e-01 1.324433833360671997e-01 3.124385774135589600e-01 3.338126540184020996e-01 2.556424029171466827e-02 2.880972027778625488e-01 3.116205148398876190e-02 1.939182132482528687e-01 8.018273510970175266e-04
8.261349052190780640e-02 1.081125810742378235e-01 2.212471961975097656e-01 1.311811059713363647e-01 1.446821540594100952e-02 -1.922426521778106689e-01 -2.090400755405426025e-01 1.507230848073959351e-01 -1.366631779819726944e-02 1.728468686342239380e-01 1.872400641441345215e-01 -1.394407749176025391e-01 1.701124459505081177e-01 2.540993392467498779e-01 -1.918028593063354492e-01 1.542510390281677246e-01 -6.260389089584350586e-02 -1.030280366539955139e-01 -3.463132977485656738e-01 1.598508954048156738e-01 2.967067956924438477e-01 1.230448782444000244e-01 1.858544349670410156e-01 2.803725749254226685e-02 -1.889537125825881958e-01 2.194272726774215698e-01 1.780449450016021729e-01 8.754847943782806396e-02 3.639466464519500732e-01 -7.915605604648590088e-02 2.041384764015674591e-02 1.105263158679008484e-01
-1.647645533084869385e-01 1.225785352289676666e-02 2.900998294353485107e-01 -1.271909028291702271e-01 -7.312822341918945312e-02 1.110551655292510986e-01 -8.164192736148834229e-02 -1.026228219270706177e-01 7.969471067190170288e-02 1.444884240627288818e-01 2.464708983898162842e-01 -2.831099927425384521e-01 -1.027595549821853638e-01 2.862401008605957031e-01 6.878029089421033859e-03 -1.827830225229263306e-01 -9.219608455896377563e-02 -1.169937662780284882e-02 1.361763775348663330e-01 1.177643164992332458e-01 7.809047121554613113e-03 1.512305438518524170e-01 -9.474306367337703705e-03 2.029183208942413330e-01 -2.425307929515838623e-01 2.973243594169616699e-01 2.961187064647674561e-01 1.624795198440551758e-01 7.635904848575592041e-02 -2.603102028369903564e-01 3.216405212879180908e-02 -3.197339475154876709e-01
-6.215603277087211609e-02 2.476057410240173340e-02 1.407011747360229492e-01 1.593523174524307251e-01 -1.005748584866523743e-01 2.606385946273803711e-01 -2.162438258528709412e-02 -1.422501057386398315e-01 1.014783382415771484e-01 -8.278608322143554688e-02 9.856285154819488525e-02 1.239065080881118774e-01 -1.363097280263900757e-01 1.794388890266418457e-01 1.413782685995101929e-01 1.893281936645507812e-01 1.971051394939422607e-01 1.356739830225706100e-02 7.604685612022876740e-03 -2.510645389556884766e-01 -1.138428822159767151e-01 1.580315642058849335e-02 4.192854762077331543e-01 2.107944041490554810e-01 -1.911276206374168396e-02 -8.917687227949500084e-04 3.587366044521331787e-01 2.143318951129913330e-01 3.659923076629638672e-01 -2.110701203346252441e-01 -5.164774879813194275e-02 1.049654409289360046e-01
-5.323097109794616699e-02 4.636509716510772705e-01 9.279242902994155884e-02 1.482733041048049927e-01 -2.966384403407573700e-03 -1.202744431793689728e-02 2.308132797479629517e-01 2.661760747432708740e-01 -2.658143341541290283e-01 7.603722065687179565e-02 8.010482788085937500e-02 1.067453771829605103e-01 -1.165156364440917969e-01 2.824982404708862305e-01 2.329514324665069580e-01 2.042798846960067749e-01 7.341662049293518066e-02 -8.326511830091476440e-02 -2.873237729072570801e-01 -3.787149116396903992e-02 -5.142505839467048645e-02 3.073695898056030273e-01 1.414981186389923096e-01 9.607251733541488647e-02 -8.750165253877639771e-02 6.455805152654647827e-02 4.103628545999526978e-02 6.117325648665428162e-02 1.793213486671447754e-01 -1.996710300445556641e-01 1.646936237812042236e-01 -6.789225339889526367e-02
-2.194601595401763916e-01 2.983717434108257294e-02 2.566212415695190430e-01 2.259093523025512695e-02 -3.722564503550529480e-02 2.066502124071121216e-01 1.133121550083160400e-01 -1.307830810546875000e-01 -1.328087896108627319e-01 5.204142630100250244e-02 -3.268502354621887207e-01 -1.424867101013660431e-02 -2.291622757911682129e-01 1.111482456326484680e-01 1.836682856082916260e-01 2.372237145900726318e-01 6.072659417986869812e-02 -2.563650310039520264e-01 3.460450796410441399e-03 -1.289623379707336426e-01 -1.291938275098800659e-01 3.575713038444519043e-01 1.793661713600158691e-01 2.675104439258575439e-01 8.375689387321472168e-02 2.022852599620819092e-01 1.513029783964157104e-01 1.883818954229354858e-01 1.930737346410751343e-01 1.734777539968490601e-01 3.560109063982963562e-02 1.378353089094161987e-01
1.839511394500732422e-01 -2.803119458258152008e-02 1.762904226779937744e-01 -8.111822605133056641e-02 1.604128628969192505e-01 2.821941375732421875e-01 -5.922418832778930664e-02 8.897774666547775269e-02 3.729541599750518799e-02 6.529831886291503906e-02 2.730477973818778992e-02 1.146251633763313293e-01 -3.329467773437500000e-01 1.803954541683197021e-01 1.029302738606929779e-02 9.991355240345001221e-02 -1.102601177990436554e-02 -2.820267975330352783e-01 3.883940167725086212e-03 -1.381010189652442932e-02 4.972046241164207458e-02 1.506188325583934784e-02 7.034526765346527100e-02 -4.562165215611457825e-02 1.025061756372451782e-01 2.422199249267578125e-01 4.094109237194061279e-01 7.424947619438171387e-02 5.059865713119506836e-01 -1.817833632230758667e-01 -2.156927064061164856e-02 1.283236593008041382e-01
-1.003425419330596924e-01 3.390667140483856201e-01 1.728222817182540894e-01 2.375485748052597046e-01 6.207738444209098816e-02 -3.076062500476837158e-01 -1.713503152132034302e-02 -3.791227564215660095e-02 -2.985544875264167786e-02 7.576306164264678955e-02 3.292768895626068115e-01 2.369870096445083618e-01 -1.262875348329544067e-01 2.326017171144485474e-01 1.469444781541824341e-01 3.174103423953056335e-02 -1.599014103412628174e-01 -2.058409452438354492e-01 3.774492815136909485e-02 -9.546449035406112671e-02 1.956075429916381836e-01 4.128163307905197144e-02 9.844029694795608521e-02 2.921606898307800293e-01 -1.009266078472137451e-01 2.485228925943374634e-01 1.505818814039230347e-01 7.970646023750305176e-03 3.193971514701843262e-01 4.522419720888137817e-02 1.103973612189292908e-01 1.284431386739015579e-02
-1.925904601812362671e-01 -1.189669743180274963e-01 -2.236324362456798553e-02 2.531204521656036377e-01 -1.045401394367218018e-01 1.653991639614105225e-01 -4.176821187138557434e-02 -2.459293007850646973e-01 -6.931710243225097656e-02 2.612772583961486816e-01 -2.565615065395832062e-02 -1.507703065872192383e-01 1.379268318414688110e-01 2.261415421962738037e-01 -1.975554674863815308e-01 3.725765272974967957e-02 5.198126658797264099e-02 -2.304694801568984985e-01 -7.688039541244506836e-02 1.750845275819301605e-02 -2.835001237690448761e-02 1.496850699186325073e-01 9.121146798133850098e-02 4.502662718296051025e-01 6.763423979282379150e-02 1.002995967864990234e-01 1.579861491918563843e-01 2.770645320415496826e-01 2.532978355884552002e-01 -3.079910874366760254e-01 6.427188962697982788e-02 -2.866594865918159485e-02
-1.171116754412651062e-01 2.723472416400909424e-01 -1.233976259827613831e-01 6.220357492566108704e-02 -2.277374826371669769e-02 1.472050044685602188e-02 -1.722688227891921997e-01 4.343700110912322998e-01 -1.403007470071315765e-02 4.226312041282653809e-02 1.365277469158172607e-01 1.232687309384346008e-01 -2.466694861650466919e-01 -1.326894164085388184e-01 1.178986206650733948e-01 9.661727398633956909e-02 3.585774824023246765e-02 -1.860245019197463989e-01 -1.022616177797317505e-01 1.906575113534927368e-01 9.234481491148471832e-03 3.411946594715118408e-01 1.320127397775650024e-01 -1.051110401749610901e-01 -1.475435346364974976e-01 1.590391248464584351e-01 -2.516709826886653900e-02 1.611308753490447998e-01 4.495567381381988525e-01 -1.500700116157531738e-01 -4.891109466552734375e-02 -8.985618501901626587e-02
-1.844138652086257935e-01 1.418441832065582275e-01 -1.061058342456817627e-01 2.304053902626037598e-01 -2.016534358263015747e-01 9.968013316392898560e-02 -1.656565815210342407e-01 1.618335582315921783e-02 1.677877604961395264e-01 3.251553177833557129e-01 1.440105885267257690e-01 1.100789010524749756e-01 -2.287120819091796875e-01 -7.898551225662231445e-02 5.319754406809806824e-02 8.902759850025177002e-02 4.413830861449241638e-02 1.031073182821273804e-01 -1.064627990126609802e-01 8.096803724765777588e-02 5.284984409809112549e-02 2.113679796457290649e-01 2.292486280202865601e-01 5.306018143892288208e-02 -1.803552731871604919e-02 3.139451146125793457e-02 -3.455493599176406860e-02 1.219988167285919189e-01 5.922098755836486816e-01 -1.469888985157012939e-01 -2.017991095781326294e-01 -5.868900194764137268e-02
-5.218389257788658142e-02 2.935722842812538147e-02 3.241842389106750488e-01 4.007067065685987473e-03 -1.159546431154012680e-02 -3.054931759834289551e-02 5.847139284014701843e-02 -1.934515684843063354e-01 -4.978172015398740768e-03 1.592159122228622437e-01 -8.773111552000045776e-02 -1.350215971469879150e-01 -2.113408446311950684e-01 4.913148656487464905e-02 1.325465291738510132e-01 2.537938654422760010e-01 -1.265407949686050415e-01 -3.069486021995544434e-01 1.657131612300872803e-01 8.792459964752197266e-02 -1.958338916301727295e-01 4.831801727414131165e-02 3.636541664600372314e-01 2.413083016872406006e-01 4.961967468261718750e-02 3.938204646110534668e-01 1.776212602853775024e-01 1.260554231703281403e-02 2.956577539443969727e-01 -6.046979222446680069e-03 1.023411229252815247e-01 -7.254450023174285889e-02
9.704099595546722412e-02 -5.678423866629600525e-02 1.990037858486175537e-01 -1.627953946590423584e-01 -2.676932215690612793e-01 -1.699690967798233032e-01 -1.696989089250564575e-01 5.242142081260681152e-02 4.942677170038223267e-02 2.520715296268463135e-01 1.455836892127990723e-01 -1.751955449581146240e-01 7.902169227600097656e-02 3.835380971431732178e-01 1.518806964159011841e-01 2.847325801849365234e-01 -4.202094301581382751e-02 1.136531755328178406e-01 1.580007001757621765e-02 -1.074131205677986145e-01 -5.130862444639205933e-02 1.452381536364555359e-02 2.879877202212810516e-02 1.825713515281677246e-01 -1.915746182203292847e-01 1.416152566671371460e-01 -5.949539691209793091e-02 2.161137014627456665e-01 4.636133909225463867e-01 9.965083003044128418e-02 5.006510298699140549e-03 1.357682347297668457e-01
-1.460402756929397583e-01 1.105751246213912964e-01 7.202471047639846802e-02 -4.467084407806396484e-01 2.311699539422988892e-01 5.383941810578107834e-03 1.318706572055816650e-01 -2.727958858013153076e-01 1.873582750558853149e-01 -7.379285246133804321e-02 2.819325029850006104e-01 1.069239750504493713e-01 4.221480712294578552e-02 3.738620877265930176e-01 -1.309059653431177139e-02 2.433921769261360168e-02 7.276162505149841309e-02 -8.371144533157348633e-02 -3.696992620825767517e-02 3.681529685854911804e-02 4.188782721757888794e-02 3.096948266029357910e-01 -3.233788534998893738e-02 2.947261929512023926e-01 -9.356983937323093414e-03 2.056283801794052124e-01 -1.685414016246795654e-01 1.415221244096755981e-01 1.934278011322021484e-01 -7.973844558000564575e-02 -6.936053931713104248e-02 5.157576128840446472e-02
-7.466468214988708496e-02 -6.926901172846555710e-03 3.578468784689903259e-02 -3.964518606662750244e-01 -1.033870279788970947e-01 -1.008814498782157898e-01 6.638984382152557373e-02 5.341733992099761963e-02 -1.779969930648803711e-01 3.804732114076614380e-02 1.115974560379981995e-01 8.816219866275787354e-02 -3.244160413742065430e-01 2.137126326560974121e-01 8.188327401876449585e-02 -1.033696606755256653e-01 2.523154206573963165e-02 -2.910268008708953857e-01 1.458520889282226562e-01 -1.644593030214309692e-01 -1.231244131922721863e-01 4.259827435016632080e-01 5.772126838564872742e-02 -3.032780438661575317e-02 -1.614155806601047516e-02 -8.630032651126384735e-03 1.673807799816131592e-01 2.165250033140182495e-01 3.835820555686950684e-01 -2.655338495969772339e-02 -1.580149680376052856e-01 5.967144668102264404e-02
1.265223920345306396e-01 -6.649048998951911926e-03 9.771652519702911377e-02 9.411978721618652344e-02 7.719676941633224487e-02 -1.367785334587097168e-01 1.336026340723037720e-01 1.720797084271907806e-02 -1.865527033805847168e-01 1.554808462969958782e-03 7.825328409671783447e-02 -9.044411778450012207e-02 -9.990876168012619019e-02 5.639768242835998535e-01 1.647694222629070282e-02 2.791249752044677734e-02 1.324328035116195679e-01 -8.575255423784255981e-02 -1.137019991874694824e-01 7.986953854560852051e-02 -3.115692436695098877e-01 4.272438213229179382e-02 3.041025623679161072e-02 1.213618144392967224e-01 -1.395530104637145996e-01 1.384748220443725586e-01 -3.221786022186279297e-02 3.073147237300872803e-01 3.982154428958892822e-01 1.248266175389289856e-01 -2.350925654172897339e-01 -1.490215957164764404e-01
-1.392543762922286987e-01 1.044175997376441956e-01 1.500793397426605225e-01 -4.433071017265319824e-01 5.867698788642883301e-02 -2.847991287708282471e-01 -1.389735788106918335e-01 -1.921609938144683838e-01 2.466924041509628296e-01 -4.522488638758659363e-02 -5.360785871744155884e-02 2.344841212034225464e-01 1.596936881542205811e-01 2.051060497760772705e-01 -7.588878273963928223e-02 -6.286385655403137207e-02 -7.373051717877388000e-03 -5.957004055380821228e-02 -7.757247984409332275e-02 -1.439734995365142822e-01 -5.868734419345855713e-02 4.184722900390625000e-02 -6.186928972601890564e-02 3.820882737636566162e-01 1.946907863020896912e-02 1.484441310167312622e-01 -3.289626166224479675e-02 3.576293289661407471e-01 2.439965605735778809e-01 6.705704331398010254e-02 9.183546155691146851e-02 5.101713538169860840e-02
1.391223371028900146e-01 -2.097906619310379028e-01 -4.359888657927513123e-02 1.713400706648826599e-02 -9.376551210880279541e-02 -9.229759871959686279e-02 -1.479662507772445679e-01 -1.638604700565338135e-01 -1.451982110738754272e-01 1.340069323778152466e-01 2.824335694313049316e-01 8.499553799629211426e-02 -1.695348173379898071e-01 1.822148263454437256e-01 -7.054613530635833740e-02 -1.871844404377043247e-03 3.847232460975646973e-02 1.138047352433204651e-01 -2.142448276281356812e-01 -1.455296855419874191e-02 -1.414304077625274658e-01 2.192491851747035980e-02 1.136771664023399353e-01 4.126436710357666016e-01 7.264345884323120117e-02 -2.269139736890792847e-01 2.141296714544296265e-01 1.676679104566574097e-01 4.295873641967773438e-01 -2.459055036306381226e-01 1.682257801294326782e-01 -8.458600193262100220e-02
-1.873966008424758911e-01 6.675657629966735840e-02 3.663485497236251831e-02 2.159902006387710571e-01 1.453759372234344482e-01 -3.304656445980072021e-01 -2.279094904661178589e-01 3.305261256173253059e-03 4.679209366440773010e-02 -9.678755700588226318e-02 3.098177611827850342e-01 -3.126750141382217407e-02 -2.877307496964931488e-02 3.129605948925018311e-01 2.610953450202941895e-01 5.878084152936935425e-02 1.608949005603790283e-01 -1.260461658239364624e-01 -1.652306616306304932e-01 -1.380862444639205933e-01 -1.104120910167694092e-02 3.711169064044952393e-01 1.773109883069992065e-01 8.225644379854202271e-02 -1.374989748001098633e-01 6.726073473691940308e-02 -7.923492044210433960e-02 2.764461338520050049e-01 2.765823304653167725e-01 2.641246095299720764e-02 5.563991889357566833e-02 2.441320195794105530e-02
-2.032736092805862427e-01 1.103746965527534485e-01 -1.460461691021919250e-02 -2.715528309345245361e-01 2.565279975533485413e-02 -4.850831255316734314e-02 2.028686404228210449e-01 1.862704902887344360e-01 5.323226749897003174e-02 1.798974163830280304e-02 -1.512620747089385986e-01 -2.142834961414337158e-01 -9.561004489660263062e-02 2.788591682910919189e-01 -1.715364903211593628e-01 -3.318484872579574585e-03 -8.083599060773849487e-02 -2.315244376659393311e-01 5.909310653805732727e-02 -1.477168947458267212e-01 1.861676722764968872e-01 1.319934725761413574e-01 1.807308383285999298e-02 7.301346957683563232e-02 -2.660537883639335632e-02 1.580673158168792725e-01 1.577342748641967773e-01 1.602196544408798218e-01 5.792443752288818359e-01 3.898876905441284180e-02 -7.946660369634628296e-02 2.063825279474258423e-01
-4.244204759597778320e-01 1.206446141004562378e-01 1.113310009241104126e-01 1.648887395858764648e-01 3.440773114562034607e-02 2.272435650229454041e-02 -7.932342588901519775e-03 1.781408190727233887e-01 -3.321018218994140625e-01 -9.608664549887180328e-03 2.196618169546127319e-01 3.186671063303947449e-02 -2.880276739597320557e-01 1.255671828985214233e-01 -2.945135831832885742e-01 1.078734733164310455e-02 4.741069301962852478e-02 -3.457112908363342285e-01 -4.068767651915550232e-02 -1.328044086694717407e-01 5.263219773769378662e-02 1.348737925291061401e-01 -9.908082336187362671e-02 1.824547797441482544e-01 4.102898237761110067e-04 6.001636851578950882e-03 1.372185200452804565e-01 2.243673354387283325e-01 2.229720652103424072e-01 -2.360327541828155518e-01 1.289506163448095322e-02 8.411339670419692993e-02
3.148807212710380554e-02 8.980534225702285767e-02 2.536246478557586670e-01 1.805527806282043457e-01 -3.827483579516410828e-02 -1.161941811442375183e-01 -2.318529188632965088e-01 1.553964149206876755e-02 -8.981637656688690186e-02 6.236444413661956787e-02 2.152759879827499390e-01 8.913855999708175659e-02 -9.845826029777526855e-02 2.637676894664764404e-01 -9.962855279445648193e-02 2.199312150478363037e-01 -6.001009792089462280e-02 -2.957217581570148468e-02 -3.702637851238250732e-01 2.127508521080017090e-01 1.509541720151901245e-01 1.967993974685668945e-01 2.421881407499313354e-01 1.580002158880233765e-01 -2.046414166688919067e-01 5.186195299029350281e-02 9.529123455286026001e-02 9.132935851812362671e-02 3.827247619628906250e-01 8.977030217647552490e-02 -1.436100304126739502e-01 2.283119559288024902e-01
3.080775439739227295e-01 3.912162035703659058e-02 1.399112194776535034e-01 9.016574919223785400e-02 -1.668558865785598755e-01 -1.429385840892791748e-01 -3.199461102485656738e-01 -3.129491582512855530e-02 1.625977903604507446e-01 -1.595479547977447510e-01 1.785518378019332886e-01 -1.973412632942199707e-01 -7.776269316673278809e-02 2.940434776246547699e-02 3.026799112558364868e-02 8.323341608047485352e-03 -1.023284196853637695e-01 1.379394717514514923e-02 3.125892207026481628e-02 -3.158080279827117920e-01 7.110507041215896606e-02 4.627119004726409912e-02 -1.632689684629440308e-01 4.240981638431549072e-01 -2.997178584337234497e-02 1.797570735216140747e-01 1.051114648580551147e-01 3.099088966846466064e-01 3.220227956771850586e-01 -8.545155823230743408e-02 1.187021508812904358e-01 5.604172497987747192e-02
1.505477875471115112e-01 -1.115010231733322144e-01 1.720081269741058350e-01 -1.215719133615493774e-01 -7.568142563104629517e-02 3.723337054252624512e-01 1.171746999025344849e-01 -7.378070615231990814e-03 5.246342625468969345e-03 2.033755779266357422e-01 1.281970143318176270e-01 1.649477705359458923e-02 -1.936995387077331543e-01 9.169960021972656250e-02 8.078501559793949127e-03 6.829437613487243652e-02 1.911503225564956665e-01 -2.745569348335266113e-01 7.592983543872833252e-02 -1.620068997144699097e-01 -5.155305191874504089e-02 2.960139513015747070e-01 -1.631328612565994263e-01 4.647535830736160278e-02 1.050188168883323669e-01 7.793258130550384521e-02 2.109725624322891235e-01 1.064225211739540100e-01 5.266801714897155762e-01 -1.975057125091552734e-01 -5.068569909781217575e-03 3.590295091271400452e-02
-1.253197528421878815e-02 5.490159243345260620e-02 3.183987364172935486e-02 9.153196960687637329e-02 1.428289115428924561e-01 8.746530860662460327e-02 -3.532146662473678589e-02 4.876034334301948547e-02 -6.731993518769741058e-03 -1.345646083354949951e-01 9.885132312774658203e-02 2.434582859277725220e-01 -4.138855040073394775e-01 3.358496427536010742e-01 1.624772883951663971e-02 1.985770314931869507e-01 -3.089723363518714905e-02 -4.287361353635787964e-02 1.725630462169647217e-01 -2.147170342504978180e-02 -1.208714768290519714e-01 6.533777713775634766e-02 6.033674627542495728e-02 6.536727398633956909e-02 2.005709260702133179e-01 1.005573943257331848e-01 2.331217676401138306e-01 2.111210674047470093e-01 4.276321232318878174e-01 -3.768191635608673096e-01 9.799456596374511719e-02 3.499716147780418396e-02
1.915798783302307129e-01 2.442456781864166260e-01 1.827024519443511963e-01 5.633908789604902267e-03 -7.665278762578964233e-02 -6.189486011862754822e-02 1.060739979147911072e-01 1.218890994787216187e-01 -2.365542650222778320e-01 2.449956834316253662e-01 8.108942210674285889e-02 3.474028408527374268e-01 -5.155217647552490234e-02 3.133247196674346924e-01 -1.261893063783645630e-01 6.120692566037178040e-02 -5.003967508673667908e-02 -1.764868348836898804e-01 1.234563998878002167e-03 -4.773575812578201294e-02 1.691251844167709351e-01 3.063031136989593506e-01 3.091793954372406006e-01 1.744120419025421143e-01 1.744804345071315765e-02 1.339623779058456421e-01 -8.556278795003890991e-02 2.067741155624389648e-01 7.303365319967269897e-02 -1.874833106994628906e-01 1.902945637702941895e-01 2.031695544719696045e-01
6.237826868891716003e-02 8.363621681928634644e-02 -1.694265170954167843e-03 -1.295702159404754639e-01 2.288289181888103485e-02 -3.970614373683929443e-01 -2.957210242748260498e-01 -1.945739053189754486e-02 5.313931498676538467e-03 1.144895032048225403e-01 1.878314912319183350e-01 -8.154655992984771729e-02 -1.382125318050384521e-01 2.800706326961517334e-01 -2.403454482555389404e-01 1.996052563190460205e-01 -1.171348467469215393e-01 -1.691437810659408569e-01 1.385003775358200073e-01 7.620090246200561523e-02 9.660886228084564209e-02 -7.031543552875518799e-02 -2.022616267204284668e-01 2.931431233882904053e-01 2.267710678279399872e-02 2.364361882209777832e-01 -1.458474248647689819e-01 3.163730502128601074e-01 1.439492553472518921e-01 -1.715242862701416016e-01 7.892758399248123169e-02 -1.830410659313201904e-01
4.260921105742454529e-02 2.859706580638885498e-01 8.225832879543304443e-02 1.592665165662765503e-01 -1.719342023134231567e-01 -1.968286335468292236e-01 -1.683831810951232910e-01 -1.497721225023269653e-01 7.163301855325698853e-02 1.814452558755874634e-02 1.728862673044204712e-01 1.781083196401596069e-01 3.823384642601013184e-02 3.024896085262298584e-01 -6.687567569315433502e-03 1.345018446445465088e-01 -2.271500825881958008e-01 -4.645661413669586182e-01 -7.763089984655380249e-02 -1.202591434121131897e-01 6.988804042339324951e-02 1.216419711709022522e-01 2.726597189903259277e-01 1.298488080501556396e-01 2.451039291918277740e-02 2.590024769306182861e-01 8.050535619258880615e-02 8.587690442800521851e-02 1.438309699296951294e-01 -1.753352433443069458e-01 1.986034810543060303e-01 1.257406324148178101e-01
-1.001619771122932434e-01 1.351139396429061890e-01 1.314508318901062012e-01 2.967288494110107422e-01 -1.399388909339904785e-01 2.507463097572326660e-01 6.824297457933425903e-02 1.364222317934036255e-01 1.070266664028167725e-01 -1.423362642526626587e-01 7.435601204633712769e-02 1.370103061199188232e-01 -3.672073781490325928e-02 3.059128522872924805e-01 5.212271958589553833e-02 -3.651744872331619263e-02 4.121968522667884827e-02 9.804870188236236572e-02 -2.006799876689910889e-01 5.030025541782379150e-02 -2.570851147174835205e-02 3.956058919429779053e-01 1.754237860441207886e-01 4.433729350566864014e-01 -2.202461063861846924e-01 1.938413232564926147e-01 1.095854267477989197e-01 1.445509940385818481e-01 7.581000030040740967e-02 -1.667691171169281006e-01 9.972415864467620850e-03 -1.199375316500663757e-01
1.390372812747955322e-01 4.270894080400466919e-02 -5.523351207375526428e-02 -3.344659879803657532e-02 -1.848948001861572266e-01 -1.377707123756408691e-01 1.141887065023183823e-02 -1.309848576784133911e-01 5.230131372809410095e-02 7.092446833848953247e-02 -2.793884277343750000e-01 2.528904080390930176e-01 -4.279152452945709229e-01 1.935352385044097900e-01 1.204634606838226318e-01 -1.237021759152412415e-01 -1.115441471338272095e-01 -9.142404049634933472e-02 -6.937116384506225586e-02 -3.254360333085060120e-02 -1.734361946582794189e-01 1.651325970888137817e-01 2.345999144017696381e-02 8.296510577201843262e-02 1.874891691841185093e-03 1.756705045700073242e-01 1.124044209718704224e-01 3.343759179115295410e-01 2.746751904487609863e-01 -3.930537104606628418e-01 1.249013170599937439e-01 -1.084659174084663391e-01
-3.207196295261383057e-01 3.311723470687866211e-01 2.224964499473571777e-01 -1.983114629983901978e-01 -9.411319345235824585e-02 -4.214494302868843079e-02 -5.803076922893524170e-02 1.516192108392715454e-01 -6.959417462348937988e-02 -4.640005528926849365e-02 1.447293907403945923e-01 5.323274433612823486e-02 9.031160175800323486e-02 1.454180032014846802e-01 6.529136002063751221e-02 3.419275209307670593e-02 -9.835668653249740601e-02 1.906777769327163696e-01 -6.750690937042236328e-02 8.080758154392242432e-02 -6.998451054096221924e-02 2.480263262987136841e-01 -6.296154111623764038e-02 4.432606101036071777e-01 -1.539058536291122437e-01 2.206739336252212524e-01 1.423393934965133667e-01 1.994945108890533447e-01 1.335301101207733154e-01 -2.918553650379180908e-01 -8.414819091558456421e-02 1.721032708883285522e-01
-2.213824540376663208e-01 3.975760936737060547e-02 8.715749531984329224e-02 -2.957943361252546310e-03 1.962452195584774017e-02 -1.256488263607025146e-01 1.051950175315141678e-02 -6.818980723619461060e-02 6.930243223905563354e-02 5.785886943340301514e-02 -2.381050288677215576e-01 -5.697266757488250732e-02 -2.374860495328903198e-01 -8.817426115274429321e-02 2.339281886816024780e-01 2.816843092441558838e-01 -1.401041597127914429e-01 -1.687311828136444092e-01 -2.044594585895538330e-01 5.825265869498252869e-02 -3.039005212485790253e-02 2.844705283641815186e-01 2.166692018508911133e-01 4.287628531455993652e-01 4.868453368544578552e-02 3.043861389160156250e-01 6.393925100564956665e-02 1.411409378051757812e-01 3.238843679428100586e-01 1.133069843053817749e-01 -8.364262059330940247e-03 -1.084965020418167114e-01
-1.185824573040008545e-01 3.098651766777038574e-01 1.358210109174251556e-02 -1.289350837469100952e-01 3.272511661052703857e-01 2.095172703266143799e-01 1.742927939631044865e-03 5.346206575632095337e-02 -2.498940192162990570e-02 5.026542767882347107e-02 -2.771071530878543854e-02 9.713124483823776245e-02 -8.081042021512985229e-02 8.320030570030212402e-02 -6.559793651103973389e-02 5.120560526847839355e-02 -1.434162538498640060e-02 -8.675635606050491333e-02 -3.656170070171356201e-01 -1.170053035020828247e-01 -1.074915193021297455e-02 1.667234152555465698e-01 3.589611649513244629e-01 1.204152181744575500e-01 -2.508250772953033447e-01 2.986111342906951904e-01 1.541176624596118927e-02 4.142546355724334717e-01 6.371940672397613525e-02 -4.769423976540565491e-02 8.095531165599822998e-02 -1.495041847229003906e-01
-3.506368771195411682e-02 3.938265442848205566e-01 6.429943442344665527e-02 -8.896788954734802246e-02 -1.898999214172363281e-01 -3.295842111110687256e-01 1.779542490839958191e-02 -4.478262737393379211e-02 -2.663710415363311768e-01 -2.969571389257907867e-02 1.599847078323364258e-01 2.787370979785919189e-01 6.437502801418304443e-02 3.575915098190307617e-01 -6.007364019751548767e-02 -4.708552360534667969e-02 -1.848959177732467651e-01 -2.056644558906555176e-01 -2.028474397957324982e-02 -1.364416778087615967e-01 -2.427622862160205841e-02 2.581302225589752197e-01 1.384253352880477905e-01 2.095511108636856079e-01 -2.597371339797973633e-01 1.456942558288574219e-01 2.499789185822010040e-02 8.014147728681564331e-02 1.638347208499908447e-01 4.450375959277153015e-02 1.034444496035575867e-01 -1.028488576412200928e-01
-3.220168128609657288e-02 5.720461159944534302e-02 3.680718839168548584e-01 7.689804583787918091e-02 -5.933142732828855515e-03 6.240842491388320923e-02 1.349906772375106812e-01 -1.637702733278274536e-01 -7.742324471473693848e-02 -1.347788870334625244e-01 -1.545468419790267944e-01 -2.404935508966445923e-01 -2.648846805095672607e-01 1.751369610428810120e-02 3.219387233257293701e-01 3.380754292011260986e-01 6.421272456645965576e-02 -2.102488726377487183e-01 -2.390870004892349243e-01 8.288146555423736572e-02 4.444949701428413391e-02 1.731874346733093262e-01 4.274247959256172180e-02 2.666171789169311523e-01 2.243005298078060150e-02 2.237862050533294678e-01 6.430382281541824341e-02 1.071383953094482422e-01 3.266079127788543701e-01 1.238839626312255859e-01 7.187471538782119751e-02 2.028898149728775024e-02
2.104256600141525269e-01 -1.410885453224182129e-01 5.870992317795753479e-02 -1.032622009515762329e-01 -8.798278868198394775e-02 2.483314275741577148e-01 1.687585562467575073e-02 -2.987346947193145752e-01 1.154611557722091675e-01 -1.390726119279861450e-01 1.632155925035476685e-01 -1.417677253484725952e-01 -1.356099359691143036e-02 3.315515816211700439e-01 2.358491765335202217e-03 7.673413306474685669e-02 -2.472323924303054810e-01 8.747129142284393311e-02 -2.236319482326507568e-01 1.095790714025497437e-01 -6.544139981269836426e-02 3.265492320060729980e-01 -5.695918202400207520e-02 1.013730317354202271e-01 1.375857088714838028e-02 3.130815625190734863e-01 6.313885748386383057e-02 2.285246551036834717e-01 2.200673371553421021e-01 -2.349188178777694702e-01 1.775531917810440063e-01 -1.502055078744888306e-01
5.071385577321052551e-02 1.781724840402603149e-01 7.800325751304626465e-02 9.019058942794799805e-02 -1.427015662193298340e-01 -7.635318487882614136e-02 2.528151869773864746e-01 -1.095051020383834839e-01 -2.127614170312881470e-01 -1.167167574167251587e-01 1.911681741476058960e-01 2.440198212862014771e-01 -8.663310110569000244e-02 6.762144714593887329e-02 1.716978996992111206e-01 1.690098196268081665e-01 2.939080595970153809e-01 -2.010242491960525513e-01 -3.579987883567810059e-01 9.512079507112503052e-02 1.047897413372993469e-01 3.717570751905441284e-02 1.798751205205917358e-01 1.782945543527603149e-01 -2.098999023437500000e-01 3.572044372558593750e-01 1.524741668254137039e-02 2.773165106773376465e-01 1.212217658758163452e-01 -3.247967397328466177e-04 -1.402048915624618530e-01 2.463608793914318085e-02
-2.590639293193817139e-01 1.588505655527114868e-01 2.181122750043869019e-01 -1.585076004266738892e-02 2.311719655990600586e-01 -2.230180799961090088e-01 -8.941432833671569824e-02 3.199432417750358582e-02 3.618697077035903931e-02 -1.105737909674644470e-01 -5.494829267263412476e-02 -2.686164714395999908e-02 -2.252061152830719948e-03 -9.565093554556369781e-03 1.288801729679107666e-01 -9.858784824609756470e-02 1.826656013727188110e-01 2.009386569261550903e-01 -2.726241946220397949e-01 -1.325768977403640747e-01 4.830810427665710449e-02 1.327330768108367920e-01 -1.142618134617805481e-01 4.518187642097473145e-01 -5.406405031681060791e-02 1.576715111732482910e-01 1.289768815040588379e-01 4.223923385143280029e-01 1.327257901430130005e-01 -2.137099951505661011e-01 -1.138369143009185791e-01 4.535550996661186218e-02
1.855541616678237915e-01 1.598771214485168457e-01 6.716889888048171997e-02 -1.775113940238952637e-01 -1.054296176880598068e-02 -4.109975323081016541e-02 1.086889952421188354e-01 -2.330450266599655151e-01 9.790974110364913940e-02 9.610462933778762817e-02 -3.632812574505805969e-02 3.271520137786865234e-02 -9.925572574138641357e-02 -6.076318398118019104e-02 2.222322374582290649e-01 -1.323720216751098633e-01 -4.435015842318534851e-02 -4.956733435392379761e-02 8.342638611793518066e-02 4.511652514338493347e-03 -3.241303265094757080e-01 1.831256896257400513e-01 8.901529014110565186e-02 6.038672849535942078e-02 2.114848196506500244e-01 2.519013285636901855e-01 -8.182027935981750488e-02 4.745839834213256836e-01 4.345762431621551514e-01 -1.694470643997192383e-01 8.102597296237945557e-02 -9.267714619636535645e-02
-2.417275458574295044e-01 1.093266904354095459e-01 3.137348964810371399e-02 -3.777356147766113281e-01 -2.278639078140258789e-01 -1.506054699420928955e-01 -1.079446822404861450e-01 7.246562838554382324e-02 2.178988903760910034e-01 -5.968141928315162659e-02 -1.041432991623878479e-01 1.215217337012290955e-01 -5.530946888029575348e-03 8.842387050390243530e-02 -1.481751054525375366e-01 -3.766560181975364685e-02 2.991694491356611252e-03 1.791669754311442375e-03 -9.996230900287628174e-02 -1.856192946434020996e-01 5.622817575931549072e-02 7.236243784427642822e-02 3.734207153320312500e-02 3.737864792346954346e-01 -9.765423834323883057e-02 -3.688327223062515259e-02 -1.311197429895401001e-01 4.648302197456359863e-01 3.156228661537170410e-01 1.417336165904998779e-01 1.210348159074783325e-01 1.186620593070983887e-01
-1.673612445592880249e-01 -1.516405045986175537e-01 1.801338940858840942e-01 -1.816169619560241699e-01 -6.891994923353195190e-02 -9.954117983579635620e-02 -5.542919039726257324e-02 8.340523391962051392e-02 3.635791540145874023e-01 1.144474297761917114e-01 1.476689726114273071e-01 -1.314653903245925903e-01 -1.029239222407341003e-01 2.686447799205780029e-01 -1.822230406105518341e-02 -3.768793120980262756e-02 -3.020523786544799805e-01 1.519568115472793579e-01 -2.109948247671127319e-01 1.556386798620223999e-01 1.540956646203994751e-01 3.313389718532562256e-01 2.283912301063537598e-01 9.671138226985931396e-02 -1.607511937618255615e-02 8.491948246955871582e-02 1.756101846694946289e-01 1.296299546957015991e-01 2.707708179950714111e-01 -1.764503419399261475e-01 7.609588652849197388e-02 2.156668603420257568e-01
9.812375903129577637e-02 8.761973679065704346e-02 2.577216327190399170e-01 2.673023939132690430e-02 -7.625097781419754028e-02 -2.266644835472106934e-01 -4.192643761634826660e-01 2.318256944417953491e-01 1.467648297548294067e-01 2.885634778067469597e-03 6.036413088440895081e-02 -2.052953690290451050e-01 -1.600474715232849121e-01 3.064957261085510254e-01 7.274381071329116821e-02 2.085748314857482910e-01 1.388695687055587769e-01 -7.657574862241744995e-02 -1.998082362115383148e-02 3.450944274663925171e-02 -9.509564191102981567e-02 2.878983505070209503e-02 4.439537599682807922e-02 2.143502384424209595e-01 -2.354234009981155396e-01 5.820844694972038269e-02 -2.210697531700134277e-01 2.936734855175018311e-01 2.572636902332305908e-01 1.608491130173206329e-02 2.151694595813751221e-01 4.424011707305908203e-02
8.016448467969894409e-02 2.736476659774780273e-01 9.221109002828598022e-02 8.568094670772552490e-02 -2.049452997744083405e-02 -1.596936285495758057e-01 2.804742157459259033e-01 -6.495752185583114624e-02 7.898068055510520935e-03 6.362780928611755371e-02 -3.064557909965515137e-03 2.767175137996673584e-01 1.162550151348114014e-01 1.494615226984024048e-01 2.058351226150989532e-02 2.285594791173934937e-01 1.205491367727518082e-02 -9.776375442743301392e-02 -5.433766171336174011e-02 4.447498917579650879e-02 4.264819622039794922e-01 7.402303814888000488e-02 1.869189292192459106e-01 1.505040004849433899e-02 -1.428161561489105225e-01 8.475100249052047729e-02 3.072661459445953369e-01 2.005769759416580200e-01 3.152931332588195801e-01 1.916137523949146271e-02 3.537150323390960693e-01 -2.345281094312667847e-02
1.913929581642150879e-01 -1.429808437824249268e-01 6.491716206073760986e-02 6.435044109821319580e-02 1.313989162445068359e-01 3.102631270885467529e-01 -8.048918843269348145e-02 1.298046112060546875e-01 1.019261181354522705e-01 -1.570009440183639526e-02 8.744405955076217651e-02 -1.155317015945911407e-02 -1.719564348459243774e-01 4.551101848483085632e-02 -1.760485619306564331e-01 2.749567851424217224e-02 -4.418130964040756226e-02 -2.322484105825424194e-01 6.621277332305908203e-02 1.122339144349098206e-01 1.345997154712677002e-01 4.959339797496795654e-01 1.512147933244705200e-01 2.892082929611206055e-01 -1.587182730436325073e-01 7.962687313556671143e-02 7.251170277595520020e-02 1.461690366268157959e-01 3.478190898895263672e-01 -2.487574219703674316e-01 4.936681594699621201e-03 1.772671788930892944e-01
1.091268435120582581e-01 2.808175981044769287e-01 -5.488573759794235229e-02 -2.519579529762268066e-01 -1.141819357872009277e-01 1.239404082298278809e-01 3.496069088578224182e-02 -3.039491549134254456e-02 1.210786923766136169e-01 1.462149769067764282e-01 4.337810724973678589e-02 9.035520255565643311e-02 -2.446280270814895630e-01 -5.990270152688026428e-02 3.424083888530731201e-01 -4.574260488152503967e-02 4.698485881090164185e-02 4.084818530827760696e-03 -4.832783713936805725e-02 -8.814092725515365601e-02 -7.922302186489105225e-02 1.508667878806591034e-02 -9.797114878892898560e-02 1.390125155448913574e-01 1.007081419229507446e-01 2.686758935451507568e-01 1.486975699663162231e-01 4.560484290122985840e-01 2.411992996931076050e-01 -3.443963825702667236e-01 1.538989990949630737e-01 -1.506481170654296875e-01
-5.958696827292442322e-02 9.022183716297149658e-02 3.599252104759216309e-01 -7.787618786096572876e-02 9.997873753309249878e-02 -2.931999973952770233e-03 1.177115589380264282e-01 5.893535912036895752e-02 1.048771739006042480e-01 9.880796819925308228e-02 9.698775410652160645e-02 2.392851710319519043e-01 -1.426200568675994873e-01 1.661319732666015625e-01 6.516788899898529053e-02 8.863311260938644409e-02 1.340494453907012939e-01 -2.154050320386886597e-01 1.439476758241653442e-01 -5.702712386846542358e-02 1.264397352933883667e-01 2.373733371496200562e-01 8.263250440359115601e-02 3.983592092990875244e-01 -1.908174157142639160e-01 2.260020226240158081e-01 -6.430573016405105591e-02 9.230615198612213135e-02 1.588094979524612427e-01 3.682524859905242920e-01 2.043287158012390137e-01 -2.213101387023925781e-01
-1.055191755294799805e-01 6.310761719942092896e-02 1.468562930822372437e-01 -2.416765540838241577e-01 -1.881357282400131226e-01 -2.245126366615295410e-01 -3.031391799449920654e-01 -1.429810225963592529e-01 -2.747819945216178894e-02 -7.739578932523727417e-02 -7.227083295583724976e-02 -1.781209856271743774e-01 -1.121007353067398071e-01 3.232752084732055664e-01 -1.847974956035614014e-01 -6.334899365901947021e-02 -1.478917598724365234e-01 6.139301508665084839e-02 -1.325926184654235840e-01 3.518570959568023682e-02 8.276428282260894775e-02 1.140852048993110657e-01 -9.405458718538284302e-02 -2.185144722461700439e-01 -2.119492273777723312e-03 8.099814504384994507e-02 2.213966846466064453e-01 3.225558400154113770e-01 3.152982890605926514e-01 1.561435312032699585e-01 2.495085000991821289e-01 -2.030923664569854736e-01
-2.300615608692169189e-02 1.923161149024963379e-01 2.327136993408203125e-01 -1.480514109134674072e-01 -1.556083112955093384e-01 -2.053631097078323364e-01 3.296335414052009583e-02 1.082066223025321960e-01 -3.007153272628784180e-01 2.105430066585540771e-01 -8.680145442485809326e-02 1.880468130111694336e-01 1.442899927496910095e-02 2.928047478199005127e-01 1.681540757417678833e-01 1.810881942510604858e-01 -6.278017163276672363e-02 -9.734867513179779053e-02 -1.592958904802799225e-02 1.325839161872863770e-01 3.348342180252075195e-01 2.219828516244888306e-01 -1.026040613651275635e-01 6.823796033859252930e-02 3.197943046689033508e-02 2.054898738861083984e-01 1.493424624204635620e-01 2.561749219894409180e-01 1.741593182086944580e-01 -3.028841614723205566e-01 1.440159678459167480e-01 -2.735951356589794159e-02
-1.188808232545852661e-01 1.203781589865684509e-01 2.898079454898834229e-01 -3.186212480068206787e-02 -7.053650915622711182e-02 -1.935091428458690643e-02 1.001319512724876404e-01 1.774887088686227798e-03 -1.287425011396408081e-01 4.239649698138237000e-02 1.826461702585220337e-01 2.821829319000244141e-01 2.525948733091354370e-02 7.082391530275344849e-02 1.236217319965362549e-01 -8.419664576649665833e-03 -1.366697102785110474e-01 -2.879169583320617676e-01 -5.559013225138187408e-03 -9.148113429546356201e-02 -1.648826748132705688e-01 -5.556204542517662048e-02 3.412685394287109375e-01 4.540465027093887329e-02 5.627723410725593567e-02 4.100379645824432373e-01 2.142474651336669922e-01 3.022991418838500977e-01 2.261369377374649048e-01 1.666022241115570068e-01 2.656734287738800049e-01 4.232980310916900635e-02
-3.949981555342674255e-02 1.900715678930282593e-01 -1.483020372688770294e-02 -6.648942828178405762e-02 -1.792585290968418121e-02 7.796060293912887573e-02 1.362472474575042725e-01 3.388889133930206299e-01 -6.456821411848068237e-02 1.571542173624038696e-01 -2.429848723113536835e-02 -1.729232221841812134e-01 8.560197427868843079e-03 2.366959005594253540e-01 4.276332259178161621e-02 -1.958676800131797791e-02 -6.938271224498748779e-02 -1.785345673561096191e-01 1.716506481170654297e-01 -6.658621877431869507e-02 2.557052113115787506e-02 1.071386113762855530e-01 -1.997648328542709351e-01 6.009161844849586487e-02 -1.117021441459655762e-01 6.822760403156280518e-02 3.219769001007080078e-01 2.668400406837463379e-01 5.745695829391479492e-01 1.823487505316734314e-02 9.107012301683425903e-03 -2.267316579818725586e-01
1.887897402048110962e-01 2.711607813835144043e-01 -1.300282329320907593e-01 1.372383683919906616e-01 -5.431861057877540588e-02 1.817433685064315796e-01 -3.654754161834716797e-02 -9.356626868247985840e-02 -3.459724783897399902e-02 1.849486231803894043e-01 6.565893441438674927e-02 2.363267987966537476e-01 -2.479263097047805786e-01 8.912422508001327515e-02 -3.920836374163627625e-02 2.282412946224212646e-01 -2.216936275362968445e-02 -7.824482768774032593e-02 -7.176188379526138306e-02 -7.411576062440872192e-02 -5.983904004096984863e-02 5.844024941325187683e-02 1.376198083162307739e-01 2.245596498250961304e-01 1.237694174051284790e-01 9.775967150926589966e-02 -1.355990171432495117e-01 1.339018195867538452e-01 5.463078618049621582e-01 -3.657100200653076172e-01 5.214919894933700562e-02 2.614739164710044861e-02
-1.190530657768249512e-01 1.534433364868164062e-01 -9.149770438671112061e-02 4.017245024442672729e-02 -2.657995223999023438e-01 -6.690509617328643799e-02 -2.118554711341857910e-01 1.883816123008728027e-01 2.814523577690124512e-01 1.794832944869995117e-01 2.090593613684177399e-02 -2.512860596179962158e-01 1.147299185395240784e-01 3.252698481082916260e-01 4.863359034061431885e-02 1.635095328092575073e-01 6.985629349946975708e-02 -9.519679844379425049e-02 -1.387902349233627319e-01 3.460236638784408569e-02 -2.228049188852310181e-01 1.441488713026046753e-01 1.064621284604072571e-01 2.084904611110687256e-01 -1.580022834241390228e-02 3.323819860816001892e-02 -1.632956713438034058e-01 2.713157832622528076e-01 4.163736104965209961e-01 6.848789006471633911e-02 1.672890633344650269e-01 -8.014480024576187134e-02
-1.209063306450843811e-01 -1.013450995087623596e-01 -6.638363003730773926e-02 1.196441054344177246e-01 -1.556721329689025879e-01 1.743779331445693970e-01 -1.372673064470291138e-01 -4.965358600020408630e-02 -1.220701709389686584e-01 -2.435489743947982788e-02 8.295913040637969971e-02 4.815198481082916260e-02 -5.758141353726387024e-02 -9.646270773373544216e-04 -3.012211024761199951e-01 3.206999599933624268e-02 -2.433721423149108887e-01 -8.309212327003479004e-02 -2.822159603238105774e-02 1.165404170751571655e-01 6.999878585338592529e-02 2.762251794338226318e-01 -1.130532566457986832e-02 4.484126716852188110e-02 -3.283735737204551697e-02 5.414208024740219116e-02 3.882462978363037109e-01 2.940942645072937012e-01 4.249790906906127930e-01 -3.461194038391113281e-01 4.482704401016235352e-02 -2.305708378553390503e-01
2.130282074213027954e-01 2.071021497249603271e-01 9.928958863019943237e-02 -1.973797380924224854e-01 -9.492219239473342896e-02 2.454461343586444855e-02 2.184283286333084106e-01 -1.127659808844327927e-02 6.525696814060211182e-02 1.483179330825805664e-01 2.689081430435180664e-01 1.142593566328287125e-02 -1.524432748556137085e-01 -9.293971955776214600e-02 -9.464866667985916138e-02 -1.738092899322509766e-01 -3.579130396246910095e-02 -4.812143370509147644e-02 -1.310645602643489838e-02 -7.029477506875991821e-02 -2.433233559131622314e-01 6.632250547409057617e-02 1.005465537309646606e-01 3.539998233318328857e-01 4.629399999976158142e-02 1.810314804315567017e-01 -1.448286324739456177e-01 3.166573345661163330e-01 4.019798636436462402e-01 -2.730202078819274902e-01 1.728035360574722290e-01 -7.631742209196090698e-02
-1.178652793169021606e-01 -3.898259252309799194e-02 1.295166909694671631e-01 1.989016681909561157e-02 1.397414803504943848e-01 -9.832774102687835693e-02 -2.781871706247329712e-02 -1.375348567962646484e-01 5.909009836614131927e-03 2.379796355962753296e-01 8.330170065164566040e-02 -1.820276528596878052e-01 -9.631183743476867676e-02 4.479564353823661804e-02 1.796808689832687378e-01 2.012617141008377075e-01 -1.131183877587318420e-01 -2.577595412731170654e-01 7.599072903394699097e-02 1.025418266654014587e-01 -2.999097108840942383e-01 9.367190301418304443e-02 2.899299561977386475e-01 1.835197210311889648e-01 8.573879301548004150e-02 4.022321999073028564e-01 3.798764646053314209e-01 -5.253570899367332458e-02 2.864633500576019287e-01 1.995582878589630127e-02 1.436506658792495728e-01 -8.017797768115997314e-02
-2.048834264278411865e-01 7.753830403089523315e-03 2.976516187191009521e-01 4.020845144987106323e-02 -5.222963914275169373e-02 -6.328120827674865723e-03 -2.826186269521713257e-02 1.101871058344841003e-01 -1.332395374774932861e-01 -5.849903821945190430e-02 -1.296843439340591431e-01 4.052896518260240555e-03 1.390434354543685913e-01 2.483334690332412720e-01 -1.615328043699264526e-01 2.983743250370025635e-01 1.834141314029693604e-01 -3.455983102321624756e-01 -8.862495422363281250e-03 -2.453818023204803467e-01 2.055533230304718018e-01 2.717019319534301758e-01 8.351853117346763611e-03 1.739702075719833374e-01 9.520639479160308838e-02 1.955935508012771606e-01 -1.487575173377990723e-01 2.904224097728729248e-01 2.713501751422882080e-01 -1.637505888938903809e-01 -5.341449379920959473e-02 -3.220294788479804993e-02
-2.096960395574569702e-01 -9.700643830001354218e-03 2.421197742223739624e-01 -1.089570745825767517e-01 4.442048445343971252e-02 -2.444673888385295868e-02 -7.839771360158920288e-02 -7.571564614772796631e-02 7.131943851709365845e-02 1.106747090816497803e-01 -8.162072859704494476e-03 -1.892352104187011719e-01 -1.065158993005752563e-01 -7.494000345468521118e-02 2.801205515861511230e-01 1.980989575386047363e-01 -1.490716785192489624e-01 -2.296525090932846069e-01 5.654877051711082458e-02 -1.281425207853317261e-01 -2.851212918758392334e-01 1.529135257005691528e-01 3.155325353145599365e-01 2.476394325494766235e-01 1.243654862046241760e-01 3.518469929695129395e-01 1.640374511480331421e-01 7.964183390140533447e-02 3.463962078094482422e-01 1.437488496303558350e-01 -3.041199035942554474e-02 -9.417450428009033203e-02
9.711489081382751465e-03 2.092957943677902222e-01 3.071109354496002197e-01 -6.651723384857177734e-02 -2.854560017585754395e-01 -1.396384984254837036e-01 3.751664236187934875e-02 5.329531431198120117e-02 -2.162814140319824219e-01 -2.612265013158321381e-02 1.970919519662857056e-01 3.548132954165339470e-03 -2.813112437725067139e-01 1.647916138172149658e-01 -5.729267722927033901e-04 2.165171951055526733e-01 8.557684719562530518e-02 -1.997806131839752197e-02 -4.970035552978515625e-01 -1.378524005413055420e-01 1.706952974200248718e-02 1.936209946870803833e-01 1.837972849607467651e-01 1.976280808448791504e-01 -2.543280720710754395e-01 1.312259435653686523e-01 2.406551502645015717e-02 -5.494888871908187866e-03 6.958933919668197632e-02 -1.898995488882064819e-01 3.729961067438125610e-02 -5.892337858676910400e-02
2.140444330871105194e-02 1.509237140417098999e-01 1.999269127845764160e-01 1.751832365989685059e-01 2.632329463958740234e-01 1.771636158227920532e-01 -2.204663492739200592e-02 2.039994858205318451e-02 2.252884805202484131e-01 -2.229977399110794067e-01 9.883838146924972534e-02 5.229251086711883545e-02 -6.023103743791580200e-02 1.897399425506591797e-01 -4.217722639441490173e-02 2.384261041879653931e-01 4.648380726575851440e-02 -6.641118321567773819e-03 4.320936650037765503e-02 5.905127525329589844e-02 -2.165305316448211670e-01 1.227150186896324158e-01 1.697250753641128540e-01 1.960789551958441734e-03 -2.942516654729843140e-02 7.155422866344451904e-02 3.187187016010284424e-01 2.439896464347839355e-01 4.388395249843597412e-01 -2.381761968135833740e-01 -8.589017391204833984e-02 2.668045759201049805e-01
1.367599889636039734e-02 2.773320376873016357e-01 3.012913167476654053e-01 1.302295550704002380e-02 7.251659780740737915e-02 -2.390298992395401001e-01 -1.367349773645401001e-01 -4.511207342147827148e-02 1.591229140758514404e-01 6.275001168251037598e-02 1.834975183010101318e-01 2.768273055553436279e-01 1.175737306475639343e-01 1.234933808445930481e-01 8.045621961355209351e-02 -7.178166508674621582e-02 1.417647348716855049e-03 -1.928548216819763184e-01 -2.387543022632598877e-01 1.218310147523880005e-01 1.436712890863418579e-01 3.043181598186492920e-01 2.375273853540420532e-01 2.912650108337402344e-01 -2.157811634242534637e-02 1.958100199699401855e-01 1.371597349643707275e-01 -2.691712789237499237e-02 2.779882252216339111e-01 2.150237709283828735e-01 1.087255328893661499e-01 1.064921915531158447e-01
7.348094880580902100e-02 3.812636435031890869e-02 -1.431127935647964478e-01 -3.504426404833793640e-02 7.428066339343786240e-03 2.922952771186828613e-01 -5.376325175166130066e-02 -5.445242300629615784e-02 4.894403368234634399e-02 4.057426005601882935e-02 1.856072992086410522e-01 -1.491889506578445435e-01 -6.207580864429473877e-02 2.962202131748199463e-01 -1.489637047052383423e-01 1.411233097314834595e-01 -2.374785244464874268e-01 1.077417433261871338e-01 -6.321450322866439819e-02 1.012875288724899292e-01 1.849104762077331543e-01 -4.381028935313224792e-03 -2.999958087457343936e-05 3.778225779533386230e-01 1.147803142666816711e-01 7.157687097787857056e-02 3.254727721214294434e-01 3.415239751338958740e-01 2.904753684997558594e-01 -1.197036951780319214e-01 1.703627854585647583e-01 -2.404527515172958374e-01
8.631939440965652466e-02 5.335565283894538879e-02 2.981899678707122803e-01 -2.615242600440979004e-01 1.618024557828903198e-01 -4.190108180046081543e-02 -9.524575434625148773e-03 -8.997158706188201904e-02 2.295734435319900513e-01 2.157736122608184814e-01 1.652298271656036377e-01 2.301907837390899658e-01 -8.587118238210678101e-02 3.153931349515914917e-02 -1.900277100503444672e-02 3.928759694099426270e-02 2.101661264896392822e-01 1.113627478480339050e-01 -1.480034738779067993e-01 -2.665411531925201416e-01 2.185092717409133911e-01 2.504237890243530273e-01 9.548380225896835327e-02 2.693688273429870605e-01 -1.365195363759994507e-01 -5.736372619867324829e-02 8.300907909870147705e-02 3.907848298549652100e-01 1.607356369495391846e-01 -5.601267796009778976e-03 -1.563137918710708618e-01 -1.815375536680221558e-01
-4.189902916550636292e-02 2.448437809944152832e-01 2.377924919128417969e-01 -1.292335093021392822e-01 9.111196547746658325e-02 -1.001280266791582108e-02 -1.934628784656524658e-01 -1.680891215801239014e-01 -1.866310462355613708e-02 1.723584532737731934e-01 7.674842327833175659e-02 4.021877795457839966e-02 -1.952140182256698608e-01 -1.584983468055725098e-01 8.804378658533096313e-02 -3.549627214670181274e-02 -2.682087011635303497e-03 -1.076494306325912476e-01 5.131437256932258606e-02 -4.133973643183708191e-02 1.418039053678512573e-01 4.493423700332641602e-01 -2.285473048686981201e-01 1.281211972236633301e-01 -5.901290848851203918e-02 2.771052420139312744e-01 9.099529683589935303e-02 1.067778170108795166e-01 2.912589311599731445e-01 2.287718057632446289e-01 3.077643215656280518e-01 -2.066836208105087280e-01
-3.323485702276229858e-02 2.660154104232788086e-01 1.371578425168991089e-01 -3.869353830814361572e-01 2.002682387828826904e-01 -9.396075457334518433e-02 -4.449492320418357849e-02 2.259382009506225586e-01 1.093271449208259583e-01 3.254813849925994873e-01 1.571127474308013916e-01 1.232806965708732605e-01 -9.094219654798507690e-02 2.472361475229263306e-01 -1.708256006240844727e-01 -5.783318076282739639e-03 -1.290028542280197144e-01 -3.650147840380668640e-02 -2.225527465343475342e-01 -2.113475054502487183e-01 8.783259987831115723e-02 -2.154648676514625549e-02 -5.898797512054443359e-02 1.259254813194274902e-01 -2.420060150325298309e-02 6.438588351011276245e-02 1.435728091746568680e-02 4.038912802934646606e-02 4.803430438041687012e-01 -1.180443167686462402e-01 -1.010020300745964050e-01 1.144159119576215744e-02
-2.894613742828369141e-01 4.316082596778869629e-02 -2.201847266405820847e-03 8.571847528219223022e-02 8.541106432676315308e-02 6.869545578956604004e-02 -2.466271072626113892e-01 -1.792830973863601685e-01 4.902643337845802307e-02 2.550498396158218384e-02 3.310286402702331543e-01 2.491516768932342529e-01 -2.919092178344726562e-01 2.025772929191589355e-01 2.412348091602325439e-01 -7.478290796279907227e-02 6.052080914378166199e-02 -7.899273186922073364e-02 -3.928849846124649048e-02 -2.009949386119842529e-01 -1.703137904405593872e-01 3.003658652305603027e-01 2.588164210319519043e-01 -1.852985620498657227e-01 2.380576580762863159e-01 1.862574815750122070e-01 1.432317942380905151e-01 1.457505077123641968e-01 1.542290002107620239e-01 7.948478311300277710e-02 6.095774471759796143e-03 4.016006365418434143e-02
-1.922991871833801270e-01 -6.905785948038101196e-02 6.868916563689708710e-03 2.837530970573425293e-01 -5.493585392832756042e-02 -2.993955314159393311e-01 -2.917286753654479980e-01 -2.939582429826259613e-02 -6.121500581502914429e-02 -1.570439487695693970e-01 1.583794057369232178e-01 3.477109596133232117e-02 -2.453317046165466309e-01 2.367665320634841919e-01 2.410535663366317749e-01 4.880882799625396729e-02 1.656681746244430542e-01 -9.975501894950866699e-02 -8.327469229698181152e-02 -4.415795952081680298e-02 7.043422758579254150e-02 3.840904831886291504e-01 1.142231822013854980e-01 7.480932027101516724e-02 -2.793083190917968750e-01 9.374260902404785156e-02 1.628634482622146606e-01 2.020414769649505615e-01 2.850067317485809326e-01 7.015646994113922119e-02 6.181111559271812439e-02 7.807867974042892456e-02
2.576377689838409424e-01 6.285504251718521118e-02 1.558906435966491699e-01 -1.407504379749298096e-01 1.050837412476539612e-01 2.834494970738887787e-02 2.302664518356323242e-02 2.294065505266189575e-01 -6.076646596193313599e-02 -1.739927195012569427e-02 -8.843187242746353149e-02 2.166314423084259033e-01 -1.340497434139251709e-01 1.647238135337829590e-01 9.540710598230361938e-02 8.172872662544250488e-02 -4.884028434753417969e-02 -8.135309815406799316e-02 7.205252349376678467e-02 -1.399503648281097412e-02 8.690906316041946411e-02 5.620099604129791260e-02 1.302478909492492676e-01 -1.188024282455444336e-01 1.358706653118133545e-01 3.523618876934051514e-01 4.280327260494232178e-01 1.864134073257446289e-01 4.655252397060394287e-01 -1.824219375848770142e-01 -1.704840064048767090e-01 7.145848125219345093e-02
1.024864055216312408e-02 3.062775358557701111e-02 -6.426076591014862061e-02 -1.223548129200935364e-01 4.178422093391418457e-01 2.727021463215351105e-02 8.869690448045730591e-02 -1.959653943777084351e-01 1.616080999374389648e-01 7.102596014738082886e-02 3.407398983836174011e-02 6.857025623321533203e-02 -4.088064432144165039e-01 2.593846023082733154e-01 -7.582234591245651245e-02 -8.468254655599594116e-02 -3.114786744117736816e-02 -1.050856485962867737e-01 1.563338213600218296e-03 1.799205839633941650e-01 -8.507892489433288574e-03 1.257633566856384277e-01 6.543622352182865143e-03 1.988278031349182129e-01 -1.472839564085006714e-01 3.070089519023895264e-01 2.312907762825489044e-02 3.136009573936462402e-01 1.010593920946121216e-01 -2.028676569461822510e-01 2.337505370378494263e-01 -2.306881695985794067e-01
6.897817552089691162e-02 2.233411818742752075e-01 -2.347042262554168701e-01 -2.577502727508544922e-01 -9.450430423021316528e-02 -2.817263267934322357e-02 1.663228496909141541e-02 5.929873511195182800e-02 -3.488609939813613892e-02 1.504873931407928467e-01 -8.506439626216888428e-02 1.195030808448791504e-01 -9.592957049608230591e-02 5.472991243004798889e-02 -5.595769360661506653e-02 6.481362879276275635e-02 1.703553944826126099e-01 4.486745223402976990e-02 -7.396735996007919312e-02 2.030189335346221924e-01 1.479125916957855225e-01 1.662566512823104858e-01 1.286893486976623535e-01 1.907730549573898315e-01 -1.242692023515701294e-01 4.502261877059936523e-01 1.997736692428588867e-01 4.394157826900482178e-01 1.937480270862579346e-01 -1.971174776554107666e-01 -1.493005752563476562e-01 1.240501254796981812e-01
-9.001909941434860229e-02 3.253567516803741455e-01 1.021521165966987610e-01 1.446604430675506592e-01 -2.126700580120086670e-01 -2.013372927904129028e-01 3.748813644051551819e-02 8.137837052345275879e-03 -2.252158969640731812e-01 3.172453120350837708e-02 2.711979448795318604e-01 3.202337622642517090e-01 -7.276411354541778564e-02 2.390034347772598267e-01 5.964900180697441101e-02 -5.356432124972343445e-02 2.185907505918294191e-04 -2.015928775072097778e-01 2.026917599141597748e-02 1.991345547139644623e-02 2.058943212032318115e-01 1.843071579933166504e-01 2.488117963075637817e-01 2.257167845964431763e-01 -7.920879125595092773e-02 3.518084883689880371e-01 -1.766439527273178101e-01 1.454380154609680176e-01 2.185134291648864746e-01 -6.541177630424499512e-02 -5.233641713857650757e-03 -7.518799602985382080e-02
7.020386308431625366e-02 -2.245134301483631134e-02 -6.042966246604919434e-02 -1.779369711875915527e-01 -1.386787742376327515e-01 -2.203283756971359253e-01 -1.302179228514432907e-02 7.927346974611282349e-03 -1.710453778505325317e-01 2.366861328482627869e-02 1.199412122368812561e-01 -4.853956028819084167e-02 -2.632654905319213867e-01 1.949549913406372070e-01 -1.243487931787967682e-02 1.807604283094406128e-01 -3.179083392024040222e-02 1.232580393552780151e-01 -7.741024345159530640e-02 4.002141356468200684e-01 1.102037578821182251e-01 1.416481882333755493e-01 9.758554399013519287e-02 1.434398591518402100e-01 1.642951518297195435e-01 3.421404659748077393e-01 -2.470548450946807861e-02 2.545940279960632324e-01 3.512345850467681885e-01 -2.986076772212982178e-01 -1.463795155286788940e-01 1.281673759222030640e-01
-1.768373399972915649e-01 -2.507386263459920883e-03 -4.894233494997024536e-02 -2.605238556861877441e-01 9.143977612257003784e-02 1.926550269126892090e-02 -2.436532080173492432e-02 5.533114448189735413e-02 1.738401949405670166e-01 2.086507081985473633e-01 -9.579374641180038452e-02 -2.284979214891791344e-03 -1.592297852039337158e-01 2.263317257165908813e-01 -1.412293016910552979e-01 -1.659698188304901123e-01 -2.563953585922718048e-02 -1.019482463598251343e-01 4.364323243498802185e-02 -2.204366326332092285e-01 -1.909965462982654572e-02 1.655971556901931763e-01 1.288028508424758911e-01 1.832431703805923462e-01 1.101307123899459839e-01 1.001313552260398865e-01 4.607720673084259033e-01 -1.518795788288116455e-01 4.823406636714935303e-01 -1.550520062446594238e-01 1.540130525827407837e-01 -4.009126126766204834e-02
-3.107205592095851898e-02 2.818241119384765625e-01 1.527418196201324463e-02 1.109731271862983704e-01 6.217750534415245056e-02 -2.913254685699939728e-02 1.261590868234634399e-01 1.310628950595855713e-01 1.799181550741195679e-01 9.588614106178283691e-02 1.619798541069030762e-01 -3.665163516998291016e-01 -3.216198086738586426e-02 2.089891731739044189e-01 3.003076836466789246e-02 1.672833710908889771e-01 -1.210197359323501587e-01 -1.919057779014110565e-02 -1.576807796955108643e-01 2.462287843227386475e-01 8.186706155538558960e-02 1.348716765642166138e-01 1.925867646932601929e-01 3.656029999256134033e-01 5.388433858752250671e-02 3.329156339168548584e-02 -1.482443064451217651e-01 2.323483675718307495e-01 4.169903397560119629e-01 -1.152395457029342651e-01 -1.608069837093353271e-01 -6.612426042556762695e-02
9.362817741930484772e-03 -7.871155440807342529e-02 8.512833714485168457e-02 7.392489910125732422e-02 -3.305369243025779724e-02 1.216164603829383850e-01 -3.198556602001190186e-01 1.428095102310180664e-01 -3.292021155357360840e-02 -3.952710703015327454e-02 1.273394674062728882e-01 2.198241055011749268e-01 -3.663400113582611084e-01 1.138849109411239624e-01 -1.458176970481872559e-01 -5.943625792860984802e-02 1.451075822114944458e-01 -3.700304627418518066e-01 -3.161877626553177834e-03 -1.692793816328048706e-01 1.353645604103803635e-02 1.890556067228317261e-01 1.515167802572250366e-01 2.899415418505668640e-02 1.617319881916046143e-01 -3.298808261752128601e-02 1.461133658885955811e-01 2.498732358217239380e-01 4.847065508365631104e-01 5.081003764644265175e-04 1.043717935681343079e-01 -5.708717741072177887e-03
-4.189290848444215953e-05 3.257518708705902100e-01 1.191751807928085327e-01 1.811818480491638184e-01 -6.163977668620646000e-04 -2.705858647823333740e-01 -1.261313706636428833e-01 -7.461282610893249512e-02 5.521761253476142883e-02 -3.604247421026229858e-02 2.844331562519073486e-01 1.988865286111831665e-01 -1.572652310132980347e-01 2.477073483169078827e-02 1.150983124971389771e-01 -2.765803597867488861e-03 -1.316613405942916870e-01 -2.718986868858337402e-01 -1.166882142424583435e-01 -7.790525257587432861e-02 1.226836889982223511e-01 2.019780427217483521e-01 2.735878527164459229e-01 3.311304152011871338e-01 -1.496818214654922485e-01 1.618233025074005127e-01 2.626243233680725098e-01 9.518618695437908173e-03 2.657643556594848633e-01 1.968396902084350586e-01 6.442674249410629272e-02 -7.925516366958618164e-02
-3.936682641506195068e-02 1.812995225191116333e-01 3.126190230250358582e-02 4.827763140201568604e-02 4.437919706106185913e-02 -1.810170337557792664e-02 -3.257138133049011230e-01 4.196440055966377258e-02 1.522659659385681152e-01 1.446307748556137085e-01 2.197927981615066528e-01 1.120126843452453613e-01 -3.027047775685787201e-02 2.063359916210174561e-01 -1.234425827860832214e-01 1.692600995302200317e-01 -1.221106648445129395e-01 -1.572968959808349609e-01 -3.311110734939575195e-01 2.446588575839996338e-01 1.617299951612949371e-02 2.470084130764007568e-01 2.917552590370178223e-01 1.437090635299682617e-01 1.530602853745222092e-02 1.805185079574584961e-01 7.937794178724288940e-02 1.396210640668869019e-01 2.611000239849090576e-01 2.292912155389785767e-01 -1.738787144422531128e-01 2.720238268375396729e-01
-1.777125000953674316e-01 5.637641996145248413e-02 1.132813990116119385e-01 6.770393997430801392e-02 1.040913611650466919e-01 -1.713040769100189209e-01 -9.518380463123321533e-02 -1.569619327783584595e-01 -8.952719159424304962e-03 1.383826322853565216e-02 3.478211760520935059e-01 5.246518924832344055e-02 -1.379419714212417603e-01 1.409682035446166992e-01 -2.405702620744705200e-01 9.888754785060882568e-02 1.497626006603240967e-01 1.663421094417572021e-01 -2.526161726564168930e-03 9.289468079805374146e-02 6.925614178180694580e-02 2.559973299503326416e-01 -6.341221183538436890e-02 2.252559661865234375e-01 2.862662971019744873e-01 8.015951514244079590e-02 9.114453941583633423e-02 1.359928250312805176e-01 5.550679564476013184e-01 2.023910731077194214e-02 -6.880600750446319580e-02 -1.764752566814422607e-01
-3.018192946910858154e-02 3.439976647496223450e-02 -5.735340062528848648e-03 -1.175122931599617004e-01 1.194532737135887146e-01 3.182071074843406677e-02 1.929838769137859344e-02 2.927423920482397079e-03 6.690918654203414917e-02 -1.630360446870326996e-02 2.869156599044799805e-01 -2.200858294963836670e-01 -1.795911416411399841e-02 1.976798921823501587e-01 -6.579569540917873383e-03 3.082884848117828369e-01 -1.482674330472946167e-01 1.001217290759086609e-01 -1.534058749675750732e-01 7.138974219560623169e-02 -3.745649158954620361e-01 5.082840844988822937e-02 1.989871263504028320e-01 3.302725851535797119e-01 1.924687027931213379e-01 2.388062924146652222e-01 -2.512346506118774414e-01 1.708737313747406006e-01 3.521592617034912109e-01 -1.626910418272018433e-01 6.100445240736007690e-02 -7.499253004789352417e-02
3.938709571957588196e-02 1.945460587739944458e-01 -2.755268849432468414e-02 -1.519090086221694946e-01 2.347253449261188507e-02 -3.468481898307800293e-01 -2.916119694709777832e-01 2.726821228861808777e-02 1.812966912984848022e-01 1.158191040158271790e-01 2.930372059345245361e-01 -2.881276048719882965e-02 3.602887317538261414e-02 3.198996782302856445e-01 9.915371984243392944e-02 1.768234521150588989e-01 -9.927761275321245193e-04 2.227169424295425415e-01 -1.051786914467811584e-01 1.842923834919929504e-02 6.874167919158935547e-02 4.230758349876850843e-04 9.983617067337036133e-02 7.741199433803558350e-02 -2.130778133869171143e-01 1.504046022891998291e-01 -4.282408207654953003e-02 3.951171636581420898e-01 2.283395379781723022e-01 3.347920998930931091e-02 1.646944433450698853e-01 2.536985576152801514e-01
-1.874525472521781921e-02 1.787420660257339478e-01 -1.262361407279968262e-01 -5.328243970870971680e-01 1.517806760966777802e-02 -2.197480946779251099e-01 -2.792591601610183716e-02 -1.835334897041320801e-01 1.746155172586441040e-01 -1.067521795630455017e-01 -1.236622259020805359e-01 1.112880408763885498e-01 -5.903999507427215576e-02 1.416620463132858276e-01 -9.412739425897598267e-02 1.495904028415679932e-01 1.104663908481597900e-01 -6.508531514555215836e-03 -4.952065646648406982e-02 -1.038293763995170593e-01 -1.287451833486557007e-01 1.649758517742156982e-01 8.504027128219604492e-02 3.038854598999023438e-01 -2.995825372636318207e-02 1.155035421252250671e-01 2.010658830404281616e-01 3.690551519393920898e-01 2.662250995635986328e-01 -6.652013212442398071e-02 -1.488429307937622070e-01 5.789966136217117310e-02
-9.604468196630477905e-02 -1.488516479730606079e-01 -1.730235219001770020e-01 -7.031303644180297852e-02 1.913300342857837677e-02 1.718289554119110107e-01 -1.019890606403350830e-01 1.323611009865999222e-02 5.112766101956367493e-02 5.043586343526840210e-02 1.545288562774658203e-01 2.084365487098693848e-01 -1.008883714675903320e-01 1.708058714866638184e-01 -1.512028425931930542e-01 9.072520583868026733e-02 -3.959582373499870300e-02 -2.294399589300155640e-01 -5.487698689103126526e-02 1.691030412912368774e-01 -7.904493808746337891e-02 3.141939043998718262e-01 -2.117274254560470581e-01 2.717869281768798828e-01 -1.987126171588897705e-01 4.842187464237213135e-02 2.830941081047058105e-01 1.374175101518630981e-01 4.177416563034057617e-01 -3.512341976165771484e-01 -3.342618048191070557e-02 -3.180814161896705627e-02
-4.074512049555778503e-02 2.526572719216346741e-02 7.444930961355566978e-04 -2.629953064024448395e-02 -5.008851177990436554e-03 2.360581159591674805e-01 -1.441713981330394745e-02 9.978725761175155640e-02 6.336243450641632080e-02 -2.477955222129821777e-01 4.044856876134872437e-02 1.359727978706359863e-01 -1.659729331731796265e-01 1.179610192775726318e-01 -4.205281659960746765e-02 4.792559146881103516e-02 2.864817678928375244e-01 1.009514108300209045e-01 7.304613292217254639e-02 -1.786114871501922607e-01 -9.227447211742401123e-02 1.760081052780151367e-01 2.513435184955596924e-01 3.677449822425842285e-01 -3.296229615807533264e-02 3.248460218310356140e-02 2.583788633346557617e-01 2.357153296470642090e-01 3.528697490692138672e-01 -3.103058636188507080e-01 2.514639794826507568e-01 1.552994251251220703e-01
6.848677247762680054e-02 1.249887943267822266e-01 2.116755023598670959e-02 2.452338635921478271e-01 8.715119212865829468e-02 -4.087714552879333496e-01 -1.295839715749025345e-02 5.485171824693679810e-02 1.132762357592582703e-01 1.370945870876312256e-01 -2.106563374400138855e-02 1.168716102838516235e-01 -6.414002925157546997e-02 1.311556994915008545e-01 1.173376366496086121e-01 1.715148985385894775e-01 1.987120509147644043e-01 -1.011746078729629517e-01 -1.951433345675468445e-02 2.616699971258640289e-02 3.594807088375091553e-01 1.212162747979164124e-01 1.781585663557052612e-01 1.232958510518074036e-01 -1.818242520093917847e-01 2.413325309753417969e-01 2.754409313201904297e-01 3.498887419700622559e-01 1.107340380549430847e-01 -6.271167844533920288e-02 2.871603071689605713e-01 -3.325006365776062012e-02
-9.429919719696044922e-02 -3.138941526412963867e-02 3.098793029785156250e-01 7.177481800317764282e-02 7.408204488456249237e-03 1.492917910218238831e-02 -2.195357531309127808e-01 9.780630469322204590e-02 2.365612424910068512e-02 5.865024775266647339e-02 1.018200442194938660e-01 -2.221350073814392090e-01 9.328638017177581787e-02 4.476982355117797852e-01 6.187176704406738281e-02 5.290406756103038788e-03 -7.970331609249114990e-02 -5.545543506741523743e-02 -6.078182533383369446e-02 5.607412382960319519e-02 1.387218683958053589e-01 1.909945160150527954e-02 -1.654961705207824707e-01 3.115474283695220947e-01 1.320644915103912354e-01 2.201203256845474243e-01 -1.726757287979125977e-01 2.690815329551696777e-01 4.165563881397247314e-01 -1.545378118753433228e-01 -8.083695918321609497e-02 -1.477344334125518799e-01
-1.236058175563812256e-01 8.235004544258117676e-02 2.386785484850406647e-02 -6.799831986427307129e-02 -1.004540398716926575e-01 -1.335412915796041489e-02 -1.400316357612609863e-01 9.470444172620773315e-02 -2.164033800363540649e-01 3.183210268616676331e-02 -3.944430127739906311e-02 -1.211661174893379211e-01 -2.161586470901966095e-02 1.753052324056625366e-01 -2.322329431772232056e-01 2.513924539089202881e-01 7.231769617646932602e-03 -2.016828060150146484e-01 -1.555878669023513794e-01 -1.649513095617294312e-01 2.905539274215698242e-01 9.197790920734405518e-02 -9.705053269863128662e-02 1.469896733760833740e-01 -2.109210044145584106e-01 1.409691125154495239e-01 -5.565751343965530396e-02 1.767333596944808960e-01 3.083702325820922852e-01 -4.394761621952056885e-01 2.079465538263320923e-01 -2.743584811687469482e-01
1.157224848866462708e-01 2.980973124504089355e-01 8.045444637537002563e-02 3.726163879036903381e-02 -4.979204013943672180e-02 -4.246383160352706909e-02 9.406666271388530731e-03 2.238893210887908936e-01 -2.836277782917022705e-01 1.764257848262786865e-01 8.434463292360305786e-02 6.951142847537994385e-02 2.723948284983634949e-02 7.508993148803710938e-02 2.593076974153518677e-02 1.947242617607116699e-01 -1.103023346513509750e-02 -8.534403145313262939e-02 -5.274729430675506592e-02 -2.157619036734104156e-02 2.659541964530944824e-01 4.354339241981506348e-01 1.644243896007537842e-01 2.591371769085526466e-03 -2.130056470632553101e-01 1.673633754253387451e-01 2.168470025062561035e-01 -2.542512491345405579e-02 3.383087515830993652e-01 -3.253182470798492432e-01 -1.659128516912460327e-01 -2.893602242693305016e-03
-3.259056210517883301e-01 3.322018310427665710e-02 -6.085775047540664673e-02 -4.688259363174438477e-01 8.114214986562728882e-02 2.950568869709968567e-02 -2.293652296066284180e-01 -4.387426748871803284e-02 -1.206824257969856262e-01 1.110114064067602158e-02 7.163945585489273071e-02 5.262722820043563843e-02 -8.681130409240722656e-02 2.147687077522277832e-01 -5.372776463627815247e-02 1.547301262617111206e-01 4.010598361492156982e-01 -8.193243294954299927e-02 -4.084550961852073669e-02 1.679205894470214844e-01 4.861374944448471069e-02 3.210025727748870850e-01 -2.042955951765179634e-03 1.221814304590225220e-01 8.562374114990234375e-02 1.327548176050186157e-01 1.200834214687347412e-01 2.390280514955520630e-01 2.501539587974548340e-01 -1.275578737258911133e-01 -1.325275376439094543e-02 1.039897203445434570e-01
-2.672677040100097656e-01 2.169549614191055298e-01 7.657191902399063110e-02 2.488218247890472412e-02 -7.569461315870285034e-02 -3.050399012863636017e-02 -8.057933300733566284e-02 1.831593178212642670e-02 -1.241764426231384277e-01 3.391547873616218567e-02 5.753685534000396729e-02 2.247348874807357788e-01 -1.122873276472091675e-01 -8.698961883783340454e-02 -5.062317848205566406e-02 -1.291847229003906250e-01 2.650398910045623779e-01 -3.124897181987762451e-01 -1.320493966341018677e-01 -1.777441501617431641e-01 1.769522577524185181e-02 3.339559435844421387e-01 2.278226315975189209e-01 1.650645881891250610e-01 -6.319052726030349731e-02 2.655349373817443848e-01 -3.654027730226516724e-02 2.671022713184356689e-01 2.637152075767517090e-01 3.518475890159606934e-01 4.730696603655815125e-02 -3.221864998340606689e-02
-1.485577523708343506e-01 2.116782367229461670e-01 9.996031969785690308e-02 -2.897105515003204346e-01 -2.990458607673645020e-01 -8.537207543849945068e-02 -6.158865988254547119e-02 1.215571090579032898e-01 -2.175983041524887085e-01 2.183179259300231934e-01 1.300344765186309814e-01 1.891410499811172485e-01 -2.038084864616394043e-01 1.168449446558952332e-01 -1.609270423650741577e-01 2.235915958881378174e-01 3.177285790443420410e-01 -1.593531966209411621e-01 -2.137165963649749756e-01 2.480228096246719360e-01 1.708882302045822144e-01 8.595189452171325684e-02 2.295322418212890625e-01 8.532145619392395020e-02 -7.046303153038024902e-02 -8.946689218282699585e-02 2.907854132354259491e-02 1.894071400165557861e-01 2.047978490591049194e-01 -7.772361487150192261e-02 1.110443845391273499e-01 -7.100480794906616211e-02
5.303161591291427612e-02 1.800381392240524292e-01 1.401473432779312134e-01 -1.717209517955780029e-01 6.258214265108108521e-02 -2.372100949287414551e-01 -3.016637265682220459e-01 -4.200364928692579269e-03 2.053753435611724854e-01 -8.259584009647369385e-02 -2.583575434982776642e-02 -1.188404262065887451e-01 -1.783999502658843994e-01 1.650260388851165771e-01 4.029775038361549377e-02 4.853162169456481934e-02 -6.037624180316925049e-02 -7.391446083784103394e-02 -1.938262283802032471e-01 3.925035521388053894e-02 -5.670870095491409302e-02 1.952330917119979858e-01 -2.178710848093032837e-01 -2.322954833507537842e-01 7.141820341348648071e-02 1.005419269204139709e-01 1.588574349880218506e-01 3.507542610168457031e-01 3.930929899215698242e-01 3.181020021438598633e-01 -7.148044556379318237e-02 -1.494560390710830688e-01
-2.044964134693145752e-01 -3.766495361924171448e-02 1.786258071660995483e-02 -2.391190528869628906e-01 4.311250895261764526e-02 -3.869399428367614746e-02 -1.281339675188064575e-02 1.895754486322402954e-01 -2.519825473427772522e-02 3.613941138610243797e-03 -4.717064090073108673e-03 3.239908069372177124e-02 -1.842241585254669189e-01 1.397000104188919067e-01 1.005298942327499390e-01 -1.315785497426986694e-01 -2.864812612533569336e-01 -1.494149863719940186e-01 7.472816854715347290e-02 -3.266486525535583496e-02 -9.128709882497787476e-02 -2.131349034607410431e-02 1.475864201784133911e-01 2.001585960388183594e-01 -4.113349616527557373e-01 -1.395476516336202621e-02 2.784250676631927490e-01 2.128504365682601929e-01 5.211144089698791504e-01 -6.568321585655212402e-02 -1.366527378559112549e-01 -9.363184869289398193e-02
-5.053515359759330750e-02 2.972897887229919434e-01 1.269114464521408081e-01 -9.895299375057220459e-02 1.285414546728134155e-01 1.372205317020416260e-01 4.212757200002670288e-02 -2.312873154878616333e-01 1.521695405244827271e-01 1.916346400976181030e-01 1.134010255336761475e-01 -7.657586783170700073e-02 -1.904322765767574310e-02 1.679241508245468140e-01 -1.464968919754028320e-01 7.807440310716629028e-02 -3.239044547080993652e-01 -4.015294834971427917e-02 -2.445316910743713379e-01 2.613166868686676025e-01 2.209285497665405273e-01 -6.798116862773895264e-02 -5.347901955246925354e-02 -2.371465787291526794e-02 9.725733101367950439e-02 1.669525057077407837e-01 1.195430085062980652e-01 3.390488922595977783e-01 4.066412746906280518e-01 -6.571264564990997314e-02 -9.173072874546051025e-02 1.472960263490676880e-01
1.585057121701538563e-03 2.301360219717025757e-01 1.686730980873107910e-01 -2.984974384307861328e-01 -3.055014610290527344e-01 -9.279622882604598999e-02 1.370532214641571045e-01 4.262540489435195923e-02 -2.248039692640304565e-01 1.058158352971076965e-01 1.840470358729362488e-03 2.181063778698444366e-02 4.778090864419937134e-03 1.030892953276634216e-01 -1.914482265710830688e-01 1.519121378660202026e-01 3.145019114017486572e-01 9.164939820766448975e-02 -1.673961877822875977e-01 3.412930965423583984e-01 1.178536862134933472e-01 4.847946763038635254e-02 3.504020348191261292e-02 1.327841579914093018e-01 1.097521707415580750e-01 1.807448267936706543e-01 5.655379965901374817e-02 2.339541167020797729e-01 3.666725754737854004e-01 4.645082727074623108e-02 2.015086263418197632e-01 8.703935891389846802e-02
-5.409362539649009705e-02 8.444815129041671753e-02 -1.833631098270416260e-01 -1.700541973114013672e-01 -7.535863667726516724e-02 -5.470461398363113403e-02 2.905443124473094940e-02 -3.677605465054512024e-02 -1.423061341047286987e-01 2.176034599542617798e-01 -1.571845412254333496e-01 3.108979165554046631e-01 -1.660050898790359497e-01 1.409895420074462891e-01 -8.981623500585556030e-02 -8.732459694147109985e-02 1.975095868110656738e-01 -5.215045437216758728e-02 -2.077490091323852539e-01 1.078920885920524597e-01 -1.637808419764041901e-02 9.734862297773361206e-02 1.780624240636825562e-01 7.019989192485809326e-02 -6.877128034830093384e-02 3.690949976444244385e-01 6.222490593791007996e-02 4.443560838699340820e-01 2.567746043205261230e-01 -2.959456741809844971e-01 1.774506643414497375e-02 1.594136655330657959e-01
5.505304038524627686e-02 1.295701265335083008e-01 4.966203123331069946e-02 -2.051437348127365112e-01 7.127003371715545654e-02 -1.538036018610000610e-01 -4.645635187625885010e-02 -3.137318789958953857e-02 -1.066289246082305908e-01 -1.662842929363250732e-01 2.107030153274536133e-01 3.073439933359622955e-02 -1.400943994522094727e-01 3.141063153743743896e-01 -1.856593340635299683e-01 3.253650665283203125e-02 -7.281751930713653564e-02 7.140602916479110718e-02 1.853616721928119659e-02 2.399638444185256958e-01 1.098482012748718262e-01 1.334086805582046509e-01 1.528450846672058105e-01 -2.231058292090892792e-02 2.158541679382324219e-01 2.943537533283233643e-01 -7.446624338626861572e-02 1.351757794618606567e-01 4.686209559440612793e-01 -3.881892561912536621e-01 -9.292513877153396606e-02 8.681949228048324585e-02
4.083548858761787415e-02 1.931592822074890137e-01 1.798473447561264038e-01 -5.850601941347122192e-02 -1.631802469491958618e-01 -1.072066426277160645e-01 1.721536517143249512e-01 -8.575139939785003662e-02 5.147967487573623657e-02 5.816763639450073242e-02 1.741016656160354614e-01 3.720232248306274414e-01 -1.153778433799743652e-01 6.856985390186309814e-02 -3.125398457050323486e-01 -1.273055076599121094e-01 -5.166377499699592590e-02 -1.379551589488983154e-01 -2.376277744770050049e-01 -3.880245378240942955e-03 2.963179349899291992e-01 -2.615154162049293518e-02 1.011816039681434631e-01 2.663143277168273926e-01 3.557871282100677490e-02 3.083742856979370117e-01 -1.308234333992004395e-01 1.400565505027770996e-01 3.041157424449920654e-01 -1.211594641208648682e-01 -1.843373328447341919e-01 -1.463741660118103027e-01
-1.206812635064125061e-02 -9.509201161563396454e-03 2.586129009723663330e-01 -1.808634549379348755e-01 1.338010728359222412e-01 1.009708270430564880e-01 -4.674533754587173462e-02 -3.633958101272583008e-01 5.891768634319305420e-02 6.668397225439548492e-03 4.924911633133888245e-02 -6.470339745283126831e-02 -2.456719428300857544e-01 3.597633540630340576e-01 -8.448768407106399536e-02 9.253120049834251404e-03 -1.813376843929290771e-01 -1.663309633731842041e-01 3.618242219090461731e-03 2.785234898328781128e-02 -1.181316301226615906e-01 3.345973044633865356e-02 1.168153807520866394e-01 2.714729905128479004e-01 -3.096869587898254395e-01 2.540649771690368652e-01 3.675630688667297363e-02 -2.665215544402599335e-02 1.685791462659835815e-01 -3.445737659931182861e-01 8.102277666330337524e-02 -2.251865565776824951e-01
-1.846763193607330322e-01 2.850731015205383301e-01 1.795443892478942871e-01 -1.188419312238693237e-01 1.556644588708877563e-01 1.698292046785354614e-01 -8.193103224039077759e-02 -2.410334944725036621e-01 5.138568207621574402e-02 1.070258766412734985e-01 -7.200940698385238647e-02 1.022290438413619995e-01 1.062251552939414978e-01 1.270409673452377319e-01 -2.742666006088256836e-01 -8.048066496849060059e-02 -2.031733654439449310e-02 -3.288662061095237732e-02 -7.312476634979248047e-02 6.987016648054122925e-02 -3.427217900753021240e-02 5.207716822624206543e-01 3.914397675544023514e-03 -4.794598091393709183e-03 -1.819774359464645386e-01 1.666623502969741821e-01 1.011708527803421021e-01 2.425864487886428833e-01 2.486242502927780151e-01 2.695685327053070068e-01 5.632942169904708862e-02 -1.725168228149414062e-01
1.816519051790237427e-01 -1.225213240832090378e-02 -1.089770942926406860e-01 -1.751970946788787842e-01 -1.103732064366340637e-01 2.843559086322784424e-01 1.036601662635803223e-01 9.270927309989929199e-02 2.011666819453239441e-02 6.565345823764801025e-02 1.666482165455818176e-02 3.267830982804298401e-02 -1.782924085855484009e-01 1.126081198453903198e-01 -2.750299870967864990e-01 2.389947026968002319e-01 -3.103045932948589325e-02 -2.572478055953979492e-01 -2.073884159326553345e-01 -8.883102238178253174e-02 6.860204041004180908e-02 9.663109667599201202e-03 1.720153987407684326e-01 8.493345975875854492e-02 2.036511003971099854e-01 5.278098583221435547e-02 1.808504313230514526e-01 1.312061399221420288e-01 5.195474624633789062e-01 -1.567943543195724487e-01 1.019982174038887024e-01 -2.643294334411621094e-01
-1.449959818273782730e-03 3.843374177813529968e-02 1.909223794937133789e-01 -1.373706907033920288e-01 -2.578197717666625977e-01 2.568487264215946198e-02 -1.549487281590700150e-02 3.031744062900543213e-01 -2.330460101366043091e-01 1.058306992053985596e-01 -9.559145569801330566e-02 1.219903305172920227e-01 -4.998627677559852600e-02 5.608425736427307129e-01 6.359484046697616577e-02 -7.370229810476303101e-02 1.071524620056152344e-02 -2.532098814845085144e-02 4.684776812791824341e-02 1.560732023790478706e-03 4.972605407238006592e-02 1.568866372108459473e-01 2.378052622079849243e-01 -5.524772033095359802e-02 -8.304733037948608398e-02 1.700845062732696533e-01 1.273074299097061157e-01 2.410643734037876129e-02 4.112880229949951172e-01 -7.419669628143310547e-02 1.832959353923797607e-01 -1.317069083452224731e-01
7.827541232109069824e-02 -3.766596689820289612e-02 1.603741794824600220e-01 -2.017215639352798462e-01 -1.936722099781036377e-01 -2.168067693710327148e-01 -1.238721683621406555e-01 6.360650062561035156e-02 -7.493604719638824463e-02 2.971371114253997803e-01 -1.240564137697219849e-01 1.477054208517074585e-01 -1.653399467468261719e-01 1.222433373332023621e-01 5.143442004919052124e-02 -2.404598742723464966e-01 8.021667599678039551e-03 -2.587809786200523376e-02 -1.797086596488952637e-01 -1.010546684265136719e-01 -1.998835206031799316e-01 6.668899208307266235e-02 2.398846670985221863e-02 9.608715027570724487e-02 -9.165356308221817017e-02 2.897918224334716797e-01 7.839061319828033447e-02 3.456980288028717041e-01 3.067529201507568359e-01 -2.975091934204101562e-01 5.703108850866556168e-03 3.002580702304840088e-01
-6.126866862177848816e-02 1.370389312505722046e-01 2.089379876852035522e-01 -2.403936386108398438e-01 -3.458486497402191162e-02 -1.118172854185104370e-01 1.068131104111671448e-01 8.500950783491134644e-02 -1.643410176038742065e-01 -6.401938945055007935e-02 1.252701133489608765e-01 7.478007674217224121e-02 -1.352624297142028809e-01 8.008237928152084351e-02 -1.175578683614730835e-01 8.605843782424926758e-02 4.090460240840911865e-01 1.887097209692001343e-01 -4.566506948322057724e-03 3.830005824565887451e-01 1.178037524223327637e-01 2.145932167768478394e-01 2.301445463672280312e-03 3.324525356292724609e-01 3.589987754821777344e-02 4.317419230937957764e-02 9.350387752056121826e-02 9.182953089475631714e-02 3.229289948940277100e-01 -1.301517989486455917e-02 3.013200461864471436e-01 -9.842934459447860718e-02
1.435828506946563721e-01 4.111273959279060364e-02 -4.640566185116767883e-02 -2.481593191623687744e-01 -1.561737060546875000e-01 -4.123897850513458252e-02 5.390380509197711945e-03 1.142300292849540710e-01 -1.034701690077781677e-01 7.974057644605636597e-02 -1.852199733257293701e-01 1.901304423809051514e-01 -1.564443707466125488e-01 8.561185002326965332e-02 1.022377088665962219e-01 -7.697350531816482544e-02 7.350370287895202637e-04 -3.166126608848571777e-01 -1.495469957590103149e-01 2.651293873786926270e-01 2.647864073514938354e-02 1.732419729232788086e-01 4.184274375438690186e-02 2.337042540311813354e-01 4.359289631247520447e-02 3.078238964080810547e-01 2.095610350370407104e-01 3.994250595569610596e-01 2.772355377674102783e-01 -1.800292581319808960e-01 -7.723247259855270386e-02 2.091764956712722778e-01
6.400202959775924683e-02 2.886763811111450195e-01 -1.207711026072502136e-01 4.507603868842124939e-02 1.012714505195617676e-01 -1.841041147708892822e-01 -2.543362230062484741e-02 1.367877274751663208e-01 -1.645629703998565674e-01 2.942408621311187744e-01 4.004426002502441406e-01 8.065674453973770142e-02 2.256862260401248932e-02 3.221317827701568604e-01 -7.349519431591033936e-02 5.302287265658378601e-02 -1.660883426666259766e-01 -1.827857643365859985e-01 2.217917591333389282e-01 4.579337686300277710e-02 2.066185623407363892e-01 2.553213834762573242e-01 -2.104947343468666077e-04 1.294246912002563477e-01 -2.010387368500232697e-02 2.918058633804321289e-01 -2.951135486364364624e-02 1.651356071233749390e-01 1.957074403762817383e-01 -8.906516432762145996e-02 4.668013751506805420e-02 -2.010232359170913696e-01
-2.941745519638061523e-01 1.347408592700958252e-01 1.163694337010383606e-01 3.158468306064605713e-01 6.893135607242584229e-02 -3.322614431381225586e-01 -6.830724328756332397e-02 6.519175320863723755e-02 8.227184414863586426e-02 -8.278840780258178711e-02 1.557855308055877686e-01 1.650739163160324097e-01 -1.329069137573242188e-01 3.599259555339813232e-01 5.028106644749641418e-02 3.870976343750953674e-02 1.607388108968734741e-01 -2.305920273065567017e-01 -1.099977195262908936e-01 3.206251561641693115e-02 1.403896659612655640e-01 2.792881727218627930e-01 1.856535673141479492e-01 8.364225924015045166e-02 -1.763114929199218750e-01 1.425163894891738892e-01 1.731120645999908447e-01 1.408911347389221191e-01 2.702409923076629639e-01 1.762153655290603638e-01 -1.208601333200931549e-02 -6.933418661355972290e-02
-1.677872240543365479e-02 1.251711398363113403e-01 2.771490514278411865e-01 2.396344542503356934e-01 4.683243110775947571e-02 -2.739396393299102783e-01 -1.399978697299957275e-01 1.271620392799377441e-02 -4.204309731721878052e-02 -7.077199220657348633e-02 -1.071647703647613525e-01 1.445377767086029053e-01 1.586815267801284790e-01 -1.146782338619232178e-01 2.374580949544906616e-01 5.934596806764602661e-02 7.921372354030609131e-02 -2.020658105611801147e-01 2.123608142137527466e-01 9.343801438808441162e-02 -9.404246509075164795e-02 5.159707367420196533e-02 1.467050611972808838e-01 1.683184951543807983e-01 -4.250290989875793457e-02 2.536931037902832031e-01 2.729890942573547363e-01 3.971801698207855225e-01 2.981779277324676514e-01 1.408168673515319824e-01 -5.313586071133613586e-02 -2.076740711927413940e-01
-1.251446157693862915e-01 3.073165714740753174e-01 1.097813434898853302e-02 1.823192536830902100e-01 1.435976624488830566e-01 -1.373040080070495605e-01 -1.587492674589157104e-01 6.442444864660501480e-03 7.328975945711135864e-02 1.129855886101722717e-01 4.478903114795684814e-01 2.388596236705780029e-01 -3.940929844975471497e-02 3.110026717185974121e-01 1.908129155635833740e-01 9.850791096687316895e-02 -8.975187689065933228e-02 -2.221804857254028320e-01 -8.055084943771362305e-02 2.327886223793029785e-02 2.099932134151458740e-01 1.009454503655433655e-01 -6.496845930814743042e-02 2.590112090110778809e-01 -1.679659783840179443e-01 1.306905001401901245e-01 1.771302521228790283e-01 5.167463794350624084e-02 2.660976052284240723e-01 8.677789568901062012e-02 6.936417520046234131e-02 -1.382050514221191406e-01
2.549076974391937256e-01 3.167821466922760010e-01 3.082997202873229980e-01 1.811508834362030029e-01 -9.201438724994659424e-02 -3.123134747147560120e-02 -2.206999659538269043e-01 1.297973841428756714e-01 -3.378487750887870789e-02 1.235996335744857788e-01 3.770032152533531189e-02 -2.193919196724891663e-02 1.670745760202407837e-02 2.234082370996475220e-01 1.762509793043136597e-01 1.925484687089920044e-01 -1.813550293445587158e-01 -1.128579005599021912e-01 -3.236365690827369690e-02 -1.508022993803024292e-01 -7.953880727291107178e-02 2.032884806394577026e-01 -6.416844576597213745e-02 1.252500247210264206e-02 -3.052920401096343994e-01 2.542129755020141602e-01 1.381055861711502075e-01 3.391670286655426025e-01 1.194698661565780640e-01 2.265809178352355957e-01 7.932745665311813354e-02 9.988095611333847046e-02
-1.488187313079833984e-01 1.084421724081039429e-01 1.030563190579414368e-01 1.093709692358970642e-01 1.034952979534864426e-02 -1.333874613046646118e-01 2.964453957974910736e-02 7.514387369155883789e-02 2.351859807968139648e-01 -2.113300561904907227e-01 1.530283540487289429e-01 2.875151932239532471e-01 -1.871258467435836792e-01 6.486127525568008423e-02 8.000274002552032471e-02 -5.800665169954299927e-02 -1.863521784543991089e-01 -4.409987032413482666e-01 -9.072992205619812012e-02 -2.867340110242366791e-02 4.630470648407936096e-02 1.941704154014587402e-01 2.713443934917449951e-01 2.385725826025009155e-01 -1.449726372957229614e-01 1.004196703433990479e-01 2.334028780460357666e-01 1.430068165063858032e-01 2.138309031724929810e-01 1.977008134126663208e-01 2.257559001445770264e-01 -1.165597140789031982e-01
-5.485368147492408752e-02 2.192579805850982666e-01 1.498403549194335938e-01 1.030519306659698486e-01 2.866011485457420349e-02 -2.959119677543640137e-01 -1.176613047719001770e-01 -1.855184510350227356e-02 1.767528057098388672e-01 -2.006946802139282227e-01 2.593772113323211670e-01 1.954808235168457031e-01 -1.436230838298797607e-01 2.164672315120697021e-01 1.573092937469482422e-01 8.733946084976196289e-02 -2.750503122806549072e-01 -2.723140120506286621e-01 5.326722562313079834e-02 -1.576255559921264648e-01 1.209347918629646301e-01 1.156629845499992371e-01 7.071559876203536987e-02 2.406221777200698853e-01 -2.023384869098663330e-01 1.678863912820816040e-01 2.207370698451995850e-01 -4.756552353501319885e-02 3.502905964851379395e-01 -1.357953343540430069e-02 1.564860939979553223e-01 -2.277841977775096893e-02
7.130951434373855591e-02 1.665315479040145874e-01 1.659388989210128784e-01 -3.101958632469177246e-01 1.875520944595336914e-01 -5.790665000677108765e-02 9.741815179586410522e-02 3.777380883693695068e-01 4.177029803395271301e-02 1.748076677322387695e-01 1.100727245211601257e-01 -6.218630075454711914e-02 -1.917860805988311768e-01 9.726916998624801636e-02 -1.633856445550918579e-01 4.160620644688606262e-02 -9.014252573251724243e-02 -2.247630059719085693e-01 -8.714720606803894043e-02 -1.517762392759323120e-01 2.176128923892974854e-01 1.088089868426322937e-01 -1.725180596113204956e-01 1.453576087951660156e-01 5.546769127249717712e-02 7.804723829030990601e-02 4.075817167758941650e-01 1.042543500661849976e-01 3.032788932323455811e-01 -4.800881072878837585e-02 1.894704997539520264e-01 1.185838207602500916e-01
1.446118205785751343e-01 1.981151252985000610e-01 1.836312264204025269e-01 1.745044887065887451e-01 -1.329896599054336548e-01 -2.092772126197814941e-01 -2.071988284587860107e-01 -1.118558421730995178e-01 8.630518615245819092e-02 2.745460718870162964e-02 2.595470547676086426e-01 3.664283081889152527e-02 -1.829853802919387817e-01 2.207955718040466309e-01 2.146187275648117065e-01 8.147903531789779663e-02 -1.302179135382175446e-02 -3.432613313198089600e-01 1.113626435399055481e-01 -2.344872802495956421e-01 1.706522703170776367e-01 8.629249036312103271e-02 1.868363469839096069e-01 3.095082342624664307e-01 -8.041258901357650757e-02 2.810091376304626465e-01 3.231579661369323730e-01 1.451668888330459595e-02 4.753758385777473450e-02 -2.303404500707983971e-03 -4.113503918051719666e-02 -1.442668400704860687e-02
4.092982783913612366e-02 1.020135357975959778e-01 3.468535244464874268e-01 1.303256722167134285e-03 -7.255472987890243530e-02 1.677745878696441650e-01 5.173744261264801025e-02 4.065778851509094238e-02 -1.395317167043685913e-01 2.378400266170501709e-01 2.433079779148101807e-01 -8.735112100839614868e-02 -1.129840537905693054e-01 1.495895385742187500e-01 2.500895261764526367e-01 1.392209529876708984e-01 1.108296215534210205e-01 4.655265808105468750e-02 -2.197806388139724731e-01 -1.819009035825729370e-01 2.663444280624389648e-01 3.520152270793914795e-01 1.963213831186294556e-01 -6.341991480439901352e-03 3.569731116294860840e-02 3.503693267703056335e-02 -3.197308257222175598e-02 1.244363486766815186e-01 2.322657853364944458e-01 -3.568800389766693115e-01 1.642361581325531006e-01 -1.155844926834106445e-01
1.657729893922805786e-01 2.252251207828521729e-01 1.454781144857406616e-01 4.426834732294082642e-02 -5.867853015661239624e-02 1.720478534698486328e-01 1.369086466729640961e-02 -9.023697674274444580e-02 -1.688922196626663208e-02 1.068347319960594177e-01 4.408532753586769104e-02 2.095854282379150391e-01 -1.280441582202911377e-01 2.801358103752136230e-01 -1.001366823911666870e-01 2.574645280838012695e-01 1.176999881863594055e-01 1.078424416482448578e-02 -2.281647734344005585e-02 2.918187528848648071e-02 -3.893150985240936279e-01 -4.344017058610916138e-02 3.448926508426666260e-01 2.268588542938232422e-01 1.223377585411071777e-01 -8.926451206207275391e-02 8.255287259817123413e-02 1.233673244714736938e-01 3.959615528583526611e-01 -2.404170334339141846e-01 1.261721402406692505e-01 -1.177074313163757324e-01
-3.135726228356361389e-02 2.544011175632476807e-01 3.712019920349121094e-01 -1.223011985421180725e-01 8.610210567712783813e-02 -7.580075412988662720e-02 -1.185091733932495117e-01 -5.719049647450447083e-02 1.276522725820541382e-01 2.290512770414352417e-01 3.893598681315779686e-03 -7.315844297409057617e-02 5.733490921556949615e-03 1.972894668579101562e-01 -1.178833246231079102e-01 2.565305531024932861e-01 -6.372230499982833862e-02 -9.607231616973876953e-02 -2.289449870586395264e-01 3.818926811218261719e-01 -9.722298709675669670e-04 3.709364309906959534e-02 -9.189115464687347412e-02 -4.239480569958686829e-02 1.571886688470840454e-01 7.652300596237182617e-02 9.054984897375106812e-02 2.864696979522705078e-01 3.701747655868530273e-01 -3.231131285429000854e-02 -2.245399355888366699e-01 1.606244146823883057e-01
1.005800664424896240e-01 2.969743311405181885e-01 2.086549997329711914e-01 -4.687293618917465210e-02 -1.033737435936927795e-01 -1.192411035299301147e-01 -2.442678958177566528e-01 -1.517560184001922607e-01 5.581572279334068298e-02 2.745215781033039093e-02 -1.552551686763763428e-01 2.267035469412803650e-02 -6.323825567960739136e-02 -3.437370434403419495e-02 1.791671365499496460e-01 2.139658033847808838e-01 -1.328521687537431717e-02 -1.657900959253311157e-01 2.286323159933090210e-01 1.993238925933837891e-02 -7.559075951576232910e-02 -6.084156036376953125e-02 2.878145277500152588e-01 3.326621651649475098e-01 -5.463697947561740875e-03 3.533841669559478760e-01 3.655232191085815430e-01 1.442920416593551636e-01 1.821338236331939697e-01 8.516000956296920776e-02 2.786603569984436035e-02 -1.817023158073425293e-01
1.340218037366867065e-01 -8.544825948774814606e-03 -2.200301364064216614e-02 -9.479982778429985046e-03 6.790956854820251465e-02 1.677828431129455566e-01 1.310979425907135010e-01 7.476887851953506470e-02 1.222060248255729675e-01 2.349205911159515381e-01 1.912431865930557251e-01 9.778925031423568726e-02 -3.241738080978393555e-01 1.695422679185867310e-01 -8.589076250791549683e-02 2.219734638929367065e-01 -3.159031644463539124e-02 -2.063201814889907837e-01 8.474671840667724609e-02 -2.767652273178100586e-01 -1.490278542041778564e-01 2.166698873043060303e-01 4.454974085092544556e-02 3.149857744574546814e-02 2.313053458929061890e-01 5.399396270513534546e-02 1.491137295961380005e-01 5.633153393864631653e-02 4.450258612632751465e-01 -3.264465630054473877e-01 1.819782406091690063e-01 8.593117818236351013e-03
-4.010142292827367783e-03 2.322851307690143585e-02 1.567003875970840454e-01 -4.495577886700630188e-02 2.405079081654548645e-02 4.581088200211524963e-02 7.072748988866806030e-02 1.222812831401824951e-01 -1.059466376900672913e-01 1.257792562246322632e-01 1.184187680482864380e-01 2.520511746406555176e-01 -1.982194604352116585e-03 -1.999437063932418823e-02 9.784157387912273407e-03 1.464623212814331055e-01 -6.489600986242294312e-02 -2.266068309545516968e-01 -8.873235434293746948e-02 -1.469311267137527466e-01 -8.767934888601303101e-02 1.990313641726970673e-02 3.899292945861816406e-01 7.526796311140060425e-02 1.000286191701889038e-01 4.491145908832550049e-01 4.654870927333831787e-02 3.494262695312500000e-01 1.429108977317810059e-01 1.718337833881378174e-01 4.321142435073852539e-01 -1.487680338323116302e-02
1.915383338928222656e-02 -2.907654270529747009e-02 -2.178987711668014526e-01 -1.937938779592514038e-01 -8.975231647491455078e-02 -6.725101917982101440e-02 1.758058667182922363e-01 -5.583544820547103882e-02 -1.459891498088836670e-01 2.476726323366165161e-01 2.132686320692300797e-03 2.633804380893707275e-01 4.373153671622276306e-03 2.212300747632980347e-01 -2.832654165104031563e-03 -1.529270708560943604e-01 1.792592853307723999e-01 -6.648806855082511902e-03 -1.334049552679061890e-01 8.976665884256362915e-02 6.400746852159500122e-02 2.433021962642669678e-01 2.300244271755218506e-01 3.032216057181358337e-02 -1.581764519214630127e-01 2.816514968872070312e-01 9.998203814029693604e-02 3.486765921115875244e-01 2.960701584815979004e-01 -3.681783974170684814e-01 9.053261578083038330e-02 -1.669124700129032135e-02
2.258287519216537476e-01 -9.492580592632293701e-02 -5.076891556382179260e-02 -1.848653852939605713e-01 1.596683263778686523e-01 5.501805245876312256e-02 -1.082191690802574158e-01 5.694020539522171021e-02 4.361326247453689575e-02 1.169573813676834106e-01 2.875025868415832520e-01 -2.182457149028778076e-01 9.496342390775680542e-02 8.153026551008224487e-02 -3.791533783078193665e-02 -2.308049350976943970e-01 -7.524501532316207886e-02 -9.897166490554809570e-02 3.869276866316795349e-02 1.018628031015396118e-01 -1.439330428838729858e-01 1.289088279008865356e-01 2.626255154609680176e-02 2.443123459815979004e-01 -1.006641462445259094e-01 1.801841259002685547e-01 4.634463489055633545e-01 9.965857863426208496e-02 3.974848985671997070e-01 -2.613271176815032959e-01 3.236081451177597046e-02 -1.543675363063812256e-01
1.183535084128379822e-01 2.897697687149047852e-01 1.003327593207359314e-01 -6.994652003049850464e-02 -4.620506614446640015e-02 -1.102151870727539062e-01 5.915409699082374573e-02 8.815161138772964478e-02 -2.498270422220230103e-01 -2.444250695407390594e-02 1.013333499431610107e-01 1.623942106962203979e-01 -2.038101106882095337e-02 5.552034378051757812e-01 9.386053681373596191e-02 -2.814638242125511169e-02 2.090644240379333496e-01 -1.044825986027717590e-01 7.061014324426651001e-02 4.110546782612800598e-02 -5.183857306838035583e-02 3.037988245487213135e-01 2.188962399959564209e-01 2.294493466615676880e-01 6.157919019460678101e-02 1.430121809244155884e-01 1.035785228013992310e-01 2.683622837066650391e-01 -8.562200516462326050e-02 -1.267161220312118530e-01 1.970213055610656738e-01 1.324936449527740479e-01
-2.858015596866607666e-01 2.793779671192169189e-01 -3.914031386375427246e-02 -1.217976212501525879e-01 -7.488645613193511963e-02 1.276419311761856079e-01 -4.127621650695800781e-02 1.442025899887084961e-01 5.308254063129425049e-02 -1.285916566848754883e-01 1.267786920070648193e-01 1.149475947022438049e-01 -4.125496372580528259e-03 1.062528416514396667e-01 -7.901823520660400391e-02 -7.198845595121383667e-02 -6.049982830882072449e-02 1.919582337141036987e-01 -1.855533942580223083e-02 5.247389897704124451e-02 -6.541424989700317383e-02 1.614933311939239502e-01 2.199755981564521790e-02 5.119609832763671875e-01 -3.190277516841888428e-01 3.187339901924133301e-01 1.141410768032073975e-01 7.145762443542480469e-02 2.426382154226303101e-01 -2.922808229923248291e-01 -1.282878685742616653e-02 7.486382126808166504e-02
5.534148588776588440e-02 1.004629433155059814e-01 1.149162277579307556e-02 -2.482349276542663574e-01 2.215828746557235718e-01 3.554386645555496216e-02 3.744710236787796021e-02 -2.461308836936950684e-01 2.440053597092628479e-02 2.771621644496917725e-01 1.717492938041687012e-01 -3.287934884428977966e-02 -3.803625702857971191e-01 1.449179053306579590e-01 -9.352190792560577393e-02 -6.150005012750625610e-02 -1.962348967790603638e-01 -8.498758822679519653e-02 -1.080086156725883484e-01 7.176885008811950684e-02 8.556851744651794434e-02 8.089156448841094971e-02 1.621659845113754272e-01 2.188480943441390991e-01 -2.923589348793029785e-01 2.411354184150695801e-01 1.545792371034622192e-01 8.390716463327407837e-02 1.603322774171829224e-01 -2.754470705986022949e-01 9.306893497705459595e-02 -3.019077479839324951e-01
1.414216756820678711e-01 1.073093786835670471e-01 2.770525217056274414e-01 -7.667580991983413696e-02 -2.363521605730056763e-01 -2.764420807361602783e-01 -3.833623826503753662e-01 -6.296583451330661774e-03 1.732382625341415405e-01 1.409924775362014771e-01 1.435289382934570312e-01 -4.812828078866004944e-02 1.530879363417625427e-02 3.874104022979736328e-01 8.043434470891952515e-02 1.612363606691360474e-01 9.813649952411651611e-02 7.589709013700485229e-02 -2.552801668643951416e-01 -8.790829032659530640e-02 -3.860823437571525574e-02 1.460807770490646362e-01 1.836902648210525513e-02 7.226014882326126099e-02 -1.549664288759231567e-01 1.387004703283309937e-01 -1.513891369104385376e-01 1.758614480495452881e-01 3.130093812942504883e-01 -9.848763234913349152e-03 1.922798305749893188e-01 4.631531983613967896e-02
-4.054695367813110352e-01 2.335815131664276123e-01 7.649901509284973145e-02 1.404921859502792358e-01 -1.379349175840616226e-02 -9.886768460273742676e-02 3.061491996049880981e-02 -2.764337956905364990e-01 -5.575400218367576599e-02 1.267264783382415771e-01 2.784004807472229004e-01 -6.066047772765159607e-02 -2.171301394701004028e-01 2.494259178638458252e-01 -3.077010214328765869e-01 8.523307740688323975e-02 1.201979219913482666e-01 1.252503246068954468e-01 2.848271653056144714e-02 -8.885695785284042358e-02 1.842520013451576233e-02 -2.035429701209068298e-02 6.209059804677963257e-02 1.776898950338363647e-01 1.547270268201828003e-01 6.333161890506744385e-02 2.596657164394855499e-02 1.778793483972549438e-01 4.290462136268615723e-01 3.990628570318222046e-02 1.601897031068801880e-01 -9.921109676361083984e-02
6.745933089405298233e-03 1.204439997673034668e-01 3.112034313380718231e-02 9.356738626956939697e-02 -5.702717974781990051e-02 -9.713621437549591064e-02 -1.693829447031021118e-01 7.367613911628723145e-02 -4.283590316772460938e-01 1.934809088706970215e-01 1.381608396768569946e-01 2.885670959949493408e-02 -3.783468529582023621e-02 2.482642233371734619e-01 -3.786012232303619385e-01 2.968822717666625977e-01 -7.886654883623123169e-02 -1.538306623697280884e-01 5.254679173231124878e-02 -5.867446586489677429e-02 7.876080274581909180e-02 1.585681140422821045e-01 -1.214119419455528259e-02 3.673698902130126953e-01 4.897994175553321838e-02 1.913757622241973877e-01 3.794302791357040405e-02 2.425938695669174194e-01 2.082582265138626099e-01 -1.526561230421066284e-01 -1.453194320201873779e-01 6.225073337554931641e-02
-6.813365221023559570e-02 1.699058413505554199e-01 2.008753269910812378e-01 1.876926869153976440e-01 2.036934643983840942e-01 -1.809269785881042480e-01 -2.075813561677932739e-01 -4.225751850754022598e-03 -4.338352009654045105e-02 1.523041427135467529e-01 2.385314702987670898e-01 -3.287252038717269897e-02 1.078191399574279785e-01 2.767767608165740967e-01 -1.718533337116241455e-01 8.977831341326236725e-03 5.489456653594970703e-02 -1.087253540754318237e-01 -3.297673761844635010e-01 -4.381594061851501465e-02 2.203076630830764771e-01 1.287223100662231445e-01 2.397954910993576050e-01 3.254763409495353699e-02 -9.648215025663375854e-02 1.727745495736598969e-02 8.274058997631072998e-02 1.239687800407409668e-01 5.100829005241394043e-01 1.485140249133110046e-02 4.102048277854919434e-02 1.720451861619949341e-01
6.526183802634477615e-03 2.231815755367279053e-01 2.886598929762840271e-02 -3.409503996372222900e-01 -3.284294158220291138e-02 -1.153223738074302673e-01 -8.891620486974716187e-02 -3.406869620084762573e-02 -5.632237717509269714e-02 -2.378012984991073608e-01 -7.021842151880264282e-02 5.629168823361396790e-02 1.197783797979354858e-01 1.203263998031616211e-01 -1.485525909811258316e-02 1.086232066154479980e-01 2.027737051248550415e-01 4.239875450730323792e-02 -1.645408868789672852e-01 2.452496439218521118e-01 -2.061160206794738770e-01 3.087564110755920410e-01 -1.154810041189193726e-01 -1.051007658243179321e-01 2.876226045191287994e-02 2.344325631856918335e-01 1.399992108345031738e-01 3.358322679996490479e-01 3.657213747501373291e-01 1.374673247337341309e-01 1.826198995113372803e-01 -1.856219470500946045e-01
-1.149407699704170227e-01 -1.384407579898834229e-01 -8.240315318107604980e-02 5.248324573040008545e-02 -1.542901545763015747e-01 1.251467466354370117e-01 1.530875917524099350e-02 -9.886433929204940796e-02 1.922046542167663574e-01 2.131933569908142090e-01 1.352247297763824463e-01 1.558906957507133484e-02 5.992991849780082703e-02 3.184092342853546143e-01 -3.409137725830078125e-01 8.464092761278152466e-02 -1.133399829268455505e-01 -1.577567011117935181e-01 -1.048078536987304688e-01 2.681196108460426331e-02 1.851000338792800903e-01 2.435043007135391235e-01 1.973703205585479736e-01 2.914468646049499512e-01 1.507114171981811523e-01 2.290438115596771240e-02 2.513296306133270264e-01 1.817452609539031982e-01 2.312029004096984863e-01 -3.446085453033447266e-01 1.436107009649276733e-01 -1.254911907017230988e-02
1.498455405235290527e-01 1.750981360673904419e-01 -6.691835820674896240e-02 1.113116070628166199e-01 5.856377631425857544e-02 -1.270861923694610596e-01 -1.510898321866989136e-01 1.969164609909057617e-02 -2.831694781780242920e-01 1.648084968328475952e-01 2.221148461103439331e-01 2.021651268005371094e-01 -5.171898007392883301e-02 1.290880292654037476e-01 -1.697046123445034027e-02 2.024459391832351685e-01 -7.852721214294433594e-02 -9.033492207527160645e-02 -3.566233068704605103e-02 -1.097862944006919861e-01 1.272048205137252808e-01 1.072356700897216797e-01 -9.476970881223678589e-02 3.169435560703277588e-01 2.426479607820510864e-01 2.102188766002655029e-01 -7.012819498777389526e-02 3.703466653823852539e-01 3.633543550968170166e-01 -2.094997912645339966e-01 -2.079188376665115356e-01 -5.528356414288282394e-04
-1.063025072216987610e-01 7.002286612987518311e-02 6.485415995121002197e-02 1.229785382747650146e-01 -3.549093380570411682e-02 6.645980477333068848e-02 1.324167847633361816e-02 -5.255146697163581848e-02 -1.250443398021161556e-03 -4.048274755477905273e-01 3.318304419517517090e-01 2.561754286289215088e-01 -7.066894322633743286e-02 4.940235242247581482e-02 -2.778789587318897247e-02 1.000647768378257751e-01 -2.460242435336112976e-02 -3.626379668712615967e-01 -7.209454476833343506e-02 1.533417701721191406e-01 -1.336204111576080322e-01 6.065356731414794922e-02 3.053721487522125244e-01 5.568760633468627930e-02 2.891631796956062317e-03 3.219415843486785889e-01 1.354785114526748657e-01 2.177504003047943115e-01 2.199857532978057861e-01 1.701517105102539062e-01 2.120048403739929199e-01 -1.660851091146469116e-01
-2.241883724927902222e-01 8.903941139578819275e-03 3.045131862163543701e-01 -1.833730787038803101e-01 2.853319747373461723e-03 7.072546519339084625e-03 -6.073328480124473572e-02 -1.592895835638046265e-01 9.941948205232620239e-02 1.097310632467269897e-01 -6.632250547409057617e-02 -1.113710254430770874e-01 -2.631132006645202637e-01 3.102353541180491447e-03 2.207012623548507690e-01 2.732937335968017578e-01 -2.477337718009948730e-01 -2.626195549964904785e-01 -9.847232699394226074e-02 2.948733046650886536e-02 -1.453471034765243530e-01 3.401253521442413330e-01 1.375547945499420166e-01 3.999433815479278564e-01 2.568894252181053162e-02 7.689037919044494629e-02 2.467783167958259583e-02 6.594321876764297485e-02 2.522549927234649658e-01 1.542158275842666626e-01 3.243000805377960205e-02 -7.894033938646316528e-02
-3.184238672256469727e-01 7.611075788736343384e-02 -2.101789712905883789e-01 -2.673436403274536133e-01 -1.155603677034378052e-01 1.215175073593854904e-02 -1.390583813190460205e-02 9.142722189426422119e-02 -4.060941189527511597e-02 2.555913031101226807e-01 3.277786076068878174e-02 5.169937387108802795e-02 -1.984788477420806885e-01 3.232315182685852051e-01 -8.358548581600189209e-02 2.784031331539154053e-01 -5.542835593223571777e-02 -5.936409905552864075e-02 -2.079669535160064697e-01 2.199919894337654114e-02 1.742490977048873901e-01 2.083737701177597046e-01 -5.082418024539947510e-02 2.241655252873897552e-02 -3.275619819760322571e-03 2.778576314449310303e-01 3.377275466918945312e-01 -1.067393198609352112e-01 1.786174029111862183e-01 -2.962927222251892090e-01 3.444665670394897461e-02 7.261753827333450317e-02
1.909212023019790649e-01 3.466821610927581787e-01 -4.393376782536506653e-02 -1.469219336286187172e-03 -1.298630535602569580e-01 6.378585100173950195e-02 -9.344243258237838745e-02 3.921042010188102722e-02 3.135779127478599548e-02 -1.347593665122985840e-01 7.852243632078170776e-02 1.123596578836441040e-01 -1.161793470382690430e-01 3.654350526630878448e-03 -1.289231330156326294e-02 2.146737724542617798e-01 6.427005678415298462e-02 -4.201010614633560181e-02 -9.078767895698547363e-02 -1.305531859397888184e-01 -2.729155719280242920e-01 7.841741293668746948e-02 2.789819240570068359e-01 1.111315637826919556e-01 7.142087072134017944e-02 1.410352531820535660e-02 -6.114070862531661987e-02 1.033843308687210083e-01 5.706236958503723145e-01 -3.319625854492187500e-01 1.983277797698974609e-01 -1.251564919948577881e-01
-1.117367967963218689e-01 1.153803989291191101e-01 3.138995766639709473e-01 -1.377728283405303955e-01 5.877434834837913513e-02 -5.628785490989685059e-02 3.789037931710481644e-03 -2.532601170241832733e-02 -8.230295032262802124e-02 -1.793238334357738495e-02 -1.657343655824661255e-01 6.626537442207336426e-02 -2.334007173776626587e-01 3.789865970611572266e-02 2.655426561832427979e-01 3.145577907562255859e-01 -1.404843032360076904e-01 -2.312190383672714233e-01 -1.784310489892959595e-01 1.681059151887893677e-01 -2.107886821031570435e-01 2.275196164846420288e-01 3.133237063884735107e-01 3.169057071208953857e-01 1.758896373212337494e-02 1.983498632907867432e-01 1.345048397779464722e-01 1.249776706099510193e-01 1.645064949989318848e-01 1.837112009525299072e-01 7.573942840099334717e-02 -1.306847929954528809e-01
-4.946855083107948303e-02 1.030235514044761658e-01 2.637986242771148682e-01 9.817019850015640259e-02 4.810416698455810547e-02 -1.670480817556381226e-01 -2.440566569566726685e-01 -3.577608615159988403e-03 2.340454012155532837e-01 2.067829221487045288e-01 3.001986145973205566e-01 1.425628736615180969e-02 3.232463076710700989e-02 4.291874468326568604e-01 -4.280296340584754944e-02 1.396819204092025757e-01 2.031674087047576904e-01 6.022343039512634277e-02 -1.958146691322326660e-01 1.075480412691831589e-02 2.256585508584976196e-01 2.262626141309738159e-01 7.922629266977310181e-02 1.177330240607261658e-01 9.011819213628768921e-02 1.262440234422683716e-01 -7.824195921421051025e-02 1.576015651226043701e-01 3.077596426010131836e-01 4.125109687447547913e-02 2.186857759952545166e-01 1.363462060689926147e-01
-2.949099838733673096e-01 3.154471516609191895e-01 2.330624461174011230e-01 -8.771917223930358887e-02 -1.516299843788146973e-01 -3.450825214385986328e-01 -1.078780293464660645e-01 -1.014299765229225159e-01 -8.941802382469177246e-02 4.128865431994199753e-03 -4.324975237250328064e-02 -7.903929799795150757e-03 -8.562835305929183960e-02 8.242749422788619995e-02 -8.737115189433097839e-03 1.619965583086013794e-01 2.508058845996856689e-01 -2.875681221485137939e-02 6.118073686957359314e-02 4.063455387949943542e-02 -1.526549607515335083e-01 1.382409185171127319e-01 2.831736207008361816e-01 3.260612785816192627e-01 1.613001376390457153e-01 -1.708122715353965759e-02 7.830743491649627686e-02 1.626588702201843262e-01 1.927433609962463379e-01 1.774683892726898193e-01 2.309691011905670166e-01 -2.412143051624298096e-01
1.877928525209426880e-01 9.650952368974685669e-02 9.272165596485137939e-02 -2.597575187683105469e-01 -1.363875567913055420e-01 -9.725674986839294434e-02 -1.286055296659469604e-01 -7.340839598327875137e-03 -3.826570883393287659e-02 1.903809309005737305e-01 -5.982937663793563843e-02 8.559054881334304810e-02 -1.261575222015380859e-01 3.288769721984863281e-02 2.434450834989547729e-01 2.897642180323600769e-02 -3.915031254291534424e-02 5.746887251734733582e-02 1.343404799699783325e-01 9.193698316812515259e-02 -2.025450915098190308e-01 1.049973517656326294e-01 6.897818297147750854e-03 5.144288018345832825e-02 1.016354411840438843e-01 1.890623122453689575e-01 7.328540086746215820e-02 4.722568392753601074e-01 3.863291144371032715e-01 -4.029424786567687988e-01 1.808659732341766357e-01 -6.405235826969146729e-02
-2.170343995094299316e-01 -8.409577421844005585e-03 9.876078367233276367e-02 -4.588999226689338684e-02 -1.872718334197998047e-01 1.310401707887649536e-01 7.185739278793334961e-02 4.374410212039947510e-02 -3.674427568912506104e-01 3.051697015762329102e-01 2.890664935111999512e-01 -1.301726847887039185e-01 3.778178244829177856e-02 1.691786386072635651e-02 1.057051569223403931e-01 2.044911235570907593e-01 2.094571441411972046e-01 -1.799530722200870514e-02 -1.739891022443771362e-01 -7.460064440965652466e-02 -7.686674594879150391e-02 3.343609869480133057e-01 2.325027585029602051e-01 1.367268115282058716e-01 -2.127216756343841553e-01 1.033793315291404724e-01 -7.074423134326934814e-02 2.216024547815322876e-01 2.130316942930221558e-01 -2.096712142229080200e-01 1.152049377560615540e-01 -1.230349317193031311e-01
1.379894465208053589e-01 3.098821043968200684e-01 -7.071647047996520996e-02 -2.129841744899749756e-01 1.850926503539085388e-02 8.794649690389633179e-02 1.227055788040161133e-01 -9.038963168859481812e-02 2.852358855307102203e-02 -2.283748611807823181e-02 8.050008863210678101e-02 3.228534460067749023e-01 -5.161159113049507141e-02 1.156298667192459106e-01 -1.767500191926956177e-01 -2.776310741901397705e-01 -3.268070146441459656e-02 -1.606159657239913940e-01 -1.954986006021499634e-01 1.091654449701309204e-01 1.296757161617279053e-01 8.634436875581741333e-02 5.746845155954360962e-02 2.531058192253112793e-01 -1.670590639114379883e-01 3.785588145256042480e-01 -9.111630171537399292e-02 3.500673472881317139e-01 2.356390804052352905e-01 -7.709173113107681274e-02 -1.780519932508468628e-01 -5.464898422360420227e-02
6.608845200389623642e-03 5.917367339134216309e-02 2.219891995191574097e-01 -2.062757462263107300e-01 2.823474109172821045e-01 1.915952074341475964e-03 1.290357708930969238e-01 -1.607328839600086212e-02 7.090470939874649048e-02 1.483059227466583252e-01 1.887844502925872803e-01 1.594281494617462158e-01 -2.386228442192077637e-01 5.911213904619216919e-02 -4.052428528666496277e-02 1.351552158594131470e-01 2.584524452686309814e-02 -1.699025481939315796e-01 -1.253589391708374023e-01 -9.796116501092910767e-02 -7.190358638763427734e-02 2.935873568058013916e-01 6.356900930404663086e-02 1.261071115732192993e-01 -1.014999821782112122e-01 2.571413218975067139e-01 -2.088879346847534180e-01 5.568937063217163086e-01 -1.206517964601516724e-01 3.554447367787361145e-02 1.644764989614486694e-01 -1.884526759386062622e-02
-2.112453579902648926e-01 5.801180750131607056e-02 9.402085840702056885e-02 5.018495768308639526e-02 -1.071182042360305786e-01 -1.702182292938232422e-01 -1.024328395724296570e-01 1.350139677524566650e-01 1.887966543436050415e-01 -6.820750981569290161e-02 2.211830019950866699e-01 2.637483775615692139e-01 -1.675461828708648682e-01 4.510276392102241516e-02 4.427490383386611938e-02 1.813498437404632568e-01 -2.382025569677352905e-01 -4.371901750564575195e-01 1.267241984605789185e-01 8.969461917877197266e-02 1.471350342035293579e-02 1.327915787696838379e-01 1.224331706762313843e-01 7.255391776561737061e-02 -2.230237871408462524e-01 2.494151294231414795e-01 1.990558952093124390e-01 2.049642801284790039e-01 2.379153668880462646e-01 2.793519794940948486e-01 9.426448494195938110e-02 2.354178205132484436e-02
-5.893158167600631714e-02 2.372772991657257080e-01 -8.220265805721282959e-02 1.282095909118652344e-01 -2.733765542507171631e-01 -2.425973266363143921e-01 5.697550252079963684e-03 -3.663784265518188477e-01 1.679205596446990967e-01 -8.942414820194244385e-02 -2.262297831475734711e-02 -5.666861310601234436e-02 -1.700281500816345215e-01 3.331979513168334961e-01 1.911095231771469116e-01 -1.329314243048429489e-02 -2.920417115092277527e-02 1.190730258822441101e-01 -1.219885423779487610e-01 -8.225423842668533325e-02 -1.907677389681339264e-03 1.134532690048217773e-01 -9.945996850728988647e-02 3.577205836772918701e-01 -5.396151915192604065e-02 1.059792786836624146e-01 7.433363050222396851e-02 1.508475989103317261e-01 3.908782601356506348e-01 1.667837798595428467e-01 9.922017157077789307e-02 1.111281141638755798e-01
-5.681766197085380554e-02 1.220044642686843872e-01 1.663149148225784302e-01 1.100729852914810181e-01 8.633100986480712891e-02 -7.430877536535263062e-03 -7.181268185377120972e-02 -1.236549243330955505e-01 9.103016555309295654e-02 -3.632110357284545898e-01 -1.467550396919250488e-01 -1.126824393868446350e-01 -4.529890045523643494e-02 1.519830226898193359e-01 1.708407253026962280e-01 3.155920207500457764e-01 1.485119462013244629e-01 -1.060294657945632935e-01 -1.949827522039413452e-01 1.067975759506225586e-01 2.070177718997001648e-02 1.425367295742034912e-01 1.159987524151802063e-01 2.749807238578796387e-01 -8.678909391164779663e-02 3.491958081722259521e-01 1.238118112087249756e-01 1.809569150209426880e-01 9.665891528129577637e-02 -3.912386894226074219e-01 -1.973995566368103027e-01 -1.196490302681922913e-01
1.675684899091720581e-01 1.529615670442581177e-01 -4.443386569619178772e-03 -3.797002732753753662e-01 -1.753524988889694214e-01 -1.024192869663238525e-01 1.146756932139396667e-01 -1.259356141090393066e-01 -1.019773483276367188e-01 3.282404243946075439e-01 7.873765379190444946e-02 7.954388856887817383e-02 -4.104564338922500610e-02 -3.467070311307907104e-02 9.961762279272079468e-02 3.530776500701904297e-02 -1.783589124679565430e-01 -3.844294697046279907e-02 1.852068118751049042e-02 -9.547371417284011841e-03 -1.463760063052177429e-02 1.363360583782196045e-01 -1.976007036864757538e-02 2.159014344215393066e-02 9.775640070438385010e-02 6.120714172720909119e-02 1.152532026171684265e-01 4.719702899456024170e-01 4.529713988304138184e-01 -2.781358063220977783e-01 -6.343044340610504150e-02 8.237627334892749786e-03
1.247777976095676422e-02 1.343066990375518799e-01 1.486230343580245972e-01 5.381349101662635803e-02 -1.737679541110992432e-01 -1.684740036725997925e-01 -2.592352628707885742e-01 -8.230503648519515991e-02 2.352094352245330811e-01 -1.122555807232856750e-01 -8.589132875204086304e-02 1.565685868263244629e-01 -1.897217929363250732e-01 -4.385985806584358215e-02 1.792702674865722656e-01 1.256351470947265625e-01 -1.416419446468353271e-01 -2.287651449441909790e-01 2.651916146278381348e-01 1.122468896210193634e-02 -4.799117741640657187e-04 -9.480166435241699219e-02 2.934082448482513428e-01 3.072396516799926758e-01 1.235072836279869080e-01 3.440354168415069580e-01 2.433491349220275879e-01 2.632875144481658936e-01 1.122386977076530457e-01 -2.894895896315574646e-02 1.008679568767547607e-01 -1.432670205831527710e-01
-1.049798876047134399e-01 5.834721773862838745e-02 2.823975868523120880e-02 7.626438885927200317e-02 1.085740253329277039e-01 2.009605914354324341e-01 -7.391428202390670776e-02 3.048242069780826569e-02 1.747778989374637604e-02 -5.199341103434562683e-02 8.274090290069580078e-02 2.295911908149719238e-01 -3.906659483909606934e-01 3.540857136249542236e-01 -1.633575372397899628e-02 2.952775061130523682e-01 1.003890037536621094e-01 -4.481671378016471863e-02 1.435178071260452271e-01 -1.636876612901687622e-01 -2.089791893959045410e-01 6.617122888565063477e-02 2.360275574028491974e-02 -4.490271955728530884e-02 1.604255288839340210e-01 1.606612950563430786e-01 1.630696356296539307e-01 1.864089965820312500e-01 4.796825945377349854e-01 -1.782710105180740356e-01 -9.887938387691974640e-03 8.609241992235183716e-02
-3.135239481925964355e-01 3.628712520003318787e-02 1.282939016819000244e-01 7.691437005996704102e-02 -1.198783293366432190e-01 -1.187665089964866638e-01 2.443341910839080811e-02 -1.831560879945755005e-01 2.326398715376853943e-02 -1.807785481214523315e-01 1.590390652418136597e-01 -2.027530670166015625e-01 -1.240744814276695251e-01 1.703049987554550171e-01 -2.180137038230895996e-01 2.225139290094375610e-01 2.011008411645889282e-01 1.101944595575332642e-01 8.280309289693832397e-02 -2.517919540405273438e-01 4.047989845275878906e-02 1.328181177377700806e-01 5.615970864892005920e-02 3.244835510849952698e-02 1.398835778236389160e-01 1.837053745985031128e-01 2.356606572866439819e-01 1.581542938947677612e-01 4.820872247219085693e-01 3.108438849449157715e-02 -6.977108865976333618e-02 -2.364194393157958984e-01
6.116158515214920044e-02 2.822703719139099121e-01 1.519242823123931885e-01 -7.688197493553161621e-02 2.780325524508953094e-02 2.765335440635681152e-01 -1.677754521369934082e-01 4.401886463165283203e-02 -4.490679204463958740e-01 -7.237713783979415894e-03 1.314543038606643677e-01 -8.326154202222824097e-02 -1.820828914642333984e-01 1.050638854503631592e-01 -6.633989512920379639e-02 2.872875332832336426e-01 9.630676358938217163e-03 -7.564847916364669800e-02 -2.439235746860504150e-01 -1.124636977910995483e-01 8.740793913602828979e-02 2.463562339544296265e-01 6.514263153076171875e-02 -1.009455919265747070e-01 -1.827576458454132080e-01 2.349580824375152588e-01 -8.083217591047286987e-02 1.643134355545043945e-01 2.334655374288558960e-01 -1.513312906026840210e-01 2.017982751131057739e-01 1.490310877561569214e-01
-1.728793084621429443e-01 2.594315409660339355e-01 -4.436487331986427307e-02 5.055248737335205078e-02 -4.353262856602668762e-02 -1.416117511689662933e-02 -1.402692049741744995e-01 2.568842768669128418e-01 2.090054750442504883e-01 3.809915482997894287e-02 3.952452242374420166e-01 -3.039639592170715332e-01 5.157478526234626770e-02 2.227145135402679443e-01 6.283260881900787354e-02 -1.482630241662263870e-02 6.771264225244522095e-02 -1.188029348850250244e-01 9.647524915635585785e-03 3.246015012264251709e-01 -1.114085167646408081e-01 1.866259425878524780e-01 9.456558525562286377e-02 3.143669068813323975e-01 -3.721721470355987549e-02 1.709200292825698853e-01 -1.009446084499359131e-01 2.122650742530822754e-01 2.970966100692749023e-01 -3.426741808652877808e-02 -6.782720983028411865e-02 3.593997284770011902e-02
5.092062428593635559e-02 -1.216434463858604431e-01 7.019070535898208618e-02 -5.140523985028266907e-02 -2.490118145942687988e-02 6.228582933545112610e-02 1.838136762380599976e-01 5.139479413628578186e-02 2.755750119686126709e-01 3.557618260383605957e-01 5.259125959128141403e-03 -1.337620764970779419e-01 -2.022565603256225586e-01 1.028698757290840149e-01 -1.553932297974824905e-02 5.044111609458923340e-02 -1.823478490114212036e-01 -4.165434837341308594e-02 -1.930502355098724365e-01 3.291189372539520264e-01 1.134721487760543823e-01 4.033266305923461914e-01 -3.513185307383537292e-02 1.281268000602722168e-01 -2.138155698776245117e-01 1.824921220541000366e-01 2.731132209300994873e-01 2.447462230920791626e-01 2.047975361347198486e-01 -1.511859297752380371e-01 2.162915095686912537e-02 -8.280761539936065674e-02
1.872083172202110291e-02 1.949933916330337524e-01 1.115109398961067200e-01 2.274993956089019775e-01 3.027522563934326172e-02 -3.278013467788696289e-01 -8.055251091718673706e-02 1.282754987478256226e-01 2.113430202007293701e-01 -7.063498347997665405e-02 2.070404030382633209e-02 1.765527725219726562e-01 1.024143397808074951e-01 1.451696455478668213e-01 9.652279317378997803e-02 1.934892684221267700e-01 7.482618838548660278e-02 -6.742201745510101318e-02 4.706540331244468689e-02 1.612191647291183472e-01 3.083719909191131592e-01 5.221160128712654114e-02 2.224377393722534180e-01 1.119948551058769226e-01 -5.313681066036224365e-02 2.929230332374572754e-01 3.614025115966796875e-01 3.107441961765289307e-01 1.875664889812469482e-01 2.335194032639265060e-03 2.358760386705398560e-01 4.162547737360000610e-02
4.219606518745422363e-02 1.219646111130714417e-01 -1.484841406345367432e-01 -8.180492371320724487e-02 -3.305897116661071777e-02 4.405014589428901672e-02 -1.505624949932098389e-01 2.330342084169387817e-01 -7.586896419525146484e-02 3.220792487263679504e-02 1.713934987783432007e-01 4.672864079475402832e-02 -7.581549882888793945e-02 3.928000330924987793e-01 1.319464594125747681e-01 2.641698718070983887e-02 1.234645321965217590e-01 -5.511063709855079651e-02 1.272518485784530640e-01 -8.401263505220413208e-02 -8.201523870229721069e-02 -1.212938725948333740e-01 1.960099637508392334e-01 3.711859881877899170e-02 -9.645118378102779388e-03 9.236665070056915283e-02 1.942624747753143311e-01 1.365119814872741699e-01 6.908035874366760254e-01 2.046360634267330170e-02 -1.039589419960975647e-01 -4.352826625108718872e-02
-1.286093443632125854e-01 3.132319450378417969e-01 2.411706447601318359e-01 9.446647018194198608e-02 2.066160589456558228e-01 7.866903394460678101e-02 -1.041052788496017456e-01 -2.399124354124069214e-01 1.003899350762367249e-01 1.748232096433639526e-01 -1.521183699369430542e-01 1.647823601961135864e-01 -1.376276910305023193e-01 9.888043999671936035e-02 -3.121026456356048584e-01 1.673577167093753815e-02 1.656067441217601299e-03 2.214483357965946198e-02 -3.001589477062225342e-01 -1.164414510130882263e-01 -2.551340125501155853e-02 3.617261350154876709e-01 -4.853920638561248779e-02 7.464909553527832031e-02 -7.513105124235153198e-02 9.551610052585601807e-02 1.425702422857284546e-01 2.513057887554168701e-01 2.467460930347442627e-01 1.728094220161437988e-01 1.208890378475189209e-01 -1.909442096948623657e-01
9.212522208690643311e-02 2.163288891315460205e-01 2.144212126731872559e-01 -2.125572860240936279e-01 2.673307657241821289e-01 -7.918830215930938721e-02 -7.451588660478591919e-02 2.797470688819885254e-01 3.427397608757019043e-01 2.063581645488739014e-01 1.063712090253829956e-01 -4.901513829827308655e-02 -6.098860502243041992e-02 2.188784033060073853e-01 -7.597382180392742157e-03 -4.686154052615165710e-02 4.231798276305198669e-02 -8.437709510326385498e-02 -1.624943017959594727e-01 -1.708627045154571533e-01 2.667660713195800781e-01 1.572176814079284668e-01 -7.955992221832275391e-02 2.356481552124023438e-01 -1.128903627395629883e-01 6.332480907440185547e-02 -1.003765165805816650e-01 1.555495709180831909e-01 3.591891229152679443e-01 -1.942414343357086182e-01 -1.549411565065383911e-01 -1.812303625047206879e-02
7.506291568279266357e-02 1.109017804265022278e-01 -2.975218556821346283e-02 4.860720783472061157e-02 2.579151093959808350e-01 9.109567850828170776e-02 -2.368239499628543854e-02 -3.245826810598373413e-02 1.251036971807479858e-01 -1.484041661024093628e-01 8.766829222440719604e-02 1.375899910926818848e-01 -3.152941465377807617e-01 3.028229475021362305e-01 3.427141159772872925e-02 2.678226232528686523e-01 9.903115034103393555e-02 -1.326706111431121826e-01 2.836359490174800158e-04 3.799238055944442749e-02 -1.378600448369979858e-01 -2.123809233307838440e-02 4.609649255871772766e-02 -7.746969908475875854e-02 1.717153191566467285e-01 2.930823564529418945e-01 3.034590780735015869e-01 1.657812446355819702e-01 4.442271888256072998e-01 -2.642553448677062988e-01 -8.677192032337188721e-02 8.939328789710998535e-02
-2.238702960312366486e-02 1.415309309959411621e-01 1.113444119691848755e-01 3.042291104793548584e-02 -6.389173865318298340e-02 -3.239586353302001953e-01 3.913033753633499146e-02 1.469340547919273376e-02 -2.139734476804733276e-01 2.603253424167633057e-01 -1.114920824766159058e-01 -4.308450594544410706e-02 -1.673877388238906860e-01 2.834024727344512939e-01 3.450301475822925568e-03 -1.539936661720275879e-01 -1.207549795508384705e-01 -2.092735171318054199e-01 -1.468759924173355103e-01 -1.525475233793258667e-01 -1.384654045104980469e-01 1.122961789369583130e-01 9.859441220760345459e-02 1.916543394327163696e-01 1.740859821438789368e-02 1.380494087934494019e-01 -2.248384952545166016e-01 3.446310758590698242e-01 2.103152126073837280e-01 -3.886176645755767822e-01 1.380577534437179565e-01 1.049215793609619141e-01
1.188971772789955139e-01 1.077915877103805542e-01 1.279765069484710693e-01 -2.317963093519210815e-01 -1.476905308663845062e-02 5.547985434532165527e-02 3.090826980769634247e-02 -1.956103742122650146e-01 1.418267786502838135e-01 2.292304635047912598e-01 8.932735025882720947e-02 5.832467600703239441e-02 -2.665234804153442383e-01 -5.005184561014175415e-02 2.335191667079925537e-01 1.704286597669124603e-02 -1.520855426788330078e-01 -1.352037638425827026e-01 -3.075855597853660583e-02 1.894218614324927330e-03 -3.036868572235107422e-01 5.100215226411819458e-02 -1.321762218140065670e-03 2.061921805143356323e-01 1.264507770538330078e-01 1.096950396895408630e-01 -4.529976099729537964e-02 4.711066186428070068e-01 3.193258643150329590e-01 -3.298930227756500244e-01 -4.999748989939689636e-02 -6.480398774147033691e-02
3.925253823399543762e-02 -1.227351464331150055e-02 9.086511284112930298e-02 8.515722304582595825e-02 1.559246778488159180e-01 -3.754793107509613037e-02 1.102658286690711975e-01 1.584034562110900879e-01 3.564484789967536926e-02 -1.285278499126434326e-01 2.512288093566894531e-01 -3.091214410960674286e-02 -2.961522042751312256e-01 3.663603365421295166e-01 4.213780537247657776e-02 -1.916240453720092773e-01 -8.643072843551635742e-02 -9.657894074916839600e-02 -5.256583914160728455e-02 3.450251519680023193e-01 -1.031181067228317261e-01 1.089823246002197266e-01 4.027669504284858704e-02 1.264794915914535522e-01 9.177662432193756104e-02 1.623860448598861694e-01 -4.747543111443519592e-02 4.840960502624511719e-01 2.243092358112335205e-01 -7.819568365812301636e-02 -1.606298536062240601e-01 -2.125692665576934814e-01
-8.590418845415115356e-02 1.206136941909790039e-01 4.096666723489761353e-02 1.414334177970886230e-01 -1.340884864330291748e-01 -7.112687826156616211e-02 -4.507282003760337830e-02 -2.240319177508354187e-02 1.148429885506629944e-01 -1.566701829433441162e-01 4.041208028793334961e-01 1.800471395254135132e-01 -3.933918103575706482e-02 1.688763648271560669e-01 1.278955042362213135e-01 9.514025598764419556e-02 -2.017703056335449219e-01 -3.742245733737945557e-01 5.229881778359413147e-02 2.106119692325592041e-02 7.950851321220397949e-02 2.258761823177337646e-01 1.758674085140228271e-01 -4.427159205079078674e-03 -9.513355791568756104e-02 2.444400489330291748e-01 3.250313699245452881e-01 2.569254636764526367e-01 2.164120525121688843e-01 1.529513299465179443e-01 5.714772269129753113e-02 2.360128611326217651e-01
-5.389449745416641235e-02 2.356548011302947998e-01 5.974777415394783020e-02 6.806860119104385376e-02 -1.019150912761688232e-01 1.985771656036376953e-01 -1.674667447805404663e-01 2.210655957460403442e-01 3.437224403023719788e-02 6.569985300302505493e-02 3.678517043590545654e-02 2.561416327953338623e-01 -1.678515076637268066e-01 -1.944130286574363708e-02 3.504711762070655823e-02 2.035429030656814575e-01 -9.785076975822448730e-02 1.028970256447792053e-01 -1.822936087846755981e-01 1.824170202016830444e-01 -4.221824929118156433e-02 2.829282581806182861e-01 3.075004927814006805e-02 1.913403421640396118e-01 -1.244347989559173584e-01 -7.442218065261840820e-02 -7.118646800518035889e-02 1.272564083337783813e-01 5.798822045326232910e-01 -2.315243184566497803e-01 1.185275688767433167e-01 1.034292355179786682e-01
4.734897986054420471e-02 -1.695449799299240112e-01 3.252750635147094727e-02 2.178351134061813354e-01 -3.309530615806579590e-01 -2.488825842738151550e-02 -2.803205549716949463e-01 7.849826663732528687e-02 7.851632311940193176e-03 3.771141171455383301e-02 1.345098167657852173e-01 3.625835105776786804e-02 -1.893885731697082520e-01 -1.185370143502950668e-02 -3.074323236942291260e-01 3.338429331779479980e-02 -4.984532669186592102e-02 7.255255430936813354e-02 8.655666373670101166e-03 3.125443309545516968e-02 -1.648337580263614655e-02 1.510006040334701538e-01 1.453653424978256226e-01 3.665212690830230713e-01 -3.020490147173404694e-02 5.709255114197731018e-02 3.760474920272827148e-01 2.194269895553588867e-01 2.280163913965225220e-01 -3.409362137317657471e-01 9.753960371017456055e-02 -1.194385960698127747e-01
8.110278844833374023e-02 2.773441970348358154e-01 2.194426655769348145e-01 -1.141702160239219666e-01 -4.703057929873466492e-02 -8.554249256849288940e-02 7.231162488460540771e-02 1.817033588886260986e-01 -4.805012792348861694e-02 1.180994510650634766e-01 1.898301392793655396e-01 -1.643251776695251465e-01 4.660526663064956665e-02 2.141090035438537598e-01 1.117071658372879028e-01 -1.786796748638153076e-01 -1.529200971126556396e-01 -2.396429926156997681e-01 -1.727770119905471802e-01 -4.233277961611747742e-02 -8.279325067996978760e-02 1.739948242902755737e-02 -1.505958735942840576e-01 2.407582104206085205e-01 -2.217219211161136627e-02 2.124518156051635742e-01 -2.333635985851287842e-01 3.200229108333587646e-01 3.486815989017486572e-01 -3.120260238647460938e-01 1.504871714860200882e-02 1.178951486945152283e-01
-2.916598618030548096e-01 1.195955201983451843e-01 5.255521461367607117e-02 3.742682561278343201e-02 1.913868933916091919e-01 -2.532334327697753906e-01 2.865632623434066772e-02 -1.014581024646759033e-01 -6.444360315799713135e-02 1.689527332782745361e-01 4.383996874094009399e-02 -1.109403818845748901e-01 -3.480618894100189209e-01 6.771249324083328247e-02 1.899442970752716064e-01 -1.015810389071702957e-02 -2.205768525600433350e-01 -2.925507426261901855e-01 -8.510478585958480835e-02 7.550391554832458496e-02 -1.744801253080368042e-01 -1.890345849096775055e-02 2.795863747596740723e-01 3.979239240288734436e-02 5.525459349155426025e-02 1.934236437082290649e-01 2.242236733436584473e-01 1.239766478538513184e-01 2.937040925025939941e-01 -9.950227290391921997e-02 3.400356769561767578e-01 1.096922717988491058e-02
-1.053618118166923523e-01 1.632329672574996948e-01 8.088652044534683228e-02 -4.672232642769813538e-02 -2.625293135643005371e-01 1.280880719423294067e-01 -8.791228383779525757e-02 3.837980031967163086e-01 -2.517896592617034912e-01 -1.251944750547409058e-01 -6.740972399711608887e-02 -1.014770194888114929e-01 -2.619489841163158417e-02 3.374232649803161621e-01 1.384348571300506592e-01 -1.525669842958450317e-01 6.247349828481674194e-02 -1.158120334148406982e-01 -5.971266329288482666e-02 -8.016615360975265503e-02 1.484645605087280273e-01 2.296846807003021240e-01 3.662381768226623535e-01 3.673258796334266663e-02 -2.432444691658020020e-02 1.283269971609115601e-01 1.534534059464931488e-02 2.728055715560913086e-01 3.545016050338745117e-01 -2.810048125684261322e-02 7.343123853206634521e-02 3.347420319914817810e-02
1.379289776086807251e-01 1.311900466680526733e-01 -1.372205466032028198e-01 -3.231824934482574463e-01 -2.357153892517089844e-01 -1.041635200381278992e-01 2.981417998671531677e-02 -2.537193596363067627e-01 -1.884107291698455811e-01 6.248668953776359558e-02 -4.699738323688507080e-02 2.828695178031921387e-01 -2.583291232585906982e-01 1.593685895204544067e-01 -7.465481013059616089e-02 6.213148683309555054e-02 -1.183463782072067261e-01 -7.642875611782073975e-02 -1.216555833816528320e-01 1.833049058914184570e-01 9.064333885908126831e-02 8.588300645351409912e-02 1.833073049783706665e-01 1.782300919294357300e-01 1.532937493175268173e-02 3.118416070938110352e-01 1.539571434259414673e-01 4.043293595314025879e-01 8.680673688650131226e-02 -1.686671376228332520e-01 2.132511138916015625e-02 1.237317174673080444e-01
-1.553958505392074585e-01 7.770815491676330566e-02 7.275051623582839966e-02 -3.175458908081054688e-01 -3.086372911930084229e-01 -2.538205496966838837e-02 -1.840114034712314606e-02 1.808934658765792847e-01 1.227254699915647507e-02 1.534586697816848755e-01 1.251051574945449829e-01 -2.250996232032775879e-02 -1.691539436578750610e-01 1.235939487814903259e-01 4.760823026299476624e-02 1.186729595065116882e-01 4.040679335594177246e-01 2.212387025356292725e-01 -1.562715172767639160e-01 2.183085680007934570e-01 1.137125492095947266e-01 -3.341539762914180756e-03 5.417081341147422791e-02 1.674678623676300049e-01 -9.995640069246292114e-02 1.035145595669746399e-01 1.739270538091659546e-01 3.972343802452087402e-01 2.114124000072479248e-01 3.977310284972190857e-02 2.181217968463897705e-01 -6.165733188390731812e-02
-1.533465832471847534e-02 1.906945854425430298e-01 4.129334911704063416e-02 -6.517624855041503906e-02 1.397527009248733521e-01 -3.436290472745895386e-02 -6.175881996750831604e-02 1.464347243309020996e-01 -8.173327147960662842e-02 1.652431786060333252e-01 1.294649206101894379e-02 1.911787390708923340e-01 -1.695979684591293335e-01 4.576351940631866455e-01 -2.741095125675201416e-01 7.564935088157653809e-02 1.777226664125919342e-02 -2.346342206001281738e-01 -5.494520813226699829e-02 -1.190113127231597900e-01 -2.423743605613708496e-01 2.978024482727050781e-01 2.815571799874305725e-02 1.175976619124412537e-01 -3.758927285671234131e-01 1.384098231792449951e-01 1.976385861635208130e-01 9.085938334465026855e-03 8.949923515319824219e-02 -1.557445228099822998e-01 -1.130026578903198242e-02 2.347937375307083130e-01
1.727098971605300903e-02 2.237764894962310791e-01 1.809401363134384155e-01 -2.426031827926635742e-01 1.359596997499465942e-01 -5.216106399893760681e-02 9.541733562946319580e-02 1.267412453889846802e-01 1.213343888521194458e-01 2.855234146118164062e-01 2.970498502254486084e-01 1.415535360574722290e-01 -2.743100002408027649e-02 2.344965636730194092e-01 5.515727028250694275e-02 -5.105203017592430115e-02 -1.940308213233947754e-01 3.916791081428527832e-02 -2.286256849765777588e-01 7.246256619691848755e-02 3.776546567678451538e-02 -2.951868809759616852e-03 -9.188596159219741821e-02 2.130282223224639893e-01 1.157360002398490906e-01 3.913090005517005920e-02 -8.034044504165649414e-02 2.190550565719604492e-01 5.227785110473632812e-01 -1.695573925971984863e-01 -1.495508551597595215e-01 2.245528157800436020e-03
4.094310104846954346e-01 1.576266288757324219e-01 3.517652451992034912e-01 -3.929239884018898010e-02 1.391280442476272583e-01 9.365765005350112915e-02 9.568645805120468140e-02 4.197970777750015259e-02 1.256664842367172241e-01 2.511335164308547974e-02 1.947476118803024292e-01 -3.833208233118057251e-02 -1.406534016132354736e-01 2.392533570528030396e-01 -6.476935744285583496e-02 -3.988637775182723999e-02 -5.363576859235763550e-02 -2.504674792289733887e-01 -1.693687140941619873e-01 3.539843559265136719e-01 1.691552549600601196e-01 1.489249169826507568e-01 9.999884665012359619e-02 1.808593720197677612e-01 -3.113576956093311310e-02 -1.069426089525222778e-01 -6.163106486201286316e-02 3.329443335533142090e-01 1.516384780406951904e-01 -2.023898959159851074e-01 -1.012892369180917740e-02 -1.849975995719432831e-02
1.771335601806640625e-01 1.491336971521377563e-01 9.197042882442474365e-02 -1.116415858268737793e-01 6.124314665794372559e-02 -1.509942859411239624e-01 -7.234410196542739868e-02 6.330258399248123169e-02 -1.821496151387691498e-02 -1.711446791887283325e-01 2.196902930736541748e-01 1.453629322350025177e-02 -3.612243831157684326e-01 5.000026226043701172e-01 5.054328963160514832e-02 -1.122517958283424377e-01 7.162946462631225586e-02 -7.056666910648345947e-02 6.427567452192306519e-02 1.257322877645492554e-01 -5.293904617428779602e-02 -5.069674924015998840e-02 2.854588069021701813e-02 1.941335350275039673e-01 1.495426297187805176e-01 2.531065642833709717e-01 -9.770522266626358032e-02 1.239800900220870972e-01 4.447079300880432129e-01 1.157314330339431763e-01 -1.175755858421325684e-01 7.536185532808303833e-02
-1.741225123405456543e-01 2.331807911396026611e-01 2.360833883285522461e-01 2.250612825155258179e-01 1.968922279775142670e-02 -6.058575958013534546e-02 1.345171928405761719e-01 2.091902047395706177e-01 -6.447330117225646973e-02 8.070158213376998901e-02 -6.128123030066490173e-02 -1.774678677320480347e-01 -1.031976267695426941e-01 2.066657841205596924e-01 -1.171262860298156738e-01 1.225556433200836182e-01 4.786162450909614563e-02 -3.855166435241699219e-01 -2.018802762031555176e-01 -3.038316220045089722e-02 1.178720146417617798e-01 1.352025009691715240e-02 -1.248003840446472168e-01 2.972386479377746582e-01 -1.681470125913619995e-01 3.034503757953643799e-01 2.985679805278778076e-01 -8.099707216024398804e-02 2.646189630031585693e-01 1.149042323231697083e-01 -4.290345311164855957e-02 5.715548247098922729e-02
-2.985232770442962646e-01 3.630520105361938477e-01 5.203398317098617554e-02 1.199564114212989807e-01 -6.783840805292129517e-02 -2.930727303028106689e-01 -1.489672213792800903e-01 1.584320664405822754e-01 1.351445913314819336e-01 9.343645721673965454e-02 3.551080822944641113e-01 6.593001633882522583e-02 -2.752999030053615570e-02 -4.396878555417060852e-02 3.383853733539581299e-01 7.725636661052703857e-02 -5.696512386202812195e-02 -1.635508090257644653e-01 -8.049423247575759888e-02 1.533286422491073608e-01 -7.960619777441024780e-02 3.453711569309234619e-01 1.766148656606674194e-01 1.454735547304153442e-01 -6.275788694620132446e-02 5.034782364964485168e-02 5.963180214166641235e-02 2.602009773254394531e-01 1.038956865668296814e-01 -9.629769623279571533e-02 4.605140909552574158e-02 7.555279135704040527e-02
-1.408096104860305786e-01 2.183972001075744629e-01 7.274787127971649170e-02 2.304143309593200684e-01 -2.257281690835952759e-01 -8.007356524467468262e-02 2.171450257301330566e-01 3.500678762793540955e-02 2.168697863817214966e-01 2.394797950983047485e-01 -2.038159966468811035e-02 8.839499205350875854e-02 -1.805454120039939880e-02 8.493030071258544922e-02 2.366714030504226685e-01 1.160326898097991943e-01 -2.166004925966262817e-01 -2.505820393562316895e-01 -1.345187872648239136e-01 -2.413959950208663940e-01 -7.555043697357177734e-02 2.933129966259002686e-01 2.767426073551177979e-01 9.110162965953350067e-03 -1.645662784576416016e-01 1.492839604616165161e-01 1.337161213159561157e-01 2.881015241146087646e-01 9.601623564958572388e-02 -2.003562599420547485e-01 6.183046102523803711e-02 -1.442305445671081543e-01
3.833389878273010254e-01 9.013738483190536499e-03 8.232207596302032471e-02 -7.660616934299468994e-02 1.932074278593063354e-01 1.705143153667449951e-01 7.323863357305526733e-02 1.253388077020645142e-01 -1.507380306720733643e-01 3.789083659648895264e-02 1.663997173309326172e-01 -8.716157823801040649e-02 -1.843824237585067749e-01 2.136250734329223633e-01 5.144724622368812561e-02 -2.573689520359039307e-01 1.027844101190567017e-01 -1.244863420724868774e-01 -1.130016222596168518e-01 9.043833613395690918e-02 -1.997849643230438232e-01 -7.944985479116439819e-02 9.985111653804779053e-02 3.729251921176910400e-01 4.791423212736845016e-03 1.921791881322860718e-01 5.949633195996284485e-02 1.423329263925552368e-01 4.609743356704711914e-01 -1.236450448632240295e-01 2.942682243883609772e-02 -1.148891523480415344e-01
-1.586756259202957153e-01 2.830632627010345459e-01 1.608924418687820435e-01 -3.195165097713470459e-01 -1.677685976028442383e-01 -1.608511954545974731e-01 9.085837751626968384e-02 5.092945694923400879e-02 -4.705960676074028015e-02 8.192469179630279541e-02 1.628497242927551270e-01 1.935791596770286560e-02 -2.350497096776962280e-01 -9.793253988027572632e-02 -1.783450096845626831e-01 1.280525028705596924e-01 3.580703139305114746e-01 2.616543509066104889e-02 -7.401803880929946899e-02 3.041998147964477539e-01 -8.171719498932361603e-03 2.280577085912227631e-02 7.976607233285903931e-02 1.947043091058731079e-01 -1.692854911088943481e-01 -9.513953328132629395e-02 8.389241248369216919e-02 3.105409443378448486e-01 2.314415127038955688e-01 -4.049804806709289551e-02 2.852671444416046143e-01 5.871326848864555359e-02
1.614927798509597778e-01 4.801757633686065674e-02 -2.399866282939910889e-02 -3.415274620056152344e-01 -1.653443425893783569e-01 -4.523159936070442200e-02 -2.694595754146575928e-01 2.858689427375793457e-02 2.350624054670333862e-01 1.624673604965209961e-01 -5.263018608093261719e-02 -1.979029327630996704e-01 -5.680472031235694885e-02 3.570889532566070557e-01 1.168584302067756653e-01 5.082875117659568787e-02 2.964548394083976746e-02 -8.245945721864700317e-02 -1.293628513813018799e-01 -8.718066662549972534e-02 9.337151050567626953e-02 -7.131381332874298096e-02 -3.499149903655052185e-02 5.333960801362991333e-02 -1.595787405967712402e-01 1.221396699547767639e-01 -2.006954327225685120e-02 2.772322595119476318e-01 5.357496142387390137e-01 1.276841908693313599e-01 8.289019018411636353e-02 -5.735796317458152771e-02
2.849513888359069824e-01 9.311291575431823730e-02 1.254796236753463745e-01 -1.141763478517532349e-01 -4.521934315562248230e-02 1.517936140298843384e-01 -1.389673501253128052e-01 -9.606198966503143311e-02 3.769179806113243103e-02 1.688619852066040039e-01 -1.601329147815704346e-01 8.581987023353576660e-02 -3.443055450916290283e-01 3.558715805411338806e-02 1.294044218957424164e-02 4.436825588345527649e-02 2.233558893203735352e-01 -2.264817953109741211e-01 -4.058021586388349533e-03 4.068414866924285889e-02 -9.981536865234375000e-02 5.610295012593269348e-02 -2.352914586663246155e-02 -4.621803760528564453e-02 1.917680054903030396e-01 1.961531192064285278e-01 1.705454438924789429e-01 3.111191689968109131e-01 3.827077448368072510e-01 -3.647561967372894287e-01 1.600279361009597778e-01 -1.338924169540405273e-01
-1.489188075065612793e-01 1.082435175776481628e-01 4.733326658606529236e-02 -1.922802329063415527e-01 7.867053896188735962e-02 -3.285900652408599854e-01 -1.286685350351035595e-03 -2.328562736511230469e-02 2.704585492610931396e-01 2.394131124019622803e-01 2.081018500030040741e-02 2.521826922893524170e-01 -1.830291599035263062e-01 1.511168181896209717e-01 4.419620707631111145e-02 1.512890160083770752e-01 2.084349542856216431e-01 3.331692144274711609e-02 8.308674395084381104e-02 -1.262434720993041992e-01 9.937875717878341675e-02 -1.021173745393753052e-01 1.180685311555862427e-02 2.953197956085205078e-01 -4.240961745381355286e-02 2.754086852073669434e-01 2.833571843802928925e-02 1.457779109477996826e-01 3.261935710906982422e-01 2.962123453617095947e-01 1.132634356617927551e-01 -2.340686768293380737e-01
-1.369189471006393433e-01 -9.507134556770324707e-02 2.002525776624679565e-01 -7.562070339918136597e-02 1.009828969836235046e-01 -1.092361062765121460e-01 -2.788772620260715485e-02 -4.391380771994590759e-02 -1.027612239122390747e-01 2.565636634826660156e-01 7.714693993330001831e-02 1.223571971058845520e-01 -2.985134124755859375e-01 1.357172280550003052e-01 2.831538915634155273e-01 1.001320257782936096e-01 -2.067415863275527954e-01 -2.294413745403289795e-01 7.487756013870239258e-02 6.699578464031219482e-02 4.432871937751770020e-02 1.172880530357360840e-01 2.889172732830047607e-01 1.274324301630258560e-02 1.712805777788162231e-01 3.805215954780578613e-01 2.016952931880950928e-01 1.753118038177490234e-01 2.411779016256332397e-01 1.068821698427200317e-01 2.928293943405151367e-01 2.815779484808444977e-02
-5.680990591645240784e-02 -6.438448280096054077e-02 7.884896546602249146e-02 -2.292718365788459778e-02 -2.449666857719421387e-01 -2.299256473779678345e-01 3.855890408158302307e-02 -2.502414630725979805e-03 -1.671679615974426270e-01 1.196681857109069824e-01 2.830487787723541260e-01 1.928097158670425415e-01 -2.319929748773574829e-01 2.106398344039916992e-01 1.882628351449966431e-01 2.082092016935348511e-01 -2.124830931425094604e-01 -1.815016865730285645e-01 1.276737898588180542e-01 -5.445593595504760742e-02 -1.659051477909088135e-01 3.493921458721160889e-02 3.154659271240234375e-01 6.925064325332641602e-02 2.094016820192337036e-01 1.240161508321762085e-01 7.169462740421295166e-02 8.489985018968582153e-02 3.708649277687072754e-01 2.114876955747604370e-01 2.211453020572662354e-01 4.251373931765556335e-02
-1.462163329124450684e-01 2.354927733540534973e-02 -2.572791883721947670e-03 -8.648368716239929199e-02 3.219320774078369141e-01 3.922374546527862549e-02 -7.626011222600936890e-02 4.615172743797302246e-02 -1.457818299531936646e-01 1.031114384531974792e-01 -5.175659060478210449e-02 1.882927417755126953e-01 -2.644627690315246582e-01 1.612748205661773682e-01 1.267062723636627197e-01 1.776778101921081543e-01 1.145111694931983948e-01 -1.732902377843856812e-01 5.502955615520477295e-02 -9.543221443891525269e-02 -1.373593062162399292e-01 4.050091803073883057e-01 1.092736124992370605e-01 3.969108462333679199e-01 -1.372792571783065796e-01 1.875604689121246338e-02 2.902435958385467529e-01 9.317832440137863159e-02 1.317053586244583130e-01 2.470335364341735840e-01 2.136426717042922974e-01 -8.472008630633354187e-03
1.930755078792572021e-01 -5.121665447950363159e-02 -1.831026971340179443e-01 3.574040532112121582e-02 9.803996980190277100e-02 2.945025563240051270e-01 -8.859974332153797150e-03 -1.904235035181045532e-01 2.076527476310729980e-01 4.486047476530075073e-02 2.576837837696075439e-01 -2.508782148361206055e-01 -1.416553854942321777e-01 1.558416038751602173e-01 -4.101392999291419983e-02 -4.055177420377731323e-02 -1.225580871105194092e-01 3.396300226449966431e-02 -1.731044650077819824e-01 -2.108683884143829346e-01 -1.534990370273590088e-01 1.947084516286849976e-01 1.639205031096935272e-02 1.894405633211135864e-01 -1.333821117877960205e-01 2.971395552158355713e-01 1.364965289831161499e-01 3.627977669239044189e-01 2.579919397830963135e-01 6.329368799924850464e-02 1.961138248443603516e-01 -1.298534870147705078e-01
2.433967776596546173e-02 1.396856606006622314e-01 2.757408320903778076e-01 2.815755605697631836e-01 1.268216371536254883e-01 -2.056458741426467896e-01 1.485866121947765350e-02 2.903992682695388794e-02 -7.410471141338348389e-02 9.777452796697616577e-02 1.776627749204635620e-01 7.558608800172805786e-02 8.470220118761062622e-02 2.446303367614746094e-01 -1.520346999168395996e-01 1.273544225841760635e-02 -2.036894112825393677e-02 -1.597882807254791260e-01 -1.797344982624053955e-01 -4.588677734136581421e-02 1.200589388608932495e-01 1.597739607095718384e-01 2.214278876781463623e-01 -6.820113211870193481e-02 -2.170769125223159790e-01 4.210078716278076172e-02 2.609962224960327148e-01 -7.181350886821746826e-02 5.492379069328308105e-01 3.093148954212665558e-02 1.781009435653686523e-01 1.096580624580383301e-01
-1.116401422768831253e-02 2.217702269554138184e-01 2.295404672622680664e-01 2.586475610733032227e-01 -1.583063006401062012e-01 -2.272637635469436646e-01 -1.543431729078292847e-01 -1.008317917585372925e-01 1.762702912092208862e-01 -2.153843641281127930e-01 1.289413720369338989e-01 7.368849962949752808e-02 -1.574071049690246582e-01 4.490227103233337402e-01 -9.072808176279067993e-02 9.448943659663200378e-03 6.157223880290985107e-02 -2.963787019252777100e-01 1.510919630527496338e-01 -1.154523249715566635e-02 1.570328623056411743e-01 9.673739969730377197e-02 1.333035901188850403e-02 7.638766616582870483e-02 9.413418173789978027e-02 7.188265025615692139e-02 3.816534765064716339e-03 9.554005414247512817e-02 3.616354763507843018e-01 -2.284841798245906830e-02 2.471846193075180054e-01 1.263862252235412598e-01
-1.764890551567077637e-01 -1.009518876671791077e-01 -3.435325995087623596e-02 2.388452440500259399e-01 -1.694070845842361450e-01 -1.917788945138454437e-02 -2.088865637779235840e-01 -1.513153314590454102e-01 3.234882652759552002e-02 -1.791066117584705353e-02 1.303728520870208740e-01 9.245584160089492798e-02 -1.483851373195648193e-01 1.246888935565948486e-01 -2.393904626369476318e-01 2.555274665355682373e-01 -8.893907070159912109e-02 -2.816116809844970703e-01 -2.181271165609359741e-01 1.251098047941923141e-02 -1.412523239850997925e-01 1.726533323526382446e-01 9.273118339478969574e-03 3.675685524940490723e-01 -9.434618800878524780e-02 -1.093181408941745758e-02 3.978050500154495239e-02 3.785493373870849609e-01 1.818026155233383179e-01 -3.223738074302673340e-01 1.955866627395153046e-02 8.117186278104782104e-02
-1.420667022466659546e-01 2.516541779041290283e-01 1.046120002865791321e-01 1.029897779226303101e-01 2.377854883670806885e-01 -2.599594295024871826e-01 1.438737511634826660e-01 -8.965244144201278687e-02 -1.304107904434204102e-01 -7.003933936357498169e-02 3.506753742694854736e-01 1.047222912311553955e-01 -6.718092411756515503e-02 2.941861152648925781e-01 5.882546305656433105e-02 1.263170093297958374e-01 -2.910945713520050049e-01 -1.683678776025772095e-01 -6.441350281238555908e-02 -1.317239999771118164e-01 2.621869742870330811e-01 7.120626419782638550e-02 3.060007393360137939e-01 2.203148752450942993e-01 -1.240423470735549927e-01 8.153687417507171631e-02 1.336938291788101196e-01 1.085345521569252014e-01 2.440684586763381958e-01 -4.050483554601669312e-02 1.102975755929946899e-01 1.073511224240064621e-02
1.860679388046264648e-01 7.982964813709259033e-02 1.070451587438583374e-01 1.901758313179016113e-01 -1.009630858898162842e-01 -5.083591490983963013e-02 -1.621513217687606812e-01 -1.466836035251617432e-01 -3.025267645716667175e-02 6.532067805528640747e-02 -1.230207458138465881e-01 4.350869730114936829e-02 -2.572689354419708252e-01 -1.589339040219783783e-02 2.839230559766292572e-02 -2.043171972036361694e-01 3.377111256122589111e-02 -2.053448408842086792e-01 -1.523341536521911621e-01 1.322466433048248291e-01 -4.466672986745834351e-02 1.951572746038436890e-01 1.353482902050018311e-01 2.018084824085235596e-01 2.710019350051879883e-01 3.863734006881713867e-01 -2.656781114637851715e-02 3.730867803096771240e-02 4.095623195171356201e-01 -3.638167083263397217e-01 1.072733998298645020e-01 -5.274727474898099899e-03
-1.655284911394119263e-01 1.977226138114929199e-02 2.439134865999221802e-01 7.792356610298156738e-02 -3.597696870565414429e-02 -1.485065557062625885e-02 -7.829333841800689697e-02 -1.696545779705047607e-01 -6.752645969390869141e-02 8.975294232368469238e-02 1.232344582676887512e-01 1.514825522899627686e-01 -2.166700214147567749e-01 -1.193010713905096054e-02 4.505380615592002869e-02 -6.898372620344161987e-02 6.400601565837860107e-02 -3.705065846443176270e-01 2.435052841901779175e-01 -1.256922483444213867e-01 -2.309348583221435547e-01 -7.601948082447052002e-02 8.594588935375213623e-02 -1.573768854141235352e-01 -1.026149168610572815e-01 5.948688834905624390e-02 3.312313184142112732e-02 1.464506685733795166e-01 5.688251256942749023e-01 -3.566871955990791321e-02 2.077749073505401611e-01 -2.307439595460891724e-01
-1.793663054704666138e-01 4.299634099006652832e-01 -4.079844802618026733e-02 1.244704499840736389e-01 2.379272505640983582e-02 -1.431415230035781860e-01 3.757225815206766129e-03 -2.199555188417434692e-02 2.575194239616394043e-01 3.273550793528556824e-02 -1.910012215375900269e-01 -1.139966771006584167e-01 -7.960719615221023560e-02 2.371677458286285400e-01 -1.819398701190948486e-01 2.301641106605529785e-01 1.225146427750587463e-01 -1.457826644182205200e-01 -1.128511056303977966e-01 -8.434195816516876221e-02 1.087039411067962646e-01 -5.323828384280204773e-02 1.666038781404495239e-01 2.129379063844680786e-01 7.538976520299911499e-02 2.190234512090682983e-01 3.052475154399871826e-01 1.621311716735363007e-02 2.712084949016571045e-01 1.035146787762641907e-01 2.947890162467956543e-01 1.288211196660995483e-01
-1.529292464256286621e-01 -5.012519657611846924e-03 3.459131717681884766e-01 -9.933235496282577515e-02 9.953024238348007202e-02 -1.205841004848480225e-01 -1.411230582743883133e-02 -1.553792208433151245e-01 7.164873927831649780e-02 1.487683355808258057e-01 7.896312326192855835e-02 -1.254137754440307617e-01 -1.475852578878402710e-01 2.401016466319561005e-02 6.268426030874252319e-02 1.515351086854934692e-01 -1.277113407850265503e-01 -1.767697483301162720e-01 1.710057407617568970e-01 5.760921537876129150e-02 -2.599312365055084229e-01 6.152006611227989197e-02 3.540173768997192383e-01 2.852444052696228027e-01 1.698037832975387573e-01 3.929560184478759766e-01 2.210121005773544312e-01 -1.481587905436754227e-02 2.626317441463470459e-01 9.988607466220855713e-02 1.687162667512893677e-01 -4.363631457090377808e-02
-2.363621592521667480e-01 2.627065777778625488e-01 6.181379407644271851e-02 -4.488945007324218750e-02 8.333694934844970703e-02 1.896129548549652100e-01 -5.184033885598182678e-02 7.800479233264923096e-02 -4.146289825439453125e-02 1.402289718389511108e-01 1.062955036759376526e-01 -7.445613294839859009e-02 4.476138204336166382e-02 3.038926124572753906e-01 -1.276121437549591064e-01 1.867723315954208374e-01 -2.418340742588043213e-01 5.103608220815658569e-02 1.139993686228990555e-02 -7.144568115472793579e-02 3.929515182971954346e-02 3.255389332771301270e-01 4.256291985511779785e-01 1.450231820344924927e-01 -1.822866052389144897e-01 1.209034323692321777e-01 9.512755274772644043e-02 2.430090308189392090e-01 5.319142341613769531e-02 -2.409113198518753052e-01 5.605245474725961685e-03 -2.845712900161743164e-01
-1.204354017972946167e-01 5.281153321266174316e-02 2.419662177562713623e-01 2.698046714067459106e-02 2.358089387416839600e-02 4.129377380013465881e-02 8.493689447641372681e-02 -9.396058320999145508e-02 7.645904552191495895e-04 1.416643857955932617e-01 -2.630353346467018127e-02 -1.896240711212158203e-01 -2.221449613571166992e-01 -1.077720373868942261e-01 3.148748576641082764e-01 2.417758107185363770e-01 -1.227753311395645142e-01 -2.090975195169448853e-01 4.864056408405303955e-02 7.093712687492370605e-02 -3.027781248092651367e-01 1.017815098166465759e-01 1.909011155366897583e-01 2.615261971950531006e-01 1.313482224941253662e-01 3.835144042968750000e-01 2.931812405586242676e-01 1.045229732990264893e-01 2.813017368316650391e-01 3.960305824875831604e-02 1.042970567941665649e-01 -6.311535835266113281e-02
-6.074528023600578308e-02 -1.138241589069366455e-02 1.573292315006256104e-01 3.476852551102638245e-02 8.224942721426486969e-03 -5.233290139585733414e-03 -1.276011168956756592e-01 2.863830327987670898e-01 -3.880401700735092163e-02 8.776099979877471924e-02 1.112968325614929199e-01 -1.476376503705978394e-01 -2.602344155311584473e-01 1.268779933452606201e-01 -2.357086390256881714e-01 9.970348328351974487e-02 -1.579782664775848389e-01 1.554011404514312744e-01 -1.558068394660949707e-01 -7.843936979770660400e-02 1.269920021295547485e-01 -1.108119711279869080e-01 1.453237831592559814e-01 3.584014773368835449e-01 -3.426049053668975830e-01 4.321336150169372559e-01 2.279876023530960083e-01 9.390953928232192993e-02 6.880262494087219238e-02 -2.116165906190872192e-01 7.009905576705932617e-02 -4.753810539841651917e-02
1.593462079763412476e-01 2.263470366597175598e-02 3.164301440119743347e-02 -2.338953688740730286e-02 9.580972790718078613e-02 1.490385681390762329e-01 6.662812829017639160e-02 2.468868792057037354e-01 -1.240568906068801880e-01 4.924716427922248840e-02 6.468944996595382690e-02 1.188401132822036743e-01 -3.011980652809143066e-01 1.772056221961975098e-01 5.803174898028373718e-02 -7.186922430992126465e-02 -9.577108174562454224e-02 1.592939160764217377e-02 7.677431218326091766e-03 2.395062297582626343e-01 -1.227649152278900146e-01 3.677499592304229736e-01 -1.167981140315532684e-02 3.499657511711120605e-01 -1.454394310712814331e-01 2.692160010337829590e-01 2.890879213809967041e-01 2.025175541639328003e-01 1.005360186100006104e-01 -3.473594784736633301e-01 9.449931234121322632e-02 1.063141897320747375e-01
-1.313510984182357788e-01 1.392101589590311050e-02 -6.634866446256637573e-02 -6.465462446212768555e-01 3.950275480747222900e-02 9.349696338176727295e-02 -5.422153323888778687e-02 -1.487189531326293945e-02 -1.642239838838577271e-01 -1.048264428973197937e-01 1.835788786411285400e-01 -8.099038153886795044e-02 -2.561951242387294769e-02 7.958353310823440552e-02 -9.254277497529983521e-02 2.388889342546463013e-02 1.054249107837677002e-01 -9.749934077262878418e-02 -1.747304946184158325e-01 1.147148758172988892e-01 -2.685002684593200684e-01 2.425866872072219849e-01 1.808075606822967529e-01 1.440357118844985962e-01 -8.536053448915481567e-02 1.977062970399856567e-01 5.874652042984962463e-02 2.707327008247375488e-01 2.138779610395431519e-01 1.178725883364677429e-01 1.343612372875213623e-01 5.311109870672225952e-02
2.091322280466556549e-02 1.181795150041580200e-01 2.388480603694915771e-01 1.720395386219024658e-01 2.022396028041839600e-02 2.355414908379316330e-03 -1.689230203628540039e-01 -1.253940314054489136e-01 -2.068392634391784668e-01 -7.439766824245452881e-02 1.378102302551269531e-01 7.500941865146160126e-03 -2.521831691265106201e-01 4.468715190887451172e-02 -1.981942951679229736e-01 2.093478739261627197e-01 -1.430837512016296387e-01 2.562821097671985626e-02 -4.493896067142486572e-01 -1.822375059127807617e-01 3.410240635275840759e-02 8.750865608453750610e-02 5.233607720583677292e-03 2.879394292831420898e-01 -1.453424245119094849e-01 5.521991848945617676e-02 2.541486918926239014e-01 1.087453365325927734e-01 2.347004115581512451e-01 -2.328526079654693604e-01 -1.939059644937515259e-01 2.065608054399490356e-01
-1.146234199404716492e-01 2.494591623544692993e-01 1.929582208395004272e-01 -9.013609960675239563e-03 -1.590910553932189941e-01 -1.352732162922620773e-02 1.032954454421997070e-01 1.510620713233947754e-01 -1.783558726310729980e-01 2.099992148578166962e-02 2.025468498468399048e-01 3.035414591431617737e-02 -2.662898600101470947e-01 1.305762976408004761e-01 -9.224082529544830322e-02 2.060692608356475830e-01 1.205379292368888855e-01 3.643281757831573486e-02 -3.621103167533874512e-01 -1.836839914321899414e-01 1.245845705270767212e-01 1.532277762889862061e-01 2.335693389177322388e-01 -2.762061357498168945e-02 -1.230790168046951294e-01 5.080939531326293945e-01 -8.434574306011199951e-02 3.265898302197456360e-02 1.352524757385253906e-01 -1.984722465276718140e-01 -3.956411965191364288e-04 -3.149229660630226135e-02
3.530042991042137146e-02 3.824523985385894775e-01 1.909523457288742065e-02 2.016731947660446167e-01 2.605282515287399292e-02 -1.175882890820503235e-01 -1.099313260056078434e-03 -7.337132841348648071e-02 2.154058031737804413e-02 1.330232769250869751e-01 2.012743353843688965e-01 1.838711798191070557e-01 1.649098657071590424e-02 4.779126346111297607e-01 2.222463116049766541e-02 8.557369560003280640e-02 -1.719445437192916870e-01 -1.828479468822479248e-01 -8.320759236812591553e-02 -1.515667140483856201e-01 1.364845037460327148e-01 1.475587338209152222e-01 2.946175932884216309e-01 2.472827285528182983e-01 -1.241373196244239807e-01 2.450070232152938843e-01 1.380777508020401001e-01 -7.458142191171646118e-02 2.401217520236968994e-01 -1.541529782116413116e-02 1.453647166490554810e-01 -4.744752123951911926e-02
-2.535817623138427734e-01 9.037132561206817627e-02 6.392079591751098633e-02 6.140838935971260071e-02 -1.071129441261291504e-01 -2.065928727388381958e-01 -7.791135460138320923e-02 1.603464484214782715e-01 2.632839977741241455e-01 -2.365573048591613770e-01 1.466868668794631958e-01 2.036594152450561523e-01 -1.002492457628250122e-01 -6.172633916139602661e-02 -5.522366147488355637e-03 1.238265335559844971e-01 -2.262389957904815674e-01 -3.949345648288726807e-01 1.341155171394348145e-01 -8.280392736196517944e-03 7.980024069547653198e-02 1.572522968053817749e-01 9.150198101997375488e-02 9.542870521545410156e-02 -2.358773648738861084e-01 1.311114728450775146e-01 1.726042330265045166e-01 1.713015288114547729e-01 3.254399895668029785e-01 1.129233315587043762e-01 3.027942776679992676e-01 1.188984140753746033e-02
3.419302031397819519e-02 3.418969511985778809e-01 -1.555254310369491577e-01 1.063286811113357544e-01 -1.068640500307083130e-01 1.982535272836685181e-01 5.186358094215393066e-02 1.535641103982925415e-01 1.675943378359079361e-03 5.145919695496559143e-02 2.100247442722320557e-01 1.874378174543380737e-01 -3.248557150363922119e-01 1.721452623605728149e-01 -3.676305711269378662e-02 2.042500525712966919e-01 -1.088291704654693604e-01 -2.263426035642623901e-01 -5.406557768583297729e-02 -7.499917596578598022e-02 -1.418978273868560791e-01 1.486256122589111328e-01 -2.946020290255546570e-02 2.068838030099868774e-01 1.150516420602798462e-01 -1.269748657941818237e-01 -5.141927301883697510e-02 1.635532379150390625e-01 4.636314809322357178e-01 -2.620274126529693604e-01 9.713532775640487671e-02 1.061820192262530327e-03
-5.945535004138946533e-02 2.126240134239196777e-01 6.211124733090400696e-02 -1.482346355915069580e-01 1.141120195388793945e-01 8.029644377529621124e-03 1.089323759078979492e-01 8.253085613250732422e-02 -8.882565796375274658e-02 9.670120477676391602e-02 -2.292520999908447266e-01 -1.552559584379196167e-01 -3.549802303314208984e-01 1.722643971443176270e-01 6.372404098510742188e-02 1.280355453491210938e-01 1.384821087121963501e-01 -1.484697908163070679e-01 -2.998285926878452301e-02 -1.487654894590377808e-01 5.433138087391853333e-02 3.274162709712982178e-01 -1.237965673208236694e-01 2.793062925338745117e-01 1.412153840065002441e-01 2.071270346641540527e-01 3.399557769298553467e-01 -1.659210026264190674e-01 3.614200651645660400e-01 -1.173588410019874573e-01 -5.009862408041954041e-02 -5.501985549926757812e-02
3.135124221444129944e-02 6.390001624822616577e-02 1.273579448461532593e-01 -3.138801753520965576e-01 7.395849376916885376e-02 -3.006454557180404663e-02 -4.271630570292472839e-02 -1.834664940834045410e-01 1.403368413448333740e-01 -6.042826920747756958e-03 1.618066104128956795e-03 2.177023738622665405e-01 -1.436889618635177612e-01 -3.152699768543243408e-02 1.840164959430694580e-01 1.276451200246810913e-01 8.170393109321594238e-02 -2.348650619387626648e-02 1.386263594031333923e-02 2.020972035825252533e-02 -2.572486996650695801e-01 -7.784737646579742432e-02 8.163226395845413208e-02 1.239567995071411133e-01 9.844487160444259644e-02 1.011269539594650269e-01 2.524478361010551453e-02 4.933207631111145020e-01 4.673381745815277100e-01 -3.355067968368530273e-01 4.059375077486038208e-02 -2.790562808513641357e-02
-2.111494839191436768e-01 -9.933625906705856323e-02 8.257231861352920532e-02 1.071080937981605530e-01 -1.103327050805091858e-01 2.734362520277500153e-02 -1.179108321666717529e-01 -1.186460852622985840e-01 1.329687833786010742e-01 -8.126603066921234131e-02 1.795367151498794556e-01 8.111647516489028931e-02 -1.855743825435638428e-01 1.795379370450973511e-01 -1.714754849672317505e-01 8.825777471065521240e-02 -1.236936300992965698e-01 -3.166988492012023926e-01 -9.644650667905807495e-02 -7.240664213895797729e-03 -1.601783931255340576e-01 2.165366262197494507e-01 -8.537797629833221436e-02 3.786407411098480225e-01 -3.438932001590728760e-01 -1.031682789325714111e-01 1.260709762573242188e-01 3.218040168285369873e-01 2.188499122858047485e-01 -2.522456943988800049e-01 -3.504145890474319458e-03 1.065105572342872620e-01
5.927497521042823792e-02 8.234506845474243164e-02 9.893193840980529785e-02 -2.362676262855529785e-01 3.162943124771118164e-01 -2.091984264552593231e-02 1.180930435657501221e-01 -5.050435289740562439e-02 -2.496068626642227173e-01 -1.339930891990661621e-01 -1.615386456251144409e-01 -1.733176112174987793e-01 -2.820513546466827393e-01 1.723153591156005859e-01 -3.601433336734771729e-02 -3.118457458913326263e-02 3.210428357124328613e-02 -1.462574750185012817e-01 7.834879308938980103e-02 -1.681951284408569336e-01 1.832563579082489014e-01 3.622331023216247559e-01 -3.314270079135894775e-02 1.982790678739547729e-01 1.009833365678787231e-01 2.403324693441390991e-01 2.017797678709030151e-01 2.823076248168945312e-01 1.324046850204467773e-01 -2.234631031751632690e-01 1.709601432085037231e-01 -1.099544689059257507e-01
1.262626945972442627e-01 -1.624077409505844116e-01 2.073543965816497803e-01 -1.102344840764999390e-01 3.106371760368347168e-01 1.531846076250076294e-01 -8.041367679834365845e-02 1.178437396883964539e-01 -1.181894838809967041e-01 1.293620914220809937e-01 -9.387007355690002441e-02 -4.460954666137695312e-02 -2.748629748821258545e-01 1.783872395753860474e-01 -6.808064132928848267e-02 4.129374399781227112e-03 -2.826620638370513916e-01 4.895757138729095459e-02 -1.676815152168273926e-01 2.487528622150421143e-01 1.137481033802032471e-01 1.096004769206047058e-01 4.241825267672538757e-02 1.660435646772384644e-01 -2.867233455181121826e-01 4.017391204833984375e-01 1.837537884712219238e-01 1.453190743923187256e-01 2.538519203662872314e-01 -1.006201356649398804e-01 6.021267920732498169e-02 -7.349861413240432739e-02
-8.851014077663421631e-02 3.003781139850616455e-01 1.468482464551925659e-01 8.423843234777450562e-02 1.299951374530792236e-01 -2.448189109563827515e-01 1.513319611549377441e-01 -1.430124491453170776e-01 1.858321130275726318e-01 -2.463803887367248535e-01 3.851454555988311768e-01 1.815730035305023193e-01 -1.617071330547332764e-01 2.260604202747344971e-01 2.715266123414039612e-02 4.681111779063940048e-03 -2.752608954906463623e-01 -2.704118192195892334e-01 -2.839145064353942871e-02 -6.874715536832809448e-02 -1.207407563924789429e-02 9.113250672817230225e-02 2.259759306907653809e-01 1.695746332406997681e-01 -1.974300146102905273e-01 8.667065948247909546e-02 8.652447164058685303e-02 1.807066239416599274e-02 2.889803647994995117e-01 -4.901703819632530212e-02 1.244528442621231079e-01 -1.165412925183773041e-02
-7.910630106925964355e-02 -6.962920725345611572e-02 -2.060975283384323120e-01 6.459800992161035538e-03 -2.311827093362808228e-01 9.015117585659027100e-02 -1.401052772998809814e-01 5.363570526242256165e-03 -1.048058364540338516e-02 4.273179918527603149e-02 -2.247680211439728737e-03 -5.717904120683670044e-02 -1.278201937675476074e-01 2.641681134700775146e-01 -3.595549762248992920e-01 -1.283082459121942520e-02 -2.031078636646270752e-01 -9.749616682529449463e-02 3.491213545203208923e-02 1.051184162497520447e-01 -5.346876010298728943e-02 2.399194389581680298e-01 -6.068503484129905701e-02 1.303028166294097900e-01 -7.692857086658477783e-02 1.259206533432006836e-01 3.121872246265411377e-01 2.185943573713302612e-01 4.139619469642639160e-01 -3.512915670871734619e-01 1.719167530536651611e-01 -9.441874921321868896e-02
-6.613724678754806519e-02 2.818350791931152344e-01 1.154883205890655518e-01 1.893327236175537109e-01 3.396065905690193176e-02 -2.940293550491333008e-01 1.856208890676498413e-01 -1.590806841850280762e-01 7.724331319332122803e-02 1.392084360122680664e-01 2.342472523450851440e-01 2.153921127319335938e-01 -1.885508149862289429e-01 -6.692297756671905518e-04 -2.646408788859844208e-02 1.527295112609863281e-01 -1.606018543243408203e-01 -2.937268614768981934e-01 1.240179687738418579e-02 -7.597316801548004150e-02 1.358064711093902588e-01 5.145847052335739136e-02 2.950757741928100586e-01 -8.757209032773971558e-02 -1.736492961645126343e-01 2.383309602737426758e-01 1.305936574935913086e-01 1.378478258848190308e-01 3.051353394985198975e-01 1.288622915744781494e-01 -9.006409347057342529e-02 2.424695342779159546e-01
-2.662934958934783936e-01 3.129500448703765869e-01 1.090724542737007141e-01 1.464562769979238510e-02 -5.103478580713272095e-02 -2.493946403264999390e-01 -6.051245331764221191e-02 -1.340858489274978638e-01 -5.863806977868080139e-02 5.492644757032394409e-02 1.268054079264402390e-02 6.668366491794586182e-02 -1.638550013303756714e-01 1.439866870641708374e-01 3.544456064701080322e-01 3.315282762050628662e-01 3.843332827091217041e-02 3.788152243942022324e-04 1.383102983236312866e-01 1.019877195358276367e-01 2.153873145580291748e-01 1.212194375693798065e-02 -2.752285823225975037e-02 1.727772057056427002e-01 2.598694153130054474e-02 3.226122260093688965e-01 8.866043388843536377e-02 1.619259417057037354e-01 2.171104997396469116e-01 1.158180087804794312e-01 2.677375674247741699e-01 -2.432778328657150269e-01
-2.272343486547470093e-01 1.569716930389404297e-01 1.427043676376342773e-01 1.628355868160724640e-02 -7.786150276660919189e-02 -2.094629406929016113e-01 7.395616918802261353e-02 -3.154441341757774353e-02 -1.854148209095001221e-01 1.635288894176483154e-01 -2.929473668336868286e-02 7.666486501693725586e-02 -1.596567630767822266e-01 4.814664833247661591e-03 4.144239127635955811e-01 1.230880543589591980e-01 -5.905897170305252075e-02 -2.425243109464645386e-01 2.768613398075103760e-02 -1.365218162536621094e-01 -5.261513218283653259e-02 1.251568049192428589e-01 3.346998393535614014e-01 8.343526721000671387e-02 -1.026883646845817566e-01 3.471161723136901855e-01 2.017577290534973145e-01 6.408660113811492920e-02 2.354449778795242310e-01 2.044050209224224091e-02 2.996873855590820312e-01 -1.605753749608993530e-01
1.121595278382301331e-01 4.203823953866958618e-02 1.381211131811141968e-01 -9.871318191289901733e-02 3.625608384609222412e-01 3.658155351877212524e-02 1.791033335030078888e-02 -2.084482759237289429e-01 5.806987360119819641e-02 2.176231890916824341e-02 -1.587507128715515137e-02 -3.892103955149650574e-02 -1.235990449786186218e-01 3.627378046512603760e-01 -2.535269409418106079e-02 1.571801006793975830e-01 -2.625809609889984131e-02 -6.363741308450698853e-02 -8.612589538097381592e-02 1.783907562494277954e-01 1.208645552396774292e-01 1.586001664400100708e-01 2.757912874221801758e-01 -3.407681733369827271e-02 -1.578499674797058105e-01 1.925568580627441406e-01 1.553567349910736084e-01 4.126165509223937988e-01 4.253068938851356506e-02 -2.733631432056427002e-01 4.894188605248928070e-03 -3.294654190540313721e-01
-1.053887099260464311e-04 -7.452999800443649292e-02 -9.660064242780208588e-03 2.345147579908370972e-01 -1.527412049472332001e-02 -1.005188077688217163e-01 -1.413711309432983398e-01 1.926209479570388794e-01 -2.640117146074771881e-02 -1.767614111304283142e-02 5.142757296562194824e-02 1.342069506645202637e-01 1.115935593843460083e-01 -7.535766065120697021e-02 -1.065039709210395813e-01 -9.327516891062259674e-03 7.924811542034149170e-02 -1.159115880727767944e-01 -1.672157347202301025e-01 -2.468356043100357056e-01 7.841667532920837402e-02 3.755409717559814453e-01 -2.382793091237545013e-02 1.637301295995712280e-01 6.960686296224594116e-02 5.569492653012275696e-02 2.650620043277740479e-01 4.701072275638580322e-01 4.006538093090057373e-01 2.163274884223937988e-01 -1.188222989439964294e-01 -1.299818754196166992e-01
2.391777038574218750e-01 -2.782606892287731171e-02 -5.682874843478202820e-02 1.595993041992187500e-01 -1.166067346930503845e-01 -1.379767656326293945e-01 7.085459679365158081e-02 -9.052696079015731812e-02 -3.200443089008331299e-01 1.355899721384048462e-01 2.479849904775619507e-01 -1.911039948463439941e-01 -5.681577697396278381e-02 7.223141938447952271e-02 -9.790127724409103394e-02 1.319319307804107666e-01 -2.351423650979995728e-01 -1.270139366388320923e-01 1.688712984323501587e-01 6.630068272352218628e-02 1.836633384227752686e-01 2.705108821392059326e-01 -1.255330294370651245e-01 1.394672840833663940e-01 -4.870032425969839096e-03 1.109020635485649109e-01 -1.625708420760929585e-03 4.535256624221801758e-01 3.369510173797607422e-01 -1.127615198493003845e-01 1.364252269268035889e-01 6.222593039274215698e-02
-3.396588843315839767e-03 1.636838465929031372e-01 1.407412737607955933e-01 -1.739630848169326782e-01 7.632199558429419994e-04 -3.420723676681518555e-01 -1.401660889387130737e-01 2.341663092374801636e-01 -4.726720973849296570e-02 2.016866803169250488e-01 1.890392042696475983e-02 2.560189664363861084e-01 -1.736803054809570312e-01 7.000886648893356323e-02 -1.246862635016441345e-01 6.282519549131393433e-03 1.776637583971023560e-01 4.562138766050338745e-02 5.527594592422246933e-03 -2.218127250671386719e-01 5.195881798863410950e-02 2.280933409929275513e-01 1.287886202335357666e-01 1.276731640100479126e-01 -1.385459005832672119e-01 4.859012961387634277e-01 1.721194535493850708e-01 1.224871128797531128e-01 1.010987758636474609e-01 2.019723355770111084e-01 -5.764008685946464539e-02 -2.177458852529525757e-01
-2.611858546733856201e-01 2.183747142553329468e-01 1.977638304233551025e-01 4.977148026227951050e-02 6.204984337091445923e-02 8.545663207769393921e-02 8.831147104501724243e-03 1.011529788374900818e-01 9.787659347057342529e-02 2.120170295238494873e-01 1.385222673416137695e-01 4.028821364045143127e-02 -9.147117286920547485e-02 4.496873915195465088e-02 -6.311815232038497925e-02 1.079819947481155396e-01 -8.138850331306457520e-02 7.869396358728408813e-03 -1.711838692426681519e-01 5.341318249702453613e-02 8.377283811569213867e-04 3.935245871543884277e-01 3.624361753463745117e-01 -5.452328547835350037e-02 -4.060930386185646057e-02 2.876532375812530518e-01 9.346919134259223938e-03 4.347399175167083740e-01 -9.354771673679351807e-02 -3.001576662063598633e-01 -4.132435470819473267e-02 -1.326534003019332886e-01
-2.872588634490966797e-01 8.750160783529281616e-02 1.559325307607650757e-01 1.540546268224716187e-01 5.739385634660720825e-02 -2.148013561964035034e-01 2.699496224522590637e-02 -2.484753578901290894e-01 -2.529548294842243195e-02 2.100246399641036987e-01 4.405966997146606445e-01 9.794130921363830566e-02 -2.007230818271636963e-01 2.443775832653045654e-01 -2.292007952928543091e-01 -4.761731906910426915e-05 1.609137207269668579e-01 3.674401342868804932e-02 -1.848580390214920044e-01 -3.739554807543754578e-02 1.141346022486686707e-01 1.164419576525688171e-01 1.088935211300849915e-01 1.954501867294311523e-01 1.736805774271488190e-02 8.787237852811813354e-02 1.676026135683059692e-01 -1.129046315327286720e-03 3.729334771633148193e-01 4.562277346849441528e-02 -9.609959274530410767e-02 -1.513108611106872559e-01
-3.165769875049591064e-01 1.579505801200866699e-01 7.070346921682357788e-02 -1.837181113660335541e-02 4.278297126293182373e-01 -1.773990988731384277e-01 6.197997927665710449e-02 7.229495793581008911e-02 3.573026135563850403e-02 2.622423879802227020e-02 -1.326919347047805786e-01 -2.918357215821743011e-02 -6.821382045745849609e-02 9.479009546339511871e-03 -1.140531748533248901e-01 2.285924851894378662e-01 -6.998050212860107422e-02 -2.170467972755432129e-01 -1.777869760990142822e-01 -1.683003008365631104e-01 1.488422900438308716e-01 1.766010224819183350e-01 -4.019167646765708923e-02 3.357745409011840820e-01 4.677243903279304504e-02 1.693034321069717407e-01 3.760372698307037354e-01 7.191481534391641617e-03 2.693912684917449951e-01 1.570803970098495483e-01 4.435280337929725647e-02 -6.577872484922409058e-02
-1.203197985887527466e-01 1.194649636745452881e-01 1.767939776182174683e-01 -4.405845701694488525e-02 -1.530160307884216309e-01 -2.516975700855255127e-01 -1.440206021070480347e-01 7.498233765363693237e-02 9.602563083171844482e-02 -8.733718097209930420e-02 4.049112796783447266e-01 2.429613173007965088e-01 -9.071059525012969971e-02 1.071674376726150513e-01 8.338696509599685669e-02 1.750352382659912109e-01 -1.570186913013458252e-01 -4.597302079200744629e-01 1.144478395581245422e-01 -3.245666995644569397e-02 -3.162997215986251831e-02 1.963420659303665161e-01 2.250319272279739380e-01 1.075606909580528736e-03 -1.316255182027816772e-01 9.629394859075546265e-02 2.444682121276855469e-01 1.973394155502319336e-01 2.121452689170837402e-01 3.842175006866455078e-02 3.286751359701156616e-02 1.207103803753852844e-01
2.164118289947509766e-01 1.168038249015808105e-01 7.035791128873825073e-02 -1.340335756540298462e-01 1.548049040138721466e-02 3.829761967062950134e-02 1.947126239538192749e-01 2.046609073877334595e-01 -2.327177440747618675e-03 -3.990006446838378906e-02 1.866542249917984009e-01 -1.290097385644912720e-01 -3.019171059131622314e-01 1.767092645168304443e-01 5.337907746434211731e-02 -8.856570720672607422e-02 -8.693522214889526367e-02 -3.111818134784698486e-01 -2.122169137001037598e-01 -2.357258498668670654e-01 1.616076380014419556e-02 4.554770141839981079e-02 -6.362596154212951660e-02 2.840111851692199707e-01 1.204365771263837814e-02 7.658287882804870605e-02 3.565407544374465942e-02 2.246551066637039185e-01 2.525118291378021240e-01 -4.487969279289245605e-01 1.810448765754699707e-01 -3.460925817489624023e-02
1.935210265219211578e-02 3.036063909530639648e-02 2.738821506500244141e-01 -6.564631313085556030e-02 5.973847210407257080e-02 -9.054709225893020630e-03 1.317954957485198975e-01 -2.492812462151050568e-02 1.520769745111465454e-01 -3.958030343055725098e-01 -1.316942926496267319e-02 -1.237019225955009460e-01 8.851620554924011230e-02 1.368291676044464111e-01 1.776170581579208374e-01 2.443784922361373901e-01 -5.487675592303276062e-02 -1.093161180615425110e-01 -4.884553607553243637e-03 -3.498471900820732117e-02 1.182566657662391663e-01 4.201826453208923340e-01 6.151322275400161743e-02 1.055520847439765930e-01 -1.568646728992462158e-01 3.312328159809112549e-01 1.840749010443687439e-02 3.187642395496368408e-01 1.754483431577682495e-01 -2.783316671848297119e-01 -9.787706285715103149e-02 9.422020614147186279e-02
-2.153234481811523438e-01 9.180290997028350830e-02 3.047154247760772705e-01 -8.984636515378952026e-02 1.179997399449348450e-01 -2.577073872089385986e-01 -1.656333059072494507e-01 -5.795556679368019104e-02 -1.739093959331512451e-01 1.962831616401672363e-01 3.275299817323684692e-02 -1.117052361369132996e-01 -1.754307150840759277e-01 3.483003750443458557e-02 1.890098303556442261e-01 -8.025342226028442383e-02 -8.530566096305847168e-02 -3.640364408493041992e-01 1.358644068241119385e-01 8.509783446788787842e-02 -1.691562831401824951e-01 8.541446924209594727e-02 2.655574381351470947e-01 -5.434450879693031311e-02 5.635972321033477783e-02 3.441086113452911377e-01 1.668893396854400635e-01 1.342006027698516846e-01 3.031702339649200439e-01 -8.178118616342544556e-02 1.887516677379608154e-01 1.079646032303571701e-02
-1.635212153196334839e-01 1.531342715024948120e-01 1.389378756284713745e-01 -3.456536829471588135e-01 -1.583873108029365540e-02 -3.481054604053497314e-01 -5.617065727710723877e-02 9.957334026694297791e-03 1.456237435340881348e-01 1.008253395557403564e-01 1.361373364925384521e-01 -1.931718736886978149e-01 -5.007184296846389771e-02 2.594495117664337158e-01 3.069920465350151062e-02 1.728543937206268311e-01 1.770112514495849609e-01 -1.700404137372970581e-01 -2.171927541494369507e-01 3.887943457812070847e-04 -7.000741362571716309e-02 1.830926537513732910e-01 1.283543258905410767e-01 2.440801411867141724e-01 2.111883610486984253e-01 -1.358250379562377930e-01 -1.018433794379234314e-01 1.487627178430557251e-01 2.843050956726074219e-01 -4.471420310437679291e-03 1.072615683078765869e-01 -2.978010475635528564e-01
9.941026568412780762e-03 3.608699887990951538e-02 -1.731972098350524902e-01 -7.844125479459762573e-02 -1.910972297191619873e-01 -2.046881169080734253e-01 -1.611402928829193115e-01 2.057573348283767700e-01 2.838594913482666016e-01 7.805872708559036255e-03 1.609372347593307495e-01 -1.280398517847061157e-01 5.853655189275741577e-02 1.806057691574096680e-01 2.484346367418766022e-02 -8.290519006550312042e-03 -5.530612915754318237e-02 -4.852463956922292709e-03 8.082459121942520142e-02 9.263636171817779541e-02 -2.167605012655258179e-01 1.606352925300598145e-01 1.645148843526840210e-01 3.370749056339263916e-01 -1.222670301795005798e-01 1.939598321914672852e-01 -5.157100036740303040e-02 2.033862769603729248e-01 5.674508213996887207e-01 6.358096003532409668e-02 -1.345094572752714157e-02 3.973943740129470825e-02
-8.476066589355468750e-02 2.796331942081451416e-01 1.356511265039443970e-01 7.082834094762802124e-02 3.521062135696411133e-01 1.363425254821777344e-01 -5.544991791248321533e-02 -1.170364841818809509e-01 3.462122082710266113e-01 2.226544618606567383e-01 -1.096343342214822769e-02 1.087745279073715210e-02 2.695441059768199921e-02 2.509626746177673340e-01 -1.713450849056243896e-01 9.313593059778213501e-02 -1.263016909360885620e-01 -6.769897788763046265e-02 -7.370859384536743164e-02 -1.013155207037925720e-01 5.420129001140594482e-02 2.301997840404510498e-01 3.063078597187995911e-02 -3.484114632010459900e-02 -3.099792636930942535e-02 3.299516439437866211e-01 4.532305523753166199e-02 5.012954473495483398e-01 4.559956863522529602e-02 -2.906847931444644928e-02 -4.925298504531383514e-03 -4.644612490665167570e-04
-7.745209732092916965e-04 2.615218162536621094e-01 2.786064986139535904e-03 1.583779007196426392e-01 1.321120411157608032e-01 -3.123520016670227051e-01 -6.157316640019416809e-02 1.861882628872990608e-03 2.376351505517959595e-01 -6.720451172441244125e-03 -3.055143542587757111e-02 1.767110824584960938e-01 -2.972115995362401009e-03 6.378564983606338501e-02 7.400118559598922729e-02 2.250146865844726562e-01 1.196478754281997681e-01 -1.040720194578170776e-01 1.186597347259521484e-01 3.917981684207916260e-02 2.910612523555755615e-01 3.828603774309158325e-02 2.806502580642700195e-01 6.834761798381805420e-02 -1.001437306404113770e-01 4.020691215991973877e-01 2.811686992645263672e-01 3.272501528263092041e-01 1.608532369136810303e-01 6.721832789480686188e-03 2.095147520303726196e-01 2.843975648283958435e-02
-3.973086830228567123e-03 -7.887525111436843872e-02 2.403359413146972656e-01 -1.326342374086380005e-01 -1.055674031376838684e-01 2.131751179695129395e-01 -7.170132547616958618e-02 1.789752393960952759e-01 1.093969792127609253e-01 1.290864050388336182e-01 -1.847752779722213745e-01 -3.168158978223800659e-02 -2.987087368965148926e-01 1.971296370029449463e-01 -1.121287196874618530e-01 -2.254126667976379395e-01 1.843726485967636108e-01 -2.867017090320587158e-01 4.619124159216880798e-02 -1.716874092817306519e-01 9.680251032114028931e-02 3.878678381443023682e-01 4.235985875129699707e-02 2.407902926206588745e-01 3.303747624158859253e-02 8.895092457532882690e-02 1.872224658727645874e-01 9.355777502059936523e-02 3.516755700111389160e-01 -8.234564214944839478e-02 9.849837422370910645e-02 -9.510850906372070312e-02
8.262349292635917664e-03 2.464415431022644043e-01 9.793516248464584351e-02 2.493821084499359131e-01 8.329056203365325928e-02 -2.947219014167785645e-01 1.037340909242630005e-01 -1.583687588572502136e-02 -7.410804927349090576e-02 1.768060028553009033e-02 2.435220927000045776e-01 1.707644462585449219e-01 5.547421425580978394e-02 2.763147354125976562e-01 -1.737186312675476074e-01 7.815289497375488281e-02 6.628129631280899048e-02 -6.725271791219711304e-02 -8.613554388284683228e-02 5.553888157010078430e-02 1.432256698608398438e-01 1.018419116735458374e-01 2.503802180290222168e-01 -1.020566746592521667e-01 -2.125843167304992676e-01 7.531594485044479370e-02 2.570134997367858887e-01 7.509575784206390381e-02 5.457876324653625488e-01 2.444935403764247894e-02 8.624427765607833862e-02 2.707586996257305145e-02
-8.933323621749877930e-02 4.319292679429054260e-02 5.113628506660461426e-02 1.150481700897216797e-01 -2.063523083925247192e-01 8.806606382131576538e-02 6.128308176994323730e-02 -2.263196110725402832e-01 9.479831904172897339e-02 -1.288486868143081665e-01 -1.589158363640308380e-02 2.973529994487762451e-01 -3.179323300719261169e-02 1.787733137607574463e-01 -1.143948268145322800e-02 2.053422927856445312e-01 1.332095116376876831e-01 1.209474578499794006e-01 9.312697499990463257e-02 -1.099021136760711670e-01 -1.450969874858856201e-01 -2.653710544109344482e-02 2.594713568687438965e-01 2.144533544778823853e-01 -3.669377416372299194e-02 6.109673529863357544e-02 3.003430664539337158e-01 2.209534049034118652e-01 4.363715350627899170e-01 -2.012774646282196045e-01 2.742958366870880127e-01 2.024576514959335327e-01
1.347771286964416504e-01 -8.744627237319946289e-02 1.301178783178329468e-01 -2.266143448650836945e-02 1.319409310817718506e-01 1.939376145601272583e-01 8.244078606367111206e-02 1.055335327982902527e-01 1.276806890964508057e-01 3.414787724614143372e-02 1.304394286125898361e-02 1.429362446069717407e-01 -3.624642491340637207e-01 2.040010243654251099e-01 2.680244157090783119e-03 -3.848080337047576904e-02 -2.408113516867160797e-02 -1.291815340518951416e-01 1.192094311118125916e-01 -1.296153515577316284e-01 -3.797582164406776428e-02 9.498884528875350952e-02 5.282935127615928650e-02 3.362718597054481506e-02 1.532787084579467773e-01 2.674716114997863770e-01 4.238457381725311279e-01 1.432603895664215088e-01 4.666423499584197998e-01 -3.051294386386871338e-01 3.512944281101226807e-02 3.568090125918388367e-02
-1.002923175692558289e-01 -4.858190193772315979e-02 3.849610686302185059e-01 1.370729040354490280e-02 5.993931740522384644e-02 -5.606360360980033875e-02 5.516305565834045410e-02 -1.617773175239562988e-01 2.740266919136047363e-02 1.958139985799789429e-01 6.617765128612518311e-02 -1.770505160093307495e-01 -1.813241839408874512e-01 -2.526417002081871033e-02 1.061475798487663269e-01 2.565470337867736816e-01 -9.497604519128799438e-02 -1.379377096891403198e-01 1.545206457376480103e-01 1.135412305593490601e-01 -1.707848012447357178e-01 7.981345057487487793e-02 3.149178326129913330e-01 1.685535162687301636e-01 1.606806814670562744e-01 4.325989484786987305e-01 3.022406399250030518e-01 2.114862203598022461e-02 2.491124123334884644e-01 3.544806689023971558e-02 1.028469577431678772e-01 -1.060293838381767273e-01
2.378137409687042236e-01 3.117530606687068939e-02 7.339363545179367065e-02 -4.547989368438720703e-01 2.249293401837348938e-02 9.282752126455307007e-02 1.896092444658279419e-01 1.187112331390380859e-01 -5.801631137728691101e-03 2.290120720863342285e-02 8.169346489012241364e-03 -1.248911842703819275e-01 -2.326134443283081055e-01 2.613284885883331299e-01 -8.628100156784057617e-02 -1.572855748236179352e-02 4.741822183132171631e-02 -1.549776792526245117e-01 -1.789829581975936890e-01 1.938714683055877686e-01 -5.938130989670753479e-02 2.130937874317169189e-01 9.328268468379974365e-02 4.134310483932495117e-01 1.455731689929962158e-01 9.987932443618774414e-02 3.980414196848869324e-02 2.870301306247711182e-01 2.545522749423980713e-01 -7.921838015317916870e-02 -3.503075614571571350e-02 -1.134624034166336060e-01
4.781296104192733765e-02 6.479050964117050171e-02 9.463965892791748047e-02 -2.113650143146514893e-01 -2.299113720655441284e-01 -2.238968610763549805e-01 -8.606009185314178467e-02 1.533970534801483154e-01 3.277040123939514160e-01 1.311566382646560669e-01 5.140827223658561707e-02 -2.088797241449356079e-01 -1.473717838525772095e-01 3.579224646091461182e-01 1.299416273832321167e-01 -8.570466935634613037e-02 -9.600816667079925537e-02 1.036520600318908691e-01 -4.553563892841339111e-02 -1.012406349182128906e-01 2.162757366895675659e-01 2.340107858180999756e-01 -1.578402817249298096e-01 1.623495668172836304e-01 -8.198554813861846924e-02 3.302253186702728271e-01 1.299041956663131714e-01 1.961295455694198608e-01 1.433278471231460571e-01 -1.830017864704132080e-01 1.848729699850082397e-01 1.289226859807968140e-01
-1.294146180152893066e-01 6.687590479850769043e-02 9.146738052368164062e-02 1.755189895629882812e-01 1.000003442168235779e-01 -1.003606840968132019e-01 -1.956948041915893555e-01 1.265034824609756470e-01 -2.105898410081863403e-01 1.930847913026809692e-01 1.502726674079895020e-01 -3.225370123982429504e-02 3.485782817006111145e-02 1.794119477272033691e-01 -2.128576785326004028e-01 1.022183299064636230e-01 5.201541632413864136e-02 -1.861905306577682495e-01 -3.537439107894897461e-01 9.193287789821624756e-02 8.238195627927780151e-02 1.400381922721862793e-01 3.371542096138000488e-01 1.388691514730453491e-01 -2.414164543151855469e-01 4.125289618968963623e-02 2.567288279533386230e-01 1.698961406946182251e-01 3.877006471157073975e-01 1.728249043226242065e-01 -6.961011886596679688e-02 2.690110914409160614e-02
-2.711080312728881836e-01 2.226637303829193115e-02 7.641086727380752563e-02 -4.204957559704780579e-02 -4.719326645135879517e-02 4.879424348473548889e-02 2.364312671124935150e-02 9.953284263610839844e-02 1.686428636312484741e-01 3.352929055690765381e-01 3.035553693771362305e-01 -7.451809197664260864e-02 -5.784293264150619507e-02 3.505451977252960205e-01 1.502122730016708374e-01 2.877476625144481659e-02 -1.739498227834701538e-01 7.121787220239639282e-02 -1.737532317638397217e-01 2.116497457027435303e-01 2.912255227565765381e-01 2.890581190586090088e-01 1.027087867259979248e-01 2.646830081939697266e-01 -1.739776134490966797e-01 7.187098264694213867e-02 4.922506213188171387e-02 1.491782963275909424e-01 2.248291224241256714e-01 -1.739443838596343994e-01 3.584231063723564148e-02 1.168515905737876892e-01
-1.947663575410842896e-01 1.890816390514373779e-01 -4.727042093873023987e-02 -8.171045780181884766e-02 -1.041314005851745605e-01 2.809789776802062988e-01 -3.438979089260101318e-01 -2.623056294396519661e-03 -9.959748387336730957e-02 5.251405760645866394e-02 2.755716145038604736e-01 -2.497774213552474976e-01 -2.676151990890502930e-01 2.481350116431713104e-02 -2.646622993052005768e-02 2.321480363607406616e-01 -1.405662745237350464e-01 -9.725473076105117798e-02 -3.858657777309417725e-01 1.422617468051612377e-03 1.528349220752716064e-01 1.167951896786689758e-01 2.186373770236968994e-01 8.119545131921768188e-02 -5.903486907482147217e-02 2.937017977237701416e-01 1.042430102825164795e-01 8.676776289939880371e-02 1.455673575401306152e-01 -3.288037329912185669e-02 -1.197122335433959961e-01 1.313620656728744507e-01
-2.052206248044967651e-01 1.526925414800643921e-01 -5.967740342020988464e-02 -8.383747935295104980e-02 -1.745784133672714233e-01 -2.316084057092666626e-01 -2.567926943302154541e-01 -8.269155770540237427e-02 -1.797384023666381836e-01 1.831517517566680908e-01 5.059015750885009766e-02 2.162870615720748901e-01 -6.634629517793655396e-02 2.342670857906341553e-01 -3.405246883630752563e-02 -6.976068764925003052e-02 8.124910295009613037e-02 -1.660610288381576538e-01 -5.150189623236656189e-02 -1.261346638202667236e-01 -1.375210843980312347e-02 1.892696470022201538e-01 7.296010106801986694e-02 3.380666719749569893e-03 1.258007586002349854e-01 2.522554695606231689e-01 -1.060796622186899185e-02 3.498111069202423096e-01 3.849931359291076660e-01 -3.180783092975616455e-01 -1.316704601049423218e-01 1.543487161397933960e-01
-6.796740461140871048e-03 1.599952392280101776e-02 2.571339011192321777e-01 1.364997923374176025e-01 -1.066756621003150940e-01 9.141425788402557373e-02 9.121269732713699341e-02 -1.552162468433380127e-01 3.900002315640449524e-02 -5.398513283580541611e-03 2.656495273113250732e-01 4.165477678179740906e-02 -6.757033616304397583e-02 -4.451997205615043640e-02 -2.815236151218414307e-01 1.421313881874084473e-01 8.405848592519760132e-02 -1.460392773151397705e-01 -1.356760114431381226e-01 -1.991631649434566498e-02 -1.741927862167358398e-02 1.939891129732131958e-01 1.814342439174652100e-01 -1.881895586848258972e-02 -1.182099506258964539e-01 -4.591719433665275574e-02 1.062481030821800232e-01 4.041504859924316406e-01 4.062727391719818115e-01 -5.617801100015640259e-02 -3.795987367630004883e-02 4.518534541130065918e-01
1.691997647285461426e-01 2.042397260665893555e-01 1.515089124441146851e-01 5.054624378681182861e-02 -1.301138550043106079e-01 -2.529166638851165771e-01 -4.377447664737701416e-01 1.780789792537689209e-01 -1.816235035657882690e-01 2.217972129583358765e-01 2.088576257228851318e-01 5.528304353356361389e-02 -1.575087010860443115e-01 1.592017561197280884e-01 -1.993093639612197876e-01 2.223692089319229126e-01 -9.026194363832473755e-02 1.373700946569442749e-01 -1.525747627019882202e-01 -2.092431932687759399e-01 -7.476049941033124924e-03 1.635107547044754028e-01 -9.336720220744609833e-03 1.207826584577560425e-01 -2.068246006965637207e-01 3.092612326145172119e-01 1.086171567440032959e-01 9.775972366333007812e-02 1.367651820182800293e-01 7.583656162023544312e-02 7.640496641397476196e-02 7.822708785533905029e-02
1.179752275347709656e-01 -8.612283319234848022e-02 1.789489984512329102e-01 -4.760143533349037170e-02 9.132543951272964478e-02 2.553890943527221680e-01 1.626610904932022095e-01 1.174449175596237183e-01 1.657983362674713135e-01 1.224306225776672363e-01 3.322663158178329468e-02 1.871995478868484497e-01 -2.715266942977905273e-01 2.094526439905166626e-01 -7.580386940389871597e-03 -4.282057285308837891e-02 2.106668427586555481e-02 -2.025675177574157715e-01 1.336174756288528442e-01 -1.671391278505325317e-01 -5.169174447655677795e-02 2.270731031894683838e-01 3.068211721256375313e-03 -6.701112538576126099e-02 9.828467667102813721e-02 1.729148477315902710e-01 4.140073359012603760e-01 2.242170423269271851e-01 4.189766347408294678e-01 -1.977230906486511230e-01 9.946856647729873657e-02 2.608642168343067169e-02
-8.004073798656463623e-02 -2.592756785452365875e-02 1.859803497791290283e-01 5.779674276709556580e-02 -3.769721090793609619e-02 7.598651945590972900e-02 6.221090257167816162e-02 -2.274744510650634766e-01 -7.496239244937896729e-02 8.745252341032028198e-02 3.793807327747344971e-01 7.137039303779602051e-02 -1.588359773159027100e-01 -5.343495309352874756e-02 -2.569284737110137939e-01 1.931616067886352539e-01 1.297310888767242432e-01 -1.855172449722886086e-03 -7.348843663930892944e-02 -7.673320919275283813e-02 1.215251386165618896e-01 9.949269890785217285e-02 7.242158800363540649e-02 -6.367876380681991577e-02 -1.384042799472808838e-01 5.312262102961540222e-02 1.056507825851440430e-01 3.270954787731170654e-01 3.891282379627227783e-01 -3.446910530328750610e-03 1.589069366455078125e-01 4.685927629470825195e-01
4.698358848690986633e-02 8.320983499288558960e-02 2.852652072906494141e-01 -1.904527097940444946e-02 9.005177021026611328e-02 -1.249638125300407410e-01 2.165508642792701721e-02 2.049618065357208252e-01 -2.013289928436279297e-01 1.686589270830154419e-01 1.190186366438865662e-01 1.318321526050567627e-01 -2.873257920145988464e-02 -8.706497400999069214e-02 2.389262318611145020e-01 2.205946743488311768e-01 7.197021972388029099e-03 -1.389966458082199097e-01 -1.559756323695182800e-02 7.985861971974372864e-03 -5.565201118588447571e-02 3.231933340430259705e-02 2.283381819725036621e-01 4.542652983218431473e-03 2.615447342395782471e-01 3.520641624927520752e-01 1.988461315631866455e-01 3.752763271331787109e-01 2.524024248123168945e-01 2.845911979675292969e-01 1.694015264511108398e-01 7.839513570070266724e-02
-1.240919530391693115e-01 -9.706588089466094971e-02 -5.904865264892578125e-02 1.099607124924659729e-01 -3.473366200923919678e-01 9.448239952325820923e-02 -1.317710578441619873e-01 -1.761020720005035400e-01 -1.039001625031232834e-02 1.175941079854965210e-01 1.505652666091918945e-01 6.314396858215332031e-02 -1.865370571613311768e-02 8.619038760662078857e-02 -2.470160573720932007e-01 2.820628881454467773e-01 -1.660534441471099854e-01 -1.399937868118286133e-01 -1.612690091133117676e-01 -8.061141520738601685e-02 -6.393466889858245850e-02 1.767978668212890625e-01 1.813455820083618164e-01 2.204639613628387451e-01 -1.473360359668731689e-01 -1.498331874608993530e-01 2.675132155418395996e-01 3.065841794013977051e-01 3.063448667526245117e-01 -2.768673002719879150e-01 8.219135552644729614e-02 -9.603533893823623657e-02
2.872964143753051758e-01 3.649805858731269836e-02 1.358551084995269775e-01 1.278563588857650757e-01 -2.583776414394378662e-01 6.298609822988510132e-02 -2.194976210594177246e-01 -1.486107409000396729e-01 1.015887558460235596e-01 -1.118810251355171204e-01 4.213551059365272522e-02 1.808932125568389893e-01 -2.503357529640197754e-01 -2.344859950244426727e-02 4.037567228078842163e-02 -9.281484037637710571e-02 3.719828650355339050e-02 -3.722008168697357178e-01 3.682416304945945740e-02 2.188608497381210327e-01 -3.278934955596923828e-02 8.867059648036956787e-02 4.723182693123817444e-02 5.204974114894866943e-02 1.605231873691082001e-02 3.511871695518493652e-01 6.577646732330322266e-02 2.819099128246307373e-01 2.874554991722106934e-01 -3.375239372253417969e-01 -3.062756173312664032e-02 -4.005522653460502625e-02
-2.043534815311431885e-01 1.365058124065399170e-01 3.316051363945007324e-01 -9.954704344272613525e-02 -1.029354408383369446e-01 5.713825672864913940e-02 -1.336909234523773193e-01 -1.101407632231712341e-01 2.614512443542480469e-01 -1.481197923421859741e-01 8.253692090511322021e-02 6.093725189566612244e-02 -1.901166141033172607e-01 1.693486124277114868e-01 -1.384399384260177612e-01 -1.917786598205566406e-01 -5.439734458923339844e-02 2.599824965000152588e-01 -7.902788370847702026e-02 1.046211645007133484e-02 -2.718481980264186859e-02 1.124854758381843567e-01 3.576686233282089233e-02 2.343861162662506104e-01 -2.917355000972747803e-01 2.191963195800781250e-01 1.576088070869445801e-01 1.613143235445022583e-01 1.821367591619491577e-01 -3.395953476428985596e-01 7.848972082138061523e-02 -2.628454267978668213e-01
-3.662318363785743713e-02 -4.429272934794425964e-02 2.507649064064025879e-01 -5.129335820674896240e-02 2.006609588861465454e-01 1.398163139820098877e-01 -1.876685768365859985e-01 -3.443504869937896729e-02 2.264535427093505859e-01 6.530762463808059692e-02 1.506938189268112183e-01 3.111108206212520599e-03 -1.599729210138320923e-01 2.917334437370300293e-02 -2.206585556268692017e-01 2.310518473386764526e-01 -3.197357058525085449e-01 7.257371395826339722e-02 1.866893917322158813e-01 3.192277252674102783e-01 -1.083351150155067444e-01 3.683651089668273926e-01 -2.942960336804389954e-02 2.277197688817977905e-01 -2.113983333110809326e-01 1.834022104740142822e-01 1.308423727750778198e-01 1.421145945787429810e-01 2.333050221204757690e-01 -7.945632934570312500e-02 -7.216892391443252563e-02 -4.667148366570472717e-02
1.648822575807571411e-01 4.182058945298194885e-02 6.653720140457153320e-02 -2.097685933113098145e-01 -1.629143953323364258e-02 -3.864830359816551208e-02 5.323197692632675171e-02 7.390151917934417725e-02 1.084489300847053528e-01 -1.169037446379661560e-02 -1.906318366527557373e-01 1.657916158437728882e-01 -3.007834851741790771e-01 6.468428671360015869e-02 1.406737789511680603e-02 -1.817437410354614258e-01 -1.296358257532119751e-01 -7.611709088087081909e-02 2.138546295464038849e-02 1.149475947022438049e-01 -1.173948049545288086e-01 3.501747250556945801e-01 5.499521642923355103e-02 2.228071913123130798e-02 -7.652927190065383911e-02 2.192861139774322510e-01 1.712478548288345337e-01 2.826005518436431885e-01 3.384999930858612061e-01 -4.565007388591766357e-01 9.839657694101333618e-02 1.923240274190902710e-01
2.471849136054515839e-02 -6.222680956125259399e-02 1.050409600138664246e-01 -1.141502037644386292e-01 2.822320759296417236e-01 -1.913556754589080811e-01 -1.802092492580413818e-01 -1.918610781431198120e-01 4.040239378809928894e-02 4.167851060628890991e-03 6.939283013343811035e-02 -2.178416997194290161e-01 -2.953771688044071198e-02 5.672392249107360840e-02 -2.393232136964797974e-01 3.631960134953260422e-03 -1.348872780799865723e-01 -9.423102438449859619e-02 -1.020612865686416626e-01 -1.945717073976993561e-02 2.327912449836730957e-01 4.834800064563751221e-01 -5.964560061693191528e-02 1.715077459812164307e-01 -2.299970984458923340e-01 8.918737620115280151e-02 6.669760495424270630e-02 4.077714681625366211e-01 2.019068300724029541e-01 -8.087023347616195679e-02 1.813484430313110352e-01 -6.069708615541458130e-03
6.588751822710037231e-02 2.160072177648544312e-01 9.955763071775436401e-02 -2.896685153245925903e-03 -2.130826413631439209e-01 -1.495616883039474487e-01 1.081954464316368103e-01 1.301958858966827393e-01 2.611840516328811646e-02 1.340764015913009644e-01 1.282244324684143066e-01 2.156603783369064331e-01 -1.870870143175125122e-01 -9.610258042812347412e-02 -1.947778090834617615e-02 9.716633707284927368e-02 2.190207839012145996e-01 -1.565705686807632446e-01 -3.144447803497314453e-01 -1.529733687639236450e-01 6.969871371984481812e-02 3.823516368865966797e-01 2.608067989349365234e-01 1.881153136491775513e-01 -6.184305995702743530e-02 3.092097342014312744e-01 3.941092267632484436e-02 2.349291741847991943e-01 1.950000971555709839e-02 1.833465397357940674e-01 2.598485648632049561e-01 8.077319711446762085e-03
-1.358731538057327271e-01 1.661677509546279907e-01 9.211385250091552734e-02 1.923202127218246460e-01 9.443435817956924438e-02 -3.338185250759124756e-01 -1.052076462656259537e-02 6.688885390758514404e-02 -1.369010061025619507e-01 1.095920652151107788e-01 8.768685907125473022e-02 2.247063070535659790e-01 -8.671098202466964722e-02 1.695367097854614258e-01 4.065738990902900696e-02 -3.410730510950088501e-02 -3.124345676042139530e-04 -5.239380002021789551e-01 -2.060981467366218567e-02 -1.043612044304609299e-02 1.536402404308319092e-01 2.057810276746749878e-01 3.733175098896026611e-01 3.184308111667633057e-02 1.418955326080322266e-01 1.577868461608886719e-01 1.658532172441482544e-01 2.280787676572799683e-01 1.986100524663925171e-01 1.888691564090549946e-03 8.859866857528686523e-02 -4.766372591257095337e-02
7.537488639354705811e-02 1.941219717264175415e-01 2.913466989994049072e-01 7.416050136089324951e-02 2.251695692539215088e-01 1.393245160579681396e-01 -1.907224766910076141e-02 -1.628743601031601429e-03 2.335580885410308838e-01 6.542339175939559937e-02 -3.501378372311592102e-02 -8.055208250880241394e-03 1.799482107162475586e-02 2.785174548625946045e-01 -1.506291925907135010e-01 -2.094112709164619446e-02 3.555007651448249817e-02 -1.565106064081192017e-01 -1.499706208705902100e-01 3.021286334842443466e-03 1.087195128202438354e-01 2.626588046550750732e-01 3.654016181826591492e-02 1.627987027168273926e-01 -1.741213202476501465e-01 2.763633728027343750e-01 -2.271069139242172241e-01 4.851517379283905029e-01 -5.050026625394821167e-02 -1.354663372039794922e-01 1.539848446846008301e-01 -1.986561268568038940e-01
4.541802033782005310e-02 2.350467145442962646e-01 2.117644399404525757e-01 1.686832904815673828e-01 1.209975332021713257e-01 -1.884146928787231445e-01 6.567184627056121826e-02 -6.841009110212326050e-02 8.750129491090774536e-02 -1.932153701782226562e-01 3.418760001659393311e-01 2.370112538337707520e-01 1.021719165146350861e-02 2.382309138774871826e-01 1.506290882825851440e-01 1.112727299332618713e-01 -1.855178773403167725e-01 -3.272581100463867188e-01 -3.786700591444969177e-02 -2.173801064491271973e-01 -4.605937004089355469e-02 1.704781502485275269e-02 1.171702593564987183e-01 2.696196734905242920e-01 -9.031936526298522949e-03 -1.015246659517288208e-02 7.028474658727645874e-02 1.087879389524459839e-01 4.135651588439941406e-01 1.093407049775123596e-01 1.341999322175979614e-01 -5.734370276331901550e-02
-7.659002393484115601e-02 9.183436632156372070e-02 3.259851336479187012e-01 1.870993226766586304e-01 1.067849844694137573e-01 -1.655492186546325684e-01 -1.449514031410217285e-01 -2.249752879142761230e-01 1.831165142357349396e-02 3.878536820411682129e-02 2.571310102939605713e-01 2.149298973381519318e-02 -5.730592831969261169e-02 1.718949079513549805e-01 -2.381543219089508057e-01 1.406029909849166870e-01 3.221190273761749268e-01 9.267155081033706665e-02 7.733244448900222778e-02 -3.752302750945091248e-02 -3.622273728251457214e-02 1.759787201881408691e-01 7.284504920244216919e-02 2.269325554370880127e-01 2.610596716403961182e-01 1.628869771957397461e-01 1.282938569784164429e-01 5.371220037341117859e-02 4.018847942352294922e-01 7.781271636486053467e-02 6.279155611991882324e-03 -2.565160095691680908e-01
-1.608460247516632080e-01 1.960257440805435181e-01 2.000905275344848633e-01 6.830886751413345337e-02 -9.573283046483993530e-02 -6.542383227497339249e-03 4.588944464921951294e-02 1.268706284463405609e-02 -1.679193526506423950e-01 4.712772741913795471e-02 1.264733821153640747e-01 2.216862328350543976e-02 -2.399704605340957642e-01 2.469246238470077515e-01 3.618487715721130371e-01 5.676982551813125610e-02 6.441238522529602051e-02 -4.295123815536499023e-01 -7.666326127946376801e-03 -6.964668631553649902e-02 -8.022419363260269165e-02 -2.137965057045221329e-03 2.317949682474136353e-01 1.265626996755599976e-01 2.496344409883022308e-02 3.472962379455566406e-01 3.038450181484222412e-01 1.953235566616058350e-01 1.078138739103451371e-04 1.692327111959457397e-01 1.384072601795196533e-01 1.033052504062652588e-01
3.140325844287872314e-02 1.545049250125885010e-02 -7.981128990650177002e-02 -1.109358295798301697e-01 -2.190483659505844116e-01 -3.040708601474761963e-01 -1.686045825481414795e-01 -5.842295661568641663e-02 2.454659342765808105e-01 2.201587110757827759e-01 1.229112893342971802e-01 -2.221016138792037964e-01 1.080387979745864868e-01 1.211010515689849854e-01 1.819241940975189209e-01 -1.145382374525070190e-01 1.909359395503997803e-01 -7.891863584518432617e-03 -6.526101380586624146e-02 7.212798576802015305e-03 9.747868403792381287e-03 1.695625782012939453e-01 -3.454454988241195679e-02 2.277724593877792358e-01 -3.448229432106018066e-01 2.205935418605804443e-01 -7.988582551479339600e-02 2.022771686315536499e-01 4.624818265438079834e-01 -1.005421578884124756e-01 1.480628643184900284e-02 1.656468957662582397e-02
-1.282857805490493774e-01 2.200312018394470215e-01 3.594915866851806641e-01 -5.628835782408714294e-02 -2.371026016771793365e-02 -6.067995727062225342e-02 1.175004765391349792e-01 -1.323262602090835571e-01 -6.027713418006896973e-02 -3.127432987093925476e-02 -1.274493336677551270e-01 -3.270782763138413429e-04 -2.829346060752868652e-01 -1.076688095927238464e-01 1.677829027175903320e-01 4.453882202506065369e-02 2.344166189432144165e-01 -2.164968699216842651e-01 -7.987435162067413330e-02 -1.501914709806442261e-01 -3.575051203370094299e-02 3.603608310222625732e-01 -2.291640043258666992e-01 2.857210338115692139e-01 -1.404414474964141846e-01 -4.753352701663970947e-02 3.040959313511848450e-02 1.881201416254043579e-01 3.764524757862091064e-01 1.465045809745788574e-01 -7.548573613166809082e-02 -3.613822907209396362e-02
-2.949007451534271240e-01 6.539843976497650146e-02 7.028442621231079102e-02 6.011610478162765503e-02 -7.706214208155870438e-03 -1.998091191053390503e-01 5.836050584912300110e-02 6.266319006681442261e-02 -1.984791830182075500e-02 1.606788784265518188e-01 -1.500075012445449829e-01 1.314968988299369812e-02 -8.875624835491180420e-02 1.959924846887588501e-01 3.336659073829650879e-02 2.701254189014434814e-01 2.812131643295288086e-01 -1.334309577941894531e-01 -7.203578948974609375e-03 1.432552337646484375e-01 1.708652079105377197e-01 9.803044795989990234e-02 -1.412329729646444321e-02 1.330699920654296875e-01 -1.103300973773002625e-02 1.193043515086174011e-01 2.461945563554763794e-01 2.975468039512634277e-01 3.130032420158386230e-01 3.579457998275756836e-01 8.074710518121719360e-02 -3.366604745388031006e-01
-1.164547577500343323e-01 2.913474142551422119e-01 1.886093467473983765e-01 -9.139176458120346069e-02 -1.363493129611015320e-02 7.173455506563186646e-02 -2.537336433306336403e-03 7.270024716854095459e-02 -1.335086375474929810e-01 4.736425355076789856e-02 1.223437860608100891e-01 1.951986998319625854e-01 -2.109253965318202972e-02 -4.144055303186178207e-03 9.166270494461059570e-02 1.105148997157812119e-02 -2.005023360252380371e-01 1.442733258008956909e-01 -1.083342060446739197e-01 7.042203098535537720e-02 5.766415596008300781e-02 1.555637121200561523e-01 -7.748240232467651367e-02 4.467051625251770020e-01 -9.289880841970443726e-02 3.821298480033874512e-01 2.332058399915695190e-01 -3.775985538959503174e-02 2.256264388561248779e-01 -2.621115744113922119e-01 9.443202614784240723e-02 3.392691016197204590e-01
2.570586800575256348e-01 4.957404453307390213e-03 7.414142787456512451e-02 1.509492695331573486e-01 -1.943226158618927002e-01 4.452404007315635681e-02 -1.591857224702835083e-01 -2.383096516132354736e-01 -4.109222814440727234e-02 -7.218305766582489014e-02 1.277339160442352295e-01 -4.357292130589485168e-02 1.672769524157047272e-02 3.917183876037597656e-01 -2.947593331336975098e-01 6.285208463668823242e-02 -1.385515034198760986e-01 2.319033145904541016e-01 5.057567730545997620e-02 -1.354995965957641602e-01 -3.799616545438766479e-02 1.235913559794425964e-01 4.780718684196472168e-02 2.971920669078826904e-01 4.603102803230285645e-02 1.327230781316757202e-01 2.774241864681243896e-01 2.852624952793121338e-01 2.592891454696655273e-01 -1.543745249509811401e-01 1.970441937446594238e-01 -6.989593058824539185e-02
2.370388209819793701e-01 1.173941493034362793e-01 2.360104322433471680e-01 -1.173852235078811646e-01 6.854622811079025269e-02 1.146054565906524658e-01 1.742786318063735962e-01 2.805000171065330505e-02 1.740194410085678101e-01 2.510657310485839844e-01 -4.289290308952331543e-02 -9.384079277515411377e-02 -3.170271217823028564e-01 6.077542155981063843e-02 9.346278756856918335e-02 3.266666829586029053e-02 -6.869434844702482224e-03 -2.733952552080154419e-02 1.923722177743911743e-01 -9.991283714771270752e-02 -2.308878320036455989e-04 1.461827009916305542e-01 8.329915255308151245e-02 -1.175914425402879715e-02 1.082445308566093445e-01 1.367455273866653442e-01 2.943969368934631348e-01 2.403618693351745605e-01 4.626924693584442139e-01 -3.266139328479766846e-01 1.540531124919652939e-02 1.466443538665771484e-01
8.432676643133163452e-02 3.484975695610046387e-01 1.846194267272949219e-01 1.492411196231842041e-01 -9.796494990587234497e-02 -2.580327689647674561e-01 1.547023057937622070e-01 -6.912582367658615112e-02 2.001137435436248779e-01 7.225906103849411011e-02 2.020182274281978607e-02 1.418278366327285767e-02 5.443084985017776489e-03 1.683096140623092651e-01 -7.216319441795349121e-02 1.762619614601135254e-01 1.310863047838211060e-01 -1.492608487606048584e-01 -2.553113996982574463e-01 9.515170753002166748e-02 4.358492791652679443e-01 1.458743810653686523e-01 -2.899144776165485382e-03 1.463020499795675278e-02 -4.541923478245735168e-02 1.436074674129486084e-01 7.780258357524871826e-02 3.084461390972137451e-01 2.861667573451995850e-01 4.737184196710586548e-02 2.461716085672378540e-01 7.682157307863235474e-02
2.610971927642822266e-01 1.638951450586318970e-01 2.392636388540267944e-01 -1.493135094642639160e-01 -1.171006783843040466e-01 -1.617859452962875366e-01 -2.236915193498134613e-02 1.160805523395538330e-01 -2.663400582969188690e-02 -2.327823787927627563e-01 7.936467230319976807e-02 3.156510740518569946e-02 -2.344969063997268677e-01 1.604288667440414429e-01 -1.139267086982727051e-01 1.496222466230392456e-01 2.099589705467224121e-01 -8.248706348240375519e-03 -2.546760141849517822e-01 -6.842449307441711426e-02 -2.327211052179336548e-01 -2.023788541555404663e-01 1.138118505477905273e-01 -3.944455087184906006e-02 1.479423046112060547e-01 2.330844998359680176e-01 2.429108768701553345e-01 -1.235654763877391815e-02 4.199970662593841553e-01 -1.420274525880813599e-01 1.749402731657028198e-01 8.609999716281890869e-02
-4.623288288712501526e-02 2.647161856293678284e-02 -6.463032960891723633e-02 -1.573939472436904907e-01 1.894626319408416748e-01 1.908388882875442505e-01 -2.047242969274520874e-01 -2.696079611778259277e-01 6.664135307073593140e-02 -3.054175972938537598e-01 2.592675983905792236e-01 -1.921801120042800903e-01 -2.114068716764450073e-01 9.366607666015625000e-02 -1.478572040796279907e-01 5.075938254594802856e-02 -3.003481030464172363e-01 2.119710482656955719e-02 -6.703279912471771240e-02 -1.915181055665016174e-02 1.130953356623649597e-01 1.716276109218597412e-01 6.179777160286903381e-02 2.972214221954345703e-01 -1.755077242851257324e-01 2.452437132596969604e-01 1.645875573158264160e-01 3.361985981464385986e-01 1.671826690435409546e-01 -9.236619621515274048e-02 6.358269602060317993e-02 1.512929215095937252e-03
-3.547558933496475220e-02 1.745256334543228149e-01 1.473632901906967163e-01 -9.644337929785251617e-03 -1.266115307807922363e-01 1.486013531684875488e-01 1.104192286729812622e-01 -2.101048976182937622e-01 -3.004244267940521240e-01 2.343823909759521484e-01 5.939523875713348389e-02 1.997750401496887207e-01 4.524827003479003906e-03 -5.144862085580825806e-02 2.666421234607696533e-01 2.653212286531925201e-02 -1.972870342433452606e-02 -2.238557785749435425e-01 -1.546639353036880493e-01 1.042842864990234375e-02 1.382049918174743652e-02 -3.974280878901481628e-02 2.849822342395782471e-01 1.529855877161026001e-01 8.097346872091293335e-02 2.707909047603607178e-01 2.174543291330337524e-01 3.085168004035949707e-01 2.428367733955383301e-01 2.420027852058410645e-01 2.083893269300460815e-01 -1.571364104747772217e-01
8.859884738922119141e-02 -7.154429703950881958e-02 1.204921379685401917e-01 9.368124604225158691e-02 8.828757703304290771e-02 1.946993172168731689e-01 3.803753107786178589e-02 -8.854373544454574585e-02 -1.107599437236785889e-01 -7.645314186811447144e-02 1.397363543510437012e-01 1.735907047986984253e-01 8.408111520111560822e-03 1.024559587240219116e-01 -2.189720794558525085e-02 1.440060585737228394e-01 1.890710741281509399e-01 1.977970153093338013e-01 -3.546480834484100342e-02 -8.612007647752761841e-02 1.200125515460968018e-01 2.953973114490509033e-01 2.616045475006103516e-01 3.906259313225746155e-02 -2.034019827842712402e-01 1.359878946095705032e-02 2.190009057521820068e-01 1.436073333024978638e-01 6.135041117668151855e-01 -1.658969819545745850e-01 -5.612673610448837280e-02 1.918788403272628784e-01
2.157602012157440186e-01 -2.586064487695693970e-02 6.924426555633544922e-02 -2.315514236688613892e-01 4.433448985219001770e-02 1.957258135080337524e-01 -7.644054293632507324e-02 2.347580492496490479e-01 7.095930725336074829e-02 4.342514090240001678e-03 3.402226567268371582e-01 -3.159552440047264099e-02 -1.735498458147048950e-01 1.786937862634658813e-01 1.193372532725334167e-01 -3.012702167034149170e-01 -4.828288406133651733e-02 -2.108418941497802734e-01 -1.609796434640884399e-01 6.820882111787796021e-02 -1.294310986995697021e-01 7.471729069948196411e-02 9.201508015394210815e-03 3.329896032810211182e-01 1.268908679485321045e-01 2.125893682241439819e-01 2.531241774559020996e-01 7.006796542555093765e-03 2.610087990760803223e-01 -1.798843443393707275e-01 1.933877468109130859e-01 -1.741425395011901855e-01
-5.262587964534759521e-02 2.189241647720336914e-01 4.145252108573913574e-01 -1.938097029924392700e-01 9.898860938847064972e-03 -2.556180059909820557e-01 2.765043452382087708e-02 -1.929725110530853271e-01 5.917316675186157227e-02 1.343100816011428833e-01 -1.303565949201583862e-01 -9.532945603132247925e-02 -3.007173240184783936e-01 -6.107015907764434814e-02 9.893053025007247925e-02 1.247538775205612183e-01 6.793903559446334839e-02 -9.174003265798091888e-03 2.021809518337249756e-01 -1.745876669883728027e-02 -1.338386982679367065e-01 1.068114303052425385e-02 3.136451840400695801e-01 2.308735698461532593e-01 7.379310578107833862e-02 3.641762435436248779e-01 2.451770603656768799e-01 5.822675302624702454e-02 2.205081582069396973e-01 5.353513360023498535e-02 -1.707111299037933350e-02 -1.994367688894271851e-02
-4.480982571840286255e-02 1.254807710647583008e-01 2.705152332782745361e-01 -4.526572525501251221e-01 -1.452652364969253540e-01 -1.652385592460632324e-01 -2.402019053697586060e-01 -1.245783939957618713e-01 2.123810816556215286e-03 -5.530002713203430176e-02 4.339691624045372009e-02 1.117465421557426453e-01 4.483596980571746826e-02 8.655329793691635132e-02 -6.033654883503913879e-02 -3.963131085038185120e-02 3.071140125393867493e-02 1.304217875003814697e-01 -2.692897319793701172e-01 2.129719555377960205e-01 -9.242723695933818817e-03 3.824017047882080078e-01 -9.102019667625427246e-02 -6.062513589859008789e-02 -1.626734621822834015e-02 2.316107600927352905e-01 1.392085254192352295e-01 2.904447913169860840e-01 2.415554076433181763e-01 1.567549258470535278e-01 7.517198473215103149e-02 -1.003997251391410828e-01
1.343058049678802490e-01 1.415853668004274368e-02 1.331629455089569092e-01 -2.941353023052215576e-01 -8.086768537759780884e-02 -5.037170276045799255e-02 2.195786833763122559e-01 2.086066752672195435e-01 -8.313554525375366211e-02 -6.566502153873443604e-02 1.165637373924255371e-01 -6.042977049946784973e-02 -1.944472193717956543e-01 2.970593571662902832e-01 -7.545622438192367554e-02 1.110761985182762146e-01 -2.224042415618896484e-01 -1.046180203557014465e-01 -1.356448084115982056e-01 -4.180238116532564163e-03 -2.644886672496795654e-01 2.693820595741271973e-01 9.197874367237091064e-02 1.579632908105850220e-01 1.621870994567871094e-01 -1.121348440647125244e-01 -2.915143221616744995e-02 2.028525620698928833e-01 4.900584220886230469e-01 -1.449842303991317749e-01 -6.399902701377868652e-02 5.698216706514358521e-02
1.933956295251846313e-01 3.334174863994121552e-03 6.767502427101135254e-02 2.673631012439727783e-01 8.018799126148223877e-02 -3.336198627948760986e-01 1.883907765150070190e-01 -2.357715740799903870e-02 5.489171668887138367e-02 9.938956797122955322e-02 -7.584528625011444092e-02 2.027059346437454224e-01 1.627217791974544525e-02 1.318697035312652588e-01 -7.812119275331497192e-02 2.496403306722640991e-01 8.621446043252944946e-02 7.270891964435577393e-02 -8.435159176588058472e-02 1.006381362676620483e-01 3.287005424499511719e-01 3.298140317201614380e-02 1.150903180241584778e-01 2.549310624599456787e-01 -1.807692646980285645e-01 1.577622890472412109e-01 1.933099925518035889e-01 1.365657746791839600e-01 3.912521004676818848e-01 -1.621669828891754150e-01 2.576244473457336426e-01 -1.013474464416503906e-01
-9.505347907543182373e-02 -2.403694204986095428e-02 2.743277847766876221e-01 -5.800947919487953186e-02 -1.820030249655246735e-02 -1.243586689233779907e-01 -5.874113645404577255e-03 -1.144360080361366272e-01 -1.988751068711280823e-02 2.280717492103576660e-01 -3.513731434941291809e-02 -1.201141774654388428e-01 -1.038558781147003174e-01 -4.490601271390914917e-02 2.353206425905227661e-01 2.094971984624862671e-01 -1.823487877845764160e-01 -2.325244396924972534e-01 7.461559772491455078e-02 8.776352554559707642e-02 -1.910295188426971436e-01 1.315887868404388428e-01 3.953413665294647217e-01 1.809186041355133057e-01 1.208471506834030151e-01 3.292367458343505859e-01 2.976121902465820312e-01 3.630529344081878662e-02 3.639452457427978516e-01 3.934683278203010559e-02 1.057450696825981140e-01 -3.459738567471504211e-02
-3.689201176166534424e-02 1.007479429244995117e-01 9.673033654689788818e-02 1.650902181863784790e-01 7.450093328952789307e-02 -1.651000380516052246e-01 -9.409116208553314209e-02 -2.711845338344573975e-01 -9.136098087765276432e-04 1.012210175395011902e-01 3.281404376029968262e-01 -1.517765820026397705e-01 1.125431209802627563e-01 2.277109026908874512e-01 -2.207329869270324707e-01 1.128193810582160950e-01 -5.540087446570396423e-02 -5.721595138311386108e-02 -2.447420805692672729e-01 -2.378046745434403419e-03 1.340843830257654190e-02 2.888691723346710205e-01 1.775228381156921387e-01 1.710006967186927795e-02 6.372015923261642456e-02 2.991203665733337402e-01 3.180936872959136963e-01 -1.542996615171432495e-01 3.910333812236785889e-01 -8.869931101799011230e-03 -1.165146082639694214e-01 5.459599196910858154e-02
1.395783424377441406e-01 1.626771986484527588e-01 1.948905438184738159e-01 -2.057235985994338989e-01 -8.207834511995315552e-02 -7.545865140855312347e-03 -8.372646756470203400e-03 -3.221457824110984802e-02 2.658013105392456055e-01 6.042131036520004272e-02 -9.547433257102966309e-02 -5.398811772465705872e-02 -3.296772539615631104e-01 3.457817435264587402e-02 2.119325250387191772e-01 -1.146400272846221924e-01 1.398479342460632324e-01 -4.565375857055187225e-03 1.160128042101860046e-02 -1.631914265453815460e-02 -2.452187985181808472e-01 1.210825964808464050e-01 -5.638357251882553101e-02 -1.554998476058244705e-02 7.535380870103836060e-02 2.088883817195892334e-01 2.470665723085403442e-01 2.577745616436004639e-01 4.550193548202514648e-01 -3.393076062202453613e-01 -2.186637930572032928e-02 1.180268377065658569e-01
1.531449407339096069e-01 4.804363101720809937e-02 4.615724459290504456e-02 -4.099275171756744385e-01 3.795478492975234985e-02 1.420366615056991577e-01 1.389847546815872192e-01 1.759892553091049194e-01 -9.056316316127777100e-02 -1.472996175289154053e-01 8.168783038854598999e-02 -2.659871242940425873e-02 -1.703921556472778320e-01 -2.902783080935478210e-02 -1.079405248165130615e-01 6.850790977478027344e-02 -2.019334733486175537e-01 -1.662655472755432129e-01 -9.552995860576629639e-02 9.054788202047348022e-02 -2.434534579515457153e-01 1.699481531977653503e-02 -3.917019814252853394e-03 2.168765068054199219e-01 1.524600088596343994e-01 1.244935318827629089e-01 4.660930857062339783e-02 4.266135692596435547e-01 4.770758748054504395e-01 2.527785487473011017e-02 5.432849004864692688e-02 4.692416265606880188e-02
-1.855094879865646362e-01 1.204893812537193298e-01 4.568199813365936279e-02 8.814118802547454834e-03 -1.119579747319221497e-01 9.279963374137878418e-02 -1.982314884662628174e-01 -2.784232795238494873e-01 2.036717981100082397e-01 3.496540710330009460e-02 8.050834387540817261e-02 7.691965252161026001e-02 -1.514787971973419189e-01 -3.335447609424591064e-02 -1.966876536607742310e-01 1.422969251871109009e-01 -1.008918881416320801e-01 -2.333590090274810791e-01 -2.165976613759994507e-01 -1.964118927717208862e-01 -6.310594081878662109e-02 3.435332179069519043e-01 -2.104038745164871216e-02 1.929218024015426636e-01 -2.948153913021087646e-01 -1.453425884246826172e-01 1.065114587545394897e-01 4.067163467407226562e-01 1.959310173988342285e-01 -1.726475805044174194e-01 -8.426800370216369629e-02 -5.439760908484458923e-02
9.272085875272750854e-02 6.333025544881820679e-02 9.139496833086013794e-02 -2.622407078742980957e-01 1.535674333572387695e-01 1.633830666542053223e-01 -3.254640847444534302e-02 1.367116570472717285e-01 -9.487052261829376221e-02 -6.014498695731163025e-02 1.562520265579223633e-01 -1.459262222051620483e-01 -3.047890365123748779e-01 1.988525092601776123e-01 -1.141591891646385193e-01 -6.720381230115890503e-02 9.737019985914230347e-02 6.221272796392440796e-02 1.554394960403442383e-01 -6.953550875186920166e-02 1.592854857444763184e-01 5.334600806236267090e-01 -1.160864904522895813e-02 1.244479268789291382e-01 2.087685167789459229e-01 1.952082812786102295e-01 1.116763502359390259e-01 3.334726691246032715e-01 2.044366002082824707e-01 -2.408341318368911743e-02 -3.314929082989692688e-02 -1.231553405523300171e-01
-6.622677296400070190e-02 2.913645505905151367e-01 2.066901624202728271e-01 3.166437745094299316e-01 1.135813072323799133e-01 -7.753424346446990967e-02 1.568031730130314827e-03 -6.279399245977401733e-02 -3.518344089388847351e-02 -6.936661154031753540e-02 1.747411787509918213e-01 1.588045507669448853e-01 1.061173081398010254e-01 3.733724951744079590e-01 1.789937913417816162e-01 1.365970224142074585e-01 -1.431489884853363037e-01 -2.458532154560089111e-01 -1.806431263685226440e-01 2.833982184529304504e-02 -4.376972094178199768e-02 -1.579266935586929321e-01 5.562101677060127258e-02 3.200910985469818115e-01 -2.345715314149856567e-01 1.680464893579483032e-01 2.349119335412979126e-01 8.443254232406616211e-02 2.374965995550155640e-01 -1.172645017504692078e-01 1.368474215269088745e-01 -2.173550426959991455e-02
-9.580678492784500122e-02 6.726083159446716309e-02 2.427721619606018066e-01 -7.465867791324853897e-03 1.293129324913024902e-01 -2.675697021186351776e-02 7.037352770566940308e-02 -9.130176901817321777e-02 -1.333836019039154053e-01 1.377601623535156250e-01 8.557864278554916382e-02 6.021098420023918152e-02 -1.618263423442840576e-01 -8.278335444629192352e-03 2.636530995368957520e-01 1.160949841141700745e-01 1.409748475998640060e-02 -3.303749263286590576e-01 6.552009284496307373e-02 3.003513999283313751e-02 -1.508294418454170227e-02 2.683029323816299438e-02 2.747906148433685303e-01 5.039698258042335510e-02 9.216073155403137207e-02 4.771076738834381104e-01 2.323810905218124390e-01 7.086878269910812378e-02 3.290620744228363037e-01 8.792403340339660645e-02 2.692694067955017090e-01 2.498114556074142456e-01
-1.006909161806106567e-01 -6.847044825553894043e-02 3.054863810539245605e-01 1.575840711593627930e-01 -1.007664725184440613e-01 -4.318184033036231995e-02 3.600636124610900879e-02 9.086375683546066284e-02 -3.538292050361633301e-01 -6.277334690093994141e-02 1.224424466490745544e-01 -3.804889693856239319e-02 -1.980209201574325562e-01 3.093781471252441406e-01 -1.045418623834848404e-02 8.659899979829788208e-02 -1.451464463025331497e-02 -1.344646606594324112e-02 -2.631858289241790771e-01 -2.191043198108673096e-01 1.513739377260208130e-01 2.226986587047576904e-01 1.901823729276657104e-01 -9.019277989864349365e-02 9.217660874128341675e-02 4.511066377162933350e-01 -5.222303792834281921e-02 6.939003616571426392e-02 2.060700356960296631e-01 -2.287810444831848145e-01 4.245762154459953308e-02 -8.193790167570114136e-02
-1.852559149265289307e-01 -2.814832329750061035e-01 1.345979049801826477e-02 2.545848190784454346e-01 4.776111617684364319e-02 -2.205646187067031860e-01 -2.619361877441406250e-01 -5.120630934834480286e-02 -1.124664992094039917e-01 -2.450095713138580322e-01 6.111223995685577393e-02 2.902671694755554199e-02 -3.167869150638580322e-01 4.424564540386199951e-02 -8.817727677524089813e-03 8.514572400599718094e-04 5.656675621867179871e-02 -6.332369893789291382e-02 -3.703358396887779236e-02 -1.712983250617980957e-01 9.663567692041397095e-02 3.594703674316406250e-01 2.016607820987701416e-01 1.068537458777427673e-01 -1.525559723377227783e-01 8.159735798835754395e-02 2.091650515794754028e-01 3.065397143363952637e-01 3.268069922924041748e-01 5.107094347476959229e-02 5.881244689226150513e-02 1.027622967958450317e-01
1.085534542798995972e-01 -1.464556306600570679e-01 8.422952890396118164e-02 5.880713090300559998e-02 -2.495257928967475891e-02 3.206256628036499023e-01 -1.006619334220886230e-01 1.233389377593994141e-01 1.551391780376434326e-01 -1.439360082149505615e-01 4.113123193383216858e-02 -2.157758772373199463e-01 -2.154625207185745239e-01 1.850465834140777588e-01 -1.250739842653274536e-01 1.716097146272659302e-01 -7.407657057046890259e-02 -2.936532795429229736e-01 1.040704473853111267e-01 1.307773217558860779e-02 9.741593152284622192e-02 3.707737028598785400e-01 4.891987890005111694e-02 3.329602181911468506e-01 -8.641821146011352539e-02 6.845428794622421265e-02 5.996049195528030396e-02 2.113837897777557373e-01 3.071783483028411865e-01 -2.224521934986114502e-01 1.209793388843536377e-01 1.636979281902313232e-01
-1.540576070547103882e-01 2.557489834725856781e-02 1.084795221686363220e-01 -8.116481453180313110e-02 3.515039980411529541e-01 3.653044998645782471e-02 -8.305232971906661987e-02 9.383352100849151611e-02 9.626693278551101685e-02 1.277302950620651245e-01 1.347119063138961792e-01 2.321991696953773499e-02 -1.606867760419845581e-01 2.809560894966125488e-01 8.610950410366058350e-02 -1.396394520998001099e-01 -2.507143318653106689e-01 2.141467109322547913e-02 -9.145683795213699341e-02 -4.757468402385711670e-02 1.475838422775268555e-01 3.494086563587188721e-01 1.314785331487655640e-01 1.806018948554992676e-01 -1.072088442742824554e-02 2.710948288440704346e-01 3.508486971259117126e-02 4.674717485904693604e-01 -3.212668001651763916e-02 -2.741217613220214844e-01 -2.756368368864059448e-02 -5.203408002853393555e-02
5.448902770876884460e-02 2.698363363742828369e-01 4.315134286880493164e-01 -1.894130855798721313e-01 -4.308363422751426697e-02 1.280711144208908081e-01 -3.814032673835754395e-01 -1.972950696945190430e-01 -3.076909109950065613e-02 1.713182479143142700e-01 -7.124019414186477661e-02 6.271329522132873535e-02 3.555947914719581604e-02 -1.419212818145751953e-01 -2.998611889779567719e-02 1.021796255372464657e-03 1.112494617700576782e-02 -8.076921105384826660e-02 -1.554729789495468140e-01 -2.380494326353073120e-01 -6.084709614515304565e-02 2.361280918121337891e-01 3.512055380269885063e-03 1.270743459463119507e-01 -1.229018419981002808e-01 1.235052496194839478e-01 1.982101052999496460e-01 9.908242523670196533e-02 3.073257505893707275e-01 1.455624550580978394e-01 2.522597908973693848e-01 -1.266234815120697021e-01
6.611094623804092407e-02 -9.200961142778396606e-02 4.066675901412963867e-02 -1.125898808240890503e-01 -2.846295945346355438e-02 -1.212895438075065613e-01 -2.361392676830291748e-01 -4.622642695903778076e-02 -2.438901215791702271e-01 8.081002160906791687e-03 -1.723291873931884766e-01 2.043426781892776489e-01 -6.941893696784973145e-02 2.741294205188751221e-01 -4.634355381131172180e-02 1.269532460719347000e-02 -1.169579103589057922e-01 -3.909747004508972168e-01 1.891719549894332886e-02 2.238615304231643677e-01 2.396480366587638855e-02 1.182612329721450806e-01 5.369459744542837143e-03 4.517152011394500732e-01 1.099545061588287354e-01 1.952985823154449463e-01 5.406346917152404785e-02 2.929946184158325195e-01 2.534664571285247803e-01 -1.770142167806625366e-01 -7.955220527946949005e-03 1.258845180273056030e-01
-2.334324121475219727e-01 1.498297899961471558e-01 9.724329225718975067e-03 2.160819992423057556e-02 -1.483126878738403320e-01 -9.037988632917404175e-02 2.906550420448184013e-03 3.159115314483642578e-01 -3.455593809485435486e-02 -8.770745247602462769e-02 3.625112473964691162e-01 1.952188648283481598e-02 -1.125022396445274353e-01 2.074300795793533325e-01 1.108872592449188232e-01 -5.336975678801536560e-02 -1.719161123037338257e-02 -4.572187364101409912e-01 9.897904098033905029e-02 9.757275134325027466e-02 -4.134287312626838684e-02 2.856937348842620850e-01 1.058189347386360168e-01 2.258900366723537445e-02 -1.524906754493713379e-01 1.750869303941726685e-01 1.162768304347991943e-01 1.482504606246948242e-02 4.015125930309295654e-01 1.624290943145751953e-01 3.259636834263801575e-02 -3.174639493227005005e-02
5.061718448996543884e-02 2.093462347984313965e-01 5.142264440655708313e-02 -3.550737202167510986e-01 2.491749674081802368e-01 8.321890980005264282e-02 1.595506221055984497e-01 1.689835488796234131e-01 1.856435537338256836e-01 9.029641002416610718e-02 1.284912675619125366e-01 3.354188054800033569e-02 -1.725917011499404907e-01 1.225776318460702896e-02 -1.943305432796478271e-01 -9.989965707063674927e-03 1.077464893460273743e-01 -1.291588991880416870e-01 -1.945548802614212036e-01 3.570741042494773865e-02 -1.684705615043640137e-01 8.820068091154098511e-02 8.166794478893280029e-02 -8.673584461212158203e-02 7.794494926929473877e-02 1.907460838556289673e-01 -3.453182429075241089e-02 1.719780564308166504e-01 4.753498435020446777e-01 -3.111346364021301270e-01 2.387023270130157471e-01 5.539659038186073303e-02
9.090228937566280365e-03 2.426664680242538452e-01 7.423237711191177368e-02 2.013294026255607605e-03 6.348966062068939209e-02 -2.991056740283966064e-01 1.159108579158782959e-01 -1.071950197219848633e-01 9.475819766521453857e-02 2.174524404108524323e-02 3.675636351108551025e-01 2.388951331377029419e-01 -6.967177987098693848e-02 2.147177606821060181e-01 1.803263872861862183e-01 1.050944849848747253e-01 -1.719393730163574219e-01 -2.751349508762359619e-01 -1.209183931350708008e-01 -1.707576364278793335e-01 1.803515106439590454e-01 6.984046846628189087e-02 3.146968185901641846e-01 2.415860444307327271e-01 3.370466455817222595e-02 2.036878317594528198e-01 1.197330653667449951e-01 -4.494350031018257141e-02 2.778819799423217773e-01 -1.581186652183532715e-01 6.324852257966995239e-02 -1.091027930378913879e-01
9.706991165876388550e-02 5.971216037869453430e-02 3.126592561602592468e-02 -1.912778764963150024e-01 -1.917240619659423828e-01 -2.476962059736251831e-01 -8.362858556210994720e-03 -9.620513021945953369e-02 -1.343284994363784790e-01 3.470254838466644287e-01 -1.584889590740203857e-01 1.034100279211997986e-01 -1.976592689752578735e-01 2.640484087169170380e-02 -7.262209057807922363e-02 -1.702736318111419678e-01 -1.909110546112060547e-01 -1.085290536284446716e-01 -2.188304960727691650e-01 7.050254940986633301e-02 -6.676071882247924805e-02 9.578514844179153442e-02 -2.328649535775184631e-02 5.927871912717819214e-02 -8.290268480777740479e-02 2.771698534488677979e-01 9.396149218082427979e-02 2.286859005689620972e-01 4.362262189388275146e-01 -2.793457806110382080e-01 3.876942396163940430e-02 2.454997450113296509e-01
-7.484856247901916504e-02 1.440269052982330322e-01 2.994791418313980103e-02 -7.068288326263427734e-02 2.636561729013919830e-02 -1.482842415571212769e-01 2.440942674875259399e-01 4.823331255465745926e-03 1.390269994735717773e-01 3.682646453380584717e-01 -7.686904072761535645e-02 -6.496477127075195312e-02 -3.445301949977874756e-01 2.747778892517089844e-01 -3.464775159955024719e-02 -5.321912094950675964e-02 2.794666886329650879e-01 -3.919134438037872314e-01 -1.340666692703962326e-02 1.557918172329664230e-02 3.959354385733604431e-02 5.650112777948379517e-02 -1.168132275342941284e-01 7.958870381116867065e-02 3.774533048272132874e-03 2.850823402404785156e-01 3.145514428615570068e-01 1.872062981128692627e-01 1.683615595102310181e-01 1.127995625138282776e-01 -1.437828410416841507e-03 9.461937844753265381e-02
5.702709406614303589e-02 1.684427112340927124e-01 8.921947330236434937e-02 2.069353610277175903e-01 -2.634688466787338257e-02 -7.184001803398132324e-02 -1.701847463846206665e-01 -2.036183327436447144e-02 1.360892504453659058e-01 -2.536229975521564484e-02 2.534119188785552979e-01 4.692414775490760803e-02 -3.473744094371795654e-01 3.259733021259307861e-01 -1.885371953248977661e-01 1.542561650276184082e-01 3.097582608461380005e-02 -3.488948196172714233e-02 4.765559360384941101e-02 4.917586967349052429e-02 1.000727787613868713e-01 1.184440776705741882e-01 -4.039428604301065207e-04 1.649565845727920532e-01 3.558743000030517578e-01 1.327572166919708252e-01 -1.302098333835601807e-01 -2.803268283605575562e-02 5.021409392356872559e-01 -4.871409013867378235e-02 1.790095865726470947e-01 6.175184994935989380e-02
1.386458575725555420e-01 1.570274829864501953e-01 2.452953718602657318e-02 -1.599127203226089478e-01 -8.128774911165237427e-02 8.889809250831604004e-02 -1.018538419157266617e-02 -6.834498792886734009e-02 1.317793428897857666e-01 7.661733031272888184e-02 2.423785924911499023e-01 4.927204176783561707e-02 -4.733371734619140625e-02 -1.043732017278671265e-01 1.342656910419464111e-01 -1.253107935190200806e-02 -2.900514379143714905e-02 -3.014687821269035339e-02 2.963673472404479980e-01 9.315734356641769409e-02 -3.110114037990570068e-01 7.599677890539169312e-02 1.240935921669006348e-01 1.047030612826347351e-01 -2.964296843856573105e-03 3.443641960620880127e-01 -6.506755203008651733e-02 4.689026474952697754e-01 3.466861546039581299e-01 -2.802222669124603271e-01 1.229700595140457153e-01 1.061456799507141113e-01
-1.230739280581474304e-01 4.083907306194305420e-01 1.819026023149490356e-01 1.913748681545257568e-01 -1.770741343498229980e-01 -2.383989840745925903e-01 -1.818189024925231934e-01 1.034243479371070862e-01 1.329112648963928223e-01 1.068900600075721741e-01 1.813436746597290039e-01 2.734028697013854980e-01 -3.075793087482452393e-01 -1.781855709850788116e-02 3.703266382217407227e-01 2.209361940622329712e-01 -8.739517070353031158e-03 -1.050449013710021973e-01 -1.081747040152549744e-01 -9.825621545314788818e-02 -7.771030068397521973e-02 1.786966919898986816e-01 1.218113079667091370e-01 2.015157230198383331e-02 -1.105780974030494690e-01 6.385969370603561401e-02 2.768109552562236786e-02 2.109267264604568481e-01 1.674731224775314331e-01 -9.701779484748840332e-02 -5.216407589614391327e-03 -1.186555847525596619e-01
-1.525416225194931030e-01 1.821919828653335571e-01 3.588936030864715576e-01 2.629819512367248535e-01 -3.485257923603057861e-02 -3.136327564716339111e-01 -6.566858850419521332e-03 -7.974966615438461304e-02 9.413843601942062378e-02 -2.329544350504875183e-02 1.786642372608184814e-01 1.158935576677322388e-01 -1.020387709140777588e-01 3.073427379131317139e-01 -1.774365305900573730e-01 7.823564857244491577e-02 1.679595708847045898e-01 1.117523685097694397e-01 8.562111854553222656e-02 4.090871661901473999e-02 5.944297090172767639e-02 1.562347263097763062e-01 2.636180818080902100e-01 2.301737964153289795e-01 1.345725357532501221e-01 -7.531902752816677094e-03 9.498906135559082031e-02 4.658965021371841431e-02 3.873507976531982422e-01 1.215520948171615601e-01 2.189036160707473755e-01 -1.189196482300758362e-02
-8.825520426034927368e-02 5.444644764065742493e-02 -1.173568367958068848e-01 2.004477381706237793e-02 -6.251625716686248779e-02 4.757552966475486755e-02 -1.769217848777770996e-02 -6.273375451564788818e-02 1.061130687594413757e-01 -4.559461399912834167e-02 3.522133082151412964e-02 -2.766515910625457764e-01 -1.207333430647850037e-01 2.087160199880599976e-01 -1.479676812887191772e-01 8.433362841606140137e-02 2.757484018802642822e-01 2.770339511334896088e-02 -5.160022899508476257e-02 -1.422244459390640259e-01 -1.400772761553525925e-02 3.525043725967407227e-01 1.756976693868637085e-01 -3.460683301091194153e-02 -3.182255625724792480e-01 2.557818293571472168e-01 1.302216202020645142e-01 3.353969156742095947e-01 3.400347232818603516e-01 2.981523275375366211e-01 -1.051111072301864624e-01 -1.358893364667892456e-01
7.614332716912031174e-03 -7.786466926336288452e-02 3.033219277858734131e-01 -4.948702082037925720e-02 -2.121506445109844208e-02 -2.292374670505523682e-01 1.586947739124298096e-01 1.015058979392051697e-01 1.931893639266490936e-02 1.513074338436126709e-01 8.979681879281997681e-02 2.126146852970123291e-01 -3.621340915560722351e-02 9.252920746803283691e-02 2.488035112619400024e-01 5.280082672834396362e-02 -1.305672824382781982e-01 -2.397596687078475952e-01 2.069653868675231934e-01 -1.263297945261001587e-01 6.146191433072090149e-02 8.521039038896560669e-02 2.879106104373931885e-01 -5.968367215245962143e-03 1.281900703907012939e-01 3.481952250003814697e-01 1.354165673255920410e-01 3.176117837429046631e-01 3.214092850685119629e-01 2.158291339874267578e-01 1.597784906625747681e-01 1.559048704802989960e-02
-2.263716161251068115e-01 3.312337771058082581e-02 2.669044137001037598e-01 -2.614787034690380096e-02 9.994944185018539429e-02 4.550912883132696152e-03 8.838605135679244995e-02 -1.310615837574005127e-01 6.417114287614822388e-02 -2.488436549901962280e-02 3.975928202271461487e-02 -1.086935624480247498e-01 -1.448795944452285767e-01 4.466599225997924805e-02 2.434458285570144653e-01 1.336157321929931641e-01 -9.429944306612014771e-02 -3.083305358886718750e-01 9.663194417953491211e-02 1.069699972867965698e-01 -2.669491171836853027e-01 1.973259598016738892e-01 2.676156759262084961e-01 2.941974103450775146e-01 5.974941328167915344e-02 4.013824164867401123e-01 2.314138561487197876e-01 -1.028810441493988037e-02 3.130497336387634277e-01 7.764987647533416748e-02 3.825221583247184753e-02 -7.457897812128067017e-02
-1.992348879575729370e-01 2.185736745595932007e-01 1.812570989131927490e-01 -1.692857295274734497e-01 -9.122911095619201660e-02 6.992366164922714233e-02 -1.548976600170135498e-01 -2.860119342803955078e-01 8.607190847396850586e-02 -4.935516044497489929e-03 1.283295359462499619e-02 2.064086869359016418e-02 -2.168693542480468750e-01 7.455014437437057495e-02 -3.564948448911309242e-03 -1.536118537187576294e-01 -1.523332297801971436e-01 1.094759181141853333e-01 -5.521594732999801636e-02 9.225432574748992920e-02 -1.014802157878875732e-01 1.192173105664551258e-03 2.102841734886169434e-01 3.163227438926696777e-01 -4.069709777832031250e-01 9.986466169357299805e-02 -2.507862821221351624e-02 2.297178506851196289e-01 1.550101935863494873e-01 -2.889744937419891357e-01 1.658143997192382812e-01 -2.871108949184417725e-01
2.744921147823333740e-01 6.760311126708984375e-02 3.098641037940979004e-01 -1.228485349565744400e-02 -2.321053445339202881e-01 2.936995401978492737e-02 -2.048235833644866943e-01 -1.255528181791305542e-01 1.014054268598556519e-01 1.448521465063095093e-01 -2.941040322184562683e-03 2.020563185214996338e-01 -2.812082171440124512e-01 3.082947060465812683e-02 -5.611850321292877197e-02 -4.574908316135406494e-02 2.205383479595184326e-01 -1.263753026723861694e-01 -1.394466459751129150e-01 1.045404747128486633e-01 -7.553482800722122192e-02 2.778005599975585938e-01 5.911666527390480042e-02 -1.457743346691131592e-02 2.017935365438461304e-01 3.743167817592620850e-01 -3.834555670619010925e-02 1.406092345714569092e-01 3.175474405288696289e-01 -2.426893860101699829e-01 1.196044962853193283e-02 1.028283536434173584e-01
2.702546417713165283e-01 9.647519141435623169e-02 8.173070847988128662e-02 1.305721849203109741e-01 -2.889231145381927490e-01 3.944221511483192444e-02 -9.050051867961883545e-02 -5.950029566884040833e-02 6.264473497867584229e-02 -4.918219894170761108e-02 2.798375859856605530e-02 2.341795116662979126e-01 -1.746654659509658813e-01 -4.042991437017917633e-03 9.570428729057312012e-02 -1.164132654666900635e-01 3.257676213979721069e-02 -2.289467453956604004e-01 7.994726300239562988e-03 8.070190995931625366e-02 -1.564044952392578125e-01 3.519233688712120056e-02 7.711386680603027344e-02 4.495391994714736938e-02 8.598255366086959839e-02 4.093704521656036377e-01 1.930296123027801514e-01 1.360673308372497559e-01 4.660895764827728271e-01 -3.722026944160461426e-01 6.800838280469179153e-03 4.081317782402038574e-02
1.180114150047302246e-01 2.338096499443054199e-02 -7.814352214336395264e-02 -1.564245074987411499e-01 -2.400491982698440552e-01 -3.265522792935371399e-02 -4.555711522698402405e-02 4.809365421533584595e-02 3.589974641799926758e-01 9.557183831930160522e-02 8.935391902923583984e-02 -2.158350348472595215e-01 3.403281420469284058e-02 2.623981237411499023e-01 7.857345789670944214e-02 1.024581566452980042e-01 1.188436895608901978e-01 -6.837690621614456177e-02 -1.017036139965057373e-01 -2.728714793920516968e-02 -1.247977558523416519e-02 2.264619022607803345e-01 8.574903756380081177e-02 3.163316845893859863e-01 1.109114885330200195e-01 1.686472445726394653e-01 -1.493492424488067627e-01 1.983456611633300781e-01 5.050064325332641602e-01 2.069374918937683105e-01 -1.322044134140014648e-01 -7.835806906223297119e-02
-1.028248947113752365e-02 -7.978879660367965698e-02 1.568568199872970581e-01 2.104521542787551880e-01 1.773188263177871704e-02 1.944325566291809082e-01 8.431725203990936279e-02 -1.566461622714996338e-01 -8.233922719955444336e-02 -1.547136604785919189e-01 2.705408036708831787e-01 1.541117876768112183e-01 -2.072879374027252197e-01 1.644056439399719238e-01 -2.757656015455722809e-02 1.242961734533309937e-01 1.966516226530075073e-01 1.395395249128341675e-01 -1.092417687177658081e-01 -1.385351121425628662e-01 1.093408167362213135e-01 1.344432532787322998e-01 2.633155286312103271e-01 1.406474560499191284e-01 -1.082476451992988586e-01 -5.026814341545104980e-02 1.692173182964324951e-01 2.021764665842056274e-01 5.445402264595031738e-01 -1.750506013631820679e-01 -4.319989681243896484e-02 1.407073140144348145e-01
-9.212494641542434692e-02 -3.104631416499614716e-02 2.307370007038116455e-01 6.543306261301040649e-02 7.509927451610565186e-02 -2.604842782020568848e-01 -8.113783597946166992e-02 -2.348723262548446655e-01 9.639299474656581879e-03 1.003416553139686584e-01 4.648318886756896973e-01 -1.369128972291946411e-01 -1.292359679937362671e-01 2.211926728487014771e-01 -2.208454459905624390e-01 6.451237201690673828e-02 -1.179846934974193573e-02 -7.759112119674682617e-02 -2.721130847930908203e-01 8.347874134778976440e-02 5.840478837490081787e-02 1.370022445917129517e-01 2.118132710456848145e-01 9.583994746208190918e-03 -8.102022111415863037e-02 8.811597526073455811e-02 2.455464452505111694e-01 -6.354448199272155762e-02 4.320473074913024902e-01 -1.558106951415538788e-02 -1.171618402004241943e-01 2.538073249161243439e-02
6.337156146764755249e-02 2.778843045234680176e-01 2.366893887519836426e-01 8.122122287750244141e-02 1.020450890064239502e-01 1.277827620506286621e-01 1.840114779770374298e-02 -1.866608671844005585e-02 3.290393054485321045e-01 1.552765816450119019e-01 -8.524052053689956665e-02 2.557815015316009521e-01 -7.674264907836914062e-02 1.046575680375099182e-01 -2.532071471214294434e-01 2.573597133159637451e-01 1.492832899093627930e-01 2.931589819490909576e-02 -2.100713402032852173e-01 -1.291196644306182861e-01 1.839722096920013428e-01 3.654774129390716553e-01 1.360404044389724731e-01 1.473764926195144653e-01 -1.020985171198844910e-01 1.485449373722076416e-01 5.838913843035697937e-02 2.227132767438888550e-01 1.291475892066955566e-01 2.731377780437469482e-01 5.256436392664909363e-02 -7.293085753917694092e-02
6.050869822502136230e-02 1.013619229197502136e-01 7.879897207021713257e-02 -9.624673053622245789e-03 -7.343868166208267212e-02 -2.222698926925659180e-01 -2.144616395235061646e-01 8.375589549541473389e-02 -2.734604775905609131e-01 9.892275929450988770e-02 1.951692625880241394e-02 1.466544568538665771e-01 -2.530783116817474365e-01 1.750081181526184082e-01 -4.143271967768669128e-02 1.271840184926986694e-01 1.320997774600982666e-01 4.344406351447105408e-02 8.550893515348434448e-03 -2.553243041038513184e-01 -1.505928933620452881e-01 2.829230129718780518e-01 1.683243662118911743e-01 2.938105165958404541e-02 -2.050331234931945801e-01 5.096008181571960449e-01 1.710705608129501343e-01 4.312680661678314209e-02 1.514371186494827271e-01 -2.240251936018466949e-02 2.012072950601577759e-01 -1.990866512060165405e-01
-1.369619220495223999e-01 9.782650321722030640e-02 4.183515012264251709e-01 -1.296878159046173096e-01 -5.314938724040985107e-03 -1.718025803565979004e-01 1.244652792811393738e-01 -2.031251788139343262e-01 5.899247527122497559e-02 1.651767790317535400e-01 -1.156341359019279480e-01 -1.691412925720214844e-01 -5.972877889871597290e-02 -2.621330507099628448e-02 1.349219828844070435e-01 2.007173001766204834e-01 5.505935847759246826e-02 -2.067800313234329224e-01 9.571440517902374268e-03 -1.746206660754978657e-03 5.966566037386655807e-03 2.264096140861511230e-01 1.400462388992309570e-01 3.588817417621612549e-01 -3.533923625946044922e-02 3.622891306877136230e-01 2.737730145454406738e-01 -9.955562651157379150e-03 2.615002095699310303e-01 1.255780160427093506e-01 6.151197105646133423e-02 -1.302691102027893066e-01
1.646430045366287231e-01 1.502453088760375977e-01 2.472014864906668663e-03 -5.731067806482315063e-02 -6.125079095363616943e-02 -3.367310389876365662e-02 -7.818093150854110718e-02 9.346757084131240845e-02 -1.077400520443916321e-01 1.346130371093750000e-01 -2.586848735809326172e-01 1.482635289430618286e-01 -3.397478535771369934e-02 1.844671070575714111e-01 3.153503239154815674e-01 -1.367206424474716187e-01 -1.075017824769020081e-02 -7.300622016191482544e-02 -1.075850054621696472e-01 -4.608689341694116592e-03 -3.438826501369476318e-01 3.047017194330692291e-02 -2.261472679674625397e-02 9.673298895359039307e-02 -5.386795848608016968e-02 2.838051915168762207e-01 1.404016017913818359e-01 2.668685615062713623e-01 4.445291459560394287e-01 -3.293961882591247559e-01 4.012951254844665527e-02 -1.647863686084747314e-01
-7.391544431447982788e-02 -1.479737013578414917e-01 1.647876761853694916e-02 -3.531942144036293030e-02 1.153418645262718201e-01 3.724516928195953369e-02 -1.022670269012451172e-01 2.482682615518569946e-01 7.577210664749145508e-03 2.284215390682220459e-01 5.642164032906293869e-03 -1.587718725204467773e-01 -3.329777717590332031e-01 -1.071885302662849426e-01 8.856096118688583374e-02 1.888776272535324097e-01 -5.722070857882499695e-02 -8.992793411016464233e-02 -1.099849864840507507e-01 -8.761772513389587402e-02 6.045304611325263977e-02 4.172390997409820557e-01 1.465868800878524780e-01 4.658303856849670410e-01 -4.701425507664680481e-02 -8.855444192886352539e-02 7.763106375932693481e-02 2.772527933120727539e-01 2.196944355964660645e-01 -1.278563588857650757e-01 -7.456620782613754272e-02 1.746272593736648560e-01
2.942754887044429779e-02 4.449223354458808899e-02 1.163860186934471130e-01 -3.469959497451782227e-01 -7.455261796712875366e-02 -1.363265365362167358e-01 -9.267145395278930664e-02 5.750742554664611816e-02 1.759750843048095703e-01 1.125144734978675842e-01 -1.537528932094573975e-01 1.106640994548797607e-01 -4.426934719085693359e-01 1.825997978448867798e-01 -1.341453790664672852e-01 -2.799812257289886475e-01 1.066184043884277344e-01 -2.147859185934066772e-01 1.495026350021362305e-01 -1.982816755771636963e-01 3.459823876619338989e-02 3.099330365657806396e-01 1.218156144022941589e-01 1.372382491827011108e-01 -4.543233662843704224e-03 2.550340816378593445e-02 2.301350831985473633e-01 3.890837356448173523e-02 2.991222441196441650e-01 -5.641600489616394043e-02 6.445478647947311401e-02 -1.410403251647949219e-01
-3.723705187439918518e-02 6.375721842050552368e-02 -1.450283080339431763e-01 -2.788442671298980713e-01 8.131144940853118896e-02 -4.735806584358215332e-02 -9.644960612058639526e-02 -2.193915992975234985e-01 1.335868090391159058e-01 -9.730120748281478882e-02 -8.257862180471420288e-03 -1.027389988303184509e-01 -1.962842196226119995e-01 -3.426284343004226685e-02 1.458843648433685303e-01 2.753945887088775635e-01 1.916630193591117859e-02 9.749714285135269165e-02 1.727133244276046753e-02 1.492253225296735764e-02 1.139902323484420776e-01 4.247754216194152832e-01 2.928463742136955261e-03 3.678276240825653076e-01 -1.943876147270202637e-01 2.945420444011688232e-01 1.229473426938056946e-01 2.683885395526885986e-01 1.582096964120864868e-01 -2.372362762689590454e-01 -1.119095534086227417e-01 -1.002825796604156494e-01
4.131313040852546692e-02 1.663780957460403442e-01 2.208622843027114868e-01 6.299180537462234497e-02 -9.609356522560119629e-02 -1.132892519235610962e-01 -1.259052008390426636e-01 -1.520182937383651733e-01 -5.518767237663269043e-02 -3.471300378441810608e-02 2.743034390732645988e-03 1.517378687858581543e-01 6.863315403461456299e-02 -1.379120796918869019e-01 2.569224834442138672e-01 2.578379809856414795e-01 -1.272618304938077927e-02 -2.074331492185592651e-01 1.657444536685943604e-01 -8.127119392156600952e-02 2.184695005416870117e-01 -6.992125511169433594e-02 3.485693335533142090e-01 1.811521053314208984e-01 -1.055398657917976379e-01 2.576328814029693604e-01 1.395713984966278076e-01 3.881178796291351318e-01 2.563575804233551025e-01 -1.938054710626602173e-02 -6.804008036851882935e-02 -2.660379707813262939e-01
-4.729781299829483032e-02 1.426599919795989990e-02 2.974927723407745361e-01 1.339627057313919067e-01 -2.836422808468341827e-02 1.010081395506858826e-01 -8.076936006546020508e-02 5.741033330559730530e-02 -2.372325956821441650e-01 9.822814166545867920e-02 1.965530775487422943e-02 2.579907141625881195e-02 -1.999488659203052521e-02 7.435467094182968140e-02 -2.067721262574195862e-02 3.998615443706512451e-01 -1.053086593747138977e-01 5.797287449240684509e-02 -3.962776437401771545e-02 -2.267194092273712158e-01 4.265668615698814392e-02 3.624475300312042236e-01 3.710390627384185791e-01 -3.013584017753601074e-02 5.398952960968017578e-02 1.281632035970687866e-01 -8.136393129825592041e-02 7.234963774681091309e-02 3.139083087444305420e-01 -3.529407680034637451e-01 1.549060642719268799e-01 -1.399067789316177368e-01
-5.232778564095497131e-02 1.698608398437500000e-01 -1.367430537939071655e-01 -1.131060793995857239e-01 -2.045332640409469604e-01 -2.807872928678989410e-02 1.128166355192661285e-02 1.696614325046539307e-01 2.236234843730926514e-01 -7.340210676193237305e-02 1.261025965213775635e-01 -2.226670384407043457e-01 1.479504406452178955e-01 5.600847303867340088e-02 -1.476967185735702515e-01 1.467060670256614685e-02 -2.899662554264068604e-01 -8.057862520217895508e-02 -1.519357711076736450e-01 1.777880340814590454e-01 -1.713308990001678467e-01 1.897337883710861206e-01 -4.955357313156127930e-02 1.508881449699401855e-01 -1.281918436288833618e-01 3.230765163898468018e-01 -1.029241755604743958e-01 2.761015594005584717e-01 4.856372773647308350e-01 -1.168995723128318787e-01 -6.233103945851325989e-02 -2.399374544620513916e-02
1.801477670669555664e-01 9.317570179700851440e-02 -7.425474375486373901e-02 -9.221887215971946716e-03 -7.540837675333023071e-02 1.512076854705810547e-01 -7.669398188591003418e-02 -1.656014323234558105e-01 -2.148011475801467896e-01 2.698590233922004700e-02 1.982123404741287231e-01 1.073618605732917786e-01 -1.994230039417743683e-02 1.483030170202255249e-01 -6.577278673648834229e-02 1.474228501319885254e-01 -6.502281874418258667e-02 -9.418798238039016724e-02 -1.417501866817474365e-01 6.550047546625137329e-03 -4.185456037521362305e-02 2.410019487142562866e-01 1.531831622123718262e-01 2.891260385513305664e-01 1.436240226030349731e-01 -2.395566552877426147e-01 4.208053946495056152e-01 2.729633450508117676e-01 3.575075864791870117e-01 -2.726023793220520020e-01 1.129508092999458313e-01 -2.580112963914871216e-02
5.020748823881149292e-02 1.075864136219024658e-01 -6.383369676768779755e-03 3.396610543131828308e-02 -2.314503788948059082e-01 -2.038637176156044006e-02 -8.336939662694931030e-02 -1.120259538292884827e-01 -9.445858001708984375e-02 4.750786721706390381e-02 2.318528890609741211e-01 -1.905141174793243408e-01 1.384346634149551392e-01 1.087745204567909241e-01 4.169749468564987183e-02 1.517613828182220459e-01 1.263653934001922607e-01 -1.595313698053359985e-01 -4.878386482596397400e-02 1.800855249166488647e-02 -1.058293133974075317e-01 1.442070752382278442e-01 9.980054944753646851e-02 3.240305483341217041e-01 1.241217628121376038e-01 -2.600744366645812988e-01 3.726656138896942139e-01 3.406809270381927490e-01 3.285442590713500977e-01 -1.601819247007369995e-01 2.961959242820739746e-01 6.192021444439888000e-02
-1.104164496064186096e-01 1.429997533559799194e-01 1.156092286109924316e-01 -3.908904790878295898e-01 3.996181767433881760e-03 4.591584205627441406e-02 3.305749734863638878e-03 1.481697559356689453e-01 -1.079315245151519775e-01 4.992959648370742798e-02 -1.078592166304588318e-01 1.675571054220199585e-01 -2.343337386846542358e-01 2.206128239631652832e-01 -2.061691880226135254e-01 1.783358007669448853e-01 1.000669747591018677e-01 -1.364933997392654419e-01 1.418127566576004028e-01 6.857860088348388672e-02 1.383716426789760590e-02 4.839361906051635742e-01 1.659607589244842529e-01 1.559379249811172485e-01 1.889579743146896362e-01 2.741092443466186523e-01 -8.362197875976562500e-02 1.671836078166961670e-01 1.675227284431457520e-01 -6.403155624866485596e-02 2.383109368383884430e-02 1.647639274597167969e-01
1.544322222471237183e-01 2.515761256217956543e-01 3.158575296401977539e-02 -1.814836561679840088e-01 -1.116503253579139709e-01 5.817797780036926270e-02 -7.165767997503280640e-02 -2.723926305770874023e-02 1.983998864889144897e-01 9.359344840049743652e-02 3.815776109695434570e-01 -2.561774551868438721e-01 -5.601930245757102966e-02 2.690508067607879639e-01 2.778093703091144562e-02 1.280646920204162598e-01 -1.809202730655670166e-01 1.552389562129974365e-01 -7.324293255805969238e-02 2.450136654078960419e-02 -2.749803848564624786e-02 1.609228551387786865e-01 -1.262489557266235352e-01 2.197818905115127563e-01 2.072477936744689941e-01 5.796398967504501343e-02 3.014157712459564209e-01 2.293306887149810791e-01 2.192488908767700195e-01 1.400373578071594238e-01 -1.921544410288333893e-02 -3.060276508331298828e-01
-2.153152599930763245e-03 1.931272633373737335e-02 -1.013087779283523560e-01 -1.888280212879180908e-01 2.659912779927253723e-02 -1.398228555917739868e-01 1.568616032600402832e-01 1.289680302143096924e-01 -2.602815628051757812e-01 5.542656779289245605e-02 -3.822885826230049133e-02 2.253672033548355103e-01 -5.633020401000976562e-02 3.909470736980438232e-01 9.030988067388534546e-02 1.242044474929571152e-02 2.788954377174377441e-01 -1.240266114473342896e-01 -6.857172399759292603e-02 2.396502941846847534e-01 4.232379421591758728e-02 -4.019349440932273865e-02 1.903665363788604736e-01 7.499666512012481689e-02 -2.353866547346115112e-01 6.275863200426101685e-02 1.045449972152709961e-01 3.822720050811767578e-01 4.095537662506103516e-01 -6.678971648216247559e-02 -6.194785609841346741e-02 -1.086425036191940308e-01
-7.354082167148590088e-02 1.941554397344589233e-01 1.343601346015930176e-01 5.814860388636589050e-02 4.705447554588317871e-01 -1.195961050689220428e-02 -1.219743583351373672e-02 -1.714486181735992432e-01 -1.452097296714782715e-01 1.203449256718158722e-02 1.695854589343070984e-02 5.724469199776649475e-02 6.295537110418081284e-03 1.327164620161056519e-01 -5.226192995905876160e-03 1.963601708412170410e-01 -1.378437727689743042e-01 2.564552724361419678e-01 -4.667609930038452148e-02 -6.365007162094116211e-02 -6.550985574722290039e-02 3.882484436035156250e-01 -1.192563250660896301e-01 1.221758276224136353e-01 -1.870328746736049652e-02 3.745081126689910889e-01 9.632666409015655518e-02 3.112633228302001953e-01 1.588293910026550293e-01 -4.170415177941322327e-02 -1.633662879467010498e-01 -1.665156930685043335e-01
4.471777006983757019e-02 1.170780286192893982e-01 8.520870469510555267e-03 -8.000403642654418945e-02 1.126009672880172729e-01 9.164950996637344360e-02 -7.694932073354721069e-02 -4.852538183331489563e-02 2.324533835053443909e-02 8.210057765245437622e-02 -6.295812875032424927e-02 2.794866561889648438e-01 -2.089903503656387329e-01 -2.735173702239990234e-02 -1.418874710798263550e-01 1.342236250638961792e-01 -2.443423308432102203e-02 1.778812408447265625e-01 -1.957653462886810303e-02 2.437765300273895264e-01 -6.237010285258293152e-02 2.174779623746871948e-01 -1.806908473372459412e-02 2.400815337896347046e-01 -3.913534581661224365e-01 7.933948189020156860e-02 7.353385537862777710e-02 3.651894330978393555e-01 4.213842451572418213e-01 -2.804306745529174805e-01 -3.893117979168891907e-02 1.392446011304855347e-01
-5.578268319368362427e-02 8.917872607707977295e-02 -3.213208913803100586e-02 -2.881106436252593994e-01 1.443143039941787720e-01 1.490700542926788330e-01 -1.847086250782012939e-01 -1.981742829084396362e-01 -4.734246060252189636e-02 1.190457195043563843e-01 9.075001627206802368e-02 1.910280883312225342e-01 -2.291065603494644165e-01 -8.842157572507858276e-02 -1.067306771874427795e-01 1.764116585254669189e-01 2.045537531375885010e-01 -1.733991056680679321e-01 -5.599719285964965820e-02 1.813697367906570435e-01 9.022445976734161377e-02 2.103647738695144653e-01 -2.231655120849609375e-01 2.099850624799728394e-01 -1.269789636135101318e-01 -2.421837113797664642e-02 9.703271836042404175e-02 5.802802368998527527e-02 3.799027800559997559e-01 -3.462716639041900635e-01 2.432810962200164795e-01 -1.317422837018966675e-01
-1.433765441179275513e-01 2.827208042144775391e-01 2.056926488876342773e-01 -2.273444086313247681e-02 -2.194210588932037354e-01 4.160856083035469055e-02 1.198009550571441650e-01 -9.828541427850723267e-02 5.981241166591644287e-02 -2.921600639820098877e-02 1.889758706092834473e-01 -1.066738367080688477e-01 -1.994402259588241577e-01 -1.819956153631210327e-01 -6.894552614539861679e-03 1.049691289663314819e-01 1.753690540790557861e-01 2.276043891906738281e-01 -9.170865640044212341e-03 3.410695791244506836e-01 1.716868132352828979e-01 2.688398659229278564e-01 1.503250151872634888e-01 -1.404200941324234009e-01 3.687755018472671509e-02 -2.139323204755783081e-02 2.191117107868194580e-01 3.620026111602783203e-01 2.640261948108673096e-01 -1.227788534015417099e-02 2.151864469051361084e-01 -8.504760265350341797e-02
-1.246142238378524780e-01 7.063165307044982910e-02 2.023776024580001831e-01 1.710652410984039307e-01 1.506860740482807159e-02 -1.629983335733413696e-01 -3.218156695365905762e-01 6.495546549558639526e-02 -1.302631013095378876e-02 1.435784399509429932e-01 1.770375072956085205e-01 8.725836127996444702e-02 3.671640902757644653e-02 4.189959764480590820e-01 -1.084158122539520264e-01 1.597374677658081055e-01 1.504074186086654663e-01 -9.017605334520339966e-02 -1.701474189758300781e-01 3.962383139878511429e-03 2.256110757589340210e-01 1.279893070459365845e-01 2.069194167852401733e-01 1.220272257924079895e-01 -5.897270888090133667e-02 -7.171357981860637665e-03 -3.959259390830993652e-02 1.847603172063827515e-01 4.426209032535552979e-01 -2.900039963424205780e-02 1.667050719261169434e-01 2.286483645439147949e-01
1.487373858690261841e-01 2.905469834804534912e-01 2.732923328876495361e-01 -2.122672349214553833e-01 -1.174693927168846130e-01 -1.739028245210647583e-01 1.400060355663299561e-01 1.104841902852058411e-01 2.864835858345031738e-01 8.443635702133178711e-02 -3.184030577540397644e-02 1.435840874910354614e-01 -3.753933906555175781e-01 1.433530449867248535e-01 -6.391254812479019165e-02 1.305930614471435547e-01 8.889823406934738159e-02 -1.138881593942642212e-01 4.058111086487770081e-02 2.284286916255950928e-01 -1.735952645540237427e-01 1.790456101298332214e-02 6.621867418289184570e-02 -7.363235950469970703e-02 -1.604992002248764038e-01 1.004202812910079956e-01 6.757043302059173584e-02 6.948010623455047607e-02 3.574005961418151855e-01 -2.989859282970428467e-01 -1.335326880216598511e-01 -9.624417871236801147e-02
-3.127150535583496094e-01 3.026067316532135010e-01 1.739085316658020020e-01 5.358403921127319336e-02 -7.452996075153350830e-02 2.007196545600891113e-01 -1.074470058083534241e-01 -1.441246867179870605e-01 8.756917715072631836e-02 -2.842694893479347229e-02 2.449503093957901001e-01 -7.976742833852767944e-02 -6.895408779382705688e-02 3.045816719532012939e-01 3.729944676160812378e-02 -1.696843951940536499e-01 -1.120998710393905640e-01 8.261553943157196045e-02 2.539742365479469299e-02 -1.830350980162620544e-02 1.334412992000579834e-01 1.552902311086654663e-01 1.508607268333435059e-01 1.714179217815399170e-01 -3.021287918090820312e-01 1.267203092575073242e-01 1.268887966871261597e-01 1.334073245525360107e-01 2.255653589963912964e-01 -4.334818124771118164e-01 -4.821790382266044617e-02 -5.363340023905038834e-03
-1.603555828332901001e-01 -9.690765291452407837e-02 1.313563138246536255e-01 -3.373689651489257812e-01 -9.331826120615005493e-02 -9.295602142810821533e-02 1.648712456226348877e-01 1.820866167545318604e-01 -1.177747994661331177e-01 9.855866432189941406e-02 1.223444193601608276e-02 -2.389918453991413116e-02 -2.652881443500518799e-01 3.188912868499755859e-01 2.826984226703643799e-02 1.390700507909059525e-02 4.813618957996368408e-02 -1.093856468796730042e-01 1.224023848772048950e-01 -1.516781896352767944e-01 -2.267159521579742432e-01 5.510373115539550781e-01 1.261858548969030380e-02 4.840649664402008057e-02 6.252203136682510376e-02 2.312108501791954041e-02 -5.851990357041358948e-02 1.646791845560073853e-01 3.019838929176330566e-01 -1.448231786489486694e-01 -3.929557651281356812e-02 1.589676365256309509e-02
1.650322377681732178e-01 1.315374374389648438e-01 -7.389748096466064453e-02 -2.317235991358757019e-02 -1.236993446946144104e-01 1.432843059301376343e-01 3.313399851322174072e-03 -1.474026441574096680e-01 1.140696033835411072e-01 6.290542334318161011e-02 -9.807989001274108887e-02 1.792113184928894043e-01 -1.692868322134017944e-01 1.527235005050897598e-02 1.617369800806045532e-02 2.399468868970870972e-01 9.748010337352752686e-02 -2.367664873600006104e-01 -1.670976132154464722e-01 7.722957432270050049e-02 -1.780778467655181885e-01 4.034033045172691345e-02 6.443633884191513062e-02 6.790427863597869873e-02 1.609632819890975952e-01 3.365274667739868164e-01 -1.381837278604507446e-01 8.014134317636489868e-02 5.809129476547241211e-01 -2.552773058414459229e-01 1.399357765913009644e-01 -1.342644840478897095e-01
-6.010898202657699585e-02 -1.051124408841133118e-01 -1.322536617517471313e-01 -2.407144159078598022e-01 1.463298350572586060e-01 2.372783422470092773e-01 -1.360585391521453857e-01 -4.167705774307250977e-02 -7.819715887308120728e-02 -8.875140547752380371e-02 7.417816668748855591e-03 1.485289782285690308e-01 -3.564048409461975098e-01 -2.651618421077728271e-02 -1.218148693442344666e-01 7.507111132144927979e-02 -1.072675511240959167e-01 -1.720325350761413574e-01 -1.880064010620117188e-01 2.710924744606018066e-01 3.781131654977798462e-02 1.164384856820106506e-01 -9.975348412990570068e-02 1.870446652173995972e-01 1.914097666740417480e-01 1.776979565620422363e-01 2.108052223920822144e-01 4.030292034149169922e-01 3.393730819225311279e-01 -1.309107244014739990e-01 1.898581162095069885e-02 -1.000556349754333496e-01
1.146397143602371216e-01 2.614173293113708496e-01 9.488779306411743164e-02 -2.958091199398040771e-01 -7.069639861583709717e-02 -5.225637182593345642e-02 -3.709576651453971863e-02 2.860931446775794029e-03 -5.263272300362586975e-02 9.021985530853271484e-02 -6.008412688970565796e-02 1.048696413636207581e-01 -1.714835166931152344e-01 -2.958463504910469055e-02 3.052376508712768555e-01 -2.439351193606853485e-02 -1.028546169400215149e-01 -1.209165230393409729e-01 -4.733612015843391418e-02 -8.010483533143997192e-02 -2.622039914131164551e-01 1.012201234698295593e-02 1.335941627621650696e-02 8.201198279857635498e-02 3.336453810334205627e-02 -3.919733688235282898e-03 -9.543683379888534546e-02 4.616042673587799072e-01 4.410028457641601562e-01 -2.906633317470550537e-01 2.216216623783111572e-01 4.815662279725074768e-02
-5.777482315897941589e-02 2.141001671552658081e-01 2.354919612407684326e-01 -1.280594468116760254e-01 7.106624543666839600e-02 1.308354437351226807e-01 1.716337054967880249e-01 2.296963930130004883e-01 5.163225159049034119e-02 9.983117878437042236e-02 8.453305065631866455e-02 3.779560327529907227e-01 -1.325036883354187012e-01 -5.123073235154151917e-02 -3.893023356795310974e-02 1.807439178228378296e-01 -7.586891204118728638e-02 -2.542630070820450783e-03 -1.233306154608726501e-01 -1.672516614198684692e-01 -4.754979163408279419e-02 1.118833944201469421e-02 3.463852107524871826e-01 7.320661097764968872e-02 1.810240000486373901e-02 3.118096888065338135e-01 -8.762431144714355469e-02 2.266666740179061890e-01 2.663235664367675781e-01 1.807512938976287842e-01 3.079232871532440186e-01 -1.608951240777969360e-01
2.738515436649322510e-01 1.895655840635299683e-01 1.493875086307525635e-01 1.009535118937492371e-01 1.417500227689743042e-01 2.197233289480209351e-01 8.374099433422088623e-02 -4.053276032209396362e-02 1.324990689754486084e-01 2.208408415317535400e-01 -3.071136213839054108e-02 -4.805673658847808838e-02 -2.588375508785247803e-01 1.456471085548400879e-01 -7.283900678157806396e-02 7.541933655738830566e-02 -2.417930066585540771e-01 1.137365493923425674e-02 4.022343829274177551e-02 4.349985420703887939e-01 -1.321671754121780396e-01 2.993164658546447754e-01 1.339061558246612549e-01 1.107284799218177795e-01 -2.733229994773864746e-01 1.190128549933433533e-01 1.321067661046981812e-01 1.583814471960067749e-01 2.629544436931610107e-01 3.001260571181774139e-02 1.382240951061248779e-01 -5.923714488744735718e-02
-3.927183896303176880e-02 6.867271661758422852e-02 2.212878018617630005e-01 1.948950812220573425e-02 -1.668429821729660034e-01 7.012701779603958130e-02 -1.231205314397811890e-01 -2.121359407901763916e-01 -2.416922897100448608e-01 3.463463112711906433e-02 9.791144728660583496e-02 3.400074690580368042e-02 -1.423827856779098511e-01 4.796681180596351624e-02 -3.221977353096008301e-01 1.446902006864547729e-01 -1.113860756158828735e-01 3.122840449213981628e-02 -1.017156913876533508e-01 -3.156608641147613525e-01 -5.108503624796867371e-02 2.222305908799171448e-02 2.932627797126770020e-01 2.692226171493530273e-01 -2.592010200023651123e-01 -8.033225685358047485e-02 2.059108167886734009e-01 1.618960350751876831e-01 2.559140324592590332e-01 -3.512683808803558350e-01 -1.150974184274673462e-01 6.683560460805892944e-02
-8.622957766056060791e-02 1.176577340811491013e-02 1.509083062410354614e-01 2.410743981599807739e-01 2.643806040287017822e-01 1.762433946132659912e-01 1.039399281144142151e-01 8.220233768224716187e-02 9.031122922897338867e-02 -8.034612238407135010e-02 1.263983696699142456e-01 2.690377645194530487e-02 -2.813398540019989014e-01 2.200456112623214722e-01 -2.179345339536666870e-01 2.782239913940429688e-01 1.025039479136466980e-01 1.088944971561431885e-01 1.885804161429405212e-02 -1.073882132768630981e-01 -8.984756469726562500e-02 -6.585000455379486084e-02 2.122118473052978516e-01 1.558909416198730469e-01 -7.366128265857696533e-02 1.589277535676956177e-01 2.588934898376464844e-01 1.164114698767662048e-01 4.483260810375213623e-01 -1.822470575571060181e-01 7.613821420818567276e-03 2.184053212404251099e-01
[truncated: 3,260,432 more chars]
